# Supplementary material for: Distinct urinary glycoprotein signatures in prostate cancer patients
Source: Oncotarget. 2018 Sep 4;9(69):33077–97. doi: 10.18632/oncotarget.26005 (PMC6145689; doi:10.18632/oncotarget.26005)
Supplement: Supplementary file 2 [file oncotarget-09-33077-s002.xlsx]

## Sheet: Sheet1
Supplementary Table 1: Deamidated N-glycosylation sites (NxSTC) identified by LC-MS/MS followed by MaxQuant database search using TiO2 SPE enrichment
Sequence	Peptide length	Modifications	Modified sequence	Deamidation (NQ) Probabilities	Oxidation (M) Probabilities	Deamidation (NQ) Score Diffs	Oxidation (M) Score Diffs	Acetyl (Protein N-term)	Deamidation (NQ)	Oxidation (M)	Missed cleavages	Proteins	Leading proteins	Leading razor protein	Gene names	Protein names	Type	Raw file	Fraction	Experiment	MS/MS m/z	Charge	m/z	Mass	Resolution	Uncalibrated - Calibrated m/z [ppm]	Uncalibrated - Calibrated m/z [Da]	Mass Error [ppm]	Mass Error [Da]	Uncalibrated Mass Error [ppm]	Uncalibrated Mass Error [Da]	Max intensity m/z 0	Retention time	Retention length	Calibrated retention time	Calibrated retention time start	Calibrated retention time finish	Retention time calibration	Match time difference	Match m/z difference	Match q-value	Match score	Number of data points	Number of scans	Number of isotopic peaks	PIF	Fraction of total spectrum	Base peak fraction	PEP
AAIPSALDTNSSK	13	Deamidation (NQ)	_AAIPSALDTN(de)SSK_	AAIPSALDTN(1)SSK		AAIPSALDTN(103.46)SSK		0	1	0	0	Q08380	Q08380	Q08380	LGALS3BP	Galectin-3-binding protein	MULTI-MSMS	QEHF3_349_LR	1	Urine_deglyco_PIF_349	578.662	3	425.886	1274.64	79855.3	2.967	0.0012636	358720	152.77	358730	152.78	578.661	47.583	0.64606	47.583	47.232	47.878	0					82	20	6	0.82181	0.00185413	0.022897	1.02e-06
AAIPSALDTNSSK	13	Deamidation (NQ)	_AAIPSALDTN(de)SSK_	AAIPSALDTN(1)SSK		AAIPSALDTN(115.91)SSK		0	1	0	0	Q08380	Q08380	Q08380	LGALS3BP	Galectin-3-binding protein	MULTI-MSMS	QEHF3_349_LR	1	Urine_deglyco_PIF_349	867.49	2	638.325	1274.64	66036	3.4626	0.0022103	359010	229.16	359010	229.17	867.488	47.557	0.61237	47.557	47.204	47.816	-3.81e-06					54	19	4	0.777559	0.00307157	0.0489177	9.04e-08
AALAAFNAQNNGSNFQLEEISR	22	Deamidation (NQ)	_AALAAFNAQNN(de)GSNFQLEEISR_	AALAAFNAQN(0.042)N(0.958)GSNFQLEEISR		AALAAFN(-58.27)AQ(-44.25)N(-13.61)N(13.61)GSN(-62.02)FQ(-83.97)LEEISR		0	1	0	0	P02765	P02765	P02765	AHSG	Alpha-2-HS-glycoprotein;Alpha-2-HS-glycoprotein chain A;Alpha-2-HS-glycoprotein chain B	MULTI-MSMS	QEHF3_349_LR	1	Urine_deglyco_PIF_349	649.833	4	592.29	2365.13	74383.2	1.5417	0.00091314	96729	57.291	96730	57.292	649.832	63.1	0.90395	63.1	62.728	63.632	-3.81e-06					128	26	7	0.674615	0.00528305	0.0710363	6.98e-35
AALAAFNAQNNGSNFQLEEISR	22	Deamidation (NQ)	_AALAAFNAQNN(de)GSNFQLEEISR_	AALAAFNAQNN(1)GSNFQLEEISR		AALAAFN(-136.01)AQ(-84.86)N(-43.45)N(43.45)GSN(-67.66)FQ(-119.63)LEEISR		0	1	0	0	P02765	P02765	P02765	AHSG	Alpha-2-HS-glycoprotein;Alpha-2-HS-glycoprotein chain A;Alpha-2-HS-glycoprotein chain B	MULTI-MSMS	QEHF3_349_LR	1	Urine_deglyco_PIF_349	866.109	3	789.384	2365.13	64009.3	2.0417	0.0016117	96769	76.388	96771	76.39	866.107	63.082	1.0031	63.082	62.663	63.666	0					150	29	8	0.989202	0.0508813	0.82002	1.97e-166
AALAAFNAQNNGSNFQLEEISR	22	Deamidation (NQ)	_AALAAFNAQNN(de)GSNFQLEEISR_	AALAAFNAQNN(1)GSNFQLEEISR		AALAAFN(-141.08)AQ(-83.82)N(-36.76)N(36.76)GSN(-94.08)FQ(-179.14)LEEISR		0	1	0	0	P02765	P02765	P02765	AHSG	Alpha-2-HS-glycoprotein;Alpha-2-HS-glycoprotein chain A;Alpha-2-HS-glycoprotein chain B	MULTI-MSMS	QEHF3_349_LR	1	Urine_deglyco_PIF_349	1298.66	2	1183.57	2365.13	54024.7	1.7121	0.0020263	96811	114.58	96812	114.58	1298.66	63.093	0.57605	63.093	62.857	63.433	3.81e-06					63	16	5	0.987944	0.00457851	0.0347213	0
AALAAFNAQNNGSNFQLEEISR	22	2 Deamidation (NQ)	_AALAAFNAQN(de)N(de)GSNFQLEEISR_	AALAAFNAQ(0.001)N(0.999)N(0.999)GSN(0.001)FQLEEISR		AALAAFN(-72.73)AQ(-31.06)N(31.06)N(32.37)GSN(-32.37)FQ(-62.66)LEEISR		0	2	0	0	P02765	P02765	P02765	AHSG	Alpha-2-HS-glycoprotein;Alpha-2-HS-glycoprotein chain A;Alpha-2-HS-glycoprotein chain B	MULTI-MSMS	QEHF3_349_LR	1	Urine_deglyco_PIF_349	866.434	3	789.712	2366.11	63914.9	1.3746	0.0010855	96728	76.387	96729	76.388	866.434	63.65	0.7033	63.65	63.374	64.077	0					93	20	7	0.873632	0.00555963	0.010077	4.9e-42
AALAAFNAQNNGSNFQLEEISR	22	2 Deamidation (NQ)	_AALAAFNAQNN(de)GSNFQLEEISR_	AALAAFNAQ(1)N(0.002)N(0.996)GSN(0.003)FQLEEISR		AALAAFN(-51.73)AQ(36.9)N(-28.18)N(25.44)GSN(-25.44)FQ(-74.47)LEEISR		0	2	0	0	P02765	P02765	P02765	AHSG	Alpha-2-HS-glycoprotein;Alpha-2-HS-glycoprotein chain A;Alpha-2-HS-glycoprotein chain B	MULTI-MSMS	QEHF3_349_LR	1	Urine_deglyco_PIF_349	866.438	3	789.712	2366.11	64033.6	1.1911	0.00094064	96729	76.388	96730	76.389	866.434	64.344	0.77081	64.344	64.013	64.783	0					97	21	6	0.969274	0.00440309	0.0240199	5.3e-63
AAPNNSADPR	10	Deamidation (NQ)	_AAPN(de)NSADPR_	AAPN(0.975)N(0.025)SADPR		AAPN(15.85)N(-15.85)SADPR		0	1	0	0	P55107	P55107	P55107	GDF10	Growth/differentiation factor 10	MSMS	QEHF3_349_LR	1	Urine_deglyco_PIF_349	621.82	2	507.236	1012.46	NaN	NaN	NaN	NaN	NaN	NaN	NaN	NaN	22.646	1	22.646	22.146	23.146	0								NaN	NaN	NaN	0.016434
AEPPLNASASDQGEK	15	Deamidation (NQ)	_AEPPLN(de)ASASDQGEK_	AEPPLN(1)ASASDQGEK		AEPPLN(86.69)ASASDQ(-86.69)GEK		0	1	0	0	Q9Y4L1	Q9Y4L1	Q9Y4L1	HYOU1	Hypoxia up-regulated protein 1	MULTI-MSMS	QEHF3_349_LR	1	Urine_deglyco_PIF_349	658.347	3	505.57	1513.69	75311.9	4.0352	0.0020401	302180	152.77	302190	152.78	658.679	39.748	1.0615	39.748	39.106	40.167	0					92	32	4	0.771909	0.00179779	0.00662873	5.42e-08
AEPPLNASASDQGEK	15	Deamidation (NQ)	_AEPPLN(de)ASASDQGEK_	AEPPLN(1)ASASDQGEK		AEPPLN(37.3)ASASDQ(-37.3)GEK		0	1	0	0	Q9Y4L1	Q9Y4L1	Q9Y4L1	HYOU1	Hypoxia up-regulated protein 1	MULTI-MSMS	QEHF3_349_LR	1	Urine_deglyco_PIF_349	987.019	2	757.852	1513.69	66522.3	5.1309	0.0038884	302380	229.16	302390	229.17	987.515	39.741	0.49062	39.741	39.482	39.973	0					33	14	3	0.347019	0.000305308	0.00144243	0.0008344
ALMNGSESR	9	Deamidation (NQ)	_ALMN(de)GSESR_	ALMN(1)GSESR		ALMN(105.98)GSESR		0	1	0	0	P35613	P35613	P35613	BSG	Basigin	MULTI-MSMS	QEHF3_349_LR	1	Urine_deglyco_PIF_349	597.804	2	483.221	964.428	76367.4	4.2763	0.0020664	237120	114.58	237120	114.58	597.803	34.694	0.55045	34.694	34.384	34.934	0					52	16	4	0.94743	0.00273175	0.0715513	0.0037946
ALPGGADNASVASGAAASPGPQR	23	Deamidation (NQ)	_ALPGGADN(de)ASVASGAAASPGPQR_	ALPGGADN(1)ASVASGAAASPGPQR		ALPGGADN(174.99)ASVASGAAASPGPQ(-174.99)R		0	1	0	0	O95502	O95502	O95502	NPTXR	Neuronal pentraxin receptor	MULTI-MSMS	QEHF3_349_LR	1	Urine_deglyco_PIF_349	751.724	3	674.999	2021.98	70030.9	3.1624	0.0021346	113170	76.388	113170	76.39	751.388	40.931	0.73197	40.931	40.64	41.372	0					91	22	5	0.985207	0.00292719	0.0153685	4.26e-43
ALVLEQLTPALHSTNFSCVLVDPEQVVQR	29	Deamidation (NQ)	_ALVLEQLTPALHSTN(de)FSCVLVDPEQVVQR_	ALVLEQLTPALHSTN(1)FSCVLVDPEQVVQR		ALVLEQ(-68.96)LTPALHSTN(68.96)FSCVLVDPEQ(-125.51)VVQ(-141.03)R		0	1	0	0	O95998	O95998	O95998	IL18BP	Interleukin-18-binding protein	MULTI-MSMS	QEHF3_349_LR	1	Urine_deglyco_PIF_349	874.473	4	816.929	3263.69	64451.9	3.4708	0.0028354	70128	57.29	70132	57.293	874.719	78.082	0.78105	78.082	77.704	78.485	0					96	18	7	0.777796	0.0048694	0.0306809	1.76e-52
ALVLEQLTPALHSTNFSCVLVDPEQVVQR	29	Deamidation (NQ)	_ALVLEQLTPALHSTN(de)FSCVLVDPEQVVQR_	ALVLEQLTPALHSTN(1)FSCVLVDPEQVVQR		ALVLEQ(-113.82)LTPALHSTN(113.82)FSCVLVDPEQ(-148.19)VVQ(-164.31)R		0	1	0	0	O95998	O95998	O95998	IL18BP	Interleukin-18-binding protein	MULTI-MSMS	QEHF3_349_LR	1	Urine_deglyco_PIF_349	1165.63	3	1088.9	3263.69	57172.9	3.2119	0.0034975	70151	76.388	70154	76.391	1165.62	78.071	0.57234	78.071	77.828	78.401	0					56	13	6	0.907063	0.00217469	0.00990597	1.24e-93
ANDSFGEASIIFSNGR	16	2 Deamidation (NQ)	_AN(de)DSFGEASIIFSN(de)GR_	AN(1)DSFGEASIIFSN(1)GR		AN(48.68)DSFGEASIIFSN(48.68)GR		0	2	0	0	P98164	P98164	P98164	LRP2	Low-density lipoprotein receptor-related protein 2	MULTI-MSMS	QEHF3_349_LR	1	Urine_deglyco_PIF_349	639.315	3	562.925	1685.75	76090.7	2.2378	0.0012597	135700	76.388	135700	76.389	639.313	62.845	0.63428	62.845	62.532	63.166	3.81e-06					51	18	4	0.433902	0.00186026	0.0504942	0.015602
APGWANSSAGSGR	13	Deamidation (NQ)	_APGWAN(de)SSAGSGR_	APGWAN(1)SSAGSGR		APGWAN(113.56)SSAGSGR		0	1	0	0	Q86VB7	Q86VB7	Q86VB7	CD163	Scavenger receptor cysteine-rich type 1 protein M130;Soluble CD163	MULTI-MSMS	QEHF3_349_LR	1	Urine_deglyco_PIF_349	724.362	2	609.779	1217.54	72820.5	3.4807	0.0021225	187910	114.58	187910	114.58	724.36	37.555	0.53938	37.555	37.273	37.813	0					48	16	4	0.987741	0.00299237	0.0447721	3.12e-07
AQHNDSEQTQSPQQPGSR	18	Deamidation (NQ)	_AQHN(de)DSEQTQSPQQPGSR_	AQ(0.025)HN(0.975)DSEQTQSPQQPGSR		AQ(-15.82)HN(15.82)DSEQ(-52.65)TQ(-87.34)SPQ(-108.98)Q(-115.51)PGSR		0	1	0	0	O60565	O60565	O60565	GREM1	Gremlin-1	MULTI-MSMS	QEHF3_349_LR	1	Urine_deglyco_PIF_349	742.688	3	665.963	1994.87	70534.5	2.281	0.0015191	114700	76.389	114710	76.391	742.687	20.23	0.6277	20.23	19.917	20.545	0					53	14	5	0.868942	0.00310064	0.0324444	8.88e-13
ASSGNGSEEAWGALR	15	Deamidation (NQ)	_ASSGN(de)GSEEAWGALR_	ASSGN(1)GSEEAWGALR		ASSGN(203.53)GSEEAWGALR		0	1	0	0	Q96G27	Q96G27	Q96G27	WBP1	WW domain-binding protein 1	MULTI-MSMS	QEHF3_349_LR	1	Urine_deglyco_PIF_349	861.922	2	746.837	1491.66	66660.9	2.8647	0.0021395	153420	114.58	153420	114.58	861.418	47.636	0.82451	47.636	47.145	47.969	0					75	26	4	0.951019	0.00390709	0.0681347	3.65e-40
ASSGNGSEEAWGALR	15	Deamidation (NQ)	_ASSGN(de)GSEEAWGALR_	ASSGN(1)GSEEAWGALR		ASSGN(145.49)GSEEAWGALR		0	1	0	0	Q96G27	Q96G27	Q96G27	WBP1	WW domain-binding protein 1	MULTI-MSMS	QEHF3_349_LR	1	Urine_deglyco_PIF_349	574.616	3	498.227	1491.66	80853.2	2.3959	0.0011937	153320	76.387	153320	76.388	574.614	47.607	0.67719	47.607	47.292	47.969	-3.81e-06					76	21	5	0.768066	0.00192596	0.0433083	1.06e-12
AYLLPAPPAPGNASESEEDR	20	Deamidation (NQ)	_AYLLPAPPAPGN(de)ASESEEDR_	AYLLPAPPAPGN(1)ASESEEDR		AYLLPAPPAPGN(83.42)ASESEEDR		0	1	0	0	P17936	P17936	P17936	IGFBP3	Insulin-like growth factor-binding protein 3	MULTI-MSMS	QEHF3_349_LR	1	Urine_deglyco_PIF_349	772.39	3	695.664	2083.97	69932.9	2.8911	0.0020112	109810	76.388	109810	76.39	772.386	54.329	1.1207	54.329	53.984	55.104	0					89	34	5	0.671711	0.00151407	0.0348186	2.21e-05
CDFEVLVVPWQNSSQLLK	18	Deamidation (NQ)	_CDFEVLVVPWQN(de)SSQLLK_	CDFEVLVVPWQ(0.159)N(0.841)SSQ(0.001)LLK		CDFEVLVVPWQ(-7.24)N(7.24)SSQ(-31.82)LLK		0	1	0	0	Q15828	Q15828	Q15828	CST6	Cystatin-M	MULTI-MSMS	QEHF3_349_LR	1	Urine_deglyco_PIF_349	874.812	3	721.698	2162.07	64424	3.9207	0.0028296	211690	152.78	211690	152.78	874.809	81.164	0.85102	81.164	80.718	81.569	7.63e-06					107	19	7	0.943432	0.00670145	0.0622202	4.65e-15
CDFEVLVVPWQNSSQLLK	18	Deamidation (NQ)	_CDFEVLVVPWQN(de)SSQLLK_	CDFEVLVVPWQ(0.181)N(0.811)SSQ(0.008)LLK		CDFEVLVVPWQ(-6.52)N(6.52)SSQ(-19.97)LLK		0	1	0	0	Q15828	Q15828	Q15828	CST6	Cystatin-M	MULTI-MSMS	QEHF3_349_LR	1	Urine_deglyco_PIF_349	656.36	4	541.525	2162.07	75116.9	3.0667	0.0016607	211590	114.58	211600	114.58	656.359	81.19	0.59661	81.19	80.845	81.441	0					58	13	6	0.874202	0.00121108	0.0106953	0.00015907
CIACGVNLNSSR	12	Deamidation (NQ)	_CIACGVNLN(de)SSR_	CIACGVN(0.003)LN(0.997)SSR		CIACGVN(-25.22)LN(25.22)SSR		0	1	0	0	O15393	O15393	O15393	TMPRSS2	Transmembrane protease serine 2;Transmembrane protease serine 2 non-catalytic chain;Transmembrane protease serine 2 catalytic chain	MULTI-MSMS	QEHF3_349_LR	1	Urine_deglyco_PIF_349	790.892	2	676.308	1350.6	70211.8	3.7986	0.002569	169420	114.58	169420	114.58	790.889	43.66	0.34745	43.66	43.466	43.813	0					25	10	4	0.438454	0.000625345	0.00964954	0.0012024
CIQANYSLMENGK	13	Oxidation (M),Deamidation (NQ)	_CIQAN(de)YSLMENGK_	CIQ(0.033)AN(0.967)YSLMENGK	CIQANYSLM(1)ENGK	CIQ(-14.61)AN(14.61)YSLMEN(-45.61)GK	CIQANYSLM(72.7)ENGK	0	1	1	0	P05090	P05090	P05090	APOD	Apolipoprotein D	MULTI-MSMS	QEHF3_349_LR	1	Urine_deglyco_PIF_349	668.34	3	515.562	1543.66	72673.5	3.6135	0.001863	296330	152.78	296330	152.78	668.672	46.723	0.96084	46.723	46.243	47.204	0					85	25	4	0.447569	0.00295215	0.0412878	0.0010565
CIQANYSLMENGK	13	Oxidation (M),Deamidation (NQ)	_CIQAN(de)YSLMENGK_	CIQ(0.019)AN(0.981)YSLMENGK	CIQANYSLM(1)ENGK	CIQ(-17.2)AN(17.2)YSLMEN(-92.79)GK	CIQANYSLM(131.06)ENGK	0	1	1	0	P05090	P05090	P05090	APOD	Apolipoprotein D	MULTI-MSMS	QEHF3_349_LR	1	Urine_deglyco_PIF_349	1002.01	2	772.84	1543.66	61653.2	3.9336	0.0030401	296520	229.16	296520	229.17	1002	46.706	0.55885	46.706	46.37	46.929	0					48	17	4	0.940167	0.00225764	0.0452417	1.71e-09
CIQANYSLMENGK	13	Oxidation (M),2 Deamidation (NQ)	_CIQAN(de)YSLMEN(de)GK_	CIQ(0.017)AN(0.983)YSLMEN(1)GK	CIQANYSLM(1)ENGK	CIQ(-17.63)AN(17.63)YSLMEN(76.58)GK	CIQANYSLM(105.65)ENGK	0	2	1	0	P05090	P05090	P05090	APOD	Apolipoprotein D	MULTI-MSMS	QEHF3_349_LR	1	Urine_deglyco_PIF_349	669.002	3	515.89	1544.65	72952.5	3.1358	0.0016177	296140	152.78	296140	152.78	668.666	47.321	0.64636	47.321	46.986	47.632	0					110	19	7	0.938594	0.00545509	0.154551	6.01e-07
CIQANYSLMENGK	13	Oxidation (M),2 Deamidation (NQ)	_CIQAN(de)YSLMEN(de)GK_	CIQ(0.001)AN(0.999)YSLMEN(1)GK	CIQANYSLM(1)ENGK	CIQ(-29.24)AN(29.24)YSLMEN(144.54)GK	CIQANYSLM(166.86)ENGK	0	2	1	0	P05090	P05090	P05090	APOD	Apolipoprotein D	MULTI-MSMS	QEHF3_349_LR	1	Urine_deglyco_PIF_349	1003	2	773.332	1544.65	61214.7	3.4215	0.0026459	296330	229.16	296340	229.17	1002.49	47.331	0.58128	47.331	47.051	47.632	0					77	18	5	0.987029	0.00522098	0.126539	3.61e-17
CIQANYSLMENGK	13	Oxidation (M),2 Deamidation (NQ)	_CIQAN(de)YSLMEN(de)GK_	CIQ(0.031)AN(0.969)YSLMEN(1)GK	CIQANYSLM(1)ENGK	CIQ(-14.93)AN(14.93)YSLMEN(66.49)GK	CIQANYSLM(75.09)ENGK	0	2	1	0	P05090	P05090	P05090	APOD	Apolipoprotein D	MULTI-MSMS	QEHF3_349_LR	1	Urine_deglyco_PIF_349	502.003	4	387.169	1544.65	83076.4	2.7491	0.0010644	295950	114.58	295950	114.58	502.001	47.327	0.64801	47.327	47.017	47.665	0					73	20	6	0.894726	0.00257486	0.0527974	0.00041686
CIQANYSLMENGK	13	Oxidation (M),2 Deamidation (NQ)	_CIQAN(de)YSLMEN(de)GK_	CIQ(0.032)AN(0.968)YSLMEN(1)GK	CIQANYSLM(1)ENGK	CIQ(-14.8)AN(14.8)YSLMEN(82.06)GK	CIQANYSLM(93.77)ENGK	0	2	1	0	P05090	P05090	P05090	APOD	Apolipoprotein D	MULTI-MSMS	QEHF3_349_LR	1	Urine_deglyco_PIF_349	669.001	3	515.89	1544.65	72952.4	2.6941	0.0013899	296140	152.77	296140	152.78	668.665	47.833	0.86213	47.833	47.602	48.464	0					105	27	5	0.763332	0.00272822	0.0286833	2.6e-06
CIQANYSLMENGK	13	Oxidation (M),3 Deamidation (NQ)	_CIQAN(de)YSLMEN(de)GK_	CIQ(1)AN(1)YSLMEN(1)GK	CIQANYSLM(1)ENGK	CIQ(76.36)AN(76.36)YSLMEN(76.36)GK	CIQANYSLM(76.36)ENGK	0	3	1	0	P05090	P05090	P05090	APOD	Apolipoprotein D	MULTI-MSMS	QEHF3_349_LR	1	Urine_deglyco_PIF_349	669.327	3	516.218	1545.63	75134.1	0.50468	0.00026053	295950	152.78	295950	152.78	668.994	49.168	0.55653	49.168	48.918	49.474	0					65	17	5	0.790985	0.000923788	0.00657385	0.00037352
CIQANYSLMENGK	13	2 Deamidation (NQ)	_CIQAN(de)YSLMEN(de)GK_	CIQAN(1)YSLMEN(1)GK		CIQ(-42.25)AN(42.25)YSLMEN(187.84)GK		0	2	0	0	P05090	P05090	P05090	APOD	Apolipoprotein D	MULTI-MSMS	QEHF3_349_LR	1	Urine_deglyco_PIF_349	995.002	2	765.334	1528.65	60240.6	3.0391	0.0023259	299430	229.16	299430	229.17	994.5	53.892	1.061	53.892	53.503	54.564	0					95	32	5	0.927645	0.00240832	0.0160789	2.45e-64
CIQANYSLMENGK	13	2 Deamidation (NQ)	_CIQAN(de)YSLMEN(de)GK_	CIQ(0.022)AN(0.978)YSLMEN(1)GK		CIQ(-16.42)AN(16.42)YSLMEN(106.55)GK		0	2	0	0	P05090	P05090	P05090	APOD	Apolipoprotein D	MULTI-MSMS	QEHF3_349_LR	1	Urine_deglyco_PIF_349	663.669	3	510.559	1528.65	73803.4	2.726	0.0013918	299230	152.77	299230	152.78	663.334	55.512	1.0317	55.512	54.719	55.75	0					96	31	7	0.972061	0.00514427	0.0353651	2.5e-07
CIQANYSLMENGK	13	3 Deamidation (NQ)	_CIQAN(de)YSLMEN(de)GK_	CIQ(1)AN(1)YSLMEN(1)GK		CIQ(92.86)AN(92.86)YSLMEN(92.86)GK		0	3	0	0	P05090	P05090	P05090	APOD	Apolipoprotein D	MULTI-MSMS	QEHF3_349_LR	1	Urine_deglyco_PIF_349	663.997	3	510.887	1529.64	77218.3	2.9301	0.0014969	299040	152.78	299040	152.78	663.662	57.614	0.51023	57.614	57.379	57.889	-3.81e-06					32	14	4	0.797406	0.000691973	0.00782463	2.78e-06
CLCPLGFLLANDSK	14	Deamidation (NQ)	_CLCPLGFLLAN(de)DSK_	CLCPLGFLLAN(1)DSK		CLCPLGFLLAN(113.24)DSK		0	1	0	0	P98164	P98164	P98164	LRP2	Low-density lipoprotein receptor-related protein 2	MULTI-MSMS	QEHF3_349_LR	1	Urine_deglyco_PIF_349	689.708	3	536.93	1607.77	72924.5	4.0679	0.0021842	284530	152.78	284540	152.78	690.04	79.494	0.6689	79.494	79.15	79.819	7.63e-06					57	15	5	0.91008	0.00275241	0.0435578	1.16e-07
CLIQELCQCRPGEGNCSCCK	20	Deamidation (NQ)	_CLIQELCQCRPGEGN(de)CSCCK_	CLIQELCQCRPGEGN(1)CSCCK		CLIQ(-128.99)ELCQ(-68.54)CRPGEGN(68.54)CSCCK		0	1	0	1	Q9GZX9	Q9GZX9	Q9GZX9	TWSG1	Twisted gastrulation protein homolog 1	MULTI-MSMS	QEHF3_349_LR	1	Urine_deglyco_PIF_349	748.091	4	633.257	2529	71146.8	1.4401	0.00091194	180940	114.58	180940	114.58	748.089	52.822	0.54394	52.822	52.542	53.086	0					81	16	7	0.989742	0.0033312	0.037545	8.47e-42
CLIQELCQCRPGEGNCSCCK	20	Deamidation (NQ)	_CLIQELCQCRPGEGN(de)CSCCK_	CLIQELCQCRPGEGN(1)CSCCK		CLIQ(-129.03)ELCQ(-74.57)CRPGEGN(74.57)CSCCK		0	1	0	1	Q9GZX9	Q9GZX9	Q9GZX9	TWSG1	Twisted gastrulation protein homolog 1	MULTI-MSMS	QEHF3_349_LR	1	Urine_deglyco_PIF_349	997.451	3	844.007	2529	61839.7	2.2161	0.0018704	181010	152.77	181010	152.78	997.449	52.828	0.44812	52.828	52.609	53.057	0					55	13	5	0.759623	0.00156442	0.00820159	4.56e-51
CLNWLDAQSGLASAPVSGAGNHSYCR	26	Deamidation (NQ)	_CLNWLDAQSGLASAPVSGAGN(de)HSYCR_	CLNWLDAQSGLASAPVSGAGN(1)HSYCR		CLN(-206)WLDAQ(-179.52)SGLASAPVSGAGN(179.52)HSYCR		0	1	0	0	Q96FE7	Q96FE7	Q96FE7	PIK3IP1	Phosphoinositide-3-kinase-interacting protein 1	MULTI-MSMS	QEHF3_349_LR	1	Urine_deglyco_PIF_349	1008.15	3	931.422	2791.24	60252.4	1.6888	0.0015729	82011	76.387	82012	76.388	1008.14	60.17	1.7046	60.17	59.323	61.028	3.81e-06					241	49	8	0.991689	0.0470304	0.278286	5.01e-71
CLNWLDAQSGLASAPVSGAGNHSYCR	26	Deamidation (NQ)	_CLNWLDAQSGLASAPVSGAGN(de)HSYCR_	CLNWLDAQSGLASAPVSGAGN(1)HSYCR		CLN(-135.09)WLDAQ(-112.7)SGLASAPVSGAGN(112.7)HSYCR		0	1	0	0	Q96FE7	Q96FE7	Q96FE7	PIK3IP1	Phosphoinositide-3-kinase-interacting protein 1	MULTI-MSMS	QEHF3_349_LR	1	Urine_deglyco_PIF_349	756.611	4	698.818	2791.24	69040.5	1.5934	0.0011135	81981	57.29	81983	57.291	756.359	60.168	1.2657	60.168	59.466	60.732	3.81e-06					147	36	8	0.972574	0.0101512	0.0850138	1.51e-26
CLNWLDAQSGLASAPVSGAGNHSYCR	26	2 Deamidation (NQ)	_CLNWLDAQSGLASAPVSGAGN(de)HSYCR_	CLNWLDAQ(1)SGLASAPVSGAGN(1)HSYCR		CLN(-33.56)WLDAQ(33.56)SGLASAPVSGAGN(53.23)HSYCR		0	2	0	0	Q96FE7	Q96FE7	Q96FE7	PIK3IP1	Phosphoinositide-3-kinase-interacting protein 1	MULTI-MSMS	QEHF3_349_LR	1	Urine_deglyco_PIF_349	1008.81	3	931.75	2792.23	60935.3	0.39395	0.00036707	81983	76.388	81983	76.388	1008.47	61.382	0.55698	61.382	61.096	61.653	0					62	15	6	0.977791	0.00199575	0.00432339	0.0013897
CLNWLDAQSGLASAPVSGAGNHSYCR	26	2 Deamidation (NQ)	_CLN(de)WLDAQSGLASAPVSGAGN(de)HSYCR_	CLN(0.998)WLDAQ(0.002)SGLASAPVSGAGN(1)HSYCR		CLN(26.11)WLDAQ(-26.11)SGLASAPVSGAGN(169.23)HSYCR		0	2	0	0	Q96FE7	Q96FE7	Q96FE7	PIK3IP1	Phosphoinositide-3-kinase-interacting protein 1	MULTI-MSMS	QEHF3_349_LR	1	Urine_deglyco_PIF_349	1008.81	3	931.75	2792.23	60525.2	2.0038	0.001867	81983	76.387	81985	76.389	1008.81	62.604	0.66554	62.604	62.294	62.96	0					89	19	6	0.972086	0.00380139	0.0365391	3.27e-52
CLNWLDAQSGLASAPVSGAGNHSYCR	26	2 Deamidation (NQ)	_CLN(de)WLDAQSGLASAPVSGAGN(de)HSYCR_	CLN(1)WLDAQSGLASAPVSGAGN(1)HSYCR		CLN(37.94)WLDAQ(-37.94)SGLASAPVSGAGN(73.5)HSYCR		0	2	0	0	Q96FE7	Q96FE7	Q96FE7	PIK3IP1	Phosphoinositide-3-kinase-interacting protein 1	MULTI-MSMS	QEHF3_349_LR	1	Urine_deglyco_PIF_349	756.857	4	699.064	2792.23	68969.9	1.9038	0.0013309	81953	57.29	81955	57.292	756.606	62.603	0.72995	62.603	62.127	62.857	3.81e-06					82	21	6	0.861449	0.00362607	0.0294119	7.31e-10
CTLQDPDGQRNLSGK	15	Deamidation (NQ)	_CTLQDPDGQRN(de)LSGK_	CTLQ(0.001)DPDGQ(0.298)RN(0.701)LSGK		CTLQ(-30.91)DPDGQ(-3.71)RN(3.71)LSGK		0	1	0	1	Q01151	Q01151	Q01151	CD83	CD83 antigen	MULTI-MSMS	QEHF3_349_LR	1	Urine_deglyco_PIF_349	717.045	3	563.934	1688.78	72181.3	5.2917	0.0029842	270910	152.78	270920	152.78	717.043	38.486	0.63533	38.486	38.094	38.729	0					43	19	4	0.549273	0.000478319	0.0105922	0.025232
DAEEDDSLANSSDLLK	16	Deamidation (NQ)	_DAEEDDSLAN(de)SSDLLK_	DAEEDDSLAN(1)SSDLLK		DAEEDDSLAN(144.29)SSDLLK		0	1	0	0	P01210	P01210	P01210	PENK	Proenkephalin-A;Synenkephalin;Met-enkephalin;PENK(114-133);PENK(143-183);Met-enkephalin-Arg-Gly-Leu;Leu-enkephalin;PENK(237-258);Met-enkephalin-Arg-Phe	MULTI-MSMS	QEHF3_349_LR	1	Urine_deglyco_PIF_349	728.034	3	574.923	1721.75	71877.6	2.6334	0.001514	265730	152.78	265730	152.78	728.033	55.507	0.55624	55.507	55.229	55.785	3.81e-06					68	16	6	0.880558	0.00232564	0.0225443	3.64e-17
DCDVLTAVSEFFNASCVPVNNPK	23	Deamidation (NQ)	_DCDVLTAVSEFFN(de)ASCVPVNNPK_	DCDVLTAVSEFFN(1)ASCVPVNNPK		DCDVLTAVSEFFN(85.37)ASCVPVN(-85.37)N(-100.15)PK		0	1	0	0	P08582	P08582	P08582	MFI2	Melanotransferrin	MULTI-MSMS	QEHF3_349_LR	1	Urine_deglyco_PIF_349	1015.18	3	862.061	2583.16	59461.4	3.3472	0.0028855	177220	152.78	177230	152.78	1015.51	87.318	0.68278	87.318	87.039	87.722	-7.63e-06					52	14	6	0.978004	0.00487133	0.0321649	3.58e-31
DCDVLTAVSEFFNASCVPVNNPK	23	Deamidation (NQ)	_DCDVLTAVSEFFN(de)ASCVPVNNPK_	DCDVLTAVSEFFN(1)ASCVPVNNPK		DCDVLTAVSEFFN(43.45)ASCVPVN(-43.45)N(-50.24)PK		0	1	0	0	P08582	P08582	P08582	MFI2	Melanotransferrin	MULTI-MSMS	QEHF3_349_LR	1	Urine_deglyco_PIF_349	761.632	4	646.798	2583.16	68212.4	3.5895	0.0023217	177150	114.58	177160	114.58	761.63	87.276	0.42646	87.276	87.039	87.465	0					43	9	6	0.949443	0.00674593	0.0371095	5.53e-13
DGQLLPSSNYSNIK	14	Deamidation (NQ)	_DGQLLPSSN(de)YSNIK_	DGQLLPSSN(1)YSNIK		DGQ(-74.84)LLPSSN(46.98)YSN(-46.98)IK		0	1	0	0	P13591	P13591	P13591	NCAM1	Neural cell adhesion molecule 1	MULTI-MSMS	QEHF3_349_LR	1	Urine_deglyco_PIF_349	665.699	3	512.923	1535.75	73844.9	1.8985	0.00097378	297850	152.78	297850	152.78	666.032	52.876	0.60831	52.876	52.574	53.182	0					49	18	3	0.984637	0.00110817	0.0188387	3.23e-12
DGTCIGNSSR	10	Deamidation (NQ)	_DGTCIGN(de)SSR_	DGTCIGN(1)SSR		DGTCIGN(88.83)SSR		0	1	0	0	Q07954	Q07954	Q07954	LRP1	Prolow-density lipoprotein receptor-related protein 1;Low-density lipoprotein receptor-related protein 1 85 kDa subunit;Low-density lipoprotein receptor-related protein 1 515 kDa subunit;Low-density lipoprotein receptor-related protein 1 intracellular domain	MULTI-MSMS	QEHF3_349_LR	1	Urine_deglyco_PIF_349	648.808	2	534.225	1066.43	74632.8	3.6428	0.0019461	214480	114.58	214490	114.58	648.807	26.947	0.64317	26.947	26.519	27.162	0					28	16	3	0.72472	0.00140522	0.0379903	0.0027594
DHHGANFSCR	10	Deamidation (NQ)	_DHHGAN(de)FSCR_	DHHGAN(1)FSCR		DHHGAN(57.2)FSCR		0	1	0	0	P05362	P05362	P05362	ICAM1	Intercellular adhesion molecule 1	MULTI-MSMS	QEHF3_349_LR	1	Urine_deglyco_PIF_349	477.554	3	401.165	1200.47	88789	2.652	0.0010639	190410	76.388	190420	76.389	477.553	22.615	1.2161	22.615	22.246	23.463	0					70	29	4	0.586274	0.00113083	0.0110319	0.020847
DIVEYYNDSNGSHVLQGR	18	Deamidation (NQ)	_DIVEYYNDSN(de)GSHVLQGR_	DIVEYYNDSN(1)GSHVLQGR		DIVEYYN(-66.09)DSN(66.09)GSHVLQ(-139.55)GR		0	1	0	0	P25311	P25311	P25311	AZGP1	Zinc-alpha-2-glycoprotein	MULTI-MSMS	QEHF3_349_LR	1	Urine_deglyco_PIF_349	766.376	3	689.652	2065.93	69491.4	2.354	0.0016234	110760	76.388	110770	76.389	766.374	50.892	0.45665	50.892	50.67	51.127	-3.81e-06					66	14	6	0.881799	0.00276586	0.0338849	1.73e-69
DIVEYYNDSNGSHVLQGR	18	Deamidation (NQ)	_DIVEYYN(de)DSNGSHVLQGR_	DIVEYYN(1)DSNGSHVLQGR		DIVEYYN(108.11)DSN(-108.11)GSHVLQ(-293.02)GR		0	1	0	0	P25311	P25311	P25311	AZGP1	Zinc-alpha-2-glycoprotein	MULTI-MSMS	QEHF3_349_LR	1	Urine_deglyco_PIF_349	766.375	3	689.652	2065.93	69805	2.2287	0.001537	110760	76.387	110760	76.389	766.374	51.364	0.54915	51.364	51.099	51.648	0					69	17	6	0.953339	0.00519232	0.0464076	8.76e-294
DIVEYYNDSNGSHVLQGR	18	2 Deamidation (NQ)	_DIVEYYN(de)DSN(de)GSHVLQGR_	DIVEYYN(1)DSN(1)GSHVLQGR		DIVEYYN(171.67)DSN(116.86)GSHVLQ(-116.86)GR		0	2	0	0	P25311	P25311	P25311	AZGP1	Zinc-alpha-2-glycoprotein	MULTI-MSMS	QEHF3_349_LR	1	Urine_deglyco_PIF_349	766.703	3	689.98	2066.92	69226.1	2.0852	0.0014387	110710	76.388	110710	76.389	766.368	52.465	1.0184	52.465	51.779	52.798	-3.81e-06					99	31	4	0.823583	0.00161385	0.021428	1.88e-56
DIVEYYNDSNGSHVLQGR	18	2 Deamidation (NQ)	_DIVEYYN(de)DSN(de)GSHVLQGR_	DIVEYYN(1)DSN(1)GSHVLQGR		DIVEYYN(202.06)DSN(121.55)GSHVLQ(-121.55)GR		0	2	0	0	P25311	P25311	P25311	AZGP1	Zinc-alpha-2-glycoprotein	MULTI-MSMS	QEHF3_349_LR	1	Urine_deglyco_PIF_349	766.369	3	689.98	2066.92	69959.2	2.5575	0.0017646	110710	76.387	110710	76.389	766.702	53.907	0.70633	53.907	53.568	54.274	0					94	21	6	0.976163	0.00388952	0.0322519	1.4e-84
DLDMFINASK	10	Deamidation (NQ)	_DLDMFIN(de)ASK_	DLDMFIN(1)ASK		DLDMFIN(80.32)ASK		0	1	0	0	O75882	O75882	O75882	ATRN	Attractin	MULTI-MSMS	QEHF3_349_LR	1	Urine_deglyco_PIF_349	806.938	2	577.774	1153.53	68824.7	3.5178	0.0020325	396630	229.16	396640	229.17	806.936	66.727	0.45866	66.727	66.507	66.966	0					33	12	4	0.627629	0.000487059	0.0218264	0.0067597
DLLGSGYTETYTAANGSEVTEQPR	24	Deamidation (NQ)	_DLLGSGYTETYTAAN(de)GSEVTEQPR_	DLLGSGYTETYTAAN(1)GSEVTEQPR		DLLGSGYTETYTAAN(101.81)GSEVTEQ(-101.81)PR		0	1	0	0	P78325	P78325	P78325	ADAM8	Disintegrin and metalloproteinase domain-containing protein 8	MULTI-MSMS	QEHF3_349_LR	1	Urine_deglyco_PIF_349	930.786	3	854.061	2559.16	63143.3	3.1368	0.002679	89441	76.388	89444	76.391	930.783	54.673	0.95005	54.673	54.373	55.323	0					101	29	6	0.976329	0.00636818	0.134243	1.64e-132
DPGAAVPGAANASAQQPR	18	Deamidation (NQ)	_DPGAAVPGAAN(de)ASAQQPR_	DPGAAVPGAAN(0.997)ASAQ(0.003)Q(0.001)PR		DPGAAVPGAAN(25.9)ASAQ(-25.9)Q(-30.87)PR		0	1	0	0	P28300	P28300	P28300	LOX	Protein-lysine 6-oxidase	MULTI-MSMS	QEHF3_349_LR	1	Urine_deglyco_PIF_349	636.666	3	560.276	1677.81	75558.3	3.0907	0.0017316	136340	76.388	136340	76.39	636.665	36.081	0.55809	36.081	35.822	36.38	0					76	17	6	0.610939	0.00508463	0.191826	0.00025817
DPGAAVPGAANASAQQPR	18	Deamidation (NQ)	_DPGAAVPGAAN(de)ASAQQPR_	DPGAAVPGAAN(1)ASAQQPR		DPGAAVPGAAN(35.03)ASAQ(-35.03)Q(-39.16)PR		0	1	0	0	P28300	P28300	P28300	LOX	Protein-lysine 6-oxidase	MULTI-MSMS	QEHF3_349_LR	1	Urine_deglyco_PIF_349	954.498	2	839.911	1677.81	63499.9	3.6624	0.0030761	136420	114.58	136430	114.59	954.494	36.089	0.39558	36.089	35.883	36.279	0					38	12	4	0.815774	0.00188304	0.076724	1.17e-09
DPNCSSILQTEER	13	Deamidation (NQ)	_DPN(de)CSSILQTEER_	DPN(1)CSSILQTEER		DPN(101.04)CSSILQ(-101.04)TEER		0	1	0	0	P55259	P55259	P55259	GP2	Pancreatic secretory granule membrane major glycoprotein GP2	MULTI-MSMS	QEHF3_349_LR	1	Urine_deglyco_PIF_349	593.621	3	517.231	1548.67	78498.9	3.2456	0.0016787	147690	76.388	147690	76.389	593.619	42.385	0.55624	42.385	42.135	42.691	0					69	17	5	0.793666	0.0029154	0.109337	3.73e-07
DTFVNASR	8	Deamidation (NQ)	_DTFVN(de)ASR_	DTFVN(1)ASR		DTFVN(107.08)ASR		0	1	0	0	P05155	P05155	P05155	SERPING1	Plasma protease C1 inhibitor	MULTI-MSMS	QEHF3_349_LR	1	Urine_deglyco_PIF_349	570.299	2	455.717	909.419	79342.1	3.4883	0.0015897	251430	114.58	251440	114.58	570.3	37.477	1.4497	37.477	36.705	38.155	0					117	34	6	0.844301	0.00761513	0.12367	0.0055671
DVNCSVMGPQEK	12	Oxidation (M),Deamidation (NQ)	_DVN(de)CSVMGPQEK_	DVN(1)CSVMGPQEK	DVNCSVM(1)GPQEK	DVN(80.38)CSVMGPQ(-80.38)EK	DVNCSVM(92.3)GPQEK	0	1	1	0	P53634	P53634	P53634	CTSC	Dipeptidyl peptidase 1;Dipeptidyl peptidase 1 exclusion domain chain;Dipeptidyl peptidase 1 heavy chain;Dipeptidyl peptidase 1 light chain	MULTI-MSMS	QEHF3_349_LR	1	Urine_deglyco_PIF_349	613.641	3	460.864	1379.57	77711.9	3.2575	0.0015013	331500	152.78	331500	152.78	613.639	36.668	0.98824	36.668	36.344	37.332	0					90	30	6	0.762423	0.00232637	0.0462668	9.79e-05
EFGFAWPESLNCSK	14	Deamidation (NQ)	_EFGFAWPESLN(de)CSK_	EFGFAWPESLN(1)CSK		EFGFAWPESLN(84.75)CSK		0	1	0	0	Q9ULV1	Q9ULV1	Q9ULV1	FZD4	Frizzled-4	MULTI-MSMS	QEHF3_349_LR	1	Urine_deglyco_PIF_349	711.36	3	558.249	1671.72	71497.8	3.9125	0.0021841	273670	152.78	273670	152.78	711.359	71.741	0.88136	71.741	71.37	72.251	0					127	22	7	0.517462	0.00535596	0.102199	0.00017763
EFGFAWPESLNCSK	14	Deamidation (NQ)	_EFGFAWPESLN(de)CSK_	EFGFAWPESLN(1)CSK		EFGFAWPESLN(201.3)CSK		0	1	0	0	Q9ULV1	Q9ULV1	Q9ULV1	FZD4	Frizzled-4	MULTI-MSMS	QEHF3_349_LR	1	Urine_deglyco_PIF_349	1066.54	2	836.869	1671.72	59239.8	3.8071	0.0031861	273830	229.16	273840	229.17	1066.53	71.747	0.80376	71.747	71.411	72.215	0					90	20	6	0.886665	0.00403214	0.102925	1.33e-39
ELHHLQEQNVSNAFLDK	17	Deamidation (NQ)	_ELHHLQEQN(de)VSNAFLDK_	ELHHLQ(0.011)EQ(0.181)N(0.808)VSNAFLDK		ELHHLQ(-18.71)EQ(-6.49)N(6.49)VSN(-41.55)AFLDK		0	1	0	0	P00450	P00450	P00450	CP	Ceruloplasmin	MULTI-MSMS	QEHF3_349_LR	1	Urine_deglyco_PIF_349	621.336	4	506.502	2021.98	77114.3	2.455	0.0012435	226220	114.58	226220	114.58	621.336	51.189	0.70327	51.189	50.886	51.59	0					63	22	4	0.705903	0.0027609	0.0125701	1.13e-07
ENISDPTSPLR	11	Deamidation (NQ)	_EN(de)ISDPTSPLR_	EN(1)ISDPTSPLR		EN(83.53)ISDPTSPLR		0	1	0	0	P01591	P01591	P01591	IGJ	Immunoglobulin J chain	MULTI-MSMS	QEHF3_349_LR	1	Urine_deglyco_PIF_349	729.887	2	615.304	1228.59	72769.9	3.0617	0.0018839	186220	114.58	186220	114.58	729.886	42.707	0.75259	42.707	42.375	43.128	0					68	23	5	0.882306	0.00113617	0.0102791	0.0015625
ENLQTNFSLVQGSTK	15	Acetyl (Protein N-term),4 Deamidation (NQ)	_(ac)EN(de)LQTN(de)FSLVQGSTK_	EN(1)LQ(1)TN(1)FSLVQ(1)GSTK		EN(51.07)LQ(51.07)TN(51.07)FSLVQ(51.07)GSTK		1	4	0	0	P12757	P12757	P12757	SKIL	Ski-like protein	MULTI-MSMS	QEHF3_349_LR	1	Urine_deglyco_PIF_349	1086.06	2	856.399	1710.78	59348.3	3.5511	0.0030412	267590	229.16	267590	229.16	1086.06	58.836	0.62214	58.836	58.533	59.155	0					72	18	5	0.974829	0.00575947	0.0252466	0.012454
EVFVHPNYSK	10	Deamidation (NQ)	_EVFVHPN(de)YSK_	EVFVHPN(1)YSK		EVFVHPN(70.94)YSK		0	1	0	0	P04070	P04070	P04070	PROC	Vitamin K-dependent protein C;Vitamin K-dependent protein C light chain;Vitamin K-dependent protein C heavy chain;Activation peptide	MULTI-MSMS	QEHF3_349_LR	1	Urine_deglyco_PIF_349	560.648	3	407.536	1219.59	80934.8	3.5191	0.0014341	374880	152.78	374880	152.78	560.312	45.304	0.40334	45.304	45.038	45.442	0					31	12	3	0.596363	0.00149957	0.0190045	0.0083271
EVLSSNVSWR	10	Deamidation (NQ)	_EVLSSN(de)VSWR_	EVLSSN(1)VSWR		EVLSSN(119.55)VSWR		0	1	0	0	Q8IZF2	Q8IZF2	Q8IZF2	GPR116	Probable G-protein coupled receptor 116	MULTI-MSMS	QEHF3_349_LR	1	Urine_deglyco_PIF_349	703.879	2	589.296	1176.58	74395.9	2.4874	0.0014658	194440	114.58	194440	114.58	703.877	51.186	0.67328	51.186	50.886	51.56	0					56	21	4	0.663369	0.00288299	0.0311332	0.00075351
EVLSSNVSWR	10	Deamidation (NQ)	_EVLSSN(de)VSWR_	EVLSSN(1)VSWR		EVLSSN(108.47)VSWR		0	1	0	0	Q8IZF2	Q8IZF2	Q8IZF2	GPR116	Probable G-protein coupled receptor 116	MULTI-MSMS	QEHF3_349_LR	1	Urine_deglyco_PIF_349	469.588	3	393.2	1176.58	91001.9	1.7837	0.00070136	194270	76.387	194270	76.388	469.587	51.201	0.39407	51.201	51.009	51.403	0					16	12	2	0.807984	0.000130348	0.00149648	0.00075939
FLNESYK	7	Deamidation (NQ)	_FLN(de)ESYK_	FLN(1)ESYK		FLN(68.79)ESYK		0	1	0	0	P15309	P15309	P15309	ACPP	Prostatic acid phosphatase;PAPf39	MULTI-MSMS	QEHF3_349_LR	1	Urine_deglyco_PIF_349	453.924	3	301.148	900.423	89725.2	2.4128	0.00072662	507310	152.78	507310	152.78	453.924	53.804	0.96927	53.804	53.435	54.404	0					83	29	5	0.806197	0.0017982	0.0398001	0.023751
FLNESYKHEQVYIR	14	Deamidation (NQ)	_FLN(de)ESYKHEQVYIR_	FLN(1)ESYKHEQVYIR		FLN(121.12)ESYKHEQ(-121.12)VYIR		0	1	0	1	P15309	P15309	P15309	ACPP	Prostatic acid phosphatase;PAPf39	MULTI-MSMS	QEHF3_349_LR	1	Urine_deglyco_PIF_349	572.316	4	457.482	1825.9	81735	1.976	0.00090397	250460	114.58	250460	114.58	572.315	51.122	0.54665	51.122	50.886	51.433	0					69	17	6	0.676505	0.00229481	0.0352343	1.2e-22
FNISTDR	7	Deamidation (NQ)	_FN(de)ISTDR_	FN(1)ISTDR		FN(110.38)ISTDR		0	1	0	0	O75534	O75534	O75534	CSDE1	Cold shock domain-containing protein E1	MULTI-MSMS	QEHF3_349_LR	1	Urine_deglyco_PIF_349	541.789	2	427.206	852.398	82997.9	3.1185	0.0013322	268210	114.58	268210	114.58	541.787	44.529	0.6251	44.529	44.229	44.854	0					51	18	4	0.821606	0.00169073	0.0448955	0.0058783
FNISTDRR	8	Deamidation (NQ)	_FN(de)ISTDRR_	FN(1)ISTDRR		FN(88.82)ISTDRR		0	1	0	1	O75534	O75534	O75534	CSDE1	Cold shock domain-containing protein E1	MULTI-MSMS	QEHF3_349_LR	1	Urine_deglyco_PIF_349	413.562	3	337.174	1008.5	94566.3	2.663	0.00089789	226550	76.388	226560	76.389	413.562	39.107	0.6906	39.107	38.822	39.513	0					60	21	4	0.465175	0.00648603	0.166902	0.0044126
FNSSGTHFSNLSK	13	2 Deamidation (NQ)	_FN(de)SSGTHFSN(de)LSK_	FN(1)SSGTHFSN(1)LSK		FN(118.52)SSGTHFSN(118.52)LSK		0	2	0	0	P48357	P48357	P48357	LEPR	Leptin receptor	MULTI-MSMS	QEHF3_349_LR	1	Urine_deglyco_PIF_349	629.663	3	476.553	1426.64	76429.9	2.5609	0.0012204	320580	152.78	320590	152.78	629.663	48.442	0.56186	48.442	48.126	48.687	0					51	17	4	0.862272	0.00153233	0.0145136	5e-08
FQAFANGSLLIPDFGK	16	Deamidation (NQ)	_FQAFAN(de)GSLLIPDFGK_	FQ(0.006)AFAN(0.994)GSLLIPDFGK		FQ(-22.18)AFAN(22.18)GSLLIPDFGK		0	1	0	0	O14498	O14498	O14498	ISLR	Immunoglobulin superfamily containing leucine-rich repeat protein	MULTI-MSMS	QEHF3_349_LR	1	Urine_deglyco_PIF_349	729.078	3	575.966	1724.88	73964.1	3.3456	0.0019269	265250	152.78	265250	152.78	729.076	81.612	0.54931	81.612	81.229	81.778	0					29	12	3	0.758642	0.00115065	0.0140084	0.00055856
FQLLNFSSSELK	12	Deamidation (NQ)	_FQLLN(de)FSSSELK_	FQLLN(1)FSSSELK		FQ(-40.49)LLN(40.49)FSSSELK		0	1	0	0	Q9BY67	Q9BY67	Q9BY67	CADM1	Cell adhesion molecule 1	MULTI-MSMS	QEHF3_349_LR	1	Urine_deglyco_PIF_349	624.689	3	471.914	1412.72	76679.7	2.3033	0.001087	323730	152.77	323740	152.78	624.688	74.812	1.1076	74.812	74.265	75.372	0					115	28	6	0.950751	0.00549861	0.062249	5.36e-07
FQLLNFSSSELK	12	Deamidation (NQ)	_FQLLN(de)FSSSELK_	FQLLN(1)FSSSELK		FQ(-59.36)LLN(59.36)FSSSELK		0	1	0	0	Q9BY67	Q9BY67	Q9BY67	CADM1	Cell adhesion molecule 1	MULTI-MSMS	QEHF3_349_LR	1	Urine_deglyco_PIF_349	936.528	2	707.367	1412.72	64501.3	2.4843	0.0017573	323960	229.16	323970	229.16	936.528	74.772	0.90472	74.772	74.304	75.209	0					76	23	5	0.87509	0.000430144	0.00152114	2.87e-13
GANDSTSAMPEQMK	14	2 Oxidation (M),Deamidation (NQ)	_GAN(de)DSTSAMPEQMK_	GAN(1)DSTSAMPEQMK	GANDSTSAM(1)PEQM(1)K	GAN(57.79)DSTSAMPEQ(-57.79)MK	GANDSTSAM(60.55)PEQM(60.55)K	0	1	2	0	O95084	O95084	O95084	PRSS23	Serine protease 23	MULTI-MSMS	QEHF3_349_LR	1	Urine_deglyco_PIF_349	653.316	3	500.538	1498.59	74882.6	3.1359	0.0015696	305220	152.78	305230	152.78	653.648	28.554	0.6821	28.554	28.178	28.86	-1.91e-06					62	18	5	0.528358	0.00145189	0.0227068	0.0045456
GFLALYQTVAVNYSQPISEASR	22	Deamidation (NQ)	_GFLALYQTVAVN(de)YSQPISEASR_	GFLALYQTVAVN(1)YSQPISEASR		GFLALYQ(-93.16)TVAVN(33.26)YSQ(-33.26)PISEASR		0	1	0	0	Q9NZP8	Q9NZP8	Q9NZP8	C1RL	Complement C1r subcomponent-like protein	MULTI-MSMS	QEHF3_349_LR	1	Urine_deglyco_PIF_349	882.466	3	805.745	2414.21	65301.3	3.6039	0.0029039	94801	76.386	94805	76.389	882.464	80.221	0.60991	80.221	79.943	80.553	0					43	14	4	0.753603	0.000944986	0.00352591	1.76e-24
GFNFSTESMARPEGR	15	Oxidation (M),Deamidation (NQ)	_GFN(de)FSTESMARPEGR_	GFN(1)FSTESMARPEGR	GFNFSTESM(1)ARPEGR	GFN(46.39)FSTESMARPEGR	GFNFSTESM(46.39)ARPEGR	0	1	1	1	P36269	P36269	P36269	GGT5	Gamma-glutamyltransferase 5;Gamma-glutamyltransferase 5 heavy chain;Gamma-glutamyltransferase 5 light chain	MULTI-MSMS	QEHF3_349_LR	1	Urine_deglyco_PIF_349	644.979	3	568.255	1701.74	75213.9	3.1871	0.0018111	134430	76.388	134430	76.39	644.977	44.1	0.4805	44.1	43.782	44.263	0					42	11	5	0.564393	0.00115328	0.0494172	0.013352
GICNSSDVR	9	Deamidation (NQ)	_GICN(de)SSDVR_	GICN(1)SSDVR		GICN(106.37)SSDVR		0	1	0	0	O75882	O75882	O75882	ATRN	Attractin	MULTI-MSMS	QEHF3_349_LR	1	Urine_deglyco_PIF_349	619.308	2	504.724	1007.43	78163.5	3.1479	0.0015888	227020	114.58	227020	114.58	619.306	30.615	0.62861	30.615	30.326	30.954	1.91e-06					43	17	4	0.93156	0.00231935	0.0224567	0.0037579
GLCVNASAVSR	11	Deamidation (NQ)	_GLCVN(de)ASAVSR_	GLCVN(1)ASAVSR		GLCVN(142.83)ASAVSR		0	1	0	0	P17936	P17936	P17936	IGFBP3	Insulin-like growth factor-binding protein 3	MULTI-MSMS	QEHF3_349_LR	1	Urine_deglyco_PIF_349	682.365	2	567.782	1133.55	71693.6	3.703	0.0021025	201800	114.58	201810	114.58	682.363	42.084	0.79199	42.084	41.834	42.626	0					54	17	4	0.786658	0.00513167	0.160037	2.58e-08
GNNSHILLSALK	12	Deamidation (NQ)	_GN(de)NSHILLSALK_	GN(0.872)N(0.128)SHILLSALK		GN(8.34)N(-8.34)SHILLSALK		0	1	0	0	P01133	P01133	P01133	EGF	Pro-epidermal growth factor;Epidermal growth factor	MULTI-MSMS	QEHF3_349_LR	1	Urine_deglyco_PIF_349	576.015	3	423.238	1266.69	80768.8	3.3598	0.001422	360970	152.78	360970	152.78	576.014	54.765	0.63752	54.765	54.437	55.074	0					76	19	5	0.937639	0.00351208	0.0963589	2.32e-05
GPNCSEPECPGNCHLR	16	Deamidation (NQ)	_GPN(de)CSEPECPGNCHLR_	GPN(1)CSEPECPGNCHLR		GPN(65.58)CSEPECPGN(-65.58)CHLR		0	1	0	0	P24821	P24821	P24821	TNC	Tenascin	MULTI-MSMS	QEHF3_349_LR	1	Urine_deglyco_PIF_349	705.642	3	628.919	1883.73	73071.8	2.9392	0.0018485	121460	76.387	121460	76.389	705.64	30.572	0.55748	30.572	30.326	30.883	-1.91e-06					59	15	5	0.770687	0.00197552	0.0184685	0.003001
GQPANQSVLLSIYDER	16	Deamidation (NQ)	_GQPAN(de)QSVLLSIYDER_	GQPAN(0.987)Q(0.013)SVLLSIYDER		GQ(-37.37)PAN(18.97)Q(-18.97)SVLLSIYDER		0	1	0	0	P25940	P25940	P25940	COL5A3	Collagen alpha-3(V) chain	MULTI-MSMS	QEHF3_349_LR	1	Urine_deglyco_PIF_349	1011.04	2	895.95	1789.88	59347.7	0.61321	0.0005494	127890	114.58	127890	114.58	1010.53	61.684	0.30246	61.684	61.516	61.818	-3.81e-06					21	8	3	0.667337	0.000633981	0.00447336	4.18e-16
GSEGGNGSNPVAGLETDDHGGK	22	Deamidation (NQ)	_GSEGGN(de)GSNPVAGLETDDHGGK_	GSEGGN(1)GSNPVAGLETDDHGGK		GSEGGN(41.94)GSN(-41.94)PVAGLETDDHGGK		0	1	0	0	Q8TBP5	Q8TBP5	Q8TBP5	FAM174A	Membrane protein FAM174A	MULTI-MSMS	QEHF3_349_LR	1	Urine_deglyco_PIF_349	839.079	3	685.967	2054.88	66635.3	4.3455	0.0029808	222720	152.78	222720	152.78	839.076	41.625	0.92596	41.625	41.122	42.048	3.81e-06					111	29	5	0.931299	0.00627012	0.0621067	6.97e-63
GSLEVNCSTTCNQPEVGGLETSLDK	25	Deamidation (NQ)	_GSLEVN(de)CSTTCNQPEVGGLETSLDK_	GSLEVN(1)CSTTCNQPEVGGLETSLDK		GSLEVN(60.24)CSTTCN(-60.24)Q(-65.87)PEVGGLETSLDK		0	1	0	0	P13598	P13598	P13598	ICAM2	Intercellular adhesion molecule 2	MULTI-MSMS	QEHF3_349_LR	1	Urine_deglyco_PIF_349	789.891	4	674.806	2695.2	67213.1	2.5585	0.0017265	169800	114.58	169800	114.58	789.639	56.405	0.55541	56.405	56.114	56.669	0					90	17	6	0.917007	0.00491272	0.055233	2.85e-20
GSNASLAR	8	Deamidation (NQ)	_GSN(de)ASLAR_	GSN(1)ASLAR		GSN(114.97)ASLAR		0	1	0	0	P24530	P24530	P24530	EDNRB	Endothelin B receptor	MULTI-MSMS	QEHF3_349_LR	1	Urine_deglyco_PIF_349	503.281	2	388.698	775.382	86654.8	3.5071	0.0013632	294780	114.58	294780	114.58	503.28	25.683	0.64263	25.683	25.355	25.998	0					46	16	4	0.905751	0.0150739	0.591396	0.0040019
GSNYSEILDK	10	Deamidation (NQ)	_GSN(de)YSEILDK_	GSN(1)YSEILDK		GSN(102.03)YSEILDK		0	1	0	0	Q12841	Q12841	Q12841	FSTL1	Follistatin-related protein 1	MULTI-MSMS	QEHF3_349_LR	1	Urine_deglyco_PIF_349	792.931	2	563.767	1125.52	68623.8	2.8959	0.0016326	406480	229.16	406490	229.16	792.929	52.636	0.57576	52.636	52.321	52.896	0					48	17	3	0.917822	0.00135597	0.0113491	0.0017773
GSNYSEILDK	10	Deamidation (NQ)	_GSN(de)YSEILDK_	GSN(1)YSEILDK		GSN(60.26)YSEILDK		0	1	0	0	Q12841	Q12841	Q12841	FSTL1	Follistatin-related protein 1	MULTI-MSMS	QEHF3_349_LR	1	Urine_deglyco_PIF_349	529.291	3	376.18	1125.52	84379.8	1.8327	0.00068944	406120	152.78	406120	152.78	528.956	52.618	0.50751	52.618	52.321	52.828	0					51	15	4	0.857471	0.00242545	0.0161288	0.017933
GSPGNGSSHSGAPGPDPTLAR	21	Deamidation (NQ)	_GSPGN(de)GSSHSGAPGPDPTLAR_	GSPGN(1)GSSHSGAPGPDPTLAR		GSPGN(121.35)GSSHSGAPGPDPTLAR		0	1	0	0	Q9BRK3	Q9BRK3	Q9BRK3	MXRA8	Matrix-remodeling-associated protein 8	MULTI-MSMS	QEHF3_349_LR	1	Urine_deglyco_PIF_349	717.358	3	640.633	1918.88	70739.4	2.9081	0.001863	119240	76.388	119240	76.39	717.356	31.648	0.57091	31.648	31.396	31.967	-1.91e-06					70	17	6	0.733881	0.00477625	0.148163	2.32e-16
GYYNQSEAGSHIIQR	15	Deamidation (NQ)	_GYYN(de)QSEAGSHIIQR_	GYYN(0.847)Q(0.153)SEAGSHIIQR		GYYN(7.43)Q(-7.43)SEAGSHIIQ(-73.52)R		0	1	0	0	P04222;P30685;Q07000	P04222	P04222	HLA-C;HLA-B	HLA class I histocompatibility antigen, Cw-3 alpha chain;HLA class I histocompatibility antigen, B-35 alpha chain;HLA class I histocompatibility antigen, Cw-15 alpha chain	MULTI-MSMS	QEHF3_349_LR	1	Urine_deglyco_PIF_349	651.997	3	575.273	1722.8	76473	4.3257	0.0024884	132790	76.388	132790	76.39	651.995	38.464	0.5419	38.464	38.124	38.666	0					32	16	3	0.759131	0.00107677	0.0153794	0.00075755
HENTSSSPIQYEFSLTR	17	Deamidation (NQ)	_HEN(de)TSSSPIQYEFSLTR_	HEN(1)TSSSPIQYEFSLTR		HEN(115.87)TSSSPIQ(-115.87)YEFSLTR		0	1	0	0	P04216	P04216	P04216	THY1	Thy-1 membrane glycoprotein	MULTI-MSMS	QEHF3_349_LR	1	Urine_deglyco_PIF_349	743.036	3	666.313	1995.92	72651.1	1.0432	0.0006951	114640	76.388	114640	76.389	743.035	52.979	0.66589	52.979	52.609	53.275	0					58	18	4	0.884182	0.00122984	0.00634318	1.68e-15
HIEVNGSK	8	Deamidation (NQ)	_HIEVN(de)GSK_	HIEVN(1)GSK		HIEVN(76.6)GSK		0	1	0	0	P11362	P11362	P11362	FGFR1	Fibroblast growth factor receptor 1	MULTI-MSMS	QEHF3_349_LR	1	Urine_deglyco_PIF_349	448.264	3	295.487	883.44	88899.8	4.3024	0.0012713	517030	152.78	517030	152.78	448.263	34.204	0.61489	34.204	33.873	34.488	0					68	18	5	0.567938	0.00428641	0.0696013	0.013355
IDQDNSSFDSLSPEPK	16	Deamidation (NQ)	_IDQDN(de)SSFDSLSPEPK_	IDQ(0.033)DN(0.967)SSFDSLSPEPK		IDQ(-14.65)DN(14.65)SSFDSLSPEPK		0	1	0	0	Q9Y5C1	Q9Y5C1	Q9Y5C1	ANGPTL3	Angiopoietin-related protein 3	MULTI-MSMS	QEHF3_349_LR	1	Urine_deglyco_PIF_349	747.047	3	593.935	1778.78	71463.5	1.8435	0.0010949	257230	152.78	257230	152.78	747.047	53.638	1.482	53.638	53.37	54.852	-3.81e-06					128	45	5	0.949631	0.00177671	0.020914	3.53e-15
IFEPPAPGEGNSSQNSR	17	Deamidation (NQ)	_IFEPPAPGEGN(de)SSQNSR_	IFEPPAPGEGN(0.802)SSQ(0.083)N(0.115)SR		IFEPPAPGEGN(8.45)SSQ(-9.83)N(-8.45)SR		0	1	0	0	Q9Y275	Q9Y275	Q9Y275	TNFSF13B	Tumor necrosis factor ligand superfamily member 13B;Tumor necrosis factor ligand superfamily member 13b, membrane form;Tumor necrosis factor ligand superfamily member 13b, soluble form	MULTI-MSMS	QEHF3_349_LR	1	Urine_deglyco_PIF_349	673.333	3	596.611	1786.81	74721.6	1.8934	0.0011297	128040	76.388	128040	76.389	672.999	48.559	1.0348	48.559	47.846	48.881	3.81e-06					108	32	5	0.699336	0.000905397	0.0125342	0.0033496
IFEPPAPGEGNSSQNSR	17	Deamidation (NQ)	_IFEPPAPGEGN(de)SSQNSR_	IFEPPAPGEGN(0.874)SSQ(0.063)N(0.063)SR		IFEPPAPGEGN(11.44)SSQ(-11.44)N(-11.44)SR		0	1	0	0	Q9Y275	Q9Y275	Q9Y275	TNFSF13B	Tumor necrosis factor ligand superfamily member 13B;Tumor necrosis factor ligand superfamily member 13b, membrane form;Tumor necrosis factor ligand superfamily member 13b, soluble form	MULTI-MSMS	QEHF3_349_LR	1	Urine_deglyco_PIF_349	1009.5	2	894.413	1786.81	60989	1.842	0.0016475	128110	114.58	128110	114.58	1009.5	48.545	0.56469	48.545	48.249	48.814	3.81e-06					39	17	3	0.85945	0.000486762	0.00434749	9.08e-06
IFNIDSGNGSIFTSK	15	Deamidation (NQ)	_IFNIDSGN(de)GSIFTSK_	IFNIDSGN(1)GSIFTSK		IFN(-36.9)IDSGN(36.9)GSIFTSK		0	1	0	0	P55285	P55285	P55285	CDH6	Cadherin-6	MULTI-MSMS	QEHF3_349_LR	1	Urine_deglyco_PIF_349	687.378	3	534.267	1599.78	73994.7	3.027	0.0016172	285950	152.78	285960	152.78	687.042	70.391	0.77228	70.391	69.868	70.64	0					53	19	4	0.642602	0.00210897	0.0223332	2.66e-07
IHEGNISK	8	Deamidation (NQ)	_IHEGN(de)ISK_	IHEGN(1)ISK		IHEGN(76.22)ISK		0	1	0	0	Q15846	Q15846	Q15846	CLUL1	Clusterin-like protein 1	MULTI-MSMS	QEHF3_349_LR	1	Urine_deglyco_PIF_349	452.936	3	300.159	897.456	89115.9	3.9522	0.0011863	508980	152.78	508990	152.78	452.935	35.503	0.65004	35.503	35.202	35.852	3.81e-06					45	19	4	0.557477	0.000692238	0.0116004	0.013636
IIVPLNNRENISDPTSPLR	19	Deamidation (NQ)	_IIVPLNNREN(de)ISDPTSPLR_	IIVPLNN(0.001)REN(0.998)ISDPTSPLR		IIVPLN(-35.95)N(-28.43)REN(28.43)ISDPTSPLR		0	1	0	1	P01591	P01591	P01591	IGJ	Immunoglobulin J chain	MULTI-MSMS	QEHF3_349_LR	1	Urine_deglyco_PIF_349	793.448	3	717.059	2148.15	69528.2	2.7105	0.0019436	106530	76.387	106530	76.389	793.78	56.769	0.56113	56.769	56.451	57.013	0					70	16	6	0.814348	0.00208508	0.0255883	2.03e-23
ILLTCSLNDSATEVTGHR	18	Deamidation (NQ)	_ILLTCSLN(de)DSATEVTGHR_	ILLTCSLN(1)DSATEVTGHR		ILLTCSLN(178.99)DSATEVTGHR		0	1	0	0	P35613	P35613	P35613	BSG	Basigin	MULTI-MSMS	QEHF3_349_LR	1	Urine_deglyco_PIF_349	740.054	3	663.33	1986.97	70378	2.5301	0.0016783	115160	76.389	115160	76.39	740.053	58.338	0.61583	58.338	58.049	58.665	3.81e-06					35	18	2	0.603505	0.00379089	0.103218	3.09e-28
ITDWMPDDMNFSDVK	15	2 Oxidation (M),Deamidation (NQ)	_ITDWMPDDMN(de)FSDVK_	ITDWMPDDMN(1)FSDVK	ITDWM(1)PDDM(1)NFSDVK	ITDWMPDDMN(57.79)FSDVK	ITDWM(57.79)PDDM(57.79)NFSDVK	0	1	2	0	P78333	P78333	P78333	GPC5	Glypican-5;Secreted glypican-5	MULTI-MSMS	QEHF3_349_LR	1	Urine_deglyco_PIF_349	769.365	3	616.255	1845.74	70812.4	0.65115	0.00040128	247910	152.78	247910	152.78	769.031	61.563	0.49306	61.563	61.261	61.754	3.81e-06					42	13	4	0.767049	0.00122279	0.00803289	0.0058552
ITYSIVQTNCSK	12	Deamidation (NQ)	_ITYSIVQTN(de)CSK_	ITYSIVQ(0.004)TN(0.996)CSK		ITYSIVQ(-23.6)TN(23.6)CSK		0	1	0	0	P01042	P01042	P01042	KNG1	Kininogen-1;Kininogen-1 heavy chain;T-kinin;Bradykinin;Lysyl-bradykinin;Kininogen-1 light chain;Low molecular weight growth-promoting factor	MULTI-MSMS	QEHF3_349_LR	1	Urine_deglyco_PIF_349	625.011	3	472.234	1413.68	77809.3	2.4776	0.00117	323520	152.77	323520	152.78	625.01	51.7	1.1629	51.701	51.312	52.475	3.81e-06					147	36	6	0.809533	0.00109853	0.0320184	3.72e-05
ITYSIVQTNCSK	12	Deamidation (NQ)	_ITYSIVQTN(de)CSK_	ITYSIVQ(0.001)TN(0.999)CSK		ITYSIVQ(-30.7)TN(30.7)CSK		0	1	0	0	P01042	P01042	P01042	KNG1	Kininogen-1;Kininogen-1 heavy chain;T-kinin;Bradykinin;Lysyl-bradykinin;Kininogen-1 light chain;Low molecular weight growth-promoting factor	MULTI-MSMS	QEHF3_349_LR	1	Urine_deglyco_PIF_349	937.013	2	707.848	1413.68	64321.8	2.6642	0.0018858	323750	229.16	323750	229.17	937.011	51.694	0.65909	51.694	51.403	52.062	0					80	20	5	0.849043	0.00492281	0.0456423	8.65e-27
ITYSIVQTNCSK	12	2 Deamidation (NQ)	_ITYSIVQTN(de)CSK_	ITYSIVQ(1)TN(1)CSK		ITYSIVQ(104.24)TN(104.24)CSK		0	2	0	0	P01042	P01042	P01042	KNG1	Kininogen-1;Kininogen-1 heavy chain;T-kinin;Bradykinin;Lysyl-bradykinin;Kininogen-1 light chain;Low molecular weight growth-promoting factor	MULTI-MSMS	QEHF3_349_LR	1	Urine_deglyco_PIF_349	625.673	3	472.562	1414.66	74992.7	2.5006	0.0011817	323290	152.78	323300	152.78	625.672	53.08	0.34314	53.08	52.931	53.275	-3.81e-06					37	10	5	0.647875	0.00106087	0.0115482	0.00026564
IYSGILNLSDITK	13	Deamidation (NQ)	_IYSGILN(de)LSDITK_	IYSGILN(1)LSDITK		IYSGILN(92.04)LSDITK		0	1	0	0	P03952	P03952	P03952	KLKB1	Plasma kallikrein;Plasma kallikrein heavy chain;Plasma kallikrein light chain	MULTI-MSMS	QEHF3_349_LR	1	Urine_deglyco_PIF_349	633.044	3	479.933	1436.78	76734.8	2.1574	0.0010354	318330	152.78	318330	152.78	633.043	75.282	0.48595	75.282	75.052	75.538	0					30	11	4	0.72894	0.000878773	0.00518352	4.15e-06
KAENSSNEEETSSEGNMR	18	Oxidation (M),Deamidation (NQ)	_KAEN(de)SSNEEETSSEGNMR_	KAEN(0.994)SSN(0.006)EEETSSEGNMR	KAENSSNEEETSSEGNM(1)R	KAEN(22.32)SSN(-22.32)EEETSSEGN(-114.4)MR	KAENSSNEEETSSEGNM(120.71)R	0	1	1	1	Q14515	Q14515	Q14515	SPARCL1	SPARC-like protein 1	MULTI-MSMS	QEHF3_349_LR	1	Urine_deglyco_PIF_349	825.721	3	672.608	2014.8	65520	4.2192	0.0028378	227140	152.77	227140	152.78	825.716	24.233	1.0691	24.233	23.624	24.693	0					57	27	5	0.96709	0.00449031	0.0402332	5.73e-13
KENSSEICSNNGECVCGQCVCR	22	2 Deamidation (NQ)	_KEN(de)SSEICSNN(de)GECVCGQCVCR_	KEN(1)SSEICSN(0.001)N(0.999)GECVCGQCVCR		KEN(105.37)SSEICSN(-32.44)N(32.44)GECVCGQ(-126.47)CVCR		0	2	0	1	P05556	P05556	P05556	ITGB1	Integrin beta-1	MULTI-MSMS	QEHF3_349_LR	1	Urine_deglyco_PIF_349	1037.12	3	883.675	2648	60253.2	2.6897	0.0023768	172890	152.78	172890	152.78	1037.12	36.741	0.42107	36.741	36.445	36.866	3.81e-06					44	12	6	0.871196	0.00155276	0.0105166	4.81e-76
KFLNESYK	8	Deamidation (NQ)	_KFLN(de)ESYK_	KFLN(1)ESYK		KFLN(109.66)ESYK		0	1	0	1	P15309	P15309	P15309	ACPP	Prostatic acid phosphatase;PAPf39	MULTI-MSMS	QEHF3_349_LR	1	Urine_deglyco_PIF_349	573.01	3	343.847	1028.52	80276.7	1.1235	0.0003863	666470	229.16	666470	229.16	573.009	48.933	0.62764	48.933	48.656	49.283	0					68	17	5	0.902811	0.00268004	0.0175638	0.0023913
KQVHFFVNASDVDNVK	16	Deamidation (NQ)	_KQVHFFVN(de)ASDVDNVK_	KQVHFFVN(1)ASDVDNVK		KQ(-37.49)VHFFVN(37.49)ASDVDN(-70.2)VK		0	1	0	1	Q96IY4	Q96IY4	Q96IY4	CPB2	Carboxypeptidase B2	MULTI-MSMS	QEHF3_349_LR	1	Urine_deglyco_PIF_349	634.862	4	462.738	1846.92	76278.6	2.5089	0.001161	371430	171.87	371430	171.87	634.861	53.345	0.67539	53.345	53.057	53.732	0					81	20	6	0.520887	0.00271121	0.0243289	3.97e-06
KTNESVSEPR	10	Deamidation (NQ)	_KTN(de)ESVSEPR_	KTN(1)ESVSEPR		KTN(105.03)ESVSEPR		0	1	0	1	Q13433	Q13433	Q13433	SLC39A6	Zinc transporter ZIP6	MULTI-MSMS	QEHF3_349_LR	1	Urine_deglyco_PIF_349	535.968	3	383.191	1146.55	84144.4	3.515	0.0013469	398690	152.78	398700	152.78	535.967	28.014	0.89379	28.014	27.681	28.575	0					74	22	6	0.801413	0.0123592	0.102166	0.00076114
KVNASVPR	8	Deamidation (NQ)	_KVN(de)ASVPR_	KVN(1)ASVPR		KVN(88.14)ASVPR		0	1	0	1	P51693	P51693	P51693	APLP1	Amyloid-like protein 1;C30	MULTI-MSMS	QEHF3_349_LR	1	Urine_deglyco_PIF_349	443.947	3	291.171	870.492	91422.1	3.1439	0.00091542	524690	152.77	524690	152.78	443.946	32.574	0.94913	32.574	32.241	33.19	0					97	27	5	0.953749	0.0403368	1	0.0044802
LAFQNMNGSEYFVK	14	Oxidation (M),Deamidation (NQ)	_LAFQNMN(de)GSEYFVK_	LAFQNMN(0.999)GSEYFVK	LAFQNM(1)NGSEYFVK	LAFQ(-38.95)N(-33.08)MN(33.08)GSEYFVK	LAFQNM(96.37)NGSEYFVK	0	1	1	0	Q13421	Q13421	Q13421	MSLN	Mesothelin;Megakaryocyte-potentiating factor;Mesothelin, cleaved form	MULTI-MSMS	QEHF3_349_LR	1	Urine_deglyco_PIF_349	708.703	3	555.592	1663.76	72510.6	0.79252	0.00044032	274980	152.78	274980	152.78	708.702	61.216	0.71644	61.216	60.764	61.481	3.81e-06					54	20	4	0.917122	0.00149075	0.00959615	2.67e-06
LAGKPTHVNVSVVMAEVDGTCY	22	Oxidation (M),Deamidation (NQ)	_LAGKPTHVN(de)VSVVMAEVDGTCY_	LAGKPTHVN(1)VSVVMAEVDGTCY	LAGKPTHVNVSVVM(1)AEVDGTCY	LAGKPTHVN(72.17)VSVVMAEVDGTCY	LAGKPTHVNVSVVM(72.17)AEVDGTCY	0	1	1	1	P01876	P01876	P01876	IGHA1	Ig alpha-1 chain C region	MULTI-MSMS	QEHF3_349_LR	1	Urine_deglyco_PIF_349	941.825	3	788.712	2363.11	63785	3.7821	0.002983	193700	152.78	193710	152.78	941.823	57.983	0.52293	57.983	57.717	58.24	0					38	15	3	0.91906	0.00520091	0.0721428	0.00016304
LEQLGGLLANVSGELGGR	18	Deamidation (NQ)	_LEQLGGLLAN(de)VSGELGGR_	LEQLGGLLAN(1)VSGELGGR		LEQ(-65.69)LGGLLAN(65.69)VSGELGGR		0	1	0	0	Q9Y6C2	Q9Y6C2	Q9Y6C2	EMILIN1	EMILIN-1	MULTI-MSMS	QEHF3_349_LR	1	Urine_deglyco_PIF_349	671.713	3	595.323	1782.95	75170.9	3.2278	0.0019216	128310	76.388	128320	76.389	671.711	86.246	0.54993	86.246	85.903	86.453	0					35	12	4	0.824548	0.000704393	0.00799085	4.85e-05
LFNGQQGIIIQNFSTR	16	2 Deamidation (NQ)	_LFN(de)GQQGIIIQN(de)FSTR_	LFN(0.858)GQ(0.141)Q(0.001)GIIIQ(0.181)N(0.819)FSTR		LFN(7.86)GQ(-7.86)Q(-30.64)GIIIQ(-6.55)N(6.55)FSTR		0	2	0	0	Q7Z3B1	Q7Z3B1	Q7Z3B1	NEGR1	Neuronal growth regulator 1	MULTI-MSMS	QEHF3_349_LR	1	Urine_deglyco_PIF_349	689.71	3	613.32	1836.94	74400.8	2.8839	0.0017687	124550	76.388	124550	76.39	689.708	70.719	1.0094	70.719	70.32	71.33	0					77	25	5	0.70645	0.00240682	0.056031	1.87e-12
LGNWSAMPSCK	11	Oxidation (M),Deamidation (NQ)	_LGN(de)WSAMPSCK_	LGN(1)WSAMPSCK	LGNWSAM(1)PSCK	LGN(58.17)WSAMPSCK	LGNWSAM(58.17)PSCK	0	1	1	0	P02749	P02749	P02749	APOH	Beta-2-glycoprotein 1	MULTI-MSMS	QEHF3_349_LR	1	Urine_deglyco_PIF_349	575.963	3	423.186	1266.54	79892	2.2287	0.00094316	361010	152.78	361010	152.78	575.962	50.864	1.0825	50.864	50.135	51.218	0					92	34	5	0.924159	0.00279438	0.0436643	0.0127
LGVTNASLVLFR	12	Deamidation (NQ)	_LGVTN(de)ASLVLFR_	LGVTN(1)ASLVLFR		LGVTN(77.78)ASLVLFR		0	1	0	0	Q13449	Q13449	Q13449	LSAMP	Limbic system-associated membrane protein	MULTI-MSMS	QEHF3_349_LR	1	Urine_deglyco_PIF_349	760.458	2	645.874	1289.73	70969.4	3.429	0.0022147	177410	114.58	177410	114.58	760.456	71.123	0.57394	71.123	70.837	71.411	0					49	14	5	0.654046	0.00188353	0.0313864	0.001791
LGVTNASLVLFRPGSVR	17	Deamidation (NQ)	_LGVTN(de)ASLVLFRPGSVR_	LGVTN(1)ASLVLFRPGSVR		LGVTN(171.71)ASLVLFRPGSVR		0	1	0	1	Q13449	Q13449	Q13449	LSAMP	Limbic system-associated membrane protein	MULTI-MSMS	QEHF3_349_LR	1	Urine_deglyco_PIF_349	673.067	3	596.344	1786.01	75307	1.3278	0.00079185	128090	76.388	128090	76.389	673.066	65.269	0.62947	65.269	64.892	65.522	0					32	17	2	0.697915	0.000822042	0.00929606	2.77e-27
LLANSSMLGEGQVLR	15	Deamidation (NQ)	_LLAN(de)SSMLGEGQVLR_	LLAN(1)SSMLGEGQVLR		LLAN(66.89)SSMLGEGQ(-66.89)VLR		0	1	0	0	Q6UXD5	Q6UXD5	Q6UXD5	SEZ6L2	Seizure 6-like protein 2	MULTI-MSMS	QEHF3_349_LR	1	Urine_deglyco_PIF_349	606.671	3	530.284	1587.83	77051.9	1.163	0.0006167	144050	76.387	144050	76.388	606.671	63.747	0.30779	63.747	63.632	63.939	0					19	8	3	0.232766	0.000100856	0.000226839	0.0012084
LLETVEYNISGAER	14	Deamidation (NQ)	_LLETVEYN(de)ISGAER_	LLETVEYN(1)ISGAER		LLETVEYN(150.22)ISGAER		0	1	0	0	P24821	P24821	P24821	TNC	Tenascin	MULTI-MSMS	QEHF3_349_LR	1	Urine_deglyco_PIF_349	608.66	3	532.27	1593.79	78596.6	2.0671	0.0011002	143510	76.388	143520	76.389	608.658	75.645	0.72115	75.645	75.291	76.012	7.63e-06					68	17	5	0.905662	0.00287809	0.0591215	1.51e-12
LLETVEYNISGAER	14	Deamidation (NQ)	_LLETVEYN(de)ISGAER_	LLETVEYN(1)ISGAER		LLETVEYN(157.35)ISGAER		0	1	0	0	P24821	P24821	P24821	TNC	Tenascin	MULTI-MSMS	QEHF3_349_LR	1	Urine_deglyco_PIF_349	912.988	2	797.902	1593.79	64856.8	2.142	0.0017091	143610	114.58	143610	114.59	912.486	75.707	0.72375	75.707	75.251	75.974	0					39	17	3	0.822029	0.00157777	0.0213911	2.92e-16
LNASLPALLLIR	12	Deamidation (NQ)	_LN(de)ASLPALLLIR_	LN(1)ASLPALLLIR		LN(66.27)ASLPALLLIR		0	1	0	0	Q15904	Q15904	Q15904	ATP6AP1	V-type proton ATPase subunit S1	MULTI-MSMS	QEHF3_349_LR	1	Urine_deglyco_PIF_349	508.664	3	432.275	1293.8	86731.2	3.2562	0.0014076	176710	76.388	176720	76.39	508.663	82.186	0.58892	82.186	81.945	82.534	0					30	13	3	0.78616	0.000782708	0.0105723	0.0055141
LNPTVTYGNDSFSAK	15	Deamidation (NQ)	_LNPTVTYGN(de)DSFSAK_	LNPTVTYGN(1)DSFSAK		LN(-104.87)PTVTYGN(104.87)DSFSAK		0	1	0	0	P05362	P05362	P05362	ICAM1	Intercellular adhesion molecule 1	MULTI-MSMS	QEHF3_349_LR	1	Urine_deglyco_PIF_349	692.037	3	538.926	1613.76	73165.3	2.9944	0.0016137	283480	152.78	283480	152.78	692.036	54.1	0.6138	54.1	53.886	54.5	0					57	15	5	0.766208	0.0044838	0.0663772	8.17e-13
LNPTVTYGNDSFSAK	15	Deamidation (NQ)	_LNPTVTYGN(de)DSFSAK_	LNPTVTYGN(1)DSFSAK		LN(-138.52)PTVTYGN(138.52)DSFSAK		0	1	0	0	P05362	P05362	P05362	ICAM1	Intercellular adhesion molecule 1	MULTI-MSMS	QEHF3_349_LR	1	Urine_deglyco_PIF_349	1037.55	2	807.886	1613.76	62310.9	2.9259	0.0023638	283660	229.16	283660	229.17	1037.05	54.162	0.38658	54.162	53.919	54.306	0					27	11	3	0.622439	0.000390342	0.00516627	1.69e-30
LQLTWLENGNVSR	13	Deamidation (NQ)	_LQLTWLENGN(de)VSR_	LQLTWLEN(0.391)GN(0.609)VSR		LQ(-94.9)LTWLEN(-1.92)GN(1.92)VSR		0	1	0	0	Q5TFQ8;P78324	Q5TFQ8	Q5TFQ8	SIRPB1;SIRPA	Signal-regulatory protein beta-1 isoform 3;Tyrosine-protein phosphatase non-receptor type substrate 1	MULTI-MSMS	QEHF3_349_LR	1	Urine_deglyco_PIF_349	880.984	2	765.899	1529.78	68141.9	2.1932	0.0016797	149600	114.58	149610	114.58	880.982	67.409	0.36781	67.409	67.179	67.547	0					26	9	4	0.699747	0.000420858	0.00497966	3.31e-08
LQLTWLENGNVSR	13	2 Deamidation (NQ)	_LQLTWLEN(de)GN(de)VSR_	LQLTWLEN(1)GN(1)VSR		LQ(-71.49)LTWLEN(71.49)GN(80.22)VSR		0	2	0	0	Q5TFQ8;P78324	Q5TFQ8	Q5TFQ8	SIRPB1;SIRPA	Signal-regulatory protein beta-1 isoform 3;Tyrosine-protein phosphatase non-receptor type substrate 1	MULTI-MSMS	QEHF3_349_LR	1	Urine_deglyco_PIF_349	881.477	2	766.391	1530.77	66137.1	2.2023	0.0016878	149510	114.58	149510	114.58	880.975	68.721	0.37318	68.721	68.537	68.91	0					23	9	3	0.905695	0.000764134	0.00252425	4.44e-06
LQNLTLPTNASIK	13	2 Deamidation (NQ)	_LQN(de)LTLPTN(de)ASIK_	LQ(0.131)N(0.869)LTLPTN(1)ASIK		LQ(-8.22)N(8.22)LTLPTN(71.49)ASIK		0	2	0	0	Q13201	Q13201	Q13201	MMRN1	Multimerin-1;Platelet glycoprotein Ia*;155 kDa platelet multimerin	MULTI-MSMS	QEHF3_349_LR	1	Urine_deglyco_PIF_349	625.042	3	472.264	1413.77	76611.2	1.9748	0.00093262	323500	152.78	323500	152.78	625.04	63.518	1.0682	63.518	62.763	63.832	0					139	31	7	0.986875	0.0403589	0.421084	0.00028584
LQNLTLPTNASIK	13	2 Deamidation (NQ)	_LQN(de)LTLPTN(de)ASIK_	LQ(0.043)N(0.957)LTLPTN(1)ASIK		LQ(-13.44)N(13.44)LTLPTN(86.07)ASIK		0	2	0	0	Q13201	Q13201	Q13201	MMRN1	Multimerin-1;Platelet glycoprotein Ia*;155 kDa platelet multimerin	MULTI-MSMS	QEHF3_349_LR	1	Urine_deglyco_PIF_349	937.557	2	707.893	1413.77	64584.7	2.1516	0.0015231	323730	229.16	323730	229.17	937.057	63.549	0.80356	63.549	62.96	63.764	-3.81e-06					86	23	5	0.947014	0.000317784	0.000609008	2.63e-08
LQNNENNISCVER	13	Deamidation (NQ)	_LQNNENN(de)ISCVER_	LQNNEN(0.006)N(0.994)ISCVER		LQ(-117.96)N(-84.48)N(-60.39)EN(-22.14)N(22.14)ISCVER		0	1	0	0	P36980;Q03591	P36980	P36980	CFHR2;CFHR1	Complement factor H-related protein 2;Complement factor H-related protein 1	MULTI-MSMS	QEHF3_349_LR	1	Urine_deglyco_PIF_349	910.447	2	795.862	1589.71	64006.6	4.1052	0.0032672	143970	114.58	143980	114.58	910.444	40.168	0.53908	40.168	39.845	40.384	0					48	16	5	0.938878	0.00227409	0.0160494	1.49e-112
LTNGSRYPNCAYR	13	Deamidation (NQ)	_LTN(de)GSRYPNCAYR_	LTN(1)GSRYPNCAYR		LTN(77.43)GSRYPN(-77.43)CAYR		0	1	0	1	P07998	P07998	P07998	RNASE1	Ribonuclease pancreatic	MULTI-MSMS	QEHF3_349_LR	1	Urine_deglyco_PIF_349	601.3	3	524.912	1571.72	77550.1	2.858	0.0015002	145520	76.386	145530	76.388	601.299	37.033	0.72468	37.033	36.705	37.429	0					82	22	5	0.557771	0.0018195	0.0235727	2.25e-06
LTNNSNQFQTEVGK	14	Deamidation (NQ)	_LTN(de)NSNQFQTEVGK_	LTN(0.836)N(0.163)SN(0.001)QFQTEVGK		LTN(7.1)N(-7.1)SN(-30.77)Q(-47.02)FQ(-103.93)TEVGK		0	1	0	0	P05107	P05107	P05107	ITGB2	Integrin beta-2	MULTI-MSMS	QEHF3_349_LR	1	Urine_deglyco_PIF_349	680.701	3	527.59	1579.75	74407.7	2.3274	0.0012279	289570	152.78	289570	152.78	680.7	48.458	0.56023	48.458	48.188	48.748	0					62	17	5	0.897488	0.00388785	0.0465125	2.44e-12
NASLSAAGTR	10	Deamidation (NQ)	_N(de)ASLSAAGTR_	N(1)ASLSAAGTR		N(96.07)ASLSAAGTR		0	1	0	0	Q13477	Q13477	Q13477	MADCAM1	Mucosal addressin cell adhesion molecule 1	MULTI-MSMS	QEHF3_349_LR	1	Urine_deglyco_PIF_349	589.323	2	474.741	947.467	80683.1	2.7259	0.0012941	241350	114.58	241360	114.58	589.322	30.488	0.69899	30.488	30.255	30.954	0					42	15	4	0.656054	0.00160059	0.00884431	0.0022141
NDRNSSDETFLK	12	Deamidation (NQ)	_NDRN(de)SSDETFLK_	N(0.023)DRN(0.977)SSDETFLK		N(-16.25)DRN(16.25)SSDETFLK		0	1	0	1	Q14956	Q14956	Q14956	GPNMB	Transmembrane glycoprotein NMB	MULTI-MSMS	QEHF3_349_LR	1	Urine_deglyco_PIF_349	629.331	3	476.22	1425.64	75871.7	4.2445	0.0020213	320810	152.78	320810	152.78	628.995	41.906	0.51345	41.906	41.68	42.194	-3.81e-06					51	16	4	0.565437	0.00163684	0.0221159	0.00016449
NFPDAFEYNNVSR	13	Deamidation (NQ)	_NFPDAFEYNN(de)VSR_	NFPDAFEYN(0.008)N(0.992)VSR		N(-139.53)FPDAFEYN(-20.89)N(20.89)VSR		0	1	0	0	P14384	P14384	P14384	CPM	Carboxypeptidase M	MULTI-MSMS	QEHF3_349_LR	1	Urine_deglyco_PIF_349	901.934	2	787.35	1572.68	61778.1	2.5194	0.0019836	145530	114.58	145530	114.58	901.931	56.232	1.3798	56.232	55.785	57.165	0					121	42	4	0.878019	0.0024873	0.067697	2.66e-16
NFPDAFEYNNVSR	13	Deamidation (NQ)	_NFPDAFEYNN(de)VSR_	NFPDAFEYN(0.26)N(0.74)VSR		N(-56)FPDAFEYN(-4.55)N(4.55)VSR		0	1	0	0	P14384	P14384	P14384	CPM	Carboxypeptidase M	MULTI-MSMS	QEHF3_349_LR	1	Urine_deglyco_PIF_349	601.959	3	525.235	1572.68	77621.6	2.2495	0.0011815	145440	76.388	145440	76.389	601.623	56.238	1.2815	56.238	55.852	57.133	-3.81e-06					73	39	2	0.565879	0.000534803	0.00725688	0.0052251
NGSDCPDKFCLFQSETK	17	Deamidation (NQ)	_N(de)GSDCPDKFCLFQSETK_	N(1)GSDCPDKFCLFQSETK		N(194.04)GSDCPDKFCLFQ(-194.04)SETK		0	1	0	1	P02788	P02788	P02788	LTF	Lactotransferrin;Lactoferricin-H;Kaliocin-1;Lactoferroxin-A;Lactoferroxin-B;Lactoferroxin-C	MULTI-MSMS	QEHF3_349_LR	1	Urine_deglyco_PIF_349	908.124	3	678.624	2032.85	64483.6	2.8758	0.0019516	337690	229.16	337690	229.16	908.122	56.688	0.74436	56.688	56.33	57.074	0					107	22	7	0.934473	0.00409985	0.0590816	2.87e-69
NGSDCPDKFCLFQSETK	17	Deamidation (NQ)	_N(de)GSDCPDKFCLFQSETK_	N(1)GSDCPDKFCLFQSETK		N(114.24)GSDCPDKFCLFQ(-114.24)SETK		0	1	0	1	P02788	P02788	P02788	LTF	Lactotransferrin;Lactoferricin-H;Kaliocin-1;Lactoferroxin-A;Lactoferroxin-B;Lactoferroxin-C	MULTI-MSMS	QEHF3_349_LR	1	Urine_deglyco_PIF_349	681.345	4	509.22	2032.85	72282.1	2.7442	0.0013974	337520	171.87	337520	171.87	681.343	56.703	0.8036	56.703	56.33	57.133	0					126	24	8	0.719153	0.00442848	0.0589108	7.61e-15
NGSQAFVHWQEPR	13	Deamidation (NQ)	_N(de)GSQAFVHWQEPR_	N(0.916)GSQ(0.084)AFVHWQEPR		N(10.38)GSQ(-10.38)AFVHWQ(-75.66)EPR		0	1	0	0	P30530	P30530	P30530	AXL	Tyrosine-protein kinase receptor UFO	MULTI-MSMS	QEHF3_349_LR	1	Urine_deglyco_PIF_349	595.969	3	519.58	1555.72	78955.9	3.1559	0.0016397	147020	76.388	147020	76.39	595.967	46.7	0.52933	46.7	46.399	46.929	0					65	16	6	0.557238	0.00363843	0.038114	2.45e-05
NLFLNHSENATAK	13	2 Deamidation (NQ)	_NLFLN(de)HSEN(de)ATAK_	NLFLN(1)HSEN(1)ATAK		N(-43.47)LFLN(43.47)HSEN(137.27)ATAK		0	2	0	0	P00738;P00739	P00738	P00738	HP;HPR	Haptoglobin;Haptoglobin alpha chain;Haptoglobin beta chain;Haptoglobin-related protein	MULTI-MSMS	QEHF3_349_LR	1	Urine_deglyco_PIF_349	640.349	3	487.572	1459.69	75545.7	2.2408	0.0010925	313340	152.78	313340	152.78	640.348	48.479	1.4106	48.479	48.064	49.474	-3.81e-06					174	44	7	0.88102	0.0152829	0.365088	1.83e-16
NLFLNHSENATAK	13	2 Deamidation (NQ)	_NLFLN(de)HSEN(de)ATAK_	NLFLN(1)HSEN(1)ATAK		N(-71.15)LFLN(71.15)HSEN(128.93)ATAK		0	2	0	0	P00738;P00739	P00738	P00738	HP;HPR	Haptoglobin;Haptoglobin alpha chain;Haptoglobin beta chain;Haptoglobin-related protein	MULTI-MSMS	QEHF3_349_LR	1	Urine_deglyco_PIF_349	960.522	2	730.854	1459.69	62678.7	2.9911	0.002186	313560	229.16	313560	229.17	960.018	48.481	0.52895	48.481	48.219	48.748	0					47	16	4	0.906239	0.00343428	0.0340659	6.44e-17
NLFLNHSENATAK	13	2 Deamidation (NQ)	_NLFLN(de)HSEN(de)ATAK_	NLFLN(1)HSEN(1)ATAK		N(-36.62)LFLN(36.62)HSEN(78.94)ATAK		0	2	0	0	P00738;P00739	P00738	P00738	HP;HPR	Haptoglobin;Haptoglobin alpha chain;Haptoglobin beta chain;Haptoglobin-related protein	MULTI-MSMS	QEHF3_349_LR	1	Urine_deglyco_PIF_349	480.764	4	365.931	1459.69	87785.4	1.6697	0.00061101	313120	114.58	313130	114.58	480.512	48.461	0.79534	48.461	48.156	48.951	0					79	21	5	0.703452	0.00890956	0.066973	5.76e-07
NLFLNHSENATAK	13	3 Deamidation (NQ)	_N(de)LFLN(de)HSEN(de)ATAK_	N(1)LFLN(1)HSEN(1)ATAK		N(167.32)LFLN(167.32)HSEN(167.32)ATAK		0	3	0	0	P00738;P00739	P00738	P00738	HP;HPR	Haptoglobin;Haptoglobin alpha chain;Haptoglobin beta chain;Haptoglobin-related protein	MULTI-MSMS	QEHF3_349_LR	1	Urine_deglyco_PIF_349	640.676	3	487.9	1460.68	75317.6	0.56731	0.00027679	313130	152.78	313130	152.78	640.676	49.727	0.56692	49.727	49.407	49.974	0					56	17	4	0.93177	0.00154869	0.00846843	2.78e-17
NLSDIDLMAPQPGV	14	Oxidation (M),Deamidation (NQ)	_N(de)LSDIDLMAPQPGV_	N(1)LSDIDLMAPQPGV	NLSDIDLM(1)APQPGV	N(63.49)LSDIDLMAPQ(-63.49)PGV	NLSDIDLM(64.31)APQPGV	0	1	1	0	Q96B49	Q96B49	Q96B49	TOMM6	Mitochondrial import receptor subunit TOM6 homolog	MULTI-MSMS	QEHF3_349_LR	1	Urine_deglyco_PIF_349	572.963	3	496.241	1485.7	79716.2	0.75195	0.00037315	153930	76.387	153930	76.388	572.629	61.989	0.94567	61.989	61.62	62.565	3.81e-06					101	27	5	0.832336	0.00278907	0.0142619	0.0036921
NLSDIDLMAPQPGV	14	Oxidation (M),Deamidation (NQ)	_N(de)LSDIDLMAPQPGV_	N(1)LSDIDLMAPQPGV	NLSDIDLM(1)APQPGV	N(74.63)LSDIDLMAPQ(-74.63)PGV	NLSDIDLM(77.19)APQPGV	0	1	1	0	Q96B49	Q96B49	Q96B49	TOMM6	Mitochondrial import receptor subunit TOM6 homolog	MULTI-MSMS	QEHF3_349_LR	1	Urine_deglyco_PIF_349	858.441	2	743.858	1485.7	64158	1.2867	0.00095709	154040	114.58	154040	114.58	858.44	61.969	0.77668	61.969	61.586	62.363	-3.81e-06					68	21	4	0.84923	0.00279563	0.0155215	0.00055708
NLSDIDLMAPQPGV	14	Deamidation (NQ)	_N(de)LSDIDLMAPQPGV_	N(1)LSDIDLMAPQPGV		N(84.79)LSDIDLMAPQ(-84.79)PGV		0	1	0	0	Q96B49	Q96B49	Q96B49	TOMM6	Mitochondrial import receptor subunit TOM6 homolog	MULTI-MSMS	QEHF3_349_LR	1	Urine_deglyco_PIF_349	850.443	2	735.861	1469.71	67209.1	2.3605	0.001737	155710	114.58	155710	114.58	850.44	69.153	1.0426	69.153	68.422	69.464	0					71	27	4	0.555822	0.00122732	0.00882458	1.09e-05
NLSDIDLMAPQPGV	14	Deamidation (NQ)	_N(de)LSDIDLMAPQPGV_	N(1)LSDIDLMAPQPGV		N(97.25)LSDIDLMAPQ(-97.25)PGV		0	1	0	0	Q96B49	Q96B49	Q96B49	TOMM6	Mitochondrial import receptor subunit TOM6 homolog	MULTI-MSMS	QEHF3_349_LR	1	Urine_deglyco_PIF_349	567.298	3	490.91	1469.71	80128.4	1.5968	0.00078388	155600	76.387	155600	76.388	567.631	69.211	0.6282	69.211	68.874	69.502	0					56	16	4	0.901479	0.00144287	0.0106425	1.28e-06
NLSGPDKR	8	Deamidation (NQ)	_N(de)LSGPDKR_	N(1)LSGPDKR		N(96.03)LSGPDKR		0	1	0	1	Q6EMK4	Q6EMK4	Q6EMK4	VASN	Vasorin	MULTI-MSMS	QEHF3_349_LR	1	Urine_deglyco_PIF_349	449.267	3	296.491	886.451	91402	2.857	0.00084708	515280	152.78	515280	152.78	449.266	30.922	1.3789	30.922	30.116	31.495	0					79	39	4	0.890257	0.00272562	0.00875525	0.0036976
NLSQDQEHGR	10	Deamidation (NQ)	_N(de)LSQDQEHGR_	N(0.943)LSQ(0.057)DQEHGR		N(12.21)LSQ(-12.21)DQ(-61.03)EHGR		0	1	0	0	Q02383	Q02383	Q02383	SEMG2	Semenogelin-2	MULTI-MSMS	QEHF3_349_LR	1	Urine_deglyco_PIF_349	471.904	3	395.515	1183.52	86690.1	2.6735	0.0010574	193140	76.388	193140	76.389	471.903	23.209	1.0991	23.209	22.327	23.426	0					89	26	6	0.505669	0.00145142	0.00926786	0.0015411
NLSQDQEHGR	10	2 Deamidation (NQ)	_N(de)LSQDQEHGR_	N(1)LSQ(1)DQEHGR		N(107.44)LSQ(53.6)DQ(-53.6)EHGR		0	2	0	0	Q02383	Q02383	Q02383	SEMG2	Semenogelin-2	MULTI-MSMS	QEHF3_349_LR	1	Urine_deglyco_PIF_349	472.231	3	395.843	1184.51	89571.5	2.8955	0.0011462	192970	76.387	192980	76.389	472.229	24.417	0.87918	24.417	23.853	24.732	0					50	22	5	0.56275	0.00119279	0.00517229	3.19e-05
NLSQDQEHGR	10	2 Deamidation (NQ)	_N(de)LSQDQEHGR_	N(1)LSQDQ(1)EHGR		N(64.04)LSQ(-59.39)DQ(59.39)EHGR		0	2	0	0	Q02383	Q02383	Q02383	SEMG2	Semenogelin-2	MULTI-MSMS	QEHF3_349_LR	1	Urine_deglyco_PIF_349	472.231	3	395.843	1184.51	89961.1	3.0756	0.0012174	192970	76.387	192980	76.389	472.23	25.112	0.66957	25.112	24.847	25.516	0					46	16	4	0.889407	0.00144436	0.00455952	5.6e-25
NLSQDQEHGRK	11	Deamidation (NQ)	_N(de)LSQDQEHGRK_	N(0.98)LSQ(0.02)DQEHGRK		N(16.88)LSQ(-16.88)DQ(-37.93)EHGRK		0	1	0	1	Q02383	Q02383	Q02383	SEMG2	Semenogelin-2	MULTI-MSMS	QEHF3_349_LR	1	Urine_deglyco_PIF_349	590.989	3	438.213	1311.62	79043.2	3.8903	0.0017048	348630	152.77	348640	152.78	590.988	25.718	0.52519	25.718	25.437	25.963	0					45	13	5	0.601539	0.00368756	0.118006	0.017425
NNSLNELMK	9	Oxidation (M),2 Deamidation (NQ)	_N(de)NSLN(de)ELMK_	N(0.501)N(0.501)SLN(0.998)ELMK	NNSLNELM(1)K	N(0)N(0)SLN(24.19)ELMK	NNSLNELM(45.57)K	0	2	1	0	A3KN83	A3KN83	A3KN83	SBNO1	Protein strawberry notch homolog 1	MULTI-MSMS	QEHF3_349_LR	1	Urine_deglyco_PIF_349	769.913	2	540.748	1079.48	70057.1	5.0393	0.002725	423790	229.16	423790	229.17	769.911	40.343	0.53858	40.343	40.101	40.64	0					57	16	5	0.905221	0.0041134	0.0538045	0.023142
NPNDKYEPFWEDEEKNESGLTEYR	24	Deamidation (NQ)	_NPNDKYEPFWEDEEKN(de)ESGLTEYR_	NPNDKYEPFWEDEEKN(1)ESGLTEYR		N(-206.85)PN(-196.63)DKYEPFWEDEEKN(196.63)ESGLTEYR		0	1	0	2	P25116	P25116	P25116	F2R	Proteinase-activated receptor 1	MULTI-MSMS	QEHF3_349_LR	1	Urine_deglyco_PIF_349	920.455	4	748.33	2989.29	63180.8	3.2664	0.0024443	229670	171.87	229680	171.87	920.452	57.595	0.60889	57.595	57.379	57.987	0					88	17	7	0.951907	0.0090457	0.0539637	7.07e-99
NSSGPDLSWLHFYR	14	Deamidation (NQ)	_N(de)SSGPDLSWLHFYR_	N(1)SSGPDLSWLHFYR		N(141)SSGPDLSWLHFYR		0	1	0	0	Q9ULI3	Q9ULI3	Q9ULI3	HEG1	Protein HEG homolog 1	MULTI-MSMS	QEHF3_349_LR	1	Urine_deglyco_PIF_349	637.322	3	560.599	1678.77	76979.9	1.7153	0.00096159	136260	76.388	136260	76.389	637.321	66.315	0.52303	66.315	65.984	66.507	0					34	14	3	0.879481	0.00236947	0.0132453	1.03e-10
NVSCLWCNTNK	11	Deamidation (NQ)	_N(de)VSCLWCNTNK_	N(1)VSCLWCNTNK		N(75.01)VSCLWCN(-75.01)TN(-86.2)K		0	1	0	0	P53801	P53801	P53801	PTTG1IP	Pituitary tumor-transforming gene 1 protein-interacting protein	MULTI-MSMS	QEHF3_349_LR	1	Urine_deglyco_PIF_349	619.314	3	466.204	1395.59	78450.6	3.3661	0.0015693	327700	152.77	327700	152.78	619.313	54.269	0.45136	54.269	54.049	54.5	-3.81e-06					31	13	4	0.63105	0.000402998	0.0112164	0.00029127
NVSECSHDCVLTSEGPLCFCPEGSVLER	28	Deamidation (NQ)	_N(de)VSECSHDCVLTSEGPLCFCPEGSVLER_	N(1)VSECSHDCVLTSEGPLCFCPEGSVLER		N(147.23)VSECSHDCVLTSEGPLCFCPEGSVLER		0	1	0	0	P01133	P01133	P01133	EGF	Pro-epidermal growth factor;Epidermal growth factor	MULTI-MSMS	QEHF3_349_LR	1	Urine_deglyco_PIF_349	868.142	4	810.599	3238.37	64711.8	0.61719	0.00050029	70677	57.291	70677	57.291	868.642	61.245	0.48841	61.245	61.028	61.516	0					60	13	6	0.909714	0.00292527	0.00754918	9.79e-34
NVSVEALASALQLLAR	16	Deamidation (NQ)	_N(de)VSVEALASALQLLAR_	N(1)VSVEALASALQLLAR		N(145.9)VSVEALASALQ(-145.9)LLAR		0	1	0	0	Q13790	Q13790	Q13790	APOF	Apolipoprotein F	MULTI-MSMS	QEHF3_349_LR	1	Urine_deglyco_PIF_349	629.374	3	552.649	1654.93	76769.8	3.2904	0.0018184	138220	76.388	138230	76.39	629.037	89.138	0.29851	89.138	88.988	89.287	0					17	6	4	0.948094	0.00230264	0.0205063	1.28e-21
NYHQPAILNSSALR	14	Deamidation (NQ)	_NYHQPAILN(de)SSALR_	NYHQPAILN(1)SSALR		N(-60.23)YHQ(-52.14)PAILN(52.14)SSALR		0	1	0	0	Q16769	Q16769	Q16769	QPCT	Glutaminyl-peptide cyclotransferase	MULTI-MSMS	QEHF3_349_LR	1	Urine_deglyco_PIF_349	605.332	3	528.942	1583.81	79382.8	3.4467	0.0018231	144410	76.387	144420	76.389	605.33	46.534	0.39516	46.534	46.31	46.705	0					42	12	4	0.655312	0.00205812	0.0421231	0.0055477
NYSDTPPTSK	10	Deamidation (NQ)	_N(de)YSDTPPTSK_	N(1)YSDTPPTSK		N(126.34)YSDTPPTSK		0	1	0	0	Q9GZX9	Q9GZX9	Q9GZX9	TWSG1	Twisted gastrulation protein homolog 1	MULTI-MSMS	QEHF3_349_LR	1	Urine_deglyco_PIF_349	784.917	2	555.751	1109.49	70423.3	4.2184	0.0023444	412350	229.16	412360	229.17	784.915	35.605	0.89237	35.605	35.237	36.129	0					70	25	4	0.834818	0.00243294	0.0567577	0.00031163
NYSDTPPTSK	10	Deamidation (NQ)	_N(de)YSDTPPTSK_	N(1)YSDTPPTSK		N(82.42)YSDTPPTSK		0	1	0	0	Q9GZX9	Q9GZX9	Q9GZX9	TWSG1	Twisted gastrulation protein homolog 1	MULTI-MSMS	QEHF3_349_LR	1	Urine_deglyco_PIF_349	523.614	3	370.837	1109.49	83250.7	3.7935	0.0014068	411980	152.78	411980	152.78	523.613	35.668	1.0346	35.668	35.063	36.098	0					103	31	5	0.708503	0.00490277	0.22529	0.0030386
NYSHHQLNR	9	Deamidation (NQ)	_N(de)YSHHQLNR_	N(1)YSHHQLNR		N(68.97)YSHHQ(-68.97)LN(-83.65)R		0	1	0	0	Q14515	Q14515	Q14515	SPARCL1	SPARC-like protein 1	MULTI-MSMS	QEHF3_349_LR	1	Urine_deglyco_PIF_349	466.909	3	390.52	1168.54	89399.2	2.7373	0.001069	195610	76.388	195610	76.389	466.908	23.075	0.93079	23.075	22.61	23.54	0					54	22	4	0.524414	0.00191357	0.0111742	0.0049229
QDLNSSDVHSLQPQLDCGPR	20	Deamidation (NQ)	_QDLN(de)SSDVHSLQPQLDCGPR_	Q(0.082)DLN(0.918)SSDVHSLQPQLDCGPR		Q(-10.48)DLN(10.48)SSDVHSLQ(-142.24)PQ(-172.6)LDCGPR		0	1	0	0	P55259	P55259	P55259	GP2	Pancreatic secretory granule membrane major glycoprotein GP2	MULTI-MSMS	QEHF3_349_LR	1	Urine_deglyco_PIF_349	833.075	3	756.35	2266.03	65676.9	3.9566	0.0029926	100990	76.387	101000	76.39	833.072	45.349	0.59195	45.349	45.072	45.664	0					70	18	6	0.96512	0.00337202	0.0331589	2.09e-75
QESMNSNVSVYQPPR	15	Oxidation (M),Deamidation (NQ)	_QESMNSN(de)VSVYQPPR_	QESMN(0.175)SN(0.824)VSVYQPPR	QESM(1)NSNVSVYQPPR	Q(-34.42)ESMN(-6.73)SN(6.73)VSVYQ(-43.44)PPR	QESM(76.16)NSNVSVYQPPR	0	1	1	0	P13598	P13598	P13598	ICAM2	Intercellular adhesion molecule 2	MULTI-MSMS	QEHF3_349_LR	1	Urine_deglyco_PIF_349	661.656	3	584.933	1751.78	73267.6	2.5828	0.0015108	130590	76.386	130590	76.388	661.655	37.161	1.0793	37.161	36.733	37.813	0					78	33	4	0.691106	0.00120941	0.0251259	0.00063165
QNQCFYNSSYLNVQR	15	Deamidation (NQ)	_QNQCFYN(de)SSYLNVQR_	QNQCFYN(1)SSYLNVQR		Q(-97.49)N(-97.49)Q(-89.95)CFYN(89.95)SSYLN(-100.46)VQ(-124.14)R		0	1	0	0	P19652	P19652	P19652	ORM2	Alpha-1-acid glycoprotein 2	MULTI-MSMS	QEHF3_349_LR	1	Urine_deglyco_PIF_349	718.012	3	641.288	1920.84	71158.4	2.0271	0.0012999	119120	76.388	119120	76.389	718.01	51.155	0.64058	51.155	50.886	51.527	0					75	20	6	0.88523	0.0023689	0.0367744	2.08e-23
QNQCFYNSSYLNVQR	15	Deamidation (NQ)	_QNQCFYN(de)SSYLNVQR_	QNQCFYN(1)SSYLNVQR		Q(-142.17)N(-129.92)Q(-93.26)CFYN(93.26)SSYLN(-144.13)VQ(-188.57)R		0	1	0	0	P19652	P19652	P19652	ORM2	Alpha-1-acid glycoprotein 2	MULTI-MSMS	QEHF3_349_LR	1	Urine_deglyco_PIF_349	1076.51	2	961.429	1920.84	59044.8	2.0816	0.0020013	119180	114.58	119180	114.58	1076.51	51.159	0.42125	51.159	50.951	51.372	0					43	13	5	0.987125	0.00220684	0.0131139	3.06e-95
QSVEEEGGIANYNTSSK	17	Deamidation (NQ)	_QSVEEEGGIANYN(de)TSSK_	QSVEEEGGIANYN(1)TSSK		Q(-119.42)SVEEEGGIAN(-45.35)YN(45.35)TSSK		0	1	0	0	Q92752	Q92752	Q92752	TNR	Tenascin-R	MULTI-MSMS	QEHF3_349_LR	1	Urine_deglyco_PIF_349	758.388	3	605.274	1812.8	69778.6	3.8524	0.0023318	252410	152.78	252410	152.78	758.385	43.139	1.3114	43.139	42.345	43.657	0					100	41	5	0.779167	0.002241	0.0382462	9.43e-15
QVHFFVNASDVDNVK	15	Deamidation (NQ)	_QVHFFVN(de)ASDVDNVK_	QVHFFVN(1)ASDVDNVK		Q(-80.75)VHFFVN(80.75)ASDVDN(-145.42)VK		0	1	0	0	Q96IY4	Q96IY4	Q96IY4	CPB2	Carboxypeptidase B2	MULTI-MSMS	QEHF3_349_LR	1	Urine_deglyco_PIF_349	727.061	3	573.949	1718.83	72364.5	2.2146	0.0012711	266180	152.78	266190	152.78	727.059	56.783	1.0914	56.783	56.39	57.482	3.81e-06					140	32	6	0.984984	0.00460885	0.0461783	6.91e-31
QVHFFVNASDVDNVK	15	Deamidation (NQ)	_QVHFFVN(de)ASDVDNVK_	QVHFFVN(1)ASDVDNVK		Q(-40.58)VHFFVN(40.58)ASDVDN(-80.77)VK		0	1	0	0	Q96IY4	Q96IY4	Q96IY4	CPB2	Carboxypeptidase B2	MULTI-MSMS	QEHF3_349_LR	1	Urine_deglyco_PIF_349	545.547	4	430.714	1718.83	81619.7	1.9581	0.0008434	266030	114.58	266030	114.58	545.546	56.767	0.85646	56.767	56.451	57.308	-3.81e-06					108	25	5	0.910505	0.00798818	0.073993	1.66e-07
RDPGAAVPGAANASAQQPR	19	Deamidation (NQ)	_RDPGAAVPGAAN(de)ASAQQPR_	RDPGAAVPGAAN(1)ASAQQPR		RDPGAAVPGAAN(53.11)ASAQ(-53.11)Q(-53.93)PR		0	1	0	1	P28300	P28300	P28300	LOX	Protein-lysine 6-oxidase	MULTI-MSMS	QEHF3_349_LR	1	Urine_deglyco_PIF_349	689.034	3	612.31	1833.91	73306.3	2.9754	0.0018219	124750	76.388	124760	76.39	688.698	31.473	0.52055	31.473	31.225	31.745	0					57	15	5	0.91034	0.0094512	0.143328	2.03e-20
RLNSSEAQAPS	11	Deamidation (NQ)	_RLN(de)SSEAQAPS_	RLN(1)SSEAQAPS		RLN(46.01)SSEAQ(-46.01)APS		0	1	0	1	Q8N112	Q8N112	Q8N112	LSMEM2	Leucine-rich single-pass membrane protein 2	MULTI-MSMS	QEHF3_349_LR	1	Urine_deglyco_PIF_349	695.365	2	580.781	1159.55	74371.3	3.1792	0.0018464	197290	114.58	197290	114.58	695.363	29.638	0.43724	29.638	29.384	29.822	0					38	12	4	0.780544	0.00473809	0.0500383	0.0012367
RNGSEGNITTR	11	2 Deamidation (NQ)	_RN(de)GSEGN(de)ITTR_	RN(1)GSEGN(1)ITTR		RN(92.78)GSEGN(92.78)ITTR		0	2	0	1	P39880	P39880	P39880	CUX1	Homeobox protein cut-like 1	MULTI-MSMS	QEHF3_349_LR	1	Urine_deglyco_PIF_349	479.251	3	402.862	1205.56	90014.7	2.7124	0.0010927	189610	76.388	189620	76.389	479.249	24.001	0.42416	24.001	23.741	24.165	0					30	10	4	0.814101	0.000768191	0.0193657	0.00020132
RRDPGAAVPGAANASAQQPR	20	Deamidation (NQ)	_RRDPGAAVPGAAN(de)ASAQQPR_	RRDPGAAVPGAAN(1)ASAQQPR		RRDPGAAVPGAAN(43.9)ASAQ(-43.9)Q(-49.62)PR		0	1	0	2	P28300	P28300	P28300	LOX	Protein-lysine 6-oxidase	MULTI-MSMS	QEHF3_349_LR	1	Urine_deglyco_PIF_349	556.053	4	498.51	1990.01	81952.1	2.7359	0.0013639	114920	57.291	114930	57.292	556.051	27.986	0.75179	27.986	27.57	28.322	-1.91e-06					77	20	5	0.649549	0.00498849	0.0536756	5.47e-06
SLPNFPNTSATANATGGR	18	2 Deamidation (NQ)	_SLPNFPN(de)TSATAN(de)ATGGR_	SLPNFPN(1)TSATAN(1)ATGGR		SLPN(-52.17)FPN(52.17)TSATAN(131.71)ATGGR		0	2	0	0	Q6UXB8	Q6UXB8	Q6UXB8	PI16	Peptidase inhibitor 16	MULTI-MSMS	QEHF3_349_LR	1	Urine_deglyco_PIF_349	670.007	3	593.283	1776.83	73771.2	2.0534	0.0012183	128750	76.388	128760	76.389	670.005	50.869	1.1109	50.869	50.261	51.372	0					160	35	7	0.970082	0.00756268	0.0531524	7.21e-18
SLPNFPNTSATANATGGR	18	2 Deamidation (NQ)	_SLPNFPN(de)TSATAN(de)ATGGR_	SLPNFPN(1)TSATAN(1)ATGGR		SLPN(-65.95)FPN(65.95)TSATAN(157.28)ATGGR		0	2	0	0	Q6UXB8	Q6UXB8	Q6UXB8	PI16	Peptidase inhibitor 16	MULTI-MSMS	QEHF3_349_LR	1	Urine_deglyco_PIF_349	1004.51	2	889.421	1776.83	61366.9	2.2318	0.001985	128830	114.58	128830	114.58	1004.5	50.863	1.1143	50.863	50.166	51.28	0					130	35	6	0.92274	0.00598151	0.048142	2.02e-56
SNISILR	7	Deamidation (NQ)	_SN(de)ISILR_	SN(1)ISILR		SN(87.48)ISILR		0	1	0	0	P19022	P19022	P19022	CDH2	Cadherin-2	MULTI-MSMS	QEHF3_349_LR	1	Urine_deglyco_PIF_349	516.817	2	402.235	802.455	84175.3	3.4688	0.0013953	284860	114.58	284870	114.58	516.816	46.853	0.56409	46.853	46.611	47.175	0					42	17	3	0.636297	0.00168769	0.0523141	0.010989
SNSSGTPGATSSTGFQESR	19	Deamidation (NQ)	_SN(de)SSGTPGATSSTGFQESR_	SN(1)SSGTPGATSSTGFQESR		SN(84.57)SSGTPGATSSTGFQ(-84.57)ESR		0	1	0	0	Q9UP52	Q9UP52	Q9UP52	TFR2	Transferrin receptor protein 2	MULTI-MSMS	QEHF3_349_LR	1	Urine_deglyco_PIF_349	696.663	3	620.273	1857.8	72813.7	3.2008	0.0019854	123150	76.39	123160	76.392	697.333	32.002	0.39247	32.002	31.776	32.169	0					34	11	4	0.604918	0.000446035	0.0103737	2.07e-05
SNSSMHITDCR	11	Oxidation (M),Deamidation (NQ)	_SN(de)SSMHITDCR_	SN(1)SSMHITDCR	SNSSM(1)HITDCR	SN(103.97)SSMHITDCR	SNSSM(103.97)HITDCR	0	1	1	0	P07998	P07998	P07998	RNASE1	Ribonuclease pancreatic	MULTI-MSMS	QEHF3_349_LR	1	Urine_deglyco_PIF_349	777.351	2	662.766	1323.52	67819.3	3.1721	0.0021024	172880	114.58	172890	114.58	777.348	23.444	1.2148	23.444	22.448	23.663	0					83	28	7	0.892617	0.00533092	0.0854371	0.00019556
SNSSMHITDCR	11	Oxidation (M),Deamidation (NQ)	_SN(de)SSMHITDCR_	SN(1)SSMHITDCR	SNSSM(1)HITDCR	SN(106.38)SSMHITDCR	SNSSM(106.38)HITDCR	0	1	1	0	P07998	P07998	P07998	RNASE1	Ribonuclease pancreatic	MULTI-MSMS	QEHF3_349_LR	1	Urine_deglyco_PIF_349	518.57	3	442.18	1323.52	83827.7	2.876	0.0012717	172750	76.387	172750	76.388	518.568	23.445	1.4164	23.445	23.02	24.436	0					118	35	7	0.98732	0.245592	1	0.00014543
SNSSMHITDCR	11	Deamidation (NQ)	_SN(de)SSMHITDCR_	SN(1)SSMHITDCR		SN(162.93)SSMHITDCR		0	1	0	0	P07998	P07998	P07998	RNASE1	Ribonuclease pancreatic	MULTI-MSMS	QEHF3_349_LR	1	Urine_deglyco_PIF_349	513.237	3	436.848	1307.52	82343.9	2.7218	0.001189	174860	76.387	174860	76.388	513.236	30.686	1.5073	30.686	30.392	31.899	0					143	44	7	0.930039	0.009959	0.109381	3.76e-13
SNSSMHITDCR	11	Deamidation (NQ)	_SN(de)SSMHITDCR_	SN(1)SSMHITDCR		SN(156.08)SSMHITDCR		0	1	0	0	P07998	P07998	P07998	RNASE1	Ribonuclease pancreatic	MULTI-MSMS	QEHF3_349_LR	1	Urine_deglyco_PIF_349	769.352	2	654.769	1307.52	67131.6	3.09	0.0020232	175000	114.58	175000	114.59	769.351	30.711	1.1817	30.711	30.5	31.682	1.91e-06					87	34	4	0.887445	0.0086684	0.0855645	1.48e-12
SNVSGNTHLCISNGNYEK	18	2 Deamidation (NQ)	_SN(de)VSGNTHLCISN(de)GNYEK_	SN(0.986)VSGN(0.014)THLCISN(0.986)GN(0.014)YEK		SN(18.48)VSGN(-18.48)THLCISN(18.48)GN(-18.48)YEK		0	2	0	0	P56159	P56159	P56159	GFRA1	GDNF family receptor alpha-1	MULTI-MSMS	QEHF3_349_LR	1	Urine_deglyco_PIF_349	819.075	3	665.962	1994.86	68002.3	4.6308	0.003084	229400	152.77	229410	152.78	819.071	42.868	0.41005	42.868	42.66	43.07	0					37	12	4	0.72433	0.00129901	0.0140332	5.52e-15
SSCGKENTSDPSLVIAFGR	19	Deamidation (NQ)	_SSCGKEN(de)TSDPSLVIAFGR_	SSCGKEN(1)TSDPSLVIAFGR		SSCGKEN(83.46)TSDPSLVIAFGR		0	1	0	1	P11279	P11279	P11279	LAMP1	Lysosome-associated membrane glycoprotein 1	MULTI-MSMS	QEHF3_349_LR	1	Urine_deglyco_PIF_349	829.102	3	675.99	2024.95	67320.3	3.3146	0.0022407	226000	152.78	226010	152.78	829.099	53.893	0.6418	53.893	53.6	54.242	0					74	19	5	0.66663	0.0036956	0.0261843	4.49e-05
STNETDASNIEDQSETEANVSLASWDVEK	29	2 Deamidation (NQ)	_STN(de)ETDASNIEDQSETEAN(de)VSLASWDVEK_	STN(1)ETDASNIEDQSETEAN(1)VSLASWDVEK		STN(61.2)ETDASN(-61.2)IEDQ(-107.3)SETEAN(107.3)VSLASWDVEK		0	2	0	0	P35555	P35555	P35555	FBN1	Fibrillin-1	MULTI-MSMS	QEHF3_349_LR	1	Urine_deglyco_PIF_349	1211.24	3	1057.79	3170.35	54515.7	1.2056	0.0012753	144430	152.78	144430	152.78	1210.9	65.178	0.63239	65.178	64.854	65.486	0					83	17	7	0.983191	0.00207313	0.0138054	2.67e-108
STNETDASNIEDQSETEANVSLASWDVEK	29	2 Deamidation (NQ)	_STN(de)ETDASNIEDQSETEAN(de)VSLASWDVEK_	STN(1)ETDASNIEDQSETEAN(1)VSLASWDVEK		STN(60.53)ETDASN(-60.53)IEDQ(-52.83)SETEAN(52.83)VSLASWDVEK		0	2	0	0	P35555	P35555	P35555	FBN1	Fibrillin-1	MULTI-MSMS	QEHF3_349_LR	1	Urine_deglyco_PIF_349	908.681	4	793.596	3170.35	63671.5	1.4541	0.001154	144380	114.58	144380	114.58	908.679	65.197	0.70416	65.197	64.818	65.522	0					103	19	8	0.9879	0.00967627	0.0795068	2.57e-70
TAIFAFNISHVSNK	14	Deamidation (NQ)	_TAIFAFN(de)ISHVSNK_	TAIFAFN(1)ISHVSNK		TAIFAFN(91.11)ISHVSN(-91.11)K		0	1	0	0	P35555	P35555	P35555	FBN1	Fibrillin-1	MULTI-MSMS	QEHF3_349_LR	1	Urine_deglyco_PIF_349	670.382	3	517.272	1548.79	75425.6	2.0723	0.0010719	295350	152.78	295350	152.78	670.381	63.234	0.67899	63.234	62.857	63.536	3.81e-06					71	19	5	0.681823	0.00250807	0.0194301	2.63e-08
TALFPDLLAQGNASLR	16	Deamidation (NQ)	_TALFPDLLAQGN(de)ASLR_	TALFPDLLAQ(0.004)GN(0.996)ASLR		TALFPDLLAQ(-24.37)GN(24.37)ASLR		0	1	0	0	Q5ZPR3	Q5ZPR3	Q5ZPR3	CD276	CD276 antigen	MULTI-MSMS	QEHF3_349_LR	1	Urine_deglyco_PIF_349	640.028	3	563.305	1686.89	78520.1	2.8006	0.0015776	135600	76.387	135610	76.388	640.026	73.049	0.65818	73.049	72.631	73.29	0					44	16	4	0.822503	0.000915588	0.00542756	2.01e-12
TATESFPHPGFNNSLPNK	18	Deamidation (NQ)	_TATESFPHPGFN(de)NSLPNK_	TATESFPHPGFN(0.958)N(0.042)SLPNK		TATESFPHPGFN(13.57)N(-13.57)SLPN(-81.84)K		0	1	0	0	Q9UBX7	Q9UBX7	Q9UBX7	KLK11	Kallikrein-11;Kallikrein-11 inactive chain 1;Kallikrein-11 inactive chain 2	MULTI-MSMS	QEHF3_349_LR	1	Urine_deglyco_PIF_349	806.757	3	653.646	1957.92	68768.2	3.4163	0.0022331	233730	152.77	233730	152.78	806.755	50.829	0.70895	50.829	50.39	51.099	3.81e-06					85	22	5	0.752841	0.00149713	0.0116911	1.87e-35
TATESFPHPGFNNSLPNK	18	Deamidation (NQ)	_TATESFPHPGFN(de)NSLPNK_	TATESFPHPGFN(0.807)N(0.193)SLPNK		TATESFPHPGFN(6.22)N(-6.22)SLPN(-59.46)K		0	1	0	0	Q9UBX7	Q9UBX7	Q9UBX7	KLK11	Kallikrein-11;Kallikrein-11 inactive chain 1;Kallikrein-11 inactive chain 2	MULTI-MSMS	QEHF3_349_LR	1	Urine_deglyco_PIF_349	605.32	4	490.487	1957.92	77276.6	2.2508	0.001104	233610	114.58	233610	114.58	605.319	50.782	0.8915	50.782	50.451	51.343	0					76	28	4	0.749254	0.00220409	0.0203073	1.6e-06
TAVNCSSDFDACLITK	16	Deamidation (NQ)	_TAVN(de)CSSDFDACLITK_	TAVN(1)CSSDFDACLITK		TAVN(127.29)CSSDFDACLITK		0	1	0	0	P13987	P13987	P13987	CD59	CD59 glycoprotein	MULTI-MSMS	QEHF3_349_LR	1	Urine_deglyco_PIF_349	754.714	3	601.603	1801.79	69760.8	2.0402	0.0012274	253950	152.78	253950	152.78	754.712	51.52	0.7478	51.52	51.155	51.903	0					73	23	5	0.84601	0.00152442	0.0280393	3.51e-13
TAVNCSSDFDACLITK	16	Deamidation (NQ)	_TAVN(de)CSSDFDACLITK_	TAVN(1)CSSDFDACLITK		TAVN(131.45)CSSDFDACLITK		0	1	0	0	P13987	P13987	P13987	CD59	CD59 glycoprotein	MULTI-MSMS	QEHF3_349_LR	1	Urine_deglyco_PIF_349	754.714	3	601.603	1801.79	68834.9	2.339	0.0014071	253950	152.78	253950	152.78	754.378	56.636	0.83259	56.636	56.114	56.946	0					123	25	7	0.978346	0.0116013	0.125745	1.19e-14
TAVNCSSDFDACLITK	16	Deamidation (NQ)	_TAVN(de)CSSDFDACLITK_	TAVN(1)CSSDFDACLITK		TAVN(221.91)CSSDFDACLITK		0	1	0	0	P13987	P13987	P13987	CD59	CD59 glycoprotein	MULTI-MSMS	QEHF3_349_LR	1	Urine_deglyco_PIF_349	1131.57	2	901.9	1801.79	58102.8	2.4378	0.0021987	254090	229.16	254090	229.17	1131.57	56.631	0.45448	56.631	56.421	56.876	-3.81e-06					44	13	4	0.931464	0.0014798	0.0174589	2.12e-56
TAVNCSSDFDACLITK	16	Deamidation (NQ)	_TAVN(de)CSSDFDACLITK_	TAVN(1)CSSDFDACLITK		TAVN(103.13)CSSDFDACLITK		0	1	0	0	P13987	P13987	P13987	CD59	CD59 glycoprotein	MULTI-MSMS	QEHF3_349_LR	1	Urine_deglyco_PIF_349	566.287	4	451.454	1801.79	78654	2.5007	0.0011289	253800	114.58	253810	114.58	566.286	57.189	1.4641	57.189	56.911	58.375	0					195	43	8	0.948626	0.00343327	0.0266357	1.12e-09
TAVNCSSDFDACLITK	16	Deamidation (NQ)	_TAVN(de)CSSDFDACLITK_	TAVN(1)CSSDFDACLITK		TAVN(161.19)CSSDFDACLITK		0	1	0	0	P13987	P13987	P13987	CD59	CD59 glycoprotein	MULTI-MSMS	QEHF3_349_LR	1	Urine_deglyco_PIF_349	754.714	3	601.603	1801.79	68567.9	2.8485	0.0017137	253950	152.77	253950	152.78	754.712	57.216	2.1109	57.216	56.841	58.952	0					361	62	7	0.99467	0.169913	1	1.57e-21
TAVNCSSDFDACLITK	16	Deamidation (NQ)	_TAVN(de)CSSDFDACLITK_	TAVN(1)CSSDFDACLITK		TAVN(334.61)CSSDFDACLITK		0	1	0	0	P13987	P13987	P13987	CD59	CD59 glycoprotein	MULTI-MSMS	QEHF3_349_LR	1	Urine_deglyco_PIF_349	1131.57	2	901.9	1801.79	56953.9	2.935	0.002647	254090	229.16	254090	229.16	1131.56	57.221	1.6222	57.221	56.911	58.533	0					202	48	7	0.989326	0.00680917	0.069953	1.78e-234
TAVNCSSDFDACLITK	16	Deamidation (NQ)	_TAVN(de)CSSDFDACLITK_	TAVN(1)CSSDFDACLITK		TAVN(119.46)CSSDFDACLITK		0	1	0	0	P13987	P13987	P13987	CD59	CD59 glycoprotein	MULTI-MSMS	QEHF3_349_LR	1	Urine_deglyco_PIF_349	754.381	3	601.603	1801.79	69587.3	3.2581	0.0019601	253950	152.78	253950	152.78	754.379	88.883	3.3857	88.883	87.465	90.851	0					181	79	4	0.725607	0.001268	0.0149396	2.57e-12
TAVNCSSDFDACLITK	16	Deamidation (NQ)	_TAVN(de)CSSDFDACLITK_	TAVN(1)CSSDFDACLITK		TAVN(131.56)CSSDFDACLITK		0	1	0	0	P13987	P13987	P13987	CD59	CD59 glycoprotein	MULTI-MSMS	QEHF3_349_LR	1	Urine_deglyco_PIF_349	754.714	3	601.603	1801.79	69587.2	3.1048	0.0018678	253950	152.77	253950	152.78	754.378	92.521	2.6217	92.521	90.851	93.473	-7.63e-06					225	79	4	0.941332	0.00136145	0.0047517	1.18e-14
TAVNCSSDFDACLITK	16	Deamidation (NQ)	_TAVN(de)CSSDFDACLITK_	TAVN(1)CSSDFDACLITK		TAVN(120.77)CSSDFDACLITK		0	1	0	0	P13987	P13987	P13987	CD59	CD59 glycoprotein	MULTI-MSMS	QEHF3_349_LR	1	Urine_deglyco_PIF_349	754.714	3	601.603	1801.79	69587.2	3.0408	0.0018294	253950	152.77	253950	152.78	754.712	94.039	1.3883	94.039	93.219	94.607	0					180	74	4	0.978231	0.00123813	0.00325887	2.2e-12
TAVNCSSDFDACLITK	16	Deamidation (NQ)	_TAVN(de)CSSDFDACLITK_	TAVN(1)CSSDFDACLITK		TAVN(112.34)CSSDFDACLITK		0	1	0	0	P13987	P13987	P13987	CD59	CD59 glycoprotein	MULTI-MSMS	QEHF3_349_LR	1	Urine_deglyco_PIF_349	754.715	3	601.603	1801.79	69929.7	2.9611	0.0017814	253950	152.77	253950	152.78	754.711	95.298	1.4939	95.298	94.596	96.09	-7.63e-06					187	131	2	0.721774	0.00105053	0.00332655	3.32e-10
TAVNCSSDFDACLITK	16	Deamidation (NQ)	_TAVN(de)CSSDFDACLITK_	TAVN(1)CSSDFDACLITK		TAVN(85.56)CSSDFDACLITK		0	1	0	0	P13987	P13987	P13987	CD59	CD59 glycoprotein	MULTI-MSMS	QEHF3_349_LR	1	Urine_deglyco_PIF_349	754.377	3	601.603	1801.79	78793.8	2.9093	0.0017502	253940	152.77	253950	152.78	754.711	96.341	0.12576	96.341	96.258	96.383	0					24	18	2	0.718421	0.000137797	0.000689005	0.00014629
TAVNCSSDFDACLITK	16	Deamidation (NQ)	_TAVN(de)CSSDFDACLITK_	TAVN(1)CSSDFDACLITK		TAVN(49.54)CSSDFDACLITK		0	1	0	0	P13987	P13987	P13987	CD59	CD59 glycoprotein	MSMS	QEHF3_349_LR	1	Urine_deglyco_PIF_349	754.382	3	601.603	1801.79	NaN	NaN	NaN	NaN	NaN	NaN	NaN	NaN	84.787	1	84.787	84.287	85.287	0								NaN	NaN	NaN	3.31e-05
TCDWLPKPNMSASCK	15	Deamidation (NQ)	_TCDWLPKPN(de)MSASCK_	TCDWLPKPN(1)MSASCK		TCDWLPKPN(139.08)MSASCK		0	1	0	1	P07602	P07602	P07602	PSAP	Prosaposin;Saposin-A;Saposin-B-Val;Saposin-B;Saposin-C;Saposin-D	MULTI-MSMS	QEHF3_349_LR	1	Urine_deglyco_PIF_349	828.766	3	599.265	1794.77	67293	4.4499	0.0026667	382410	229.16	382410	229.17	828.763	54.622	0.9617	54.622	54.143	55.104	0					118	29	7	0.909294	0.00443387	0.0823509	1.6e-10
TCDWLPKPNMSASCK	15	Deamidation (NQ)	_TCDWLPKPN(de)MSASCK_	TCDWLPKPN(1)MSASCK		TCDWLPKPN(122.08)MSASCK		0	1	0	1	P07602	P07602	P07602	PSAP	Prosaposin;Saposin-A;Saposin-B-Val;Saposin-B;Saposin-C;Saposin-D	MULTI-MSMS	QEHF3_349_LR	1	Urine_deglyco_PIF_349	621.826	4	449.701	1794.77	76458.1	3.807	0.001712	382190	171.87	382200	171.87	621.824	54.611	0.61088	54.611	54.274	54.885	0					82	18	6	0.808965	0.00352144	0.0680244	4.44e-09
TFASPNASGSGNTGAR	16	Deamidation (NQ)	_TFASPN(de)ASGSGNTGAR_	TFASPN(1)ASGSGNTGAR		TFASPN(48.26)ASGSGN(-48.26)TGAR		0	1	0	0	Q6NUJ2	Q6NUJ2	Q6NUJ2	C11orf87	Uncharacterized protein C11orf87	MULTI-MSMS	QEHF3_349_LR	1	Urine_deglyco_PIF_349	862.928	2	748.342	1494.67	67565.9	4.2116	0.0031517	153120	114.58	153120	114.59	862.924	34.312	0.52132	34.312	34.001	34.522	0					44	15	4	0.867502	0.00125774	0.0499342	2.3e-09
TFKNESENTCQDVDECQQNPR	21	Deamidation (NQ)	_TFKN(de)ESENTCQDVDECQQNPR_	TFKN(1)ESENTCQDVDECQQNPR		TFKN(39.95)ESEN(-39.95)TCQ(-69.15)DVDECQ(-156.51)Q(-160.47)N(-162.78)PR		0	1	0	1	Q9UHX3;P48960	Q9UHX3	Q9UHX3	EMR2;CD97	EGF-like module-containing mucin-like hormone receptor-like 2;CD97 antigen;CD97 antigen subunit alpha;CD97 antigen subunit beta	MULTI-MSMS	QEHF3_349_LR	1	Urine_deglyco_PIF_349	765.857	4	650.771	2599.06	68689.1	4.2525	0.0027674	176070	114.58	176070	114.58	765.604	37.771	0.5995	37.771	37.462	38.062	0					71	18	7	0.782816	0.00434793	0.0439455	7.69e-29
TFKNESENTCQDVDECQQNPR	21	Deamidation (NQ)	_TFKN(de)ESENTCQDVDECQQNPR_	TFKN(1)ESENTCQDVDECQQNPR		TFKN(76.73)ESEN(-76.73)TCQ(-161.25)DVDECQ(-326.9)Q(-350.36)N(-364.96)PR		0	1	0	1	Q9UHX3;P48960	Q9UHX3	Q9UHX3	EMR2;CD97	EGF-like module-containing mucin-like hormone receptor-like 2;CD97 antigen;CD97 antigen subunit alpha;CD97 antigen subunit beta	MULTI-MSMS	QEHF3_349_LR	1	Urine_deglyco_PIF_349	1020.47	3	867.359	2599.06	59762.3	4.044	0.0035076	176140	152.78	176140	152.78	1020.47	37.776	0.41053	37.776	37.557	37.968	0					55	12	6	0.987738	0.00335744	0.0362316	0
TGAFSMPEVNVDYNASSETLR	21	Oxidation (M),Deamidation (NQ)	_TGAFSMPEVNVDYN(de)ASSETLR_	TGAFSMPEVNVDYN(1)ASSETLR	TGAFSM(1)PEVNVDYNASSETLR	TGAFSMPEVN(-42.66)VDYN(42.66)ASSETLR	TGAFSM(96.02)PEVNVDYNASSETLR	0	1	1	0	Q7Z7D3	Q7Z7D3	Q7Z7D3	VTCN1	V-set domain-containing T-cell activation inhibitor 1	MULTI-MSMS	QEHF3_349_LR	1	Urine_deglyco_PIF_349	845.739	3	769.014	2304.02	67648.9	2.7211	0.0020926	99331	76.387	99334	76.389	845.736	53.892	0.41094	53.892	53.701	54.112	0					32	12	3	0.803301	0.0012462	0.0217684	1.41e-07
TGIYQVLNGSR	11	Deamidation (NQ)	_TGIYQVLN(de)GSR_	TGIYQVLN(1)GSR		TGIYQ(-47.69)VLN(47.69)GSR		0	1	0	0	Q9UQV4	Q9UQV4	Q9UQV4	LAMP3	Lysosome-associated membrane glycoprotein 3	MULTI-MSMS	QEHF3_349_LR	1	Urine_deglyco_PIF_349	719.401	2	604.817	1207.62	72366.9	2.9678	0.001795	189450	114.58	189450	114.58	719.399	54.581	0.51151	54.581	54.274	54.786	0					43	15	3	0.825411	0.00227945	0.0659809	0.00042411
TLNQSSDELQLSMGNAMFVK	20	2 Oxidation (M),Deamidation (NQ)	_TLN(de)QSSDELQLSMGNAMFVK_	TLN(0.797)Q(0.203)SSDELQLSMGNAMFVK	TLNQSSDELQLSM(1)GNAM(1)FVK	TLN(5.94)Q(-5.94)SSDELQ(-77.69)LSMGN(-142.13)AMFVK	TLNQSSDELQLSM(157.57)GNAM(157.57)FVK	0	1	2	0	P01011	P01011	P01011	SERPINA3	Alpha-1-antichymotrypsin;Alpha-1-antichymotrypsin His-Pro-less	MULTI-MSMS	QEHF3_349_LR	1	Urine_deglyco_PIF_349	902.46	3	749.349	2245.02	64394.3	2.7564	0.0020655	203880	152.77	203880	152.78	902.124	56.116	0.57241	56.116	55.818	56.39	0					86	17	6	0.892501	0.00349575	0.0181021	2.54e-28
TLNQSSDELQLSMGNAMFVK	20	2 Oxidation (M),Deamidation (NQ)	_TLN(de)QSSDELQLSMGNAMFVK_	TLN(0.825)Q(0.175)SSDELQLSMGNAMFVK	TLNQSSDELQLSM(1)GNAM(1)FVK	TLN(6.73)Q(-6.73)SSDELQ(-71.58)LSMGN(-96.68)AMFVK	TLNQSSDELQLSM(111.57)GNAM(111.57)FVK	0	1	2	0	P01011	P01011	P01011	SERPINA3	Alpha-1-antichymotrypsin;Alpha-1-antichymotrypsin His-Pro-less	MULTI-MSMS	QEHF3_349_LR	1	Urine_deglyco_PIF_349	677.097	4	562.263	2245.02	73092.3	2.5901	0.0014563	203790	114.58	203790	114.58	677.095	56.109	0.72531	56.109	55.818	56.543	0					84	22	6	0.929442	0.00265582	0.0167239	4.08e-11
TLNQSSDELQLSMGNAMFVK	20	Oxidation (M),Deamidation (NQ)	_TLN(de)QSSDELQLSMGNAMFVK_	TLN(0.798)Q(0.202)SSDELQLSMGNAMFVK	TLNQSSDELQLSM(1)GNAMFVK	TLN(5.96)Q(-5.96)SSDELQ(-80.3)LSMGN(-143.95)AMFVK	TLNQSSDELQLSM(54.25)GNAM(-54.25)FVK	0	1	1	0	P01011	P01011	P01011	SERPINA3	Alpha-1-antichymotrypsin;Alpha-1-antichymotrypsin His-Pro-less	MULTI-MSMS	QEHF3_349_LR	1	Urine_deglyco_PIF_349	897.128	3	744.017	2229.03	64781.8	0.81492	0.00060632	205340	152.78	205340	152.78	897.127	61.648	0.40915	61.648	61.444	61.853	3.81e-06					54	11	6	0.962338	0.00275216	0.0143269	1.33e-28
TLNQSSDELQLSMGNAMFVK	20	Oxidation (M),Deamidation (NQ)	_TLN(de)QSSDELQLSMGNAMFVK_	TLN(0.79)Q(0.21)SSDELQLSMGNAMFVK	TLNQSSDELQLSMGNAM(1)FVK	TLN(5.75)Q(-5.75)SSDELQ(-41.72)LSMGN(-108.13)AMFVK	TLNQSSDELQLSM(-57.37)GNAM(57.37)FVK	0	1	1	0	P01011	P01011	P01011	SERPINA3	Alpha-1-antichymotrypsin;Alpha-1-antichymotrypsin His-Pro-less	MULTI-MSMS	QEHF3_349_LR	1	Urine_deglyco_PIF_349	897.13	3	744.017	2229.03	63212	2.2843	0.0016995	205340	152.78	205340	152.78	897.127	63.111	0.57605	63.111	62.857	63.433	-3.81e-06					70	16	5	0.930081	0.00214557	0.0368916	1.95e-21
TLYETEVFSTDFSNISAAK	19	Deamidation (NQ)	_TLYETEVFSTDFSN(de)ISAAK_	TLYETEVFSTDFSN(1)ISAAK		TLYETEVFSTDFSN(155.79)ISAAK		0	1	0	0	P05543	P05543	P05543	SERPINA7	Thyroxine-binding globulin	MULTI-MSMS	QEHF3_349_LR	1	Urine_deglyco_PIF_349	861.784	3	708.672	2122.99	65543.2	3.3766	0.0023929	215580	152.78	215580	152.78	861.782	72.67	0.60088	72.67	72.367	72.968	-7.63e-06					59	15	5	0.902245	0.00435061	0.0991822	1.56e-23
TPMTNSSIQFLDNAFR	16	Oxidation (M),Deamidation (NQ)	_TPMTN(de)SSIQFLDNAFR_	TPMTN(1)SSIQFLDNAFR	TPM(1)TNSSIQFLDNAFR	TPMTN(71.72)SSIQ(-71.72)FLDN(-110.23)AFR	TPM(122.75)TNSSIQFLDNAFR	0	1	1	0	P15586	P15586	P15586	GNS	N-acetylglucosamine-6-sulfatase	MULTI-MSMS	QEHF3_349_LR	1	Urine_deglyco_PIF_349	697.017	3	620.293	1857.86	72294.7	2.0052	0.0012438	123150	76.388	123150	76.389	697.015	66.928	0.6678	66.928	66.616	67.284	0					67	18	5	0.770049	0.00468544	0.140239	1.4e-12
TVIRPFYLTNSSGVD	15	Deamidation (NQ)	_TVIRPFYLTN(de)SSGVD_	TVIRPFYLTN(1)SSGVD		TVIRPFYLTN(109.07)SSGVD		0	1	0	1	Q08380	Q08380	Q08380	LGALS3BP	Galectin-3-binding protein	MULTI-MSMS	QEHF3_349_LR	1	Urine_deglyco_PIF_349	950.007	2	835.425	1668.84	63506	1.0505	0.00087765	137150	114.58	137160	114.58	950.007	61.606	0.73186	61.606	61.296	62.028	0					75	20	5	0.51883	0.00534175	0.0200945	1.13e-07
TVIRPFYLTNSSGVD	15	Deamidation (NQ)	_TVIRPFYLTN(de)SSGVD_	TVIRPFYLTN(1)SSGVD		TVIRPFYLTN(80.63)SSGVD		0	1	0	1	Q08380	Q08380	Q08380	LGALS3BP	Galectin-3-binding protein	MULTI-MSMS	QEHF3_349_LR	1	Urine_deglyco_PIF_349	633.674	3	557.286	1668.84	76848.1	0.60345	0.00033629	137070	76.388	137070	76.388	633.674	61.67	0.65836	61.67	61.296	61.955	0					34	18	2	0.536255	0.00559135	0.037009	0.0006746
TVVTYHIPQNSSLENVDSR	19	Deamidation (NQ)	_TVVTYHIPQN(de)SSLENVDSR_	TVVTYHIPQ(0.253)N(0.746)SSLEN(0.001)VDSR		TVVTYHIPQ(-4.7)N(4.7)SSLEN(-28.52)VDSR		0	1	0	0	O75144	O75144	O75144	ICOSLG	ICOS ligand	MULTI-MSMS	QEHF3_349_LR	1	Urine_deglyco_PIF_349	797.413	3	720.69	2159.05	69421.6	1.6568	0.001194	105990	76.387	105990	76.388	797.412	48.965	0.69199	48.965	48.561	49.253	0					99	21	6	0.522753	0.00172969	0.0119147	8.42e-05
VFPYISVMVNNGSLSYDHSK	20	Oxidation (M),Deamidation (NQ)	_VFPYISVMVNN(de)GSLSYDHSK_	VFPYISVMVN(0.021)N(0.979)GSLSYDHSK	VFPYISVM(1)VNNGSLSYDHSK	VFPYISVMVN(-16.67)N(16.67)GSLSYDHSK	VFPYISVM(194.27)VNNGSLSYDHSK	0	1	1	0	Q12907	Q12907	Q12907	LMAN2	Vesicular integral-membrane protein VIP36	MULTI-MSMS	QEHF3_349_LR	1	Urine_deglyco_PIF_349	911.807	3	758.696	2273.07	64334.2	1.4705	0.0011156	201370	152.78	201370	152.78	911.806	65.014	0.5368	65.014	64.783	65.32	0					59	14	5	0.860357	0.00194604	0.00774078	1.34e-42
VFPYISVMVNNGSLSYDHSK	20	Deamidation (NQ)	_VFPYISVMVNN(de)GSLSYDHSK_	VFPYISVMVN(0.248)N(0.752)GSLSYDHSK		VFPYISVMVN(-4.82)N(4.82)GSLSYDHSK		0	1	0	0	Q12907	Q12907	Q12907	LMAN2	Vesicular integral-membrane protein VIP36	MULTI-MSMS	QEHF3_349_LR	1	Urine_deglyco_PIF_349	906.477	3	753.365	2257.07	63480.8	2.6107	0.0019668	202790	152.78	202790	152.78	906.475	73.907	0.89428	73.907	73.33	74.224	0					82	22	5	0.723876	0.000880512	0.00596477	8.04e-24
VIYGNTDGPSGPFVGKNDSK	20	Deamidation (NQ)	_VIYGNTDGPSGPFVGKN(de)DSK_	VIYGNTDGPSGPFVGKN(1)DSK		VIYGN(-146.33)TDGPSGPFVGKN(146.33)DSK		0	1	0	1	O60279	O60279	O60279	SUSD5	Sushi domain-containing protein 5	MULTI-MSMS	QEHF3_349_LR	1	Urine_deglyco_PIF_349	914.499	3	685.001	2051.98	64903.6	2.3578	0.0016151	334540	229.16	334550	229.16	914.498	51.97	0.76105	51.97	51.56	52.321	0					94	23	5	0.818766	0.00193422	0.0236776	3.16e-51
VLDANDNAPVFNQSLYR	17	Deamidation (NQ)	_VLDANDNAPVFN(de)QSLYR_	VLDANDNAPVFN(0.986)Q(0.014)SLYR		VLDAN(-74.92)DN(-63.05)APVFN(18.4)Q(-18.4)SLYR		0	1	0	0	Q9UN70	Q9UN70	Q9UN70	PCDHGC3	Protocadherin gamma-C3	MULTI-MSMS	QEHF3_349_LR	1	Urine_deglyco_PIF_349	722.707	3	646.318	1935.93	72365.1	0.39571	0.00025575	118190	76.389	118190	76.389	723.041	61.147	0.87386	61.147	60.57	61.444	0					82	25	4	0.921344	0.00187704	0.0200128	1.14e-06
VLNASTLALALANLNGSR	18	2 Deamidation (NQ)	_VLN(de)ASTLALALANLN(de)GSR_	VLN(1)ASTLALALAN(0.048)LN(0.952)GSR		VLN(79.71)ASTLALALAN(-13.02)LN(13.02)GSR		0	2	0	0	O75462	O75462	O75462	CRLF1	Cytokine receptor-like factor 1	MULTI-MSMS	QEHF3_349_LR	1	Urine_deglyco_PIF_349	677.391	3	600.667	1798.98	75397.3	3.3015	0.0019831	127170	76.388	127180	76.39	677.389	84.749	0.55594	84.749	84.446	85.002	0					29	12	3	0.826926	0.00147525	0.0148122	4.1e-06
VLSLPLNSSAVVNCSVHGLPTPALR	25	2 Deamidation (NQ)	_VLSLPLN(de)SSAVVN(de)CSVHGLPTPALR_	VLSLPLN(1)SSAVVN(1)CSVHGLPTPALR		VLSLPLN(243.19)SSAVVN(243.19)CSVHGLPTPALR		0	2	0	0	P50895	P50895	P50895	BCAM	Basal cell adhesion molecule	MULTI-MSMS	QEHF3_349_LR	1	Urine_deglyco_PIF_349	945.192	3	868.467	2602.38	63626.5	3.0698	0.002666	87958	76.389	87961	76.391	945.19	70.518	0.62491	70.518	70.281	70.906	0					62	15	6	0.922137	0.00380016	0.0353651	2.7e-98
VLSNNSDANLELINTWVAK	19	Deamidation (NQ)	_VLSN(de)NSDANLELINTWVAK_	VLSN(0.98)N(0.02)SDANLELINTWVAK		VLSN(16.96)N(-16.96)SDAN(-82.26)LELIN(-173.93)TWVAK		0	1	0	0	P05155	P05155	P05155	SERPING1	Plasma protease C1 inhibitor	MULTI-MSMS	QEHF3_349_LR	1	Urine_deglyco_PIF_349	641.108	4	526.275	2101.07	74779.8	2.1672	0.0011406	217720	114.58	217720	114.58	641.107	75.736	0.59828	75.736	75.454	76.052	0					70	14	7	0.936322	0.0043933	0.0475198	1.23e-37
VLSNNSDANLELINTWVAK	19	Deamidation (NQ)	_VLSN(de)NSDANLELINTWVAK_	VLSN(0.856)N(0.144)SDANLELINTWVAK		VLSN(7.75)N(-7.75)SDAN(-52.18)LELIN(-191.24)TWVAK		0	1	0	0	P05155	P05155	P05155	SERPING1	Plasma protease C1 inhibitor	MULTI-MSMS	QEHF3_349_LR	1	Urine_deglyco_PIF_349	854.476	3	701.364	2101.07	66202.8	2.4977	0.0017518	217830	152.78	217830	152.78	854.474	75.751	0.83817	75.751	75.372	76.21	0					104	20	8	0.990276	0.0473146	0.616704	4.41e-71
VNGSCEDVDECATGGR	16	Deamidation (NQ)	_VN(de)GSCEDVDECATGGR_	VN(1)GSCEDVDECATGGR		VN(272.4)GSCEDVDECATGGR		0	1	0	0	Q8N2S1	Q8N2S1	Q8N2S1	LTBP4	Latent-transforming growth factor beta-binding protein 4	MULTI-MSMS	QEHF3_349_LR	1	Urine_deglyco_PIF_349	978.923	2	863.836	1725.66	62166.2	4.3617	0.0037678	132640	114.58	132650	114.59	978.418	34.27	0.41953	34.27	34.068	34.488	0					48	12	5	0.96884	0.00423598	0.0781832	7.32e-118
VQSLQTLAANNSALAK	16	Deamidation (NQ)	_VQSLQTLAAN(de)NSALAK_	VQSLQTLAAN(0.962)N(0.038)SALAK		VQ(-85.41)SLQ(-67)TLAAN(14.03)N(-14.03)SALAK		0	1	0	0	Q5KU26	Q5KU26	Q5KU26	COLEC12	Collectin-12	MULTI-MSMS	QEHF3_349_LR	1	Urine_deglyco_PIF_349	697.076	3	543.965	1628.87	73709.2	2.9161	0.0015863	280850	152.78	280860	152.78	696.74	59.534	0.42583	59.534	59.29	59.716	0					36	11	4	0.828074	0.00190477	0.0178573	1.85e-12
VSLTNVSISDEGR	13	Deamidation (NQ)	_VSLTN(de)VSISDEGR_	VSLTN(1)VSISDEGR		VSLTN(175.34)VSISDEGR		0	1	0	0	Q9BY67	Q9BY67	Q9BY67	CADM1	Cell adhesion molecule 1	MULTI-MSMS	QEHF3_349_LR	1	Urine_deglyco_PIF_349	803.93	2	689.346	1376.68	68592.2	3.204	0.0022087	166220	114.58	166220	114.58	803.928	51.201	0.67328	51.201	50.886	51.56	0					70	21	5	0.976325	0.00395478	0.0899537	2.89e-22
VSLTNVSISDEGR	13	Deamidation (NQ)	_VSLTN(de)VSISDEGR_	VSLTN(1)VSISDEGR		VSLTN(45.33)VSISDEGR		0	1	0	0	Q9BY67	Q9BY67	Q9BY67	CADM1	Cell adhesion molecule 1	MULTI-MSMS	QEHF3_349_LR	1	Urine_deglyco_PIF_349	536.29	3	459.9	1376.68	83449.7	1.5963	0.00073414	166100	76.389	166100	76.39	536.291	51.231	1.0497	51.231	50.853	51.903	0					62	33	4	0.620455	0.00107318	0.00970672	0.02134
VTNSSVWVEP	10	Deamidation (NQ)	_VTN(de)SSVWVEP_	VTN(1)SSVWVEP		VTN(70.94)SSVWVEP		0	1	0	0	Q9UK22	Q9UK22	Q9UK22	FBXO2	F-box only protein 2	MULTI-MSMS	QEHF3_349_LR	1	Urine_deglyco_PIF_349	674.355	2	559.772	1117.53	74125.3	2.4317	0.0013612	204690	114.58	204700	114.58	674.353	59.604	0.56339	59.604	59.323	59.886	0					45	15	4	0.758331	0.00216489	0.0616998	0.015529
VTVVGNENNSLLIESIK	17	Deamidation (NQ)	_VTVVGNEN(de)NSLLIESIK_	VTVVGN(0.036)EN(0.795)N(0.168)SLLIESIK		VTVVGN(-13.41)EN(6.74)N(-6.74)SLLIESIK		0	1	0	0	Q16348	Q16348	Q16348	SLC15A2	Solute carrier family 15 member 2	MULTI-MSMS	QEHF3_349_LR	1	Urine_deglyco_PIF_349	763.777	3	610.667	1828.98	70517.4	2.2143	0.0013522	250180	152.78	250180	152.78	763.776	66.599	0.46495	66.599	66.4	66.865	0					39	12	4	0.595225	0.0014755	0.00673335	1.47e-06
VVLGAHNLSR	10	Deamidation (NQ)	_VVLGAHN(de)LSR_	VVLGAHN(1)LSR		VVLGAHN(109.15)LSR		0	1	0	0	P08246	P08246	P08246	ELANE	Neutrophil elastase	MULTI-MSMS	QEHF3_349_LR	1	Urine_deglyco_PIF_349	432.594	3	356.205	1065.59	92614.5	2.6082	0.00092904	214450	76.388	214450	76.389	432.593	40.515	0.44325	40.515	40.261	40.705	0					31	13	3	0.843259	0.000826739	0.0113776	0.00073906
VVLHPNYSQVDIGLIK	16	Deamidation (NQ)	_VVLHPN(de)YSQVDIGLIK_	VVLHPN(1)YSQVDIGLIK		VVLHPN(46.37)YSQ(-46.37)VDIGLIK		0	1	0	0	P00738	P00738	P00738	HP	Haptoglobin;Haptoglobin alpha chain;Haptoglobin beta chain	MULTI-MSMS	QEHF3_349_LR	1	Urine_deglyco_PIF_349	752.447	3	599.337	1794.99	70730.3	1.6728	0.0010026	254910	152.78	254910	152.78	752.446	62.448	0.7969	62.448	62.127	62.924	-3.81e-06					110	23	6	0.791789	0.00644604	0.0546438	9.05e-22
VVLHPNYSQVDIGLIK	16	Deamidation (NQ)	_VVLHPN(de)YSQVDIGLIK_	VVLHPN(0.999)YSQ(0.001)VDIGLIK		VVLHPN(32.06)YSQ(-32.06)VDIGLIK		0	1	0	0	P00738	P00738	P00738	HP	Haptoglobin;Haptoglobin alpha chain;Haptoglobin beta chain	MULTI-MSMS	QEHF3_349_LR	1	Urine_deglyco_PIF_349	564.587	4	449.754	1794.99	75962.6	1.4779	0.00066469	254770	114.58	254770	114.58	564.586	62.447	0.6659	62.447	62.159	62.825	3.81e-06					62	19	5	0.824243	0.00397028	0.0325736	9.46e-10
VVQLNSSFSLR	11	Deamidation (NQ)	_VVQLN(de)SSFSLR_	VVQ(0.001)LN(0.999)SSFSLR		VVQ(-30.41)LN(30.41)SSFSLR		0	1	0	0	P16234	P16234	P16234	PDGFRA	Platelet-derived growth factor receptor alpha	MULTI-MSMS	QEHF3_349_LR	1	Urine_deglyco_PIF_349	740.423	2	625.841	1249.67	73430.6	1.04	0.00065089	183080	114.58	183080	114.58	740.422	59.994	0.6163	59.994	59.716	60.332	-3.81e-06					57	17	5	0.517601	0.00152837	0.01557	0.00046874
VYKPSAGNNSLYR	13	Deamidation (NQ)	_VYKPSAGN(de)NSLYR_	VYKPSAGN(0.79)N(0.21)SLYR		VYKPSAGN(5.75)N(-5.75)SLYR		0	1	0	1	P02749	P02749	P02749	APOH	Beta-2-glycoprotein 1	MULTI-MSMS	QEHF3_349_LR	1	Urine_deglyco_PIF_349	643.361	3	490.584	1468.73	75956.9	3.8306	0.0018792	311410	152.77	311420	152.78	643.359	42.535	1.1456	42.535	42.077	43.222	0					95	36	4	0.76506	0.00576731	0.113534	6.09e-06
WFSAGLASNSSWLR	14	Deamidation (NQ)	_WFSAGLASN(de)SSWLR_	WFSAGLASN(1)SSWLR		WFSAGLASN(240.73)SSWLR		0	1	0	0	P41222	P41222	P41222	PTGDS	Prostaglandin-H2 D-isomerase	MULTI-MSMS	QEHF3_349_LR	1	Urine_deglyco_PIF_349	906.47	2	791.886	1581.76	64253.4	1.8356	0.0014536	144690	114.58	144700	114.58	906.468	75.033	2.1199	75.033	74.531	76.651	-7.63e-06					187	53	7	0.989989	0.0245723	0.118198	1.96e-78
WFSAGLASNSSWLR	14	Deamidation (NQ)	_WFSAGLASN(de)SSWLR_	WFSAGLASN(1)SSWLR		WFSAGLASN(145.6)SSWLR		0	1	0	0	P41222	P41222	P41222	PTGDS	Prostaglandin-H2 D-isomerase	MULTI-MSMS	QEHF3_349_LR	1	Urine_deglyco_PIF_349	604.648	3	528.26	1581.76	78616.2	1.6527	0.00087308	144600	76.388	144600	76.389	604.648	75.033	2.1102	75.033	74.224	76.335	0					171	53	7	0.916481	0.000394935	0.00176873	2.83e-12
WFSAGLASNSSWLREK	16	Deamidation (NQ)	_WFSAGLASN(de)SSWLREK_	WFSAGLASN(1)SSWLREK		WFSAGLASN(225.81)SSWLREK		0	1	0	1	P41222	P41222	P41222	PTGDS	Prostaglandin-H2 D-isomerase	MULTI-MSMS	QEHF3_349_LR	1	Urine_deglyco_PIF_349	767.083	3	613.972	1838.9	70982.1	2.9304	0.0017992	248830	152.77	248830	152.78	767.082	70.09	0.8629	70.09	69.539	70.402	0					63	22	5	0.772349	0.00267478	0.0275784	1.43e-68
WNRGNESLPER	11	Deamidation (NQ)	_WNRGN(de)ESLPER_	WN(0.029)RGN(0.971)ESLPER		WN(-15.32)RGN(15.32)ESLPER		0	1	0	1	Q8NFZ8	Q8NFZ8	Q8NFZ8	CADM4	Cell adhesion molecule 4	MULTI-MSMS	QEHF3_349_LR	1	Urine_deglyco_PIF_349	529.943	3	453.553	1357.64	84844.7	4.3157	0.0019574	168420	76.387	168420	76.389	529.941	38.369	1.014	38.369	37.937	38.951	0					86	31	5	0.678411	0.00753652	0.0868324	0.0001867
YEEQQLEIQNSSR	13	Deamidation (NQ)	_YEEQQLEIQN(de)SSR_	YEEQQLEIQ(0.013)N(0.987)SSR		YEEQ(-106.19)Q(-92.59)LEIQ(-18.78)N(18.78)SSR		0	1	0	0	Q8IZF2	Q8IZF2	Q8IZF2	GPR116	Probable G-protein coupled receptor 116	MULTI-MSMS	QEHF3_349_LR	1	Urine_deglyco_PIF_349	618.977	3	542.253	1623.74	75946.2	3.6147	0.0019601	140870	76.387	140870	76.389	618.64	42.416	0.84606	42.416	42.194	43.04	0					51	15	5	0.925303	0.0027483	0.0469847	8.47e-09
YEEQQLEIQNSSR	13	Deamidation (NQ)	_YEEQQLEIQN(de)SSR_	YEEQQLEIQN(1)SSR		YEEQ(-149.7)Q(-120.51)LEIQ(-33.62)N(33.62)SSR		0	1	0	0	Q8IZF2	Q8IZF2	Q8IZF2	GPR116	Probable G-protein coupled receptor 116	MULTI-MSMS	QEHF3_349_LR	1	Urine_deglyco_PIF_349	927.963	2	812.876	1623.74	61998.7	3.6577	0.0029732	140960	114.58	140960	114.58	927.458	42.455	0.43224	42.455	42.194	42.626	0					39	13	4	0.981989	0.00218519	0.025074	3.79e-64
YIHPQNNSICCTK	13	Deamidation (NQ)	_YIHPQN(de)NSICCTK_	YIHPQ(0.014)N(0.959)N(0.027)SICCTK		YIHPQ(-18.37)N(15.46)N(-15.46)SICCTK		0	1	0	0	P19438	P19438	P19438	TNFRSF1A	Tumor necrosis factor receptor superfamily member 1A;Tumor necrosis factor receptor superfamily member 1A, membrane form;Tumor necrosis factor-binding protein 1	MULTI-MSMS	QEHF3_349_LR	1	Urine_deglyco_PIF_349	699.025	3	545.913	1634.72	72546.7	4.8753	0.0026615	279850	152.77	279860	152.78	699.023	39.819	0.87096	39.819	39.23	40.101	0					83	26	5	0.944406	0.00272865	0.0115596	9.54e-10
YKNNSDISSTR	11	Deamidation (NQ)	_YKN(de)NSDISSTR_	YKN(0.999)N(0.001)SDISSTR		YKN(30.11)N(-30.11)SDISSTR		0	1	0	1	P01871	P01871	P01871	IGHM	Ig mu chain C region	MULTI-MSMS	QEHF3_349_LR	1	Urine_deglyco_PIF_349	581.982	3	429.205	1284.59	80026.5	3.2166	0.0013806	355950	152.78	355950	152.78	581.981	31.321	0.78722	31.321	30.989	31.776	1.91e-06					78	23	6	0.894747	0.00466278	0.0288586	0.00022682
YLPVNSSLLTSDCSER	16	Deamidation (NQ)	_YLPVN(de)SSLLTSDCSER_	YLPVN(1)SSLLTSDCSER		YLPVN(119.92)SSLLTSDCSER		0	1	0	0	Q9Y6R7	Q9Y6R7	Q9Y6R7	FCGBP	IgGFc-binding protein	MULTI-MSMS	QEHF3_349_LR	1	Urine_deglyco_PIF_349	691.347	3	614.624	1840.85	76303.2	1.4191	0.00087219	124280	76.387	124280	76.388	691.346	60.454	0.568	60.454	60.196	60.764	0					46	16	5	0.815811	0.00100337	0.0163677	2.44e-12
YLPVNSSLLTSDCSER	16	Deamidation (NQ)	_YLPVN(de)SSLLTSDCSER_	YLPVN(1)SSLLTSDCSER		YLPVN(139.88)SSLLTSDCSER		0	1	0	0	Q9Y6R7	Q9Y6R7	Q9Y6R7	FCGBP	IgGFc-binding protein	MULTI-MSMS	QEHF3_349_LR	1	Urine_deglyco_PIF_349	1036.52	2	921.433	1840.85	65274.5	1.3801	0.0012717	124350	114.58	124350	114.58	1036.52	60.464	0.43844	60.464	60.23	60.669	0					21	12	3	0.862733	0.000486694	0.00574098	4.52e-15
YNSQNQSNNQFVLYR	15	Deamidation (NQ)	_YNSQN(de)QSNNQFVLYR_	YNSQN(1)QSNNQFVLYR		YN(-89.98)SQ(-40.97)N(40.97)Q(-42.88)SN(-71.66)N(-104.14)Q(-126)FVLYR		0	1	0	0	P01042	P01042	P01042	KNG1	Kininogen-1;Kininogen-1 heavy chain;T-kinin;Bradykinin;Lysyl-bradykinin;Kininogen-1 light chain;Low molecular weight growth-promoting factor	MULTI-MSMS	QEHF3_349_LR	1	Urine_deglyco_PIF_349	1053.52	2	938.435	1874.85	61710.1	0.89589	0.00084074	122100	114.58	122100	114.58	1053.52	49.963	0.34908	49.963	49.817	50.166	-3.81e-06					26	10	4	0.946036	0.00038424	0.00123275	3.7e-113
YNSQNQSNNQFVLYR	15	Deamidation (NQ)	_YNSQN(de)QSNNQFVLYR_	YNSQ(0.003)N(0.997)QSNNQFVLYR		YN(-52.79)SQ(-25.43)N(25.43)Q(-44.46)SN(-86.43)N(-119.89)Q(-150.15)FVLYR		0	1	0	0	P01042	P01042	P01042	KNG1	Kininogen-1;Kininogen-1 heavy chain;T-kinin;Bradykinin;Lysyl-bradykinin;Kininogen-1 light chain;Low molecular weight growth-promoting factor	MULTI-MSMS	QEHF3_349_LR	1	Urine_deglyco_PIF_349	702.681	3	625.959	1874.85	71216.9	1.1433	0.00071565	122030	76.387	122030	76.388	702.68	49.971	0.63612	49.971	49.692	50.328	0					60	19	4	0.769695	0.00157107	0.00456731	9.43e-42
YSTNLSNHVDDFTTFR	16	2 Deamidation (NQ)	_YSTN(de)LSN(de)HVDDFTTFR_	YSTN(1)LSN(1)HVDDFTTFR		YSTN(94.12)LSN(94.12)HVDDFTTFR		0	2	0	0	P25101	P25101	P25101	EDNRA	Endothelin-1 receptor	MULTI-MSMS	QEHF3_349_LR	1	Urine_deglyco_PIF_349	717.011	3	640.287	1917.84	71364.3	2.3425	0.0014999	119300	76.388	119300	76.389	717.009	53.927	0.44296	53.927	53.732	54.175	0					42	13	4	0.843083	0.000932127	0.0166487	6.06e-06
YTGNASALFILPDQDK	16	Deamidation (NQ)	_YTGN(de)ASALFILPDQDK_	YTGN(1)ASALFILPDQDK		YTGN(90.14)ASALFILPDQ(-90.14)DK		0	1	0	0	P01011	P01011	P01011	SERPINA3	Alpha-1-antichymotrypsin;Alpha-1-antichymotrypsin His-Pro-less	MULTI-MSMS	QEHF3_349_LR	1	Urine_deglyco_PIF_349	738.069	3	585.293	1752.86	69835.4	1.2787	0.00074842	261030	152.78	261030	152.78	738.404	67.883	0.73032	67.883	67.508	68.238	0					110	20	7	0.689601	0.0040852	0.0809284	4.55e-06
YTGNASALFILPDQDK	16	Deamidation (NQ)	_YTGN(de)ASALFILPDQDK_	YTGN(1)ASALFILPDQDK		YTGN(122.18)ASALFILPDQ(-122.18)DK		0	1	0	0	P01011	P01011	P01011	SERPINA3	Alpha-1-antichymotrypsin;Alpha-1-antichymotrypsin His-Pro-less	MULTI-MSMS	QEHF3_349_LR	1	Urine_deglyco_PIF_349	1107.1	2	877.436	1752.86	58293.6	2.1256	0.0018651	261170	229.16	261180	229.17	1106.6	67.833	0.48236	67.833	67.585	68.068	0					59	13	6	0.737614	0.00346435	0.0607406	5.93e-17
AAPAPQEATATFNSTADR	18	Deamidation (NQ)	_AAPAPQEATATFN(de)STADR_	AAPAPQEATATFN(1)STADR		AAPAPQ(-67.63)EATATFN(67.63)STADR		0	1	0	0	P13598	P13598	P13598	ICAM2	Intercellular adhesion molecule 2	MULTI-MSMS	QEHF3_349_LR	1	Urine_deglyco_PIF_349	1025.01	2	910.426	1818.84	59601	3.4029	0.0030981	125860	114.58	125860	114.59	1025.51	43.089	0.49272	43.089	42.821	43.314	0					35	15	3	0.716879	0.000738311	0.014397	6.64e-07
AAPAPQEATATFNSTADREDGHR	23	Deamidation (NQ)	_AAPAPQEATATFN(de)STADREDGHR_	AAPAPQEATATFN(1)STADREDGHR		AAPAPQ(-111.74)EATATFN(111.74)STADREDGHR		0	1	0	1	P13598	P13598	P13598	ICAM2	Intercellular adhesion molecule 2	MULTI-MSMS	QEHF3_349_LR	1	Urine_deglyco_PIF_349	661.824	4	604.28	2413.09	74321.7	3.8086	0.0023014	94809	57.291	94813	57.294	661.822	39.237	0.65219	39.237	38.891	39.543	0					49	17	3	0.791848	0.00451199	0.12728	4.99e-26
ADGTVNQIEGEATPVNLTEPAK	22	2 Deamidation (NQ)	_ADGTVN(de)QIEGEATPVN(de)LTEPAK_	ADGTVN(0.813)Q(0.187)IEGEATPVN(1)LTEPAK		ADGTVN(6.37)Q(-6.37)IEGEATPVN(68.68)LTEPAK		0	2	0	0	P05090	P05090	P05090	APOD	Apolipoprotein D	MULTI-MSMS	QEHF3_349_LR	1	Urine_deglyco_PIF_349	905.812	3	752.701	2255.08	65388.9	2.1895	0.0016481	202970	152.78	202970	152.78	905.477	52.309	0.37975	52.309	52.127	52.507	0					39	11	4	0.846303	0.000938729	0.00990435	5.32e-11
ADGTVNQIEGEATPVNLTEPAK	22	Deamidation (NQ)	_ADGTVNQIEGEATPVN(de)LTEPAK_	ADGTVNQIEGEATPVN(1)LTEPAK		ADGTVN(-294.02)Q(-263.24)IEGEATPVN(263.24)LTEPAK		0	1	0	0	P05090	P05090	P05090	APOD	Apolipoprotein D	MULTI-MSMS	QEHF3_349_LR	1	Urine_deglyco_PIF_349	1357.72	2	1128.06	2254.1	52848.3	3.004	0.0033887	203150	229.16	203150	229.17	1357.72	55.03	0.44326	55.03	54.786	55.229	0					49	13	5	0.976578	0.00207479	0.049981	0
ADGTVNQIEGEATPVNLTEPAK	22	Deamidation (NQ)	_ADGTVNQIEGEATPVN(de)LTEPAK_	ADGTVNQIEGEATPVN(1)LTEPAK		ADGTVN(-143.83)Q(-138.34)IEGEATPVN(138.34)LTEPAK		0	1	0	0	P05090	P05090	P05090	APOD	Apolipoprotein D	MULTI-MSMS	QEHF3_349_LR	1	Urine_deglyco_PIF_349	905.485	3	752.373	2254.1	64264.3	3.388	0.0025491	203060	152.78	203060	152.78	905.483	55.031	0.86565	55.031	54.719	55.584	0					133	26	8	0.893056	0.0640717	1	2.51e-42
ADGTVNQIEGEATPVNLTEPAK	22	Deamidation (NQ)	_ADGTVNQIEGEATPVN(de)LTEPAK_	ADGTVNQIEGEATPVN(1)LTEPAK		ADGTVN(-117.2)Q(-105.41)IEGEATPVN(105.41)LTEPAK		0	1	0	0	P05090	P05090	P05090	APOD	Apolipoprotein D	MULTI-MSMS	QEHF3_349_LR	1	Urine_deglyco_PIF_349	679.366	4	564.531	2254.1	73116.1	3.2482	0.0018337	202970	114.58	202970	114.58	679.364	55.028	0.67252	55.028	54.752	55.424	-3.81e-06					107	20	7	0.98606	0.041316	0.550652	1.64e-25
AENQTAPGEVPALSNLRPPSR	21	Deamidation (NQ)	_AEN(de)QTAPGEVPALSNLRPPSR_	AEN(0.986)Q(0.014)TAPGEVPALSNLRPPSR		AEN(18.36)Q(-18.36)TAPGEVPALSN(-156.46)LRPPSR		0	1	0	1	P28300	P28300	P28300	LOX	Protein-lysine 6-oxidase	MULTI-MSMS	QEHF3_349_LR	1	Urine_deglyco_PIF_349	812.101	3	735.713	2204.12	68696.7	1.6417	0.0012078	103830	76.387	103830	76.388	812.435	49.922	1.7026	49.922	48.717	50.42	0					212	53	5	0.952498	0.0019144	0.00739275	2.26e-42
AENQTAPGEVPALSNLRPPSR	21	Deamidation (NQ)	_AEN(de)QTAPGEVPALSNLRPPSR_	AEN(0.858)Q(0.142)TAPGEVPALSNLRPPSR		AEN(7.83)Q(-7.83)TAPGEVPALSN(-87.3)LRPPSR		0	1	0	1	P28300	P28300	P28300	LOX	Protein-lysine 6-oxidase	MULTI-MSMS	QEHF3_349_LR	1	Urine_deglyco_PIF_349	609.579	4	552.037	2204.12	72111.5	0.74669	0.0004122	103780	57.291	103780	57.292	609.328	49.913	1.2825	49.913	49.045	50.328	0					132	40	5	0.80871	0.00111802	0.00979518	2.61e-07
AFGSNPNLTK	10	Deamidation (NQ)	_AFGSNPN(de)LTK_	AFGSN(0.01)PN(0.99)LTK		AFGSN(-19.9)PN(19.9)LTK		0	1	0	0	P22792	P22792	P22792	CPN2	Carboxypeptidase N subunit 2	MULTI-MSMS	QEHF3_349_LR	1	Urine_deglyco_PIF_349	754.431	2	525.267	1048.52	72679.4	4.2822	0.0022493	436280	229.16	436280	229.16	754.429	46.362	0.51366	46.362	46.097	46.611	0					51	16	4	0.820533	0.00191213	0.0525063	0.0014936
AFGSNPNLTK	10	Deamidation (NQ)	_AFGSNPN(de)LTK_	AFGSNPN(1)LTK		AFGSN(-37.57)PN(37.57)LTK		0	1	0	0	P22792	P22792	P22792	CPN2	Carboxypeptidase N subunit 2	MULTI-MSMS	QEHF3_349_LR	1	Urine_deglyco_PIF_349	503.625	3	350.514	1048.52	85562.7	3.9243	0.0013755	435860	152.78	435860	152.78	503.623	46.368	0.51366	46.368	46.097	46.611	-3.81e-06					40	16	3	0.731871	0.00120824	0.0265781	0.0014264
AFNSTLPTMAQMEK	14	2 Oxidation (M),Deamidation (NQ)	_AFN(de)STLPTMAQMEK_	AFN(1)STLPTMAQMEK	AFNSTLPTM(1)AQM(1)EK	AFN(65.25)STLPTMAQ(-65.25)MEK	AFNSTLPTM(79.34)AQM(79.34)EK	0	1	2	0	P16070	P16070	P16070	CD44	CD44 antigen	MULTI-MSMS	QEHF3_349_LR	1	Urine_deglyco_PIF_349	687.354	3	534.578	1600.71	72502.2	2.9324	0.0015676	285790	152.77	285790	152.78	687.353	47.791	1.3003	47.791	47.355	48.656	0					182	41	7	0.836523	0.00436678	0.0240451	0.00037296
AFNSTLPTMAQMEK	14	2 Oxidation (M),Deamidation (NQ)	_AFN(de)STLPTMAQMEK_	AFN(1)STLPTMAQMEK	AFNSTLPTM(1)AQM(1)EK	AFN(55.23)STLPTMAQ(-55.23)MEK	AFNSTLPTM(65.96)AQM(65.96)EK	0	1	2	0	P16070	P16070	P16070	CD44	CD44 antigen	MULTI-MSMS	QEHF3_349_LR	1	Urine_deglyco_PIF_349	516.018	4	401.185	1600.71	83384.5	2.7512	0.0011037	285610	114.58	285610	114.58	515.766	47.784	0.70696	47.784	47.449	48.156	0					97	22	6	0.953171	0.00186894	0.0205349	0.003942
AFNSTLPTMAQMEK	14	2 Oxidation (M),Deamidation (NQ)	_AFN(de)STLPTMAQMEK_	AFN(1)STLPTMAQMEK	AFNSTLPTM(1)AQM(1)EK	AFN(56.58)STLPTMAQ(-56.58)MEK	AFNSTLPTM(70.75)AQM(70.75)EK	0	1	2	0	P16070	P16070	P16070	CD44	CD44 antigen	MULTI-MSMS	QEHF3_349_LR	1	Urine_deglyco_PIF_349	1030.53	2	801.363	1600.71	60780.2	2.9086	0.0023309	285970	229.16	285970	229.16	1030.53	47.81	0.73861	47.81	47.449	48.188	0					96	23	6	0.877827	0.00214504	0.0303271	0.0017692
AFNSTLPTMAQMEK	14	Oxidation (M),Deamidation (NQ)	_AFN(de)STLPTMAQMEK_	AFN(1)STLPTMAQMEK	AFNSTLPTM(0.995)AQM(0.005)EK	AFN(73.61)STLPTMAQ(-73.61)MEK	AFNSTLPTM(22.68)AQM(-22.68)EK	0	1	1	0	P16070	P16070	P16070	CD44	CD44 antigen	MULTI-MSMS	QEHF3_349_LR	1	Urine_deglyco_PIF_349	1023.03	2	793.365	1584.72	59882.1	2.2752	0.0018051	288850	229.16	288850	229.17	1023.03	53.32	0.60618	53.32	52.994	53.6	0					76	18	5	0.953974	0.0037819	0.0623777	4.29e-05
AFNSTLPTMAQMEK	14	Oxidation (M),Deamidation (NQ)	_AFN(de)STLPTMAQMEK_	AFN(1)STLPTMAQMEK	AFNSTLPTM(0.993)AQM(0.007)EK	AFN(86.51)STLPTMAQ(-86.51)MEK	AFNSTLPTM(21.43)AQM(-21.43)EK	0	1	1	0	P16070	P16070	P16070	CD44	CD44 antigen	MULTI-MSMS	QEHF3_349_LR	1	Urine_deglyco_PIF_349	512.02	4	397.186	1584.72	82319.5	2.0306	0.00080653	288480	114.58	288480	114.58	512.019	53.337	0.73815	53.337	52.994	53.732	0					85	22	6	0.966918	0.00302496	0.0306898	6.17e-07
AFNSTLPTMAQMEK	14	Oxidation (M),Deamidation (NQ)	_AFN(de)STLPTMAQMEK_	AFN(1)STLPTMAQMEK	AFNSTLPTM(1)AQMEK	AFN(91.9)STLPTMAQ(-91.9)MEK	AFNSTLPTM(42.08)AQM(-42.08)EK	0	1	1	0	P16070	P16070	P16070	CD44	CD44 antigen	MULTI-MSMS	QEHF3_349_LR	1	Urine_deglyco_PIF_349	682.023	3	529.246	1584.72	72521.4	2.282	0.0012077	288670	152.78	288670	152.78	682.022	53.35	1.2788	53.35	52.896	54.175	0					181	39	9	0.93885	0.0451583	0.557506	5.54e-07
AFNSTLPTMAQMEK	14	Oxidation (M),Deamidation (NQ)	_AFN(de)STLPTMAQMEK_	AFN(1)STLPTMAQMEK	AFNSTLPTMAQM(1)EK	AFN(108.37)STLPTMAQ(-108.37)MEK	AFNSTLPTM(-41.85)AQM(41.85)EK	0	1	1	0	P16070	P16070	P16070	CD44	CD44 antigen	MULTI-MSMS	QEHF3_349_LR	1	Urine_deglyco_PIF_349	682.024	3	529.246	1584.72	72401.5	3.5463	0.0018769	288670	152.77	288670	152.78	682.355	54.838	1.7092	54.838	54.143	55.852	0					202	52	8	0.952707	0.0108402	0.297766	9.96e-09
AFNSTLPTMAQMEK	14	Oxidation (M),Deamidation (NQ)	_AFN(de)STLPTMAQMEK_	AFN(1)STLPTMAQMEK	AFNSTLPTM(0.019)AQM(0.981)EK	AFN(93.65)STLPTMAQ(-93.65)MEK	AFNSTLPTM(-17.05)AQM(17.05)EK	0	1	1	0	P16070	P16070	P16070	CD44	CD44 antigen	MULTI-MSMS	QEHF3_349_LR	1	Urine_deglyco_PIF_349	1023.03	2	793.365	1584.72	60066.4	3.5516	0.0028177	288850	229.16	288850	229.17	1022.53	54.847	0.69978	54.847	54.437	55.136	-3.81e-06					87	21	6	0.988896	0.00353913	0.074412	2.7e-08
AFNSTLPTMAQMEK	14	Oxidation (M),Deamidation (NQ)	_AFN(de)STLPTMAQMEK_	AFN(1)STLPTMAQMEK	AFNSTLPTM(0.009)AQM(0.991)EK	AFN(65.08)STLPTMAQ(-65.08)MEK	AFNSTLPTM(-20.65)AQM(20.65)EK	0	1	1	0	P16070	P16070	P16070	CD44	CD44 antigen	MULTI-MSMS	QEHF3_349_LR	1	Urine_deglyco_PIF_349	512.02	4	397.186	1584.72	84044.7	3.3024	0.0013117	288480	114.58	288490	114.58	512.018	54.855	0.60432	54.855	54.5	55.104	0					79	18	5	0.924288	0.0029313	0.0636272	0.00014508
AFNSTLPTMAQMEK	14	Deamidation (NQ)	_AFN(de)STLPTMAQMEK_	AFN(1)STLPTMAQMEK		AFN(134.88)STLPTMAQ(-134.88)MEK		0	1	0	0	P16070	P16070	P16070	CD44	CD44 antigen	MULTI-MSMS	QEHF3_349_LR	1	Urine_deglyco_PIF_349	676.69	3	523.914	1568.72	73766.9	1.4834	0.00077718	291600	152.77	291600	152.78	676.69	62.111	1.7208	62.111	61.586	63.307	3.81e-06					201	49	8	0.747915	0.00172578	0.0106053	5.23e-13
AFNSTLPTMAQMEK	14	Deamidation (NQ)	_AFN(de)STLPTMAQMEK_	AFN(1)STLPTMAQMEK		AFN(157.4)STLPTMAQ(-157.4)MEK		0	1	0	0	P16070	P16070	P16070	CD44	CD44 antigen	MULTI-MSMS	QEHF3_349_LR	1	Urine_deglyco_PIF_349	1015.03	2	785.368	1568.72	60082.3	1.4936	0.0011731	291790	229.16	291790	229.16	1014.53	62.092	0.67628	62.092	61.786	62.462	0					82	19	5	0.944752	0.0024161	0.0176036	6.38e-51
AFNSTLPTMAQMEK	14	Deamidation (NQ)	_AFN(de)STLPTMAQMEK_	AFN(1)STLPTMAQMEK		AFN(120.1)STLPTMAQ(-120.1)MEK		0	1	0	0	P16070	P16070	P16070	CD44	CD44 antigen	MULTI-MSMS	QEHF3_349_LR	1	Urine_deglyco_PIF_349	508.02	4	393.188	1568.72	83334.9	1.1086	0.00043591	291420	114.58	291420	114.58	507.769	62.126	0.64243	62.126	61.786	62.428	0					66	18	5	0.946035	0.000868244	0.00601029	1.62e-10
ALGFENATQALGR	13	Deamidation (NQ)	_ALGFEN(de)ATQALGR_	ALGFEN(1)ATQALGR		ALGFEN(68.16)ATQ(-68.16)ALGR		0	1	0	0	Q08380	Q08380	Q08380	LGALS3BP	Galectin-3-binding protein	MULTI-MSMS	QEHF3_349_LR	1	Urine_deglyco_PIF_349	789.428	2	674.846	1347.68	69571.5	3.0122	0.0020328	169790	114.58	169790	114.58	789.426	57.284	0.5378	57.284	57.013	57.55	0					53	15	5	0.852676	0.00488985	0.0187464	2.11e-22
ALNATLHSNLLCR	13	Deamidation (NQ)	_ALN(de)ATLHSNLLCR_	ALN(1)ATLHSNLLCR		ALN(63.71)ATLHSN(-63.71)LLCR		0	1	0	0	Q9Y6H6	Q9Y6H6	Q9Y6H6	KCNE3	Potassium voltage-gated channel subfamily E member 3	MULTI-MSMS	QEHF3_349_LR	1	Urine_deglyco_PIF_349	571.649	3	495.261	1482.76	83354.8	1.5818	0.00078338	154240	76.388	154240	76.389	571.649	51.839	0.47769	51.839	51.618	52.096	0					38	14	4	0.527353	0.000706372	0.00545418	0.00040706
ALPQPQNVTSLLGCTH	16	Deamidation (NQ)	_ALPQPQN(de)VTSLLGCTH_	ALPQPQ(0.016)N(0.984)VTSLLGCTH		ALPQ(-47.22)PQ(-17.93)N(17.93)VTSLLGCTH		0	1	0	0	P02790	P02790	P02790	HPX	Hemopexin	MULTI-MSMS	QEHF3_349_LR	1	Urine_deglyco_PIF_349	984.02	2	868.935	1735.86	61676.4	1.4172	0.0012315	131860	114.58	131860	114.58	984.017	63.954	1.3678	63.954	63.131	64.499	3.81e-06					146	39	5	0.932414	0.00160249	0.00300512	1.84e-83
ALPQPQNVTSLLGCTH	16	Deamidation (NQ)	_ALPQPQN(de)VTSLLGCTH_	ALPQPQ(0.002)N(0.998)VTSLLGCTH		ALPQ(-68.03)PQ(-26.42)N(26.42)VTSLLGCTH		0	1	0	0	P02790	P02790	P02790	HPX	Hemopexin	MULTI-MSMS	QEHF3_349_LR	1	Urine_deglyco_PIF_349	656.013	3	579.626	1735.86	73878.6	0.47498	0.00027531	131790	76.386	131790	76.387	656.013	63.958	1.537	63.958	62.995	64.532	0					200	44	6	0.993365	0.0105686	0.0213105	1.26e-21
ALVNFTR	7	Deamidation (NQ)	_ALVN(de)FTR_	ALVN(1)FTR		ALVN(95.91)FTR		0	1	0	0	P98160	P98160	P98160	HSPG2	Basement membrane-specific heparan sulfate proteoglycan core protein;Endorepellin;LG3 peptide	MULTI-MSMS	QEHF3_349_LR	1	Urine_deglyco_PIF_349	525.812	2	411.229	820.444	84390.9	2.0217	0.00083139	278630	114.58	278630	114.58	525.811	51.015	0.54936	51.015	50.731	51.28	0					43	17	3	0.555861	0.000675177	0.0134549	0.0095745
AMDNVTVR	8	Oxidation (M),Deamidation (NQ)	_AMDN(de)VTVR_	AMDN(1)VTVR	AM(1)DNVTVR	AMDN(81.92)VTVR	AM(81.92)DNVTVR	0	1	1	0	Q9P121;Q14982	Q9P121	Q9P121	NTM;OPCML	Neurotrimin;Opioid-binding protein/cell adhesion molecule	MULTI-MSMS	QEHF3_349_LR	1	Urine_deglyco_PIF_349	576.303	2	461.719	921.423	81436.8	3.0477	0.0014072	248160	114.58	248170	114.58	576.3	29.15	1.0063	29.15	28.687	29.694	1.91e-06					47	27	2	0.951036	0.00795604	0.119872	0.0088921
ANEQVVQSLNQTYK	14	Deamidation (NQ)	_ANEQVVQSLN(de)QTYK_	ANEQVVQSLN(1)QTYK		AN(-146.8)EQ(-135.47)VVQ(-85.93)SLN(36.88)Q(-36.88)TYK		0	1	0	0	Q8IZF2	Q8IZF2	Q8IZF2	GPR116	Probable G-protein coupled receptor 116	MULTI-MSMS	QEHF3_349_LR	1	Urine_deglyco_PIF_349	694.717	3	541.606	1621.79	72620.9	2.3343	0.0012643	282080	152.78	282080	152.78	694.715	51.685	0.6263	51.685	51.372	51.999	3.81e-06					87	19	6	0.910284	0.00530564	0.0568347	1.38e-22
ANEQVVQSLNQTYK	14	Deamidation (NQ)	_ANEQVVQSLN(de)QTYK_	ANEQVVQSLN(0.999)Q(0.001)TYK		AN(-133.2)EQ(-103.43)VVQ(-45.03)SLN(31.72)Q(-31.72)TYK		0	1	0	0	Q8IZF2	Q8IZF2	Q8IZF2	GPR116	Probable G-protein coupled receptor 116	MULTI-MSMS	QEHF3_349_LR	1	Urine_deglyco_PIF_349	1041.57	2	811.905	1621.79	61392.9	2.2163	0.0017994	282250	229.16	282260	229.17	1041.57	51.646	0.47027	51.646	51.433	51.903	-3.81e-06					47	14	4	0.545305	0.00188895	0.0156994	6.31e-30
ANEQVVQSLNQTYK	14	Deamidation (NQ)	_ANEQVVQSLN(de)QTYK_	ANEQVVQSLN(0.907)Q(0.093)TYK		AN(-55.76)EQ(-47.82)VVQ(-33.7)SLN(9.9)Q(-9.9)TYK		0	1	0	0	Q8IZF2	Q8IZF2	Q8IZF2	GPR116	Probable G-protein coupled receptor 116	MULTI-MSMS	QEHF3_349_LR	1	Urine_deglyco_PIF_349	521.289	4	406.456	1621.79	83862.5	1.9178	0.0007795	281900	114.58	281910	114.58	521.29	51.687	0.59149	51.687	51.343	51.934	0					54	18	5	0.678615	0.00233608	0.00923339	0.0041362
ANEQVVQSLNQTYK	14	2 Deamidation (NQ)	_AN(de)EQVVQSLN(de)QTYK_	AN(0.684)EQ(0.113)VVQ(0.203)SLN(0.995)Q(0.005)TYK		AN(5.28)EQ(-7.83)VVQ(-5.28)SLN(22.64)Q(-22.64)TYK		0	2	0	0	Q8IZF2	Q8IZF2	Q8IZF2	GPR116	Probable G-protein coupled receptor 116	MULTI-MSMS	QEHF3_349_LR	1	Urine_deglyco_PIF_349	694.71	3	541.934	1622.78	74345.1	2.3893	0.0012949	281910	152.77	281910	152.78	694.709	53.387	0.51862	53.387	53.115	53.634	0					40	15	5	0.573329	0.00102825	0.0152163	6.05e-06
ANLTGWDPQK	10	Deamidation (NQ)	_AN(de)LTGWDPQK_	AN(1)LTGWDPQK		AN(80.02)LTGWDPQ(-80.02)K		0	1	0	0	Q06418	Q06418	Q06418	TYRO3	Tyrosine-protein kinase receptor TYRO3	MULTI-MSMS	QEHF3_349_LR	1	Urine_deglyco_PIF_349	530.631	3	377.521	1129.54	85642.7	1.8596	0.00070202	404680	152.78	404680	152.78	530.296	53.352	0.45303	53.352	53.115	53.568	0					34	13	3	0.882297	0.000756253	0.00765862	0.0026349
ANLTNFPENGTFVVNIAQLSQDDSGR	26	2 Deamidation (NQ)	_AN(de)LTNFPEN(de)GTFVVNIAQLSQDDSGR_	AN(0.984)LTN(0.016)FPEN(1)GTFVVNIAQLSQDDSGR		AN(17.87)LTN(-17.87)FPEN(38.03)GTFVVN(-102.82)IAQ(-143.34)LSQ(-162.24)DDSGR		0	2	0	0	P01833	P01833	P01833	PIGR	Polymeric immunoglobulin receptor;Secretory component	MULTI-MSMS	QEHF3_349_LR	1	Urine_deglyco_PIF_349	1013.84	3	937.114	2808.32	61353.4	1.8561	0.0017394	81515	76.389	81517	76.391	1013.84	75.592	0.8436	75.592	75.209	76.052	0					107	20	8	0.943271	0.00303079	0.0107518	2.44e-50
ANLTNFPENGTFVVNIAQLSQDDSGR	26	2 Deamidation (NQ)	_AN(de)LTNFPEN(de)GTFVVNIAQLSQDDSGR_	AN(0.998)LTN(0.005)FPEN(0.997)GTFVVNIAQLSQDDSGR		AN(26.28)LTN(-25.05)FPEN(25.05)GTFVVN(-42.74)IAQ(-58.05)LSQ(-71.86)DDSGR		0	2	0	0	P01833	P01833	P01833	PIGR	Polymeric immunoglobulin receptor;Secretory component	MULTI-MSMS	QEHF3_349_LR	1	Urine_deglyco_PIF_349	760.631	4	703.087	2808.32	69806.3	2.0542	0.0014443	81486	57.292	81488	57.293	760.629	75.617	0.6441	75.617	75.251	75.895	0					66	15	6	0.897714	0.00363383	0.0475411	9.02e-11
ANQQLNFTEAK	11	Deamidation (NQ)	_ANQQLN(de)FTEAK_	ANQQLN(1)FTEAK		AN(-80.44)Q(-72.76)Q(-55.24)LN(55.24)FTEAK		0	1	0	0	Q9Y5Y7	Q9Y5Y7	Q9Y5Y7	LYVE1	Lymphatic vessel endothelial hyaluronic acid receptor 1	MULTI-MSMS	QEHF3_349_LR	1	Urine_deglyco_PIF_349	575.322	3	422.21	1263.61	78947.8	3.2996	0.0013931	361850	152.78	361850	152.78	574.986	47.1	0.80678	47.1	46.581	47.387	0					108	25	7	0.799325	0.00521861	0.137417	2.57e-05
ANQQLNFTEAK	11	Deamidation (NQ)	_ANQQLN(de)FTEAK_	ANQQ(0.005)LN(0.995)FTEAK		AN(-80.33)Q(-52.95)Q(-23.25)LN(23.25)FTEAK		0	1	0	0	Q9Y5Y7	Q9Y5Y7	Q9Y5Y7	LYVE1	Lymphatic vessel endothelial hyaluronic acid receptor 1	MULTI-MSMS	QEHF3_349_LR	1	Urine_deglyco_PIF_349	861.978	2	632.812	1263.61	66440	3.848	0.0024351	362130	229.16	362140	229.17	861.975	47.103	0.58314	47.103	46.772	47.355	3.81e-06					77	18	5	0.615826	0.00654684	0.18948	6.72e-09
ANVTSENNMPR	11	Oxidation (M),Deamidation (NQ)	_AN(de)VTSENNMPR_	AN(0.999)VTSENNMPR	ANVTSENNM(1)PR	AN(33.15)VTSEN(-33.15)N(-37.72)MPR	ANVTSENNM(51.73)PR	0	1	1	0	P11215	P11215	P11215	ITGAM	Integrin alpha-M	MULTI-MSMS	QEHF3_349_LR	1	Urine_deglyco_PIF_349	739.861	2	625.278	1248.54	70319.3	2.8049	0.0017538	183250	114.58	183250	114.58	739.859	25.869	0.40225	25.869	25.632	26.034	0					17	10	2	0.705292	0.000746836	0.0125265	0.021072
ANYTILK	7	Deamidation (NQ)	_AN(de)YTILK_	AN(1)YTILK		AN(89.35)YTILK		0	1	0	0	Q02487	Q02487	Q02487	DSC2	Desmocollin-2	MULTI-MSMS	QEHF3_349_LR	1	Urine_deglyco_PIF_349	641.396	2	412.232	822.449	78525.2	2.9121	0.0012005	555910	229.16	555910	229.16	641.395	51	0.51888	51	50.761	51.28	0					48	16	4	0.786276	0.00200743	0.0496715	0.010197
AQLLQGLGFNLTER	14	Deamidation (NQ)	_AQLLQGLGFN(de)LTER_	AQLLQGLGFN(1)LTER		AQ(-146.43)LLQ(-82.69)GLGFN(82.69)LTER		0	1	0	0	P08185	P08185	P08185	SERPINA6	Corticosteroid-binding globulin	MULTI-MSMS	QEHF3_349_LR	1	Urine_deglyco_PIF_349	895.505	2	780.923	1559.83	65620.9	2.6492	0.0020689	146730	114.58	146730	114.58	895.504	73.671	0.61286	73.671	73.369	73.982	0					63	15	6	0.89329	0.00311137	0.0124144	1.65e-39
AQLLQGLGFNLTER	14	Deamidation (NQ)	_AQLLQGLGFN(de)LTER_	AQLLQGLGFN(1)LTER		AQ(-143.56)LLQ(-97.51)GLGFN(97.51)LTER		0	1	0	0	P08185	P08185	P08185	SERPINA6	Corticosteroid-binding globulin	MULTI-MSMS	QEHF3_349_LR	1	Urine_deglyco_PIF_349	597.673	3	520.951	1559.83	79107.2	2.2645	0.0011797	146630	76.388	146630	76.389	597.339	73.669	1.1343	73.669	73.17	74.304	0					101	28	6	0.988719	0.0120249	0.0377462	4.77e-17
AQLLQGLGFNLTER	14	2 Deamidation (NQ)	_AQLLQGLGFN(de)LTER_	AQ(0.001)LLQ(0.999)GLGFN(1)LTER		AQ(-32.69)LLQ(32.69)GLGFN(56.59)LTER		0	2	0	0	P08185	P08185	P08185	SERPINA6	Corticosteroid-binding globulin	MULTI-MSMS	QEHF3_349_LR	1	Urine_deglyco_PIF_349	598.002	3	521.279	1560.81	79198.7	2.092	0.0010905	146540	76.388	146540	76.389	598.001	76.109	0.51662	76.109	75.776	76.293	0					20	12	2	0.393916	0.000548809	0.0109848	0.015659
AQPGTMSNGTETR	13	Oxidation (M),Deamidation (NQ)	_AQPGTMSN(de)GTETR_	AQPGTMSN(1)GTETR	AQPGTM(1)SNGTETR	AQ(-44.47)PGTMSN(44.47)GTETR	AQPGTM(74.65)SNGTETR	0	1	1	0	Q9UGT4	Q9UGT4	Q9UGT4	SUSD2	Sushi domain-containing protein 2	MULTI-MSMS	QEHF3_349_LR	1	Urine_deglyco_PIF_349	798.383	2	683.799	1365.58	67578.7	3.912	0.002675	167570	114.58	167570	114.58	798.381	21.898	0.65495	21.898	21.552	22.207	0					50	15	5	0.988049	0.004353	0.0631337	0.00058326
AQPGTMSNGTETR	13	Oxidation (M),Deamidation (NQ)	_AQPGTMSN(de)GTETR_	AQPGTMSN(1)GTETR	AQPGTM(1)SNGTETR	AQ(-58.81)PGTMSN(58.81)GTETR	AQPGTM(72.89)SNGTETR	0	1	1	0	Q9UGT4	Q9UGT4	Q9UGT4	SUSD2	Sushi domain-containing protein 2	MULTI-MSMS	QEHF3_349_LR	1	Urine_deglyco_PIF_349	532.591	3	456.202	1365.58	82952.4	2.6696	0.0012179	167440	76.388	167450	76.389	532.59	21.897	0.74361	21.897	21.382	22.126	0					38	17	4	0.645054	0.00217419	0.0359018	0.00099705
AQPGTMSNGTETR	13	Deamidation (NQ)	_AQPGTMSN(de)GTETR_	AQPGTMSN(1)GTETR		AQ(-101.09)PGTMSN(101.09)GTETR		0	1	0	0	Q9UGT4	Q9UGT4	Q9UGT4	SUSD2	Sushi domain-containing protein 2	MULTI-MSMS	QEHF3_349_LR	1	Urine_deglyco_PIF_349	790.386	2	675.801	1349.59	68517.6	3.8661	0.0026127	169550	114.58	169550	114.58	790.384	27.688	0.53895	27.688	27.458	27.996	0					35	14	3	0.927703	0.00281956	0.0213352	4.93e-16
ATNATLDPR	9	Deamidation (NQ)	_ATN(de)ATLDPR_	ATN(1)ATLDPR		ATN(72.61)ATLDPR		0	1	0	0	P25116	P25116	P25116	F2R	Proteinase-activated receptor 1	MULTI-MSMS	QEHF3_349_LR	1	Urine_deglyco_PIF_349	594.826	2	480.243	958.472	79565.1	3.5984	0.0017281	238590	114.58	238590	114.58	594.825	33.251	1.2059	33.251	32.83	34.036	0					116	36	5	0.769923	0.00143958	0.0141068	0.023684
AVLVNNITTGER	12	Deamidation (NQ)	_AVLVNN(de)ITTGER_	AVLVN(0.105)N(0.895)ITTGER		AVLVN(-9.31)N(9.31)ITTGER		0	1	0	0	Q8NBJ4	Q8NBJ4	Q8NBJ4	GOLM1	Golgi membrane protein 1	MULTI-MSMS	QEHF3_349_LR	1	Urine_deglyco_PIF_349	759.433	2	644.349	1286.68	70684.6	1.4861	0.00095757	177830	114.58	177830	114.58	758.93	50.265	0.53999	50.265	49.974	50.514	0					58	16	5	0.943894	0.00112726	0.00629014	0.00061907
AVLVNNITTGER	12	Deamidation (NQ)	_AVLVNN(de)ITTGER_	AVLVN(0.022)N(0.978)ITTGER		AVLVN(-16.51)N(16.51)ITTGER		0	1	0	0	Q8NBJ4	Q8NBJ4	Q8NBJ4	GOLM1	Golgi membrane protein 1	MULTI-MSMS	QEHF3_349_LR	1	Urine_deglyco_PIF_349	506.289	3	429.902	1286.68	86730.9	0.99332	0.00042703	177690	76.388	177690	76.388	506.624	50.242	0.57173	50.242	50.005	50.577	-3.81e-06					45	17	4	0.611238	0.00081907	0.00766137	0.00013355
CATVTENATGDLATSR	16	Deamidation (NQ)	_CATVTEN(de)ATGDLATSR_	CATVTEN(1)ATGDLATSR		CATVTEN(131.82)ATGDLATSR		0	1	0	0	O43291	O43291	O43291	SPINT2	Kunitz-type protease inhibitor 2	MULTI-MSMS	QEHF3_349_LR	1	Urine_deglyco_PIF_349	948.966	2	834.381	1666.75	61897	4.11	0.0034293	137330	114.58	137330	114.59	948.962	40.894	0.98351	40.894	40.574	41.558	0					68	30	4	0.859071	0.00156268	0.0100089	2.14e-14
CATVTENATGDLATSR	16	Deamidation (NQ)	_CATVTEN(de)ATGDLATSR_	CATVTEN(1)ATGDLATSR		CATVTEN(128.45)ATGDLATSR		0	1	0	0	O43291	O43291	O43291	SPINT2	Kunitz-type protease inhibitor 2	MULTI-MSMS	QEHF3_349_LR	1	Urine_deglyco_PIF_349	632.979	3	556.59	1666.75	73858.9	3.6811	0.0020489	137240	76.387	137240	76.389	632.977	40.898	0.95417	40.898	40.574	41.528	3.81e-06					87	29	5	0.724499	0.00284649	0.0188033	1.98e-14
CECPFGYILAGNECVDTDECSVGNPCGNGTCK	32	Deamidation (NQ)	_CECPFGYILAGNECVDTDECSVGNPCGN(de)GTCK_	CECPFGYILAGNECVDTDECSVGN(0.001)PCGN(0.999)GTCK		CECPFGYILAGN(-77.76)ECVDTDECSVGN(-30.72)PCGN(30.72)GTCK		0	1	0	0	P35555	P35555	P35555	FBN1	Fibrillin-1	MULTI-MSMS	QEHF3_349_LR	1	Urine_deglyco_PIF_349	1026.19	4	911.107	3640.4	59462.6	1.6761	0.0015271	125760	114.58	125760	114.58	1026.19	66.324	0.4907	66.324	66.017	66.507	0					70	13	7	0.961427	0.00366413	0.0196401	8.37e-19
CLSKENATTDLLTK	14	Deamidation (NQ)	_CLSKEN(de)ATTDLLTK_	CLSKEN(1)ATTDLLTK		CLSKEN(135.09)ATTDLLTK		0	1	0	1	P28799	P28799	P28799	GRN	Granulins;Acrogranin;Paragranulin;Granulin-1;Granulin-2;Granulin-3;Granulin-4;Granulin-5;Granulin-6;Granulin-7	MULTI-MSMS	QEHF3_349_LR	1	Urine_deglyco_PIF_349	761.771	3	532.271	1593.79	71360	2.8206	0.0015013	430540	229.16	430540	229.16	761.769	53.315	0.48252	53.315	53.086	53.568	0					46	14	4	0.736758	0.00187629	0.015308	1.01e-09
CNQTTGQCECRPGYQGLHCETCK	23	Deamidation (NQ)	_CN(de)QTTGQCECRPGYQGLHCETCK_	CN(0.84)Q(0.16)TTGQCECRPGYQGLHCETCK		CN(7.21)Q(-7.21)TTGQ(-45.7)CECRPGYQ(-94.41)GLHCETCK		0	1	0	1	Q9H1U4	Q9H1U4	Q9H1U4	MEGF9	Multiple epidermal growth factor-like domains protein 9	MULTI-MSMS	QEHF3_349_LR	1	Urine_deglyco_PIF_349	826.871	4	712.036	2844.11	66224.4	4.5795	0.0032608	160920	114.58	160920	114.58	826.868	33.759	0.6068	33.759	33.49	34.097	0					46	16	5	0.932497	0.0019054	0.0138839	1.35e-25
CNTAAPMWLNGTHPSSDEGIVSR	23	Oxidation (M),Deamidation (NQ)	_CNTAAPMWLN(de)GTHPSSDEGIVSR_	CNTAAPMWLN(1)GTHPSSDEGIVSR	CNTAAPM(1)WLNGTHPSSDEGIVSR	CN(-66.57)TAAPMWLN(66.57)GTHPSSDEGIVSR	CNTAAPM(101.04)WLNGTHPSSDEGIVSR	0	1	1	0	P07911	P07911	P07911	UMOD	Uromodulin;Uromodulin, secreted form	MULTI-MSMS	QEHF3_349_LR	1	Urine_deglyco_PIF_349	916.434	3	839.709	2516.11	62099.9	2.4151	0.002028	90968	76.387	90970	76.389	916.43	47.984	1.0475	47.984	47.449	48.497	0					125	33	7	0.838232	0.00176232	0.0131449	6.76e-10
CNTAAPMWLNGTHPSSDEGIVSR	23	Oxidation (M),Deamidation (NQ)	_CNTAAPMWLN(de)GTHPSSDEGIVSR_	CNTAAPMWLN(1)GTHPSSDEGIVSR	CNTAAPM(1)WLNGTHPSSDEGIVSR	CN(-81.54)TAAPMWLN(81.54)GTHPSSDEGIVSR	CNTAAPM(125.31)WLNGTHPSSDEGIVSR	0	1	1	0	P07911	P07911	P07911	UMOD	Uromodulin;Uromodulin, secreted form	MULTI-MSMS	QEHF3_349_LR	1	Urine_deglyco_PIF_349	687.577	4	630.034	2516.11	71966.9	0.94987	0.00059845	90932	57.29	90933	57.291	687.575	48.971	1.2884	48.971	48.593	49.881	0					157	40	7	0.803303	0.00288294	0.0209066	5.91e-18
CNTAAPMWLNGTHPSSDEGIVSR	23	Oxidation (M),Deamidation (NQ)	_CNTAAPMWLN(de)GTHPSSDEGIVSR_	CNTAAPMWLN(1)GTHPSSDEGIVSR	CNTAAPM(1)WLNGTHPSSDEGIVSR	CN(-109.49)TAAPMWLN(109.49)GTHPSSDEGIVSR	CNTAAPM(167.97)WLNGTHPSSDEGIVSR	0	1	1	0	P07911	P07911	P07911	UMOD	Uromodulin;Uromodulin, secreted form	MULTI-MSMS	QEHF3_349_LR	1	Urine_deglyco_PIF_349	1374.14	2	1259.06	2516.11	51560.1	0.71951	0.00090591	91006	114.58	91006	114.58	1374.14	48.956	0.53526	48.956	48.748	49.283	3.81e-06					62	16	5	0.935217	0.000980242	0.00499705	1.29e-30
CNTAAPMWLNGTHPSSDEGIVSR	23	Oxidation (M),Deamidation (NQ)	_CNTAAPMWLN(de)GTHPSSDEGIVSR_	CNTAAPMWLN(1)GTHPSSDEGIVSR	CNTAAPM(1)WLNGTHPSSDEGIVSR	CN(-65.63)TAAPMWLN(65.63)GTHPSSDEGIVSR	CNTAAPM(143.32)WLNGTHPSSDEGIVSR	0	1	1	0	P07911	P07911	P07911	UMOD	Uromodulin;Uromodulin, secreted form	MULTI-MSMS	QEHF3_349_LR	1	Urine_deglyco_PIF_349	916.434	3	839.709	2516.11	62261.2	0.98556	0.00082759	90969	76.387	90970	76.388	916.432	48.949	2.2033	48.949	48.311	50.514	0					256	69	7	0.997205	0.159982	0.661511	3.07e-25
CNTAAPMWLNGTHPSSDEGIVSR	23	Oxidation (M),2 Deamidation (NQ)	_CN(de)TAAPMWLN(de)GTHPSSDEGIVSR_	CN(1)TAAPMWLN(1)GTHPSSDEGIVSR	CNTAAPM(1)WLNGTHPSSDEGIVSR	CN(62.87)TAAPMWLN(62.87)GTHPSSDEGIVSR	CNTAAPM(62.87)WLNGTHPSSDEGIVSR	0	2	1	0	P07911	P07911	P07911	UMOD	Uromodulin;Uromodulin, secreted form	MULTI-MSMS	QEHF3_349_LR	1	Urine_deglyco_PIF_349	916.432	3	840.037	2517.09	62851.7	1.11	0.00093248	90936	76.389	90937	76.39	916.761	50.14	0.9768	50.14	49.474	50.451	0					126	30	7	0.707506	0.00192093	0.00638385	0.00013607
CNTAAPMWLNGTHPSSDEGIVSR	23	Oxidation (M),2 Deamidation (NQ)	_CN(de)TAAPMWLN(de)GTHPSSDEGIVSR_	CN(1)TAAPMWLN(1)GTHPSSDEGIVSR	CNTAAPM(1)WLNGTHPSSDEGIVSR	CN(142.45)TAAPMWLN(142.45)GTHPSSDEGIVSR	CNTAAPM(142.45)WLNGTHPSSDEGIVSR	0	2	1	0	P07911	P07911	P07911	UMOD	Uromodulin;Uromodulin, secreted form	MULTI-MSMS	QEHF3_349_LR	1	Urine_deglyco_PIF_349	916.761	3	840.037	2517.09	62725.7	2.1	0.0017641	90934	76.388	90936	76.389	916.76	50.801	0.89187	50.801	50.42	51.312	0					153	28	7	0.980696	0.0174613	0.118604	2.78e-25
CNTAAPMWLNGTHPSSDEGIVSR	23	Oxidation (M),2 Deamidation (NQ)	_CN(de)TAAPMWLN(de)GTHPSSDEGIVSR_	CN(1)TAAPMWLN(1)GTHPSSDEGIVSR	CNTAAPM(1)WLNGTHPSSDEGIVSR	CN(98.53)TAAPMWLN(98.53)GTHPSSDEGIVSR	CNTAAPM(98.53)WLNGTHPSSDEGIVSR	0	2	1	0	P07911	P07911	P07911	UMOD	Uromodulin;Uromodulin, secreted form	MULTI-MSMS	QEHF3_349_LR	1	Urine_deglyco_PIF_349	687.822	4	630.28	2517.09	71847.9	2.0546	0.001295	90897	57.29	90899	57.292	687.821	50.803	0.73374	50.803	50.484	51.218	0					99	23	8	0.762607	0.00502014	0.0468888	4.44e-09
CNTAAPMWLNGTHPSSDEGIVSR	23	Deamidation (NQ)	_CNTAAPMWLN(de)GTHPSSDEGIVSR_	CNTAAPMWLN(1)GTHPSSDEGIVSR		CN(-100.15)TAAPMWLN(100.15)GTHPSSDEGIVSR		0	1	0	0	P07911	P07911	P07911	UMOD	Uromodulin;Uromodulin, secreted form	MULTI-MSMS	QEHF3_349_LR	1	Urine_deglyco_PIF_349	911.1	3	834.378	2500.11	63179.9	1.9703	0.001644	91549	76.386	91551	76.388	911.098	52.585	1.6565	52.585	51.747	53.403	3.81e-06					251	51	8	0.984192	0.0693495	0.781411	2.13e-77
CNTAAPMWLNGTHPSSDEGIVSR	23	Deamidation (NQ)	_CNTAAPMWLN(de)GTHPSSDEGIVSR_	CNTAAPMWLN(1)GTHPSSDEGIVSR		CN(-105.62)TAAPMWLN(105.62)GTHPSSDEGIVSR		0	1	0	0	P07911	P07911	P07911	UMOD	Uromodulin;Uromodulin, secreted form	MULTI-MSMS	QEHF3_349_LR	1	Urine_deglyco_PIF_349	683.578	4	626.035	2500.11	72028.4	1.8815	0.0011779	91513	57.29	91515	57.292	683.576	52.524	0.80484	52.524	52.158	52.963	0					110	24	8	0.736538	0.00258407	0.023818	9.41e-27
CNTAAPMWLNGTHPSSDEGIVSR	23	Deamidation (NQ)	_CNTAAPMWLN(de)GTHPSSDEGIVSR_	CNTAAPMWLN(1)GTHPSSDEGIVSR		CN(-162.53)TAAPMWLN(162.53)GTHPSSDEGIVSR		0	1	0	0	P07911	P07911	P07911	UMOD	Uromodulin;Uromodulin, secreted form	MULTI-MSMS	QEHF3_349_LR	1	Urine_deglyco_PIF_349	1366.14	2	1251.06	2500.11	53836.5	1.6422	0.0020545	91588	114.58	91589	114.58	1366.14	52.52	0.38544	52.52	52.351	52.737	0					36	11	4	0.920874	0.000541867	0.00467205	1.46e-190
CNTAAPMWLNGTHPSSDEGIVSR	23	2 Deamidation (NQ)	_CN(de)TAAPMWLN(de)GTHPSSDEGIVSR_	CN(1)TAAPMWLN(1)GTHPSSDEGIVSR		CN(174.4)TAAPMWLN(174.4)GTHPSSDEGIVSR		0	2	0	0	P07911	P07911	P07911	UMOD	Uromodulin;Uromodulin, secreted form	MULTI-MSMS	QEHF3_349_LR	1	Urine_deglyco_PIF_349	911.43	3	834.706	2501.1	63232.8	2.327	0.0019424	91515	76.388	91517	76.39	911.428	53.779	0.83861	53.779	53.403	54.242	0					94	23	6	0.92418	0.00345629	0.0560692	1.76e-35
CNTAAPMWLNGTHPSSDEGIVSR	23	2 Deamidation (NQ)	_CN(de)TAAPMWLN(de)GTHPSSDEGIVSR_	CN(1)TAAPMWLN(1)GTHPSSDEGIVSR		CN(178.76)TAAPMWLN(178.76)GTHPSSDEGIVSR		0	2	0	0	P07911	P07911	P07911	UMOD	Uromodulin;Uromodulin, secreted form	MULTI-MSMS	QEHF3_349_LR	1	Urine_deglyco_PIF_349	911.43	3	834.706	2501.1	63309.6	2.9516	0.0024637	91515	76.388	91518	76.391	911.429	54.582	0.83968	54.582	54.112	54.951	0					131	24	8	0.862856	0.0036069	0.103311	8.28e-36
CNTAAPMWLNGTHPSSDEGIVSRK	24	Oxidation (M),Deamidation (NQ)	_CNTAAPMWLN(de)GTHPSSDEGIVSRK_	CNTAAPMWLN(1)GTHPSSDEGIVSRK	CNTAAPM(1)WLNGTHPSSDEGIVSRK	CN(-91.14)TAAPMWLN(91.14)GTHPSSDEGIVSRK	CNTAAPM(136.71)WLNGTHPSSDEGIVSRK	0	1	1	1	P07911	P07911	P07911	UMOD	Uromodulin;Uromodulin, secreted form	MULTI-MSMS	QEHF3_349_LR	1	Urine_deglyco_PIF_349	777.141	4	662.058	2644.2	68115.4	2.8222	0.0018685	173070	114.58	173070	114.58	776.889	47.644	1.0781	47.644	47.324	48.402	0					134	34	6	0.868084	0.00697282	0.057718	5.44e-26
CSDGWSFDATTLDDNGTMLFFK	22	Oxidation (M),Deamidation (NQ)	_CSDGWSFDATTLDDN(de)GTMLFFK_	CSDGWSFDATTLDDN(1)GTMLFFK	CSDGWSFDATTLDDNGTM(1)LFFK	CSDGWSFDATTLDDN(156.67)GTMLFFK	CSDGWSFDATTLDDNGTM(156.67)LFFK	0	1	1	0	P02790	P02790	P02790	HPX	Hemopexin	MULTI-MSMS	QEHF3_349_LR	1	Urine_deglyco_PIF_349	1002.14	3	849.023	2544.05	60413.3	3.861	0.0032781	179940	152.77	179950	152.78	1002.13	78.482	1.0334	78.482	78.159	79.192	0					98	24	6	0.960241	0.00298054	0.0261486	1.03e-28
DACGNGTCR	9	Deamidation (NQ)	_DACGN(de)GTCR_	DACGN(1)GTCR		DACGN(115.23)GTCR		0	1	0	0	P35555	P35555	P35555	FBN1	Fibrillin-1	MULTI-MSMS	QEHF3_349_LR	1	Urine_deglyco_PIF_349	620.769	2	506.185	1010.35	75752.4	3.7859	0.0019164	226360	114.58	226370	114.58	620.766	18.92	0.54758	18.92	18.653	19.2	0					34	12	4	0.820139	0.0023938	0.0287112	0.0028961
DEGLCSANVTR	11	Deamidation (NQ)	_DEGLCSAN(de)VTR_	DEGLCSAN(1)VTR		DEGLCSAN(92.99)VTR		0	1	0	0	P48307	P48307	P48307	TFPI2	Tissue factor pathway inhibitor 2	MULTI-MSMS	QEHF3_349_LR	1	Urine_deglyco_PIF_349	726.356	2	611.772	1221.53	71483.6	2.6751	0.0016366	187290	114.58	187300	114.58	726.353	36.205	0.63941	36.205	36.005	36.644	0					47	19	4	0.66648	0.00191146	0.0458816	0.00047952
DFNETQLAR	9	Deamidation (NQ)	_DFN(de)ETQLAR_	DFN(1)ETQLAR		DFN(47.96)ETQ(-47.96)LAR		0	1	0	0	Q9H6X2	Q9H6X2	Q9H6X2	ANTXR1	Anthrax toxin receptor 1	MULTI-MSMS	QEHF3_349_LR	1	Urine_deglyco_PIF_349	662.342	2	547.759	1093.5	74430.3	3.1519	0.0017265	209180	114.58	209190	114.58	662.341	43.17	1.0971	43.17	42.592	43.689	0					79	34	4	0.770163	0.00181635	0.043817	0.0043809
DGARNTTESGGR	12	Deamidation (NQ)	_DGARN(de)TTESGGR_	DGARN(1)TTESGGR		DGARN(120.84)TTESGGR		0	1	0	1	Q9P021	Q9P021	Q9P021	CRIPT	Cysteine-rich PDZ-binding protein	MULTI-MSMS	QEHF3_349_LR	1	Urine_deglyco_PIF_349	484.242	3	407.853	1220.54	87423.9	3.12	0.0012725	187290	76.387	187290	76.388	484.24	16.401	1.2321	16.401	16.061	17.293	0					65	28	5	0.907266	0.00220613	0.0201636	1.53e-05
DGEAFEINGTEDGR	14	Deamidation (NQ)	_DGEAFEIN(de)GTEDGR_	DGEAFEIN(1)GTEDGR		DGEAFEIN(97.82)GTEDGR		0	1	0	0	O00533	O00533	O00533	CHL1	Neural cell adhesion molecule L1-like protein;Processed neural cell adhesion molecule L1-like protein	MULTI-MSMS	QEHF3_349_LR	1	Urine_deglyco_PIF_349	870.401	2	755.818	1509.62	63787.1	3.7127	0.0028062	151600	114.58	151600	114.58	870.399	45.485	0.56224	45.485	45.163	45.725	0					47	17	4	0.658842	0.00145207	0.0219019	4.54e-06
DGFNITTSEK	10	Deamidation (NQ)	_DGFN(de)ITTSEK_	DGFN(1)ITTSEK		DGFN(84.35)ITTSEK		0	1	0	0	Q8WZ42	Q8WZ42	Q8WZ42	TTN	Titin	MULTI-MSMS	QEHF3_349_LR	1	Urine_deglyco_PIF_349	785.923	2	556.759	1111.5	66387.4	2.2583	0.0012573	411600	229.16	411600	229.16	785.922	48.588	0.34795	48.588	48.433	48.781	0					18	10	2	0.832545	0.00112826	0.0128265	0.0046584
DIENFNSTQK	10	Deamidation (NQ)	_DIENFN(de)STQK_	DIEN(0.014)FN(0.986)STQK		DIEN(-18.57)FN(18.57)STQ(-56.63)K		0	1	0	0	P43652	P43652	P43652	AFM	Afamin	MULTI-MSMS	QEHF3_349_LR	1	Urine_deglyco_PIF_349	827.942	2	598.775	1195.54	67165	5.1149	0.0030627	382720	229.16	382730	229.17	827.939	45.723	0.53361	45.723	45.442	45.975	0					50	16	4	0.798425	0.00165968	0.0323257	5.02e-07
DIENFNSTQK	10	Deamidation (NQ)	_DIENFN(de)STQK_	DIENFN(1)STQK		DIEN(-53.32)FN(53.32)STQ(-74.97)K		0	1	0	0	P43652	P43652	P43652	AFM	Afamin	MULTI-MSMS	QEHF3_349_LR	1	Urine_deglyco_PIF_349	552.296	3	399.519	1195.54	82341	3.437	0.0013731	382400	152.78	382400	152.78	552.295	45.741	0.74928	45.741	45.348	46.097	-3.81e-06					91	23	6	0.93545	0.0115409	0.168679	7.58e-05
DLESVPPGFPANVTTLSLSANR	22	Deamidation (NQ)	_DLESVPPGFPAN(de)VTTLSLSANR_	DLESVPPGFPAN(0.999)VTTLSLSAN(0.001)R		DLESVPPGFPAN(30.11)VTTLSLSAN(-30.11)R		0	1	0	0	O14498	O14498	O14498	ISLR	Immunoglobulin superfamily containing leucine-rich repeat protein	MULTI-MSMS	QEHF3_349_LR	1	Urine_deglyco_PIF_349	839.448	3	762.725	2285.15	68641.3	2.3943	0.0018262	100150	76.387	100150	76.389	839.446	68.718	1.2969	68.718	67.691	68.988	0					115	35	5	0.659452	0.00122168	0.024595	8.73e-08
DLESVPPGFPANVTTLSLSANR	22	Deamidation (NQ)	_DLESVPPGFPAN(de)VTTLSLSANR_	DLESVPPGFPAN(1)VTTLSLSANR		DLESVPPGFPAN(34.08)VTTLSLSAN(-34.08)R		0	1	0	0	O14498	O14498	O14498	ISLR	Immunoglobulin superfamily containing leucine-rich repeat protein	MULTI-MSMS	QEHF3_349_LR	1	Urine_deglyco_PIF_349	839.446	3	762.725	2285.15	67544.2	2.4406	0.0018615	100150	76.387	100150	76.389	839.446	69.051	0.95704	69.051	68.948	69.905	0					37	25	3	0.957735	0.000406534	0.0023643	2.37e-08
DLNETTEQDLCPLK	14	Deamidation (NQ)	_DLN(de)ETTEQDLCPLK_	DLN(1)ETTEQDLCPLK		DLN(55.91)ETTEQ(-55.91)DLCPLK		0	1	0	0	Q96PX8	Q96PX8	Q96PX8	SLITRK1	SLIT and NTRK-like protein 1	MULTI-MSMS	QEHF3_349_LR	1	Urine_deglyco_PIF_349	712.707	3	559.594	1675.76	70868.5	3.2845	0.001838	273010	152.78	273010	152.78	712.704	54.48	0.44539	54.48	54.242	54.687	0					55	13	5	0.759096	0.00343614	0.0580381	2.64e-08
DLQANDTGR	9	Deamidation (NQ)	_DLQAN(de)DTGR_	DLQAN(1)DTGR		DLQ(-33.78)AN(33.78)DTGR		0	1	0	0	P32004	P32004	P32004	L1CAM	Neural cell adhesion molecule L1	MULTI-MSMS	QEHF3_349_LR	1	Urine_deglyco_PIF_349	610.311	2	495.728	989.441	78540.2	3.4234	0.0016971	231140	114.58	231140	114.58	610.31	28.978	0.47858	28.978	28.723	29.202	0					22	13	2	0.627991	0.0017624	0.020636	0.0014145
DLQGNPIANATISVEGIDHDVTSAK	25	Deamidation (NQ)	_DLQGNPIAN(de)ATISVEGIDHDVTSAK_	DLQGNPIAN(1)ATISVEGIDHDVTSAK		DLQ(-66.37)GN(-56)PIAN(56)ATISVEGIDHDVTSAK		0	1	0	0	P16870	P16870	P16870	CPE	Carboxypeptidase E	MULTI-MSMS	QEHF3_349_LR	1	Urine_deglyco_PIF_349	1009.21	3	856.093	2565.26	60934.8	3.5453	0.0030351	178460	152.78	178460	152.78	1009.2	71.853	1.2657	71.853	71.061	72.327	0					172	32	7	0.769	0.00422951	0.0772843	3.72e-174
DLQGNPIANATISVEGIDHDVTSAK	25	Deamidation (NQ)	_DLQGNPIAN(de)ATISVEGIDHDVTSAK_	DLQGNPIAN(1)ATISVEGIDHDVTSAK		DLQ(-100.08)GN(-86.3)PIAN(86.3)ATISVEGIDHDVTSAK		0	1	0	0	P16870	P16870	P16870	CPE	Carboxypeptidase E	MULTI-MSMS	QEHF3_349_LR	1	Urine_deglyco_PIF_349	757.155	4	642.321	2565.26	68903.1	3.5097	0.0022543	178390	114.58	178390	114.58	757.154	71.767	1.2263	71.767	71.101	72.327	0					160	31	7	0.974832	0.00469169	0.0820316	6.53e-99
DNATEEEILVYLEK	14	Deamidation (NQ)	_DN(de)ATEEEILVYLEK_	DN(1)ATEEEILVYLEK		DN(131.96)ATEEEILVYLEK		0	1	0	0	P07602	P07602	P07602	PSAP	Prosaposin;Saposin-A;Saposin-B-Val;Saposin-B;Saposin-C;Saposin-D	MULTI-MSMS	QEHF3_349_LR	1	Urine_deglyco_PIF_349	709.383	3	556.273	1665.8	72660.7	2.0185	0.0011228	274640	152.78	274640	152.78	709.049	75.073	0.83177	75.073	74.826	75.658	0					82	20	6	0.914337	0.00360921	0.0270039	1e-09
DNYTDLVAIQNK	12	Deamidation (NQ)	_DN(de)YTDLVAIQNK_	DN(1)YTDLVAIQNK		DN(91.73)YTDLVAIQ(-91.73)N(-97.09)K		0	1	0	0	P14151	P14151	P14151	SELL	L-selectin	MULTI-MSMS	QEHF3_349_LR	1	Urine_deglyco_PIF_349	618.674	3	465.565	1393.67	79326	3.2333	0.0015053	328150	152.77	328150	152.78	618.673	55.798	0.46345	55.798	55.552	56.016	0					42	13	4	0.98106	0.000721774	0.00332649	0.00011082
DPAGWLNINPINGTVDTTAVLDR	23	Deamidation (NQ)	_DPAGWLNINPIN(de)GTVDTTAVLDR_	DPAGWLNINPIN(1)GTVDTTAVLDR		DPAGWLN(-70.18)IN(-46.35)PIN(46.35)GTVDTTAVLDR		0	1	0	0	P55290	P55290	P55290	CDH13	Cadherin-13	MULTI-MSMS	QEHF3_349_LR	1	Urine_deglyco_PIF_349	895.14	3	818.415	2452.22	64556.7	2.1122	0.0017287	93337	76.389	93340	76.39	895.138	75.654	0.56353	75.654	75.372	75.936	-7.63e-06					59	13	6	0.909227	0.00184914	0.0228601	9.03e-09
DQCIVDDITYNVNDTFHK	18	Deamidation (NQ)	_DQCIVDDITYNVN(de)DTFHK_	DQCIVDDITYNVN(1)DTFHK		DQ(-189.33)CIVDDITYN(-49.86)VN(49.86)DTFHK		0	1	0	0	P02751	P02751	P02751	FN1	Fibronectin;Anastellin;Ugl-Y1;Ugl-Y2;Ugl-Y3	MULTI-MSMS	QEHF3_349_LR	1	Urine_deglyco_PIF_349	886.44	3	733.328	2196.96	65924.7	2.3257	0.0017055	208330	152.78	208330	152.78	886.439	67.644	0.75007	67.645	67.284	68.034	7.63e-06					92	20	7	0.946893	0.00664923	0.11023	1.95e-56
DQCIVDDITYNVNDTFHK	18	Deamidation (NQ)	_DQCIVDDITYNVN(de)DTFHK_	DQCIVDDITYN(0.05)VN(0.95)DTFHK		DQ(-80.6)CIVDDITYN(-12.78)VN(12.78)DTFHK		0	1	0	0	P02751	P02751	P02751	FN1	Fibronectin;Anastellin;Ugl-Y1;Ugl-Y2;Ugl-Y3	MULTI-MSMS	QEHF3_349_LR	1	Urine_deglyco_PIF_349	665.081	4	550.248	2196.96	76214.3	1.7332	0.00095367	208240	114.58	208240	114.58	665.081	67.665	0.64194	67.665	67.358	68	0					76	17	7	0.879391	0.00319118	0.0529758	2.14e-06
DRNGTSDPFVR	11	Deamidation (NQ)	_DRN(de)GTSDPFVR_	DRN(1)GTSDPFVR		DRN(78.74)GTSDPFVR		0	1	0	1	O43374;C9J798	O43374	O43374	RASA4;RASA4B	Ras GTPase-activating protein 4;Putative Ras GTPase-activating protein 4B	MULTI-MSMS	QEHF3_349_LR	1	Urine_deglyco_PIF_349	498.591	3	422.202	1263.58	85013.8	2.9731	0.0012552	180930	76.388	180930	76.389	498.59	35.622	0.74459	35.622	35.202	35.946	0					74	22	5	0.738384	0.00217363	0.0530465	0.0021545
DRNNTEVER	9	Deamidation (NQ)	_DRN(de)NTEVER_	DRN(1)NTEVER		DRN(35.07)N(-35.07)TEVER		0	1	0	1	Q63HN8	Q63HN8	Q63HN8	RNF213	E3 ubiquitin-protein ligase RNF213	MULTI-MSMS	QEHF3_349_LR	1	Urine_deglyco_PIF_349	454.9	3	378.511	1132.51	90839.4	2.9914	0.0011323	201810	76.388	201810	76.389	454.899	19.435	0.88528	19.435	19.032	19.917	1.91e-06					75	19	6	0.974951	0.0036933	0.0382449	1.32e-06
DRNNTEVER	9	Deamidation (NQ)	_DRN(de)NTEVER_	DRN(0.992)N(0.008)TEVER		DRN(21.19)N(-21.19)TEVER		0	1	0	1	Q63HN8	Q63HN8	Q63HN8	RNF213	E3 ubiquitin-protein ligase RNF213	MULTI-MSMS	QEHF3_349_LR	1	Urine_deglyco_PIF_349	681.848	2	567.263	1132.51	73108.4	3.5191	0.0019963	201990	114.58	201990	114.58	681.845	19.438	0.42483	19.438	19.243	19.668	0					29	9	4	0.899445	0.0028253	0.0325929	0.0025367
DTAVEGEEIEVNCTAMASK	19	Deamidation (NQ)	_DTAVEGEEIEVN(de)CTAMASK_	DTAVEGEEIEVN(1)CTAMASK		DTAVEGEEIEVN(84.25)CTAMASK		0	1	0	0	Q9BY67	Q9BY67	Q9BY67	CADM1	Cell adhesion molecule 1	MULTI-MSMS	QEHF3_349_LR	1	Urine_deglyco_PIF_349	838.745	3	685.635	2053.88	67796.4	3.1194	0.0021388	222820	152.78	222830	152.78	838.744	53.864	0.57469	53.864	53.568	54.143	0					58	17	5	0.822547	0.000524349	0.0104282	2.54e-05
DTLANCTK	8	Deamidation (NQ)	_DTLAN(de)CTK_	DTLAN(1)CTK		DTLAN(85.35)CTK		0	1	0	0	Q92974	Q92974	Q92974	ARHGEF2	Rho guanine nucleotide exchange factor 2	MULTI-MSMS	QEHF3_349_LR	1	Urine_deglyco_PIF_349	691.374	2	462.211	922.407	73978.2	3.8999	0.0018026	495800	229.16	495800	229.16	691.372	36.993	0.5685	36.993	36.705	37.273	0					55	17	4	0.890397	0.00153188	0.0205573	0.012948
DVECGEGHFCHDNQTCCR	18	Deamidation (NQ)	_DVECGEGHFCHDN(de)QTCCR_	DVECGEGHFCHDN(1)QTCCR		DVECGEGHFCHDN(40.43)Q(-40.43)TCCR		0	1	0	0	P28799	P28799	P28799	GRN	Granulins;Acrogranin;Paragranulin;Granulin-1;Granulin-2;Granulin-3;Granulin-4;Granulin-5;Granulin-6;Granulin-7	MULTI-MSMS	QEHF3_349_LR	1	Urine_deglyco_PIF_349	628.751	4	571.208	2280.8	76363.6	2.8215	0.0016117	100300	57.29	100300	57.291	628.749	30.086	0.4336	30.086	29.822	30.255	0					52	12	6	0.974589	0.00178223	0.00622999	2.53e-56
DVVTAAGDMLKDNATEEEILVYLEK	25	Oxidation (M),Deamidation (NQ)	_DVVTAAGDMLKDN(de)ATEEEILVYLEK_	DVVTAAGDMLKDN(1)ATEEEILVYLEK	DVVTAAGDM(1)LKDNATEEEILVYLEK	DVVTAAGDMLKDN(171.29)ATEEEILVYLEK	DVVTAAGDM(171.29)LKDNATEEEILVYLEK	0	1	1	1	P07602	P07602	P07602	PSAP	Prosaposin;Saposin-A;Saposin-B-Val;Saposin-B;Saposin-C;Saposin-D	MULTI-MSMS	QEHF3_349_LR	1	Urine_deglyco_PIF_349	868.72	4	696.594	2782.35	64875.7	4.0891	0.0028484	246730	171.87	246740	171.88	868.968	78.141	0.57235	78.141	77.87	78.442	0					71	13	7	0.956524	0.00361294	0.0110015	1.19e-42
DVVTAAGDMLKDNATEEEILVYLEK	25	Oxidation (M),Deamidation (NQ)	_DVVTAAGDMLKDN(de)ATEEEILVYLEK_	DVVTAAGDMLKDN(1)ATEEEILVYLEK	DVVTAAGDM(1)LKDNATEEEILVYLEK	DVVTAAGDMLKDN(144.27)ATEEEILVYLEK	DVVTAAGDM(144.27)LKDNATEEEILVYLEK	0	1	1	1	P07602	P07602	P07602	PSAP	Prosaposin;Saposin-A;Saposin-B-Val;Saposin-B;Saposin-C;Saposin-D	MULTI-MSMS	QEHF3_349_LR	1	Urine_deglyco_PIF_349	868.971	4	696.594	2782.35	64915.4	4.1335	0.0028794	246730	171.87	246740	171.87	868.967	78.692	0.96234	78.692	78.401	79.363	0					85	22	6	0.950344	0.00215593	0.00836915	2.44e-32
DVVTAAGDMLKDNATEEEILVYLEK	25	Deamidation (NQ)	_DVVTAAGDMLKDN(de)ATEEEILVYLEK_	DVVTAAGDMLKDN(1)ATEEEILVYLEK		DVVTAAGDMLKDN(60.47)ATEEEILVYLEK		0	1	0	1	P07602	P07602	P07602	PSAP	Prosaposin;Saposin-A;Saposin-B-Val;Saposin-B;Saposin-C;Saposin-D	MULTI-MSMS	QEHF3_349_LR	1	Urine_deglyco_PIF_349	864.723	4	692.595	2766.35	63311.6	3.8274	0.0026508	248160	171.87	248160	171.87	864.72	84.783	0.55592	84.783	84.489	85.044	-7.63e-06					23	12	4	0.65077	0.000232504	0.00176674	6.84e-05
DYNTKNGTIK	10	Deamidation (NQ)	_DYNTKN(de)GTIK_	DYN(0.002)TKN(0.998)GTIK		DYN(-28.1)TKN(28.1)GTIK		0	1	0	1	Q02413	Q02413	Q02413	DSG1	Desmoglein-1	MULTI-MSMS	QEHF3_349_LR	1	Urine_deglyco_PIF_349	614.692	3	385.528	1153.56	78274.3	5.2545	0.0020258	594410	229.16	594420	229.16	614.69	37.548	0.66328	37.548	37.273	37.937	0					46	20	3	0.83841	0.00265725	0.042784	0.0060195
EDALNETR	8	Deamidation (NQ)	_EDALN(de)ETR_	EDALN(1)ETR		EDALN(138.08)ETR		0	1	0	0	P10909	P10909	P10909	CLU	Clusterin;Clusterin beta chain;Clusterin alpha chain	MULTI-MSMS	QEHF3_349_LR	1	Urine_deglyco_PIF_349	589.301	2	474.717	947.42	80216.9	3.421	0.001624	241370	114.58	241370	114.58	589.299	32.878	1.1055	32.878	32.354	33.459	-3.81e-06					108	32	5	0.997637	0.147689	1	0.00018767
EDALNETRESETK	13	Deamidation (NQ)	_EDALN(de)ETRESETK_	EDALN(1)ETRESETK		EDALN(135.14)ETRESETK		0	1	0	1	P10909	P10909	P10909	CLU	Clusterin;Clusterin beta chain;Clusterin alpha chain	MULTI-MSMS	QEHF3_349_LR	1	Urine_deglyco_PIF_349	661.011	3	508.234	1521.68	74486.4	2.4028	0.0012212	300600	152.78	300600	152.78	661.01	36.688	0.62037	36.688	36.31	36.931	3.81e-06					64	18	5	0.87779	0.00907566	0.100556	1.68e-09
EEQYNSTYR	9	Deamidation (NQ)	_EEQYN(de)STYR_	EEQYN(1)STYR		EEQ(-42.09)YN(42.09)STYR		0	1	0	0	P01857	P01857	P01857	IGHG1	Ig gamma-1 chain C region	MULTI-MSMS	QEHF3_349_LR	1	Urine_deglyco_PIF_349	710.336	2	595.752	1189.49	73514.7	3.341	0.0019904	192330	114.58	192340	114.58	710.334	31.966	0.73573	31.966	31.651	32.387	0					73	21	6	0.910198	0.0069107	0.236003	8.5e-26
EFDIENGTTK	10	Deamidation (NQ)	_EFDIEN(de)GTTK_	EFDIEN(1)GTTK		EFDIEN(129.74)GTTK		0	1	0	0	Q86SJ6	Q86SJ6	Q86SJ6	DSG4	Desmoglein-4	MULTI-MSMS	QEHF3_349_LR	1	Urine_deglyco_PIF_349	806.927	2	577.764	1153.51	68498.8	1.7793	0.001028	396640	229.16	396640	229.16	806.927	49.256	0.49216	49.256	49.076	49.569	3.81e-06					42	15	4	0.960684	0.00120781	0.0271438	0.00015724
EFGNLTR	7	Deamidation (NQ)	_EFGN(de)LTR_	EFGN(1)LTR		EFGN(99.7)LTR		0	1	0	0	O14949	O14949	O14949	UQCRQ	Cytochrome b-c1 complex subunit 8	MULTI-MSMS	QEHF3_349_LR	1	Urine_deglyco_PIF_349	533.792	2	419.209	836.403	83516.1	3.2126	0.0013468	273330	114.58	273330	114.58	533.79	44.534	1.0562	44.534	44.195	45.252	0					57	32	3	0.791026	0.00230169	0.0631711	0.0092144
EGNATGHLVGR	11	Deamidation (NQ)	_EGN(de)ATGHLVGR_	EGN(1)ATGHLVGR		EGN(88.02)ATGHLVGR		0	1	0	0	O60494	O60494	O60494	CUBN	Cubilin	MULTI-MSMS	QEHF3_349_LR	1	Urine_deglyco_PIF_349	447.576	3	371.188	1110.54	91136.4	2.2164	0.00082269	205790	76.388	205800	76.389	447.576	29.769	0.50549	29.769	29.519	30.024	0					39	14	4	0.446385	0.00142707	0.0111473	0.00026243
EHEGAIYPDNTTDFQR	16	Deamidation (NQ)	_EHEGAIYPDN(de)TTDFQR_	EHEGAIYPDN(1)TTDFQR		EHEGAIYPDN(93.04)TTDFQ(-93.04)R		0	1	0	0	P00450	P00450	P00450	CP	Ceruloplasmin	MULTI-MSMS	QEHF3_349_LR	1	Urine_deglyco_PIF_349	1062.5	2	947.416	1892.82	59356.4	3.4911	0.0033075	120940	114.58	120940	114.59	1062.5	41.178	0.3841	41.178	40.988	41.372	0					32	11	4	0.896149	0.00195696	0.0351961	1.3e-55
EHEGAIYPDNTTDFQR	16	Deamidation (NQ)	_EHEGAIYPDN(de)TTDFQR_	EHEGAIYPDN(1)TTDFQR		EHEGAIYPDN(55.22)TTDFQ(-55.22)R		0	1	0	0	P00450	P00450	P00450	CP	Ceruloplasmin	MULTI-MSMS	QEHF3_349_LR	1	Urine_deglyco_PIF_349	708.671	3	631.947	1892.82	71944.7	3.6436	0.0023026	120880	76.388	120880	76.39	708.668	41.17	0.76479	41.17	40.855	41.62	0					101	23	6	0.991265	0.0578626	1	2.21e-17
EHEGAIYPDNTTDFQR	16	2 Deamidation (NQ)	_EHEGAIYPDN(de)TTDFQR_	EHEGAIYPDN(1)TTDFQ(1)R		EHEGAIYPDN(72.43)TTDFQ(72.43)R		0	2	0	0	P00450	P00450	P00450	CP	Ceruloplasmin	MULTI-MSMS	QEHF3_349_LR	1	Urine_deglyco_PIF_349	708.998	3	632.275	1893.8	73870.1	3.5267	0.0022298	120810	76.388	120820	76.39	708.996	42.657	0.53896	42.657	42.405	42.944	0					48	16	4	0.914482	0.00158813	0.0207527	0.0042569
EIANATAKPEDR	12	Deamidation (NQ)	_EIAN(de)ATAKPEDR_	EIAN(1)ATAKPEDR		EIAN(117.2)ATAKPEDR		0	1	0	1	P08473	P08473	P08473	MME	Neprilysin	MULTI-MSMS	QEHF3_349_LR	1	Urine_deglyco_PIF_349	591.999	3	439.221	1314.64	79267.3	3.8841	0.001706	347830	152.78	347840	152.78	591.997	35.485	0.49198	35.485	35.237	35.729	0					48	14	5	0.859233	0.00314739	0.0491554	2.09e-05
EIKNNQTEK	9	Deamidation (NQ)	_EIKNN(de)QTEK_	EIKN(0.2)N(0.793)Q(0.007)TEK		EIKN(-5.99)N(5.99)Q(-20.61)TEK		0	1	0	1	O15204	O15204	O15204	ADAMDEC1	ADAM DEC1	MULTI-MSMS	QEHF3_349_LR	1	Urine_deglyco_PIF_349	598.021	3	368.856	1103.55	79477.1	4.154	0.0015322	621280	229.16	621290	229.16	598.019	31.949	0.42108	31.949	31.713	32.134	-1.91e-06					45	12	5	0.677431	0.00555958	0.112344	0.021312
EIRHNSTGCLR	11	Deamidation (NQ)	_EIRHN(de)STGCLR_	EIRHN(1)STGCLR		EIRHN(94.12)STGCLR		0	1	0	1	P10909;CON__P17697	P10909	P10909	CLU	Clusterin;Clusterin beta chain;Clusterin alpha chain	MULTI-MSMS	QEHF3_349_LR	1	Urine_deglyco_PIF_349	524.942	3	448.554	1342.64	85776.6	3.3045	0.0014823	170300	76.387	170300	76.389	524.941	25.88	0.6987	25.88	25.594	26.293	0					48	18	4	0.680699	0.0015532	0.0235405	0.00037398
EKRNHTL	7	Deamidation (NQ)	_EKRN(de)HTL_	EKRN(1)HTL		EKRN(52.79)HTL		0	1	0	2	Q8NBJ4	Q8NBJ4	Q8NBJ4	GOLM1	Golgi membrane protein 1	MULTI-MSMS	QEHF3_349_LR	1	Urine_deglyco_PIF_349	453.273	3	300.163	897.467	90857.4	3.8882	0.0011671	508970	152.77	508980	152.78	452.937	25.489	1.2551	25.489	25.073	26.329	0					86	32	4	0.496382	0.0015941	0.0173619	0.024204
ELPGVCNETMMALWEECKPCLK	22	2 Oxidation (M),Deamidation (NQ)	_ELPGVCN(de)ETMMALWEECKPCLK_	ELPGVCN(1)ETMMALWEECKPCLK	ELPGVCNETM(1)M(1)ALWEECKPCLK	ELPGVCN(141.08)ETMMALWEECKPCLK	ELPGVCNETM(141.08)M(141.08)ALWEECKPCLK	0	1	2	1	P10909	P10909	P10909	CLU	Clusterin;Clusterin beta chain;Clusterin alpha chain	MULTI-MSMS	QEHF3_349_LR	1	Urine_deglyco_PIF_349	855.175	4	682.8	2727.17	65290	1.6238	0.0011087	251720	171.87	251720	171.87	855.173	62.027	0.97863	62.027	61.653	62.632	0					120	28	6	0.906212	0.00309046	0.021841	1.84e-22
ELPGVCNETMMALWEECKPCLK	22	Oxidation (M),Deamidation (NQ)	_ELPGVCN(de)ETMMALWEECKPCLK_	ELPGVCN(1)ETMMALWEECKPCLK	ELPGVCNETM(0.008)M(0.992)ALWEECKPCLK	ELPGVCN(113.73)ETMMALWEECKPCLK	ELPGVCNETM(-20.94)M(20.94)ALWEECKPCLK	0	1	1	1	P10909	P10909	P10909	CLU	Clusterin;Clusterin beta chain;Clusterin alpha chain	MULTI-MSMS	QEHF3_349_LR	1	Urine_deglyco_PIF_349	851.177	4	678.802	2711.18	65006.8	2.9921	0.002031	253200	171.87	253200	171.87	851.175	69.905	0.70105	69.905	69.58	70.281	0					92	18	8	0.674278	0.00532101	0.0152533	3.41e-12
ELPGVCNETMMALWEECKPCLK	22	Deamidation (NQ)	_ELPGVCN(de)ETMMALWEECKPCLK_	ELPGVCN(1)ETMMALWEECKPCLK		ELPGVCN(155.76)ETMMALWEECKPCLK		0	1	0	1	P10909	P10909	P10909	CLU	Clusterin;Clusterin beta chain;Clusterin alpha chain	MULTI-MSMS	QEHF3_349_LR	1	Urine_deglyco_PIF_349	846.928	4	674.803	2695.18	65834.3	2.9127	0.0019655	254700	171.87	254700	171.87	847.176	73.991	0.66793	73.991	73.636	74.304	0					54	16	5	0.851848	0.00126601	0.0128832	1.01e-28
ELYEPIWQNFTDPQLR	16	Deamidation (NQ)	_ELYEPIWQN(de)FTDPQLR_	ELYEPIWQ(0.234)N(0.71)FTDPQ(0.056)LR		ELYEPIWQ(-4.82)N(4.82)FTDPQ(-11.04)LR		0	1	0	0	P12821	P12821	P12821	ACE	Angiotensin-converting enzyme;Angiotensin-converting enzyme, soluble form	MULTI-MSMS	QEHF3_349_LR	1	Urine_deglyco_PIF_349	760.726	3	684.002	2048.98	69209.8	3.6654	0.0025072	111680	76.387	111680	76.389	760.723	78.115	0.74054	78.115	77.744	78.485	0					44	17	4	0.891531	0.00168539	0.00809947	0.012719
ENGTISR	7	Deamidation (NQ)	_EN(de)GTISR_	EN(1)GTISR		EN(122.19)GTISR		0	1	0	0	P02763	P02763	P02763	ORM1	Alpha-1-acid glycoprotein 1	MULTI-MSMS	QEHF3_349_LR	1	Urine_deglyco_PIF_349	503.773	2	389.19	776.366	85448.9	3.1583	0.0012292	294410	114.58	294410	114.58	503.771	24.338	1.6613	24.338	23.816	25.477	0					150	42	6	0.863779	0.00653126	0.198472	0.0023221
ENGTVSR	7	Deamidation (NQ)	_EN(de)GTVSR_	EN(1)GTVSR		EN(122.44)GTVSR		0	1	0	0	P19652	P19652	P19652	ORM2	Alpha-1-acid glycoprotein 2	MULTI-MSMS	QEHF3_349_LR	1	Urine_deglyco_PIF_349	496.766	2	382.183	762.351	87434.4	2.9835	0.0011402	299810	114.58	299810	114.58	496.765	20.44	1.6307	20.44	19.836	21.467	0					95	38	6	0.947452	0.00753299	0.0995072	0.0022555
ENGTVSRYEGGR	12	Deamidation (NQ)	_EN(de)GTVSRYEGGR_	EN(1)GTVSRYEGGR		EN(91.28)GTVSRYEGGR		0	1	0	1	P19652	P19652	P19652	ORM2	Alpha-1-acid glycoprotein 2	MULTI-MSMS	QEHF3_349_LR	1	Urine_deglyco_PIF_349	518.93	3	442.541	1324.6	82464.2	2.9242	0.0012941	172610	76.388	172620	76.389	518.928	29.141	0.56021	29.141	28.86	29.421	1.91e-06					52	15	4	0.509678	0.00657824	0.0851194	0.00016895
ENLTAPGSDSAVFFEQGTTR	20	Deamidation (NQ)	_EN(de)LTAPGSDSAVFFEQGTTR_	EN(1)LTAPGSDSAVFFEQGTTR		EN(225.12)LTAPGSDSAVFFEQ(-225.12)GTTR		0	1	0	0	P00450	P00450	P00450	CP	Ceruloplasmin	MULTI-MSMS	QEHF3_349_LR	1	Urine_deglyco_PIF_349	786.724	3	709.999	2126.98	69068.9	3.1625	0.0022454	107590	76.388	107590	76.39	786.721	57.993	0.52293	57.993	57.717	58.24	0					67	15	6	0.927289	0.00963265	0.109832	6.98e-76
EPGSNVTMSVDAECVPMVR	19	2 Oxidation (M),Deamidation (NQ)	_EPGSN(de)VTMSVDAECVPMVR_	EPGSN(1)VTMSVDAECVPMVR	EPGSNVTM(1)SVDAECVPM(1)VR	EPGSN(69.99)VTMSVDAECVPMVR	EPGSNVTM(69.99)SVDAECVPM(69.99)VR	0	1	2	0	Q08380	Q08380	Q08380	LGALS3BP	Galectin-3-binding protein	MULTI-MSMS	QEHF3_349_LR	1	Urine_deglyco_PIF_349	781.033	3	704.308	2109.9	68546.4	3.4795	0.0024506	108460	76.388	108460	76.39	781.03	45.754	1.0183	45.754	45.381	46.399	3.81e-06					125	32	6	0.58222	0.00234665	0.0365964	0.0010006
EPGSNVTMSVDAECVPMVR	19	Oxidation (M),Deamidation (NQ)	_EPGSN(de)VTMSVDAECVPMVR_	EPGSN(1)VTMSVDAECVPMVR	EPGSNVTM(1)SVDAECVPMVR	EPGSN(78)VTMSVDAECVPMVR	EPGSNVTM(66.77)SVDAECVPM(-66.77)VR	0	1	1	0	Q08380	Q08380	Q08380	LGALS3BP	Galectin-3-binding protein	MULTI-MSMS	QEHF3_349_LR	1	Urine_deglyco_PIF_349	776.033	3	698.976	2093.91	70600	1.4635	0.0010229	109280	76.387	109290	76.388	776.032	50.06	1.1017	50.06	49.785	50.886	0					123	34	4	0.936617	0.000520767	0.00250287	5.78e-05
ESRPPPGPGPGNTTR	15	Deamidation (NQ)	_ESRPPPGPGPGN(de)TTR_	ESRPPPGPGPGN(1)TTR		ESRPPPGPGPGN(73.5)TTR		0	1	0	1	Q3ZCQ3	Q3ZCQ3	Q3ZCQ3	FAM174B	Membrane protein FAM174B	MULTI-MSMS	QEHF3_349_LR	1	Urine_deglyco_PIF_349	584.31	3	507.587	1519.74	79700.8	3.0674	0.0015569	150490	76.387	150490	76.389	583.974	24.684	1.2215	24.684	24.053	25.274	0					76	31	4	0.822143	0.000777999	0.00507165	0.0016647
ETFSNFTASTEAQVK	15	Deamidation (NQ)	_ETFSN(de)FTASTEAQVK_	ETFSN(1)FTASTEAQVK		ETFSN(120.61)FTASTEAQ(-120.61)VK		0	1	0	0	P07306	P07306	P07306	ASGR1	Asialoglycoprotein receptor 1	MULTI-MSMS	QEHF3_349_LR	1	Urine_deglyco_PIF_349	707.372	3	554.262	1659.76	72724.1	2.954	0.0016373	275640	152.78	275640	152.78	707.371	56.893	1.1979	56.893	56.421	57.619	0					131	35	6	0.886119	0.00548103	0.0737013	3.41e-10
ETFSNFTASTEAQVK	15	Deamidation (NQ)	_ETFSN(de)FTASTEAQVK_	ETFSN(1)FTASTEAQVK		ETFSN(210.59)FTASTEAQ(-210.59)VK		0	1	0	0	P07306	P07306	P07306	ASGR1	Asialoglycoprotein receptor 1	MULTI-MSMS	QEHF3_349_LR	1	Urine_deglyco_PIF_349	1060.56	2	830.889	1659.76	60139	2.7364	0.0022736	275810	229.16	275810	229.17	1060.05	56.876	0.46446	56.876	56.669	57.133	0					38	13	4	0.903032	0.00202493	0.0194201	2.12e-154
ETHLETNFTLK	11	Deamidation (NQ)	_ETHLETN(de)FTLK_	ETHLETN(1)FTLK		ETHLETN(138.99)FTLK		0	1	0	0	P40189	P40189	P40189	IL6ST	Interleukin-6 receptor subunit beta	MULTI-MSMS	QEHF3_349_LR	1	Urine_deglyco_PIF_349	598.337	3	445.226	1332.66	78075.4	2.1516	0.00095797	343140	152.78	343140	152.78	598.336	51.572	0.46861	51.572	51.343	51.811	0					38	14	4	0.734614	0.00111231	0.00762693	1.19e-06
EVNTTTR	7	Deamidation (NQ)	_EVN(de)TTTR_	EVN(1)TTTR		EVN(82.75)TTTR		0	1	0	0	Q9H6D8	Q9H6D8	Q9H6D8	FNDC4	Fibronectin type III domain-containing protein 4	MULTI-MSMS	QEHF3_349_LR	1	Urine_deglyco_PIF_349	525.785	2	411.204	820.393	86351.6	3.1264	0.0012856	278650	114.58	278650	114.58	525.784	24.227	0.46385	24.227	23.933	24.397	0					26	11	3	0.594915	0.0031854	0.0255494	0.019067
FALLMTNCYATPSSNATDPLK	21	Oxidation (M),Deamidation (NQ)	_FALLMTNCYATPSSN(de)ATDPLK_	FALLMTNCYATPSSN(1)ATDPLK	FALLM(1)TNCYATPSSNATDPLK	FALLMTN(-94.41)CYATPSSN(94.41)ATDPLK	FALLM(135.38)TNCYATPSSNATDPLK	0	1	1	0	P07911	P07911	P07911	UMOD	Uromodulin;Uromodulin, secreted form	MULTI-MSMS	QEHF3_349_LR	1	Urine_deglyco_PIF_349	931.146	3	778.033	2331.08	61456.2	2.312	0.0017988	196360	152.78	196360	152.78	931.143	67.418	2.6552	67.418	66.333	68.988	0					287	73	8	0.919109	0.0185932	0.350669	2.01e-21
FALLMTNCYATPSSNATDPLK	21	Oxidation (M),Deamidation (NQ)	_FALLMTNCYATPSSN(de)ATDPLK_	FALLMTNCYATPSSN(1)ATDPLK	FALLM(1)TNCYATPSSNATDPLK	FALLMTN(-72.08)CYATPSSN(72.08)ATDPLK	FALLM(113.05)TNCYATPSSNATDPLK	0	1	1	0	P07911	P07911	P07911	UMOD	Uromodulin;Uromodulin, secreted form	MULTI-MSMS	QEHF3_349_LR	1	Urine_deglyco_PIF_349	698.61	4	583.776	2331.08	70494.1	2.2348	0.0013046	196280	114.58	196280	114.58	698.609	67.417	2.3293	67.417	66.507	68.837	0					263	64	8	0.965651	0.0157127	0.224183	1.18e-11
FALLMTNCYATPSSNATDPLK	21	Oxidation (M),Deamidation (NQ)	_FALLMTNCYATPSSN(de)ATDPLK_	FALLMTNCYATPSSN(1)ATDPLK	FALLM(1)TNCYATPSSNATDPLK	FALLMTN(-68.89)CYATPSSN(68.89)ATDPLK	FALLM(127.01)TNCYATPSSNATDPLK	0	1	1	0	P07911	P07911	P07911	UMOD	Uromodulin;Uromodulin, secreted form	MULTI-MSMS	QEHF3_349_LR	1	Urine_deglyco_PIF_349	1396.72	2	1166.55	2331.08	51750.4	1.798	0.0020974	196450	229.16	196450	229.16	1396.21	67.421	0.82487	67.421	67.143	67.968	0					83	22	6	0.976959	0.00125746	0.0226955	4.46e-17
FALLMTNCYATPSSNATDPLK	21	Oxidation (M),Deamidation (NQ)	_FALLMTNCYATPSSN(de)ATDPLK_	FALLMTN(0.004)CYATPSSN(0.996)ATDPLK	FALLM(1)TNCYATPSSNATDPLK	FALLMTN(-24.08)CYATPSSN(24.08)ATDPLK	FALLM(42.71)TNCYATPSSNATDPLK	0	1	1	0	P07911	P07911	P07911	UMOD	Uromodulin;Uromodulin, secreted form	MULTI-MSMS	QEHF3_349_LR	1	Urine_deglyco_PIF_349	698.611	4	583.776	2331.08	67006.8	3.7485	0.0021883	196280	114.58	196280	114.58	698.608	71.744	1.1107	71.744	71.216	72.327	0					77	28	4	0.911156	0.00303589	0.0222799	0.010841
FALLMTNCYATPSSNATDPLK	21	Oxidation (M),2 Deamidation (NQ)	_FALLMTN(de)CYATPSSN(de)ATDPLK_	FALLMTN(1)CYATPSSN(1)ATDPLK	FALLM(1)TNCYATPSSNATDPLK	FALLMTN(119.38)CYATPSSN(119.38)ATDPLK	FALLM(119.38)TNCYATPSSNATDPLK	0	2	1	0	P07911	P07911	P07911	UMOD	Uromodulin;Uromodulin, secreted form	MULTI-MSMS	QEHF3_349_LR	1	Urine_deglyco_PIF_349	931.137	3	778.361	2332.06	61477.9	2.3241	0.001809	196280	152.78	196280	152.78	931.471	68.25	0.54333	68.25	68.068	68.611	0					77	14	6	0.876099	0.00474618	0.0773434	2.13e-16
FALLMTNCYATPSSNATDPLK	21	Oxidation (M),2 Deamidation (NQ)	_FALLMTN(de)CYATPSSN(de)ATDPLK_	FALLMTN(1)CYATPSSN(1)ATDPLK	FALLM(1)TNCYATPSSNATDPLK	FALLMTN(97.27)CYATPSSN(97.27)ATDPLK	FALLM(97.27)TNCYATPSSNATDPLK	0	2	1	0	P07911	P07911	P07911	UMOD	Uromodulin;Uromodulin, secreted form	MULTI-MSMS	QEHF3_349_LR	1	Urine_deglyco_PIF_349	931.471	3	778.361	2332.06	61869.1	2.3563	0.001834	196280	152.78	196280	152.78	931.47	68.942	1.7079	68.942	68.573	70.281	-7.63e-06					113	45	4	0.834864	0.00243838	0.0076386	9.15e-08
FALLMTNCYATPSSNATDPLK	21	Oxidation (M),2 Deamidation (NQ)	_FALLMTN(de)CYATPSSN(de)ATDPLK_	FALLMTN(1)CYATPSSN(1)ATDPLK	FALLM(1)TNCYATPSSNATDPLK	FALLMTN(95.5)CYATPSSN(95.5)ATDPLK	FALLM(95.5)TNCYATPSSNATDPLK	0	2	1	0	P07911	P07911	P07911	UMOD	Uromodulin;Uromodulin, secreted form	MULTI-MSMS	QEHF3_349_LR	1	Urine_deglyco_PIF_349	699.106	4	584.022	2332.06	70482.1	2.2514	0.0013149	196190	114.58	196200	114.58	698.854	68.961	0.89116	68.961	68.573	69.464	0					76	23	5	0.934885	0.00175712	0.00735949	1.26e-07
FALLMTNCYATPSSNATDPLK	21	Deamidation (NQ)	_FALLMTNCYATPSSN(de)ATDPLK_	FALLMTNCYATPSSN(1)ATDPLK		FALLMTN(-92.51)CYATPSSN(92.51)ATDPLK		0	1	0	0	P07911	P07911	P07911	UMOD	Uromodulin;Uromodulin, secreted form	MULTI-MSMS	QEHF3_349_LR	1	Urine_deglyco_PIF_349	925.813	3	772.701	2315.08	62040.6	3.0684	0.002371	197710	152.77	197720	152.78	925.81	73.136	1.7379	73.136	72.406	74.144	0					240	44	9	0.99539	0.0225089	0.193852	3.04e-21
FALLMTNCYATPSSNATDPLK	21	Deamidation (NQ)	_FALLMTNCYATPSSN(de)ATDPLK_	FALLMTNCYATPSSN(1)ATDPLK		FALLMTN(-96.64)CYATPSSN(96.64)ATDPLK		0	1	0	0	P07911	P07911	P07911	UMOD	Uromodulin;Uromodulin, secreted form	MULTI-MSMS	QEHF3_349_LR	1	Urine_deglyco_PIF_349	694.611	4	579.778	2315.08	70943.1	3.0174	0.0017494	197630	114.58	197630	114.58	694.609	73.144	1.5787	73.144	72.444	74.023	0					206	40	8	0.897006	0.00371665	0.0082054	1.17e-21
FALLMTNCYATPSSNATDPLK	21	Deamidation (NQ)	_FALLMTNCYATPSSN(de)ATDPLK_	FALLMTNCYATPSSN(1)ATDPLK		FALLMTN(-155.03)CYATPSSN(155.03)ATDPLK		0	1	0	0	P07911	P07911	P07911	UMOD	Uromodulin;Uromodulin, secreted form	MULTI-MSMS	QEHF3_349_LR	1	Urine_deglyco_PIF_349	1387.71	2	1158.55	2315.08	52124.1	2.6489	0.0030689	197800	229.16	197800	229.16	1388.21	73.111	0.62728	73.111	72.816	73.443	0					58	15	5	0.988741	0.00100393	0.00468681	3.34e-144
FALLMTNCYATPSSNATDPLK	21	2 Deamidation (NQ)	_FALLMTN(de)CYATPSSN(de)ATDPLK_	FALLMTN(1)CYATPSSN(1)ATDPLK		FALLMTN(115.42)CYATPSSN(115.42)ATDPLK		0	2	0	0	P07911	P07911	P07911	UMOD	Uromodulin;Uromodulin, secreted form	MULTI-MSMS	QEHF3_349_LR	1	Urine_deglyco_PIF_349	926.143	3	773.029	2316.07	62519.9	2.3453	0.001813	197630	152.78	197640	152.78	926.14	74.327	0.58945	74.327	73.982	74.572	0					62	14	6	0.719838	0.00656393	0.105083	5.46e-16
FALLMTNCYATPSSNATDPLK	21	2 Deamidation (NQ)	_FALLMTN(de)CYATPSSN(de)ATDPLK_	FALLMTN(1)CYATPSSN(1)ATDPLK		FALLMTN(124.08)CYATPSSN(124.08)ATDPLK		0	2	0	0	P07911	P07911	P07911	UMOD	Uromodulin;Uromodulin, secreted form	MULTI-MSMS	QEHF3_349_LR	1	Urine_deglyco_PIF_349	926.474	3	773.029	2316.07	62864.3	1.9875	0.0015364	197630	152.77	197630	152.78	926.138	74.945	0.8822	74.945	74.572	75.454	-7.63e-06					94	22	5	0.848681	0.00105066	0.00327307	1.84e-16
FIQEVNTTTR	10	Deamidation (NQ)	_FIQEVN(de)TTTR_	FIQEVN(1)TTTR		FIQ(-33.11)EVN(33.11)TTTR		0	1	0	0	Q8NAU1	Q8NAU1	Q8NAU1	FNDC5	Fibronectin type III domain-containing protein 5;Irisin	MULTI-MSMS	QEHF3_349_LR	1	Urine_deglyco_PIF_349	719.892	2	605.309	1208.6	73308.8	1.286	0.00077842	189290	114.58	189300	114.58	719.891	48.816	0.51552	48.816	48.53	49.045	0					37	15	3	0.537333	0.00217171	0.0215184	0.0027594
FLNNGTCTAEGK	12	Deamidation (NQ)	_FLNN(de)GTCTAEGK_	FLN(0.208)N(0.792)GTCTAEGK		FLN(-5.81)N(5.81)GTCTAEGK		0	1	0	0	P05156	P05156	P05156	CFI	Complement factor I;Complement factor I heavy chain;Complement factor I light chain	MULTI-MSMS	QEHF3_349_LR	1	Urine_deglyco_PIF_349	590.976	3	438.199	1311.58	78510.4	2.9798	0.0013058	348640	152.77	348650	152.78	590.975	47.507	0.58212	47.507	47.204	47.786	0					67	18	5	0.896935	0.00204903	0.0269062	0.00084535
FLNNGTCTAEGK	12	Deamidation (NQ)	_FLNN(de)GTCTAEGK_	FLN(0.04)N(0.96)GTCTAEGK		FLN(-13.83)N(13.83)GTCTAEGK		0	1	0	0	P05156	P05156	P05156	CFI	Complement factor I;Complement factor I heavy chain;Complement factor I light chain	MULTI-MSMS	QEHF3_349_LR	1	Urine_deglyco_PIF_349	886.462	2	656.796	1311.58	65907.2	3.5411	0.0023258	348910	229.16	348910	229.16	885.958	47.513	0.43361	47.513	47.292	47.726	0					40	13	4	0.790371	0.00113985	0.0136015	2.47e-05
FNLTETSEAEIHQSFQHLLR	20	Deamidation (NQ)	_FN(de)LTETSEAEIHQSFQHLLR_	FN(1)LTETSEAEIHQSFQHLLR		FN(162.56)LTETSEAEIHQ(-162.56)SFQ(-167.66)HLLR		0	1	0	0	P01011	P01011	P01011	SERPINA3	Alpha-1-antichymotrypsin;Alpha-1-antichymotrypsin His-Pro-less	MULTI-MSMS	QEHF3_349_LR	1	Urine_deglyco_PIF_349	658.593	4	601.05	2400.17	72109.7	1.8202	0.001094	95317	57.29	95319	57.291	658.34	70.061	2.4523	70.061	69.502	71.954	0					173	63	5	0.864955	0.003323	0.0279163	3.48e-34
FNPGAESVVLSNSTLK	16	Deamidation (NQ)	_FNPGAESVVLSN(de)STLK_	FNPGAESVVLSN(1)STLK		FN(-105.27)PGAESVVLSN(105.27)STLK		0	1	0	0	Q13201	Q13201	Q13201	MMRN1	Multimerin-1;Platelet glycoprotein Ia*;155 kDa platelet multimerin	MULTI-MSMS	QEHF3_349_LR	1	Urine_deglyco_PIF_349	708.399	3	555.289	1662.85	72578	1.5201	0.00084409	275130	152.77	275130	152.78	708.399	62.068	1.2043	62.068	61.687	62.891	0					128	35	7	0.925514	0.00642095	0.0551186	1.2e-10
FNPGAESVVLSNSTLK	16	Deamidation (NQ)	_FNPGAESVVLSN(de)STLK_	FNPGAESVVLSN(1)STLK		FN(-236.38)PGAESVVLSN(236.38)STLK		0	1	0	0	Q13201	Q13201	Q13201	MMRN1	Multimerin-1;Platelet glycoprotein Ia*;155 kDa platelet multimerin	MULTI-MSMS	QEHF3_349_LR	1	Urine_deglyco_PIF_349	1062.1	2	832.431	1662.85	61021.1	1.3368	0.0011128	275290	229.16	275290	229.16	1061.59	62.066	0.47553	62.066	61.853	62.329	0					50	13	5	0.862536	0.00488633	0.036016	1.47e-137
FVGTPEVNQTTLYQR	15	Deamidation (NQ)	_FVGTPEVN(de)QTTLYQR_	FVGTPEVN(1)QTTLYQR		FVGTPEVN(38.85)Q(-38.85)TTLYQ(-142.54)R		0	1	0	0	P01033	P01033	P01033	TIMP1	Metalloproteinase inhibitor 1	MULTI-MSMS	QEHF3_349_LR	1	Urine_deglyco_PIF_349	992.527	2	877.441	1752.87	62153.1	2.8907	0.0025364	130590	114.58	130590	114.58	992.023	54.22	0.55006	54.22	53.95	54.5	0					52	16	4	0.988296	0.00253172	0.0275605	9.48e-79
FYNHTICAQ	9	Deamidation (NQ)	_FYN(de)HTICAQ_	FYN(1)HTICAQ		FYN(64.87)HTICAQ(-64.87)		0	1	0	0	O00337	O00337	O00337	SLC28A1	Sodium/nucleoside cotransporter 1	MULTI-MSMS	QEHF3_349_LR	1	Urine_deglyco_PIF_349	692.335	2	577.75	1153.49	74721.8	3.7211	0.0021499	198320	114.58	198330	114.58	692.332	45.167	0.8101	45.167	44.854	45.664	0					58	25	3	0.915781	0.011705	0.278059	0.0063123
GDNNLTR	7	Deamidation (NQ)	_GDNN(de)LTR_	GDN(0.145)N(0.855)LTR		GDN(-7.71)N(7.71)LTR		0	1	0	0	P00742	P00742	P00742	F10	Coagulation factor X;Factor X light chain;Factor X heavy chain;Activated factor Xa heavy chain	MULTI-MSMS	QEHF3_349_LR	1	Urine_deglyco_PIF_349	510.762	2	395.688	789.362	85543.1	3.6694	0.0014519	289570	114.58	289580	114.58	510.27	25.535	0.9946	25.535	25.193	26.187	0					54	25	5	0.66543	0.0369037	0.555964	0.022614
GDVSLTIENVTLADSGIYCCR	21	Deamidation (NQ)	_GDVSLTIEN(de)VTLADSGIYCCR_	GDVSLTIEN(1)VTLADSGIYCCR		GDVSLTIEN(148.83)VTLADSGIYCCR		0	1	0	0	Q8TDQ0	Q8TDQ0	Q8TDQ0	HAVCR2	Hepatitis A virus cellular receptor 2	MULTI-MSMS	QEHF3_349_LR	1	Urine_deglyco_PIF_349	858.758	3	782.031	2343.07	65483	2.7954	0.0021861	97680	76.389	97683	76.391	858.755	70.404	0.55042	70.404	70.205	70.756	0					22	13	2	0.513755	0.00194261	0.0323479	3e-24
GENFTETDVK	10	Deamidation (NQ)	_GEN(de)FTETDVK_	GEN(1)FTETDVK		GEN(102.87)FTETDVK		0	1	0	0	P04156	P04156	P04156	PRNP	Major prion protein	MULTI-MSMS	QEHF3_349_LR	1	Urine_deglyco_PIF_349	799.922	2	570.756	1139.5	68835.4	5.1588	0.0029444	401510	229.16	401510	229.17	799.919	43.502	1.0014	43.502	43.04	44.041	0					116	31	7	0.668052	0.00332408	0.151969	0.00173
GENFTETDVK	10	Deamidation (NQ)	_GEN(de)FTETDVK_	GEN(1)FTETDVK		GEN(118.28)FTETDVK		0	1	0	0	P04156	P04156	P04156	PRNP	Major prion protein	MULTI-MSMS	QEHF3_349_LR	1	Urine_deglyco_PIF_349	533.617	3	380.84	1139.5	82719.6	3.5525	0.0013529	401150	152.78	401160	152.78	533.616	43.515	0.8517	43.515	43.098	43.95	0					97	25	6	0.890216	0.00258499	0.104417	0.00044839
GGGGSQINSTR	11	Deamidation (NQ)	_GGGGSQIN(de)STR_	GGGGSQIN(1)STR		GGGGSQ(-34.93)IN(34.93)STR		0	1	0	0	P47974	P47974	P47974	ZFP36L2	Zinc finger protein 36, C3H1 type-like 2	MULTI-MSMS	QEHF3_349_LR	1	Urine_deglyco_PIF_349	632.33	2	517.747	1033.48	77868.2	3.3471	0.001733	221310	114.58	221310	114.58	632.328	23.118	0.81683	23.118	22.61	23.426	-1.91e-06					69	19	6	0.526008	0.00147683	0.0119782	0.00046874
GHVNITR	7	Deamidation (NQ)	_GHVN(de)ITR_	GHVN(1)ITR		GHVN(107.9)ITR		0	1	0	0	P00734	P00734	P00734	F2	Prothrombin;Activation peptide fragment 1;Activation peptide fragment 2;Thrombin light chain;Thrombin heavy chain	MULTI-MSMS	QEHF3_349_LR	1	Urine_deglyco_PIF_349	513.8	2	399.217	796.419	85599.8	3.9378	0.001572	287020	114.58	287020	114.58	513.798	26.131	1.0191	26.131	25.848	26.868	0					67	26	5	0.692223	0.00282345	0.0476145	0.0067551
GLNLTEDTYKPR	12	Deamidation (NQ)	_GLN(de)LTEDTYKPR_	GLN(1)LTEDTYKPR		GLN(137.95)LTEDTYKPR		0	1	0	1	Q08380	Q08380	Q08380	LGALS3BP	Galectin-3-binding protein	MULTI-MSMS	QEHF3_349_LR	1	Urine_deglyco_PIF_349	622.685	3	469.909	1406.7	78441	2.9183	0.0013714	325120	152.77	325120	152.78	622.684	48.111	1.028	48.111	47.786	48.814	0					129	32	7	0.771939	0.0169744	0.0795254	1.02e-06
GNETLHYETFGK	12	Deamidation (NQ)	_GN(de)ETLHYETFGK_	GN(1)ETLHYETFGK		GN(130.1)ETLHYETFGK		0	1	0	0	P13598	P13598	P13598	ICAM2	Intercellular adhesion molecule 2	MULTI-MSMS	QEHF3_349_LR	1	Urine_deglyco_PIF_349	619.329	3	466.217	1395.63	77281.8	3.8768	0.0018074	327690	152.78	327690	152.78	618.993	46.925	0.74731	46.925	46.64	47.387	0					78	23	5	0.861765	0.00768585	0.20517	2.03e-06
GNLTGAPGQR	10	Deamidation (NQ)	_GN(de)LTGAPGQR_	GN(1)LTGAPGQR		GN(73.17)LTGAPGQ(-73.17)R		0	1	0	0	O60883	O60883	O60883	GPR37L1	Prosaposin receptor GPR37L1	MULTI-MSMS	QEHF3_349_LR	1	Urine_deglyco_PIF_349	600.832	2	486.249	970.483	79462.9	2.9337	0.0014265	235640	114.58	235650	114.58	600.83	30.799	1.1328	30.799	30.392	31.525	1.91e-06					92	30	5	0.82335	0.00218994	0.0333228	0.0059255
GNLTGAPGQR	10	Deamidation (NQ)	_GN(de)LTGAPGQR_	GN(1)LTGAPGQR		GN(80.66)LTGAPGQ(-80.66)R		0	1	0	0	O60883	O60883	O60883	GPR37L1	Prosaposin receptor GPR37L1	MULTI-MSMS	QEHF3_349_LR	1	Urine_deglyco_PIF_349	400.89	3	324.502	970.483	97934.5	0.31843	0.00010333	235400	76.388	235400	76.388	400.89	30.799	0.45792	30.799	30.565	31.023	0					38	12	4	0.889699	0.000769432	0.00952087	0.0030386
GNMSGNFTYIIDK	13	Oxidation (M),Deamidation (NQ)	_GNMSGN(de)FTYIIDK_	GNMSGN(1)FTYIIDK	GNM(1)SGNFTYIIDK	GN(-42.01)MSGN(42.01)FTYIIDK	GNM(105.19)SGNFTYIIDK	0	1	1	0	P48551	P48551	P48551	IFNAR2	Interferon alpha/beta receptor 2	MULTI-MSMS	QEHF3_349_LR	1	Urine_deglyco_PIF_349	646.005	3	492.894	1475.66	75900.5	3.7237	0.0018354	309960	152.78	309960	152.78	645.67	58.517	0.94569	58.517	58.144	59.09	0					93	28	5	0.86179	0.00301786	0.0743316	7.42e-07
GNPGNITSR	9	Deamidation (NQ)	_GNPGN(de)ITSR_	GNPGN(1)ITSR		GN(-62.12)PGN(62.12)ITSR		0	1	0	0	P09110	P09110	P09110	ACAA1	3-ketoacyl-CoA thiolase, peroxisomal	MULTI-MSMS	QEHF3_349_LR	1	Urine_deglyco_PIF_349	573.311	2	458.728	915.441	80309.3	3.1419	0.0014413	249780	114.58	249790	114.58	573.31	28.706	0.74701	28.706	28.284	29.031	0					75	20	5	0.889854	0.00704852	0.153356	4.49e-11
GNVTQHVQGHR	11	Deamidation (NQ)	_GN(de)VTQHVQGHR_	GN(0.999)VTQ(0.001)HVQGHR		GN(28.51)VTQ(-28.51)HVQ(-65.33)GHR		0	1	0	0	Q15043	Q15043	Q15043	SLC39A14	Zinc transporter ZIP14	MULTI-MSMS	QEHF3_349_LR	1	Urine_deglyco_PIF_349	488.263	3	411.874	1232.6	91943.4	2.5874	0.0010657	185460	76.388	185470	76.389	488.262	22.029	0.5289	22.029	21.798	22.327	0					37	12	4	0.660847	0.000600816	0.00396638	0.0054331
GPGIKPNQTSK	11	Deamidation (NQ)	_GPGIKPN(de)QTSK_	GPGIKPN(0.995)Q(0.005)TSK		GPGIKPN(23.15)Q(-23.15)TSK		0	1	0	1	P15586	P15586	P15586	GNS	N-acetylglucosamine-6-sulfatase	MULTI-MSMS	QEHF3_349_LR	1	Urine_deglyco_PIF_349	605.705	3	376.54	1126.6	77966	5.6445	0.0021254	608600	229.16	608600	229.16	605.702	34.857	0.57859	34.857	34.552	35.131	0					58	17	5	0.654847	0.00461111	0.0380499	0.0127
GPSTPLPEDPNWNVTEFHTTPK	22	Deamidation (NQ)	_GPSTPLPEDPNWN(de)VTEFHTTPK_	GPSTPLPEDPN(0.001)WN(0.999)VTEFHTTPK		GPSTPLPEDPN(-30)WN(30)VTEFHTTPK		0	1	0	0	P15144	P15144	P15144	ANPEP	Aminopeptidase N	MULTI-MSMS	QEHF3_349_LR	1	Urine_deglyco_PIF_349	732.131	4	617.046	2464.15	69757.3	2.6673	0.0016458	185690	114.58	185700	114.58	731.877	57.88	0.55848	57.88	57.619	58.178	0					69	16	6	0.75891	0.00604096	0.0541663	4.1e-25
GPVQRYPGNQTTC	13	Deamidation (NQ)	_GPVQRYPGN(de)QTTC_	GPVQRYPGN(0.987)Q(0.013)TTC		GPVQ(-64.3)RYPGN(18.89)Q(-18.89)TTC		0	1	0	1	O00175	O00175	O00175	CCL24	C-C motif chemokine 24	MULTI-MSMS	QEHF3_349_LR	1	Urine_deglyco_PIF_349	854.424	2	739.838	1477.66	65056.4	3.9989	0.0029585	154880	114.58	154880	114.59	854.923	33.586	0.60652	33.586	33.267	33.873	-3.81e-06					61	18	5	0.854736	0.00265929	0.0447579	1.31e-06
GSLSYLNVTR	10	Deamidation (NQ)	_GSLSYLN(de)VTR_	GSLSYLN(1)VTR		GSLSYLN(98.18)VTR		0	1	0	0	P07339	P07339	P07339	CTSD	Cathepsin D;Cathepsin D light chain;Cathepsin D heavy chain	MULTI-MSMS	QEHF3_349_LR	1	Urine_deglyco_PIF_349	670.375	2	555.793	1109.57	75738.4	2.1334	0.0011857	206160	114.58	206160	114.58	670.375	51.346	0.46273	51.346	51.127	51.59	0					44	14	4	0.732488	0.00162793	0.0191895	0.0020548
GSVALVIHNITAQENGTYR	19	Deamidation (NQ)	_GSVALVIHNITAQEN(de)GTYR_	GSVALVIHNITAQ(0.097)EN(0.903)GTYR		GSVALVIHN(-45.79)ITAQ(-9.71)EN(9.71)GTYR		0	1	0	0	Q7KYR7	Q7KYR7	Q7KYR7	BTN2A1	Butyrophilin subfamily 2 member A1	MULTI-MSMS	QEHF3_349_LR	1	Urine_deglyco_PIF_349	758.744	3	682.02	2043.04	72596.9	1.6426	0.0011203	112000	76.388	112000	76.389	758.742	63.408	0.39211	63.408	63.274	63.666	0					40	11	5	0.531265	0.00158993	0.0436771	5.8e-05
GSVALVIHNITAQENGTYR	19	2 Deamidation (NQ)	_GSVALVIHN(de)ITAQEN(de)GTYR_	GSVALVIHN(1)ITAQ(0.001)EN(0.999)GTYR		GSVALVIHN(87.96)ITAQ(-32.83)EN(32.83)GTYR		0	2	0	0	Q7KYR7	Q7KYR7	Q7KYR7	BTN2A1	Butyrophilin subfamily 2 member A1	MULTI-MSMS	QEHF3_349_LR	1	Urine_deglyco_PIF_349	759.072	3	682.348	2044.02	69499.1	1.6043	0.0010947	111950	76.388	111950	76.389	758.736	65.811	0.63221	65.811	65.454	66.086	0					52	17	5	0.952327	0.00212213	0.0186786	8.26e-30
GSVALVIHNITAQENGTYR	19	2 Deamidation (NQ)	_GSVALVIHN(de)ITAQEN(de)GTYR_	GSVALVIHN(1)ITAQ(0.342)EN(0.658)GTYR		GSVALVIHN(70.95)ITAQ(-2.85)EN(2.85)GTYR		0	2	0	0	Q7KYR7	Q7KYR7	Q7KYR7	BTN2A1	Butyrophilin subfamily 2 member A1	MULTI-MSMS	QEHF3_349_LR	1	Urine_deglyco_PIF_349	759.071	3	682.348	2044.02	70428.4	2.0321	0.0013866	111950	76.387	111950	76.389	759.07	67.603	1.0252	67.603	67.248	68.273	0					96	28	5	0.989233	0.00165061	0.0125843	2.71e-14
GTDNITVR	8	Deamidation (NQ)	_GTDN(de)ITVR_	GTDN(1)ITVR		GTDN(101.54)ITVR		0	1	0	0	Q13449	Q13449	Q13449	LSAMP	Limbic system-associated membrane protein	MULTI-MSMS	QEHF3_349_LR	1	Urine_deglyco_PIF_349	553.308	2	438.725	875.435	83005.4	3.2395	0.0014212	261170	114.58	261170	114.58	553.307	33.366	0.81221	33.366	33.061	33.873	0					57	24	4	0.758462	0.00377412	0.0558186	0.0066636
GVFITNETGQPLIGK	15	Deamidation (NQ)	_GVFITN(de)ETGQPLIGK_	GVFITN(1)ETGQPLIGK		GVFITN(46.07)ETGQ(-46.07)PLIGK		0	1	0	0	P10253	P10253	P10253	GAA	Lysosomal alpha-glucosidase;76 kDa lysosomal alpha-glucosidase;70 kDa lysosomal alpha-glucosidase	MULTI-MSMS	QEHF3_349_LR	1	Urine_deglyco_PIF_349	1017.09	2	787.925	1573.84	62828.6	1.471	0.0011591	290840	229.16	290850	229.16	1017.09	62.076	0.4088	62.076	61.886	62.294	0					35	11	4	0.456111	0.000838178	0.0126869	8.68e-09
GWNWTSGFNK	10	Deamidation (NQ)	_GWN(de)WTSGFNK_	GWN(1)WTSGFNK		GWN(89.64)WTSGFN(-89.64)K		0	1	0	0	P15328	P15328	P15328	FOLR1	Folate receptor alpha	MULTI-MSMS	QEHF3_349_LR	1	Urine_deglyco_PIF_349	828.433	2	599.27	1196.53	68207.2	2.4004	0.0014385	382400	229.16	382410	229.16	828.432	65.02	0.77447	65.02	64.712	65.486	0					76	21	5	0.949812	0.00106588	0.00315287	0.0010074
GWNWTSGFNK	10	Deamidation (NQ)	_GWN(de)WTSGFNK_	GWN(1)WTSGFNK		GWN(93.85)WTSGFN(-93.85)K		0	1	0	0	P15328	P15328	P15328	FOLR1	Folate receptor alpha	MULTI-MSMS	QEHF3_349_LR	1	Urine_deglyco_PIF_349	552.625	3	399.849	1196.53	81959.4	0.73926	0.00029559	382080	152.78	382080	152.78	552.625	65.063	0.81037	65.063	64.712	65.522	0					80	22	5	0.613425	0.00572296	0.0315344	0.00088711
HGIQYFNNNTQHSSLFMLNEVK	22	Oxidation (M),Deamidation (NQ)	_HGIQYFNN(de)NTQHSSLFMLNEVK_	HGIQYFN(0.126)N(0.779)N(0.095)TQHSSLFMLNEVK	HGIQYFNNNTQHSSLFM(1)LNEVK	HGIQ(-37.52)YFN(-7.93)N(7.93)N(-9.14)TQ(-34)HSSLFMLN(-142.29)EVK	HGIQYFNNNTQHSSLFM(174.2)LNEVK	0	1	1	0	P01042	P01042	P01042	KNG1	Kininogen-1;Kininogen-1 heavy chain;T-kinin;Bradykinin;Lysyl-bradykinin;Kininogen-1 light chain;Low molecular weight growth-promoting factor	MULTI-MSMS	QEHF3_349_LR	1	Urine_deglyco_PIF_349	775.148	4	660.314	2637.23	67215.6	2.8353	0.0018722	173520	114.58	173530	114.58	775.145	57.079	1.1518	57.079	56.804	57.956	0					119	33	6	0.788241	0.00506808	0.0250129	9.1e-35
HGIQYFNNNTQHSSLFMLNEVK	22	Deamidation (NQ)	_HGIQYFNN(de)NTQHSSLFMLNEVK_	HGIQYFN(0.106)N(0.786)N(0.106)TQ(0.003)HSSLFMLNEVK		HGIQ(-34.25)YFN(-8.71)N(8.71)N(-8.71)TQ(-24.61)HSSLFMLN(-153.32)EVK		0	1	0	0	P01042	P01042	P01042	KNG1	Kininogen-1;Kininogen-1 heavy chain;T-kinin;Bradykinin;Lysyl-bradykinin;Kininogen-1 light chain;Low molecular weight growth-promoting factor	MULTI-MSMS	QEHF3_349_LR	1	Urine_deglyco_PIF_349	771.149	4	656.316	2621.23	68942.3	1.3191	0.00086573	174580	114.58	174580	114.58	771.148	60.607	1.1119	60.607	60.332	61.444	-3.81e-06					119	32	6	0.86904	0.00200353	0.0165845	2.18e-42
HVYNNLTEEQK	11	Deamidation (NQ)	_HVYNN(de)LTEEQK_	HVYN(0.194)N(0.806)LTEEQK		HVYN(-6.18)N(6.18)LTEEQ(-82.83)K		0	1	0	0	Q9H6B4	Q9H6B4	Q9H6B4	CLMP	CXADR-like membrane protein	MULTI-MSMS	QEHF3_349_LR	1	Urine_deglyco_PIF_349	611.999	3	459.221	1374.64	77285.2	5.5702	0.002558	332680	152.78	332690	152.78	611.996	38.836	0.66759	38.836	38.438	39.106	0					66	20	5	0.640265	0.00321944	0.0432159	0.00025367
HYNYTGK	7	Deamidation (NQ)	_HYN(de)YTGK_	HYN(1)YTGK		HYN(81.78)YTGK		0	1	0	0	P21453	P21453	P21453	S1PR1	Sphingosine 1-phosphate receptor 1	MULTI-MSMS	QEHF3_349_LR	1	Urine_deglyco_PIF_349	447.913	3	295.136	882.387	90497.1	3.8429	0.0011342	517640	152.78	517650	152.78	447.912	33.456	0.85325	33.456	32.894	33.747	0					66	25	5	0.792322	0.00246655	0.0382338	0.01111
IDFSGSQDNLTITMHR	16	Oxidation (M),Deamidation (NQ)	_IDFSGSQDN(de)LTITMHR_	IDFSGSQ(0.003)DN(0.997)LTITMHR	IDFSGSQDNLTITM(1)HR	IDFSGSQ(-25.02)DN(25.02)LTITMHR	IDFSGSQDNLTITM(94.45)HR	0	1	1	0	P09564	P09564	P09564	CD7	T-cell antigen CD7	MULTI-MSMS	QEHF3_349_LR	1	Urine_deglyco_PIF_349	694.68	3	617.956	1850.85	74071.2	1.9951	0.0012329	123610	76.388	123620	76.389	694.679	51.849	0.47769	51.849	51.618	52.096	0					37	14	3	0.461723	0.00370927	0.0309449	3.83e-06
INVTTLKDDGDISK	14	Deamidation (NQ)	_IN(de)VTTLKDDGDISK_	IN(1)VTTLKDDGDISK		IN(101.78)VTTLKDDGDISK		0	1	0	1	Q9NU53	Q9NU53	Q9NU53	GINM1	Glycoprotein integral membrane protein 1	MULTI-MSMS	QEHF3_349_LR	1	Urine_deglyco_PIF_349	736.766	3	507.267	1518.78	71689.7	2.8442	0.0014428	451760	229.16	451760	229.17	736.764	55.174	0.43992	55.174	54.984	55.424	0					46	13	5	0.851034	0.00324626	0.0738209	1.01e-06
IQLENVTLLNPDPAEGPKPR	20	Deamidation (NQ)	_IQLEN(de)VTLLNPDPAEGPKPR_	IQ(0.005)LEN(0.995)VTLLNPDPAEGPKPR		IQ(-22.6)LEN(22.6)VTLLN(-87.06)PDPAEGPKPR		0	1	0	1	Q8WZ75	Q8WZ75	Q8WZ75	ROBO4	Roundabout homolog 4	MULTI-MSMS	QEHF3_349_LR	1	Urine_deglyco_PIF_349	666.133	4	551.3	2201.17	73678.9	1.2388	0.00068293	207840	114.58	207840	114.58	666.132	63.59	0.52618	63.59	63.237	63.764	3.81e-06					78	15	6	0.909208	0.00370222	0.0846337	3.65e-21
IQLENVTLLNPDPAEGPKPR	20	Deamidation (NQ)	_IQLEN(de)VTLLNPDPAEGPKPR_	IQ(0.005)LEN(0.995)VTLLNPDPAEGPKPR		IQ(-23.04)LEN(23.04)VTLLN(-86.69)PDPAEGPKPR		0	1	0	1	Q8WZ75	Q8WZ75	Q8WZ75	ROBO4	Roundabout homolog 4	MULTI-MSMS	QEHF3_349_LR	1	Urine_deglyco_PIF_349	887.842	3	734.73	2201.17	65017.2	1.7751	0.0013042	207930	152.78	207940	152.78	887.84	63.616	0.49349	63.616	63.237	63.731	0					60	14	5	0.781496	0.00404669	0.0878731	3.42e-24
IQNGTSGIR	9	Deamidation (NQ)	_IQN(de)GTSGIR_	IQ(0.015)N(0.985)GTSGIR		IQ(-18.05)N(18.05)GTSGIR		0	1	0	0	P55795	P55795	P55795	HNRNPH2	Heterogeneous nuclear ribonucleoprotein H2	MULTI-MSMS	QEHF3_349_LR	1	Urine_deglyco_PIF_349	588.335	2	473.751	945.488	81789.7	4.2269	0.0020025	241860	114.58	241860	114.58	588.333	34.548	0.74459	34.548	34.068	34.813	0					64	22	5	0.645542	0.00603675	0.207089	0.01022
ISHENGTILCSK	12	Deamidation (NQ)	_ISHEN(de)GTILCSK_	ISHEN(1)GTILCSK		ISHEN(79.87)GTILCSK		0	1	0	0	Q13873	Q13873	Q13873	BMPR2	Bone morphogenetic protein receptor type-2	MULTI-MSMS	QEHF3_349_LR	1	Urine_deglyco_PIF_349	607.002	3	453.891	1358.65	77672	4.0202	0.0018247	336590	152.77	336590	152.78	606.666	43.059	0.46407	43.059	42.821	43.285	0					51	14	5	0.830309	0.0021734	0.0342166	0.00078492
ISMCQNLGYNVTK	13	Oxidation (M),Deamidation (NQ)	_ISMCQNLGYN(de)VTK_	ISMCQ(0.001)N(0.004)LGYN(0.996)VTK	ISM(1)CQNLGYNVTK	ISMCQ(-31.59)N(-24.39)LGYN(24.39)VTK	ISM(60.73)CQNLGYNVTK	0	1	1	0	Q9ULV1	Q9ULV1	Q9ULV1	FZD4	Frizzled-4	MULTI-MSMS	QEHF3_349_LR	1	Urine_deglyco_PIF_349	1002.53	2	772.858	1543.7	62807.7	2.0164	0.0015584	296510	229.16	296520	229.16	1002.02	48.652	0.44472	48.652	48.402	48.846	0					44	13	4	0.694919	0.000246361	0.00329766	0.0054098
ISMCQNLGYNVTK	13	Oxidation (M),Deamidation (NQ)	_ISMCQNLGYN(de)VTK_	ISMCQNLGYN(1)VTK	ISM(1)CQNLGYNVTK	ISMCQ(-59.8)N(-49.39)LGYN(49.39)VTK	ISM(85.91)CQNLGYNVTK	0	1	1	0	Q9ULV1	Q9ULV1	Q9ULV1	FZD4	Frizzled-4	MULTI-MSMS	QEHF3_349_LR	1	Urine_deglyco_PIF_349	668.351	3	515.574	1543.7	75931.1	1.7143	0.00088386	296320	152.78	296320	152.78	668.35	48.653	0.4796	48.653	48.402	48.881	0					72	14	6	0.718579	0.00207505	0.0231439	8.19e-05
ISTSNDTIIR	10	Deamidation (NQ)	_ISTSN(de)DTIIR_	ISTSN(1)DTIIR		ISTSN(84.17)DTIIR		0	1	0	0	Q9BXC9	Q9BXC9	Q9BXC9	BBS2	Bardet-Biedl syndrome 2 protein	MULTI-MSMS	QEHF3_349_LR	1	Urine_deglyco_PIF_349	675.379	2	560.796	1119.58	77602.8	3.6232	0.0020319	204320	114.58	204320	114.58	675.377	44.89	0.35842	44.89	44.68	45.038	0					32	10	4	0.632653	0.00125057	0.0507851	0.0047538
IVSPEPGGAVGPNLTCR	17	Deamidation (NQ)	_IVSPEPGGAVGPN(de)LTCR_	IVSPEPGGAVGPN(1)LTCR		IVSPEPGGAVGPN(44.54)LTCR		0	1	0	0	Q6UXD5	Q6UXD5	Q6UXD5	SEZ6L2	Seizure 6-like protein 2	MULTI-MSMS	QEHF3_349_LR	1	Urine_deglyco_PIF_349	652.35	3	575.626	1723.86	77250.4	1.14	0.00065623	132700	76.388	132710	76.389	652.014	50.47	0.62709	50.47	50.104	50.731	0					55	19	4	0.320429	0.000670989	0.00769969	0.016218
KANQQLNFTEAK	12	Deamidation (NQ)	_KANQQLN(de)FTEAK_	KANQQLN(1)FTEAK		KAN(-76.32)Q(-55.52)Q(-34.1)LN(34.1)FTEAK		0	1	0	1	Q9Y5Y7	Q9Y5Y7	Q9Y5Y7	LYVE1	Lymphatic vessel endothelial hyaluronic acid receptor 1	MULTI-MSMS	QEHF3_349_LR	1	Urine_deglyco_PIF_349	694.074	3	464.909	1391.7	74019.2	4.561	0.0021205	492920	229.16	492920	229.16	694.072	44.278	0.80484	44.278	43.981	44.786	0					123	24	8	0.838111	0.00657385	0.26418	3.44e-36
KANQQLNFTEAK	12	Deamidation (NQ)	_KANQQLN(de)FTEAK_	KANQ(0.001)Q(0.005)LN(0.994)FTEAK		KAN(-39.16)Q(-31.15)Q(-22.9)LN(22.9)FTEAK		0	1	0	1	Q9Y5Y7	Q9Y5Y7	Q9Y5Y7	LYVE1	Lymphatic vessel endothelial hyaluronic acid receptor 1	MULTI-MSMS	QEHF3_349_LR	1	Urine_deglyco_PIF_349	520.807	4	348.933	1391.7	83132.1	4.0834	0.0014248	492560	171.87	492570	171.87	520.806	44.312	0.66917	44.312	44.011	44.68	3.81e-06					76	20	6	0.625046	0.00349667	0.0620265	0.00011824
KANQQLNFTEAK	12	2 Deamidation (NQ)	_KAN(de)QQLN(de)FTEAK_	KAN(0.999)Q(0.001)QLN(1)FTEAK		KAN(31.46)Q(-31.46)Q(-33.26)LN(33.26)FTEAK		0	2	0	1	Q9Y5Y7	Q9Y5Y7	Q9Y5Y7	LYVE1	Lymphatic vessel endothelial hyaluronic acid receptor 1	MULTI-MSMS	QEHF3_349_LR	1	Urine_deglyco_PIF_349	694.737	3	465.237	1392.69	74118.2	4.7139	0.0021931	492580	229.16	492580	229.17	694.401	45.571	0.84475	45.571	44.976	45.821	0					80	26	4	0.796406	0.00150442	0.0199765	5.36e-10
KDNTTVTR	8	Deamidation (NQ)	_KDN(de)TTVTR_	KDN(1)TTVTR		KDN(70.94)TTVTR		0	1	0	1	P11279	P11279	P11279	LAMP1	Lysosome-associated membrane glycoprotein 1	MULTI-MSMS	QEHF3_349_LR	1	Urine_deglyco_PIF_349	465.274	3	312.498	934.472	89266.4	4.1253	0.0012891	488880	152.77	488890	152.78	465.272	25.775	0.48191	25.775	25.516	25.998	0					31	12	4	0.737518	0.00225901	0.066347	0.016468
KDRNNTEVER	10	Deamidation (NQ)	_KDRN(de)NTEVER_	KDRN(0.998)N(0.002)TEVER		KDRN(26.04)N(-26.04)TEVER		0	1	0	2	Q63HN8	Q63HN8	Q63HN8	RNF213	E3 ubiquitin-protein ligase RNF213	MULTI-MSMS	QEHF3_349_LR	1	Urine_deglyco_PIF_349	430.741	4	316.159	1260.61	92527.3	1.9628	0.00062057	362420	114.58	362420	114.58	430.741	22.651	1.2137	22.651	22.287	23.501	0					91	29	4	0.80209	0.00835186	0.0763283	0.00031974
KDRNNTEVER	10	Deamidation (NQ)	_KDRN(de)NTEVER_	KDRN(0.796)N(0.204)TEVER		KDRN(5.9)N(-5.9)TEVER		0	1	0	2	Q63HN8	Q63HN8	Q63HN8	RNF213	E3 ubiquitin-protein ligase RNF213	MULTI-MSMS	QEHF3_349_LR	1	Urine_deglyco_PIF_349	573.986	3	421.209	1260.61	81764.4	3.2586	0.0013725	362710	152.78	362710	152.78	573.985	22.71	0.86204	22.71	22.407	23.269	0					64	20	4	0.566028	0.00219899	0.0225084	0.023787
KDWNATK	7	Deamidation (NQ)	_KDWN(de)ATK_	KDWN(1)ATK		KDWN(61.16)ATK		0	1	0	1	P20929	P20929	P20929	NEB	Nebulin	MULTI-MSMS	QEHF3_349_LR	1	Urine_deglyco_PIF_349	517.644	3	288.48	862.418	85262.8	6.1446	0.0017726	794380	229.16	794390	229.16	517.643	39.96	1.1221	39.96	39.384	40.506	0					95	34	5	0.917615	0.00452363	0.0201697	0.028004
KEDALNETR	9	Deamidation (NQ)	_KEDALN(de)ETR_	KEDALN(1)ETR		KEDALN(89.8)ETR		0	1	0	1	P10909	P10909	P10909	CLU	Clusterin;Clusterin beta chain;Clusterin alpha chain	MULTI-MSMS	QEHF3_349_LR	1	Urine_deglyco_PIF_349	512.289	3	359.512	1075.51	84668.6	4.1812	0.0015032	424950	152.78	424960	152.78	512.288	33.207	0.82283	33.207	32.894	33.716	0					109	24	6	0.908793	0.010953	0.109783	0.0031998
KEDALNETR	9	Deamidation (NQ)	_KEDALN(de)ETR_	KEDALN(1)ETR		KEDALN(64.86)ETR		0	1	0	1	P10909	P10909	P10909	CLU	Clusterin;Clusterin beta chain;Clusterin alpha chain	MULTI-MSMS	QEHF3_349_LR	1	Urine_deglyco_PIF_349	767.93	2	538.765	1075.51	70793.8	4.6533	0.002507	425350	229.16	425350	229.17	767.928	33.215	0.62902	33.215	32.96	33.589	0					51	18	4	0.724528	0.00305096	0.0514065	0.017362
KKEDALNETR	10	Deamidation (NQ)	_KKEDALN(de)ETR_	KKEDALN(1)ETR		KKEDALN(71.89)ETR		0	1	0	2	P10909	P10909	P10909	CLU	Clusterin;Clusterin beta chain;Clusterin alpha chain	MULTI-MSMS	QEHF3_349_LR	1	Urine_deglyco_PIF_349	473.783	4	301.91	1203.61	86963.5	3.3906	0.0010236	569280	171.87	569290	171.87	474.033	31.269	1.0162	31.269	30.917	31.933	-1.91e-06					104	30	6	0.764296	0.00569737	0.0427104	0.0058361
KKEDALNETR	10	Deamidation (NQ)	_KKEDALN(de)ETR_	KKEDALN(1)ETR		KKEDALN(98.16)ETR		0	1	0	2	P10909	P10909	P10909	CLU	Clusterin;Clusterin beta chain;Clusterin alpha chain	MULTI-MSMS	QEHF3_349_LR	1	Urine_deglyco_PIF_349	631.375	3	402.21	1203.61	75653.5	4.2036	0.0016907	569760	229.16	569760	229.16	631.373	31.247	0.62985	31.247	30.989	31.619	0					55	18	5	0.881011	0.0021871	0.0155489	0.00081123
KKEDALNETR	10	Deamidation (NQ)	_KKEDALN(de)ETR_	KKEDALN(1)ETR		KKEDALN(42.86)ETR		0	1	0	2	P10909	P10909	P10909	CLU	Clusterin;Clusterin beta chain;Clusterin alpha chain	MULTI-MSMS	QEHF3_349_LR	1	Urine_deglyco_PIF_349	473.782	4	301.91	1203.61	87140	3.7443	0.0011304	569280	171.87	569280	171.87	474.032	32.364	0.85427	32.364	31.837	32.692	0					45	21	4	0.380986	0.000852208	0.00515356	0.025714
KKEDALNETR	10	Deamidation (NQ)	_KKEDALN(de)ETR_	KKEDALN(1)ETR		KKEDALN(89.3)ETR		0	1	0	2	P10909	P10909	P10909	CLU	Clusterin;Clusterin beta chain;Clusterin alpha chain	MULTI-MSMS	QEHF3_349_LR	1	Urine_deglyco_PIF_349	631.375	3	402.21	1203.61	77021.5	4.9127	0.0019759	569760	229.16	569760	229.16	631.373	32.981	1.0922	32.981	32.589	33.681	0					139	32	6	0.90076	0.00684373	0.0461135	0.0010744
KKEDALNETR	10	Deamidation (NQ)	_KKEDALN(de)ETR_	KKEDALN(1)ETR		KKEDALN(130.44)ETR		0	1	0	2	P10909	P10909	P10909	CLU	Clusterin;Clusterin beta chain;Clusterin alpha chain	MULTI-MSMS	QEHF3_349_LR	1	Urine_deglyco_PIF_349	473.783	4	301.91	1203.61	87179.8	4.0926	0.0012356	569280	171.87	569290	171.87	473.782	32.984	1.7022	32.984	32.519	34.222	0					175	51	7	0.982692	0.153883	1	6.21e-05
KLLNLTVR	8	Deamidation (NQ)	_KLLN(de)LTVR_	KLLN(1)LTVR		KLLN(123.5)LTVR		0	1	0	1	Q6UX06	Q6UX06	Q6UX06	OLFM4	Olfactomedin-4	MULTI-MSMS	QEHF3_349_LR	1	Urine_deglyco_PIF_349	472.651	3	319.875	956.602	90044.9	2.7232	0.00087109	477610	152.78	477610	152.78	472.65	54.104	0.4521	54.104	53.853	54.306	0					43	13	4	0.935373	0.00110341	0.0290792	0.00088761
KNDENITLETVCHDPK	16	Deamidation (NQ)	_KNDEN(de)ITLETVCHDPK_	KN(0.035)DEN(0.965)ITLETVCHDPK		KN(-14.43)DEN(14.43)ITLETVCHDPK		0	1	0	1	P37173	P37173	P37173	TGFBR2	TGF-beta receptor type-2	MULTI-MSMS	QEHF3_349_LR	1	Urine_deglyco_PIF_349	651.353	4	479.228	1912.88	75456.7	3.5297	0.0016915	358640	171.87	358650	171.87	651.352	44.214	0.70199	44.214	43.722	44.424	0					74	21	6	0.935989	0.00873609	0.123064	2.55e-15
KNITNDIR	8	Deamidation (NQ)	_KN(de)ITNDIR_	KN(0.998)ITN(0.002)DIR		KN(26.38)ITN(-26.38)DIR		0	1	0	1	Q12789	Q12789	Q12789	GTF3C1	General transcription factor 3C polypeptide 1	MULTI-MSMS	QEHF3_349_LR	1	Urine_deglyco_PIF_349	478.291	3	325.514	973.519	89685.8	4.7741	0.001554	469340	152.78	469340	152.78	478.289	38.001	0.34187	38.001	37.813	38.155	0					26	10	3	0.376856	0.000402842	0.00893294	0.028957
KNITYEELR	9	Deamidation (NQ)	_KN(de)ITYEELR_	KN(1)ITYEELR		KN(74.84)ITYEELR		0	1	0	1	Q9NX40	Q9NX40	Q9NX40	OCIAD1	OCIA domain-containing protein 1	MULTI-MSMS	QEHF3_349_LR	1	Urine_deglyco_PIF_349	542.317	3	389.54	1165.6	86445	3.4339	0.0013376	392190	152.78	392200	152.78	542.316	43.53	0.43861	43.53	43.314	43.752	0					38	13	4	0.603068	0.00112928	0.00607869	0.0093824
KVCQDCPLLAPLNDTR	16	Deamidation (NQ)	_KVCQDCPLLAPLN(de)DTR_	KVCQDCPLLAPLN(1)DTR		KVCQ(-134.01)DCPLLAPLN(134.01)DTR		0	1	0	1	P02765	P02765	P02765	AHSG	Alpha-2-HS-glycoprotein;Alpha-2-HS-glycoprotein chain A;Alpha-2-HS-glycoprotein chain B	MULTI-MSMS	QEHF3_349_LR	1	Urine_deglyco_PIF_349	787.424	3	634.313	1899.92	68973.5	2.8374	0.0017998	240850	152.77	240850	152.78	787.422	55.998	1.1283	55.998	55.323	56.451	0					163	34	7	0.882935	0.00144601	0.0068486	2.15e-21
KVYNITK	7	Deamidation (NQ)	_KVYN(de)ITK_	KVYN(1)ITK		KVYN(89.35)ITK		0	1	0	1	O95864	O95864	O95864	FADS2	Fatty acid desaturase 2	MULTI-MSMS	QEHF3_349_LR	1	Urine_deglyco_PIF_349	518.669	3	289.504	865.491	84005.9	5.0548	0.0014634	791570	229.16	791580	229.16	518.667	43.278	0.682	43.278	43.04	43.722	0					72	21	5	0.909399	0.0122113	0.317376	0.004824
KWNVTSLETLK	11	Deamidation (NQ)	_KWN(de)VTSLETLK_	KWN(1)VTSLETLK		KWN(160.38)VTSLETLK		0	1	0	1	Q13421	Q13421	Q13421	MSLN	Mesothelin;Megakaryocyte-potentiating factor;Mesothelin, cleaved form	MULTI-MSMS	QEHF3_349_LR	1	Urine_deglyco_PIF_349	670.076	3	440.578	1318.71	76396.3	1.1231	0.00049483	520140	229.16	520140	229.16	670.075	61.898	0.40961	61.898	61.687	62.096	0					38	11	4	0.820613	0.0012526	0.0120104	4.69e-13
LANLTQGEDQYYLR	14	Deamidation (NQ)	_LAN(de)LTQGEDQYYLR_	LAN(1)LTQGEDQYYLR		LAN(38.33)LTQ(-38.33)GEDQ(-83.89)YYLR		0	1	0	0	P10909	P10909	P10909	CLU	Clusterin;Clusterin beta chain;Clusterin alpha chain	MULTI-MSMS	QEHF3_349_LR	1	Urine_deglyco_PIF_349	638.667	3	562.277	1683.81	75769.4	3.3274	0.0018709	135850	76.388	135860	76.389	638.665	58.154	0.51502	58.154	57.923	58.438	-3.81e-06					44	15	4	0.402847	0.00123251	0.0357791	1.39e-06
LANLTQGEDQYYLR	14	Deamidation (NQ)	_LAN(de)LTQGEDQYYLR_	LAN(1)LTQGEDQYYLR		LAN(92.34)LTQ(-92.34)GEDQ(-213.17)YYLR		0	1	0	0	P10909	P10909	P10909	CLU	Clusterin;Clusterin beta chain;Clusterin alpha chain	MULTI-MSMS	QEHF3_349_LR	1	Urine_deglyco_PIF_349	957.998	2	842.912	1683.81	63020.3	2.5177	0.0021222	135930	114.58	135940	114.58	957.995	60.008	0.97186	60.008	59.429	60.401	0					100	27	6	0.930237	0.0137485	0.119612	7.76e-178
LANLTQGEDQYYLR	14	Deamidation (NQ)	_LAN(de)LTQGEDQYYLR_	LAN(1)LTQGEDQYYLR		LAN(47.71)LTQ(-47.71)GEDQ(-149.73)YYLR		0	1	0	0	P10909	P10909	P10909	CLU	Clusterin;Clusterin beta chain;Clusterin alpha chain	MULTI-MSMS	QEHF3_349_LR	1	Urine_deglyco_PIF_349	639	3	562.277	1683.81	76076.9	1.8864	0.0010607	135850	76.387	135860	76.388	638.999	60.009	0.85767	60.009	59.646	60.504	0					123	24	7	0.992322	0.0122411	0.0902626	1.81e-30
LANLTQGEDQYYLR	14	2 Deamidation (NQ)	_LAN(de)LTQGEDQYYLR_	LAN(1)LTQ(0.995)GEDQ(0.005)YYLR		LAN(56.55)LTQ(23.03)GEDQ(-23.03)YYLR		0	2	0	0	P10909	P10909	P10909	CLU	Clusterin;Clusterin beta chain;Clusterin alpha chain	MULTI-MSMS	QEHF3_349_LR	1	Urine_deglyco_PIF_349	639.329	3	562.605	1684.79	76116	2.348	0.001321	135770	76.388	135780	76.389	638.993	59.616	0.35688	59.616	59.394	59.751	-3.81e-06					23	9	3	0.442265	0.000745335	0.0232197	0.0021159
LANLTQGEDQYYLR	14	2 Deamidation (NQ)	_LAN(de)LTQGEDQYYLR_	LAN(1)LTQ(0.904)GEDQ(0.096)YYLR		LAN(85.35)LTQ(9.76)GEDQ(-9.76)YYLR		0	2	0	0	P10909	P10909	P10909	CLU	Clusterin;Clusterin beta chain;Clusterin alpha chain	MULTI-MSMS	QEHF3_349_LR	1	Urine_deglyco_PIF_349	957.989	2	843.404	1684.79	61842.4	1.2741	0.0010746	135860	114.58	135860	114.58	957.986	61.139	0.50739	61.139	60.825	61.333	0					44	14	4	0.975188	0.000570429	0.00923288	1.89e-29
LFIPNITTK	9	Deamidation (NQ)	_LFIPN(de)ITTK_	LFIPN(1)ITTK		LFIPN(102.52)ITTK		0	1	0	0	P31997	P31997	P31997	CEACAM8	Carcinoembryonic antigen-related cell adhesion molecule 8	MULTI-MSMS	QEHF3_349_LR	1	Urine_deglyco_PIF_349	753.472	2	524.308	1046.6	71497	2.2057	0.0011565	437080	229.16	437080	229.16	753.47	68.63	0.52971	68.63	68.307	68.837	0					37	13	4	0.838184	0.00171592	0.0246902	0.0041198
LFIPNITTK	9	Deamidation (NQ)	_LFIPN(de)ITTK_	LFIPN(1)ITTK		LFIPN(90.15)ITTK		0	1	0	0	P31997	P31997	P31997	CEACAM8	Carcinoembryonic antigen-related cell adhesion molecule 8	MULTI-MSMS	QEHF3_349_LR	1	Urine_deglyco_PIF_349	502.65	3	349.874	1046.6	87460.1	1.9069	0.00066716	436660	152.77	436660	152.78	502.649	68.594	0.52971	68.594	68.307	68.837	0					36	13	4	0.890219	0.000747491	0.00696719	0.0035863
LFNVTPQDEQK	11	Deamidation (NQ)	_LFN(de)VTPQDEQK_	LFN(1)VTPQDEQK		LFN(77.67)VTPQ(-77.67)DEQ(-112.03)K		0	1	0	0	O75144	O75144	O75144	ICOSLG	ICOS ligand	MULTI-MSMS	QEHF3_349_LR	1	Urine_deglyco_PIF_349	593.664	3	440.554	1318.64	79078.1	2.7513	0.0012121	346780	152.77	346780	152.78	593.329	55.904	0.84409	55.904	55.486	56.33	0					111	25	6	0.816447	0.000952378	0.00484051	3.43e-05
LFNVTPQDEQK	11	Deamidation (NQ)	_LFN(de)VTPQDEQK_	LFN(1)VTPQDEQK		LFN(84.6)VTPQ(-84.6)DEQ(-112.6)K		0	1	0	0	O75144	O75144	O75144	ICOSLG	ICOS ligand	MULTI-MSMS	QEHF3_349_LR	1	Urine_deglyco_PIF_349	889.992	2	660.328	1318.64	66511.4	3.3068	0.0021836	347040	229.16	347050	229.16	889.49	55.905	0.68536	55.905	55.552	56.237	0					76	20	5	0.876346	0.000676266	0.00367039	2.46e-08
LGACNDTLQQLMEVFK	16	Oxidation (M),Deamidation (NQ)	_LGACN(de)DTLQQLMEVFK_	LGACN(1)DTLQQLMEVFK	LGACNDTLQQLM(1)EVFK	LGACN(49.62)DTLQ(-49.62)Q(-62.63)LMEVFK	LGACNDTLQQLM(120.7)EVFK	0	1	1	0	P01008	P01008	P01008	SERPINC1	Antithrombin-III	MULTI-MSMS	QEHF3_349_LR	1	Urine_deglyco_PIF_349	781.746	3	628.634	1882.88	68612.3	2.2501	0.0014145	243030	152.78	243030	152.78	781.744	75.689	0.7269	75.689	75.168	75.895	0					56	17	5	0.96948	0.00736523	0.103888	1.89e-12
LGACNDTLQQLMEVFK	16	Oxidation (M),Deamidation (NQ)	_LGACN(de)DTLQQLMEVFK_	LGACN(1)DTLQQLMEVFK	LGACNDTLQQLM(1)EVFK	LGACN(38.24)DTLQ(-38.24)Q(-54.53)LMEVFK	LGACNDTLQQLM(120.77)EVFK	0	1	1	0	P01008	P01008	P01008	SERPINC1	Antithrombin-III	MULTI-MSMS	QEHF3_349_LR	1	Urine_deglyco_PIF_349	781.745	3	628.634	1882.88	68585.3	2.5137	0.0015802	243030	152.78	243030	152.78	781.744	76.088	0.92314	76.088	75.454	76.377	7.63e-06					70	22	6	0.97664	0.00564007	0.0713496	1.87e-12
LGACNDTLQQLMEVFK	16	Deamidation (NQ)	_LGACN(de)DTLQQLMEVFK_	LGACN(0.999)DTLQ(0.001)QLMEVFK		LGACN(32.25)DTLQ(-32.25)Q(-37.82)LMEVFK		0	1	0	0	P01008	P01008	P01008	SERPINC1	Antithrombin-III	MULTI-MSMS	QEHF3_349_LR	1	Urine_deglyco_PIF_349	776.079	3	623.302	1866.89	69296.8	3.6541	0.0022776	245110	152.77	245110	152.78	776.412	86.692	0.79665	86.692	86.37	87.167	0					74	18	6	0.751513	0.000508075	0.00230409	0.0024178
LGGWNITGPWAK	12	Deamidation (NQ)	_LGGWN(de)ITGPWAK_	LGGWN(1)ITGPWAK		LGGWN(83.05)ITGPWAK		0	1	0	0	P42892	P42892	P42892	ECE1	Endothelin-converting enzyme 1	MULTI-MSMS	QEHF3_349_LR	1	Urine_deglyco_PIF_349	587.004	3	434.228	1299.66	78783	3.3924	0.0014731	351830	152.78	351840	152.78	587.003	72.521	0.59462	72.521	72.181	72.776	0					55	15	5	0.564301	0.00187326	0.0298264	0.00051993
LHEITNETFR	10	Deamidation (NQ)	_LHEITN(de)ETFR_	LHEITN(1)ETFR		LHEITN(152.64)ETFR		0	1	0	0	Q6EMK4	Q6EMK4	Q6EMK4	VASN	Vasorin	MULTI-MSMS	QEHF3_349_LR	1	Urine_deglyco_PIF_349	745.398	2	630.815	1259.61	72500.8	2.9398	0.0018544	181640	114.58	181640	114.58	745.396	46.173	0.48278	46.173	45.945	46.428	3.81e-06					49	15	4	0.59385	0.00401456	0.0754628	1.41e-07
LHEITNETFR	10	Deamidation (NQ)	_LHEITN(de)ETFR_	LHEITN(1)ETFR		LHEITN(160.75)ETFR		0	1	0	0	Q6EMK4	Q6EMK4	Q6EMK4	VASN	Vasorin	MULTI-MSMS	QEHF3_349_LR	1	Urine_deglyco_PIF_349	497.268	3	420.879	1259.61	85429.7	3.0671	0.0012909	181500	76.387	181500	76.389	497.266	46.169	0.57198	46.169	45.915	46.487	0					82	18	6	0.934036	0.02005	0.355995	1.57e-11
LIDNNKTEK	9	Deamidation (NQ)	_LIDNN(de)KTEK_	LIDN(0.005)N(0.995)KTEK		LIDN(-23.19)N(23.19)KTEK		0	1	0	1	P07602	P07602	P07602	PSAP	Prosaposin;Saposin-A;Saposin-B-Val;Saposin-B;Saposin-C;Saposin-D	MULTI-MSMS	QEHF3_349_LR	1	Urine_deglyco_PIF_349	441.52	4	269.646	1074.56	91893.7	3.8082	0.0010269	637400	171.87	637400	171.87	441.519	40.791	0.41383	40.791	40.574	40.988	0					30	12	3	0.835756	0.000749206	0.00636684	0.0016588
LNAENNATFYFK	12	Deamidation (NQ)	_LNAENN(de)ATFYFK_	LNAEN(0.027)N(0.973)ATFYFK		LN(-66.17)AEN(-15.65)N(15.65)ATFYFK		0	1	0	0	P01042	P01042	P01042	KNG1	Kininogen-1;Kininogen-1 heavy chain;T-kinin;Bradykinin;Lysyl-bradykinin;Kininogen-1 light chain;Low molecular weight growth-promoting factor	MULTI-MSMS	QEHF3_349_LR	1	Urine_deglyco_PIF_349	946.506	2	716.841	1431.67	62374.3	1.8902	0.001355	319680	229.16	319680	229.16	946.003	62.008	1.2495	62.008	61.444	62.693	3.81e-06					128	36	6	0.927275	0.00203902	0.00929711	1.92e-15
LNAENNATFYFK	12	Deamidation (NQ)	_LNAENN(de)ATFYFK_	LNAEN(0.144)N(0.856)ATFYFK		LN(-43.62)AEN(-7.75)N(7.75)ATFYFK		0	1	0	0	P01042	P01042	P01042	KNG1	Kininogen-1;Kininogen-1 heavy chain;T-kinin;Bradykinin;Lysyl-bradykinin;Kininogen-1 light chain;Low molecular weight growth-promoting factor	MULTI-MSMS	QEHF3_349_LR	1	Urine_deglyco_PIF_349	473.757	4	358.924	1431.67	89535.1	0.76274	0.00027376	319240	114.58	319240	114.58	473.756	62.037	0.43991	62.037	61.818	62.258	0					28	12	3	0.856481	0.000570145	0.00418842	4.06e-06
LNAENNATFYFK	12	2 Deamidation (NQ)	_LN(de)AENN(de)ATFYFK_	LN(0.915)AEN(0.229)N(0.856)ATFYFK		LN(9.59)AEN(-7.28)N(7.28)ATFYFK		0	2	0	0	P01042	P01042	P01042	KNG1	Kininogen-1;Kininogen-1 heavy chain;T-kinin;Bradykinin;Lysyl-bradykinin;Kininogen-1 light chain;Low molecular weight growth-promoting factor	MULTI-MSMS	QEHF3_349_LR	1	Urine_deglyco_PIF_349	631.668	3	478.558	1432.65	75209.9	1.7526	0.00083872	319240	152.78	319240	152.78	631.333	63.682	1.2492	63.682	62.763	64.013	0					112	36	5	0.920849	0.00698656	0.177462	0.00026804
LNAENNATFYFK	12	2 Deamidation (NQ)	_LN(de)AENN(de)ATFYFK_	LN(1)AEN(0.263)N(0.737)ATFYFK		LN(36.63)AEN(-4.47)N(4.47)ATFYFK		0	2	0	0	P01042	P01042	P01042	KNG1	Kininogen-1;Kininogen-1 heavy chain;T-kinin;Bradykinin;Lysyl-bradykinin;Kininogen-1 light chain;Low molecular weight growth-promoting factor	MULTI-MSMS	QEHF3_349_LR	1	Urine_deglyco_PIF_349	947	2	717.333	1432.65	60972.1	2.1388	0.0015342	319460	229.16	319470	229.16	946.495	63.747	0.88095	63.747	63.095	63.976	-3.81e-06					77	25	4	0.843491	0.00431421	0.0709868	2.69e-13
LNGTDPEDVIR	11	Deamidation (NQ)	_LN(de)GTDPEDVIR_	LN(1)GTDPEDVIR		LN(71.51)GTDPEDVIR		0	1	0	0	P19105;P24844;O14950	P19105	P19105	MYL12A;MYL9;MYL12B	Myosin regulatory light chain 12A;Myosin regulatory light polypeptide 9;Myosin regulatory light chain 12B	MULTI-MSMS	QEHF3_349_LR	1	Urine_deglyco_PIF_349	729.886	2	615.304	1228.59	72315.4	-0.2118	-0.00013032	186220	114.58	186220	114.58	729.886	49.336	0.64883	49.336	49.014	49.663	0					59	19	4	0.778587	0.00286622	0.0419855	0.0076413
LNNSTGLQSSSVSQTK	16	Deamidation (NQ)	_LNN(de)STGLQSSSVSQTK_	LN(0.179)N(0.821)STGLQSSSVSQTK		LN(-6.62)N(6.62)STGLQ(-52.21)SSSVSQ(-134.96)TK		0	1	0	0	Q9ULI3	Q9ULI3	Q9ULI3	HEG1	Protein HEG homolog 1	MULTI-MSMS	QEHF3_349_LR	1	Urine_deglyco_PIF_349	704.387	3	551.276	1650.81	72844.1	4.1783	0.0023034	277130	152.78	277130	152.78	704.051	42.208	0.60084	42.208	41.834	42.435	0					53	19	5	0.766243	0.00382219	0.0765061	2.98e-17
LNNTMNACAVIAALER	16	Deamidation (NQ)	_LN(de)NTMNACAVIAALER_	LN(0.874)N(0.126)TMNACAVIAALER		LN(8.41)N(-8.41)TMN(-54.53)ACAVIAALER		0	1	0	0	Q8IZP9	Q8IZP9	Q8IZP9	GPR64	G-protein coupled receptor 64	MULTI-MSMS	QEHF3_349_LR	1	Urine_deglyco_PIF_349	664.682	3	587.959	1760.85	78891.9	1.5341	0.00090196	129920	76.387	129920	76.388	664.681	74.603	0.71788	74.603	74.224	74.942	0					38	18	3	0.504741	0.000136844	0.000766663	9.2e-15
LPPGLLANFTLLR	13	Deamidation (NQ)	_LPPGLLAN(de)FTLLR_	LPPGLLAN(1)FTLLR		LPPGLLAN(71.81)FTLLR		0	1	0	0	P02750	P02750	P02750	LRG1	Leucine-rich alpha-2-glycoprotein	MULTI-MSMS	QEHF3_349_LR	1	Urine_deglyco_PIF_349	552.678	3	475.954	1424.84	81801.2	2.6429	0.0012579	160500	76.388	160500	76.39	552.342	85.861	1.0168	85.861	85.516	86.533	0					87	23	5	0.799456	0.00300699	0.0236495	0.0015781
LPPGLLANFTLLR	13	Deamidation (NQ)	_LPPGLLAN(de)FTLLR_	LPPGLLAN(1)FTLLR		LPPGLLAN(83.2)FTLLR		0	1	0	0	P02750	P02750	P02750	LRG1	Leucine-rich alpha-2-glycoprotein	MULTI-MSMS	QEHF3_349_LR	1	Urine_deglyco_PIF_349	828.013	2	713.427	1424.84	68153.4	4.0486	0.0028884	160610	114.58	160610	114.59	828.009	85.89	1.0163	85.89	85.559	86.575	0					66	23	4	0.925775	0.00276275	0.0276364	0.00041439
LPTQNITFQTESSVAEQEAEFQSPK	25	Deamidation (NQ)	_LPTQN(de)ITFQTESSVAEQEAEFQSPK_	LPTQ(0.04)N(0.96)ITFQTESSVAEQEAEFQSPK		LPTQ(-13.76)N(13.76)ITFQ(-38.2)TESSVAEQ(-120.9)EAEFQ(-152.23)SPK		0	1	0	0	Q14624	Q14624	Q14624	ITIH4	Inter-alpha-trypsin inhibitor heavy chain H4;70 kDa inter-alpha-trypsin inhibitor heavy chain H4;35 kDa inter-alpha-trypsin inhibitor heavy chain H4	MULTI-MSMS	QEHF3_349_LR	1	Urine_deglyco_PIF_349	818.173	4	703.34	2809.33	68014.8	2.4774	0.0017424	162910	114.58	162910	114.58	818.172	65.908	0.66994	65.908	65.522	66.192	-7.63e-06					68	18	6	0.918715	0.00256735	0.0122891	8.74e-37
LPTTVLNATAK	11	Deamidation (NQ)	_LPTTVLN(de)ATAK_	LPTTVLN(1)ATAK		LPTTVLN(119.39)ATAK		0	1	0	0	Q9GZM5	Q9GZM5	Q9GZM5	YIPF3	Protein YIPF3;Protein YIPF3, 36 kDa form III	MULTI-MSMS	QEHF3_349_LR	1	Urine_deglyco_PIF_349	794.493	2	565.327	1128.64	68899.2	2.9203	0.0016509	405370	229.16	405370	229.17	794.491	50.575	0.52656	50.575	50.36	50.886	0					39	16	3	0.677461	0.0010458	0.0126809	5.11e-05
LPTTVLNATAK	11	Deamidation (NQ)	_LPTTVLN(de)ATAK_	LPTTVLN(1)ATAK		LPTTVLN(144.92)ATAK		0	1	0	0	Q9GZM5	Q9GZM5	Q9GZM5	YIPF3	Protein YIPF3;Protein YIPF3, 36 kDa form III	MULTI-MSMS	QEHF3_349_LR	1	Urine_deglyco_PIF_349	794.49	2	565.327	1128.64	68930	3.0243	0.0017097	405360	229.16	405370	229.16	794.489	52.885	0.60348	52.885	52.643	53.246	3.81e-06					65	18	5	0.47766	0.0022348	0.0207065	2.15e-08
LQPVRGNETLR	11	Deamidation (NQ)	_LQPVRGN(de)ETLR_	LQPVRGN(1)ETLR		LQ(-64.87)PVRGN(64.87)ETLR		0	1	0	1	Q99500	Q99500	Q99500	S1PR3	Sphingosine 1-phosphate receptor 3	MULTI-MSMS	QEHF3_349_LR	1	Urine_deglyco_PIF_349	504.962	3	428.574	1282.7	85292.7	3.0979	0.0013277	178240	76.387	178240	76.388	504.961	37.385	0.56225	37.385	37.055	37.618	0					62	17	5	0.9242	0.00389897	0.059102	4.99e-05
LQQDVLQFQKNQTNLER	17	Deamidation (NQ)	_LQQDVLQFQKN(de)QTNLER_	LQQDVLQFQ(0.006)KN(0.992)Q(0.003)TNLER		LQ(-150.59)Q(-128.14)DVLQ(-52.24)FQ(-22.56)KN(22.56)Q(-25.32)TN(-54.8)LER		0	1	0	1	Q8NBJ4	Q8NBJ4	Q8NBJ4	GOLM1	Golgi membrane protein 1	MULTI-MSMS	QEHF3_349_LR	1	Urine_deglyco_PIF_349	854.812	3	701.699	2102.08	66814.6	3.88	0.0027226	217720	152.78	217730	152.78	854.809	58.207	0.74196	58.207	57.923	58.665	0					66	22	5	0.901062	0.00247935	0.0450166	8.56e-56
LWANSTSSWDSVIQNK	16	2 Deamidation (NQ)	_LWAN(de)STSSWDSVIQN(de)K_	LWAN(1)STSSWDSVIQ(0.15)N(0.85)K		LWAN(125.9)STSSWDSVIQ(-7.52)N(7.52)K		0	2	0	0	P22794	P22794	P22794	EVI2A	Protein EVI2A	MULTI-MSMS	QEHF3_349_LR	1	Urine_deglyco_PIF_349	766.404	3	613.292	1836.85	69338.8	3.9724	0.0024363	249110	152.78	249110	152.78	766.401	71.734	0.73041	71.734	71.451	72.181	0					74	18	6	0.74534	0.0103082	0.138539	1.49e-14
LYLDHNNLTR	10	Deamidation (NQ)	_LYLDHNN(de)LTR_	LYLDHN(0.004)N(0.996)LTR		LYLDHN(-24.31)N(24.31)LTR		0	1	0	0	Q06828	Q06828	Q06828	FMOD	Fibromodulin	MULTI-MSMS	QEHF3_349_LR	1	Urine_deglyco_PIF_349	496.94	3	420.551	1258.63	87609.1	3.0144	0.0012677	181640	76.388	181640	76.389	496.939	45.759	0.56266	45.759	45.505	46.068	0					60	14	5	0.638618	0.00194253	0.0293726	1.44e-07
MFSQNDTR	8	Oxidation (M),Deamidation (NQ)	_MFSQN(de)DTR_	MFSQ(0.475)N(0.525)DTR	M(1)FSQNDTR	MFSQ(-0.43)N(0.43)DTR	M(99.01)FSQNDTR	0	1	1	0	P02750	P02750	P02750	LRG1	Leucine-rich alpha-2-glycoprotein	MULTI-MSMS	QEHF3_349_LR	1	Urine_deglyco_PIF_349	622.795	2	508.211	1014.41	77671.3	3.3166	0.0016855	225460	114.58	225460	114.58	622.793	29.555	0.63978	29.555	29.384	30.024	0					46	18	3	0.967184	0.046861	0.631431	0.0036237
MFSQNDTR	8	Deamidation (NQ)	_MFSQN(de)DTR_	MFSQN(1)DTR		MFSQ(-37.81)N(37.81)DTR		0	1	0	0	P02750	P02750	P02750	LRG1	Leucine-rich alpha-2-glycoprotein	MULTI-MSMS	QEHF3_349_LR	1	Urine_deglyco_PIF_349	614.798	2	500.214	998.413	75143.8	5.0512	0.0025267	229070	114.58	229070	114.58	614.795	39.058	0.81679	39.058	38.634	39.451	0					115	25	7	0.969452	0.0224156	0.563042	2.31e-17
MLFVEPILEVSSLPTTNSTTNSATK	25	Deamidation (NQ)	_MLFVEPILEVSSLPTTN(de)STTNSATK_	MLFVEPILEVSSLPTTN(0.978)STTN(0.022)SATK		MLFVEPILEVSSLPTTN(16.41)STTN(-16.41)SATK		0	1	0	0	P05155	P05155	P05155	SERPING1	Plasma protease C1 inhibitor	MULTI-MSMS	QEHF3_349_LR	1	Urine_deglyco_PIF_349	1047.57	3	894.458	2680.35	58271.2	3.582	0.0032039	170800	152.78	170810	152.78	1047.57	81.262	0.46871	81.262	81.015	81.484	0					37	10	5	0.962729	0.000811453	0.0114042	4.8e-05
NATEGLGQVALLDWVAPGPSTGSGR	25	Deamidation (NQ)	_N(de)ATEGLGQVALLDWVAPGPSTGSGR_	N(0.976)ATEGLGQ(0.024)VALLDWVAPGPSTGSGR		N(16.13)ATEGLGQ(-16.13)VALLDWVAPGPSTGSGR		0	1	0	0	Q68CJ9	Q68CJ9	Q68CJ9	CREB3L3	Cyclic AMP-responsive element-binding protein 3-like protein 3;Processed cyclic AMP-responsive element-binding protein 3-like protein 3	MULTI-MSMS	QEHF3_349_LR	1	Urine_deglyco_PIF_349	895.476	3	818.747	2453.22	62056.2	1.9874	0.0016272	93302	76.391	93304	76.393	895.472	74.613	1.35	74.613	74.104	75.454	0					135	34	6	0.859811	0.00220738	0.0400457	0.00094905
NATLVNEADKLR	12	Deamidation (NQ)	_N(de)ATLVNEADKLR_	N(1)ATLVNEADKLR		N(93.45)ATLVN(-93.45)EADKLR		0	1	0	1	P15144	P15144	P15144	ANPEP	Aminopeptidase N	MULTI-MSMS	QEHF3_349_LR	1	Urine_deglyco_PIF_349	601.684	3	448.909	1343.7	78635.4	0.82437	0.00037007	340330	152.77	340330	152.78	601.684	49.071	0.71771	49.071	48.623	49.341	3.81e-06					63	22	5	0.89563	0.00267901	0.0273152	6.97e-09
NATQILNEK	9	Deamidation (NQ)	_N(de)ATQILNEK_	N(0.992)ATQ(0.008)ILNEK		N(20.89)ATQ(-20.89)ILN(-90.95)EK		0	1	0	0	P20929	P20929	P20929	NEB	Nebulin	MULTI-MSMS	QEHF3_349_LR	1	Urine_deglyco_PIF_349	497.628	3	344.517	1030.53	87413.8	2.5909	0.0008926	443450	152.78	443450	152.78	497.292	47.683	0.55043	47.683	47.419	47.969	0					49	17	4	0.898113	0.00124647	0.0169796	0.0019432
NCTITANAECACR	13	2 Deamidation (NQ)	_N(de)CTITAN(de)AECACR_	N(1)CTITAN(1)AECACR		N(170.98)CTITAN(170.98)AECACR		0	2	0	0	P26842	P26842	P26842	CD27	CD27 antigen	MULTI-MSMS	QEHF3_349_LR	1	Urine_deglyco_PIF_349	886.389	2	771.803	1541.59	63292.8	4.051	0.0031266	148460	114.58	148460	114.58	886.384	33.818	0.3806	33.818	33.589	33.969	3.81e-06					34	11	5	0.830164	0.00105648	0.0156504	2.22e-22
NCTITANAECACR	13	Deamidation (NQ)	_N(de)CTITANAECACR_	N(1)CTITANAECACR		N(93.45)CTITAN(-93.45)AECACR		0	1	0	0	P26842	P26842	P26842	CD27	CD27 antigen	MULTI-MSMS	QEHF3_349_LR	1	Urine_deglyco_PIF_349	590.933	3	514.543	1540.61	77889.3	3.8495	0.0019807	148460	76.387	148460	76.389	590.931	34.41	0.71667	34.41	34.127	34.844	0					84	21	7	0.698505	0.00549665	0.276285	4.79e-09
NCTITANAECACR	13	Deamidation (NQ)	_N(de)CTITANAECACR_	N(1)CTITANAECACR		N(147.67)CTITAN(-147.67)AECACR		0	1	0	0	P26842	P26842	P26842	CD27	CD27 antigen	MULTI-MSMS	QEHF3_349_LR	1	Urine_deglyco_PIF_349	885.895	2	771.311	1540.61	64438.8	4.3258	0.0033365	148550	114.58	148560	114.58	885.892	34.42	0.65342	34.42	34.097	34.75	0					82	19	6	0.985392	0.01119	0.430981	3.13e-51
NETHATYSNTLYLADEIIIR	20	Deamidation (NQ)	_N(de)ETHATYSNTLYLADEIIIR_	N(1)ETHATYSNTLYLADEIIIR		N(100.17)ETHATYSN(-100.17)TLYLADEIIIR		0	1	0	0	P07911	P07911	P07911	UMOD	Uromodulin;Uromodulin, secreted form	MULTI-MSMS	QEHF3_349_LR	1	Urine_deglyco_PIF_349	856.78	3	780.057	2337.15	66278	2.121	0.0016545	97926	76.388	97928	76.389	856.778	68.165	1.0758	68.165	67.798	68.874	0					136	29	6	0.763367	0.00389636	0.0324875	7.48e-30
NFTAADWGQSR	11	Deamidation (NQ)	_N(de)FTAADWGQSR_	N(1)FTAADWGQSR		N(91.51)FTAADWGQ(-91.51)SR		0	1	0	0	P12109	P12109	P12109	COL6A1	Collagen alpha-1(VI) chain	MULTI-MSMS	QEHF3_349_LR	1	Urine_deglyco_PIF_349	494.911	3	418.523	1252.55	91339.6	0.48734	0.00020396	182520	76.388	182520	76.388	494.911	50.136	0.38511	50.136	49.943	50.328	0					24	11	3	0.247527	7.24e-05	0.0011042	0.00025548
NGTGHGNSTHHGPEYMR	17	Oxidation (M),2 Deamidation (NQ)	_N(de)GTGHGN(de)STHHGPEYMR_	N(1)GTGHGN(1)STHHGPEYMR	NGTGHGNSTHHGPEYM(1)R	N(80.59)GTGHGN(80.59)STHHGPEYMR	NGTGHGNSTHHGPEYM(80.59)R	0	2	1	0	P02790	P02790	P02790	HPX	Hemopexin	MULTI-MSMS	QEHF3_349_LR	1	Urine_deglyco_PIF_349	525.486	4	468.195	1868.75	82248.6	2.8424	0.0013308	122370	57.291	122370	57.292	525.736	20.009	3.1476	20.009	18.61	21.758	0					267	74	5	0.797659	0.00331816	0.0132111	0.00021227
NHNVTTIIR	9	Deamidation (NQ)	_NHN(de)VTTIIR_	N(0.001)HN(0.999)VTTIIR		N(-30.95)HN(30.95)VTTIIR		0	1	0	0	O60729;A4D256	O60729	O60729	CDC14B;CDC14C	Dual specificity protein phosphatase CDC14B;Dual specificity protein phosphatase CDC14C	MULTI-MSMS	QEHF3_349_LR	1	Urine_deglyco_PIF_349	433.254	3	356.865	1067.57	94101.8	2.4074	0.00085912	214050	76.388	214060	76.389	433.253	35.417	0.59521	35.417	35.166	35.761	0					42	17	3	0.570279	0.00183738	0.0385178	0.0032832
NHTVLQGTR	9	Deamidation (NQ)	_N(de)HTVLQGTR_	N(1)HTVLQGTR		N(76.88)HTVLQ(-76.88)GTR		0	1	0	0	Q9UJW2	Q9UJW2	Q9UJW2	TINAG	Tubulointerstitial nephritis antigen	MULTI-MSMS	QEHF3_349_LR	1	Urine_deglyco_PIF_349	419.238	3	342.849	1025.53	95670.6	2.0784	0.00071257	222800	76.388	222810	76.389	419.237	26.8	0.63535	26.8	26.56	27.196	-1.91e-06					35	16	3	0.550889	0.0011506	0.0202722	0.0035865
NITAVGK	7	Deamidation (NQ)	_N(de)ITAVGK_	N(1)ITAVGK		N(89.7)ITAVGK		0	1	0	0	P55290	P55290	P55290	CDH13	Cadherin-13	MULTI-MSMS	QEHF3_349_LR	1	Urine_deglyco_PIF_349	581.367	2	352.203	702.391	80886	4.8181	0.0016969	650660	229.16	650660	229.16	581.366	41.106	1.2394	41.106	40.506	41.745	0					117	38	5	0.769317	0.00338261	0.0236809	0.010165
NITQIVGHSGCEAK	14	Deamidation (NQ)	_N(de)ITQIVGHSGCEAK_	N(0.99)ITQ(0.01)IVGHSGCEAK		N(19.95)ITQ(-19.95)IVGHSGCEAK		0	1	0	0	P41271	P41271	P41271	NBL1	Neuroblastoma suppressor of tumorigenicity 1	MULTI-MSMS	QEHF3_349_LR	1	Urine_deglyco_PIF_349	658.358	3	505.58	1513.72	74511.9	3.3015	0.0016691	302180	152.78	302180	152.78	658.356	45.948	0.99209	45.948	45.348	46.34	0					127	31	7	0.65231	0.0112746	0.220764	1.51e-16
NITQIVGHSGCEAK	14	Deamidation (NQ)	_N(de)ITQIVGHSGCEAK_	N(0.893)ITQ(0.107)IVGHSGCEAK		N(9.22)ITQ(-9.22)IVGHSGCEAK		0	1	0	0	P41271	P41271	P41271	NBL1	Neuroblastoma suppressor of tumorigenicity 1	MULTI-MSMS	QEHF3_349_LR	1	Urine_deglyco_PIF_349	494.02	4	379.437	1513.72	85606.2	3.2789	0.0012441	301980	114.58	301980	114.58	494.019	45.969	0.70602	45.969	45.634	46.34	0					63	22	6	0.880436	0.00271747	0.045059	9.11e-23
NMTFDLPSDATVVLNR	16	2 Deamidation (NQ)	_N(de)MTFDLPSDATVVLN(de)R_	N(1)MTFDLPSDATVVLN(1)R		N(71.57)MTFDLPSDATVVLN(71.57)R		0	2	0	0	P11279	P11279	P11279	LAMP1	Lysosome-associated membrane glycoprotein 1	MULTI-MSMS	QEHF3_349_LR	1	Urine_deglyco_PIF_349	675.347	3	598.957	1793.85	74925.8	2.2361	0.0013393	127540	76.388	127540	76.389	675.346	69.653	0.47978	69.653	69.425	69.905	0					32	12	3	0.622446	0.00256953	0.0201919	0.0022126
NNTIVNELVR	10	Deamidation (NQ)	_N(de)NTIVNELVR_	N(0.968)N(0.032)TIVNELVR		N(14.88)N(-14.88)TIVN(-78.05)ELVR		0	1	0	0	P10253	P10253	P10253	GAA	Lysosomal alpha-glucosidase;76 kDa lysosomal alpha-glucosidase;70 kDa lysosomal alpha-glucosidase	MULTI-MSMS	QEHF3_349_LR	1	Urine_deglyco_PIF_349	701.4	2	586.817	1171.62	74452.9	3.1505	0.0018488	195260	114.58	195260	114.58	701.398	55.516	0.52125	55.516	55.229	55.75	0					44	15	4	0.907571	0.00207423	0.0236153	0.00023514
NNVTEDIK	8	2 Deamidation (NQ)	_N(de)N(de)VTEDIK_	N(1)N(1)VTEDIK		N(96.34)N(96.34)VTEDIK		0	2	0	0	Q8WXH0	Q8WXH0	Q8WXH0	SYNE2	Nesprin-2	MULTI-MSMS	QEHF3_349_LR	1	Urine_deglyco_PIF_349	696.888	2	467.722	933.429	75595.5	4.7974	0.0022439	489960	229.16	489960	229.17	696.885	41.652	0.75713	41.652	41.436	42.194	0					47	24	4	0.698656	0.00112631	0.016362	0.0037305
NPVGLIGAENATGETDPSHSK	21	Deamidation (NQ)	_NPVGLIGAEN(de)ATGETDPSHSK_	NPVGLIGAEN(1)ATGETDPSHSK		N(-149.94)PVGLIGAEN(149.94)ATGETDPSHSK		0	1	0	0	P43251	P43251	P43251	BTD	Biotinidase	MULTI-MSMS	QEHF3_349_LR	1	Urine_deglyco_PIF_349	852.114	3	699.003	2093.99	66410.5	1.4255	0.00099644	218560	152.78	218560	152.78	851.779	48.99	0.42043	48.99	48.717	49.138	0					39	12	5	0.849146	0.0010309	0.00696222	1.26e-166
NQTNLER	7	Deamidation (NQ)	_N(de)QTNLER_	N(0.999)Q(0.001)TNLER		N(30.61)Q(-30.61)TN(-69.82)LER		0	1	0	0	Q8NBJ4	Q8NBJ4	Q8NBJ4	GOLM1	Golgi membrane protein 1	MULTI-MSMS	QEHF3_349_LR	1	Urine_deglyco_PIF_349	552.797	2	438.215	874.414	82241.6	3.1791	0.0013931	261470	114.58	261480	114.58	552.795	25.797	0.63389	25.797	25.477	26.111	0					48	16	5	0.863562	0.00366432	0.153537	0.00019568
NRNFTVEK	8	Deamidation (NQ)	_NRN(de)FTVEK_	N(0.137)RN(0.863)FTVEK		N(-8)RN(8)FTVEK		0	1	0	1	P18206	P18206	P18206	VCL	Vinculin	MULTI-MSMS	QEHF3_349_LR	1	Urine_deglyco_PIF_349	489.618	3	336.842	1007.5	86871.1	3.9062	0.0013158	453550	152.78	453560	152.78	489.617	37.563	0.82219	37.563	37.302	38.124	0					91	25	5	0.816739	0.00580295	0.0744353	0.0052056
NRNNSTGVAGLSEEASAELR	20	2 Deamidation (NQ)	_N(de)RNN(de)STGVAGLSEEASAELR_	N(0.631)RN(0.491)N(0.878)STGVAGLSEEASAELR		N(1.39)RN(-1.39)N(6.22)STGVAGLSEEASAELR		0	2	0	1	P23327	P23327	P23327	HRC	Sarcoplasmic reticulum histidine-rich calcium-binding protein	MULTI-MSMS	QEHF3_349_LR	1	Urine_deglyco_PIF_349	769.721	3	692.998	2075.97	69369.8	0.47653	0.00033023	110230	76.388	110230	76.388	769.721	49.567	0.71934	49.567	49.223	49.943	0					58	22	4	0.608843	0.0013082	0.0155041	1.26e-24
NSTSIEPR	8	Deamidation (NQ)	_N(de)STSIEPR_	N(1)STSIEPR		N(74.46)STSIEPR		0	1	0	0	O95819	O95819	O95819	MAP4K4	Mitogen-activated protein kinase kinase kinase kinase 4	MULTI-MSMS	QEHF3_349_LR	1	Urine_deglyco_PIF_349	567.306	2	452.722	903.43	80672.5	3.0182	0.0013664	253100	114.58	253100	114.58	567.304	28.743	0.53282	28.743	28.462	28.995	1.91e-06					38	14	4	0.870008	0.00589867	0.0897328	0.027831
NSTSIYFK	8	Deamidation (NQ)	_N(de)STSIYFK_	N(1)STSIYFK		N(107.79)STSIYFK		0	1	0	0	P19256	P19256	P19256	CD58	Lymphocyte function-associated antigen 3	MULTI-MSMS	QEHF3_349_LR	1	Urine_deglyco_PIF_349	709.901	2	480.737	959.46	74729.3	2.6487	0.0012733	476690	229.16	476690	229.16	709.9	50.657	0.52858	50.657	50.39	50.919	0					46	16	4	0.587189	0.00119736	0.0132907	0.0054265
NSTWSGESK	9	Deamidation (NQ)	_N(de)STWSGESK_	N(1)STWSGESK		N(122.7)STWSGESK		0	1	0	0	P19338	P19338	P19338	NCL	Nucleolin	MULTI-MSMS	QEHF3_349_LR	1	Urine_deglyco_PIF_349	727.883	2	498.717	995.42	72094.2	4.3527	0.0021708	459510	229.16	459510	229.17	727.881	37.701	0.63194	37.701	37.4	38.031	3.81e-06					75	19	5	0.858137	0.00541294	0.0904558	0.0015389
NTTESGGR	8	Deamidation (NQ)	_N(de)TTESGGR_	N(1)TTESGGR		N(81.53)TTESGGR		0	1	0	0	Q9P021	Q9P021	Q9P021	CRIPT	Cysteine-rich PDZ-binding protein	MULTI-MSMS	QEHF3_349_LR	1	Urine_deglyco_PIF_349	526.266	2	411.683	821.352	83961.2	3.6055	0.0014843	278320	114.58	278330	114.58	526.264	15.945	0.50795	15.945	15.724	16.232	-9.54e-07					30	11	4	0.793581	0.00163839	0.0151872	0.018182
NVTHLLQQELTEAQK	15	Deamidation (NQ)	_N(de)VTHLLQQELTEAQK_	N(1)VTHLLQQELTEAQK		N(62.53)VTHLLQ(-62.53)Q(-85.19)ELTEAQ(-152.54)K		0	1	0	0	Q10589	Q10589	Q10589	BST2	Bone marrow stromal antigen 2	MULTI-MSMS	QEHF3_349_LR	1	Urine_deglyco_PIF_349	738.086	3	584.976	1751.91	71724.1	0.45652	0.00026705	261160	152.78	261170	152.78	738.085	64.804	0.61433	64.804	64.532	65.146	0					57	16	5	0.955166	0.000393652	0.000589112	2.45e-13
NVTMETE	7	Oxidation (M),Deamidation (NQ)	_N(de)VTMETE_	N(1)VTMETE	NVTM(1)ETE	N(94.66)VTMETE	NVTM(94.66)ETE	0	1	1	0	P49458	P49458	P49458	SRP9	Signal recognition particle 9 kDa protein	MULTI-MSMS	QEHF3_349_LR	1	Urine_deglyco_PIF_349	535.252	2	420.668	839.322	79676.9	2.7321	0.0011493	272380	114.58	272380	114.58	535.25	29.368	0.59485	29.368	29.099	29.694	0					44	16	4	0.830442	0.00416694	0.0433714	0.0048838
NVTMETE	7	Deamidation (NQ)	_N(de)VTMETE_	N(1)VTMETE		N(91.63)VTMETE		0	1	0	0	P49458	P49458	P49458	SRP9	Signal recognition particle 9 kDa protein	MULTI-MSMS	QEHF3_349_LR	1	Urine_deglyco_PIF_349	527.254	2	412.671	823.327	83693.8	4.6355	0.0019129	277660	114.58	277660	114.58	527.253	39.054	0.53197	39.054	38.791	39.323	0					64	16	5	0.511	0.00100234	0.0431792	0.0099814
NVTSESTCCVAK	12	Deamidation (NQ)	_N(de)VTSESTCCVAK_	N(1)VTSESTCCVAK		N(78.7)VTSESTCCVAK		0	1	0	0	P01215	P01215	P01215	CGA	Glycoprotein hormones alpha chain	MULTI-MSMS	QEHF3_349_LR	1	Urine_deglyco_PIF_349	605.974	3	452.864	1355.57	79010	3.1392	0.0014216	337350	152.78	337360	152.78	605.639	36.577	0.70367	36.577	36.129	36.833	0					39	21	2	0.546777	0.00120892	0.00944747	0.00088274
NYTLTGR	7	Deamidation (NQ)	_N(de)YTLTGR_	N(1)YTLTGR		N(122.19)YTLTGR		0	1	0	0	P10643	P10643	P10643	C7	Complement component C7	MULTI-MSMS	QEHF3_349_LR	1	Urine_deglyco_PIF_349	527.792	2	413.209	824.403	83957	4.0202	0.0016612	277300	114.58	277300	114.58	527.79	37.816	0.82074	37.816	37.462	38.283	0					57	24	3	0.80459	0.0038545	0.07969	0.0023221
PVDKPINTTLICNVTNALGAR	21	2 Deamidation (NQ)	_PVDKPIN(de)TTLICN(de)VTNALGAR_	PVDKPIN(1)TTLICN(1)VTNALGAR		PVDKPIN(126.46)TTLICN(33.16)VTN(-33.16)ALGAR		0	2	0	1	P15151	P15151	P15151	PVR	Poliovirus receptor	MULTI-MSMS	QEHF3_349_LR	1	Urine_deglyco_PIF_349	910.179	3	757.067	2268.18	64583.1	3.2397	0.0024527	201800	152.78	201800	152.78	910.175	77.138	0.8894	77.138	76.775	77.665	0					94	21	6	0.872198	0.00269596	0.0196831	4.79e-42
QDFNITDISLLEHR	14	Deamidation (NQ)	_QDFN(de)ITDISLLEHR_	QDFN(1)ITDISLLEHR		Q(-87.23)DFN(87.23)ITDISLLEHR		0	1	0	0	P07911	P07911	P07911	UMOD	Uromodulin;Uromodulin, secreted form	MULTI-MSMS	QEHF3_349_LR	1	Urine_deglyco_PIF_349	966.006	2	851.426	1700.84	62083	1.7026	0.0014496	134570	114.58	134580	114.58	966.507	63.717	1.3654	63.717	63.166	64.532	0					157	39	6	0.922546	0.00480147	0.0303546	9.09e-114
QDFNITDISLLEHR	14	Deamidation (NQ)	_QDFN(de)ITDISLLEHR_	Q(0.095)DFN(0.905)ITDISLLEHR		Q(-9.81)DFN(9.81)ITDISLLEHR		0	1	0	0	P07911	P07911	P07911	UMOD	Uromodulin;Uromodulin, secreted form	MULTI-MSMS	QEHF3_349_LR	1	Urine_deglyco_PIF_349	644.676	3	567.953	1700.84	74376	0.97829	0.00055562	134490	76.387	134500	76.387	644.341	63.717	1.8008	63.717	63.237	65.038	0					273	51	9	0.997422	0.367399	1	1.82e-30
QDFNITDISLLEHR	14	Deamidation (NQ)	_QDFN(de)ITDISLLEHR_	Q(0.054)DFN(0.946)ITDISLLEHR		Q(-12.46)DFN(12.46)ITDISLLEHR		0	1	0	0	P07911	P07911	P07911	UMOD	Uromodulin;Uromodulin, secreted form	MULTI-MSMS	QEHF3_349_LR	1	Urine_deglyco_PIF_349	644.343	3	567.953	1700.84	77733.4	2.8501	0.0016187	134500	76.388	134500	76.39	644.341	91.855	1.5565	91.855	90.893	92.45	0					82	39	3	0.614716	0.00036838	0.00353035	0.0051467
QDFNITDISLLEHR	14	Deamidation (NQ)	_QDFN(de)ITDISLLEHR_	Q(0.052)DFN(0.948)ITDISLLEHR		Q(-12.65)DFN(12.65)ITDISLLEHR		0	1	0	0	P07911	P07911	P07911	UMOD	Uromodulin;Uromodulin, secreted form	MSMS	QEHF3_349_LR	1	Urine_deglyco_PIF_349	644.342	3	567.953	1700.84	NaN	NaN	NaN	NaN	NaN	NaN	NaN	NaN	79.121	1	79.121	78.621	79.621	0								NaN	NaN	NaN	2.87e-06
QDFNITDISLLEHR	14	Deamidation (NQ)	_QDFN(de)ITDISLLEHR_	Q(0.047)DFN(0.953)ITDISLLEHR		Q(-13.09)DFN(13.09)ITDISLLEHR		0	1	0	0	P07911	P07911	P07911	UMOD	Uromodulin;Uromodulin, secreted form	MSMS	QEHF3_349_LR	1	Urine_deglyco_PIF_349	644.343	3	567.953	1700.84	NaN	NaN	NaN	NaN	NaN	NaN	NaN	NaN	85.902	1	85.902	85.402	86.402	0								NaN	NaN	NaN	1e-07
QDFNITDISLLEHR	14	2 Deamidation (NQ)	_QDFN(de)ITDISLLEHR_	Q(1)DFN(1)ITDISLLEHR		Q(188.12)DFN(188.12)ITDISLLEHR		0	2	0	0	P07911	P07911	P07911	UMOD	Uromodulin;Uromodulin, secreted form	MULTI-MSMS	QEHF3_349_LR	1	Urine_deglyco_PIF_349	644.67	3	568.281	1701.82	74568.8	1.1887	0.00067551	134420	76.388	134420	76.389	644.67	65.329	1.4084	65.329	64.783	66.192	0					88	39	4	0.930295	0.0401918	1	6.26e-30
QDQCIYNTTYLNVQR	15	Deamidation (NQ)	_QDQCIYN(de)TTYLNVQR_	QDQCIYN(1)TTYLNVQR		Q(-83.24)DQ(-78.39)CIYN(78.39)TTYLN(-97.69)VQ(-116.39)R		0	1	0	0	P02763	P02763	P02763	ORM1	Alpha-1-acid glycoprotein 1	MULTI-MSMS	QEHF3_349_LR	1	Urine_deglyco_PIF_349	716.02	3	639.632	1915.87	72698	1.9949	0.001276	119420	76.388	119430	76.389	716.354	51.371	0.89513	51.371	51.039	51.934	0					119	28	7	0.860057	0.00479054	0.0297384	5.82e-17
QDQCIYNTTYLNVQR	15	Deamidation (NQ)	_QDQCIYN(de)TTYLNVQR_	QDQCIYN(1)TTYLNVQR		Q(-141.01)DQ(-91.76)CIYN(91.76)TTYLN(-161.76)VQ(-214.61)R		0	1	0	0	P02763	P02763	P02763	ORM1	Alpha-1-acid glycoprotein 1	MULTI-MSMS	QEHF3_349_LR	1	Urine_deglyco_PIF_349	1074.03	2	958.944	1915.87	58877.4	2.0161	0.0019333	119490	114.58	119490	114.58	1073.53	51.361	0.58212	51.361	51.099	51.681	0					73	18	6	0.976831	0.00202378	0.00932969	3.28e-178
QDQCIYNTTYLNVQR	15	2 Deamidation (NQ)	_QDQCIYN(de)TTYLNVQR_	Q(0.17)DQ(0.83)CIYN(1)TTYLNVQR		Q(-6.89)DQ(6.89)CIYN(46.06)TTYLN(-55.2)VQ(-72.13)R		0	2	0	0	P02763	P02763	P02763	ORM1	Alpha-1-acid glycoprotein 1	MULTI-MSMS	QEHF3_349_LR	1	Urine_deglyco_PIF_349	716.683	3	639.96	1916.86	74212.9	1.9693	0.0012603	119360	76.387	119360	76.388	716.347	53.43	0.45462	53.43	53.246	53.701	-3.81e-06					33	13	3	0.795173	0.000636446	0.00625643	1.77e-05
QDQQLQNCTEPGEQPSPK	18	Deamidation (NQ)	_QDQQLQN(de)CTEPGEQPSPK_	QDQQ(0.001)LQ(0.162)N(0.837)CTEPGEQPSPK		Q(-44.67)DQ(-37.03)Q(-30.21)LQ(-7.12)N(7.12)CTEPGEQ(-97.4)PSPK		0	1	0	0	O00584	O00584	O00584	RNASET2	Ribonuclease T2	MULTI-MSMS	QEHF3_349_LR	1	Urine_deglyco_PIF_349	848.757	3	695.644	2083.91	67078.8	3.198	0.0022247	219620	152.78	219620	152.78	848.754	36.716	0.54995	36.716	36.445	36.995	0					59	16	5	0.93009	0.00194188	0.0178749	2.49e-15
QDQQLQNCTEPGEQPSPK	18	Deamidation (NQ)	_QDQQLQN(de)CTEPGEQPSPK_	Q(0.001)DQ(0.003)Q(0.011)LQ(0.227)N(0.758)CTEPGEQPSPK		Q(-29.02)DQ(-23.77)Q(-18.39)LQ(-5.23)N(5.23)CTEPGEQ(-49.98)PSPK		0	1	0	0	O00584	O00584	O00584	RNASET2	Ribonuclease T2	MULTI-MSMS	QEHF3_349_LR	1	Urine_deglyco_PIF_349	636.819	4	521.985	2083.91	76272.3	2.8568	0.0014912	219510	114.58	219510	114.58	636.817	36.713	0.51387	36.713	36.481	36.995	0					53	15	4	0.710414	0.00267509	0.0206344	0.00021859
QFFSNCTVDR	10	Deamidation (NQ)	_QFFSN(de)CTVDR_	QFFSN(1)CTVDR		Q(-53.63)FFSN(53.63)CTVDR		0	1	0	0	O60896	O60896	O60896	RAMP3	Receptor activity-modifying protein 3	MULTI-MSMS	QEHF3_349_LR	1	Urine_deglyco_PIF_349	752.359	2	637.777	1273.54	69266.8	1.4055	0.00089637	179660	114.58	179660	114.58	752.359	48.652	0.54991	48.652	48.402	48.951	0					29	16	2	0.892728	0.000964639	0.013497	0.00014128
QGGVNATQVLIQHLR	15	Deamidation (NQ)	_QGGVN(de)ATQVLIQHLR_	Q(0.06)GGVN(0.94)ATQVLIQHLR		Q(-11.97)GGVN(11.97)ATQ(-37.31)VLIQ(-86.52)HLR		0	1	0	0	Q13790	Q13790	Q13790	APOF	Apolipoprotein F	MULTI-MSMS	QEHF3_349_LR	1	Urine_deglyco_PIF_349	622.026	3	545.637	1633.89	78443.7	2.683	0.0014639	140000	76.388	140000	76.389	622.025	56.981	0.57217	56.981	56.701	57.274	0					46	16	4	0.841542	0.00123385	0.0102814	3.81e-06
QHTVTTTTKGENFTETDVK	19	Deamidation (NQ)	_QHTVTTTTKGEN(de)FTETDVK_	QHTVTTTTKGEN(1)FTETDVK		Q(-126.06)HTVTTTTKGEN(126.06)FTETDVK		0	1	0	1	P04156	P04156	P04156	PRNP	Major prion protein	MULTI-MSMS	QEHF3_349_LR	1	Urine_deglyco_PIF_349	943.183	3	713.346	2137.02	63105.7	5.2691	0.0037587	321250	229.16	321260	229.17	942.843	39.856	0.39451	39.856	39.64	40.035	0					37	11	5	0.751858	0.000922127	0.0208986	7.08e-24
QIGLYPVLVIDSSGYVNPNYTGR	23	Deamidation (NQ)	_QIGLYPVLVIDSSGYVNPN(de)YTGR_	QIGLYPVLVIDSSGYVN(0.253)PN(0.747)YTGR		Q(-101.53)IGLYPVLVIDSSGYVN(-4.71)PN(4.71)YTGR		0	1	0	0	P01833	P01833	P01833	PIGR	Polymeric immunoglobulin receptor;Secretory component	MULTI-MSMS	QEHF3_349_LR	1	Urine_deglyco_PIF_349	919.491	3	842.767	2525.28	64201.8	2.3729	0.0019998	90639	76.388	90641	76.39	919.489	76.308	0.5958	76.308	75.974	76.57	0					56	14	5	0.525606	0.000832465	0.0109274	6.78e-12
QLVLNLTGNTLCAGGASDEK	20	Deamidation (NQ)	_QLVLN(de)LTGNTLCAGGASDEK_	Q(0.004)LVLN(0.996)LTGNTLCAGGASDEK		Q(-23.81)LVLN(23.81)LTGN(-44.7)TLCAGGASDEK		0	1	0	0	O00592	O00592	O00592	PODXL	Podocalyxin	MULTI-MSMS	QEHF3_349_LR	1	Urine_deglyco_PIF_349	841.12	3	688.009	2061	67003.9	2.0509	0.0014111	222050	152.78	222060	152.78	841.119	65.492	0.62649	65.492	65.216	65.843	0					60	17	5	0.778741	0.00203255	0.0298722	9.72e-22
QQQHLFGSNVTDCSGNFCLFR	21	Deamidation (NQ)	_QQQHLFGSN(de)VTDCSGNFCLFR_	QQQHLFGSN(1)VTDCSGNFCLFR		Q(-181.3)Q(-181.3)Q(-166.79)HLFGSN(166.79)VTDCSGN(-198.75)FCLFR		0	1	0	0	P02787	P02787	P02787	TF	Serotransferrin	MULTI-MSMS	QEHF3_349_LR	1	Urine_deglyco_PIF_349	916.43	3	839.374	2515.1	64046.7	1.1403	0.00095711	91005	76.387	91006	76.388	916.096	62.008	0.64204	62.008	61.687	62.329	0					90	18	7	0.972721	0.00267716	0.0200966	1.26e-189
QQQHLFGSNVTDCSGNFCLFR	21	2 Deamidation (NQ)	_QQQHLFGSN(de)VTDCSGN(de)FCLFR_	QQQHLFGSN(1)VTDCSGN(1)FCLFR		Q(-70.99)Q(-70.99)Q(-70.88)HLFGSN(70.88)VTDCSGN(94.15)FCLFR		0	2	0	0	P02787	P02787	P02787	TF	Serotransferrin	MULTI-MSMS	QEHF3_349_LR	1	Urine_deglyco_PIF_349	916.426	3	839.702	2516.08	63117.2	1.5169	0.0012737	90970	76.388	90972	76.389	916.424	63.627	0.70229	63.627	63.095	63.797	0					45	20	3	0.634245	0.000846381	0.0169383	2.45e-07
QSGDVTCNCTDGR	13	Deamidation (NQ)	_QSGDVTCN(de)CTDGR_	QSGDVTCN(1)CTDGR		Q(-129.76)SGDVTCN(129.76)CTDGR		0	1	0	0	Q07954	Q07954	Q07954	LRP1	Prolow-density lipoprotein receptor-related protein 1;Low-density lipoprotein receptor-related protein 1 85 kDa subunit;Low-density lipoprotein receptor-related protein 1 515 kDa subunit;Low-density lipoprotein receptor-related protein 1 intracellular domain	MULTI-MSMS	QEHF3_349_LR	1	Urine_deglyco_PIF_349	850.367	2	735.783	1469.55	64135.5	3.7434	0.0027543	155730	114.58	155730	114.58	850.363	24.97	0.54248	24.97	24.732	25.274	0					48	13	5	0.929506	0.00219587	0.0146153	1.82e-22
QSGDVTCNCTDGR	13	Deamidation (NQ)	_QSGDVTCN(de)CTDGR_	QSGDVTCN(1)CTDGR		Q(-66.52)SGDVTCN(66.52)CTDGR		0	1	0	0	Q07954	Q07954	Q07954	LRP1	Prolow-density lipoprotein receptor-related protein 1;Low-density lipoprotein receptor-related protein 1 85 kDa subunit;Low-density lipoprotein receptor-related protein 1 515 kDa subunit;Low-density lipoprotein receptor-related protein 1 intracellular domain	MULTI-MSMS	QEHF3_349_LR	1	Urine_deglyco_PIF_349	567.246	3	490.858	1469.55	78805.6	2.9656	0.0014557	155620	76.387	155620	76.389	567.245	24.976	0.46084	24.976	24.732	25.193	0					31	11	3	0.876282	0.0017078	0.00666273	0.00056191
RGQNVTFR	8	2 Deamidation (NQ)	_RGQN(de)VTFR_	RGQ(1)N(1)VTFR		RGQ(52.48)N(52.48)VTFR		0	2	0	1	P04435	P04435	P04435	TCRB	T-cell receptor beta chain V region CTL-L17	MULTI-MSMS	QEHF3_349_LR	1	Urine_deglyco_PIF_349	403.559	3	327.17	978.488	94380.6	0.69265	0.00022661	233480	76.389	233480	76.389	403.559	36.083	0.52222	36.083	35.822	36.344	3.81e-06					48	16	4	0.822108	0.00194084	0.0941254	0.026083
RLNDTVTVR	9	Deamidation (NQ)	_RLN(de)DTVTVR_	RLN(1)DTVTVR		RLN(172.27)DTVTVR		0	1	0	1	Q63HN8	Q63HN8	Q63HN8	RNF213	E3 ubiquitin-protein ligase RNF213	MULTI-MSMS	QEHF3_349_LR	1	Urine_deglyco_PIF_349	435.257	3	358.868	1073.58	90864.3	3.0674	0.0011008	212860	76.388	212860	76.389	435.256	34.764	0.26015	34.764	34.583	34.844	-3.81e-06					19	7	4	0.835357	0.00104455	0.0318725	3.54e-17
RNFTAADWGQSR	12	Deamidation (NQ)	_RN(de)FTAADWGQSR_	RN(1)FTAADWGQSR		RN(92.31)FTAADWGQ(-92.31)SR		0	1	0	1	P12109	P12109	P12109	COL6A1	Collagen alpha-1(VI) chain	MULTI-MSMS	QEHF3_349_LR	1	Urine_deglyco_PIF_349	546.946	3	470.557	1408.65	82322.1	2.8377	0.0013353	162340	76.388	162340	76.389	546.945	43.269	0.48959	43.269	43.007	43.497	0					57	15	5	0.713348	0.00194151	0.0478026	5.26e-05
RNLTLTDLQSPK	12	Deamidation (NQ)	_RN(de)LTLTDLQSPK_	RN(1)LTLTDLQSPK		RN(105.2)LTLTDLQ(-105.2)SPK		0	1	0	1	Q9NYQ3	Q9NYQ3	Q9NYQ3	HAO2	Hydroxyacid oxidase 2	MULTI-MSMS	QEHF3_349_LR	1	Urine_deglyco_PIF_349	615.7	3	462.924	1385.75	78220.9	1.4549	0.00067353	330020	152.77	330020	152.78	615.699	48.939	0.42007	48.939	48.687	49.108	0					41	12	4	0.803672	0.00173669	0.00963496	1.03e-06
RNSTIPTK	8	Deamidation (NQ)	_RN(de)STIPTK_	RN(1)STIPTK		RN(90.7)STIPTK		0	1	0	1	P34931;P0DMV9;P0DMV8	P34931	P34931	HSPA1L;HSPA1B;HSPA1A	Heat shock 70 kDa protein 1-like;Heat shock 70 kDa protein 1B;Heat shock 70 kDa protein 1A	MULTI-MSMS	QEHF3_349_LR	1	Urine_deglyco_PIF_349	459.283	3	306.507	916.498	91002	3.5676	0.0010935	498440	152.78	498450	152.78	459.282	31.693	0.53415	31.693	31.432	31.967	1.91e-06					50	16	4	0.582025	0.00249684	0.0843211	0.0042266
RVNNVTSER	9	Deamidation (NQ)	_RVNN(de)VTSER_	RVN(0.028)N(0.972)VTSER		RVN(-15.44)N(15.44)VTSER		0	1	0	1	P20929	P20929	P20929	NEB	Nebulin	MULTI-MSMS	QEHF3_349_LR	1	Urine_deglyco_PIF_349	652.861	2	538.278	1074.54	75324.6	2.9971	0.0016133	212870	114.58	212870	114.58	652.86	24.71	0.48252	24.71	24.475	24.958	0					34	12	4	0.7532	0.00173894	0.0229326	0.0012954
RVNNVTSER	9	Deamidation (NQ)	_RVNN(de)VTSER_	RVN(0.002)N(0.998)VTSER		RVN(-28.21)N(28.21)VTSER		0	1	0	1	P20929	P20929	P20929	NEB	Nebulin	MULTI-MSMS	QEHF3_349_LR	1	Urine_deglyco_PIF_349	435.577	3	359.188	1074.54	90539.2	2.2154	0.00079575	212670	76.388	212670	76.389	435.576	24.738	0.71645	24.738	24.436	25.153	0					64	18	5	0.993723	0.0262649	0.521426	1.09e-17
RVNNVTSER	9	2 Deamidation (NQ)	_RVN(de)N(de)VTSER_	RVN(1)N(1)VTSER		RVN(123.86)N(123.86)VTSER		0	2	0	1	P20929	P20929	P20929	NEB	Nebulin	MULTI-MSMS	QEHF3_349_LR	1	Urine_deglyco_PIF_349	435.904	3	359.516	1075.53	90084	2.3929	0.00086028	212470	76.387	212470	76.388	435.903	25.392	0.66226	25.392	25.113	25.775	0					27	16	2	0.884821	0.00215991	0.0251985	0.00055677
SADPSNQTGICTAVEGDNCVFDGVIYR	27	Deamidation (NQ)	_SADPSN(de)QTGICTAVEGDNCVFDGVIYR_	SADPSN(0.935)Q(0.065)TGICTAVEGDNCVFDGVIYR		SADPSN(11.55)Q(-11.55)TGICTAVEGDN(-110.78)CVFDGVIYR		0	1	0	0	P48745	P48745	P48745	NOV	Protein NOV homolog	MULTI-MSMS	QEHF3_349_LR	1	Urine_deglyco_PIF_349	1059.83	3	982.768	2945.28	59934.8	1.9959	0.0019615	77728	76.389	77730	76.391	1059.49	63.026	0.40572	63.026	62.795	63.201	0					47	11	6	0.61496	0.00113642	0.0188596	1.03e-19
SCPACPGSNITIR	13	Deamidation (NQ)	_SCPACPGSN(de)ITIR_	SCPACPGSN(1)ITIR		SCPACPGSN(130.03)ITIR		0	1	0	0	P05164	P05164	P05164	MPO	Myeloperoxidase;Myeloperoxidase;89 kDa myeloperoxidase;84 kDa myeloperoxidase;Myeloperoxidase light chain;Myeloperoxidase heavy chain	MULTI-MSMS	QEHF3_349_LR	1	Urine_deglyco_PIF_349	831.914	2	717.329	1432.64	65926.6	4.6794	0.0033566	159730	114.58	159740	114.58	831.911	40.173	0.72604	40.173	39.814	40.54	0					93	22	6	0.787866	0.00325921	0.0453553	3.72e-09
SCPACPGSNITIR	13	Deamidation (NQ)	_SCPACPGSN(de)ITIR_	SCPACPGSN(1)ITIR		SCPACPGSN(45.35)ITIR		0	1	0	0	P05164	P05164	P05164	MPO	Myeloperoxidase;Myeloperoxidase;89 kDa myeloperoxidase;84 kDa myeloperoxidase;Myeloperoxidase light chain;Myeloperoxidase heavy chain	MULTI-MSMS	QEHF3_349_LR	1	Urine_deglyco_PIF_349	555.28	3	478.555	1432.64	79697.6	3.364	0.0016099	159620	76.389	159630	76.39	555.279	40.172	0.89053	40.172	39.845	40.735	0					70	27	4	0.58308	0.006588	0.0459331	0.02132
SHAASDAPENLTLLAETADAR	21	Deamidation (NQ)	_SHAASDAPEN(de)LTLLAETADAR_	SHAASDAPEN(1)LTLLAETADAR		SHAASDAPEN(180.8)LTLLAETADAR		0	1	0	0	Q9ULI3	Q9ULI3	Q9ULI3	HEG1	Protein HEG homolog 1	MULTI-MSMS	QEHF3_349_LR	1	Urine_deglyco_PIF_349	795.407	3	718.682	2153.02	67808.3	3.6961	0.0026563	106290	76.388	106290	76.39	795.404	58.089	0.68287	58.089	57.786	58.469	-3.81e-06					90	20	6	0.82793	0.00834765	0.10748	4.59e-35
SIINATDP	8	Deamidation (NQ)	_SIIN(de)ATDP_	SIIN(1)ATDP		SIIN(93.37)ATDP		0	1	0	0	P35625	P35625	P35625	TIMP3	Metalloproteinase inhibitor 3	MULTI-MSMS	QEHF3_349_LR	1	Urine_deglyco_PIF_349	530.791	2	416.208	830.402	83184.5	1.4548	0.00060549	275300	114.58	275300	114.58	530.79	48.594	1.1595	48.594	48.064	49.223	0					113	36	5	0.708134	0.00809063	0.103984	0.0083733
SLGSGGSVSQLFSNFTGSVDDR	22	Deamidation (NQ)	_SLGSGGSVSQLFSN(de)FTGSVDDR_	SLGSGGSVSQLFSN(1)FTGSVDDR		SLGSGGSVSQ(-73.43)LFSN(73.43)FTGSVDDR		0	1	0	0	Q6UX06	Q6UX06	Q6UX06	OLFM4	Olfactomedin-4	MULTI-MSMS	QEHF3_349_LR	1	Urine_deglyco_PIF_349	1224.6	2	1109.52	2217.02	55834.4	2.3091	0.002562	103270	114.58	103270	114.58	1224.6	76.489	0.4402	76.489	76.251	76.692	0					40	10	5	0.960834	0.00114921	0.0142915	8.12e-125
SLGSGGSVSQLFSNFTGSVDDR	22	Deamidation (NQ)	_SLGSGGSVSQLFSN(de)FTGSVDDR_	SLGSGGSVSQLFSN(1)FTGSVDDR		SLGSGGSVSQ(-77.85)LFSN(77.85)FTGSVDDR		0	1	0	0	Q6UX06	Q6UX06	Q6UX06	OLFM4	Olfactomedin-4	MULTI-MSMS	QEHF3_349_LR	1	Urine_deglyco_PIF_349	816.403	3	740.013	2217.02	66886.9	3.2898	0.0024345	103220	76.388	103230	76.39	816.401	76.48	0.72565	76.48	76.131	76.856	0					80	17	6	0.933039	0.00754351	0.123451	5.57e-43
SLTFNETYQDISELVYGAK	19	Deamidation (NQ)	_SLTFN(de)ETYQDISELVYGAK_	SLTFN(1)ETYQDISELVYGAK		SLTFN(39.58)ETYQ(-39.58)DISELVYGAK		0	1	0	0	P01008	P01008	P01008	SERPINC1	Antithrombin-III	MULTI-MSMS	QEHF3_349_LR	1	Urine_deglyco_PIF_349	880.133	3	727.02	2178.04	64485.2	3.6347	0.0026425	210140	152.78	210140	152.78	880.13	87.467	0.3408	87.467	87.253	87.593	0					27	7	5	0.895699	0.00340138	0.0159033	2.3e-19
SPGANLTYELHVLNQDEER	19	Deamidation (NQ)	_SPGAN(de)LTYELHVLNQDEER_	SPGAN(1)LTYELHVLNQDEER		SPGAN(118.14)LTYELHVLN(-118.14)Q(-121.78)DEER		0	1	0	0	P21709	P21709	P21709	EPHA1	Ephrin type-A receptor 1	MULTI-MSMS	QEHF3_349_LR	1	Urine_deglyco_PIF_349	806.074	3	729.35	2185.03	67958.7	3.072	0.0022406	104730	76.388	104740	76.39	806.072	63.031	1.0409	63.031	62.462	63.503	3.81e-06					132	30	6	0.656843	0.00753821	0.118769	6.14e-17
SPQNETLYSVLK	12	Deamidation (NQ)	_SPQN(de)ETLYSVLK_	SPQ(0.165)N(0.835)ETLYSVLK		SPQ(-7.03)N(7.03)ETLYSVLK		0	1	0	0	Q9UKJ1	Q9UKJ1	Q9UKJ1	PILRA	Paired immunoglobulin-like type 2 receptor alpha	MULTI-MSMS	QEHF3_349_LR	1	Urine_deglyco_PIF_349	613.35	3	460.573	1378.7	77624.5	1.4317	0.0006594	331710	152.78	331710	152.78	613.349	60.717	0.56117	60.717	60.434	60.995	3.81e-06					50	16	4	0.704522	0.00173142	0.02192	0.00069426
SQILEGLGFNLTELSESDVHR	21	Deamidation (NQ)	_SQILEGLGFN(de)LTELSESDVHR_	SQILEGLGFN(1)LTELSESDVHR		SQ(-90.24)ILEGLGFN(90.24)LTELSESDVHR		0	1	0	0	P29622	P29622	P29622	SERPINA4	Kallistatin	MULTI-MSMS	QEHF3_349_LR	1	Urine_deglyco_PIF_349	859.114	3	782.392	2344.15	65361	3.5948	0.0028126	97631	76.386	97635	76.389	859.112	80.206	0.94326	80.206	79.859	80.802	0					66	22	5	0.953971	0.00150428	0.00429361	1.17e-28
SRTNFTSK	8	Deamidation (NQ)	_SRTN(de)FTSK_	SRTN(1)FTSK		SRTN(83.46)FTSK		0	1	0	1	P04216	P04216	P04216	THY1	Thy-1 membrane glycoprotein	MULTI-MSMS	QEHF3_349_LR	1	Urine_deglyco_PIF_349	467.27	3	314.494	940.461	88494.6	3.6135	0.0011364	485780	152.77	485780	152.78	467.269	32.296	0.65417	32.296	32.001	32.655	0					59	18	5	0.786031	0.00123872	0.00503435	0.012179
SSNGTFINSQRLSR	14	3 Deamidation (NQ)	_SSN(de)GTFIN(de)SQRLSR_	SSN(1)GTFIN(1)SQ(1)RLSR		SSN(54.9)GTFIN(54.9)SQ(54.9)RLSR		0	3	0	1	Q14BN4	Q14BN4	Q14BN4	SLMAP	Sarcolemmal membrane-associated protein	MULTI-MSMS	QEHF3_349_LR	1	Urine_deglyco_PIF_349	900.465	2	785.379	1568.74	65768.2	2.9461	0.0023138	145890	114.58	145900	114.58	899.96	36.466	0.71453	36.466	36.248	36.963	-3.81e-06					62	21	5	0.961797	0.00188601	0.00704244	0.0076114
STYNDTEDVSQASPSESEAR	20	Deamidation (NQ)	_STYN(de)DTEDVSQASPSESEAR_	STYN(1)DTEDVSQASPSESEAR		STYN(75.13)DTEDVSQ(-75.13)ASPSESEAR		0	1	0	0	Q6GTX8	Q6GTX8	Q6GTX8	LAIR1	Leukocyte-associated immunoglobulin-like receptor 1	MULTI-MSMS	QEHF3_349_LR	1	Urine_deglyco_PIF_349	801.693	3	725.305	2172.89	67652.8	4.484	0.0032523	105320	76.386	105320	76.389	802.025	35.207	1.1718	35.207	34.65	35.822	0					142	35	7	0.73473	0.00055399	0.00117837	8.2e-11
STYNDTEDVSQASPSESEAR	20	Deamidation (NQ)	_STYN(de)DTEDVSQASPSESEAR_	STYN(1)DTEDVSQASPSESEAR		STYN(192.55)DTEDVSQ(-192.55)ASPSESEAR		0	1	0	0	Q6GTX8	Q6GTX8	Q6GTX8	LAIR1	Leukocyte-associated immunoglobulin-like receptor 1	MULTI-MSMS	QEHF3_349_LR	1	Urine_deglyco_PIF_349	1202.54	2	1087.45	2172.89	55919.6	3.5161	0.0038236	105370	114.58	105370	114.58	1202.54	35.222	0.70475	35.222	34.904	35.609	-3.81e-06					80	20	6	0.964377	0.000877164	0.00146944	0
STYNDTEDVSQASPSESEAR	20	2 Deamidation (NQ)	_STYN(de)DTEDVSQASPSESEAR_	STYN(1)DTEDVSQ(1)ASPSESEAR		STYN(138.28)DTEDVSQ(138.28)ASPSESEAR		0	2	0	0	Q6GTX8	Q6GTX8	Q6GTX8	LAIR1	Leukocyte-associated immunoglobulin-like receptor 1	MULTI-MSMS	QEHF3_349_LR	1	Urine_deglyco_PIF_349	802.359	3	725.633	2173.88	67989.6	3.7542	0.0027242	105270	76.389	105280	76.391	802.356	36.214	0.56517	36.214	35.916	36.481	0					48	17	4	0.872533	0.00158009	0.0319187	5.93e-21
SVQEIQATFFYFTPNKTEDTIFLR	24	Deamidation (NQ)	_SVQEIQATFFYFTPN(de)KTEDTIFLR_	SVQEIQATFFYFTPN(1)KTEDTIFLR		SVQ(-62.1)EIQ(-53.55)ATFFYFTPN(53.55)KTEDTIFLR		0	1	0	1	P19652;P02763	P19652;P02763	P19652	ORM2;ORM1	Alpha-1-acid glycoprotein 2;Alpha-1-acid glycoprotein 1	MULTI-MSMS	QEHF3_349_LR	1	Urine_deglyco_PIF_349	839.952	4	724.866	2895.43	65121.3	3.9892	0.0028916	158070	114.58	158080	114.58	839.696	82.858	0.63079	82.858	82.575	83.205	7.63e-06					48	14	5	0.849389	0.00164887	0.0102874	3.45e-05
SVQEIQATFFYFTPNKTEDTIFLR	24	Deamidation (NQ)	_SVQEIQATFFYFTPN(de)KTEDTIFLR_	SVQEIQATFFYFTPN(1)KTEDTIFLR		SVQ(-87.3)EIQ(-75.59)ATFFYFTPN(75.59)KTEDTIFLR		0	1	0	1	P19652;P02763	P19652;P02763	P19652	ORM2;ORM1	Alpha-1-acid glycoprotein 2;Alpha-1-acid glycoprotein 1	MULTI-MSMS	QEHF3_349_LR	1	Urine_deglyco_PIF_349	1119.6	3	966.152	2895.43	59114.7	3.42	0.0033042	158130	152.77	158130	152.78	1119.26	82.906	0.67165	82.906	82.534	83.205	0					23	15	3	0.78468	0.000436133	0.00321063	4.51e-13
SVVAPATDGGLNLTSTFLR	19	Deamidation (NQ)	_SVVAPATDGGLN(de)LTSTFLR_	SVVAPATDGGLN(1)LTSTFLR		SVVAPATDGGLN(152.01)LTSTFLR		0	1	0	0	P41222	P41222	P41222	PTGDS	Prostaglandin-H2 D-isomerase	MULTI-MSMS	QEHF3_349_LR	1	Urine_deglyco_PIF_349	717.396	3	640.674	1919	72299.6	1.5461	0.00099052	119230	76.388	119230	76.389	717.396	66.152	1.0259	66.152	65.698	66.723	7.63e-06					98	28	5	0.403875	0.000146961	0.00113517	6.72e-20
SVVAPATDGGLNLTSTFLR	19	Deamidation (NQ)	_SVVAPATDGGLN(de)LTSTFLR_	SVVAPATDGGLN(1)LTSTFLR		SVVAPATDGGLN(159.4)LTSTFLR		0	1	0	0	P41222	P41222	P41222	PTGDS	Prostaglandin-H2 D-isomerase	MULTI-MSMS	QEHF3_349_LR	1	Urine_deglyco_PIF_349	717.398	3	640.674	1919	71275.2	1.8681	0.0011969	119230	76.387	119230	76.388	717.395	68.133	0.7995	68.133	67.622	68.422	7.63e-06					104	22	7	0.633166	0.00493747	0.106924	1.13e-23
SVVAPATDGGLNLTSTFLR	19	Deamidation (NQ)	_SVVAPATDGGLN(de)LTSTFLR_	SVVAPATDGGLN(1)LTSTFLR		SVVAPATDGGLN(268.37)LTSTFLR		0	1	0	0	P41222	P41222	P41222	PTGDS	Prostaglandin-H2 D-isomerase	MULTI-MSMS	QEHF3_349_LR	1	Urine_deglyco_PIF_349	1075.59	2	960.507	1919	58841.9	1.91	0.0018346	119290	114.58	119290	114.58	1075.59	68.124	0.5902	68.124	67.832	68.422	0					72	16	6	0.922758	0.00578614	0.0748348	7.81e-120
SVVAPATDGGLNLTSTFLR	19	Deamidation (NQ)	_SVVAPATDGGLN(de)LTSTFLR_	SVVAPATDGGLN(1)LTSTFLR		SVVAPATDGGLN(210.98)LTSTFLR		0	1	0	0	P41222	P41222	P41222	PTGDS	Prostaglandin-H2 D-isomerase	MULTI-MSMS	QEHF3_349_LR	1	Urine_deglyco_PIF_349	717.396	3	640.674	1919	71275.2	1.8748	0.0012011	119230	76.386	119230	76.388	717.395	68.809	3.0658	68.809	68.345	71.411	0					314	80	8	0.997455	0.123307	0.630281	6.24e-58
SVVAPATDGGLNLTSTFLR	19	Deamidation (NQ)	_SVVAPATDGGLN(de)LTSTFLR_	SVVAPATDGGLN(1)LTSTFLR		SVVAPATDGGLN(325.27)LTSTFLR		0	1	0	0	P41222	P41222	P41222	PTGDS	Prostaglandin-H2 D-isomerase	MULTI-MSMS	QEHF3_349_LR	1	Urine_deglyco_PIF_349	1075.59	2	960.507	1919	59269.1	1.9157	0.00184	119290	114.58	119290	114.58	1075.59	68.779	1.5969	68.779	68.384	69.981	0					175	42	7	0.991821	0.0222476	0.100932	3.61e-210
SVVAPATDGGLNLTSTFLRK	20	Deamidation (NQ)	_SVVAPATDGGLN(de)LTSTFLRK_	SVVAPATDGGLN(1)LTSTFLRK		SVVAPATDGGLN(176.11)LTSTFLRK		0	1	0	1	P41222	P41222	P41222	PTGDS	Prostaglandin-H2 D-isomerase	MULTI-MSMS	QEHF3_349_LR	1	Urine_deglyco_PIF_349	627.615	4	512.781	2047.09	76880.6	1.8413	0.00094418	223450	114.58	223450	114.58	627.363	65.824	0.56381	65.824	65.522	66.086	0					71	15	6	0.746589	0.00251483	0.026478	2.6e-34
SVVAPATDGGLNLTSTFLRK	20	Deamidation (NQ)	_SVVAPATDGGLN(de)LTSTFLRK_	SVVAPATDGGLN(1)LTSTFLRK		SVVAPATDGGLN(275.68)LTSTFLRK		0	1	0	1	P41222	P41222	P41222	PTGDS	Prostaglandin-H2 D-isomerase	MULTI-MSMS	QEHF3_349_LR	1	Urine_deglyco_PIF_349	836.483	3	683.372	2047.09	67393.9	2.2476	0.001536	223560	152.78	223560	152.78	836.482	65.822	0.77472	65.822	65.486	66.261	0					95	21	7	0.977481	0.0224026	0.140746	5.03e-125
SVVAPATDGGLNLTSTFLRKNQCETR	26	2 Deamidation (NQ)	_SVVAPATDGGLN(de)LTSTFLRKN(de)QCETR_	SVVAPATDGGLN(1)LTSTFLRKN(0.968)Q(0.032)CETR		SVVAPATDGGLN(100.62)LTSTFLRKN(14.79)Q(-14.79)CETR		0	2	0	2	P41222	P41222	P41222	PTGDS	Prostaglandin-H2 D-isomerase	MULTI-MSMS	QEHF3_349_LR	1	Urine_deglyco_PIF_349	824.942	4	710.108	2836.4	66858.4	1.1506	0.00081706	161360	114.58	161360	114.58	824.94	61.385	0.52379	61.385	61.096	61.62	0					58	14	5	0.883115	0.00225181	0.00511808	8.06e-115
SWNETLTSR	9	Deamidation (NQ)	_SWN(de)ETLTSR_	SWN(1)ETLTSR		SWN(106.16)ETLTSR		0	1	0	0	O75947	O75947	O75947	ATP5H	ATP synthase subunit d, mitochondrial	MULTI-MSMS	QEHF3_349_LR	1	Urine_deglyco_PIF_349	662.343	2	547.759	1093.5	75466.2	2.6967	0.0014771	209180	114.58	209190	114.58	662.342	47.175	0.74081	47.175	46.772	47.513	0					60	23	5	0.873392	0.00314058	0.111502	0.0037774
SYNVTSVLFR	10	Deamidation (NQ)	_SYN(de)VTSVLFR_	SYN(1)VTSVLFR		SYN(92.79)VTSVLFR		0	1	0	0	P80188	P80188	P80188	LCN2	Neutrophil gelatinase-associated lipocalin	MULTI-MSMS	QEHF3_349_LR	1	Urine_deglyco_PIF_349	708.392	2	593.809	1185.6	73971.1	2.0355	0.0012087	192960	114.58	192960	114.58	708.391	63.268	0.54306	63.268	62.96	63.503	0					50	15	4	0.53668	0.0031534	0.0380087	0.0024609
TAGWNIPMGLLFNQTGSCK	19	Oxidation (M),Deamidation (NQ)	_TAGWNIPMGLLFN(de)QTGSCK_	TAGWNIPMGLLFN(0.997)Q(0.003)TGSCK	TAGWNIPM(1)GLLFNQTGSCK	TAGWN(-101.82)IPMGLLFN(25.84)Q(-25.84)TGSCK	TAGWNIPM(135.49)GLLFNQTGSCK	0	1	1	0	P02788	P02788	P02788	LTF	Lactotransferrin;Lactoferricin-H;Kaliocin-1;Lactoferroxin-A;Lactoferroxin-B;Lactoferroxin-C	MULTI-MSMS	QEHF3_349_LR	1	Urine_deglyco_PIF_349	857.78	3	704.668	2110.98	66279	3.6183	0.0025497	216800	152.78	216810	152.78	857.777	71.239	1.1193	71.239	70.756	71.875	0					141	28	7	0.880998	0.00351778	0.0335402	3.69e-17
TAGWNIPMGLLFNQTGSCK	19	Oxidation (M),Deamidation (NQ)	_TAGWNIPMGLLFN(de)QTGSCK_	TAGWNIPMGLLFN(0.967)Q(0.033)TGSCK	TAGWNIPM(1)GLLFNQTGSCK	TAGWN(-86.52)IPMGLLFN(14.69)Q(-14.69)TGSCK	TAGWNIPM(121.26)GLLFNQTGSCK	0	1	1	0	P02788	P02788	P02788	LTF	Lactotransferrin;Lactoferricin-H;Kaliocin-1;Lactoferroxin-A;Lactoferroxin-B;Lactoferroxin-C	MULTI-MSMS	QEHF3_349_LR	1	Urine_deglyco_PIF_349	643.587	4	528.753	2110.98	75381.3	3.2123	0.0016985	216700	114.58	216710	114.58	643.335	71.173	0.87694	71.173	70.837	71.714	-7.63e-06					83	22	5	0.83639	0.00253273	0.0649288	1.03e-14
TDNGTYR	7	Deamidation (NQ)	_TDN(de)GTYR_	TDN(1)GTYR		TDN(113.7)GTYR		0	1	0	0	Q8N3J6;Q9BY67	Q8N3J6;Q9BY67	Q9BY67	CADM2;CADM1	Cell adhesion molecule 2;Cell adhesion molecule 1	MULTI-MSMS	QEHF3_349_LR	1	Urine_deglyco_PIF_349	528.763	2	414.18	826.346	84170	2.9572	0.0012248	276650	114.58	276650	114.58	528.762	23.905	0.62589	23.905	23.501	24.126	0					30	15	3	0.783894	0.00291393	0.0325989	0.0025566
TDNSLLDQALQNDTVFLNMR	20	Oxidation (M),Deamidation (NQ)	_TDNSLLDQALQN(de)DTVFLNMR_	TDNSLLDQALQ(0.093)N(0.906)DTVFLN(0.001)MR	TDNSLLDQALQNDTVFLNM(1)R	TDN(-94.66)SLLDQ(-52.99)ALQ(-9.89)N(9.89)DTVFLN(-28.99)MR	TDNSLLDQALQNDTVFLNM(123.83)R	0	1	1	0	O75144	O75144	O75144	ICOSLG	ICOS ligand	MULTI-MSMS	QEHF3_349_LR	1	Urine_deglyco_PIF_349	852.429	3	775.706	2324.1	64890	2.5077	0.0019452	98473	76.386	98476	76.388	852.427	76.128	0.95429	76.128	75.697	76.651	0					109	21	7	0.877163	0.00922109	0.0462714	1.93e-16
TDNSLLDQALQNDTVFLNMR	20	Oxidation (M),Deamidation (NQ)	_TDNSLLDQALQN(de)DTVFLNMR_	TDNSLLDQALQ(0.053)N(0.947)DTVFLNMR	TDNSLLDQALQNDTVFLNM(1)R	TDN(-104.34)SLLDQ(-43.22)ALQ(-12.55)N(12.55)DTVFLN(-57.06)MR	TDNSLLDQALQNDTVFLNM(157.59)R	0	1	1	0	O75144	O75144	O75144	ICOSLG	ICOS ligand	MULTI-MSMS	QEHF3_349_LR	1	Urine_deglyco_PIF_349	1278.14	2	1163.06	2324.1	55319.2	2.0556	0.0023908	98517	114.58	98519	114.58	1278.14	76.132	0.51925	76.132	75.815	76.335	0					44	12	5	0.962821	0.00109998	0.0113139	3.03e-28
TDNSLLDQALQNDTVFLNMR	20	Oxidation (M),Deamidation (NQ)	_TDNSLLDQALQN(de)DTVFLNMR_	TDNSLLDQ(0.001)ALQ(0.091)N(0.9)DTVFLN(0.007)MR	TDNSLLDQALQNDTVFLNM(1)R	TDN(-52.67)SLLDQ(-27.8)ALQ(-9.94)N(9.94)DTVFLN(-20.9)MR	TDNSLLDQALQNDTVFLNM(72.59)R	0	1	1	0	O75144	O75144	O75144	ICOSLG	ICOS ligand	MULTI-MSMS	QEHF3_349_LR	1	Urine_deglyco_PIF_349	639.574	4	582.031	2324.1	75986.1	2.2131	0.0012881	98432	57.29	98434	57.292	639.572	76.114	0.67934	76.114	75.776	76.456	-7.63e-06					62	16	6	0.784339	0.00398256	0.0523917	0.00034392
TDNSLLDQALQNDTVFLNMR	20	Deamidation (NQ)	_TDNSLLDQALQN(de)DTVFLNMR_	TDNSLLDQALQ(0.158)N(0.842)DTVFLNMR		TDN(-132.71)SLLDQ(-84.08)ALQ(-7.27)N(7.27)DTVFLN(-56.01)MR		0	1	0	0	O75144	O75144	O75144	ICOSLG	ICOS ligand	MULTI-MSMS	QEHF3_349_LR	1	Urine_deglyco_PIF_349	847.1	3	770.374	2308.1	64999.6	3.7067	0.0028555	99158	76.389	99162	76.392	847.097	82.053	0.63103	82.053	81.737	82.368	0					62	14	6	0.848442	0.00387125	0.0497914	1.78e-28
TFVNGTR	7	Deamidation (NQ)	_TFVN(de)GTR_	TFVN(1)GTR		TFVN(81.64)GTR		0	1	0	0	Q13402	Q13402	Q13402	MYO7A	Unconventional myosin-VIIa	MULTI-MSMS	QEHF3_349_LR	1	Urine_deglyco_PIF_349	512.787	2	398.203	794.392	85874.6	3.3493	0.0013337	287750	114.58	287750	114.58	512.785	35.988	0.63937	35.988	35.609	36.248	3.81e-06					46	20	4	0.70823	0.00161291	0.0700455	0.020962
TGVCPELQADQNCTQECVSDSECADNLK	28	Deamidation (NQ)	_TGVCPELQADQN(de)CTQECVSDSECADNLK_	TGVCPELQADQ(0.034)N(0.965)CTQECVSDSECADNLK		TGVCPELQ(-34.02)ADQ(-14.5)N(14.5)CTQ(-70.86)ECVSDSECADN(-218.08)LK		0	1	0	0	Q14508	Q14508	Q14508	WFDC2	WAP four-disulfide core domain protein 2	MULTI-MSMS	QEHF3_349_LR	1	Urine_deglyco_PIF_349	1230.55	3	1077.11	3228.3	55060.9	0.76948	0.00082881	141840	152.77	141840	152.78	1230.55	49.941	0.88295	49.941	49.601	50.484	0					159	27	9	0.966268	0.00198696	0.01048	9.28e-100
TGVCPELQADQNCTQECVSDSECADNLK	28	Deamidation (NQ)	_TGVCPELQADQN(de)CTQECVSDSECADNLK_	TGVCPELQADQ(0.105)N(0.895)CTQECVSDSECADNLK		TGVCPELQ(-48.38)ADQ(-9.29)N(9.29)CTQ(-66.78)ECVSDSECADN(-234.86)LK		0	1	0	0	Q14508	Q14508	Q14508	WFDC2	WAP four-disulfide core domain protein 2	MULTI-MSMS	QEHF3_349_LR	1	Urine_deglyco_PIF_349	923.165	4	808.081	3228.3	62217.9	1.0185	0.00082301	141790	114.58	141790	114.58	923.163	49.948	1.1364	49.948	49.474	50.611	0					228	35	11	0.98216	0.0165143	0.0683097	5.46e-134
TGVCPELQADQNCTQECVSDSECADNLK	28	2 Deamidation (NQ)	_TGVCPELQADQN(de)CTQECVSDSECADNLK_	TGVCPELQ(0.02)ADQ(0.987)N(0.989)CTQ(0.004)ECVSDSECADNLK		TGVCPELQ(-19.99)ADQ(19.99)N(19.99)CTQ(-24.96)ECVSDSECADN(-158.09)LK		0	2	0	0	Q14508	Q14508	Q14508	WFDC2	WAP four-disulfide core domain protein 2	MULTI-MSMS	QEHF3_349_LR	1	Urine_deglyco_PIF_349	1230.88	3	1077.43	3229.28	55261.2	1.9631	0.0021151	141800	152.78	141800	152.78	1230.54	50.814	0.92041	50.814	50.36	51.28	0					83	29	4	0.735236	0.00171234	0.0233787	3.26e-60
TGVCPELQADQNCTQECVSDSECADNLK	28	2 Deamidation (NQ)	_TGVCPELQADQN(de)CTQECVSDSECADNLK_	TGVCPELQADQ(0.198)N(0.802)CTQ(1)ECVSDSECADNLK		TGVCPELQ(-50.82)ADQ(-6.07)N(6.07)CTQ(71.03)ECVSDSECADN(-175.14)LK		0	2	0	0	Q14508	Q14508	Q14508	WFDC2	WAP four-disulfide core domain protein 2	MULTI-MSMS	QEHF3_349_LR	1	Urine_deglyco_PIF_349	923.411	4	808.327	3229.28	62234.6	2.1391	0.0017291	141750	114.58	141750	114.58	923.159	51.403	0.74803	51.403	51.218	51.966	0					148	23	8	0.710661	0.00497317	0.0271689	2.62e-100
TGVCPELQADQNCTQECVSDSECADNLK	28	2 Deamidation (NQ)	_TGVCPELQADQN(de)CTQECVSDSECADNLK_	TGVCPELQ(0.596)ADQ(0.533)N(0.871)CTQECVSDSECADNLK		TGVCPELQ(0.64)ADQ(-0.64)N(5.59)CTQ(-42.14)ECVSDSECADN(-138.64)LK		0	2	0	0	Q14508	Q14508	Q14508	WFDC2	WAP four-disulfide core domain protein 2	MULTI-MSMS	QEHF3_349_LR	1	Urine_deglyco_PIF_349	1230.88	3	1077.43	3229.28	53815.3	1.8035	0.0019432	141790	152.77	141800	152.78	1230.88	52.423	0.70841	52.423	51.966	52.674	0					70	21	5	0.946187	0.000784272	0.0126509	1.51e-37
TGVCPELQADQNCTQECVSDSECADNLK	28	2 Deamidation (NQ)	_TGVCPELQADQN(de)CTQECVSDSECADNLK_	TGVCPELQADQ(1)N(1)CTQECVSDSECADNLK		TGVCPELQ(-35.34)ADQ(35.34)N(41.18)CTQ(-52.19)ECVSDSECADN(-198.62)LK		0	2	0	0	Q14508	Q14508	Q14508	WFDC2	WAP four-disulfide core domain protein 2	MULTI-MSMS	QEHF3_349_LR	1	Urine_deglyco_PIF_349	923.409	4	808.327	3229.28	62082.5	2.0548	0.0016609	141750	114.58	141750	114.58	923.409	52.454	0.92435	52.454	51.873	52.798	-3.81e-06					181	28	8	0.968167	0.00534037	0.0290848	2.12e-85
TKPREEQFNSTFR	13	Deamidation (NQ)	_TKPREEQFN(de)STFR_	TKPREEQ(0.235)FN(0.765)STFR		TKPREEQ(-5.13)FN(5.13)STFR		0	1	0	2	P01859	P01859	P01859	IGHG2	Ig gamma-2 chain C region	MULTI-MSMS	QEHF3_349_LR	1	Urine_deglyco_PIF_349	700.718	3	547.606	1639.8	74222.3	5.4924	0.0030077	278990	152.77	278990	152.78	700.715	38.779	0.44733	38.779	38.536	38.984	0					40	13	4	0.721444	0.00152409	0.0190972	0.011817
TKPREEQFNSTFR	13	Deamidation (NQ)	_TKPREEQFN(de)STFR_	TKPREEQ(0.001)FN(0.999)STFR		TKPREEQ(-30.8)FN(30.8)STFR		0	1	0	2	P01859	P01859	P01859	IGHG2	Ig gamma-2 chain C region	MULTI-MSMS	QEHF3_349_LR	1	Urine_deglyco_PIF_349	525.79	4	410.956	1639.8	83550.2	4.8398	0.001989	278820	114.58	278820	114.58	525.538	38.761	0.88489	38.761	38.438	39.323	0					85	27	5	0.673608	0.00393679	0.0402294	4.58e-07
TKPREEQYNSTYR	13	Deamidation (NQ)	_TKPREEQYN(de)STYR_	TKPREEQYN(1)STYR		TKPREEQ(-49.41)YN(49.41)STYR		0	1	0	2	P01857	P01857	P01857	IGHG1	Ig gamma-1 chain C region	MULTI-MSMS	QEHF3_349_LR	1	Urine_deglyco_PIF_349	533.786	4	418.954	1671.79	84990.7	2.4507	0.0010267	273490	114.58	273500	114.58	533.534	30.277	0.60816	30.277	30.024	30.632	0					57	17	6	0.871929	0.00153492	0.00424208	1.5e-39
TLAGENQTAFEIEELNR	17	Deamidation (NQ)	_TLAGEN(de)QTAFEIEELNR_	TLAGEN(0.762)Q(0.238)TAFEIEELNR		TLAGEN(5.05)Q(-5.05)TAFEIEELN(-60.87)R		0	1	0	0	P11047	P11047	P11047	LAMC1	Laminin subunit gamma-1	MULTI-MSMS	QEHF3_349_LR	1	Urine_deglyco_PIF_349	722.706	3	645.981	1934.92	74334.8	2.1322	0.0013774	118250	76.388	118250	76.389	722.704	59.555	0.39199	59.555	59.359	59.751	3.81e-06					35	10	5	0.561039	0.000475475	0.0142071	0.0026178
TNSTFVQALVEHVKEECDR	19	Deamidation (NQ)	_TN(de)STFVQALVEHVKEECDR_	TN(1)STFVQALVEHVKEECDR		TN(83.45)STFVQ(-83.45)ALVEHVKEECDR		0	1	0	1	P07602	P07602	P07602	PSAP	Prosaposin;Saposin-A;Saposin-B-Val;Saposin-B;Saposin-C;Saposin-D	MULTI-MSMS	QEHF3_349_LR	1	Urine_deglyco_PIF_349	681.356	4	566.522	2262.06	73092.7	3.4663	0.0019637	202250	114.58	202260	114.58	681.354	71.484	2.0965	71.484	70.872	72.968	-7.63e-06					244	54	5	0.972925	0.00526397	0.0275611	1.08e-23
TPLTANITK	9	Deamidation (NQ)	_TPLTAN(de)ITK_	TPLTAN(1)ITK		TPLTAN(87.18)ITK		0	1	0	0	P01877	P01877	P01877	IGHA2	Ig alpha-2 chain C region	MULTI-MSMS	QEHF3_349_LR	1	Urine_deglyco_PIF_349	709.437	2	480.274	958.534	73791.6	0.67901	0.00032611	477150	229.16	477150	229.16	709.437	49.297	0.68147	49.297	48.951	49.633	0					63	21	4	0.897291	0.00191925	0.0281368	0.0078431
TPLTANITK	9	Deamidation (NQ)	_TPLTAN(de)ITK_	TPLTAN(1)ITK		TPLTAN(92.54)ITK		0	1	0	0	P01877	P01877	P01877	IGHA2	Ig alpha-2 chain C region	MULTI-MSMS	QEHF3_349_LR	1	Urine_deglyco_PIF_349	473.294	3	320.518	958.534	87742	-0.11064	-3.55e-05	476650	152.78	476650	152.78	473.294	49.298	0.67908	49.298	48.984	49.663	0					41	21	3	0.902083	0.00121759	0.0211185	0.0033059
TSPANCTWLILGSK	14	Deamidation (NQ)	_TSPAN(de)CTWLILGSK_	TSPAN(1)CTWLILGSK		TSPAN(56.51)CTWLILGSK		0	1	0	0	Q7Z4F1	Q7Z4F1	Q7Z4F1	LRP10	Low-density lipoprotein receptor-related protein 10	MULTI-MSMS	QEHF3_349_LR	1	Urine_deglyco_PIF_349	669.706	3	516.929	1547.77	75936.5	2.129	0.0011006	295550	152.78	295550	152.78	670.039	67.891	0.54424	67.891	67.585	68.13	0					43	15	4	0.42852	0.0005852	0.00916866	0.0090415
VANLTFVVNSLDGK	14	Deamidation (NQ)	_VAN(de)LTFVVNSLDGK_	VAN(1)LTFVVNSLDGK		VAN(89.33)LTFVVN(-89.33)SLDGK		0	1	0	0	Q14314	Q14314	Q14314	FGL2	Fibroleukin	MULTI-MSMS	QEHF3_349_LR	1	Urine_deglyco_PIF_349	646.38	3	493.268	1476.78	76787.1	3.8829	0.0019153	309720	152.78	309720	152.78	646.378	78.269	0.61803	78.269	77.993	78.611	0					44	14	4	0.938778	0.00122908	0.00948632	9.02e-08
VCDGILDCPGREDENNTSTGK	21	Deamidation (NQ)	_VCDGILDCPGREDEN(de)NTSTGK_	VCDGILDCPGREDEN(0.758)N(0.242)TSTGK		VCDGILDCPGREDEN(4.97)N(-4.97)TSTGK		0	1	0	1	P98164	P98164	P98164	LRP2	Low-density lipoprotein receptor-related protein 2	MULTI-MSMS	QEHF3_349_LR	1	Urine_deglyco_PIF_349	700.088	4	585.254	2336.98	71249.8	3.7989	0.0022233	195780	114.58	195780	114.58	700.086	44.89	0.52413	44.89	44.548	45.072	0					57	15	7	0.301627	0.000921149	0.0149816	0.0036446
VCQDCPLLAPLNDTR	15	Deamidation (NQ)	_VCQDCPLLAPLN(de)DTR_	VCQDCPLLAPLN(1)DTR		VCQ(-162)DCPLLAPLN(162)DTR		0	1	0	0	P02765	P02765	P02765	AHSG	Alpha-2-HS-glycoprotein;Alpha-2-HS-glycoprotein chain A;Alpha-2-HS-glycoprotein chain B	MULTI-MSMS	QEHF3_349_LR	1	Urine_deglyco_PIF_349	1002	2	886.919	1771.82	61056.7	0.56931	0.00050493	129190	114.58	129190	114.58	1002	61.467	1.3512	61.467	60.639	61.99	0					195	39	7	0.969041	0.0407163	0.0911166	8.49e-79
VCQDCPLLAPLNDTR	15	Deamidation (NQ)	_VCQDCPLLAPLN(de)DTR_	VCQDCPLLAPLN(1)DTR		VCQ(-118.71)DCPLLAPLN(118.71)DTR		0	1	0	0	P02765	P02765	P02765	AHSG	Alpha-2-HS-glycoprotein;Alpha-2-HS-glycoprotein chain A;Alpha-2-HS-glycoprotein chain B	MULTI-MSMS	QEHF3_349_LR	1	Urine_deglyco_PIF_349	668.003	3	591.615	1771.82	72436.1	0.29243	0.00017301	129120	76.388	129120	76.388	668.338	61.487	1.9606	61.487	60.298	62.258	0					249	57	7	0.981322	0.0309171	0.125236	2.67e-10
VCQDCPLLAPLNDTR	15	2 Deamidation (NQ)	_VCQDCPLLAPLN(de)DTR_	VCQ(1)DCPLLAPLN(1)DTR		VCQ(155.2)DCPLLAPLN(155.2)DTR		0	2	0	0	P02765	P02765	P02765	AHSG	Alpha-2-HS-glycoprotein;Alpha-2-HS-glycoprotein chain A;Alpha-2-HS-glycoprotein chain B	MULTI-MSMS	QEHF3_349_LR	1	Urine_deglyco_PIF_349	1002.5	2	887.411	1772.81	59365.6	2.2601	0.0020056	129120	114.58	129120	114.58	1002.49	62.726	0.83781	62.726	62.363	63.201	0					86	24	5	0.899139	0.00138654	0.0154317	2.15e-13
VCQDCPLLAPLNDTR	15	2 Deamidation (NQ)	_VCQDCPLLAPLN(de)DTR_	VCQ(1)DCPLLAPLN(1)DTR		VCQ(129.88)DCPLLAPLN(129.88)DTR		0	2	0	0	P02765	P02765	P02765	AHSG	Alpha-2-HS-glycoprotein;Alpha-2-HS-glycoprotein chain A;Alpha-2-HS-glycoprotein chain B	MULTI-MSMS	QEHF3_349_LR	1	Urine_deglyco_PIF_349	1002.49	2	887.411	1772.81	61521.6	1.1147	0.00098923	129120	114.58	129120	114.58	1002.49	63.981	0.7351	63.981	63.764	64.499	0					70	20	4	0.912814	0.000811966	0.00166866	2.66e-09
VCQDCPLLAPLNDTR	15	2 Deamidation (NQ)	_VCQDCPLLAPLN(de)DTR_	VCQ(1)DCPLLAPLN(1)DTR		VCQ(115.73)DCPLLAPLN(115.73)DTR		0	2	0	0	P02765	P02765	P02765	AHSG	Alpha-2-HS-glycoprotein;Alpha-2-HS-glycoprotein chain A;Alpha-2-HS-glycoprotein chain B	MULTI-MSMS	QEHF3_349_LR	1	Urine_deglyco_PIF_349	1002.5	2	887.411	1772.81	59641.7	1.4733	0.0013074	129120	114.58	129120	114.58	1002.49	65.322	0.99053	65.322	64.818	65.808	0					85	27	4	0.964365	0.000899508	0.00905873	6.47e-08
VCQDCPLLAPLNDTR	15	2 Deamidation (NQ)	_VCQDCPLLAPLN(de)DTR_	VCQ(1)DCPLLAPLN(1)DTR		VCQ(59.15)DCPLLAPLN(59.15)DTR		0	2	0	0	P02765	P02765	P02765	AHSG	Alpha-2-HS-glycoprotein;Alpha-2-HS-glycoprotein chain A;Alpha-2-HS-glycoprotein chain B	MULTI-MSMS	QEHF3_349_LR	1	Urine_deglyco_PIF_349	668.665	3	591.943	1772.81	75041	1.1913	0.00070518	129050	76.388	129050	76.388	668.665	65.288	1.0961	65.288	64.675	65.771	0					96	30	4	0.83994	0.00100402	0.0115248	0.019435
VEDEGNYTCLFVTFPQGSR	19	Deamidation (NQ)	_VEDEGN(de)YTCLFVTFPQGSR_	VEDEGN(1)YTCLFVTFPQGSR		VEDEGN(86.67)YTCLFVTFPQ(-86.67)GSR		0	1	0	0	P15151	P15151	P15151	PVR	Poliovirus receptor	MULTI-MSMS	QEHF3_349_LR	1	Urine_deglyco_PIF_349	817.726	3	740.669	2218.98	67469.1	2.7505	0.0020372	103130	76.387	103140	76.389	817.39	67.536	0.65511	67.536	67.143	67.798	0					69	17	5	0.952365	0.00169781	0.0136204	1.93e-10
VLNSIGSDIDNVTQR	15	Deamidation (NQ)	_VLNSIGSDIDN(de)VTQR_	VLNSIGSDIDN(1)VTQR		VLN(-101.15)SIGSDIDN(38.1)VTQ(-38.1)R		0	1	0	0	O43490	O43490	O43490	PROM1	Prominin-1	MULTI-MSMS	QEHF3_349_LR	1	Urine_deglyco_PIF_349	621.336	3	544.613	1630.82	78548.2	1.7786	0.00096865	140260	76.388	140260	76.389	621.335	63.391	0.63714	63.391	62.995	63.632	0					43	18	4	0.959178	0.00276978	0.0528286	7.81e-09
VNNVTSER	8	Deamidation (NQ)	_VNN(de)VTSER_	VN(0.073)N(0.927)VTSER		VN(-11.05)N(11.05)VTSER		0	1	0	0	P20929	P20929	P20929	NEB	Nebulin	MULTI-MSMS	QEHF3_349_LR	1	Urine_deglyco_PIF_349	574.809	2	460.228	918.441	81609.2	2.6412	0.0012155	248970	114.58	248970	114.58	574.808	30.24	0.67382	30.24	29.891	30.565	0					53	19	5	0.710106	0.00239705	0.0121575	0.021726
VNSDGGLVALRNITAVGK	18	Deamidation (NQ)	_VNSDGGLVALRN(de)ITAVGK_	VNSDGGLVALRN(1)ITAVGK		VN(-114.79)SDGGLVALRN(114.79)ITAVGK		0	1	0	1	P55290	P55290	P55290	CDH13	Cadherin-13	MULTI-MSMS	QEHF3_349_LR	1	Urine_deglyco_PIF_349	748.779	3	595.667	1783.98	70589.5	1.3803	0.00082222	256480	152.78	256480	152.78	748.777	63.277	0.54184	63.277	62.995	63.536	3.81e-06					57	15	5	0.826602	0.00287586	0.0223759	1.23e-21
VPGNVTAVLGETLK	14	Deamidation (NQ)	_VPGN(de)VTAVLGETLK_	VPGN(1)VTAVLGETLK		VPGN(98.94)VTAVLGETLK		0	1	0	0	P01833	P01833	P01833	PIGR	Polymeric immunoglobulin receptor;Secretory component	MULTI-MSMS	QEHF3_349_LR	1	Urine_deglyco_PIF_349	620.044	3	466.933	1397.78	77237.4	3.3471	0.0015629	327190	152.78	327190	152.78	619.709	70.503	1.1202	70.503	69.981	71.101	0					131	28	7	0.856205	0.00574874	0.066202	1.89e-06
VPGNVTAVLGETLK	14	Deamidation (NQ)	_VPGN(de)VTAVLGETLK_	VPGN(1)VTAVLGETLK		VPGN(147.64)VTAVLGETLK		0	1	0	0	P01833	P01833	P01833	PIGR	Polymeric immunoglobulin receptor;Secretory component	MULTI-MSMS	QEHF3_349_LR	1	Urine_deglyco_PIF_349	929.563	2	699.896	1397.78	64564.4	3.4195	0.0023933	327430	229.16	327430	229.17	929.06	70.503	0.77518	70.503	70.131	70.906	0					80	19	5	0.842945	0.00202288	0.020753	4.19e-12
VPVTLALNNTLFLIEER	17	Deamidation (NQ)	_VPVTLALN(de)NTLFLIEER_	VPVTLALN(1)NTLFLIEER		VPVTLALN(34.96)N(-34.96)TLFLIEER		0	1	0	0	P15144	P15144	P15144	ANPEP	Aminopeptidase N	MULTI-MSMS	QEHF3_349_LR	1	Urine_deglyco_PIF_349	725.091	3	648.366	1942.08	72173.9	2.7799	0.0018024	117820	76.388	117820	76.39	725.089	88.755	0.33936	88.755	88.564	88.903	0					27	7	5	0.935125	0.00335534	0.0401887	6.55e-22
VQPFNVTQGK	10	Deamidation (NQ)	_VQPFN(de)VTQGK_	VQ(0.001)PFN(0.999)VTQGK		VQ(-29.99)PFN(29.99)VTQ(-53.14)GK		0	1	0	0	P13473	P13473	P13473	LAMP2	Lysosome-associated membrane glycoprotein 2	MULTI-MSMS	QEHF3_349_LR	1	Urine_deglyco_PIF_349	526.309	3	373.533	1117.58	84325.4	1.2521	0.00046772	409000	152.78	409000	152.78	526.309	50.294	0.50585	50.294	50.071	50.577	-3.81e-06					55	15	5	0.598642	0.00275608	0.0340042	0.0036853
VQPFNVTQGK	10	Deamidation (NQ)	_VQPFN(de)VTQGK_	VQPFN(1)VTQGK		VQ(-51.96)PFN(43.17)VTQ(-43.17)GK		0	1	0	0	P13473	P13473	P13473	LAMP2	Lysosome-associated membrane glycoprotein 2	MULTI-MSMS	QEHF3_349_LR	1	Urine_deglyco_PIF_349	788.96	2	559.796	1117.58	70399.2	1.9553	0.0010946	409370	229.16	409370	229.16	788.959	50.296	0.50539	50.296	50.038	50.544	0					47	15	4	0.733248	0.0012214	0.0243776	0.00061499
VTNDTESDINYLLK	14	Deamidation (NQ)	_VTN(de)DTESDINYLLK_	VTN(1)DTESDINYLLK		VTN(86.7)DTESDIN(-86.7)YLLK		0	1	0	0	P12821	P12821	P12821	ACE	Angiotensin-converting enzyme;Angiotensin-converting enzyme, soluble form	MULTI-MSMS	QEHF3_349_LR	1	Urine_deglyco_PIF_349	695.377	3	542.602	1624.78	73523.4	1.8796	0.0010199	281560	152.77	281560	152.78	695.375	65.875	0.63258	65.875	65.559	66.192	0					48	17	5	0.567796	0.001808	0.0134028	2.23e-07
VTVLGVATAPQQVLSNGVPVSNFTYSPDTK	30	2 Deamidation (NQ)	_VTVLGVATAPQQVLSN(de)GVPVSN(de)FTYSPDTK_	VTVLGVATAPQ(0.017)Q(0.063)VLSN(0.92)GVPVSN(1)FTYSPDTK		VTVLGVATAPQ(-17.3)Q(-11.63)VLSN(11.63)GVPVSN(40.88)FTYSPDTK		0	2	0	0	P10253	P10253	P10253	GAA	Lysosomal alpha-glucosidase;76 kDa lysosomal alpha-glucosidase;70 kDa lysosomal alpha-glucosidase	MULTI-MSMS	QEHF3_349_LR	1	Urine_deglyco_PIF_349	888.736	4	773.651	3090.58	65144.8	3.4154	0.0026423	148100	114.58	148110	114.58	888.735	72.394	0.59155	72.394	72.147	72.738	0					65	15	6	0.982356	0.00161257	0.0186449	3.38e-13
VVEGNHTVYR	10	Deamidation (NQ)	_VVEGN(de)HTVYR_	VVEGN(1)HTVYR		VVEGN(115.91)HTVYR		0	1	0	0	Q15438	Q15438	Q15438	CYTH1	Cytohesin-1	MULTI-MSMS	QEHF3_349_LR	1	Urine_deglyco_PIF_349	468.588	3	392.2	1173.58	88545.6	2.9688	0.0011644	194760	76.386	194770	76.387	468.92	32.591	0.72258	32.591	32.204	32.927	0					65	20	4	0.992368	0.00080132	0.0126639	0.00053083
VVGVPYQGNATALFILPSEGK	21	Deamidation (NQ)	_VVGVPYQGN(de)ATALFILPSEGK_	VVGVPYQ(0.25)GN(0.75)ATALFILPSEGK		VVGVPYQ(-4.78)GN(4.78)ATALFILPSEGK		0	1	0	0	P05154	P05154	P05154	SERPINA5	Plasma serine protease inhibitor	MULTI-MSMS	QEHF3_349_LR	1	Urine_deglyco_PIF_349	874.168	3	721.056	2160.15	65786.4	1.9952	0.0014387	211880	152.78	211880	152.78	874.166	75.03	0.58406	75.03	74.747	75.331	0					64	14	6	0.57119	0.00040441	0.00218264	3.43e-08
VVSETNDTK	9	Deamidation (NQ)	_VVSETN(de)DTK_	VVSETN(1)DTK		VVSETN(100.82)DTK		0	1	0	0	P05783	P05783	P05783	KRT18	Keratin, type I cytoskeletal 18	MULTI-MSMS	QEHF3_349_LR	1	Urine_deglyco_PIF_349	726.404	2	497.24	992.466	75239.7	4.5016	0.0022384	460860	229.16	460870	229.16	726.401	34.966	0.62367	34.966	34.717	35.341	0					33	15	3	0.812967	0.000637779	0.00101585	0.0043519
VYDPLYCESVHNFTLPSWATEDTMTK	26	Oxidation (M),Deamidation (NQ)	_VYDPLYCESVHN(de)FTLPSWATEDTMTK_	VYDPLYCESVHN(1)FTLPSWATEDTMTK	VYDPLYCESVHNFTLPSWATEDTM(1)TK	VYDPLYCESVHN(185.45)FTLPSWATEDTMTK	VYDPLYCESVHNFTLPSWATEDTM(185.45)TK	0	1	1	0	P15309	P15309	P15309	ACPP	Prostatic acid phosphatase;PAPf39	MULTI-MSMS	QEHF3_349_LR	1	Urine_deglyco_PIF_349	895.936	4	781.101	3120.37	63089.6	3.2636	0.0025492	146690	114.58	146700	114.58	895.933	72.658	0.75867	72.658	72.251	73.01	0					108	19	7	0.903359	0.010525	0.10969	1.65e-50
VYDPLYCESVHNFTLPSWATEDTMTK	26	Oxidation (M),Deamidation (NQ)	_VYDPLYCESVHN(de)FTLPSWATEDTMTK_	VYDPLYCESVHN(1)FTLPSWATEDTMTK	VYDPLYCESVHNFTLPSWATEDTM(1)TK	VYDPLYCESVHN(172.32)FTLPSWATEDTMTK	VYDPLYCESVHNFTLPSWATEDTM(172.32)TK	0	1	1	0	P15309	P15309	P15309	ACPP	Prostatic acid phosphatase;PAPf39	MULTI-MSMS	QEHF3_349_LR	1	Urine_deglyco_PIF_349	1194.58	3	1041.13	3120.37	55510.8	2.9645	0.0030864	146740	152.78	146740	152.78	1194.58	72.618	0.79977	72.618	72.251	73.051	7.63e-06					80	20	6	0.977645	0.00318112	0.0704831	8.74e-43
VYHVGLGDAAQPRNLTK	17	Deamidation (NQ)	_VYHVGLGDAAQPRN(de)LTK_	VYHVGLGDAAQ(0.246)PRN(0.754)LTK		VYHVGLGDAAQ(-4.87)PRN(4.87)LTK		0	1	0	1	Q8IWU5	Q8IWU5	Q8IWU5	SULF2	Extracellular sulfatase Sulf-2	MULTI-MSMS	QEHF3_349_LR	1	Urine_deglyco_PIF_349	575.582	4	460.748	1838.96	82902.5	3.5275	0.0016253	248690	114.58	248690	114.58	575.581	45.753	0.25373	45.753	45.567	45.821	0					13	7	2	0.419917	0.000589138	0.017308	0.0087669
WNNTGCQALPSQDEGPSK	18	Deamidation (NQ)	_WN(de)NTGCQALPSQDEGPSK_	WN(0.837)N(0.162)TGCQALPSQDEGPSK		WN(7.12)N(-7.12)TGCQ(-38.64)ALPSQ(-74.95)DEGPSK		0	1	0	0	P01833	P01833	P01833	PIGR	Polymeric immunoglobulin receptor;Secretory component	MULTI-MSMS	QEHF3_349_LR	1	Urine_deglyco_PIF_349	613.305	4	498.221	1988.85	77071.4	3.2598	0.0016241	229980	114.58	229980	114.58	613.052	47.316	0.61311	47.316	46.929	47.542	0					65	19	6	0.640131	0.00368636	0.0785229	8.04e-05
YAEDKFNETTEK	12	Deamidation (NQ)	_YAEDKFN(de)ETTEK_	YAEDKFN(1)ETTEK		YAEDKFN(129.17)ETTEK		0	1	0	1	P43652	P43652	P43652	AFM	Afamin	MULTI-MSMS	QEHF3_349_LR	1	Urine_deglyco_PIF_349	722.056	3	492.556	1474.65	71486.5	4.3175	0.0021266	465250	229.16	465260	229.17	722.053	46.207	0.54168	46.207	45.945	46.487	3.81e-06					78	17	6	0.942251	0.00720475	0.0871024	3.2e-06
YAEDKFNETTEK	12	Deamidation (NQ)	_YAEDKFN(de)ETTEK_	YAEDKFN(1)ETTEK		YAEDKFN(96.82)ETTEK		0	1	0	1	P43652	P43652	P43652	AFM	Afamin	MULTI-MSMS	QEHF3_349_LR	1	Urine_deglyco_PIF_349	541.793	4	369.669	1474.65	81587.3	3.8259	0.0014143	464940	171.87	464940	171.87	541.792	46.249	0.39473	46.249	46.005	46.399	0					34	12	3	0.700141	0.00166657	0.0274892	8.69e-05
YFYNGTSMACETFQYGGCMGNGNNFVTEK	29	2 Oxidation (M),Deamidation (NQ)	_YFYN(de)GTSMACETFQYGGCMGNGNNFVTEK_	YFYN(1)GTSMACETFQYGGCMGNGNNFVTEK	YFYNGTSM(1)ACETFQYGGCM(1)GNGNNFVTEK	YFYN(91.97)GTSMACETFQ(-91.97)YGGCMGN(-110.14)GN(-118.73)N(-122.7)FVTEK	YFYNGTSM(144.55)ACETFQYGGCM(144.55)GNGNNFVTEK	0	1	2	0	P02760	P02760	P02760	AMBP	Protein AMBP;Alpha-1-microglobulin;Inter-alpha-trypsin inhibitor light chain;Trypstatin	MULTI-MSMS	QEHF3_349_LR	1	Urine_deglyco_PIF_349	960.67	4	845.837	3379.32	61035.4	0.96128	0.00081309	135460	114.58	135470	114.58	960.669	61.41	0.62535	61.41	61.061	61.687	-3.81e-06					104	17	8	0.801913	0.00593054	0.00840328	1.56e-38
YFYNGTSMACETFQYGGCMGNGNNFVTEK	29	2 Oxidation (M),2 Deamidation (NQ)	_YFYN(de)GTSMACETFQYGGCMGN(de)GNNFVTEK_	YFYN(1)GTSMACETFQYGGCMGN(0.936)GN(0.052)N(0.012)FVTEK	YFYNGTSM(1)ACETFQYGGCM(1)GNGNNFVTEK	YFYN(121.04)GTSMACETFQ(-57.57)YGGCMGN(12.57)GN(-12.57)N(-18.81)FVTEK	YFYNGTSM(193.81)ACETFQYGGCM(193.81)GNGNNFVTEK	0	2	2	0	P02760	P02760	P02760	AMBP	Protein AMBP;Alpha-1-microglobulin;Inter-alpha-trypsin inhibitor light chain;Trypstatin	MULTI-MSMS	QEHF3_349_LR	1	Urine_deglyco_PIF_349	960.916	4	846.083	3380.3	61901	2.0458	0.0017309	135420	114.58	135430	114.58	960.915	62.238	2.047	62.238	61.653	63.7	3.81e-06					356	60	10	0.987802	0.00822727	0.0495217	2.12e-60
YFYNGTSMACETFQYGGCMGNGNNFVTEK	29	2 Oxidation (M),2 Deamidation (NQ)	_YFYN(de)GTSMACETFQYGGCMGN(de)GNNFVTEK_	YFYN(1)GTSMACETFQYGGCMGN(0.986)GN(0.013)N(0.001)FVTEK	YFYNGTSM(1)ACETFQYGGCM(1)GNGNNFVTEK	YFYN(107.16)GTSMACETFQ(-82.39)YGGCMGN(18.77)GN(-18.77)N(-31.95)FVTEK	YFYNGTSM(211.66)ACETFQYGGCM(211.66)GNGNNFVTEK	0	2	2	0	P02760	P02760	P02760	AMBP	Protein AMBP;Alpha-1-microglobulin;Inter-alpha-trypsin inhibitor light chain;Trypstatin	MULTI-MSMS	QEHF3_349_LR	1	Urine_deglyco_PIF_349	1281.22	3	1127.78	3380.3	54140.6	1.2532	0.0014133	135470	152.77	135470	152.78	1281.22	62.198	1.7505	62.198	61.786	63.536	-3.81e-06					193	51	7	0.989829	0.00299488	0.0279503	1.15e-80
YFYNGTSMACETFQYGGCMGNGNNFVTEK	29	Oxidation (M),Deamidation (NQ)	_YFYN(de)GTSMACETFQYGGCMGNGNNFVTEK_	YFYN(1)GTSMACETFQYGGCMGNGNNFVTEK	YFYNGTSMACETFQYGGCM(1)GNGNNFVTEK	YFYN(84.94)GTSMACETFQ(-84.94)YGGCMGN(-96.35)GN(-103.78)N(-107.22)FVTEK	YFYNGTSM(-74.08)ACETFQYGGCM(74.08)GNGNNFVTEK	0	1	1	0	P02760	P02760	P02760	AMBP	Protein AMBP;Alpha-1-microglobulin;Inter-alpha-trypsin inhibitor light chain;Trypstatin	MULTI-MSMS	QEHF3_349_LR	1	Urine_deglyco_PIF_349	957.175	4	841.839	3363.33	61605.8	2.1214	0.0017859	136110	114.58	136110	114.58	956.922	65.629	0.63374	65.629	65.351	65.984	0					85	17	8	0.785931	0.00529533	0.0497489	1.37e-23
YFYNGTSMACETFQYGGCMGNGNNFVTEK	29	Oxidation (M),2 Deamidation (NQ)	_YFYN(de)GTSMACETFQYGGCMGN(de)GNNFVTEK_	YFYN(1)GTSMACETFQYGGCMGN(0.948)GN(0.043)N(0.009)FVTEK	YFYNGTSMACETFQYGGCM(1)GNGNNFVTEK	YFYN(99.06)GTSMACETFQ(-63.13)YGGCMGN(13.44)GN(-13.44)N(-20.09)FVTEK	YFYNGTSM(-97.8)ACETFQYGGCM(97.8)GNGNNFVTEK	0	2	1	0	P02760	P02760	P02760	AMBP	Protein AMBP;Alpha-1-microglobulin;Inter-alpha-trypsin inhibitor light chain;Trypstatin	MULTI-MSMS	QEHF3_349_LR	1	Urine_deglyco_PIF_349	957.169	4	842.085	3364.31	62059.9	2.3596	0.001987	136070	114.58	136070	114.58	957.167	66.388	1.5594	66.388	65.948	67.508	7.63e-06					198	43	8	0.899905	0.00287629	0.0517807	5.06e-47
YFYNGTSMACETFQYGGCMGNGNNFVTEK	29	Oxidation (M),2 Deamidation (NQ)	_YFYN(de)GTSMACETFQYGGCMGN(de)GNNFVTEK_	YFYN(1)GTSMACETFQYGGCMGN(0.999)GN(0.001)NFVTEK	YFYNGTSMACETFQYGGCM(1)GNGNNFVTEK	YFYN(108.73)GTSMACETFQ(-83.1)YGGCMGN(28.41)GN(-28.41)N(-42.22)FVTEK	YFYNGTSM(-119.94)ACETFQYGGCM(119.94)GNGNNFVTEK	0	2	1	0	P02760	P02760	P02760	AMBP	Protein AMBP;Alpha-1-microglobulin;Inter-alpha-trypsin inhibitor light chain;Trypstatin	MULTI-MSMS	QEHF3_349_LR	1	Urine_deglyco_PIF_349	1275.89	3	1122.44	3364.31	54324.2	1.5398	0.0017284	136110	152.77	136110	152.78	1275.55	66.406	0.94754	66.406	65.984	66.932	7.63e-06					107	26	7	0.984682	0.00165169	0.00661352	9.64e-81
YGNLTETR	8	Deamidation (NQ)	_YGN(de)LTETR_	YGN(1)LTETR		YGN(74.92)LTETR		0	1	0	0	Q9Y2J4	Q9Y2J4	Q9Y2J4	AMOTL2	Angiomotin-like protein 2	MULTI-MSMS	QEHF3_349_LR	1	Urine_deglyco_PIF_349	592.314	2	477.73	953.445	79259.7	4.9441	0.002362	239840	114.58	239850	114.58	592.311	38.475	0.57434	38.475	38.155	38.729	3.81e-06					30	17	2	0.868425	0.00162054	0.0550292	0.027209
YKGLNLTEDTYKPR	14	Deamidation (NQ)	_YKGLN(de)LTEDTYKPR_	YKGLN(1)LTEDTYKPR		YKGLN(138.19)LTEDTYKPR		0	1	0	2	Q08380	Q08380	Q08380	LGALS3BP	Galectin-3-binding protein	MULTI-MSMS	QEHF3_349_LR	1	Urine_deglyco_PIF_349	597.596	4	425.473	1697.86	79323.1	0.037949	1.61e-05	403960	171.87	403960	171.87	597.596	49.432	0.5538	49.432	49.138	49.692	0					76	17	6	0.846666	0.00400447	0.0297461	2.99e-10
YLGNATAIFFLPDEGK	16	Deamidation (NQ)	_YLGN(de)ATAIFFLPDEGK_	YLGN(1)ATAIFFLPDEGK		YLGN(188.58)ATAIFFLPDEGK		0	1	0	0	P01009	P01009	P01009	SERPINA1	Alpha-1-antitrypsin;Short peptide from AAT	MULTI-MSMS	QEHF3_349_LR	1	Urine_deglyco_PIF_349	1108.61	2	878.943	1755.87	58319	3.8608	0.0033934	260720	229.16	260730	229.16	1108.61	80.21	0.65216	80.21	79.943	80.595	0					59	15	5	0.93392	0.00161671	0.00321352	6.68e-35
YLGNATAIFFLPDEGK	16	Deamidation (NQ)	_YLGN(de)ATAIFFLPDEGK_	YLGN(1)ATAIFFLPDEGK		YLGN(120.92)ATAIFFLPDEGK		0	1	0	0	P01009	P01009	P01009	SERPINA1	Alpha-1-antitrypsin;Short peptide from AAT	MULTI-MSMS	QEHF3_349_LR	1	Urine_deglyco_PIF_349	554.809	4	439.975	1755.87	80966.5	3.1903	0.0014037	260430	114.58	260430	114.58	554.807	80.237	0.73518	80.237	79.943	80.678	0					72	17	6	0.983313	0.00907071	0.0462667	1.61e-12
YLGNATAIFFLPDEGK	16	Deamidation (NQ)	_YLGN(de)ATAIFFLPDEGK_	YLGN(1)ATAIFFLPDEGK		YLGN(98.28)ATAIFFLPDEGK		0	1	0	0	P01009	P01009	P01009	SERPINA1	Alpha-1-antitrypsin;Short peptide from AAT	MULTI-MSMS	QEHF3_349_LR	1	Urine_deglyco_PIF_349	739.409	3	586.298	1755.87	71089.1	2.9778	0.0017459	260580	152.77	260580	152.78	739.407	80.206	1.1917	80.206	79.781	80.972	0					124	28	7	0.948927	0.0141915	0.0659433	2.02e-06
YPHKPEINSTTHPGADLQENFCR	23	Deamidation (NQ)	_YPHKPEIN(de)STTHPGADLQENFCR_	YPHKPEIN(1)STTHPGADLQENFCR		YPHKPEIN(176.75)STTHPGADLQ(-176.75)EN(-197.04)FCR		0	1	0	1	P00734	P00734	P00734	F2	Prothrombin;Activation peptide fragment 1;Activation peptide fragment 2;Thrombin light chain;Thrombin heavy chain	MULTI-MSMS	QEHF3_349_LR	1	Urine_deglyco_PIF_349	793.652	4	678.817	2711.24	67552.4	3.9699	0.0026948	168800	114.58	168800	114.58	793.649	45.006	1.0502	45.006	44.391	45.442	-3.81e-06					156	32	7	0.924733	0.00959784	0.0636393	6.42e-77
YQFNTNVVFSNNGTLVDR	18	Deamidation (NQ)	_YQFNTNVVFSNN(de)GTLVDR_	YQFNTNVVFSN(0.181)N(0.819)GTLVDR		YQ(-90.94)FN(-81.55)TN(-66.78)VVFSN(-6.55)N(6.55)GTLVDR		0	1	0	0	P43251	P43251	P43251	BTD	Biotinidase	MULTI-MSMS	QEHF3_349_LR	1	Urine_deglyco_PIF_349	773.727	3	697.004	2087.99	70363.1	2.2988	0.0016023	109590	76.387	109600	76.388	773.725	62.803	0.74171	62.803	62.532	63.274	-3.81e-06					52	21	4	0.574925	0.00115394	0.014672	1.02e-06
YSVANDTGFVDIPK	14	Deamidation (NQ)	_YSVAN(de)DTGFVDIPK_	YSVAN(1)DTGFVDIPK		YSVAN(96.67)DTGFVDIPK		0	1	0	0	P07711	P07711	P07711	CTSL	Cathepsin L1;Cathepsin L1 heavy chain;Cathepsin L1 light chain	MULTI-MSMS	QEHF3_349_LR	1	Urine_deglyco_PIF_349	662.694	3	509.584	1525.73	75264.9	0.35773	0.00018229	299810	152.78	299810	152.78	662.694	61.025	0.63784	61.025	60.732	61.37	3.81e-06					50	18	4	0.70489	0.00200713	0.041872	2.99e-06
KNQCETR	7	Deamidation (NQ)	_KN(de)QCETR_	KN(0.999)Q(0.001)CETR		KN(28.31)Q(-28.31)CETR		0	1	0	1	P41222	P41222	P41222	PTGDS	Prostaglandin-H2 D-isomerase	MULTI-MSMS	QEHF3_349_LR	1	Urine_deglyco_PIF_349	465.588	3	312.812	935.413	86639.8	3.6611	0.0011452	488390	152.78	488400	152.78	465.587	20.94	0.50166	20.94	20.712	21.214	0					39	11	5	0.650608	0.00413788	0.0437546	0.0094018
NCCNTENPPGCYR	13	Deamidation (NQ)	_N(de)CCNTENPPGCYR_	N(1)CCNTENPPGCYR		N(49.26)CCN(-49.26)TEN(-87.02)PPGCYR		0	1	0	0	P43652	P43652	P43652	AFM	Afamin	MULTI-MSMS	QEHF3_349_LR	1	Urine_deglyco_PIF_349	936.392	2	821.806	1641.6	63708.9	3.0786	0.00253	139430	114.58	139430	114.58	936.386	30.182	1.1237	30.182	29.694	30.817	0					84	32	4	0.59284	0.000566769	0.00655583	5.65e-07
[truncated: 49 more columns]
