# Supplementary material for: Distinct urinary glycoprotein signatures in prostate cancer patients
Source: Oncotarget. 2018 Sep 4;9(69):33077–97. doi: 10.18632/oncotarget.26005 (PMC6145689; doi:10.18632/oncotarget.26005)
Supplement: Supplementary file 3 [file oncotarget-09-33077-s003.xlsx]

## Sheet: Sheet1
Supplementary Table 2: Deamidated N-glycosylation sites (DxSTC) identified by LC-MS/MS followed by MaxQuant database search using HILIC SPE enrichment
Sequence	Length	Modifications	Modified sequence	Deamidation (NQ) Probabilities	Oxidation (M) Probabilities	Deamidation (NQ) Score Diffs	Oxidation (M) Score Diffs	Acetyl (Protein N-term)	Deamidation (NQ)	Oxidation (M)	Missed cleavages	Proteins	Leading proteins	Leading razor protein	Gene names	Protein names	Type	Raw file	Fraction	Experiment	MS/MS m/z	Charge	m/z	Mass	Resolution	Uncalibrated - Calibrated m/z [ppm]	Uncalibrated - Calibrated m/z [Da]	Mass Error [ppm]	Mass Error [Da]	Uncalibrated Mass Error [ppm]	Uncalibrated Mass Error [Da]	Max intensity m/z 0	Retention time	Retention length	Calibrated retention time	Calibrated retention time start	Calibrated retention time finish	Retention time calibration	Match time difference	Match m/z difference	Match q-value	Match score	Number of data points	Number of scans	Number of isotopic peaks	PIF	Fraction of total spectrum	Base peak fraction	PEP
AAIPSALDTNSSK	13	Deamidation (NQ)	_AAIPSALDTN(de)SSK_	AAIPSALDTN(1)SSK		AAIPSALDTN(136.7)SSK		0	1	0	0	Q08380	Q08380	Q08380	LGALS3BP	Galectin-3-binding protein	MULTI-MSMS	QEHF3_00527_LR	1	Urine_HILIC_TMT_deglyco	578.662	3	425.886	1274.64	80321.4	2.8602	0.0012181	358720	152.78	358730	152.78	578.661	62.329	0.88526	62.329	61.758	62.643	0					92	26	6	0.963021	0.00788898	0.079326	1.06e-10
AAIPSALDTNSSK	13	Deamidation (NQ)	_AAIPSALDTN(de)SSK_	AAIPSALDTN(1)SSK		AAIPSALDTN(133.47)SSK		0	1	0	0	Q08380	Q08380	Q08380	LGALS3BP	Galectin-3-binding protein	MULTI-MSMS	QEHF3_00527_LR	1	Urine_HILIC_TMT_deglyco	867.49	2	638.325	1274.64	65805.4	3.7799	0.0024128	359010	229.16	359010	229.17	867.488	62.325	0.59414	62.325	62.015	62.609	-3.81e-06					57	17	4	0.736595	0.00198355	0.0231575	9.52e-08
AALAAFNAQNNGSNFQLEEISR	22	Deamidation (NQ)	_AALAAFNAQNN(de)GSNFQLEEISR_	AALAAFNAQN(0.002)N(0.998)GSNFQLEEISR		AALAAFN(-101.29)AQ(-75.69)N(-28.01)N(28.01)GSN(-65.59)FQ(-114.42)LEEISR		0	1	0	0	P02765	P02765	P02765	AHSG	Alpha-2-HS-glycoprotein;Alpha-2-HS-glycoprotein chain A;Alpha-2-HS-glycoprotein chain B	MULTI-MSMS	QEHF3_00527_LR	1	Urine_HILIC_TMT_deglyco	866.108	3	789.384	2365.13	64882.8	2.2773	0.0017977	96769	76.388	96771	76.39	866.106	84.228	1.2964	84.228	83.767	85.063	0					186	35	9	0.985136	0.0228059	0.423671	2.06e-95
AALAAFNAQNNGSNFQLEEISR	22	Deamidation (NQ)	_AALAAFNAQNN(de)GSNFQLEEISR_	AALAAFNAQN(0.026)N(0.974)GSNFQLEEISR		AALAAFN(-53.52)AQ(-38.77)N(-15.81)N(15.81)GSN(-61.76)FQ(-81.5)LEEISR		0	1	0	0	P02765	P02765	P02765	AHSG	Alpha-2-HS-glycoprotein;Alpha-2-HS-glycoprotein chain A;Alpha-2-HS-glycoprotein chain B	MULTI-MSMS	QEHF3_00527_LR	1	Urine_HILIC_TMT_deglyco	649.833	4	592.29	2365.13	74640.1	2.0932	0.0012398	96728	57.291	96730	57.292	649.831	84.239	0.94132	84.239	83.805	84.747	0					127	25	7	0.929661	0.00484132	0.0755294	2.53e-32
AALAAFNAQNNGSNFQLEEISR	22	Deamidation (NQ)	_AALAAFNAQNN(de)GSNFQLEEISR_	AALAAFNAQN(0.002)N(0.998)GSNFQLEEISR		AALAAFN(-124.12)AQ(-63.35)N(-26.46)N(26.46)GSN(-69.89)FQ(-119.88)LEEISR		0	1	0	0	P02765	P02765	P02765	AHSG	Alpha-2-HS-glycoprotein;Alpha-2-HS-glycoprotein chain A;Alpha-2-HS-glycoprotein chain B	MULTI-MSMS	QEHF3_00527_LR	1	Urine_HILIC_TMT_deglyco	1298.66	2	1183.57	2365.13	54187.8	2.3261	0.0027531	96810	114.58	96812	114.58	1298.66	84.224	0.60818	84.224	83.957	84.566	0					58	16	5	0.902744	0.00147243	0.0243428	0
AALAAFNAQNNGSNFQLEEISR	22	2 Deamidation (NQ)	_AALAAFNAQN(de)N(de)GSNFQLEEISR_	AALAAFNAQ(0.001)N(0.999)N(0.997)GSN(0.003)FQLEEISR		AALAAFN(-60.62)AQ(-32.26)N(32.26)N(25.67)GSN(-25.67)FQ(-54.81)LEEISR		0	2	0	0	P02765	P02765	P02765	AHSG	Alpha-2-HS-glycoprotein;Alpha-2-HS-glycoprotein chain A;Alpha-2-HS-glycoprotein chain B	MULTI-MSMS	QEHF3_00527_LR	1	Urine_HILIC_TMT_deglyco	866.768	3	789.712	2366.11	64336.3	2.6864	0.0021215	96727	76.386	96729	76.388	866.433	85.061	0.882	85.061	84.634	85.516	0					98	23	5	0.98193	0.0028773	0.010333	9.23e-31
AAPNNSADPR	10	Deamidation (NQ)	_AAPN(de)NSADPR_	AAPN(0.963)N(0.037)SADPR		AAPN(14.17)N(-14.17)SADPR		0	1	0	0	P55107	P55107	P55107	GDF10	Growth/differentiation factor 10	MULTI-MSMS	QEHF3_00527_LR	1	Urine_HILIC_TMT_deglyco	621.821	2	507.236	1012.46	78654	4.5005	0.0022828	225890	114.58	225900	114.58	621.818	31.456	0.6727	31.456	31.176	31.849	0					28	15	2	0.927508	0.00690938	0.144169	0.0063798
AGFNASFHK	9	Deamidation (NQ)	_AGFN(de)ASFHK_	AGFN(1)ASFHK		AGFN(98.05)ASFHK		0	1	0	0	O60494	O60494	O60494	CUBN	Cubilin	MULTI-MSMS	QEHF3_00527_LR	1	Urine_HILIC_TMT_deglyco	479.935	3	327.159	978.456	87179.8	3.1413	0.0010277	466980	152.78	466980	152.78	479.935	59.252	0.62917	59.252	58.964	59.593	0					69	18	5	0.902196	0.00210303	0.019687	0.0027638
AGNCSWEAHPGNR	13	Acetyl (Protein N-term),Deamidation (NQ)	_(ac)AGN(de)CSWEAHPGNR_	AGN(1)CSWEAHPGNR		AGN(55.58)CSWEAHPGN(-55.58)R		1	1	0	0	Q96AM1	Q96AM1	Q96AM1	MRGPRF	Mas-related G-protein coupled receptor member F	MULTI-MSMS	QEHF3_00527_LR	1	Urine_HILIC_TMT_deglyco	576.599	3	500.209	1497.61	79753.7	4.1051	0.0020534	152710	76.388	152720	76.39	576.597	45.537	0.60303	45.537	45.198	45.801	3.81e-06					63	16	5	0.81609	0.00390702	0.139341	0.0097402
ALGVLEEHANSSR	13	Deamidation (NQ)	_ALGVLEEHAN(de)SSR_	ALGVLEEHAN(1)SSR		ALGVLEEHAN(106.58)SSR		0	1	0	0	O95450	O95450	O95450	ADAMTS2	A disintegrin and metalloproteinase with thrombospondin motifs 2	MULTI-MSMS	QEHF3_00527_LR	1	Urine_HILIC_TMT_deglyco	538.289	3	461.9	1382.68	83395.5	2.7019	0.001248	165380	76.388	165380	76.389	538.288	59.291	0.80029	59.291	58.825	59.626	-3.81e-06					60	23	4	0.650109	0.00209199	0.0917811	8.96e-06
ALMNGSESR	9	Oxidation (M),Deamidation (NQ)	_ALMN(de)GSESR_	ALMN(1)GSESR	ALM(1)NGSESR	ALMN(72.59)GSESR	ALM(72.59)NGSESR	0	1	1	0	P35613	P35613	P35613	BSG	Basigin	MULTI-MSMS	QEHF3_00527_LR	1	Urine_HILIC_TMT_deglyco	605.802	2	491.219	980.423	76792.9	4.4396	0.0021808	233260	114.58	233260	114.58	605.801	35.461	1.4834	35.461	34.603	36.086	0					108	36	5	0.824282	0.00530302	0.0507321	0.0092925
ALMNGSESR	9	Deamidation (NQ)	_ALMN(de)GSESR_	ALMN(1)GSESR		ALMN(91.66)GSESR		0	1	0	0	P35613	P35613	P35613	BSG	Basigin	MULTI-MSMS	QEHF3_00527_LR	1	Urine_HILIC_TMT_deglyco	597.806	2	483.221	964.428	77194	4.4054	0.0021288	237120	114.58	237120	114.58	597.803	45.803	0.85213	45.803	45.339	46.191	-3.81e-06					99	23	7	0.613219	0.00466853	0.0902639	0.021097
ALPGGADNASVASGAAASPGPQR	23	Deamidation (NQ)	_ALPGGADN(de)ASVASGAAASPGPQR_	ALPGGADN(1)ASVASGAAASPGPQR		ALPGGADN(133.23)ASVASGAAASPGPQ(-133.23)R		0	1	0	0	O95502	O95502	O95502	NPTXR	Neuronal pentraxin receptor	MULTI-MSMS	QEHF3_00527_LR	1	Urine_HILIC_TMT_deglyco	751.725	3	674.999	2021.98	70825.6	4.1645	0.002811	113170	76.388	113170	76.391	751.722	54.333	1.2764	54.333	53.446	54.723	0					97	37	5	0.968081	0.00480421	0.143486	1.2e-25
ALVLEQLTPALHSTNFSCVLVDPEQVVQR	29	Deamidation (NQ)	_ALVLEQLTPALHSTN(de)FSCVLVDPEQVVQR_	ALVLEQLTPALHSTN(1)FSCVLVDPEQVVQR		ALVLEQ(-72.89)LTPALHSTN(72.89)FSCVLVDPEQ(-129.23)VVQ(-146.9)R		0	1	0	0	O95998	O95998	O95998	IL18BP	Interleukin-18-binding protein	MULTI-MSMS	QEHF3_00527_LR	1	Urine_HILIC_TMT_deglyco	874.471	4	816.929	3263.69	64771.8	1.2303	0.0010051	70130	57.291	70131	57.292	874.721	93.49	0.53814	93.49	93.25	93.788	0					66	16	6	0.983839	0.00530377	0.0170228	2.04e-65
ALVLEQLTPALHSTNFSCVLVDPEQVVQR	29	Deamidation (NQ)	_ALVLEQLTPALHSTN(de)FSCVLVDPEQVVQR_	ALVLEQLTPALHSTN(1)FSCVLVDPEQVVQR		ALVLEQ(-152.55)LTPALHSTN(152.55)FSCVLVDPEQ(-206.86)VVQ(-219.52)R		0	1	0	0	O95998	O95998	O95998	IL18BP	Interleukin-18-binding protein	MULTI-MSMS	QEHF3_00527_LR	1	Urine_HILIC_TMT_deglyco	1165.96	3	1088.9	3263.69	57258.3	1.4396	0.0015676	70151	76.387	70152	76.389	1165.62	93.494	0.28973	93.494	93.316	93.606	0					38	8	6	0.975805	0.00157192	0.010704	7.88e-176
ANDSDQGANAEIEYTFHQAPEVVR	24	Deamidation (NQ)	_AN(de)DSDQGANAEIEYTFHQAPEVVR_	AN(0.989)DSDQ(0.011)GANAEIEYTFHQAPEVVR		AN(19.7)DSDQ(-19.7)GAN(-40.08)AEIEYTFHQ(-174.48)APEVVR		0	1	0	0	Q08174	Q08174	Q08174	PCDH1	Protocadherin-1	MULTI-MSMS	QEHF3_00527_LR	1	Urine_HILIC_TMT_deglyco	964.797	3	888.072	2661.19	63530.4	3.96	0.0035167	86017	76.389	86021	76.393	964.795	71.348	0.5692	71.348	70.979	71.548	0					46	16	4	0.76683	0.000754569	0.0124858	7.25e-39
AQHNDSEQTQSPQQPGSR	18	Deamidation (NQ)	_AQHN(de)DSEQTQSPQQPGSR_	AQ(0.049)HN(0.951)DSEQTQSPQQPGSR		AQ(-12.92)HN(12.92)DSEQ(-47.16)TQ(-74.11)SPQ(-84.61)Q(-87.09)PGSR		0	1	0	0	O60565	O60565	O60565	GREM1	Gremlin-1	MULTI-MSMS	QEHF3_00527_LR	1	Urine_HILIC_TMT_deglyco	742.688	3	665.963	1994.87	71252.8	4.2571	0.0028351	114700	76.388	114710	76.391	742.686	28.886	1.4911	28.886	28.505	29.996	0					70	34	4	0.825611	0.00162342	0.00821427	1.9e-06
ASSGNGSEEAWGALR	15	Deamidation (NQ)	_ASSGN(de)GSEEAWGALR_	ASSGN(1)GSEEAWGALR		ASSGN(165.58)GSEEAWGALR		0	1	0	0	Q96G27	Q96G27	Q96G27	WBP1	WW domain-binding protein 1	MULTI-MSMS	QEHF3_00527_LR	1	Urine_HILIC_TMT_deglyco	861.422	2	746.837	1491.66	65435.9	3.189	0.0023817	153420	114.58	153430	114.58	861.418	62.26	0.81857	62.26	61.89	62.708	0					85	24	5	0.827259	0.00184937	0.0428364	5.68e-20
CATPHGDNASLEATFVK	17	Deamidation (NQ)	_CATPHGDN(de)ASLEATFVK_	CATPHGDN(1)ASLEATFVK		CATPHGDN(154.52)ASLEATFVK		0	1	0	0	P23142	P23142	P23142	FBLN1	Fibulin-1	MULTI-MSMS	QEHF3_00527_LR	1	Urine_HILIC_TMT_deglyco	759.725	3	606.949	1817.83	70745.2	1.2612	0.00076549	251710	152.78	251710	152.78	759.724	64.623	0.64494	64.623	64.334	64.979	0					66	19	5	0.882117	0.00120772	0.0101364	9.49e-24
CDFEVLVVPWQNSSQLLK	18	Deamidation (NQ)	_CDFEVLVVPWQN(de)SSQLLK_	CDFEVLVVPWQ(0.155)N(0.844)SSQLLK		CDFEVLVVPWQ(-7.35)N(7.35)SSQ(-32.53)LLK		0	1	0	0	Q15828	Q15828	Q15828	CST6	Cystatin-M	MULTI-MSMS	QEHF3_00527_LR	1	Urine_HILIC_TMT_deglyco	874.81	3	721.698	2162.07	64224.2	3.9802	0.0028725	211690	152.77	211690	152.78	874.807	94.665	0.60754	94.665	94.486	95.094	0					70	17	7	0.994558	0.0101068	0.0697487	7.86e-19
CDFEVLVVPWQNSSQLLK	18	2 Deamidation (NQ)	_CDFEVLVVPWQN(de)SSQLLK_	CDFEVLVVPWQ(0.97)N(0.905)SSQ(0.125)LLK		CDFEVLVVPWQ(14.64)N(9.67)SSQ(-9.67)LLK		0	2	0	0	Q15828	Q15828	Q15828	CST6	Cystatin-M	MULTI-MSMS	QEHF3_00527_LR	1	Urine_HILIC_TMT_deglyco	875.137	3	722.026	2163.06	65183.5	4.0803	0.0029461	211590	152.77	211590	152.78	875.134	95.234	0.26917	95.234	95.094	95.363	0					24	7	5	0.690757	0.000920332	0.0080888	0.0063158
CGNGTLPAYNGSECR	15	2 Deamidation (NQ)	_CGN(de)GTLPAYN(de)GSECR_	CGN(1)GTLPAYN(1)GSECR		CGN(84.21)GTLPAYN(84.21)GSECR		0	2	0	0	Q96HA4	Q96HA4	Q96HA4	C1orf159	Uncharacterized protein C1orf159	MULTI-MSMS	QEHF3_00527_LR	1	Urine_HILIC_TMT_deglyco	944.422	2	829.333	1656.65	60987	4.9363	0.0040938	138160	114.58	138170	114.59	944.42	51.581	0.61304	51.581	51.222	51.835	0					40	17	4	0.855038	0.000621181	0.00672405	0.00010067
CIACGVNLNSSR	12	Deamidation (NQ)	_CIACGVNLN(de)SSR_	CIACGVNLN(1)SSR		CIACGVN(-37.75)LN(37.75)SSR		0	1	0	0	O15393	O15393	O15393	TMPRSS2	Transmembrane protease serine 2;Transmembrane protease serine 2 non-catalytic chain;Transmembrane protease serine 2 catalytic chain	MULTI-MSMS	QEHF3_00527_LR	1	Urine_HILIC_TMT_deglyco	790.894	2	676.308	1350.6	67364.9	4.5216	0.003058	169420	114.58	169430	114.58	790.89	57.347	0.52311	57.347	57.089	57.612	0					37	15	4	0.788976	0.00135812	0.0433299	3.84e-05
CINQSICEK	9	Deamidation (NQ)	_CIN(de)QSICEK_	CIN(1)QSICEK		CIN(34.62)Q(-34.62)SICEK		0	1	0	0	O75882	O75882	O75882	ATRN	Attractin	MULTI-MSMS	QEHF3_00527_LR	1	Urine_HILIC_TMT_deglyco	805.92	2	576.755	1151.5	68147.7	5.1989	0.0029985	397330	229.16	397340	229.17	805.917	55.997	0.49992	55.997	55.739	56.239	0					45	14	5	0.7147	0.0020299	0.0258925	0.00025738
CIQANYSLMENGK	13	Oxidation (M),Deamidation (NQ)	_CIQAN(de)YSLMENGK_	CIQ(0.02)AN(0.98)YSLMENGK	CIQANYSLM(1)ENGK	CIQ(-16.82)AN(16.82)YSLMEN(-88.58)GK	CIQANYSLM(117.2)ENGK	0	1	1	0	P05090	P05090	P05090	APOD	Apolipoprotein D	MULTI-MSMS	QEHF3_00527_LR	1	Urine_HILIC_TMT_deglyco	668.673	3	515.562	1543.66	73555	3.7533	0.0019351	296330	152.78	296330	152.78	668.338	61.468	0.8753	61.468	61.076	61.951	0					131	26	7	0.917753	0.0071624	0.103123	1.36e-06
CIQANYSLMENGK	13	Oxidation (M),Deamidation (NQ)	_CIQAN(de)YSLMENGK_	CIQ(0.007)AN(0.993)YSLMENGK	CIQANYSLM(1)ENGK	CIQ(-21.29)AN(21.29)YSLMEN(-91.95)GK	CIQANYSLM(127.07)ENGK	0	1	1	0	P05090	P05090	P05090	APOD	Apolipoprotein D	MULTI-MSMS	QEHF3_00527_LR	1	Urine_HILIC_TMT_deglyco	1002.51	2	772.84	1543.66	61998	4.5889	0.0035465	296520	229.16	296530	229.17	1002	61.441	0.55263	61.441	61.237	61.79	0					53	16	4	0.919366	0.00313343	0.105391	3.96e-08
CIQANYSLMENGK	13	Oxidation (M),2 Deamidation (NQ)	_CIQAN(de)YSLMEN(de)GK_	CIQ(0.026)AN(0.974)YSLMEN(1)GK	CIQANYSLM(1)ENGK	CIQ(-15.71)AN(15.71)YSLMEN(57.86)GK	CIQANYSLM(90.79)ENGK	0	2	1	0	P05090	P05090	P05090	APOD	Apolipoprotein D	MULTI-MSMS	QEHF3_00527_LR	1	Urine_HILIC_TMT_deglyco	669.001	3	515.89	1544.65	73665.9	3.3023	0.0017036	296140	152.78	296140	152.78	669	62.237	0.75185	62.237	61.858	62.609	3.81e-06					83	22	4	0.73329	0.00261506	0.036073	7.99e-05
CIQANYSLMENGK	13	Oxidation (M),2 Deamidation (NQ)	_CIQAN(de)YSLMEN(de)GK_	CIQ(0.002)AN(0.998)YSLMEN(1)GK	CIQANYSLM(1)ENGK	CIQ(-27.99)AN(27.99)YSLMEN(128.62)GK	CIQANYSLM(143.05)ENGK	0	2	1	0	P05090	P05090	P05090	APOD	Apolipoprotein D	MULTI-MSMS	QEHF3_00527_LR	1	Urine_HILIC_TMT_deglyco	1003	2	773.332	1544.65	60455.1	4.1316	0.0031951	296330	229.16	296340	229.17	1002.49	62.201	0.65704	62.201	61.92	62.577	0					59	19	4	0.944993	0.00283004	0.0285451	3.41e-11
CIQANYSLMENGK	13	Oxidation (M),2 Deamidation (NQ)	_CIQAN(de)YSLMEN(de)GK_	CIQ(0.014)AN(0.986)YSLMEN(1)GK	CIQANYSLM(1)ENGK	CIQ(-18.51)AN(18.51)YSLMEN(77.06)GK	CIQANYSLM(88.77)ENGK	0	2	1	0	P05090	P05090	P05090	APOD	Apolipoprotein D	MULTI-MSMS	QEHF3_00527_LR	1	Urine_HILIC_TMT_deglyco	1002.5	2	773.332	1544.65	62368.4	3.7494	0.0028995	296330	229.16	296330	229.16	1002.49	62.888	0.46843	62.888	62.577	63.046	0					38	13	4	0.806131	0.000753539	0.0142811	0.0001104
CIQANYSLMENGK	13	Oxidation (M),2 Deamidation (NQ)	_CIQAN(de)YSLMEN(de)GK_	CIQ(0.123)AN(0.877)YSLMEN(1)GK	CIQANYSLM(1)ENGK	CIQ(-8.53)AN(8.53)YSLMEN(57.22)GK	CIQANYSLM(84.89)ENGK	0	2	1	0	P05090	P05090	P05090	APOD	Apolipoprotein D	MULTI-MSMS	QEHF3_00527_LR	1	Urine_HILIC_TMT_deglyco	669.001	3	515.89	1544.65	73665.8	2.8475	0.001469	296140	152.77	296140	152.78	668.999	62.888	0.96372	62.888	62.577	63.541	0					113	28	5	0.846331	0.00270979	0.0282649	0.00021654
CIQANYSLMENGK	13	Oxidation (M),3 Deamidation (NQ)	_CIQAN(de)YSLMEN(de)GK_	CIQ(1)AN(1)YSLMEN(1)GK	CIQANYSLM(1)ENGK	CIQ(53.45)AN(53.45)YSLMEN(53.45)GK	CIQANYSLM(53.45)ENGK	0	3	1	0	P05090	P05090	P05090	APOD	Apolipoprotein D	MULTI-MSMS	QEHF3_00527_LR	1	Urine_HILIC_TMT_deglyco	669.327	3	516.218	1545.63	74552.6	1.3872	0.00071612	295950	152.78	295950	152.78	669.328	64.563	0.65135	64.563	64.204	64.856	0					60	19	5	0.422577	0.000300256	0.00314731	0.0072234
CIQANYSLMENGK	13	2 Deamidation (NQ)	_CIQAN(de)YSLMEN(de)GK_	CIQ(0.029)AN(0.971)YSLMEN(1)GK		CIQ(-15.25)AN(15.25)YSLMEN(94.37)GK		0	2	0	0	P05090	P05090	P05090	APOD	Apolipoprotein D	MULTI-MSMS	QEHF3_00527_LR	1	Urine_HILIC_TMT_deglyco	663.336	3	510.559	1528.65	72948.9	4.1394	0.0021134	299230	152.78	299240	152.78	663.334	70.407	0.75514	70.407	69.885	70.64	0					93	22	6	0.874582	0.00428357	0.0319779	2.19e-05
CIQANYSLMENGK	13	2 Deamidation (NQ)	_CIQAN(de)YSLMEN(de)GK_	CIQAN(1)YSLMEN(1)GK		CIQ(-35.3)AN(35.3)YSLMEN(156.99)GK		0	2	0	0	P05090	P05090	P05090	APOD	Apolipoprotein D	MULTI-MSMS	QEHF3_00527_LR	1	Urine_HILIC_TMT_deglyco	995.003	2	765.334	1528.65	61416.9	5.0063	0.0038315	299430	229.16	299430	229.17	994.498	70.379	1.0319	70.379	69.984	71.016	0					69	30	4	0.965196	0.00133561	0.0105452	9.53e-40
CIQANYSLMENGK	13	2 Deamidation (NQ)	_CIQAN(de)YSLMENGK_	CIQ(1)AN(1)YSLMENGK		CIQ(110.27)AN(103.17)YSLMEN(-103.17)GK		0	2	0	0	P05090	P05090	P05090	APOD	Apolipoprotein D	MULTI-MSMS	QEHF3_00527_LR	1	Urine_HILIC_TMT_deglyco	663.669	3	510.559	1528.65	75858	3.179	0.0016231	299230	152.77	299230	152.78	663.668	73.596	0.69038	73.596	73.287	73.977	0					59	19	4	0.559778	0.00102276	0.0061665	8.06e-06
CIQANYSLMENGK	13	Deamidation (NQ)	_CIQAN(de)YSLMENGK_	CIQ(0.011)AN(0.989)YSLMENGK		CIQ(-19.68)AN(19.68)YSLMEN(-144.49)GK		0	1	0	0	P05090	P05090	P05090	APOD	Apolipoprotein D	MULTI-MSMS	QEHF3_00527_LR	1	Urine_HILIC_TMT_deglyco	663.342	3	510.231	1527.67	72912.8	4.1738	0.0021296	299420	152.77	299430	152.78	663.006	70.829	1.1725	70.829	70.174	71.347	0					115	34	6	0.993561	0.0225185	0.377967	8.73e-22
CLCPLGFLLANDSK	14	Deamidation (NQ)	_CLCPLGFLLAN(de)DSK_	CLCPLGFLLAN(1)DSK		CLCPLGFLLAN(104.17)DSK		0	1	0	0	P98164	P98164	P98164	LRP2	Low-density lipoprotein receptor-related protein 2	MULTI-MSMS	QEHF3_00527_LR	1	Urine_HILIC_TMT_deglyco	690.041	3	536.93	1607.77	70907.5	3.8556	0.0020702	284530	152.77	284540	152.78	689.705	94.529	0.29604	94.529	94.417	94.713	0					35	8	6	0.968537	0.00385708	0.0402661	7.44e-07
CLIQELCQCRPGEGNCSCCK	20	Deamidation (NQ)	_CLIQELCQCRPGEGN(de)CSCCK_	CLIQELCQCRPGEGN(1)CSCCK		CLIQ(-140.32)ELCQ(-69.1)CRPGEGN(69.1)CSCCK		0	1	0	1	Q9GZX9	Q9GZX9	Q9GZX9	TWSG1	Twisted gastrulation protein homolog 1	MULTI-MSMS	QEHF3_00527_LR	1	Urine_HILIC_TMT_deglyco	748.341	4	633.257	2529	70831.9	2.9377	0.0018603	180940	114.58	180940	114.58	748.339	69.163	0.54782	69.163	68.867	69.415	7.63e-06					71	15	7	0.834331	0.00239379	0.0120093	1.51e-40
CLIQELCQCRPGEGNCSCCK	20	Deamidation (NQ)	_CLIQELCQCRPGEGN(de)CSCCK_	CLIQELCQ(0.259)CRPGEGN(0.741)CSCCK		CLIQ(-37.26)ELCQ(-4.56)CRPGEGN(4.56)CSCCK		0	1	0	1	Q9GZX9	Q9GZX9	Q9GZX9	TWSG1	Twisted gastrulation protein homolog 1	MULTI-MSMS	QEHF3_00527_LR	1	Urine_HILIC_TMT_deglyco	997.455	3	844.007	2529	62274.1	3.4299	0.0028949	181010	152.77	181010	152.78	997.118	69.165	0.48155	69.165	68.933	69.415	0					43	13	5	0.810698	0.000712157	0.00475665	6.34e-05
CLNWLDAQSGLASAPVSGAGNHSYCR	26	Deamidation (NQ)	_CLNWLDAQSGLASAPVSGAGN(de)HSYCR_	CLNWLDAQSGLASAPVSGAGN(1)HSYCR		CLN(-110.86)WLDAQ(-90.3)SGLASAPVSGAGN(90.3)HSYCR		0	1	0	0	Q96FE7	Q96FE7	Q96FE7	PIK3IP1	Phosphoinositide-3-kinase-interacting protein 1	MULTI-MSMS	QEHF3_00527_LR	1	Urine_HILIC_TMT_deglyco	1008.15	3	931.422	2791.24	61642.5	3.8885	0.0036218	82012	76.388	82016	76.391	1008.14	76.595	0.61882	76.595	76.307	76.926	0					47	16	5	0.823958	0.00112103	0.014054	6.56e-20
CLNWLDAQSGLASAPVSGAGNHSYCR	26	Deamidation (NQ)	_CLNWLDAQSGLASAPVSGAGN(de)HSYCR_	CLNWLDAQSGLASAPVSGAGN(1)HSYCR		CLN(-214.79)WLDAQ(-187.79)SGLASAPVSGAGN(187.79)HSYCR		0	1	0	0	Q96FE7	Q96FE7	Q96FE7	PIK3IP1	Phosphoinositide-3-kinase-interacting protein 1	MULTI-MSMS	QEHF3_00527_LR	1	Urine_HILIC_TMT_deglyco	1008.15	3	931.422	2791.24	60783.7	3.1842	0.0029659	82010	76.386	82013	76.389	1008.14	79.444	1.2381	79.444	78.941	80.179	0					213	33	9	0.99662	0.0514081	0.0983696	6.31e-77
CLNWLDAQSGLASAPVSGAGNHSYCR	26	Deamidation (NQ)	_CLNWLDAQSGLASAPVSGAGN(de)HSYCR_	CLNWLDAQSGLASAPVSGAGN(1)HSYCR		CLN(-110.99)WLDAQ(-90.43)SGLASAPVSGAGN(90.43)HSYCR		0	1	0	0	Q96FE7	Q96FE7	Q96FE7	PIK3IP1	Phosphoinositide-3-kinase-interacting protein 1	MULTI-MSMS	QEHF3_00527_LR	1	Urine_HILIC_TMT_deglyco	756.361	4	698.818	2791.24	69365.1	2.3794	0.0016628	81981	57.29	81983	57.291	756.359	79.444	1.3084	79.444	78.979	80.288	0					199	35	9	0.988077	0.00984709	0.0271222	3.79e-20
CLNWLDAQSGLASAPVSGAGNHSYCR	26	2 Deamidation (NQ)	_CLNWLDAQSGLASAPVSGAGN(de)HSYCR_	CLN(0.145)WLDAQ(0.855)SGLASAPVSGAGN(1)HSYCR		CLN(-7.7)WLDAQ(7.7)SGLASAPVSGAGN(150.2)HSYCR		0	2	0	0	Q96FE7	Q96FE7	Q96FE7	PIK3IP1	Phosphoinositide-3-kinase-interacting protein 1	MULTI-MSMS	QEHF3_00527_LR	1	Urine_HILIC_TMT_deglyco	1008.48	3	931.75	2792.23	60389.1	2.9906	0.0027865	81984	76.388	81987	76.391	1008.47	78.606	0.69662	78.606	78.244	78.941	0					75	18	6	0.801397	0.00166216	0.0120406	9.86e-46
CLNWLDAQSGLASAPVSGAGNHSYCR	26	2 Deamidation (NQ)	_CLNWLDAQSGLASAPVSGAGN(de)HSYCR_	CLN(0.003)WLDAQ(0.997)SGLASAPVSGAGN(1)HSYCR		CLN(-25.71)WLDAQ(25.71)SGLASAPVSGAGN(79.19)HSYCR		0	2	0	0	Q96FE7	Q96FE7	Q96FE7	PIK3IP1	Phosphoinositide-3-kinase-interacting protein 1	MULTI-MSMS	QEHF3_00527_LR	1	Urine_HILIC_TMT_deglyco	1008.47	3	931.75	2792.23	60197.8	3.1577	0.0029421	81983	76.388	81986	76.391	1008.47	81.431	0.75092	81.431	81.021	81.772	0					103	20	7	0.951513	0.00406128	0.0640663	9.26e-11
CLNWLDAQSGLASAPVSGAGNHSYCR	26	2 Deamidation (NQ)	_CLN(de)WLDAQSGLASAPVSGAGN(de)HSYCR_	CLN(0.987)WLDAQ(0.013)SGLASAPVSGAGN(1)HSYCR		CLN(18.72)WLDAQ(-18.72)SGLASAPVSGAGN(151.7)HSYCR		0	2	0	0	Q96FE7	Q96FE7	Q96FE7	PIK3IP1	Phosphoinositide-3-kinase-interacting protein 1	MULTI-MSMS	QEHF3_00527_LR	1	Urine_HILIC_TMT_deglyco	1008.48	3	931.75	2792.23	59509.8	2.2842	0.0021283	81984	76.389	81987	76.391	1008.47	83.483	1.0123	83.483	83.09	84.102	-7.63e-06					121	26	8	0.895845	0.00155034	0.0244326	3.63e-46
CLNWLDAQSGLASAPVSGAGNHSYCR	26	2 Deamidation (NQ)	_CLN(de)WLDAQSGLASAPVSGAGN(de)HSYCR_	CLN(0.994)WLDAQ(0.006)SGLASAPVSGAGN(1)HSYCR		CLN(22.03)WLDAQ(-22.03)SGLASAPVSGAGN(85.35)HSYCR		0	2	0	0	Q96FE7	Q96FE7	Q96FE7	PIK3IP1	Phosphoinositide-3-kinase-interacting protein 1	MULTI-MSMS	QEHF3_00527_LR	1	Urine_HILIC_TMT_deglyco	756.357	4	699.064	2792.23	69106	1.4646	0.0010238	81954	57.291	81956	57.292	756.607	83.463	0.6781	83.463	83.127	83.805	0					87	17	7	0.832165	0.00222616	0.0390281	9.76e-15
CLNWLDAQSGLASAPVSGAGNHSYCRNPDEDPR	33	Deamidation (NQ)	_CLNWLDAQSGLASAPVSGAGN(de)HSYCRNPDEDPR_	CLNWLDAQSGLASAPVSGAGN(0.748)HSYCRN(0.252)PDEDPR		CLN(-151.79)WLDAQ(-124.11)SGLASAPVSGAGN(4.73)HSYCRN(-4.73)PDEDPR		0	1	0	1	Q96FE7	Q96FE7	Q96FE7	PIK3IP1	Phosphoinositide-3-kinase-interacting protein 1	MULTI-MSMS	QEHF3_00527_LR	1	Urine_HILIC_TMT_deglyco	962.451	4	904.655	3614.59	62289.4	2.921	0.0026425	63330	57.291	63333	57.294	962.448	74.321	0.68667	74.321	74.008	74.695	0					102	19	7	0.928503	0.00694048	0.0933585	1.27e-48
CMWSSALNSLNLSFAGLEQVPK	22	Oxidation (M),Deamidation (NQ)	_CMWSSALNSLN(de)LSFAGLEQVPK_	CMWSSALNSLN(1)LSFAGLEQVPK	CM(1)WSSALNSLNLSFAGLEQVPK	CMWSSALN(-36.95)SLN(36.95)LSFAGLEQ(-96.53)VPK	CM(159.14)WSSALNSLNLSFAGLEQVPK	0	1	1	0	P08571	P08571	P08571	CD14	Monocyte differentiation antigen CD14;Monocyte differentiation antigen CD14, urinary form;Monocyte differentiation antigen CD14, membrane-bound form	MULTI-MSMS	QEHF3_00527_LR	1	Urine_HILIC_TMT_deglyco	976.844	3	823.731	2468.17	61606.2	4.0382	0.0033264	185470	152.77	185470	152.78	976.84	94.689	0.42582	94.689	94.521	94.947	0					47	12	7	0.842806	0.00329036	0.0204509	3.09e-31
CYVIPLNTSIVMPPR	15	Oxidation (M),Deamidation (NQ)	_CYVIPLN(de)TSIVMPPR_	CYVIPLN(1)TSIVMPPR	CYVIPLNTSIVM(1)PPR	CYVIPLN(68.26)TSIVMPPR	CYVIPLNTSIVM(68.26)PPR	0	1	1	0	Q9Y287	Q9Y287	Q9Y287	ITM2B	Integral membrane protein 2B;BRI2, membrane form;BRI2 intracellular domain;BRI2C, soluble form;Bri23 peptide	MULTI-MSMS	QEHF3_00527_LR	1	Urine_HILIC_TMT_deglyco	669.697	3	592.972	1775.9	74640.9	2.7997	0.0016602	128820	76.388	128820	76.389	669.36	85.769	1.0585	85.769	85.246	86.305	0					89	27	4	0.806395	0.000705991	0.00821783	0.00084052
DFVNASSK	8	Deamidation (NQ)	_DFVN(de)ASSK_	DFVN(1)ASSK		DFVN(105.98)ASSK		0	1	0	0	P05546	P05546	P05546	SERPIND1	Heparin cofactor 2	MULTI-MSMS	QEHF3_00527_LR	1	Urine_HILIC_TMT_deglyco	663.871	2	434.706	867.397	76805	5.0082	0.0021771	527170	229.16	527170	229.16	663.868	55.999	1.0204	55.999	55.673	56.693	0					41	30	2	0.726351	0.00172345	0.0245319	0.015059
DGTCIGNSSR	10	Deamidation (NQ)	_DGTCIGN(de)SSR_	DGTCIGN(1)SSR		DGTCIGN(135.16)SSR		0	1	0	0	Q07954	Q07954	Q07954	LRP1	Prolow-density lipoprotein receptor-related protein 1;Low-density lipoprotein receptor-related protein 1 85 kDa subunit;Low-density lipoprotein receptor-related protein 1 515 kDa subunit;Low-density lipoprotein receptor-related protein 1 intracellular domain	MULTI-MSMS	QEHF3_00527_LR	1	Urine_HILIC_TMT_deglyco	648.809	2	534.225	1066.43	74607.3	4.9674	0.0026537	214480	114.58	214490	114.58	648.806	36.68	1.0095	36.68	36.329	37.339	0					55	24	4	0.91785	0.00481248	0.234804	1.19e-05
DIVEYYNDSNGSHVLQGR	18	2 Deamidation (NQ)	_DIVEYYN(de)DSN(de)GSHVLQGR_	DIVEYYN(1)DSN(1)GSHVLQGR		DIVEYYN(131.27)DSN(82.42)GSHVLQ(-82.42)GR		0	2	0	0	P25311	P25311	P25311	AZGP1	Zinc-alpha-2-glycoprotein	MULTI-MSMS	QEHF3_00527_LR	1	Urine_HILIC_TMT_deglyco	766.702	3	689.98	2066.92	69684	2.0182	0.0013925	110710	76.388	110710	76.389	766.702	65.804	0.49933	65.804	65.571	66.07	0					32	14	3	0.955767	0.00136717	0.0107702	9.99e-31
DIVEYYNDSNGSHVLQGR	18	2 Deamidation (NQ)	_DIVEYYN(de)DSN(de)GSHVLQGR_	DIVEYYN(1)DSN(1)GSHVLQGR		DIVEYYN(140.88)DSN(69.61)GSHVLQ(-69.61)GR		0	2	0	0	P25311	P25311	P25311	AZGP1	Zinc-alpha-2-glycoprotein	MULTI-MSMS	QEHF3_00527_LR	1	Urine_HILIC_TMT_deglyco	766.705	3	689.98	2066.92	70127	1.9831	0.0013683	110710	76.388	110710	76.39	766.702	68.813	1.1045	68.813	67.997	69.102	0					140	31	6	0.778726	0.00177589	0.0168743	7.1e-49
DIVEYYNDSNGSHVLQGR	18	2 Deamidation (NQ)	_DIVEYYN(de)DSN(de)GSHVLQGR_	DIVEYYN(1)DSN(1)GSHVLQGR		DIVEYYN(125.13)DSN(82.44)GSHVLQ(-82.44)GR		0	2	0	0	P25311	P25311	P25311	AZGP1	Zinc-alpha-2-glycoprotein	MULTI-MSMS	QEHF3_00527_LR	1	Urine_HILIC_TMT_deglyco	766.704	3	689.98	2066.92	69879	3.5055	0.0024187	110710	76.388	110710	76.39	766.702	70.602	1.163	70.602	69.853	71.016	0					142	34	7	0.816922	0.00302456	0.0299821	4.01e-24
DIVEYYNDSNGSHVLQGR	18	2 Deamidation (NQ)	_DIVEYYN(de)DSN(de)GSHVLQGR_	DIVEYYN(1)DSN(0.986)GSHVLQ(0.014)GR		DIVEYYN(33.43)DSN(18.48)GSHVLQ(-18.48)GR		0	2	0	0	P25311	P25311	P25311	AZGP1	Zinc-alpha-2-glycoprotein	MULTI-MSMS	QEHF3_00527_LR	1	Urine_HILIC_TMT_deglyco	766.703	3	689.98	2066.92	63875.2	3.2469	0.0022403	110710	76.385	110710	76.388	766.7	72.124	0.61124	72.124	71.748	72.359	0					68	17	5	0.67491	0.00281118	0.0483199	2.28e-06
DIVEYYNDSNGSHVLQGR	18	Deamidation (NQ)	_DIVEYYNDSN(de)GSHVLQGR_	DIVEYYNDSN(1)GSHVLQGR		DIVEYYN(-57.82)DSN(57.82)GSHVLQ(-118.29)GR		0	1	0	0	P25311	P25311	P25311	AZGP1	Zinc-alpha-2-glycoprotein	MULTI-MSMS	QEHF3_00527_LR	1	Urine_HILIC_TMT_deglyco	766.375	3	689.652	2065.93	69980.4	2.441	0.0016835	110760	76.388	110760	76.389	766.374	66.774	0.66107	66.774	66.432	67.093	0					84	19	6	0.785357	0.00253484	0.0160339	1.58e-60
DIVEYYNDSNGSHVLQGR	18	Deamidation (NQ)	_DIVEYYN(de)DSNGSHVLQGR_	DIVEYYN(1)DSNGSHVLQGR		DIVEYYN(102.08)DSN(-102.08)GSHVLQ(-231.94)GR		0	1	0	0	P25311	P25311	P25311	AZGP1	Zinc-alpha-2-glycoprotein	MULTI-MSMS	QEHF3_00527_LR	1	Urine_HILIC_TMT_deglyco	766.376	3	689.652	2065.93	69287.3	2.4778	0.0017088	110760	76.388	110770	76.39	766.374	67.373	0.802	67.373	67.058	67.86	0					124	23	8	0.984627	0.00527989	0.0732988	5.24e-139
DLDMFINASK	10	Oxidation (M),Deamidation (NQ)	_DLDMFIN(de)ASK_	DLDMFIN(1)ASK	DLDM(1)FINASK	DLDMFIN(49)ASK	DLDM(49)FINASK	0	1	1	0	O75882	O75882	O75882	ATRN	Attractin	MULTI-MSMS	QEHF3_00527_LR	1	Urine_HILIC_TMT_deglyco	543.626	3	390.85	1169.53	83880.7	2.7001	0.0010553	390880	152.78	390880	152.78	543.626	80.694	1.0306	80.694	80.25	81.281	0					54	23	3	0.933676	0.000564697	0.0164358	0.016651
DLDMFINASK	10	Deamidation (NQ)	_DLDMFIN(de)ASK_	DLDMFIN(1)ASK		DLDMFIN(72.2)ASK		0	1	0	0	O75882	O75882	O75882	ATRN	Attractin	MULTI-MSMS	QEHF3_00527_LR	1	Urine_HILIC_TMT_deglyco	538.629	3	385.518	1153.53	84025.4	2.8015	0.00108	396290	152.78	396290	152.78	538.293	88.428	0.70848	88.428	87.878	88.586	0					55	18	4	0.547892	0.000524691	0.00409896	0.0088549
DLLGSGYTETYTAANGSEVTEQPR	24	Deamidation (NQ)	_DLLGSGYTETYTAAN(de)GSEVTEQPR_	DLLGSGYTETYTAAN(1)GSEVTEQPR		DLLGSGYTETYTAAN(70.62)GSEVTEQ(-70.62)PR		0	1	0	0	P78325	P78325	P78325	ADAM8	Disintegrin and metalloproteinase domain-containing protein 8	MULTI-MSMS	QEHF3_00527_LR	1	Urine_HILIC_TMT_deglyco	930.787	3	854.061	2559.16	62854.1	4.2821	0.0036572	89441	76.388	89445	76.392	930.783	71.351	1.3428	71.351	71.016	72.359	0					157	39	7	0.945051	0.00644916	0.121056	3.07e-82
DPGAAVPGAANASAQQPR	18	Deamidation (NQ)	_DPGAAVPGAAN(de)ASAQQPR_	DPGAAVPGAAN(0.999)ASAQ(0.001)QPR		DPGAAVPGAAN(30.06)ASAQ(-30.06)Q(-37.1)PR		0	1	0	0	P28300	P28300	P28300	LOX	Protein-lysine 6-oxidase	MULTI-MSMS	QEHF3_00527_LR	1	Urine_HILIC_TMT_deglyco	636.666	3	560.276	1677.81	76057.6	3.9562	0.0022166	136340	76.387	136340	76.39	636.664	48.357	0.73004	48.357	47.989	48.719	-3.81e-06					86	20	6	0.823286	0.00308686	0.0526009	1.75e-08
DPGAAVPGAANASAQQPR	18	Deamidation (NQ)	_DPGAAVPGAAN(de)ASAQQPR_	DPGAAVPGAAN(0.999)ASAQ(0.001)QPR		DPGAAVPGAAN(32.58)ASAQ(-32.58)Q(-35.96)PR		0	1	0	0	P28300	P28300	P28300	LOX	Protein-lysine 6-oxidase	MULTI-MSMS	QEHF3_00527_LR	1	Urine_HILIC_TMT_deglyco	954.496	2	839.911	1677.81	64705.2	4.5524	0.0038236	136420	114.58	136430	114.59	954.994	48.403	0.52271	48.403	48.132	48.655	3.81e-06					43	14	4	0.812905	0.00157889	0.00847806	3.64e-11
DVNCSVMGPQEK	12	Oxidation (M),Deamidation (NQ)	_DVN(de)CSVMGPQEK_	DVN(1)CSVMGPQEK	DVNCSVM(1)GPQEK	DVN(84.14)CSVMGPQ(-84.14)EK	DVNCSVM(96.06)GPQEK	0	1	1	0	P53634	P53634	P53634	CTSC	Dipeptidyl peptidase 1;Dipeptidyl peptidase 1 exclusion domain chain;Dipeptidyl peptidase 1 heavy chain;Dipeptidyl peptidase 1 light chain	MULTI-MSMS	QEHF3_00527_LR	1	Urine_HILIC_TMT_deglyco	613.641	3	460.864	1379.57	74497.2	4.3027	0.001983	331500	152.78	331500	152.78	613.639	49.046	0.91952	49.046	48.689	49.609	0					116	26	6	0.82132	0.00264178	0.0298495	0.00012948
DVNCSVMGPQEK	12	Deamidation (NQ)	_DVN(de)CSVMGPQEK_	DVN(1)CSVMGPQEK		DVN(92.46)CSVMGPQ(-92.46)EK		0	1	0	0	P53634	P53634	P53634	CTSC	Dipeptidyl peptidase 1;Dipeptidyl peptidase 1 exclusion domain chain;Dipeptidyl peptidase 1 heavy chain;Dipeptidyl peptidase 1 light chain	MULTI-MSMS	QEHF3_00527_LR	1	Urine_HILIC_TMT_deglyco	608.308	3	455.532	1363.57	78884.6	3.9048	0.0017787	335380	152.77	335380	152.78	608.307	56.051	0.50153	56.051	55.771	56.273	-3.81e-06					44	14	4	0.679309	0.00115948	0.0202434	1.32e-05
EDQYHYLLDRNLSCR	15	Deamidation (NQ)	_EDQYHYLLDRN(de)LSCR_	EDQYHYLLDRN(1)LSCR		EDQ(-111.16)YHYLLDRN(111.16)LSCR		0	1	0	1	P05154	P05154	P05154	SERPINA5	Plasma serine protease inhibitor	MULTI-MSMS	QEHF3_00527_LR	1	Urine_HILIC_TMT_deglyco	553.773	4	496.481	1981.9	81639.7	1.0872	0.00053977	115390	57.291	115400	57.292	554.023	63.824	0.56345	63.824	63.541	64.105	0					62	16	6	0.827705	0.00483465	0.0384485	2.47e-14
EENQEQPRNYSHHQLNR	17	Deamidation (NQ)	_EENQEQPRN(de)YSHHQLNR_	EENQEQ(0.001)PRN(0.999)YSHHQLNR		EEN(-51.09)Q(-45.08)EQ(-30.39)PRN(30.39)YSHHQ(-76.68)LN(-98.09)R		0	1	0	1	Q14515	Q14515	Q14515	SPARCL1	SPARC-like protein 1	MULTI-MSMS	QEHF3_00527_LR	1	Urine_HILIC_TMT_deglyco	603.297	4	545.752	2178.98	77857.8	3.9462	0.0021536	104980	57.291	104980	57.293	603.293	34.781	0.96116	34.781	34.441	35.403	0					62	23	5	0.908141	0.00286716	0.0605537	3.54e-15
EFGFAWPESLNCSK	14	Deamidation (NQ)	_EFGFAWPESLN(de)CSK_	EFGFAWPESLN(1)CSK		EFGFAWPESLN(110.51)CSK		0	1	0	0	Q9ULV1	Q9ULV1	Q9ULV1	FZD4	Frizzled-4	MULTI-MSMS	QEHF3_00527_LR	1	Urine_HILIC_TMT_deglyco	711.026	3	558.249	1671.72	71650.2	2.7183	0.0015175	273670	152.78	273670	152.78	711.358	92.145	0.97217	92.145	91.63	92.602	0					106	30	7	0.798778	0.00308386	0.0471723	7.8e-08
EFGFAWPESLNCSK	14	Deamidation (NQ)	_EFGFAWPESLN(de)CSK_	EFGFAWPESLN(1)CSK		EFGFAWPESLN(196.95)CSK		0	1	0	0	Q9ULV1	Q9ULV1	Q9ULV1	FZD4	Frizzled-4	MULTI-MSMS	QEHF3_00527_LR	1	Urine_HILIC_TMT_deglyco	1066.04	2	836.869	1671.72	59021.9	3.7355	0.0031261	273830	229.16	273840	229.17	1066.53	92.145	0.68519	92.145	91.763	92.448	0					63	21	6	0.979197	0.0045954	0.103285	1.88e-42
EGDHEFLEVPEAQEDVEATFPVHQPGNYSCSYR	33	Deamidation (NQ)	_EGDHEFLEVPEAQEDVEATFPVHQPGN(de)YSCSYR_	EGDHEFLEVPEAQEDVEATFPVHQ(0.255)PGN(0.745)YSCSYR		EGDHEFLEVPEAQ(-95.7)EDVEATFPVHQ(-4.65)PGN(4.65)YSCSYR		0	1	0	0	P04217	P04217	P04217	A1BG	Alpha-1B-glycoprotein	MULTI-MSMS	QEHF3_00527_LR	1	Urine_HILIC_TMT_deglyco	1017.72	4	960.171	3836.65	59602.9	3.4579	0.0033202	59668	57.292	59672	57.295	1017.96	80.709	0.88106	80.709	80.213	81.094	0					127	23	9	0.774716	0.0042996	0.0549501	9.97e-41
ELHHLQEQNVSNAFLDK	17	Deamidation (NQ)	_ELHHLQEQN(de)VSNAFLDK_	ELHHLQ(0.03)EQ(0.155)N(0.816)VSNAFLDK		ELHHLQ(-14.4)EQ(-7.22)N(7.22)VSN(-44.5)AFLDK		0	1	0	0	P00450	P00450	P00450	CP	Ceruloplasmin	MULTI-MSMS	QEHF3_00527_LR	1	Urine_HILIC_TMT_deglyco	621.336	4	506.502	2021.98	77702.7	2.7725	0.0014043	226220	114.58	226220	114.58	621.335	67.354	0.83551	67.354	67.058	67.894	0					89	24	6	0.896823	0.00378926	0.0378568	1.81e-15
ENISDPTSPLR	11	Deamidation (NQ)	_EN(de)ISDPTSPLR_	EN(1)ISDPTSPLR		EN(83.36)ISDPTSPLR		0	1	0	0	P01591	P01591	P01591	IGJ	Immunoglobulin J chain	MULTI-MSMS	QEHF3_00527_LR	1	Urine_HILIC_TMT_deglyco	729.888	2	615.304	1228.59	73436	3.9791	0.0024483	186220	114.58	186220	114.58	729.885	56.171	1.026	56.171	55.739	56.765	0					101	30	5	0.640362	0.00212627	0.0307545	0.0070624
ENISDPTSPLR	11	Deamidation (NQ)	_EN(de)ISDPTSPLR_	EN(1)ISDPTSPLR		EN(80.24)ISDPTSPLR		0	1	0	0	P01591	P01591	P01591	IGJ	Immunoglobulin J chain	MULTI-MSMS	QEHF3_00527_LR	1	Urine_HILIC_TMT_deglyco	486.927	3	410.538	1228.59	87816.6	2.9811	0.0012238	186070	76.388	186070	76.389	486.926	56.219	0.55851	56.219	55.871	56.429	0					45	16	4	0.69438	0.000947973	0.0164732	0.0016465
EQRPGQNCSNYTVR	14	Deamidation (NQ)	_EQRPGQN(de)CSNYTVR_	EQRPGQ(0.007)N(0.993)CSNYTVR		EQ(-68.22)RPGQ(-21.5)N(21.5)CSN(-49.9)YTVR		0	1	0	1	O75339	O75339	O75339	CILP	Cartilage intermediate layer protein 1;Cartilage intermediate layer protein 1 C1;Cartilage intermediate layer protein 1 C2	MULTI-MSMS	QEHF3_00527_LR	1	Urine_HILIC_TMT_deglyco	647.319	3	570.594	1708.76	73108	4.4438	0.0025356	133870	76.388	133880	76.391	646.982	38.351	0.69815	38.351	38.047	38.745	0					52	17	4	0.886706	0.00210304	0.0254319	2.71e-18
ETLENNSFLITTVNK	15	2 Deamidation (NQ)	_ETLEN(de)NSFLITTVN(de)K_	ETLEN(0.886)N(0.114)SFLITTVN(1)K		ETLEN(8.89)N(-8.89)SFLITTVN(91.35)K		0	2	0	0	Q5KU26	Q5KU26	Q5KU26	COLEC12	Collectin-12	MULTI-MSMS	QEHF3_00527_LR	1	Urine_HILIC_TMT_deglyco	728.736	3	575.624	1723.85	72246.8	3.219	0.0018529	265410	152.78	265410	152.78	728.734	86.307	1.0031	86.307	85.966	86.969	0					83	26	5	0.925601	0.00224475	0.0295459	2.77e-07
EVFVHPNYSK	10	Deamidation (NQ)	_EVFVHPN(de)YSK_	EVFVHPN(1)YSK		EVFVHPN(98.04)YSK		0	1	0	0	P04070	P04070	P04070	PROC	Vitamin K-dependent protein C;Vitamin K-dependent protein C light chain;Vitamin K-dependent protein C heavy chain;Activation peptide	MULTI-MSMS	QEHF3_00527_LR	1	Urine_HILIC_TMT_deglyco	560.314	3	407.536	1219.59	79600.9	3.456	0.0014084	374880	152.78	374880	152.78	560.312	59.306	0.8825	59.306	59.037	59.92	0					64	26	4	0.802733	0.0029896	0.122811	0.0013991
FLNESYK	7	Deamidation (NQ)	_FLN(de)ESYK_	FLN(1)ESYK		FLN(67.9)ESYK		0	1	0	0	P15309	P15309	P15309	ACPP	Prostatic acid phosphatase;PAPf39	MULTI-MSMS	QEHF3_00527_LR	1	Urine_HILIC_TMT_deglyco	453.925	3	301.148	900.423	89757.8	3.2117	0.00096719	507310	152.78	507310	152.78	453.923	69.7	0.95809	69.7	69.277	70.235	0					90	28	4	0.984264	0.00270499	0.0456108	0.02218
FLNESYKHEQVYIR	14	Deamidation (NQ)	_FLN(de)ESYKHEQVYIR_	FLN(1)ESYKHEQVYIR		FLN(82.97)ESYKHEQ(-82.97)VYIR		0	1	0	1	P15309	P15309	P15309	ACPP	Prostatic acid phosphatase;PAPf39	MULTI-MSMS	QEHF3_00527_LR	1	Urine_HILIC_TMT_deglyco	762.752	3	609.641	1825.9	70186.2	2.8067	0.0017111	250600	152.78	250600	152.78	762.75	66.943	0.58414	66.943	66.67	67.254	0					61	17	5	0.776624	0.00248102	0.0382956	1.2e-08
FLNESYKHEQVYIR	14	Deamidation (NQ)	_FLN(de)ESYKHEQVYIR_	FLN(1)ESYKHEQVYIR		FLN(157.02)ESYKHEQ(-157.02)VYIR		0	1	0	1	P15309	P15309	P15309	ACPP	Prostatic acid phosphatase;PAPf39	MULTI-MSMS	QEHF3_00527_LR	1	Urine_HILIC_TMT_deglyco	572.316	4	457.482	1825.9	78363.1	2.4755	0.0011325	250460	114.58	250460	114.58	572.314	66.912	0.92288	66.912	66.566	67.489	-7.63e-06					122	27	6	0.965717	0.0164133	0.0940723	4.29e-55
FNISTDRR	8	Deamidation (NQ)	_FN(de)ISTDRR_	FN(1)ISTDRR		FN(68.22)ISTDRR		0	1	0	1	O75534	O75534	O75534	CSDE1	Cold shock domain-containing protein E1	MULTI-MSMS	QEHF3_00527_LR	1	Urine_HILIC_TMT_deglyco	413.562	3	337.174	1008.5	92839.2	3.2994	0.0011125	226550	76.388	226560	76.389	413.561	51.481	0.74879	51.481	51.155	51.904	-3.81e-06					79	21	5	0.535618	0.00592504	0.137013	0.011206
FQAFANGSLLIPDFGK	16	Deamidation (NQ)	_FQAFAN(de)GSLLIPDFGK_	FQ(0.002)AFAN(0.998)GSLLIPDFGK		FQ(-28.11)AFAN(28.11)GSLLIPDFGK		0	1	0	0	O14498	O14498	O14498	ISLR	Immunoglobulin superfamily containing leucine-rich repeat protein	MULTI-MSMS	QEHF3_00527_LR	1	Urine_HILIC_TMT_deglyco	729.078	3	575.966	1724.88	71347.5	3.7439	0.0021564	265250	152.78	265250	152.78	729.076	94.897	0.41753	94.897	94.746	95.163	0					36	11	5	0.942919	0.0059947	0.0745394	2.45e-07
FQLLNFSSSELK	12	Deamidation (NQ)	_FQLLN(de)FSSSELK_	FQLLN(1)FSSSELK		FQ(-42.48)LLN(42.48)FSSSELK		0	1	0	0	Q9BY67	Q9BY67	Q9BY67	CADM1	Cell adhesion molecule 1	MULTI-MSMS	QEHF3_00527_LR	1	Urine_HILIC_TMT_deglyco	625.024	3	471.914	1412.72	77024.2	0.022673	1.07e-05	323740	152.78	323740	152.78	624.689	93.147	0.39866	93.147	93.009	93.408	7.63e-06					40	12	6	0.972355	0.006777	0.0280773	8.63e-15
FQLLNFSSSELK	12	Deamidation (NQ)	_FQLLN(de)FSSSELK_	FQLLN(1)FSSSELK		FQ(-62.04)LLN(62.04)FSSSELK		0	1	0	0	Q9BY67	Q9BY67	Q9BY67	CADM1	Cell adhesion molecule 1	MULTI-MSMS	QEHF3_00527_LR	1	Urine_HILIC_TMT_deglyco	936.53	2	707.367	1412.72	64230	0.68149	0.00048206	323970	229.16	323970	229.16	936.529	93.154	0.27968	93.154	93.037	93.316	0					32	8	5	0.888516	0.00401266	0.0206341	3.7e-29
FSDGLESNSSTQFEVK	16	Deamidation (NQ)	_FSDGLESN(de)SSTQFEVK_	FSDGLESN(1)SSTQFEVK		FSDGLESN(100.43)SSTQ(-100.43)FEVK		0	1	0	0	P0C0L5;P0C0L4	P0C0L5	P0C0L5	C4B;C4A	Complement C4-B;Complement C4 beta chain;Complement C4-B alpha chain;C4a anaphylatoxin;C4b-B;C4d-B;Complement C4 gamma chain;Complement C4-A;Complement C4 beta chain;Complement C4-A alpha chain;C4a anaphylatoxin;C4b-A;C4d-A;Complement C4 gamma chain	MULTI-MSMS	QEHF3_00527_LR	1	Urine_HILIC_TMT_deglyco	745.716	3	592.604	1774.79	70853.1	3.456	0.002048	257810	152.78	257810	152.78	745.38	74.516	1.6353	74.516	74.11	75.745	0					98	45	3	0.893602	0.00315861	0.0639762	5.68e-26
GANDSTSAMPEQMK	14	2 Oxidation (M),Deamidation (NQ)	_GAN(de)DSTSAMPEQMK_	GAN(1)DSTSAMPEQMK	GANDSTSAM(1)PEQM(1)K	GAN(63.37)DSTSAMPEQ(-63.37)MK	GANDSTSAM(65.22)PEQM(65.22)K	0	1	2	0	O95084	O95084	O95084	PRSS23	Serine protease 23	MULTI-MSMS	QEHF3_00527_LR	1	Urine_HILIC_TMT_deglyco	653.65	3	500.538	1498.59	75202.7	4.9994	0.0025024	305220	152.78	305230	152.78	653.313	39.156	0.6268	39.156	38.823	39.45	0					49	15	5	0.639406	0.00111562	0.00958588	0.0013649
GFLALYQTVAVNYSQPISEASR	22	Deamidation (NQ)	_GFLALYQTVAVN(de)YSQPISEASR_	GFLALYQTVAVN(0.999)YSQ(0.001)PISEASR		GFLALYQ(-68.19)TVAVN(30.3)YSQ(-30.3)PISEASR		0	1	0	0	Q9NZP8	Q9NZP8	Q9NZP8	C1RL	Complement C1r subcomponent-like protein	MULTI-MSMS	QEHF3_00527_LR	1	Urine_HILIC_TMT_deglyco	882.466	3	805.745	2414.21	66128.8	3.6286	0.0029237	94800	76.384	94803	76.387	882.463	94.458	0.32726	94.458	94.29	94.617	7.63e-06					19	9	4	0.515051	0.00104332	0.0115804	1.9e-15
GFNFSTESMARPEGR	15	Oxidation (M),Deamidation (NQ)	_GFN(de)FSTESMARPEGR_	GFN(1)FSTESMARPEGR	GFNFSTESM(1)ARPEGR	GFN(53.77)FSTESMARPEGR	GFNFSTESM(53.77)ARPEGR	0	1	1	1	P36269	P36269	P36269	GGT5	Gamma-glutamyltransferase 5;Gamma-glutamyltransferase 5 heavy chain;Gamma-glutamyltransferase 5 light chain	MULTI-MSMS	QEHF3_00527_LR	1	Urine_HILIC_TMT_deglyco	644.978	3	568.255	1701.74	75735	3.9869	0.0022656	134420	76.387	134430	76.389	644.976	57.927	0.54768	57.927	57.612	58.16	0					53	15	5	0.481018	0.00160816	0.0327536	0.0046033
GICNSSDVR	9	Deamidation (NQ)	_GICN(de)SSDVR_	GICN(1)SSDVR		GICN(113.44)SSDVR		0	1	0	0	O75882	O75882	O75882	ATRN	Attractin	MULTI-MSMS	QEHF3_00527_LR	1	Urine_HILIC_TMT_deglyco	619.308	2	504.724	1007.43	76740.8	4.0925	0.0020656	227020	114.58	227020	114.58	619.306	41.207	0.73801	41.207	40.721	41.459	0					54	19	4	0.844217	0.00612631	0.0593941	0.0038116
GLCVNASAVSR	11	Deamidation (NQ)	_GLCVN(de)ASAVSR_	GLCVN(1)ASAVSR		GLCVN(118.61)ASAVSR		0	1	0	0	P17936	P17936	P17936	IGFBP3	Insulin-like growth factor-binding protein 3	MULTI-MSMS	QEHF3_00527_LR	1	Urine_HILIC_TMT_deglyco	682.366	2	567.782	1133.55	74455.8	4.2918	0.0024368	201810	114.58	201810	114.58	682.364	55.241	1.1173	55.241	54.92	56.037	0					83	28	5	0.757198	0.00160937	0.0357474	6.58e-05
GNNSHILLSALK	12	Deamidation (NQ)	_GN(de)NSHILLSALK_	GN(0.89)N(0.11)SHILLSALK		GN(9.08)N(-9.08)SHILLSALK		0	1	0	0	P01133	P01133	P01133	EGF	Pro-epidermal growth factor;Epidermal growth factor	MULTI-MSMS	QEHF3_00527_LR	1	Urine_HILIC_TMT_deglyco	576.015	3	423.238	1266.69	79248.3	3.951	0.0016722	360970	152.78	360970	152.78	576.014	71.201	0.74554	71.201	70.837	71.582	0					77	21	5	0.932498	0.00293884	0.0324795	2.14e-06
GPNCSEPECPGNCHLR	16	Deamidation (NQ)	_GPN(de)CSEPECPGNCHLR_	GPN(1)CSEPECPGNCHLR		GPN(78)CSEPECPGN(-78)CHLR		0	1	0	0	P24821	P24821	P24821	TNC	Tenascin	MULTI-MSMS	QEHF3_00527_LR	1	Urine_HILIC_TMT_deglyco	705.642	3	628.919	1883.73	71831.5	3.7692	0.0023705	121460	76.387	121460	76.389	705.306	41.733	0.59071	41.733	41.459	42.049	0					61	15	5	0.832393	0.00201259	0.00795357	4.38e-05
GSEGGNGSNPVAGLETDDHGGK	22	Deamidation (NQ)	_GSEGGN(de)GSNPVAGLETDDHGGK_	GSEGGN(1)GSNPVAGLETDDHGGK		GSEGGN(51.5)GSN(-51.5)PVAGLETDDHGGK		0	1	0	0	Q8TBP5	Q8TBP5	Q8TBP5	FAM174A	Membrane protein FAM174A	MULTI-MSMS	QEHF3_00527_LR	1	Urine_HILIC_TMT_deglyco	839.08	3	685.967	2054.88	66528.7	5.3176	0.0036477	222720	152.78	222720	152.78	839.077	55.031	1.0272	55.031	54.487	55.514	0					122	30	6	0.946675	0.00319396	0.0435844	1.06e-67
GSNASLAR	8	Deamidation (NQ)	_GSN(de)ASLAR_	GSN(1)ASLAR		GSN(137.69)ASLAR		0	1	0	0	P24530	P24530	P24530	EDNRB	Endothelin B receptor	MULTI-MSMS	QEHF3_00527_LR	1	Urine_HILIC_TMT_deglyco	503.282	2	388.698	775.382	86022.2	4.5507	0.0017688	294780	114.58	294790	114.58	503.28	34.825	1.4918	34.825	33.952	35.444	0					78	36	5	0.954618	0.0273966	0.914793	9.43e-07
GSNYSEILDK	10	Deamidation (NQ)	_GSN(de)YSEILDK_	GSN(1)YSEILDK		GSN(125.82)YSEILDK		0	1	0	0	Q12841	Q12841	Q12841	FSTL1	Follistatin-related protein 1	MULTI-MSMS	QEHF3_00527_LR	1	Urine_HILIC_TMT_deglyco	792.931	2	563.767	1125.52	69369.4	3.2055	0.0018072	406480	229.16	406490	229.16	792.929	68.677	0.68951	68.677	68.344	69.034	0					58	19	4	0.884794	0.00139075	0.0103051	0.0001022
GSNYSEILDK	10	Deamidation (NQ)	_GSN(de)YSEILDK_	GSN(1)YSEILDK		GSN(57.89)YSEILDK		0	1	0	0	Q12841	Q12841	Q12841	FSTL1	Follistatin-related protein 1	MULTI-MSMS	QEHF3_00527_LR	1	Urine_HILIC_TMT_deglyco	528.957	3	376.18	1125.52	85676.1	2.2174	0.00083416	406120	152.78	406120	152.78	528.955	68.702	0.62162	68.702	68.377	68.998	0					47	17	4	0.748225	0.000906407	0.00692377	0.019115
GSPGNGSSHSGAPGPDPTLAR	21	Deamidation (NQ)	_GSPGN(de)GSSHSGAPGPDPTLAR_	GSPGN(1)GSSHSGAPGPDPTLAR		GSPGN(116.35)GSSHSGAPGPDPTLAR		0	1	0	0	Q9BRK3	Q9BRK3	Q9BRK3	MXRA8	Matrix-remodeling-associated protein 8	MULTI-MSMS	QEHF3_00527_LR	1	Urine_HILIC_TMT_deglyco	717.359	3	640.633	1918.88	71360.9	3.838	0.0024587	119240	76.388	119240	76.391	717.021	42.843	0.62258	42.843	42.497	43.119	0					60	16	5	0.866865	0.0045755	0.0932745	1.17e-15
GTANLSEAIR	10	Deamidation (NQ)	_GTAN(de)LSEAIR_	GTAN(1)LSEAIR		GTAN(87.67)LSEAIR		0	1	0	0	Q9P1W8;O00241	Q9P1W8	Q9P1W8	SIRPG;SIRPB1	Signal-regulatory protein gamma;Signal-regulatory protein beta-1	MULTI-MSMS	QEHF3_00527_LR	1	Urine_HILIC_TMT_deglyco	631.353	2	516.77	1031.52	77816.2	3.9995	0.0020668	221730	114.58	221730	114.58	631.351	55.858	0.68769	55.858	55.447	56.134	0					54	17	4	0.797323	0.00235676	0.0183303	0.016206
GVTHLNISGLK	11	Deamidation (NQ)	_GVTHLN(de)ISGLK_	GVTHLN(1)ISGLK		GVTHLN(143.97)ISGLK		0	1	0	0	Q07954	Q07954	Q07954	LRP1	Prolow-density lipoprotein receptor-related protein 1;Low-density lipoprotein receptor-related protein 1 85 kDa subunit;Low-density lipoprotein receptor-related protein 1 515 kDa subunit;Low-density lipoprotein receptor-related protein 1 intracellular domain	MULTI-MSMS	QEHF3_00527_LR	1	Urine_HILIC_TMT_deglyco	533.329	3	380.552	1138.63	82897	2.7613	0.0010508	401460	152.78	401460	152.78	533.328	67.172	0.55681	67.172	66.896	67.453	0					53	16	4	0.905497	0.00238393	0.0265474	4.24e-10
GYYNQSEAGSHTVQR	15	Deamidation (NQ)	_GYYN(de)QSEAGSHTVQR_	GYYN(0.981)Q(0.019)SEAGSHTVQR		GYYN(17.02)Q(-17.02)SEAGSHTVQ(-162.37)R		0	1	0	0	P10316;P01892	P10316	P10316	HLA-A	HLA class I histocompatibility antigen, A-69 alpha chain;HLA class I histocompatibility antigen, A-2 alpha chain	MULTI-MSMS	QEHF3_00527_LR	1	Urine_HILIC_TMT_deglyco	642.977	3	566.589	1696.74	75915.9	3.7245	0.0021103	134820	76.387	134820	76.389	642.975	41.632	0.54966	41.632	41.387	41.937	0					53	14	5	0.830722	0.00177081	0.00681423	1.07e-25
HENTSSSPIQYEFSLTR	17	Deamidation (NQ)	_HEN(de)TSSSPIQYEFSLTR_	HEN(1)TSSSPIQYEFSLTR		HEN(119.79)TSSSPIQ(-119.79)YEFSLTR		0	1	0	0	P04216	P04216	P04216	THY1	Thy-1 membrane glycoprotein	MULTI-MSMS	QEHF3_00527_LR	1	Urine_HILIC_TMT_deglyco	743.037	3	666.313	1995.92	71398.3	2.9026	0.001934	114640	76.387	114640	76.389	743.035	69.091	0.8307	69.091	68.65	69.481	0					86	23	5	0.923385	0.00218699	0.0183768	8.3e-24
HIEVNGSK	8	Deamidation (NQ)	_HIEVN(de)GSK_	HIEVN(1)GSK		HIEVN(88.82)GSK		0	1	0	0	P11362	P11362	P11362	FGFR1	Fibroblast growth factor receptor 1	MULTI-MSMS	QEHF3_00527_LR	1	Urine_HILIC_TMT_deglyco	448.265	3	295.487	883.44	90879.1	4.8815	0.0014424	517030	152.78	517030	152.78	448.263	45.817	0.66639	45.817	45.452	46.118	0					56	18	4	0.753937	0.002866	0.160579	0.0072271
HNEQNLSLADVTQQAGLVK	19	Deamidation (NQ)	_HNEQN(de)LSLADVTQQAGLVK_	HN(0.049)EQ(0.169)N(0.782)LSLADVTQQAGLVK		HN(-12)EQ(-6.66)N(6.66)LSLADVTQ(-142.91)Q(-168.59)AGLVK		0	1	0	0	Q16849	Q16849	Q16849	PTPRN	Receptor-type tyrosine-protein phosphatase-like N	MULTI-MSMS	QEHF3_00527_LR	1	Urine_HILIC_TMT_deglyco	842.468	3	689.355	2065.04	67620.9	3.8107	0.0026269	221620	152.77	221620	152.78	842.464	74.529	0.62157	74.529	74.219	74.84	0					60	17	5	0.913032	0.00196974	0.0400052	8.43e-40
HNFSHCCSK	9	Deamidation (NQ)	_HN(de)FSHCCSK_	HN(1)FSHCCSK		HN(79.13)FSHCCSK		0	1	0	0	P43652	P43652	P43652	AFM	Afamin	MULTI-MSMS	QEHF3_00527_LR	1	Urine_HILIC_TMT_deglyco	409.7	4	295.118	1176.44	91152.3	3.7448	0.0011052	388250	114.58	388260	114.58	409.7	37.515	1.0255	37.515	37.221	38.246	0					92	25	6	0.850231	0.00245443	0.0058802	0.0057337
HNFSHCCSK	9	Deamidation (NQ)	_HN(de)FSHCCSK_	HN(1)FSHCCSK		HN(89.17)FSHCCSK		0	1	0	0	P43652	P43652	P43652	AFM	Afamin	MULTI-MSMS	QEHF3_00527_LR	1	Urine_HILIC_TMT_deglyco	545.931	3	393.155	1176.44	83076.2	4.6767	0.0018387	388590	152.77	388590	152.78	545.93	37.57	0.58529	37.57	37.261	37.847	0					26	14	2	0.85325	0.0012016	0.00514575	0.0051664
IFNIDSGNGSIFTSK	15	Deamidation (NQ)	_IFNIDSGN(de)GSIFTSK_	IFNIDSGN(1)GSIFTSK		IFN(-76.24)IDSGN(76.24)GSIFTSK		0	1	0	0	P55285	P55285	P55285	CDH6	Cadherin-6	MULTI-MSMS	QEHF3_00527_LR	1	Urine_HILIC_TMT_deglyco	1030.06	2	800.896	1599.78	62833.1	3.6467	0.0029206	286130	229.16	286140	229.17	1030.56	91.515	0.22781	91.515	91.365	91.593	0					20	6	4	0.878071	0.000869872	0.0116153	1.13e-42
IITKENISQPR	11	Deamidation (NQ)	_IITKEN(de)ISQPR_	IITKEN(0.999)ISQ(0.001)PR		IITKEN(30.71)ISQ(-30.71)PR		0	1	0	1	P01133	P01133	P01133	EGF	Pro-epidermal growth factor;Epidermal growth factor	MULTI-MSMS	QEHF3_00527_LR	1	Urine_HILIC_TMT_deglyco	586.69	3	433.914	1298.72	81213.9	3.7296	0.0016183	352090	152.78	352090	152.78	586.689	59.109	0.50991	59.109	58.794	59.304	0					34	14	3	0.707569	0.00136596	0.0115228	0.011608
IIVPLNNRENISDPTSPLR	19	Deamidation (NQ)	_IIVPLNNREN(de)ISDPTSPLR_	IIVPLNN(0.001)REN(0.999)ISDPTSPLR		IIVPLN(-43.66)N(-30.79)REN(30.79)ISDPTSPLR		0	1	0	1	P01591	P01591	P01591	IGJ	Immunoglobulin J chain	MULTI-MSMS	QEHF3_00527_LR	1	Urine_HILIC_TMT_deglyco	793.783	3	717.059	2148.15	68522.2	3.1872	0.0022854	106530	76.388	106530	76.39	793.781	74.037	0.8208	74.037	73.635	74.456	-7.63e-06					125	23	7	0.906854	0.00620225	0.129465	2.35e-31
IIVPLNNRENISDPTSPLR	19	2 Deamidation (NQ)	_IIVPLN(de)NREN(de)ISDPTSPLR_	IIVPLN(0.995)N(0.006)REN(0.998)ISDPTSPLR		IIVPLN(23.44)N(-23.44)REN(27.36)ISDPTSPLR		0	2	0	1	P01591	P01591	P01591	IGJ	Immunoglobulin J chain	MULTI-MSMS	QEHF3_00527_LR	1	Urine_HILIC_TMT_deglyco	794.111	3	717.387	2149.14	69540.4	3.7013	0.0026553	106480	76.387	106480	76.39	794.108	76.591	0.97709	76.591	76.238	77.215	0					78	26	5	0.736589	0.00111607	0.0102551	3.79e-25
IIVPLNNRENISDPTSPLR	19	2 Deamidation (NQ)	_IIVPLN(de)NREN(de)ISDPTSPLR_	IIVPLN(0.99)N(0.011)REN(0.999)ISDPTSPLR		IIVPLN(19.94)N(-19.94)REN(29.13)ISDPTSPLR		0	2	0	1	P01591	P01591	P01591	IGJ	Immunoglobulin J chain	MULTI-MSMS	QEHF3_00527_LR	1	Urine_HILIC_TMT_deglyco	794.112	3	717.387	2149.14	68715.5	3.0402	0.002181	106480	76.388	106480	76.39	794.109	78.076	0.88622	78.076	77.546	78.432	0					73	23	4	0.855687	0.00276128	0.0404602	2.1e-12
ILLTCSLNDSATEVTGHR	18	Deamidation (NQ)	_ILLTCSLN(de)DSATEVTGHR_	ILLTCSLN(1)DSATEVTGHR		ILLTCSLN(129.11)DSATEVTGHR		0	1	0	0	P35613	P35613	P35613	BSG	Basigin	MULTI-MSMS	QEHF3_00527_LR	1	Urine_HILIC_TMT_deglyco	740.054	3	663.33	1986.97	70628.4	3.8667	0.0025649	115160	76.387	115160	76.39	740.052	76.036	0.97021	76.036	75.669	76.639	0					100	26	6	0.722602	0.00153957	0.0589051	5.81e-15
ILTNNSQTPILSPQEVVSCSQYAQGCEGGFPYLIAGK	37	Deamidation (NQ)	_ILTN(de)NSQTPILSPQEVVSCSQYAQGCEGGFPYLIAGK_	ILTN(0.815)N(0.183)SQ(0.002)TPILSPQEVVSCSQYAQGCEGGFPYLIAGK		ILTN(6.48)N(-6.48)SQ(-27.27)TPILSPQ(-97.14)EVVSCSQ(-113.73)YAQ(-138.61)GCEGGFPYLIAGK		0	1	0	0	P53634	P53634	P53634	CTSC	Dipeptidyl peptidase 1;Dipeptidyl peptidase 1 exclusion domain chain;Dipeptidyl peptidase 1 heavy chain;Dipeptidyl peptidase 1 light chain	MULTI-MSMS	QEHF3_00527_LR	1	Urine_HILIC_TMT_deglyco	1123.08	4	1007.74	4026.93	57547.4	1.914	0.0019288	113700	114.58	113700	114.58	1123.07	93.617	0.75507	93.617	93.219	93.974	0					58	23	6	0.956879	0.00410426	0.020202	4.76e-58
ITDIENGSLANIPR	14	Deamidation (NQ)	_ITDIEN(de)GSLANIPR_	ITDIEN(1)GSLANIPR		ITDIEN(109.13)GSLAN(-109.13)IPR		0	1	0	0	Q9BXN1	Q9BXN1	Q9BXN1	ASPN	Asporin	MULTI-MSMS	QEHF3_00527_LR	1	Urine_HILIC_TMT_deglyco	581.99	3	505.267	1512.78	80470.6	2.5274	0.001277	151180	76.387	151180	76.389	581.654	77.605	0.80338	77.605	77.071	77.874	0					69	21	4	0.900854	0.00143861	0.00380352	2.52e-25
ITDIENGSLANIPR	14	Deamidation (NQ)	_ITDIEN(de)GSLANIPR_	ITDIEN(1)GSLANIPR		ITDIEN(81.56)GSLAN(-81.56)IPR		0	1	0	0	Q9BXN1	Q9BXN1	Q9BXN1	ASPN	Asporin	MULTI-MSMS	QEHF3_00527_LR	1	Urine_HILIC_TMT_deglyco	871.98	2	757.396	1512.78	68230.6	3.3119	0.0025084	151280	114.58	151290	114.58	871.978	77.596	1.1613	77.596	76.713	77.874	0					72	31	4	0.612392	0.00154927	0.00813887	6.15e-13
ITYSIVQTNCSK	12	Deamidation (NQ)	_ITYSIVQTN(de)CSK_	ITYSIVQTN(1)CSK		ITYSIVQ(-33.65)TN(33.65)CSK		0	1	0	0	P01042	P01042	P01042	KNG1	Kininogen-1;Kininogen-1 heavy chain;T-kinin;Bradykinin;Lysyl-bradykinin;Kininogen-1 light chain;Low molecular weight growth-promoting factor	MULTI-MSMS	QEHF3_00527_LR	1	Urine_HILIC_TMT_deglyco	625.011	3	472.234	1413.68	77475.7	3.1441	0.0014848	323520	152.78	323520	152.78	625.01	67.407	1.0034	67.407	66.994	67.997	0					121	29	8	0.809332	0.00298723	0.0389683	1.32e-05
ITYSIVQTNCSK	12	Deamidation (NQ)	_ITYSIVQTN(de)CSK_	ITYSIVQTN(1)CSK		ITYSIVQ(-36.26)TN(36.26)CSK		0	1	0	0	P01042	P01042	P01042	KNG1	Kininogen-1;Kininogen-1 heavy chain;T-kinin;Bradykinin;Lysyl-bradykinin;Kininogen-1 light chain;Low molecular weight growth-promoting factor	MULTI-MSMS	QEHF3_00527_LR	1	Urine_HILIC_TMT_deglyco	937.014	2	707.848	1413.68	62820.7	3.7637	0.0026641	323750	229.16	323750	229.17	937.011	67.433	0.802	67.433	67.058	67.86	0					80	23	5	0.971586	0.00257256	0.0440524	5.5e-50
ITYSIVQTNCSK	12	2 Deamidation (NQ)	_ITYSIVQTN(de)CSK_	ITYSIVQ(1)TN(1)CSK		ITYSIVQ(82.07)TN(82.07)CSK		0	2	0	0	P01042	P01042	P01042	KNG1	Kininogen-1;Kininogen-1 heavy chain;T-kinin;Bradykinin;Lysyl-bradykinin;Kininogen-1 light chain;Low molecular weight growth-promoting factor	MULTI-MSMS	QEHF3_00527_LR	1	Urine_HILIC_TMT_deglyco	625.673	3	472.562	1414.66	75512.7	3.1789	0.0015022	323290	152.78	323300	152.78	625.338	69.179	0.74419	69.179	68.867	69.611	0					60	21	4	0.734073	0.00141587	0.00629063	0.0017992
IYSGILNLSDITK	13	Deamidation (NQ)	_IYSGILN(de)LSDITK_	IYSGILN(1)LSDITK		IYSGILN(68.04)LSDITK		0	1	0	0	P03952	P03952	P03952	KLKB1	Plasma kallikrein;Plasma kallikrein heavy chain;Plasma kallikrein light chain	MULTI-MSMS	QEHF3_00527_LR	1	Urine_HILIC_TMT_deglyco	633.043	3	479.933	1436.78	79077.8	0.22691	0.0001089	318330	152.78	318330	152.78	632.708	93.3	0.22163	93.3	93.186	93.408	0					19	6	4	0.58109	0.000334149	0.00219249	0.0028878
KFLNESYK	8	Deamidation (NQ)	_KFLN(de)ESYK_	KFLN(1)ESYK		KFLN(109.66)ESYK		0	1	0	1	P15309	P15309	P15309	ACPP	Prostatic acid phosphatase;PAPf39	MULTI-MSMS	QEHF3_00527_LR	1	Urine_HILIC_TMT_deglyco	573.01	3	343.847	1028.52	80006.3	1.4883	0.00051174	666470	229.16	666470	229.16	573.009	63.995	0.99128	63.995	63.541	64.532	0					127	29	7	0.761913	0.00362021	0.0386055	0.00128
KGNCSSTVCGQDLQSHLCMCAEGYALSR	28	Oxidation (M),Deamidation (NQ)	_KGN(de)CSSTVCGQDLQSHLCMCAEGYALSR_	KGN(1)CSSTVCGQDLQSHLCMCAEGYALSR	KGNCSSTVCGQDLQSHLCM(1)CAEGYALSR	KGN(52.7)CSSTVCGQ(-52.7)DLQ(-78.26)SHLCMCAEGYALSR	KGNCSSTVCGQDLQSHLCM(117.94)CAEGYALSR	0	1	1	1	P01133	P01133	P01133	EGF	Pro-epidermal growth factor;Epidermal growth factor	MULTI-MSMS	QEHF3_00527_LR	1	Urine_HILIC_TMT_deglyco	917.425	4	802.341	3205.34	64588.5	2.4941	0.0020011	142810	114.58	142810	114.58	917.423	68.589	0.3804	68.589	68.377	68.757	0					55	10	7	0.621906	0.000731264	0.00518195	1.94e-20
KNQSVNVFLGHTAIDEMLK	19	Oxidation (M),Deamidation (NQ)	_KN(de)QSVNVFLGHTAIDEMLK_	KN(0.844)Q(0.147)SVN(0.009)VFLGHTAIDEMLK	KNQSVNVFLGHTAIDEM(1)LK	KN(7.58)Q(-7.58)SVN(-19.79)VFLGHTAIDEMLK	KNQSVNVFLGHTAIDEM(109.65)LK	0	1	1	1	Q9NZP8	Q9NZP8	Q9NZP8	C1RL	Complement C1r subcomponent-like protein	MULTI-MSMS	QEHF3_00527_LR	1	Urine_HILIC_TMT_deglyco	713.154	4	541.029	2160.09	70629	3.0272	0.0016378	317680	171.87	317680	171.87	713.153	74.332	0.6469	74.332	73.977	74.624	0					67	18	5	0.794454	0.0032576	0.0570691	3.78e-12
KQVHFFVNASDVDNVK	16	Deamidation (NQ)	_KQVHFFVN(de)ASDVDNVK_	KQVHFFVN(1)ASDVDNVK		KQ(-35.59)VHFFVN(35.59)ASDVDN(-83.04)VK		0	1	0	1	Q96IY4	Q96IY4	Q96IY4	CPB2	Carboxypeptidase B2	MULTI-MSMS	QEHF3_00527_LR	1	Urine_HILIC_TMT_deglyco	634.862	4	462.738	1846.92	75826.4	3.8029	0.0017597	371420	171.87	371430	171.87	634.861	69.872	0.85753	69.872	69.579	70.437	0					87	25	5	0.534399	0.00767179	0.0612283	1.33e-07
KTNESVSEPR	10	Deamidation (NQ)	_KTN(de)ESVSEPR_	KTN(1)ESVSEPR		KTN(110.08)ESVSEPR		0	1	0	1	Q13433	Q13433	Q13433	SLC39A6	Zinc transporter ZIP6	MULTI-MSMS	QEHF3_00527_LR	1	Urine_HILIC_TMT_deglyco	535.969	3	383.191	1146.55	83622.7	4.7448	0.0018182	398690	152.78	398700	152.78	535.967	38.419	0.96565	38.419	38.047	39.012	0					84	24	6	0.861801	0.0325967	0.88634	0.00026236
LAFQNMNGSEYFVK	14	Oxidation (M),Deamidation (NQ)	_LAFQNMN(de)GSEYFVK_	LAFQ(0.001)N(0.005)MN(0.994)GSEYFVK	LAFQNM(1)NGSEYFVK	LAFQ(-30.64)N(-23.03)MN(23.03)GSEYFVK	LAFQNM(88.08)NGSEYFVK	0	1	1	0	Q13421	Q13421	Q13421	MSLN	Mesothelin;Megakaryocyte-potentiating factor;Mesothelin, cleaved form	MULTI-MSMS	QEHF3_00527_LR	1	Urine_HILIC_TMT_deglyco	708.705	3	555.592	1663.76	73540.8	3.2461	0.0018035	274980	152.78	274980	152.78	708.368	80.91	0.70581	80.91	80.538	81.244	0					61	18	4	0.762592	0.00193275	0.0293021	5.52e-05
LAGKPTHVNVSVVMAEVDGTCY	22	Oxidation (M),Deamidation (NQ)	_LAGKPTHVN(de)VSVVMAEVDGTCY_	LAGKPTHVN(1)VSVVMAEVDGTCY	LAGKPTHVNVSVVM(1)AEVDGTCY	LAGKPTHVN(76.49)VSVVMAEVDGTCY	LAGKPTHVNVSVVM(76.49)AEVDGTCY	0	1	1	1	P01876	P01876	P01876	IGHA1	Ig alpha-1 chain C region	MULTI-MSMS	QEHF3_00527_LR	1	Urine_HILIC_TMT_deglyco	941.825	3	788.712	2363.11	62491.4	3.803	0.0029995	193700	152.78	193710	152.78	941.822	75.355	0.86256	75.355	75.024	75.886	0					111	23	6	0.806443	0.00862489	0.0993969	8.93e-07
LAGKPTHVNVSVVMAEVDGTCY	22	Oxidation (M),Deamidation (NQ)	_LAGKPTHVN(de)VSVVMAEVDGTCY_	LAGKPTHVN(1)VSVVMAEVDGTCY	LAGKPTHVNVSVVM(1)AEVDGTCY	LAGKPTHVN(73.29)VSVVMAEVDGTCY	LAGKPTHVNVSVVM(73.29)AEVDGTCY	0	1	1	1	P01876	P01876	P01876	IGHA1	Ig alpha-1 chain C region	MULTI-MSMS	QEHF3_00527_LR	1	Urine_HILIC_TMT_deglyco	706.62	4	591.786	2363.11	72621.6	3.1459	0.0018617	193620	114.58	193620	114.58	706.618	75.381	0.79235	75.381	75.062	75.854	0					78	21	5	0.937173	0.00434962	0.0540779	2.93e-06
LAGKPTHVNVSVVMAEVDGTCY	22	Oxidation (M),Deamidation (NQ)	_LAGKPTHVN(de)VSVVMAEVDGTCY_	LAGKPTHVN(1)VSVVMAEVDGTCY	LAGKPTHVNVSVVM(1)AEVDGTCY	LAGKPTHVN(88.07)VSVVMAEVDGTCY	LAGKPTHVNVSVVM(88.07)AEVDGTCY	0	1	1	1	P01876	P01876	P01876	IGHA1	Ig alpha-1 chain C region	MULTI-MSMS	QEHF3_00527_LR	1	Urine_HILIC_TMT_deglyco	941.825	3	788.712	2363.11	62529.3	4.1565	0.0032782	193700	152.78	193710	152.78	941.821	76.32	1.581	76.32	75.854	77.435	0					140	43	6	0.977881	0.0149513	0.174028	2.7e-08
LAGKPTHVNVSVVMAEVDGTCY	22	Oxidation (M),Deamidation (NQ)	_LAGKPTHVN(de)VSVVMAEVDGTCY_	LAGKPTHVN(1)VSVVMAEVDGTCY	LAGKPTHVNVSVVM(1)AEVDGTCY	LAGKPTHVN(65.15)VSVVMAEVDGTCY	LAGKPTHVNVSVVM(65.15)AEVDGTCY	0	1	1	1	P01876	P01876	P01876	IGHA1	Ig alpha-1 chain C region	MULTI-MSMS	QEHF3_00527_LR	1	Urine_HILIC_TMT_deglyco	706.62	4	591.786	2363.11	71545.8	3.5078	0.0020759	193620	114.58	193620	114.58	706.618	76.378	0.89861	76.378	75.886	76.785	0					87	24	6	0.889626	0.0038614	0.0295229	8.2e-06
LAGKPTHVNVSVVMAEVDGTCY	22	Deamidation (NQ)	_LAGKPTHVN(de)VSVVMAEVDGTCY_	LAGKPTHVN(1)VSVVMAEVDGTCY		LAGKPTHVN(98.54)VSVVMAEVDGTCY		0	1	0	1	P01876	P01876	P01876	IGHA1	Ig alpha-1 chain C region	MULTI-MSMS	QEHF3_00527_LR	1	Urine_HILIC_TMT_deglyco	936.493	3	783.38	2347.12	62102.6	3.9285	0.0030775	195020	152.77	195020	152.78	936.49	87.654	0.77262	87.654	87.368	88.14	0					117	20	7	0.913307	0.00778787	0.0667845	5.1e-11
LAGKPTHVNVSVVMAEVDGTCY	22	Deamidation (NQ)	_LAGKPTHVN(de)VSVVMAEVDGTCY_	LAGKPTHVN(1)VSVVMAEVDGTCY		LAGKPTHVN(44.85)VSVVMAEVDGTCY		0	1	0	1	P01876	P01876	P01876	IGHA1	Ig alpha-1 chain C region	MULTI-MSMS	QEHF3_00527_LR	1	Urine_HILIC_TMT_deglyco	702.871	4	587.787	2347.12	71044.2	3.1708	0.0018638	194930	114.58	194940	114.58	702.869	87.758	0.77262	87.758	87.368	88.14	-7.63e-06					99	20	6	0.668185	0.00246274	0.0163449	0.0030962
LCSSVNVSNEIK	12	Deamidation (NQ)	_LCSSVN(de)VSNEIK_	LCSSVN(1)VSNEIK		LCSSVN(70.69)VSN(-70.69)EIK		0	1	0	0	O60494	O60494	O60494	CUBN	Cubilin	MULTI-MSMS	QEHF3_00527_LR	1	Urine_HILIC_TMT_deglyco	604.001	3	450.891	1349.65	77868.8	2.1073	0.00095018	338830	152.78	338830	152.78	603.666	66.066	0.62961	66.066	65.771	66.4	0					67	18	6	0.841807	0.00190731	0.017169	7.1e-15
LCSSVNVSNEIK	12	Deamidation (NQ)	_LCSSVN(de)VSNEIK_	LCSSVN(1)VSNEIK		LCSSVN(50.86)VSN(-50.86)EIK		0	1	0	0	O60494	O60494	O60494	CUBN	Cubilin	MULTI-MSMS	QEHF3_00527_LR	1	Urine_HILIC_TMT_deglyco	904.997	2	675.832	1349.65	65386.6	3.0295	0.0020474	339080	229.16	339090	229.17	904.996	66.081	0.46056	66.081	65.871	66.331	0					44	13	4	0.688013	0.000744118	0.010449	4.24e-21
LENLSSSEMGYTATLTR	17	Oxidation (M),Deamidation (NQ)	_LEN(de)LSSSEMGYTATLTR_	LEN(1)LSSSEMGYTATLTR	LENLSSSEM(1)GYTATLTR	LEN(99.41)LSSSEMGYTATLTR	LENLSSSEM(99.41)GYTATLTR	0	1	1	0	P10253	P10253	P10253	GAA	Lysosomal alpha-glucosidase;76 kDa lysosomal alpha-glucosidase;70 kDa lysosomal alpha-glucosidase	MULTI-MSMS	QEHF3_00527_LR	1	Urine_HILIC_TMT_deglyco	707.356	3	630.631	1888.87	71554.4	3.2846	0.0020714	121130	76.388	121130	76.39	707.353	72.138	0.86053	72.138	71.816	72.677	0					72	24	5	0.815241	0.00122976	0.0185801	1.76e-08
LENLSSSEMGYTATLTR	17	Oxidation (M),Deamidation (NQ)	_LEN(de)LSSSEMGYTATLTR_	LEN(1)LSSSEMGYTATLTR	LENLSSSEM(1)GYTATLTR	LEN(144.75)LSSSEMGYTATLTR	LENLSSSEM(144.75)GYTATLTR	0	1	1	0	P10253	P10253	P10253	GAA	Lysosomal alpha-glucosidase;76 kDa lysosomal alpha-glucosidase;70 kDa lysosomal alpha-glucosidase	MULTI-MSMS	QEHF3_00527_LR	1	Urine_HILIC_TMT_deglyco	1060.53	2	945.443	1888.87	57926.9	4.1617	0.0039347	121190	114.58	121200	114.59	1060.03	72.139	0.61124	72.139	71.748	72.359	7.63e-06					46	17	4	0.882028	0.00166485	0.0264934	4.23e-19
LFNGQQGIIIQNFSTR	16	2 Deamidation (NQ)	_LFN(de)GQQGIIIQN(de)FSTR_	LFN(0.85)GQ(0.149)Q(0.001)GIIIQ(0.031)N(0.969)FSTR		LFN(7.56)GQ(-7.56)Q(-29.71)GIIIQ(-15.03)N(15.03)FSTR		0	2	0	0	Q7Z3B1	Q7Z3B1	Q7Z3B1	NEGR1	Neuronal growth regulator 1	MULTI-MSMS	QEHF3_00527_LR	1	Urine_HILIC_TMT_deglyco	690.043	3	613.32	1836.94	72298.9	2.8429	0.0017436	124550	76.388	124550	76.39	690.041	91.675	0.47916	91.675	91.495	91.974	0					47	14	6	0.944817	0.00380139	0.0621301	1.95e-19
LGANGSHIPQTSSVFSIEVYPEDHSELQSVR	31	Deamidation (NQ)	_LGAN(de)GSHIPQTSSVFSIEVYPEDHSELQSVR_	LGAN(1)GSHIPQTSSVFSIEVYPEDHSELQSVR		LGAN(46.77)GSHIPQ(-46.77)TSSVFSIEVYPEDHSELQ(-141)SVR		0	1	0	0	Q14118	Q14118	Q14118	DAG1	Dystroglycan;Alpha-dystroglycan;Beta-dystroglycan	MULTI-MSMS	QEHF3_00527_LR	1	Urine_HILIC_TMT_deglyco	904.709	4	846.914	3383.63	64444.1	2.8244	0.002392	67646	57.29	67649	57.293	904.454	80.147	0.6398	80.147	79.827	80.467	7.63e-06					76	17	6	0.880049	0.0017794	0.0128658	1.09e-40
LGNWSAMPSCK	11	Oxidation (M),Deamidation (NQ)	_LGN(de)WSAMPSCK_	LGN(1)WSAMPSCK	LGNWSAM(1)PSCK	LGN(84.51)WSAMPSCK	LGNWSAM(84.51)PSCK	0	1	1	0	P02749	P02749	P02749	APOH	Beta-2-glycoprotein 1	MULTI-MSMS	QEHF3_00527_LR	1	Urine_HILIC_TMT_deglyco	576.297	3	423.186	1266.54	77217.4	2.4246	0.0010261	361010	152.77	361010	152.78	575.961	66.413	1.1238	66.413	66.004	67.127	0					107	33	5	0.860956	0.00257469	0.0330477	0.0007528
LGNWSAMPSCK	11	Oxidation (M),Deamidation (NQ)	_LGN(de)WSAMPSCK_	LGN(1)WSAMPSCK	LGNWSAM(1)PSCK	LGN(68)WSAMPSCK	LGNWSAM(68)PSCK	0	1	1	0	P02749	P02749	P02749	APOH	Beta-2-glycoprotein 1	MULTI-MSMS	QEHF3_00527_LR	1	Urine_HILIC_TMT_deglyco	863.441	2	634.276	1266.54	65540.6	3.2608	0.0020683	361300	229.16	361300	229.16	863.438	66.418	0.8006	66.418	65.903	66.704	0					76	23	5	0.94	0.00376283	0.0735929	0.004715
LGNWSAMPSCK	11	Deamidation (NQ)	_LGN(de)WSAMPSCK_	LGN(1)WSAMPSCK		LGN(72.89)WSAMPSCK		0	1	0	0	P02749	P02749	P02749	APOH	Beta-2-glycoprotein 1	MULTI-MSMS	QEHF3_00527_LR	1	Urine_HILIC_TMT_deglyco	855.446	2	626.278	1250.54	68432.1	3.9841	0.0024952	365910	229.16	365910	229.16	855.441	75.193	0.60941	75.193	74.916	75.526	0					35	16	3	0.692097	0.000621401	0.00689934	0.022881
LGNWSAMPSCK	11	Deamidation (NQ)	_LGN(de)WSAMPSCK_	LGN(1)WSAMPSCK		LGN(58.17)WSAMPSCK		0	1	0	0	P02749	P02749	P02749	APOH	Beta-2-glycoprotein 1	MULTI-MSMS	QEHF3_00527_LR	1	Urine_HILIC_TMT_deglyco	570.965	3	417.855	1250.54	81042.2	3.0955	0.0012935	365620	152.77	365620	152.78	570.63	75.142	0.72235	75.142	74.804	75.526	0					49	19	3	0.710262	0.0012777	0.0103313	0.015258
LNPTVTYGNDSFSAK	15	Deamidation (NQ)	_LNPTVTYGN(de)DSFSAK_	LNPTVTYGN(1)DSFSAK		LN(-83.45)PTVTYGN(83.45)DSFSAK		0	1	0	0	P05362	P05362	P05362	ICAM1	Intercellular adhesion molecule 1	MULTI-MSMS	QEHF3_00527_LR	1	Urine_HILIC_TMT_deglyco	691.704	3	538.926	1613.76	73403.9	4.2479	0.0022893	283480	152.78	283490	152.78	691.702	70.684	0.81142	70.684	70.369	71.18	0					67	15	5	0.858904	0.00204367	0.0251738	4.35e-09
LNPTVTYGNDSFSAK	15	Deamidation (NQ)	_LNPTVTYGN(de)DSFSAK_	LNPTVTYGN(1)DSFSAK		LN(-148.13)PTVTYGN(148.13)DSFSAK		0	1	0	0	P05362	P05362	P05362	ICAM1	Intercellular adhesion molecule 1	MULTI-MSMS	QEHF3_00527_LR	1	Urine_HILIC_TMT_deglyco	1037.56	2	807.886	1613.76	60930.7	5.1231	0.0041388	283660	229.16	283660	229.17	1037.05	70.647	0.39983	70.647	70.437	70.837	0					31	11	4	0.939432	0.00121867	0.0372496	3.95e-43
LNTSAGNVDIYKK	13	Deamidation (NQ)	_LN(de)TSAGNVDIYKK_	LN(1)TSAGNVDIYKK		LN(46.86)TSAGN(-46.86)VDIYKK		0	1	0	1	O15393	O15393	O15393	TMPRSS2	Transmembrane protease serine 2;Transmembrane protease serine 2 non-catalytic chain;Transmembrane protease serine 2 catalytic chain	MULTI-MSMS	QEHF3_00527_LR	1	Urine_HILIC_TMT_deglyco	704.415	3	475.252	1422.74	74180.3	1.4722	0.00069965	482190	229.16	482190	229.16	704.415	64.539	0.52301	64.539	64.303	64.826	0					40	15	3	0.583587	0.000990041	0.00991987	2.35e-05
LQLTWLENGNVSR	13	Deamidation (NQ)	_LQLTWLENGN(de)VSR_	LQLTWLEN(0.242)GN(0.758)VSR		LQ(-83.76)LTWLEN(-4.97)GN(4.97)VSR		0	1	0	0	Q5TFQ8;P78324	Q5TFQ8	Q5TFQ8	SIRPB1;SIRPA	Signal-regulatory protein beta-1 isoform 3;Tyrosine-protein phosphatase non-receptor type substrate 1	MULTI-MSMS	QEHF3_00527_LR	1	Urine_HILIC_TMT_deglyco	880.986	2	765.899	1529.78	67565.3	3.1268	0.0023948	149610	114.58	149610	114.58	880.983	89.186	0.40206	89.186	88.95	89.352	0					28	10	4	0.57583	0.00103322	0.016729	0.00028531
LQNLTLPTNASIK	13	2 Deamidation (NQ)	_LQN(de)LTLPTN(de)ASIK_	LQ(0.119)N(0.881)LTLPTN(1)ASIK		LQ(-8.7)N(8.7)LTLPTN(86.4)ASIK		0	2	0	0	Q13201	Q13201	Q13201	MMRN1	Multimerin-1;Platelet glycoprotein Ia*;155 kDa platelet multimerin	MULTI-MSMS	QEHF3_00527_LR	1	Urine_HILIC_TMT_deglyco	625.375	3	472.264	1413.77	77041.8	2.5784	0.0012177	323500	152.78	323500	152.78	625.04	84.378	1.6418	84.378	83.318	84.959	7.63e-06					158	44	7	0.88125	0.00466777	0.0795975	6.39e-06
LQNLTLPTNASIK	13	2 Deamidation (NQ)	_LQN(de)LTLPTN(de)ASIK_	LQ(0.004)N(0.996)LTLPTN(1)ASIK		LQ(-23.82)N(23.82)LTLPTN(126.33)ASIK		0	2	0	0	Q13201	Q13201	Q13201	MMRN1	Multimerin-1;Platelet glycoprotein Ia*;155 kDa platelet multimerin	MULTI-MSMS	QEHF3_00527_LR	1	Urine_HILIC_TMT_deglyco	937.058	2	707.893	1413.77	63993.2	3.2027	0.0022672	323730	229.16	323730	229.17	937.056	84.378	1.3129	84.378	83.47	84.782	0					105	35	5	0.96722	0.0025871	0.0372576	4.59e-30
LQNLTLPTNASIK	13	2 Deamidation (NQ)	_LQN(de)LTLPTN(de)ASIK_	LQ(0.143)N(0.857)LTLPTN(1)ASIK		LQ(-7.79)N(7.79)LTLPTN(77.38)ASIK		0	2	0	0	Q13201	Q13201	Q13201	MMRN1	Multimerin-1;Platelet glycoprotein Ia*;155 kDa platelet multimerin	MULTI-MSMS	QEHF3_00527_LR	1	Urine_HILIC_TMT_deglyco	469.283	4	354.45	1413.77	88265	1.5313	0.00054276	323270	114.58	323270	114.58	469.032	84.407	0.64275	84.407	84.066	84.709	0					49	17	4	0.91702	0.000648768	0.0103623	0.00012077
LQNNENNISCVER	13	Deamidation (NQ)	_LQNNENN(de)ISCVER_	LQNNEN(0.071)N(0.929)ISCVER		LQ(-124.02)N(-91.66)N(-57.52)EN(-11.14)N(11.14)ISCVER		0	1	0	0	P36980;Q03591	P36980	P36980	CFHR2;CFHR1	Complement factor H-related protein 2;Complement factor H-related protein 1	MULTI-MSMS	QEHF3_00527_LR	1	Urine_HILIC_TMT_deglyco	910.447	2	795.862	1589.71	62995.2	4.7538	0.0037834	143970	114.58	143980	114.59	910.445	53.189	0.62867	53.189	52.747	53.375	0					44	18	4	0.940187	0.00212243	0.0383868	1.12e-77
LRNVSWATGR	10	Deamidation (NQ)	_LRN(de)VSWATGR_	LRN(1)VSWATGR		LRN(102.46)VSWATGR		0	1	0	1	P08571	P08571	P08571	CD14	Monocyte differentiation antigen CD14;Monocyte differentiation antigen CD14, urinary form;Monocyte differentiation antigen CD14, membrane-bound form	MULTI-MSMS	QEHF3_00527_LR	1	Urine_HILIC_TMT_deglyco	464.267	3	387.544	1159.61	90612.6	2.422	0.00093861	197110	76.388	197110	76.389	463.932	59.534	0.60861	59.534	59.241	59.849	0					54	18	4	0.470692	0.0014894	0.0172519	0.001518
LTNGSRYPNCAYR	13	Deamidation (NQ)	_LTN(de)GSRYPNCAYR_	LTN(1)GSRYPNCAYR		LTN(117.78)GSRYPN(-117.78)CAYR		0	1	0	1	P07998	P07998	P07998	RNASE1	Ribonuclease pancreatic	MULTI-MSMS	QEHF3_00527_LR	1	Urine_HILIC_TMT_deglyco	601.636	3	524.912	1571.72	76675.5	3.4722	0.0018226	145530	76.388	145530	76.39	601.302	49.345	1.237	49.345	48.919	50.156	0					140	35	6	0.966897	0.00729978	0.144413	7.67e-30
LTNGSRYPNCAYR	13	Deamidation (NQ)	_LTN(de)GSRYPNCAYR_	LTN(1)GSRYPNCAYR		LTN(73.75)GSRYPN(-73.75)CAYR		0	1	0	1	P07998	P07998	P07998	RNASE1	Ribonuclease pancreatic	MULTI-MSMS	QEHF3_00527_LR	1	Urine_HILIC_TMT_deglyco	901.45	2	786.865	1571.72	63783.9	4.3342	0.0034104	145620	114.58	145620	114.59	901.447	49.387	0.78788	49.387	48.953	49.74	0					53	22	4	0.666509	0.00103289	0.0195286	1.56e-05
LTNGSRYPNCAYR	13	2 Deamidation (NQ)	_LTN(de)GSRYPN(de)CAYR_	LTN(1)GSRYPN(1)CAYR		LTN(94.63)GSRYPN(94.63)CAYR		0	2	0	1	P07998	P07998	P07998	RNASE1	Ribonuclease pancreatic	MULTI-MSMS	QEHF3_00527_LR	1	Urine_HILIC_TMT_deglyco	601.63	3	525.24	1572.7	75917.5	3.8803	0.0020381	145430	76.388	145440	76.39	601.962	50.671	0.82195	50.671	50.156	50.978	0					65	23	4	0.640493	0.00210907	0.0677225	3.98e-05
LTNNSNQFQTEVGK	14	Deamidation (NQ)	_LTN(de)NSNQFQTEVGK_	LTN(0.847)N(0.15)SN(0.003)QFQTEVGK		LTN(7.52)N(-7.52)SN(-25)Q(-41.82)FQ(-93.11)TEVGK		0	1	0	0	P05107	P05107	P05107	ITGB2	Integrin beta-2	MULTI-MSMS	QEHF3_00527_LR	1	Urine_HILIC_TMT_deglyco	680.701	3	527.59	1579.75	74391.3	2.2031	0.0011623	289570	152.78	289580	152.78	680.366	63.598	0.62515	63.598	63.284	63.909	0					71	18	5	0.90277	0.00250815	0.0187741	1.96e-10
LTNNSNQFQTEVGK	14	Deamidation (NQ)	_LTN(de)NSNQFQTEVGK_	LTN(0.999)N(0.001)SNQFQTEVGK		LTN(32.44)N(-32.44)SN(-64.28)Q(-84.16)FQ(-119.22)TEVGK		0	1	0	0	P05107	P05107	P05107	ITGB2	Integrin beta-2	MULTI-MSMS	QEHF3_00527_LR	1	Urine_HILIC_TMT_deglyco	1020.55	2	790.881	1579.75	61030	2.9195	0.002309	289760	229.16	289760	229.16	1020.54	63.617	0.56461	63.617	63.412	63.977	3.81e-06					42	16	4	0.975723	0.00116211	0.00600413	2.14e-42
MIENGSLSFLPTLR	14	Oxidation (M),Deamidation (NQ)	_MIEN(de)GSLSFLPTLR_	MIEN(1)GSLSFLPTLR	M(1)IENGSLSFLPTLR	MIEN(105.19)GSLSFLPTLR	M(105.19)IENGSLSFLPTLR	0	1	1	0	P21810	P21810	P21810	BGN	Biglycan	MULTI-MSMS	QEHF3_00527_LR	1	Urine_HILIC_TMT_deglyco	608.665	3	532.276	1593.81	79412.6	1.4191	0.00075536	143510	76.387	143510	76.388	608.664	90.298	0.34035	90.298	90.065	90.405	0					32	9	5	0.965536	0.000920767	0.0128297	3.12e-07
MLNTSSLLEQLNEQFNWVSR	20	Oxidation (M),Deamidation (NQ)	_MLN(de)TSSLLEQLNEQFNWVSR_	MLN(1)TSSLLEQLNEQFNWVSR	M(1)LNTSSLLEQLNEQFNWVSR	MLN(82.42)TSSLLEQ(-82.42)LN(-113.07)EQ(-121.87)FN(-124.6)WVSR	M(132.01)LNTSSLLEQLNEQFNWVSR	0	1	1	0	P10909	P10909	P10909	CLU	Clusterin;Clusterin beta chain;Clusterin alpha chain	MULTI-MSMS	QEHF3_00527_LR	1	Urine_HILIC_TMT_deglyco	886.119	3	809.393	2425.16	65028.1	3.7738	0.0030545	94376	76.388	94380	76.391	886.116	95.678	0.2597	95.678	95.475	95.735	0					18	6	5	0.750573	0.00430234	0.0331183	6.9e-17
MNGPTNCSTELR	12	Oxidation (M),2 Deamidation (NQ)	_MN(de)GPTN(de)CSTELR_	MN(1)GPTN(1)CSTELR	M(1)NGPTNCSTELR	MN(52.39)GPTN(52.39)CSTELR	M(52.39)NGPTNCSTELR	0	2	1	0	P24394	P24394	P24394	IL4R	Interleukin-4 receptor subunit alpha;Soluble interleukin-4 receptor subunit alpha	MULTI-MSMS	QEHF3_00527_LR	1	Urine_HILIC_TMT_deglyco	813.871	2	699.287	1396.56	67243.2	4.8337	0.0033801	163850	114.58	163860	114.58	813.868	43.568	0.76595	43.568	43.045	43.811	0					43	20	3	0.70991	0.000811596	0.00398535	0.010324
MNGPTNCSTELR	12	2 Deamidation (NQ)	_MN(de)GPTN(de)CSTELR_	MN(1)GPTN(1)CSTELR		MN(68.03)GPTN(68.03)CSTELR		0	2	0	0	P24394	P24394	P24394	IL4R	Interleukin-4 receptor subunit alpha;Soluble interleukin-4 receptor subunit alpha	MULTI-MSMS	QEHF3_00527_LR	1	Urine_HILIC_TMT_deglyco	806.378	2	691.29	1380.56	67390.9	5.0112	0.0034642	165750	114.58	165760	114.59	806.373	50.771	0.44267	50.771	50.501	50.944	0					24	12	3	0.810649	0.000764285	0.0264581	0.0047969
MNSTLFSQVENHSVHSNFSEK	21	Acetyl (Protein N-term),Oxidation (M),3 Deamidation (NQ)	_(ac)MN(de)STLFSQVENHSVHSN(de)FSEK_	MN(0.723)STLFSQ(0.638)VEN(0.638)HSVHSN(1)FSEK	M(1)NSTLFSQVENHSVHSNFSEK	MN(1.16)STLFSQ(0)VEN(0)HSVHSN(37.54)FSEK	M(44.64)NSTLFSQVENHSVHSNFSEK	1	3	1	0	P25929	P25929	P25929	NPY1R	Neuropeptide Y receptor type 1	MULTI-MSMS	QEHF3_00527_LR	1	Urine_HILIC_TMT_deglyco	736.609	4	621.522	2482.06	69108.9	4.363	0.0027117	184360	114.58	184360	114.59	736.357	71.129	1.2747	71.129	70.64	71.915	0					139	37	6	0.902151	0.00419639	0.0583634	0.0058291
MYNHSWPESLACDELPVYDR	20	Oxidation (M),Deamidation (NQ)	_MYN(de)HSWPESLACDELPVYDR_	MYN(1)HSWPESLACDELPVYDR	M(1)YNHSWPESLACDELPVYDR	MYN(72.57)HSWPESLACDELPVYDR	M(72.57)YNHSWPESLACDELPVYDR	0	1	1	0	Q6FHJ7	Q6FHJ7	Q6FHJ7	SFRP4	Secreted frizzled-related protein 4	MULTI-MSMS	QEHF3_00527_LR	1	Urine_HILIC_TMT_deglyco	910.418	3	833.691	2498.05	63146.2	3.0124	0.0025114	91626	76.388	91629	76.391	910.748	80.266	2.0598	80.266	79.573	81.633	0					146	56	4	0.629709	0.000647206	0.0128739	1.05e-05
NACCSTNTSQEAHK	14	Deamidation (NQ)	_NACCSTN(de)TSQEAHK_	NACCSTN(1)TSQEAHK		N(-67.39)ACCSTN(67.39)TSQ(-108.74)EAHK		0	1	0	0	P15328	P15328	P15328	FOLR1	Folate receptor alpha	MULTI-MSMS	QEHF3_00527_LR	1	Urine_HILIC_TMT_deglyco	689.663	3	536.884	1607.63	72954.1	5.3301	0.0028616	284560	152.78	284570	152.78	689.66	34.985	0.88131	34.985	34.644	35.525	0					56	17	5	0.967551	0.00715661	0.195873	2.59e-43
NASLSAAGTR	10	Deamidation (NQ)	_N(de)ASLSAAGTR_	N(1)ASLSAAGTR		N(124.06)ASLSAAGTR		0	1	0	0	Q13477	Q13477	Q13477	MADCAM1	Mucosal addressin cell adhesion molecule 1	MULTI-MSMS	QEHF3_00527_LR	1	Urine_HILIC_TMT_deglyco	589.324	2	474.741	947.467	79743.4	4.0523	0.0019238	241360	114.58	241360	114.58	589.322	41.065	0.87813	41.065	40.653	41.532	0					52	20	4	0.663796	0.00860019	0.0746196	0.00011919
NCHHSGSQVPLIHCNLTTPSPQNISNCR	28	2 Deamidation (NQ)	_NCHHSGSQVPLIHCN(de)LTTPSPQN(de)ISNCR_	NCHHSGSQVPLIHCN(1)LTTPSPQ(0.208)N(0.723)ISN(0.069)CR		N(-58.64)CHHSGSQ(-39.87)VPLIHCN(33.92)LTTPSPQ(-5.41)N(5.41)ISN(-10.21)CR		0	2	0	0	P10153	P10153	P10153	RNASE2	Non-secretory ribonuclease	MULTI-MSMS	QEHF3_00527_LR	1	Urine_HILIC_TMT_deglyco	866.165	4	808.369	3229.45	65983.5	4.1154	0.0033267	70872	57.291	70876	57.294	865.91	58.037	1.0474	58.037	57.385	58.432	0					107	30	6	0.711239	0.00122199	0.00370951	5.27e-11
NFPDAFEYNNVSR	13	Deamidation (NQ)	_NFPDAFEYNN(de)VSR_	NFPDAFEYN(0.432)N(0.568)VSR		N(-67.3)FPDAFEYN(-1.19)N(1.19)VSR		0	1	0	0	P14384	P14384	P14384	CPM	Carboxypeptidase M	MULTI-MSMS	QEHF3_00527_LR	1	Urine_HILIC_TMT_deglyco	601.958	3	525.235	1572.68	78780.9	2.303	0.0012096	145430	76.387	145440	76.388	601.957	73.433	1.2621	73.433	72.777	74.039	0					78	36	3	0.490772	0.000370286	0.00196184	0.0023801
NFPDAFEYNNVSR	13	Deamidation (NQ)	_NFPDAFEYNN(de)VSR_	NFPDAFEYN(0.007)N(0.993)VSR		N(-130.39)FPDAFEYN(-21.42)N(21.42)VSR		0	1	0	0	P14384	P14384	P14384	CPM	Carboxypeptidase M	MULTI-MSMS	QEHF3_00527_LR	1	Urine_HILIC_TMT_deglyco	902.433	2	787.35	1572.68	64832.2	3.1699	0.0024958	145530	114.58	145530	114.58	902.432	73.349	1.4009	73.349	72.709	74.11	0					107	40	3	0.911962	0.000566685	0.00208689	3.29e-10
NGDAYGFYNNSVK	13	2 Deamidation (NQ)	_N(de)GDAYGFYN(de)NSVK_	N(1)GDAYGFYN(0.994)N(0.006)SVK		N(71.5)GDAYGFYN(22.05)N(-22.05)SVK		0	2	0	0	Q6P4A8	Q6P4A8	Q6P4A8	PLBD1	Phospholipase B-like 1;Phospholipase B-like 1 chain A;Phospholipase B-like 1 chain B;Phospholipase B-like 1 chain C	MULTI-MSMS	QEHF3_00527_LR	1	Urine_HILIC_TMT_deglyco	636.985	3	484.209	1449.6	74799.2	2.5765	0.0012475	315520	152.78	315520	152.78	636.984	67.563	0.63986	67.563	67.254	67.894	0					54	18	4	0.722914	0.00103095	0.0168049	0.00053809
NGSDCPDKFCLFQSETK	17	Deamidation (NQ)	_N(de)GSDCPDKFCLFQSETK_	N(1)GSDCPDKFCLFQSETK		N(144.24)GSDCPDKFCLFQ(-144.24)SETK		0	1	0	1	P02788	P02788	P02788	LTF	Lactotransferrin;Lactoferricin-H;Kaliocin-1;Lactoferroxin-A;Lactoferroxin-B;Lactoferroxin-C	MULTI-MSMS	QEHF3_00527_LR	1	Urine_HILIC_TMT_deglyco	908.125	3	678.624	2032.85	64049	3.5646	0.002419	337690	229.16	337690	229.17	908.122	74.092	0.84758	74.092	73.742	74.59	0					126	24	7	0.852463	0.00444693	0.0712099	3.59e-30
NGSDCPDKFCLFQSETK	17	Deamidation (NQ)	_N(de)GSDCPDKFCLFQSETK_	N(1)GSDCPDKFCLFQSETK		N(145.17)GSDCPDKFCLFQ(-145.17)SETK		0	1	0	1	P02788	P02788	P02788	LTF	Lactotransferrin;Lactoferricin-H;Kaliocin-1;Lactoferroxin-A;Lactoferroxin-B;Lactoferroxin-C	MULTI-MSMS	QEHF3_00527_LR	1	Urine_HILIC_TMT_deglyco	681.345	4	509.22	2032.85	73378.5	3.3785	0.0017204	337520	171.87	337520	171.87	681.343	74.126	0.81488	74.126	73.742	74.557	0					91	23	5	0.906558	0.00353574	0.0460437	1.16e-24
NGSNSNSPLLGK	12	Deamidation (NQ)	_N(de)GSNSNSPLLGK_	N(0.974)GSN(0.026)SNSPLLGK		N(15.8)GSN(-15.8)SN(-38.86)SPLLGK		0	1	0	0	O60494	O60494	O60494	CUBN	Cubilin	MULTI-MSMS	QEHF3_00527_LR	1	Urine_HILIC_TMT_deglyco	549.644	3	396.867	1187.58	82068.9	3.9071	0.0015506	384950	152.78	384960	152.78	549.642	57.065	0.72514	57.065	56.729	57.454	0					39	21	2	0.864582	0.00218526	0.0213818	0.00024633
NGSQAFVHWQEPR	13	Deamidation (NQ)	_N(de)GSQAFVHWQEPR_	N(0.911)GSQ(0.089)AFVHWQEPR		N(10.08)GSQ(-10.08)AFVHWQ(-79.93)EPR		0	1	0	0	P30530	P30530	P30530	AXL	Tyrosine-protein kinase receptor UFO	MULTI-MSMS	QEHF3_00527_LR	1	Urine_HILIC_TMT_deglyco	595.969	3	519.58	1555.72	79187.4	2.9965	0.0015569	147020	76.388	147020	76.389	595.967	61.26	0.71902	61.26	60.907	61.626	3.81e-06					81	21	6	0.576452	0.00485645	0.106546	5.31e-05
NHSCEPCQTLAVR	13	Deamidation (NQ)	_N(de)HSCEPCQTLAVR_	N(1)HSCEPCQTLAVR		N(59.82)HSCEPCQ(-59.82)TLAVR		0	1	0	0	P00748	P00748	P00748	F12	Coagulation factor XII;Coagulation factor XIIa heavy chain;Beta-factor XIIa part 1;Coagulation factor XIIa light chain	MULTI-MSMS	QEHF3_00527_LR	1	Urine_HILIC_TMT_deglyco	601.625	3	524.901	1571.68	79205.4	3.7796	0.0019839	145530	76.387	145530	76.389	601.289	44.624	0.4592	44.624	44.346	44.806	0					38	12	4	0.611348	0.000893463	0.0113726	0.0023801
NISDGFDGIPDNVDAALALPAHSYSGR	27	Deamidation (NQ)	_N(de)ISDGFDGIPDNVDAALALPAHSYSGR_	N(1)ISDGFDGIPDNVDAALALPAHSYSGR		N(41.32)ISDGFDGIPDN(-41.32)VDAALALPAHSYSGR		0	1	0	0	P04004	P04004	P04004	VTN	Vitronectin;Vitronectin V65 subunit;Vitronectin V10 subunit;Somatomedin-B	MULTI-MSMS	QEHF3_00527_LR	1	Urine_HILIC_TMT_deglyco	751.623	4	694.082	2772.3	69816	1.9353	0.0013432	82540	57.289	82541	57.291	751.622	90.174	0.52013	90.174	89.852	90.372	0					46	14	5	0.763958	0.00172197	0.0108507	2.93e-08
NISDGFDGIPDNVDAALALPAHSYSGR	27	Deamidation (NQ)	_N(de)ISDGFDGIPDNVDAALALPAHSYSGR_	N(1)ISDGFDGIPDNVDAALALPAHSYSGR		N(88.24)ISDGFDGIPDN(-88.24)VDAALALPAHSYSGR		0	1	0	0	P04004	P04004	P04004	VTN	Vitronectin;Vitronectin V65 subunit;Vitronectin V10 subunit;Somatomedin-B	MULTI-MSMS	QEHF3_00527_LR	1	Urine_HILIC_TMT_deglyco	1001.83	3	925.107	2772.3	62884.2	2.535	0.0023452	82569	76.386	82572	76.388	1001.83	90.18	0.62579	90.18	89.779	90.405	7.63e-06					59	17	7	0.895509	0.0108981	0.0790016	7.78e-39
NISIESR	7	Deamidation (NQ)	_N(de)ISIESR_	N(1)ISIESR		N(145.13)ISIESR		0	1	0	0	Q6UWI2	Q6UWI2	Q6UWI2	PARM1	Prostate androgen-regulated mucin-like protein 1	MULTI-MSMS	QEHF3_00527_LR	1	Urine_HILIC_TMT_deglyco	524.797	2	410.214	818.413	85148.9	4.5956	0.0018852	279320	114.58	279330	114.58	524.795	50.452	1.5184	50.452	49.875	51.393	3.81e-06					135	43	6	0.926009	0.0165185	0.323661	7.09e-07
NLFLNHSENATAK	13	2 Deamidation (NQ)	_NLFLN(de)HSEN(de)ATAK_	NLFLN(1)HSEN(1)ATAK		N(-52.06)LFLN(52.06)HSEN(161.44)ATAK		0	2	0	0	P00738;P00739	P00738	P00738	HP;HPR	Haptoglobin;Haptoglobin alpha chain;Haptoglobin beta chain;Haptoglobin-related protein	MULTI-MSMS	QEHF3_00527_LR	1	Urine_HILIC_TMT_deglyco	640.349	3	487.572	1459.69	75265.9	2.1328	0.0010399	313340	152.78	313340	152.78	640.348	63.268	1.9812	63.268	62.844	64.826	-3.81e-06					227	59	7	0.983456	0.00992034	0.138847	3e-40
NLFLNHSENATAK	13	2 Deamidation (NQ)	_NLFLN(de)HSEN(de)ATAK_	NLFLN(1)HSEN(1)ATAK		N(-34.88)LFLN(34.88)HSEN(76.34)ATAK		0	2	0	0	P00738;P00739	P00738	P00738	HP;HPR	Haptoglobin;Haptoglobin alpha chain;Haptoglobin beta chain;Haptoglobin-related protein	MULTI-MSMS	QEHF3_00527_LR	1	Urine_HILIC_TMT_deglyco	480.764	4	365.931	1459.69	87250.8	1.4852	0.00054349	313120	114.58	313130	114.58	480.513	63.25	0.73365	63.25	62.915	63.648	-7.63e-06					82	21	5	0.901303	0.00156162	0.0168097	1.34e-05
NLFLNHSENATAK	13	2 Deamidation (NQ)	_NLFLN(de)HSEN(de)ATAK_	NLFLN(1)HSEN(1)ATAK		N(-77.73)LFLN(77.73)HSEN(146.11)ATAK		0	2	0	0	P00738;P00739	P00738	P00738	HP;HPR	Haptoglobin;Haptoglobin alpha chain;Haptoglobin beta chain;Haptoglobin-related protein	MULTI-MSMS	QEHF3_00527_LR	1	Urine_HILIC_TMT_deglyco	960.021	2	730.854	1459.69	63335.8	2.8827	0.0021068	313560	229.16	313560	229.17	960.019	63.276	0.63583	63.276	63.013	63.648	0					57	18	4	0.862011	0.00312364	0.0353684	6.2e-40
NLFLNHSENATAK	13	3 Deamidation (NQ)	_N(de)LFLN(de)HSEN(de)ATAK_	N(1)LFLN(1)HSEN(1)ATAK		N(143.56)LFLN(143.56)HSEN(143.56)ATAK		0	3	0	0	P00738;P00739	P00738	P00738	HP;HPR	Haptoglobin;Haptoglobin alpha chain;Haptoglobin beta chain;Haptoglobin-related protein	MULTI-MSMS	QEHF3_00527_LR	1	Urine_HILIC_TMT_deglyco	640.676	3	487.9	1460.68	75898.4	1.4239	0.00069471	313130	152.78	313130	152.78	640.675	65.028	0.87369	65.028	64.438	65.312	0					46	26	2	0.893483	0.000825956	0.00469673	3.15e-11
NLSDIDLMAPQPGV	14	Oxidation (M),Deamidation (NQ)	_N(de)LSDIDLMAPQPGV_	N(1)LSDIDLMAPQPGV	NLSDIDLM(1)APQPGV	N(80.1)LSDIDLMAPQ(-80.1)PGV	NLSDIDLM(80.96)APQPGV	0	1	1	0	Q96B49	Q96B49	Q96B49	TOMM6	Mitochondrial import receptor subunit TOM6 homolog	MULTI-MSMS	QEHF3_00527_LR	1	Urine_HILIC_TMT_deglyco	572.629	3	496.241	1485.7	80903.2	1.3933	0.00069142	153930	76.387	153930	76.388	572.629	81.951	1.3087	81.951	81.094	82.403	0					100	35	4	0.880513	0.00116435	0.00862367	0.00014356
NLSDIDLMAPQPGV	14	Deamidation (NQ)	_N(de)LSDIDLMAPQPGV_	N(1)LSDIDLMAPQPGV		N(107.12)LSDIDLMAPQ(-107.12)PGV		0	1	0	0	Q96B49	Q96B49	Q96B49	TOMM6	Mitochondrial import receptor subunit TOM6 homolog	MULTI-MSMS	QEHF3_00527_LR	1	Urine_HILIC_TMT_deglyco	567.298	3	490.91	1469.71	80833.5	0.96147	0.000472	155610	76.388	155610	76.389	567.298	90.851	0.50835	90.851	90.619	91.127	-7.63e-06					46	14	5	0.981021	0.00212484	0.0374525	8.75e-08
NLSGPDKR	8	Deamidation (NQ)	_N(de)LSGPDKR_	N(1)LSGPDKR		N(79.89)LSGPDKR		0	1	0	1	Q6EMK4	Q6EMK4	Q6EMK4	VASN	Vasorin	MULTI-MSMS	QEHF3_00527_LR	1	Urine_HILIC_TMT_deglyco	449.267	3	296.491	886.451	90585.1	4.084	0.0012109	515280	152.78	515280	152.78	449.266	41.835	1.403	41.835	41.238	42.641	0					99	37	5	0.74437	0.00861284	0.0579388	0.0069127
NLSQDQEHGR	10	Deamidation (NQ)	_N(de)LSQDQEHGR_	N(0.999)LSQ(0.001)DQEHGR		N(31.09)LSQ(-31.09)DQ(-72.46)EHGR		0	1	0	0	Q02383	Q02383	Q02383	SEMG2	Semenogelin-2	MULTI-MSMS	QEHF3_00527_LR	1	Urine_HILIC_TMT_deglyco	471.904	3	395.515	1183.52	88443.1	3.5459	0.0014025	193140	76.388	193140	76.389	471.902	31.463	0.7132	31.463	30.924	31.638	0					46	16	4	0.760984	0.00182317	0.0483456	0.0025962
NLSQDQEHGR	10	Deamidation (NQ)	_N(de)LSQDQEHGR_	N(1)LSQDQEHGR		N(40.65)LSQ(-40.65)DQ(-98)EHGR		0	1	0	0	Q02383	Q02383	Q02383	SEMG2	Semenogelin-2	MULTI-MSMS	QEHF3_00527_LR	1	Urine_HILIC_TMT_deglyco	471.904	3	395.515	1183.52	87340.4	3.6387	0.0014392	193130	76.388	193140	76.389	471.903	32.073	1.085	32.073	31.431	32.516	0					115	24	7	0.969032	0.015945	0.159657	2.93e-08
NLSQDQEHGR	10	Deamidation (NQ)	_N(de)LSQDQEHGR_	N(1)LSQDQEHGR		N(69.5)LSQ(-69.5)DQ(-110.25)EHGR		0	1	0	0	Q02383	Q02383	Q02383	SEMG2	Semenogelin-2	MULTI-MSMS	QEHF3_00527_LR	1	Urine_HILIC_TMT_deglyco	707.353	2	592.768	1183.52	71873.7	4.4288	0.0026252	193300	114.58	193300	114.58	707.351	32.079	1.2122	32.079	31.262	32.474	0					75	28	5	0.906237	0.0104953	0.0689738	1.99e-18
NLSQDQEHGR	10	2 Deamidation (NQ)	_N(de)LSQDQEHGR_	N(0.999)LSQ(0.001)DQ(1)EHGR		N(32.24)LSQ(-32.24)DQ(53.76)EHGR		0	2	0	0	Q02383	Q02383	Q02383	SEMG2	Semenogelin-2	MULTI-MSMS	QEHF3_00527_LR	1	Urine_HILIC_TMT_deglyco	472.231	3	395.843	1184.51	87728.6	3.9808	0.0015758	192970	76.387	192980	76.389	472.23	34.584	0.63739	34.584	34.359	34.997	0					37	15	3	0.813624	0.00176132	0.00881974	4.52e-05
NLSQDQEHGRK	11	Deamidation (NQ)	_N(de)LSQDQEHGRK_	N(1)LSQDQEHGRK		N(55.55)LSQ(-55.55)DQ(-93.4)EHGRK		0	1	0	1	Q02383	Q02383	Q02383	SEMG2	Semenogelin-2	MULTI-MSMS	QEHF3_00527_LR	1	Urine_HILIC_TMT_deglyco	591.324	3	438.213	1311.62	79649.9	5.1495	0.0022566	348630	152.78	348640	152.78	590.988	35.603	0.92719	35.603	35.24	36.167	0					80	22	5	0.86544	0.0041311	0.025534	7.19e-08
NLSQDQEHGRK	11	Deamidation (NQ)	_N(de)LSQDQEHGRK_	N(1)LSQDQEHGRK		N(39.42)LSQ(-39.42)DQ(-87.52)EHGRK		0	1	0	1	Q02383	Q02383	Q02383	SEMG2	Semenogelin-2	MULTI-MSMS	QEHF3_00527_LR	1	Urine_HILIC_TMT_deglyco	443.494	4	328.911	1311.62	89682.1	4.3237	0.0014221	348370	114.58	348370	114.58	443.493	35.584	2.2922	35.584	34.726	37.018	0					186	56	6	0.980642	0.0380269	0.196127	4.51e-07
NNSLNELMK	9	Oxidation (M),2 Deamidation (NQ)	_N(de)NSLN(de)ELMK_	N(0.502)N(0.502)SLN(0.996)ELMK	NNSLNELM(1)K	N(0)N(0)SLN(20.67)ELMK	NNSLNELM(43.31)K	0	2	1	0	A3KN83	A3KN83	A3KN83	SBNO1	Protein strawberry notch homolog 1	MULTI-MSMS	QEHF3_00527_LR	1	Urine_HILIC_TMT_deglyco	513.611	3	360.834	1079.48	82316.4	4.862	0.0017544	423390	152.77	423400	152.78	513.609	53.429	0.80292	53.429	53.108	53.911	-3.81e-06					84	22	5	0.706604	0.00245138	0.063652	0.022364
NPNDKYEPFWEDEEKNESGLTEYR	24	Deamidation (NQ)	_NPNDKYEPFWEDEEKN(de)ESGLTEYR_	NPNDKYEPFWEDEEKN(1)ESGLTEYR		N(-219.81)PN(-202.96)DKYEPFWEDEEKN(202.96)ESGLTEYR		0	1	0	2	P25116	P25116	P25116	F2R	Proteinase-activated receptor 1	MULTI-MSMS	QEHF3_00527_LR	1	Urine_HILIC_TMT_deglyco	920.456	4	748.33	2989.29	63472.1	3.9532	0.0029583	229670	171.87	229680	171.88	920.453	75.475	0.81978	75.475	75.101	75.921	0					116	22	7	0.940276	0.00620999	0.0973998	5.21e-128
NSSGPDLSWLHFYR	14	Deamidation (NQ)	_N(de)SSGPDLSWLHFYR_	N(1)SSGPDLSWLHFYR		N(131.86)SSGPDLSWLHFYR		0	1	0	0	Q9ULI3	Q9ULI3	Q9ULI3	HEG1	Protein HEG homolog 1	MULTI-MSMS	QEHF3_00527_LR	1	Urine_HILIC_TMT_deglyco	637.323	3	560.599	1678.77	75099.3	2.707	0.0015176	136260	76.388	136260	76.39	637.321	88.087	0.70695	88.087	87.728	88.435	0					71	18	5	0.736217	0.0046543	0.11591	1.17e-10
NTNSSNNFSR	10	2 Deamidation (NQ)	_NTN(de)SSNN(de)FSR_	N(0.029)TN(0.971)SSN(0.131)N(0.87)FSR		N(-15.06)TN(15.06)SSN(-8.2)N(8.2)FSR		0	2	0	0	Q9H0X4	Q9H0X4	Q9H0X4	ITFG3	Protein ITFG3	MULTI-MSMS	QEHF3_00527_LR	1	Urine_HILIC_TMT_deglyco	686.324	2	571.739	1141.46	72865.2	4.8889	0.0027952	200410	114.58	200410	114.58	686.32	37.289	0.67347	37.289	36.899	37.573	3.81e-06					37	16	4	0.601282	0.00201287	0.036765	0.0052
NVSCLWCNTNK	11	Deamidation (NQ)	_N(de)VSCLWCNTNK_	N(1)VSCLWCNTNK		N(93.78)VSCLWCN(-93.78)TN(-109.25)K		0	1	0	0	P53801	P53801	P53801	PTTG1IP	Pituitary tumor-transforming gene 1 protein-interacting protein	MULTI-MSMS	QEHF3_00527_LR	1	Urine_HILIC_TMT_deglyco	619.316	3	466.204	1395.59	76436	4.1482	0.0019339	327700	152.78	327700	152.78	618.98	70.781	0.58183	70.781	70.471	71.053	0					59	16	5	0.732465	0.00178564	0.0663688	3.25e-05
NVSECSHDCVLTSEGPLCFCPEGSVLER	28	Deamidation (NQ)	_N(de)VSECSHDCVLTSEGPLCFCPEGSVLER_	N(1)VSECSHDCVLTSEGPLCFCPEGSVLER		N(199.43)VSECSHDCVLTSEGPLCFCPEGSVLER		0	1	0	0	P01133	P01133	P01133	EGF	Pro-epidermal growth factor;Epidermal growth factor	MULTI-MSMS	QEHF3_00527_LR	1	Urine_HILIC_TMT_deglyco	1157.52	3	1080.46	3238.37	56798.1	2.8778	0.0031094	70700	76.388	70703	76.391	1157.52	81.541	0.56338	81.541	81.208	81.772	-7.63e-06					70	15	6	0.926549	0.00234209	0.0882703	5.46e-65
NVSVEALASALQLLAR	16	Deamidation (NQ)	_N(de)VSVEALASALQLLAR_	N(1)VSVEALASALQLLAR		N(140.3)VSVEALASALQ(-140.3)LLAR		0	1	0	0	Q13790	Q13790	Q13790	APOF	Apolipoprotein F	MULTI-MSMS	QEHF3_00527_LR	1	Urine_HILIC_TMT_deglyco	629.04	3	552.649	1654.93	75957.2	3.7589	0.0020773	138220	76.389	138230	76.391	629.039	97.366	0.89292	97.366	97.043	97.936	0					42	20	5	0.879569	0.00489916	0.0588446	2.08e-19
NVSVEALASALQLLAR	16	Deamidation (NQ)	_N(de)VSVEALASALQLLAR_	N(1)VSVEALASALQLLAR		N(107.86)VSVEALASALQ(-107.86)LLAR		0	1	0	0	Q13790	Q13790	Q13790	APOF	Apolipoprotein F	MULTI-MSMS	QEHF3_00527_LR	1	Urine_HILIC_TMT_deglyco	943.56	2	828.47	1654.93	62861.5	4.2834	0.0035487	138310	114.58	138310	114.59	943.556	97.366	0.25672	97.366	97.258	97.515	0					11	5	3	0.805975	0.00287998	0.033016	6.24e-08
NVSWATGR	8	Deamidation (NQ)	_N(de)VSWATGR_	N(1)VSWATGR		N(135.43)VSWATGR		0	1	0	0	P08571	P08571	P08571	CD14	Monocyte differentiation antigen CD14;Monocyte differentiation antigen CD14, urinary form;Monocyte differentiation antigen CD14, membrane-bound form	MULTI-MSMS	QEHF3_00527_LR	1	Urine_HILIC_TMT_deglyco	560.802	2	446.22	890.425	78740.4	3.8076	0.001699	256780	114.58	256780	114.58	560.801	55.939	1.3101	55.939	55.087	56.397	0					119	39	5	0.841842	0.0108386	0.156467	7.17e-05
NVTNSSSLR	9	2 Deamidation (NQ)	_N(de)VTN(de)SSSLR_	N(1)VTN(1)SSSLR		N(57.48)VTN(57.48)SSSLR		0	2	0	0	Q9Y6I7	Q9Y6I7	Q9Y6I7	WSB1	WD repeat and SOCS box-containing protein 1	MULTI-MSMS	QEHF3_00527_LR	1	Urine_HILIC_TMT_deglyco	604.821	2	490.238	978.462	81959.1	3.8947	0.0019094	233730	114.58	233730	114.58	604.82	43.068	0.71892	43.068	42.793	43.512	0					41	19	3	0.395853	0.000762733	0.00396088	0.023095
NYHQPAILNSSALR	14	Deamidation (NQ)	_NYHQPAILN(de)SSALR_	NYHQPAILN(1)SSALR		N(-123.18)YHQ(-109.49)PAILN(109.49)SSALR		0	1	0	0	Q16769	Q16769	Q16769	QPCT	Glutaminyl-peptide cyclotransferase	MULTI-MSMS	QEHF3_00527_LR	1	Urine_HILIC_TMT_deglyco	605.332	3	528.942	1583.81	79223.2	2.8291	0.0014964	144420	76.388	144420	76.389	605.665	60.991	0.62788	60.991	60.644	61.272	0					79	18	6	0.896901	0.00848996	0.284164	4.55e-11
NYSDTPPTSK	10	Deamidation (NQ)	_N(de)YSDTPPTSK_	N(1)YSDTPPTSK		N(90.83)YSDTPPTSK		0	1	0	0	Q9GZX9	Q9GZX9	Q9GZX9	TWSG1	Twisted gastrulation protein homolog 1	MULTI-MSMS	QEHF3_00527_LR	1	Urine_HILIC_TMT_deglyco	523.614	3	370.837	1109.49	84484.3	5.1545	0.0019115	411980	152.78	411980	152.78	523.612	47.686	1.002	47.686	47.337	48.339	0					99	28	5	0.916042	0.00411596	0.139754	0.0023062
NYSDTPPTSK	10	Deamidation (NQ)	_N(de)YSDTPPTSK_	N(1)YSDTPPTSK		N(117.86)YSDTPPTSK		0	1	0	0	Q9GZX9	Q9GZX9	Q9GZX9	TWSG1	Twisted gastrulation protein homolog 1	MULTI-MSMS	QEHF3_00527_LR	1	Urine_HILIC_TMT_deglyco	784.919	2	555.751	1109.49	68496.8	5.9838	0.0033255	412350	229.16	412360	229.17	784.916	47.725	0.93467	47.725	47.301	48.236	0					74	26	4	0.873937	0.00571449	0.180995	0.00089196
NYSHHQLNR	9	2 Deamidation (NQ)	_N(de)YSHHQLN(de)R_	N(1)YSHHQ(0.034)LN(0.966)R		N(44.22)YSHHQ(-14.5)LN(14.5)R		0	2	0	0	Q14515	Q14515	Q14515	SPARCL1	SPARC-like protein 1	MULTI-MSMS	QEHF3_00527_LR	1	Urine_HILIC_TMT_deglyco	467.237	3	390.848	1169.52	89168.4	3.8773	0.0015154	195440	76.388	195450	76.389	467.57	33.515	1.1826	33.515	33.054	34.236	0					80	28	4	0.58093	0.00153585	0.03193	0.019726
NYSVLYFQQK	10	Deamidation (NQ)	_N(de)YSVLYFQQK_	N(1)YSVLYFQQK		N(80.5)YSVLYFQ(-80.5)Q(-88.24)K		0	1	0	0	P42785	P42785	P42785	PRCP	Lysosomal Pro-X carboxypeptidase	MULTI-MSMS	QEHF3_00527_LR	1	Urine_HILIC_TMT_deglyco	583.994	3	430.884	1289.63	79285.1	2.4887	0.0010724	354560	152.78	354570	152.78	583.659	78.382	0.66291	78.382	78.1	78.763	0					50	17	4	0.865533	0.000996421	0.0130738	0.0025589
QDLNSSDVHSLQPQLDCGPR	20	Deamidation (NQ)	_QDLN(de)SSDVHSLQPQLDCGPR_	Q(0.05)DLN(0.95)SSDVHSLQPQLDCGPR		Q(-12.76)DLN(12.76)SSDVHSLQ(-97.91)PQ(-123.52)LDCGPR		0	1	0	0	P55259	P55259	P55259	GP2	Pancreatic secretory granule membrane major glycoprotein GP2	MULTI-MSMS	QEHF3_00527_LR	1	Urine_HILIC_TMT_deglyco	833.075	3	756.35	2266.03	67360.6	3.8943	0.0029454	101000	76.388	101000	76.391	833.072	59.804	0.52402	59.804	59.56	60.084	0					53	15	4	0.868065	0.00300586	0.0463283	3.42e-21
QESMNSNVSVYQPPR	15	Oxidation (M),Deamidation (NQ)	_QESMNSN(de)VSVYQPPR_	QESMN(0.009)SN(0.991)VSVYQPPR	QESM(1)NSNVSVYQPPR	Q(-54.25)ESMN(-20.38)SN(20.38)VSVYQ(-34.99)PPR	QESM(87.52)NSNVSVYQPPR	0	1	1	0	P13598	P13598	P13598	ICAM2	Intercellular adhesion molecule 2	MULTI-MSMS	QEHF3_00527_LR	1	Urine_HILIC_TMT_deglyco	661.324	3	584.933	1751.78	74248.9	4.0036	0.0023418	130590	76.387	130600	76.39	661.655	49.49	0.78444	49.49	49.058	49.842	-3.81e-06					51	22	3	0.506817	0.000650219	0.00907702	3.68e-05
QNQCFYNSSYLNVQR	15	Deamidation (NQ)	_QNQCFYN(de)SSYLNVQR_	QNQCFYN(1)SSYLNVQR		Q(-81.97)N(-81.97)Q(-76.83)CFYN(68.9)SSYLN(-68.9)VQ(-89.65)R		0	1	0	0	P19652	P19652	P19652	ORM2	Alpha-1-acid glycoprotein 2	MULTI-MSMS	QEHF3_00527_LR	1	Urine_HILIC_TMT_deglyco	718.012	3	641.288	1920.84	72470.8	2.4674	0.0015823	119120	76.388	119120	76.389	718.01	67.052	0.6503	67.052	66.704	67.354	7.63e-06					67	19	4	0.837646	0.00315393	0.0238402	4.77e-14
QNQCFYNSSYLNVQR	15	Deamidation (NQ)	_QNQCFYN(de)SSYLNVQR_	QNQCFYN(1)SSYLNVQR		Q(-143.88)N(-130.44)Q(-95.24)CFYN(95.24)SSYLN(-139.63)VQ(-183.65)R		0	1	0	0	P19652	P19652	P19652	ORM2	Alpha-1-acid glycoprotein 2	MULTI-MSMS	QEHF3_00527_LR	1	Urine_HILIC_TMT_deglyco	1076.51	2	961.429	1920.84	59675	3.4063	0.0032749	119180	114.58	119180	114.58	1076.51	67.035	0.48544	67.035	66.769	67.254	7.63e-06					46	14	4	0.978848	0.00153476	0.0103972	6.06e-97
QNQCFYNSSYLNVQRENGTVSR	22	2 Deamidation (NQ)	_QNQCFYN(de)SSYLNVQREN(de)GTVSR_	QNQCFYN(1)SSYLNVQ(0.002)REN(0.998)GTVSR		Q(-96.47)N(-85.56)Q(-61.47)CFYN(61.47)SSYLN(-40.77)VQ(-26.62)REN(26.62)GTVSR		0	2	0	1	P19652	P19652	P19652	ORM2	Alpha-1-acid glycoprotein 2	MULTI-MSMS	QEHF3_00527_LR	1	Urine_HILIC_TMT_deglyco	966.125	3	889.402	2665.18	61791.7	1.6463	0.0014643	85886	76.387	85888	76.389	966.123	64.107	0.62373	64.107	63.846	64.47	0					61	18	5	0.620669	0.00139777	0.00859525	2.37e-56
QSVEEEGGIANYNTSSK	17	Deamidation (NQ)	_QSVEEEGGIANYN(de)TSSK_	QSVEEEGGIAN(0.003)YN(0.997)TSSK		Q(-79.27)SVEEEGGIAN(-25.02)YN(25.02)TSSK		0	1	0	0	Q92752	Q92752	Q92752	TNR	Tenascin-R	MULTI-MSMS	QEHF3_00527_LR	1	Urine_HILIC_TMT_deglyco	758.387	3	605.274	1812.8	69124.4	4.0602	0.0024576	252410	152.78	252410	152.78	758.385	57.031	0.55361	57.031	56.765	57.318	0					54	16	4	0.524594	0.000806013	0.0161468	1.07e-05
QTPEYQNESSR	11	Deamidation (NQ)	_QTPEYQN(de)ESSR_	QTPEYQ(0.015)N(0.985)ESSR		Q(-86.23)TPEYQ(-18.18)N(18.18)ESSR		0	1	0	0	P11117	P11117	P11117	ACP2	Lysosomal acid phosphatase	MULTI-MSMS	QEHF3_00527_LR	1	Urine_HILIC_TMT_deglyco	784.877	2	670.292	1338.57	67953.4	4.9401	0.0033113	170940	114.58	170950	114.59	784.874	38.071	0.71091	38.071	37.689	38.4	0					71	17	6	0.940469	0.00193763	0.0350335	0.00016751
QVHFFVNASDVDNVK	15	Deamidation (NQ)	_QVHFFVN(de)ASDVDNVK_	QVHFFVN(1)ASDVDNVK		Q(-81.63)VHFFVN(81.63)ASDVDN(-128.45)VK		0	1	0	0	Q96IY4	Q96IY4	Q96IY4	CPB2	Carboxypeptidase B2	MULTI-MSMS	QEHF3_00527_LR	1	Urine_HILIC_TMT_deglyco	727.061	3	573.949	1718.83	70930.2	2.9427	0.001689	266180	152.78	266190	152.78	727.06	74.074	1.1687	74.074	73.672	74.84	0					152	33	7	0.897861	0.00382399	0.0667342	3.49e-25
QVHFFVNASDVDNVK	15	Deamidation (NQ)	_QVHFFVN(de)ASDVDNVK_	QVHFFVN(1)ASDVDNVK		Q(-39.19)VHFFVN(39.19)ASDVDN(-70.13)VK		0	1	0	0	Q96IY4	Q96IY4	Q96IY4	CPB2	Carboxypeptidase B2	MULTI-MSMS	QEHF3_00527_LR	1	Urine_HILIC_TMT_deglyco	545.548	4	430.714	1718.83	81254.1	2.3311	0.0010041	266030	114.58	266030	114.58	545.547	74.054	0.95194	74.054	73.708	74.66	-7.63e-06					108	27	7	0.842957	0.00291402	0.0428822	1e-06
RDPGAAVPGAANASAQQPR	19	Deamidation (NQ)	_RDPGAAVPGAAN(de)ASAQQPR_	RDPGAAVPGAAN(1)ASAQQPR		RDPGAAVPGAAN(37.83)ASAQ(-37.83)Q(-37.83)PR		0	1	0	1	P28300	P28300	P28300	LOX	Protein-lysine 6-oxidase	MULTI-MSMS	QEHF3_00527_LR	1	Urine_HILIC_TMT_deglyco	688.701	3	612.31	1833.91	73663.4	4.1333	0.0025308	124750	76.388	124760	76.391	688.698	42.744	0.77127	42.744	42.311	43.082	0					74	20	5	0.829103	0.00511014	0.252014	9.97e-16
RLNSSEAQAPS	11	Deamidation (NQ)	_RLN(de)SSEAQAPS_	RLN(1)SSEAQAPS		RLN(49.69)SSEAQ(-49.69)APS		0	1	0	1	Q8N112	Q8N112	Q8N112	LSMEM2	Leucine-rich single-pass membrane protein 2	MULTI-MSMS	QEHF3_00527_LR	1	Urine_HILIC_TMT_deglyco	695.365	2	580.781	1159.55	75681	4.3358	0.0025182	197290	114.58	197290	114.58	695.362	40.163	0.57277	40.163	39.829	40.401	-3.81e-06					43	14	4	0.706431	0.00102687	0.0166603	0.0016455
RRDPGAAVPGAANASAQQPR	20	Deamidation (NQ)	_RRDPGAAVPGAAN(de)ASAQQPR_	RRDPGAAVPGAAN(1)ASAQQPR		RRDPGAAVPGAAN(46.45)ASAQ(-46.45)Q(-50.91)PR		0	1	0	2	P28300	P28300	P28300	LOX	Protein-lysine 6-oxidase	MULTI-MSMS	QEHF3_00527_LR	1	Urine_HILIC_TMT_deglyco	556.053	4	498.51	1990.01	80807	3.8146	0.0019016	114920	57.291	114930	57.292	556.051	38.731	0.85366	38.731	38.44	39.294	0					88	21	6	0.642668	0.0042457	0.0149624	2.47e-07
SCINESAIDSR	11	Deamidation (NQ)	_SCIN(de)ESAIDSR_	SCIN(1)ESAIDSR		SCIN(140.01)ESAIDSR		0	1	0	0	P08473	P08473	P08473	MME	Neprilysin	MULTI-MSMS	QEHF3_00527_LR	1	Urine_HILIC_TMT_deglyco	741.362	2	626.777	1251.54	69893.2	4.9207	0.0030842	182810	114.58	182820	114.58	741.358	49.891	0.54712	49.891	49.609	50.156	0					48	15	4	0.787794	0.00195692	0.0686041	3.46e-09
SHNRSEEFLIAGK	13	Deamidation (NQ)	_SHN(de)RSEEFLIAGK_	SHN(1)RSEEFLIAGK		SHN(82.07)RSEEFLIAGK		0	1	0	1	P01033	P01033	P01033	TIMP1	Metalloproteinase inhibitor 1	MULTI-MSMS	QEHF3_00527_LR	1	Urine_HILIC_TMT_deglyco	487.776	4	372.941	1487.74	85647.9	3.5898	0.0013388	307240	114.58	307240	114.58	487.774	57.723	0.63952	57.723	57.385	58.024	0					48	18	3	0.703375	0.00148803	0.0265012	0.00025135
SHNRSEEFLIAGK	13	Deamidation (NQ)	_SHN(de)RSEEFLIAGK_	SHN(1)RSEEFLIAGK		SHN(68.41)RSEEFLIAGK		0	1	0	1	P01033	P01033	P01033	TIMP1	Metalloproteinase inhibitor 1	MULTI-MSMS	QEHF3_00527_LR	1	Urine_HILIC_TMT_deglyco	650.032	3	496.92	1487.74	78599	4.7438	0.0023573	307440	152.78	307450	152.78	650.029	57.71	0.46854	57.71	57.487	57.956	0					31	13	3	0.597724	0.000692817	0.00945115	0.0042755
SLPNFPNTSATANATGGR	18	2 Deamidation (NQ)	_SLPNFPN(de)TSATAN(de)ATGGR_	SLPNFPN(1)TSATAN(1)ATGGR		SLPN(-56.48)FPN(56.48)TSATAN(147.4)ATGGR		0	2	0	0	Q6UXB8	Q6UXB8	Q6UXB8	PI16	Peptidase inhibitor 16	MULTI-MSMS	QEHF3_00527_LR	1	Urine_HILIC_TMT_deglyco	669.673	3	593.283	1776.83	73256.9	2.5078	0.0014879	128750	76.387	128760	76.388	669.671	66.584	1.5223	66.584	65.638	67.161	0					232	45	8	0.989175	0.133456	1	1.45e-25
SLPNFPNTSATANATGGR	18	2 Deamidation (NQ)	_SLPNFPN(de)TSATAN(de)ATGGR_	SLPNFPN(1)TSATAN(1)ATGGR		SLPN(-84.37)FPN(84.37)TSATAN(186.77)ATGGR		0	2	0	0	Q6UXB8	Q6UXB8	Q6UXB8	PI16	Peptidase inhibitor 16	MULTI-MSMS	QEHF3_00527_LR	1	Urine_HILIC_TMT_deglyco	1004.51	2	889.421	1776.83	60790.6	3.2268	0.0028699	128830	114.58	128830	114.58	1004	66.483	1.1915	66.483	65.936	67.127	0					185	35	7	0.934692	0.00538802	0.082233	4.93e-120
SLPNFPNTSATANATGGR	18	2 Deamidation (NQ)	_SLPNFPN(de)TSATAN(de)ATGGR_	SLPN(0.007)FPN(0.993)TSATAN(1)ATGGR		SLPN(-21.5)FPN(21.5)TSATAN(44.16)ATGGR		0	2	0	0	Q6UXB8	Q6UXB8	Q6UXB8	PI16	Peptidase inhibitor 16	MULTI-MSMS	QEHF3_00527_LR	1	Urine_HILIC_TMT_deglyco	502.505	4	445.214	1776.83	86406.1	1.8547	0.00082572	128680	57.29	128680	57.291	502.505	66.584	0.46538	66.584	66.271	66.736	0					21	13	2	0.778654	0.000317563	0.00290322	0.0019512
SLPNFPNTSATANATGGR	18	3 Deamidation (NQ)	_SLPN(de)FPN(de)TSATAN(de)ATGGR_	SLPN(1)FPN(1)TSATAN(1)ATGGR		SLPN(85.33)FPN(85.33)TSATAN(85.33)ATGGR		0	3	0	0	Q6UXB8	Q6UXB8	Q6UXB8	PI16	Peptidase inhibitor 16	MULTI-MSMS	QEHF3_00527_LR	1	Urine_HILIC_TMT_deglyco	670.335	3	593.611	1777.81	73018.1	2.2896	0.0013591	128680	76.388	128690	76.39	670	68.013	0.70953	68.013	67.667	68.377	0					70	20	4	0.803833	0.00240636	0.0175697	3.86e-06
SLPNFPNTSATANATGGR	18	3 Deamidation (NQ)	_SLPN(de)FPN(de)TSATAN(de)ATGGR_	SLPN(1)FPN(1)TSATAN(1)ATGGR		SLPN(69.13)FPN(69.13)TSATAN(69.13)ATGGR		0	3	0	0	Q6UXB8	Q6UXB8	Q6UXB8	PI16	Peptidase inhibitor 16	MULTI-MSMS	QEHF3_00527_LR	1	Urine_HILIC_TMT_deglyco	1004.5	2	889.913	1777.81	60635	3.0162	0.0026842	128760	114.58	128760	114.59	1004.5	68.011	0.67564	68.011	67.636	68.312	0					53	19	4	0.341317	0.00106256	0.014559	0.00024872
SNSSMHITDCR	11	Oxidation (M),Deamidation (NQ)	_SN(de)SSMHITDCR_	SN(1)SSMHITDCR	SNSSM(1)HITDCR	SN(102.05)SSMHITDCR	SNSSM(102.05)HITDCR	0	1	1	0	P07998	P07998	P07998	RNASE1	Ribonuclease pancreatic	MULTI-MSMS	QEHF3_00527_LR	1	Urine_HILIC_TMT_deglyco	518.57	3	442.18	1323.52	82779.6	4.0981	0.0018121	172750	76.387	172750	76.389	518.568	32.61	1.8116	32.61	32.182	33.994	0					171	43	7	0.812325	0.0408209	0.802615	0.00012625
SNSSMHITDCR	11	Deamidation (NQ)	_SN(de)SSMHITDCR_	SN(1)SSMHITDCR		SN(125.54)SSMHITDCR		0	1	0	0	P07998	P07998	P07998	RNASE1	Ribonuclease pancreatic	MULTI-MSMS	QEHF3_00527_LR	1	Urine_HILIC_TMT_deglyco	513.237	3	436.848	1307.52	81598.8	3.5295	0.0015418	174860	76.387	174860	76.388	513.236	41.549	1.7404	41.549	41.162	42.902	-3.81e-06					150	46	6	0.893144	0.001944	0.00900917	5.46e-07
SNSSMHITDCR	11	Deamidation (NQ)	_SN(de)SSMHITDCR_	SN(1)SSMHITDCR		SN(157.56)SSMHITDCR		0	1	0	0	P07998	P07998	P07998	RNASE1	Ribonuclease pancreatic	MULTI-MSMS	QEHF3_00527_LR	1	Urine_HILIC_TMT_deglyco	769.352	2	654.769	1307.52	67997.4	3.9073	0.0025584	174990	114.58	175000	114.58	769.35	41.55	0.51588	41.55	41.275	41.79	0					41	13	5	0.855597	0.00475375	0.0196219	4.65e-14
SNVSGNTHLCISNGNYEK	18	2 Deamidation (NQ)	_SN(de)VSGNTHLCISN(de)GNYEK_	SN(0.99)VSGN(0.01)THLCISN(0.857)GN(0.143)YEK		SN(19.91)VSGN(-19.91)THLCISN(7.79)GN(-7.79)YEK		0	2	0	0	P56159	P56159	P56159	GFRA1	GDNF family receptor alpha-1	MULTI-MSMS	QEHF3_00527_LR	1	Urine_HILIC_TMT_deglyco	819.075	3	665.962	1994.86	69066.9	4.7581	0.0031687	229410	152.78	229410	152.78	819.072	56.781	0.5335	56.781	56.526	57.059	0					48	15	4	0.736599	0.00170602	0.0102686	6.26e-09
SQNFSALKK	9	Deamidation (NQ)	_SQN(de)FSALKK_	SQ(0.032)N(0.968)FSALKK		SQ(-14.76)N(14.76)FSALKK		0	1	0	1	P14384	P14384	P14384	CPM	Carboxypeptidase M	MULTI-MSMS	QEHF3_00527_LR	1	Urine_HILIC_TMT_deglyco	571.018	3	341.854	1022.54	81418.6	3.8489	0.0013157	670350	229.16	670360	229.16	571.017	59.645	0.68745	59.645	59.334	60.022	0					75	20	5	0.706995	0.0023898	0.0383669	0.0041426
SSCGKENTSDPSLVIAFGR	19	Deamidation (NQ)	_SSCGKEN(de)TSDPSLVIAFGR_	SSCGKEN(1)TSDPSLVIAFGR		SSCGKEN(108.08)TSDPSLVIAFGR		0	1	0	1	P11279	P11279	P11279	LAMP1	Lysosome-associated membrane glycoprotein 1	MULTI-MSMS	QEHF3_00527_LR	1	Urine_HILIC_TMT_deglyco	829.103	3	675.99	2024.95	65577.9	4.9828	0.0033683	226000	152.78	226010	152.78	829.099	70.287	1.0973	70.287	69.611	70.708	-7.63e-06					123	32	6	0.724717	0.00520453	0.0462912	6.81e-12
STNETDASNIEDQSETEANVSLASWDVEK	29	2 Deamidation (NQ)	_STN(de)ETDASNIEDQSETEAN(de)VSLASWDVEK_	STN(1)ETDASNIEDQSETEAN(1)VSLASWDVEK		STN(67.83)ETDASN(-67.83)IEDQ(-48.3)SETEAN(48.3)VSLASWDVEK		0	2	0	0	P35555	P35555	P35555	FBN1	Fibrillin-1	MULTI-MSMS	QEHF3_00527_LR	1	Urine_HILIC_TMT_deglyco	908.431	4	793.596	3170.35	63291.4	3.3212	0.0026357	144380	114.58	144390	114.58	908.428	87.128	1.6917	87.128	86.706	88.397	0					196	45	9	0.962968	0.00695991	0.0908781	1.52e-55
STNETDASNIEDQSETEANVSLASWDVEK	29	2 Deamidation (NQ)	_STN(de)ETDASNIEDQSETEAN(de)VSLASWDVEK_	STN(1)ETDASNIEDQSETEAN(1)VSLASWDVEK		STN(52.74)ETDASN(-52.74)IEDQ(-112.59)SETEAN(132.81)VSLASWDVEK		0	2	0	0	P35555	P35555	P35555	FBN1	Fibrillin-1	MULTI-MSMS	QEHF3_00527_LR	1	Urine_HILIC_TMT_deglyco	1210.91	3	1057.79	3170.35	55682.8	3.5775	0.0037842	144430	152.78	144430	152.78	1211.24	87.12	1.6549	87.12	86.706	88.361	0					203	44	8	0.99116	0.00506594	0.0839706	7.44e-120
STNETDASNIEDQSETEANVSLASWDVEK	29	3 Deamidation (NQ)	_STN(de)ETDASNIEDQSETEAN(de)VSLASWDVEK_	STN(1)ETDASN(0.042)IEDQ(0.97)SETEAN(0.988)VSLASWDVEK		STN(36.79)ETDASN(-15.05)IEDQ(15.05)SETEAN(19.14)VSLASWDVEK		0	3	0	0	P35555	P35555	P35555	FBN1	Fibrillin-1	MULTI-MSMS	QEHF3_00527_LR	1	Urine_HILIC_TMT_deglyco	908.928	4	793.842	3171.34	62441.1	2.9213	0.002319	144340	114.58	144340	114.59	908.926	89.122	0.55022	89.122	88.837	89.388	7.63e-06					41	14	4	0.723733	0.00118389	0.01709	5.56e-08
SYNDSVDPR	9	Deamidation (NQ)	_SYN(de)DSVDPR_	SYN(1)DSVDPR		SYN(61.78)DSVDPR		0	1	0	0	P05164	P05164	P05164	MPO	Myeloperoxidase;Myeloperoxidase;89 kDa myeloperoxidase;84 kDa myeloperoxidase;Myeloperoxidase light chain;Myeloperoxidase heavy chain	MULTI-MSMS	QEHF3_00527_LR	1	Urine_HILIC_TMT_deglyco	428.209	3	351.821	1052.44	93787.9	3.2335	0.0011376	217120	76.388	217120	76.389	428.209	43.606	0.62133	43.606	43.19	43.811	0					38	16	4	0.420216	0.000335994	0.00168195	0.020588
SYSESSSTSSSESLNSSAPR	20	Deamidation (NQ)	_SYSESSSTSSSESLN(de)SSAPR_	SYSESSSTSSSESLN(1)SSAPR		SYSESSSTSSSESLN(324.43)SSAPR		0	1	0	0	Q9ULI3	Q9ULI3	Q9ULI3	HEG1	Protein HEG homolog 1	MULTI-MSMS	QEHF3_00527_LR	1	Urine_HILIC_TMT_deglyco	1141.02	2	1025.94	2049.86	55015.1	5.139	0.0052722	111680	114.58	111690	114.59	1141.02	46.258	0.56375	46.258	46.012	46.576	-3.81e-06					43	15	4	0.881942	0.000801503	0.0141749	8.18e-183
SYSESSSTSSSESLNSSAPR	20	Deamidation (NQ)	_SYSESSSTSSSESLN(de)SSAPR_	SYSESSSTSSSESLN(1)SSAPR		SYSESSSTSSSESLN(230.29)SSAPR		0	1	0	0	Q9ULI3	Q9ULI3	Q9ULI3	HEG1	Protein HEG homolog 1	MULTI-MSMS	QEHF3_00527_LR	1	Urine_HILIC_TMT_deglyco	761.019	3	684.294	2049.86	69254.4	4.4011	0.0030117	111630	76.388	111640	76.391	761.017	46.282	0.63074	46.282	46.012	46.643	3.81e-06					62	17	5	0.936168	0.0030777	0.0635463	1.92e-75
TAIFAFNISHVSNK	14	Deamidation (NQ)	_TAIFAFN(de)ISHVSNK_	TAIFAFN(1)ISHVSNK		TAIFAFN(100.02)ISHVSN(-100.02)K		0	1	0	0	P35555	P35555	P35555	FBN1	Fibrillin-1	MULTI-MSMS	QEHF3_00527_LR	1	Urine_HILIC_TMT_deglyco	670.383	3	517.272	1548.79	74911.1	2.1079	0.0010904	295350	152.78	295350	152.78	670.382	83.759	1.2114	83.759	83.354	84.566	0					146	32	7	0.656471	0.00546725	0.0736473	3.56e-10
TAIFAFNISHVSNK	14	Deamidation (NQ)	_TAIFAFN(de)ISHVSNK_	TAIFAFN(1)ISHVSNK		TAIFAFN(41.23)ISHVSN(-41.23)K		0	1	0	0	P35555	P35555	P35555	FBN1	Fibrillin-1	MULTI-MSMS	QEHF3_00527_LR	1	Urine_HILIC_TMT_deglyco	503.039	4	388.206	1548.79	85956.6	1.361	0.00052837	295160	114.58	295160	114.58	502.788	83.796	0.70386	83.796	83.47	84.173	0					70	18	5	0.905776	0.00185274	0.017296	0.0021042
TALFPDLLAQGNASLR	16	Deamidation (NQ)	_TALFPDLLAQGN(de)ASLR_	TALFPDLLAQGN(1)ASLR		TALFPDLLAQ(-41)GN(41)ASLR		0	1	0	0	Q5ZPR3	Q5ZPR3	Q5ZPR3	CD276	CD276 antigen	MULTI-MSMS	QEHF3_00527_LR	1	Urine_HILIC_TMT_deglyco	640.028	3	563.305	1686.89	76296.6	0.89444	0.00050384	135610	76.388	135610	76.388	639.693	92.619	0.34661	92.619	92.448	92.794	7.63e-06					37	10	5	0.94205	0.00337006	0.0264439	1.9e-34
TALFPDLLAQGNASLR	16	Deamidation (NQ)	_TALFPDLLAQGN(de)ASLR_	TALFPDLLAQGN(1)ASLR		TALFPDLLAQ(-48.8)GN(48.8)ASLR		0	1	0	0	Q5ZPR3	Q5ZPR3	Q5ZPR3	CD276	CD276 antigen	MULTI-MSMS	QEHF3_00527_LR	1	Urine_HILIC_TMT_deglyco	959.538	2	844.454	1686.89	62827.9	1.548	0.0013073	135690	114.58	135690	114.58	959.035	92.617	0.22368	92.617	92.479	92.702	0					23	6	4	0.983296	0.00232666	0.0156219	3.06e-153
TATESFPHPGFNNSLPNK	18	Deamidation (NQ)	_TATESFPHPGFN(de)NSLPNK_	TATESFPHPGFN(0.967)N(0.033)SLPNK		TATESFPHPGFN(14.72)N(-14.72)SLPN(-84.68)K		0	1	0	0	Q9UBX7	Q9UBX7	Q9UBX7	KLK11	Kallikrein-11;Kallikrein-11 inactive chain 1;Kallikrein-11 inactive chain 2	MULTI-MSMS	QEHF3_00527_LR	1	Urine_HILIC_TMT_deglyco	806.756	3	653.646	1957.92	68703.5	3.2614	0.0021318	233730	152.77	233730	152.78	806.755	66.703	0.92365	66.703	66.204	67.127	-7.63e-06					116	27	6	0.852851	0.00103065	0.00751968	4.78e-24
TATESFPHPGFNNSLPNK	18	Deamidation (NQ)	_TATESFPHPGFN(de)NSLPNK_	TATESFPHPGFN(0.976)N(0.024)SLPNK		TATESFPHPGFN(16.04)N(-16.04)SLPN(-78.5)K		0	1	0	0	Q9UBX7	Q9UBX7	Q9UBX7	KLK11	Kallikrein-11;Kallikrein-11 inactive chain 1;Kallikrein-11 inactive chain 2	MULTI-MSMS	QEHF3_00527_LR	1	Urine_HILIC_TMT_deglyco	605.068	4	490.487	1957.92	78310.4	2.2199	0.0010888	233610	114.58	233610	114.58	605.319	66.644	0.92365	66.644	66.204	67.127	0					97	27	5	0.894673	0.00160316	0.00988296	1e-15
TAVNCSSDFDACLITK	16	Deamidation (NQ)	_TAVN(de)CSSDFDACLITK_	TAVN(1)CSSDFDACLITK		TAVN(78.44)CSSDFDACLITK		0	1	0	0	P13987	P13987	P13987	CD59	CD59 glycoprotein	MULTI-MSMS	QEHF3_00527_LR	1	Urine_HILIC_TMT_deglyco	754.383	3	601.603	1801.79	68738.9	2.829	0.0017019	253950	152.78	253950	152.78	754.713	67.473	1.0051	67.473	66.959	67.965	-7.63e-06					108	29	6	0.583604	0.00112022	0.0139421	6.14e-05
TAVNCSSDFDACLITK	16	Deamidation (NQ)	_TAVN(de)CSSDFDACLITK_	TAVN(1)CSSDFDACLITK		TAVN(124.68)CSSDFDACLITK		0	1	0	0	P13987	P13987	P13987	CD59	CD59 glycoprotein	MULTI-MSMS	QEHF3_00527_LR	1	Urine_HILIC_TMT_deglyco	754.715	3	601.603	1801.79	68168.2	3.0487	0.0018341	253950	152.78	253950	152.78	754.713	73.963	0.99825	73.963	73.287	74.285	0					132	28	8	0.9179	0.00390558	0.0600202	4.15e-11
TAVNCSSDFDACLITK	16	Deamidation (NQ)	_TAVN(de)CSSDFDACLITK_	TAVN(1)CSSDFDACLITK		TAVN(170.06)CSSDFDACLITK		0	1	0	0	P13987	P13987	P13987	CD59	CD59 glycoprotein	MULTI-MSMS	QEHF3_00527_LR	1	Urine_HILIC_TMT_deglyco	1131.57	2	901.9	1801.79	58531.1	3.8156	0.0034413	254090	229.16	254090	229.17	1131.57	73.936	0.5132	73.936	73.635	74.148	7.63e-06					44	14	4	0.60171	0.00131408	0.0203698	3.43e-25
TAVNCSSDFDACLITK	16	Deamidation (NQ)	_TAVN(de)CSSDFDACLITK_	TAVN(1)CSSDFDACLITK		TAVN(152.94)CSSDFDACLITK		0	1	0	0	P13987	P13987	P13987	CD59	CD59 glycoprotein	MULTI-MSMS	QEHF3_00527_LR	1	Urine_HILIC_TMT_deglyco	754.715	3	601.603	1801.79	68139.9	3.1177	0.0018756	253950	152.77	253950	152.78	754.712	74.677	3.3271	74.677	74.219	77.546	0					507	90	7	0.993282	0.0085192	0.0619996	2.5e-19
TAVNCSSDFDACLITK	16	Deamidation (NQ)	_TAVN(de)CSSDFDACLITK_	TAVN(1)CSSDFDACLITK		TAVN(362.02)CSSDFDACLITK		0	1	0	0	P13987	P13987	P13987	CD59	CD59 glycoprotein	MULTI-MSMS	QEHF3_00527_LR	1	Urine_HILIC_TMT_deglyco	1131.57	2	901.9	1801.79	58018.8	3.8578	0.0034794	254090	229.16	254090	229.16	1131.56	74.678	2.0281	74.678	74.353	76.381	0					266	56	7	0.946543	0.00961209	0.0793203	9.09e-252
TAVNCSSDFDACLITK	16	Deamidation (NQ)	_TAVN(de)CSSDFDACLITK_	TAVN(1)CSSDFDACLITK		TAVN(114.54)CSSDFDACLITK		0	1	0	0	P13987	P13987	P13987	CD59	CD59 glycoprotein	MULTI-MSMS	QEHF3_00527_LR	1	Urine_HILIC_TMT_deglyco	566.037	4	451.454	1801.79	78556	2.725	0.0012302	253800	114.58	253810	114.58	566.286	74.709	2.3203	74.709	74.319	76.639	0					288	64	7	0.99339	0.0138203	0.0440549	4.07e-09
TAVNCSSDFDACLITK	16	Deamidation (NQ)	_TAVN(de)CSSDFDACLITK_	TAVN(1)CSSDFDACLITK		TAVN(110.12)CSSDFDACLITK		0	1	0	0	P13987	P13987	P13987	CD59	CD59 glycoprotein	MULTI-MSMS	QEHF3_00527_LR	1	Urine_HILIC_TMT_deglyco	754.383	3	601.603	1801.79	68753.8	4.1352	0.0024877	253950	152.78	253950	152.78	754.714	97.562	2.5122	97.562	96.155	98.668	0					175	56	4	0.856488	0.00394934	0.0339201	1.11e-08
TAVNCSSDFDACLITK	16	Deamidation (NQ)	_TAVN(de)CSSDFDACLITK_	TAVN(1)CSSDFDACLITK		TAVN(103.13)CSSDFDACLITK		0	1	0	0	P13987	P13987	P13987	CD59	CD59 glycoprotein	MULTI-MSMS	QEHF3_00527_LR	1	Urine_HILIC_TMT_deglyco	754.717	3	601.603	1801.79	69223.8	4.5155	0.0027166	253950	152.77	253950	152.78	754.377	99.769	1.7811	99.769	98.409	100.19	0					256	91	3	0.988525	0.00266174	0.0225955	1.5e-07
TAVNCSSDFDACLITK	16	Deamidation (NQ)	_TAVN(de)CSSDFDACLITK_	TAVN(1)CSSDFDACLITK		TAVN(86.37)CSSDFDACLITK		0	1	0	0	P13987	P13987	P13987	CD59	CD59 glycoprotein	MULTI-MSMS	QEHF3_00527_LR	1	Urine_HILIC_TMT_deglyco	754.379	3	601.603	1801.79	69474.4	4.7	0.0028275	253940	152.77	253950	152.78	754.71	100.66	0.35397	100.66	100.46	100.82	0					91	44	3	0.980083	0.000755472	0.00503758	2.67e-05
TAVNCSSDFDACLITK	16	Deamidation (NQ)	_TAVN(de)CSSDFDACLITK_	TAVN(1)CSSDFDACLITK		TAVN(59.73)CSSDFDACLITK		0	1	0	0	P13987	P13987	P13987	CD59	CD59 glycoprotein	MSMS	QEHF3_00527_LR	1	Urine_HILIC_TMT_deglyco	1131.07	2	901.9	1801.79	NaN	NaN	NaN	NaN	NaN	NaN	NaN	NaN	99.348	1	99.348	98.848	99.848	7.63e-06								NaN	NaN	NaN	6.47e-06
TAVNCSSDFDACLITK	16	Deamidation (NQ)	_TAVN(de)CSSDFDACLITK_	TAVN(1)CSSDFDACLITK		TAVN(64.45)CSSDFDACLITK		0	1	0	0	P13987	P13987	P13987	CD59	CD59 glycoprotein	MSMS	QEHF3_00527_LR	1	Urine_HILIC_TMT_deglyco	1131.07	2	901.9	1801.79	NaN	NaN	NaN	NaN	NaN	NaN	NaN	NaN	99.943	1	99.943	99.443	100.44	0								NaN	NaN	NaN	2.69e-09
TAVNCSSDFDACLITK	16	Deamidation (NQ)	_TAVN(de)CSSDFDACLITK_	TAVN(1)CSSDFDACLITK		TAVN(72.43)CSSDFDACLITK		0	1	0	0	P13987	P13987	P13987	CD59	CD59 glycoprotein	MSMS	QEHF3_00527_LR	1	Urine_HILIC_TMT_deglyco	754.378	3	601.603	1801.79	NaN	NaN	NaN	NaN	NaN	NaN	NaN	NaN	101.01	1	101.01	100.51	101.51	0								NaN	NaN	NaN	1.59e-09
TAVNCSSDFDACLITK	16	Deamidation (NQ)	_TAVN(de)CSSDFDACLITK_	TAVN(1)CSSDFDACLITK		TAVN(58.25)CSSDFDACLITK		0	1	0	0	P13987	P13987	P13987	CD59	CD59 glycoprotein	MSMS	QEHF3_00527_LR	1	Urine_HILIC_TMT_deglyco	754.712	3	601.603	1801.79	NaN	NaN	NaN	NaN	NaN	NaN	NaN	NaN	101.52	1	101.52	101.02	102.02	0								NaN	NaN	NaN	1.34e-05
TCDWLPKPNMSASCK	15	Deamidation (NQ)	_TCDWLPKPN(de)MSASCK_	TCDWLPKPN(1)MSASCK		TCDWLPKPN(115.8)MSASCK		0	1	0	1	P07602	P07602	P07602	PSAP	Prosaposin;Saposin-A;Saposin-B-Val;Saposin-B;Saposin-C;Saposin-D	MULTI-MSMS	QEHF3_00527_LR	1	Urine_HILIC_TMT_deglyco	621.826	4	449.701	1794.77	75559.2	4.4764	0.002013	382190	171.87	382200	171.87	621.824	71.311	1.0439	71.311	70.772	71.816	0					127	30	6	0.839159	0.00591385	0.0806952	1.35e-08
TCDWLPKPNMSASCK	15	Deamidation (NQ)	_TCDWLPKPN(de)MSASCK_	TCDWLPKPN(1)MSASCK		TCDWLPKPN(107.73)MSASCK		0	1	0	1	P07602	P07602	P07602	PSAP	Prosaposin;Saposin-A;Saposin-B-Val;Saposin-B;Saposin-C;Saposin-D	MULTI-MSMS	QEHF3_00527_LR	1	Urine_HILIC_TMT_deglyco	828.766	3	599.265	1794.77	66772.6	5.6953	0.003413	382410	229.16	382410	229.17	828.762	71.336	1.1098	71.336	70.805	71.915	7.63e-06					154	32	6	0.97844	0.00495545	0.0475711	8.24e-08
TFKNESENTCQDVDECQQNPR	21	Deamidation (NQ)	_TFKN(de)ESENTCQDVDECQQNPR_	TFKN(1)ESENTCQDVDECQQNPR		TFKN(65.27)ESEN(-65.27)TCQ(-145.83)DVDECQ(-254.78)Q(-264.55)N(-273.53)PR		0	1	0	1	P48960;Q9UHX3	P48960	P48960	CD97;EMR2	CD97 antigen;CD97 antigen subunit alpha;CD97 antigen subunit beta;EGF-like module-containing mucin-like hormone receptor-like 2	MULTI-MSMS	QEHF3_00527_LR	1	Urine_HILIC_TMT_deglyco	1020.47	3	867.359	2599.06	58968.1	5.4113	0.0046935	176140	152.78	176140	152.78	1020.47	50.54	0.51122	50.54	50.296	50.807	0					56	14	5	0.960214	0.00248745	0.0775261	1.05e-145
TFNASGVKPQR	11	Deamidation (NQ)	_TFN(de)ASGVKPQR_	TFN(1)ASGVKPQR		TFN(83.5)ASGVKPQ(-83.5)R		0	1	0	1	Q8IZP9	Q8IZP9	Q8IZP9	GPR64	G-protein coupled receptor 64	MULTI-MSMS	QEHF3_00527_LR	1	Urine_HILIC_TMT_deglyco	555.324	3	402.547	1204.62	82394.2	4.8125	0.0019373	379520	152.78	379530	152.78	555.322	50.969	0.69067	50.969	50.634	51.325	0					67	19	4	0.789417	0.00335827	0.0387706	0.000627
TGAFSMPEVNVDYNASSETLR	21	Oxidation (M),Deamidation (NQ)	_TGAFSMPEVNVDYN(de)ASSETLR_	TGAFSMPEVN(0.005)VDYN(0.995)ASSETLR	TGAFSM(1)PEVNVDYNASSETLR	TGAFSMPEVN(-23.42)VDYN(23.42)ASSETLR	TGAFSM(75.87)PEVNVDYNASSETLR	0	1	1	0	Q7Z7D3	Q7Z7D3	Q7Z7D3	VTCN1	V-set domain-containing T-cell activation inhibitor 1	MULTI-MSMS	QEHF3_00527_LR	1	Urine_HILIC_TMT_deglyco	845.74	3	769.014	2304.02	66958.5	4.2375	0.0032587	99333	76.388	99337	76.392	845.403	70.54	0.77017	70.54	70.174	70.944	-7.63e-06					71	22	5	0.794907	0.00144942	0.0245594	1.82e-06
TLAGETGQEAAPLDGVLANPPNISSLSPR	29	Deamidation (NQ)	_TLAGETGQEAAPLDGVLANPPN(de)ISSLSPR_	TLAGETGQEAAPLDGVLAN(0.121)PPN(0.879)ISSLSPR		TLAGETGQ(-117.06)EAAPLDGVLAN(-8.6)PPN(8.6)ISSLSPR		0	1	0	0	Q13421	Q13421	Q13421	MSLN	Mesothelin;Megakaryocyte-potentiating factor;Mesothelin, cleaved form	MULTI-MSMS	QEHF3_00527_LR	1	Urine_HILIC_TMT_deglyco	1036.55	3	959.493	2875.46	61109.3	2.7585	0.0026467	79613	76.388	79616	76.391	1036.21	90.136	0.49521	90.136	89.779	90.274	0					33	13	3	0.8123	0.00156759	0.0129422	5.99e-33
TLAGETGQEAAPLDGVLANPPNISSLSPR	29	Deamidation (NQ)	_TLAGETGQEAAPLDGVLANPPN(de)ISSLSPR_	TLAGETGQEAAPLDGVLAN(0.091)PPN(0.909)ISSLSPR		TLAGETGQ(-80.12)EAAPLDGVLAN(-9.97)PPN(9.97)ISSLSPR		0	1	0	0	Q13421	Q13421	Q13421	MSLN	Mesothelin;Megakaryocyte-potentiating factor;Mesothelin, cleaved form	MULTI-MSMS	QEHF3_00527_LR	1	Urine_HILIC_TMT_deglyco	777.666	4	719.871	2875.46	68797.2	2.0262	0.0014586	79586	57.291	79588	57.293	777.414	90.123	0.69536	90.123	89.643	90.339	0					68	19	5	0.943635	0.00155335	0.0132403	5.64e-16
TLNQSSDELQLSMGNAMFVK	20	2 Oxidation (M),Deamidation (NQ)	_TLN(de)QSSDELQLSMGNAMFVK_	TLN(0.783)Q(0.217)SSDELQLSMGNAMFVK	TLNQSSDELQLSM(1)GNAM(1)FVK	TLN(5.57)Q(-5.57)SSDELQ(-56.5)LSMGN(-93)AMFVK	TLNQSSDELQLSM(112.58)GNAM(112.58)FVK	0	1	2	0	P01011	P01011	P01011	SERPINA3	Alpha-1-antichymotrypsin;Alpha-1-antichymotrypsin His-Pro-less	MULTI-MSMS	QEHF3_00527_LR	1	Urine_HILIC_TMT_deglyco	902.793	3	749.349	2245.02	64950.3	3.2861	0.0024625	203880	152.77	203880	152.78	902.124	73.527	0.75949	73.527	73.186	73.946	0					89	21	6	0.728695	0.00205749	0.0111498	1.11e-13
TLNQSSDELQLSMGNAMFVK	20	2 Oxidation (M),Deamidation (NQ)	_TLN(de)QSSDELQLSMGNAMFVK_	TLN(0.747)Q(0.253)SSDELQLSMGNAMFVK	TLNQSSDELQLSM(1)GNAM(1)FVK	TLN(4.69)Q(-4.69)SSDELQ(-43.02)LSMGN(-50.5)AMFVK	TLNQSSDELQLSM(56.3)GNAM(56.3)FVK	0	1	2	0	P01011	P01011	P01011	SERPINA3	Alpha-1-antichymotrypsin;Alpha-1-antichymotrypsin His-Pro-less	MULTI-MSMS	QEHF3_00527_LR	1	Urine_HILIC_TMT_deglyco	677.097	4	562.263	2245.02	74502.9	3.1065	0.0017467	203790	114.58	203790	114.58	677.095	73.527	0.62254	73.527	73.151	73.773	0					53	17	4	0.717858	0.0012702	0.0071777	0.00027332
TLNQSSDELQLSMGNAMFVK	20	Oxidation (M),Deamidation (NQ)	_TLN(de)QSSDELQLSMGNAMFVK_	TLN(0.823)Q(0.177)SSDELQLSMGNAMFVK	TLNQSSDELQLSM(1)GNAMFVK	TLN(6.67)Q(-6.67)SSDELQ(-44.95)LSMGN(-89.4)AMFVK	TLNQSSDELQLSM(35.62)GNAM(-35.62)FVK	0	1	1	0	P01011	P01011	P01011	SERPINA3	Alpha-1-antichymotrypsin;Alpha-1-antichymotrypsin His-Pro-less	MULTI-MSMS	QEHF3_00527_LR	1	Urine_HILIC_TMT_deglyco	897.127	3	744.017	2229.03	64707.1	2.3428	0.0017431	205340	152.77	205340	152.78	897.126	81.817	0.83701	81.817	81.529	82.366	0					64	22	4	0.764546	0.000736298	0.00651564	1.57e-13
TLNQSSDELQLSMGNAMFVK	20	Oxidation (M),Deamidation (NQ)	_TLN(de)QSSDELQLSMGNAMFVK_	TLN(0.809)Q(0.191)SSDELQLSMGNAMFVK	TLNQSSDELQLSM(0.001)GNAM(0.999)FVK	TLN(6.26)Q(-6.26)SSDELQ(-59.45)LSMGN(-109.61)AMFVK	TLNQSSDELQLSM(-32.8)GNAM(32.8)FVK	0	1	1	0	P01011	P01011	P01011	SERPINA3	Alpha-1-antichymotrypsin;Alpha-1-antichymotrypsin His-Pro-less	MULTI-MSMS	QEHF3_00527_LR	1	Urine_HILIC_TMT_deglyco	897.129	3	744.017	2229.03	64937.9	2.5305	0.0018828	205340	152.78	205340	152.78	896.793	84.249	0.75583	84.249	83.843	84.599	0					79	20	5	0.929711	0.0017577	0.0321559	1.14e-16
TPMTNSSIQFLDNAFR	16	Oxidation (M),Deamidation (NQ)	_TPMTN(de)SSIQFLDNAFR_	TPMTN(1)SSIQFLDNAFR	TPM(1)TNSSIQFLDNAFR	TPMTN(72.83)SSIQ(-72.83)FLDN(-114.58)AFR	TPM(131.72)TNSSIQFLDNAFR	0	1	1	0	P15586	P15586	P15586	GNS	N-acetylglucosamine-6-sulfatase	MULTI-MSMS	QEHF3_00527_LR	1	Urine_HILIC_TMT_deglyco	697.016	3	620.293	1857.86	71862.9	2.6786	0.0016615	123150	76.388	123150	76.389	697.015	88.867	0.73443	88.867	88.509	89.243	0					91	19	6	0.565407	0.0032529	0.023607	1e-11
TPMTNSSIQFLDNAFR	16	Deamidation (NQ)	_TPMTN(de)SSIQFLDNAFR_	TPMTN(1)SSIQFLDNAFR		TPMTN(93.98)SSIQ(-93.98)FLDN(-151.5)AFR		0	1	0	0	P15586	P15586	P15586	GNS	N-acetylglucosamine-6-sulfatase	MULTI-MSMS	QEHF3_00527_LR	1	Urine_HILIC_TMT_deglyco	691.685	3	614.961	1841.86	73399.2	1.1376	0.00069961	124220	76.389	124220	76.39	691.35	92.673	0.28547	92.673	92.509	92.794	0					25	8	4	0.932092	0.00194988	0.0117331	1.32e-34
TPMTNSSIQFLDNAFR	16	Deamidation (NQ)	_TPMTN(de)SSIQFLDNAFR_	TPMTN(1)SSIQFLDNAFR		TPMTN(60.41)SSIQ(-60.41)FLDN(-103.8)AFR		0	1	0	0	P15586	P15586	P15586	GNS	N-acetylglucosamine-6-sulfatase	MULTI-MSMS	QEHF3_00527_LR	1	Urine_HILIC_TMT_deglyco	1037.02	2	921.938	1841.86	60946.1	1.9208	0.0017708	124280	114.58	124290	114.58	1036.52	92.662	0.2265	92.662	92.509	92.735	0					19	6	4	0.619446	0.00056912	0.0105026	6.44e-11
TSADLDRETVPEYNLSITAR	20	Deamidation (NQ)	_TSADLDRETVPEYN(de)LSITAR_	TSADLDRETVPEYN(1)LSITAR		TSADLDRETVPEYN(187.59)LSITAR		0	1	0	1	Q9UN70	Q9UN70	Q9UN70	PCDHGC3	Protocadherin gamma-C3	MULTI-MSMS	QEHF3_00527_LR	1	Urine_HILIC_TMT_deglyco	828.098	3	751.373	2251.1	67936.3	2.9343	0.0022048	101670	76.388	101670	76.391	828.096	68.362	0.48653	68.362	68.064	68.55	7.63e-06					47	13	5	0.87103	0.0014141	0.0170968	2.56e-40
TVIRPFYLTNSSGVD	15	Deamidation (NQ)	_TVIRPFYLTN(de)SSGVD_	TVIRPFYLTN(1)SSGVD		TVIRPFYLTN(115.56)SSGVD		0	1	0	1	Q08380	Q08380	Q08380	LGALS3BP	Galectin-3-binding protein	MULTI-MSMS	QEHF3_00527_LR	1	Urine_HILIC_TMT_deglyco	950.011	2	835.425	1668.84	64125.8	3.3624	0.0028091	137150	114.58	137160	114.59	950.007	80.966	0.92231	80.966	80.538	81.461	0					94	24	5	0.714903	0.00153242	0.0357757	2.74e-08
TVIRPFYLTNSSGVD	15	Deamidation (NQ)	_TVIRPFYLTN(de)SSGVD_	TVIRPFYLTN(1)SSGVD		TVIRPFYLTN(95.85)SSGVD		0	1	0	1	Q08380	Q08380	Q08380	LGALS3BP	Galectin-3-binding protein	MULTI-MSMS	QEHF3_00527_LR	1	Urine_HILIC_TMT_deglyco	633.676	3	557.286	1668.84	76346.5	2.7969	0.0015587	137070	76.388	137070	76.39	633.674	80.973	0.95935	80.973	80.467	81.426	0					91	25	5	0.694304	0.00290171	0.0552202	2.25e-06
TVVTYHIPQNSSLENVDSR	19	Deamidation (NQ)	_TVVTYHIPQN(de)SSLENVDSR_	TVVTYHIPQ(0.007)N(0.992)SSLEN(0.001)VDSR		TVVTYHIPQ(-21.81)N(21.81)SSLEN(-29.72)VDSR		0	1	0	0	O75144	O75144	O75144	ICOSLG	ICOS ligand	MULTI-MSMS	QEHF3_00527_LR	1	Urine_HILIC_TMT_deglyco	797.413	3	720.69	2159.05	68920.1	1.5918	0.0011472	105990	76.387	105990	76.388	797.412	64.323	0.79129	64.323	63.877	64.668	0					79	23	4	0.833293	0.00470884	0.0271292	2.26e-15
VFLNGSR	7	Deamidation (NQ)	_VFLN(de)GSR_	VFLN(1)GSR		VFLN(122.74)GSR		0	1	0	0	P01133	P01133	P01133	EGF	Pro-epidermal growth factor;Epidermal growth factor	MULTI-MSMS	QEHF3_00527_LR	1	Urine_HILIC_TMT_deglyco	511.796	2	397.214	792.413	84810.9	3.0101	0.0011956	288460	114.58	288470	114.58	511.795	60.485	1.2855	60.485	59.689	60.975	-3.81e-06					117	38	6	0.945904	0.0121367	0.26051	0.0018738
VFPYISVMVNNGSLSYDHSK	20	Oxidation (M),Deamidation (NQ)	_VFPYISVMVNN(de)GSLSYDHSK_	VFPYISVMVN(0.173)N(0.827)GSLSYDHSK	VFPYISVM(1)VNNGSLSYDHSK	VFPYISVMVN(-6.8)N(6.8)GSLSYDHSK	VFPYISVM(183.74)VNNGSLSYDHSK	0	1	1	0	Q12907	Q12907	Q12907	LMAN2	Vesicular integral-membrane protein VIP36	MULTI-MSMS	QEHF3_00527_LR	1	Urine_HILIC_TMT_deglyco	911.81	3	758.696	2273.07	64145.3	3.4803	0.0026405	201370	152.78	201370	152.78	911.807	86.539	0.84494	86.539	86.158	87.003	0					107	22	7	0.752171	0.00550093	0.133158	1.54e-40
VFPYISVMVNNGSLSYDHSK	20	Oxidation (M),Deamidation (NQ)	_VFPYISVMVNN(de)GSLSYDHSK_	VFPYISVMVN(0.048)N(0.952)GSLSYDHSK	VFPYISVM(1)VNNGSLSYDHSK	VFPYISVMVN(-12.98)N(12.98)GSLSYDHSK	VFPYISVM(155.92)VNNGSLSYDHSK	0	1	1	0	Q12907	Q12907	Q12907	LMAN2	Vesicular integral-membrane protein VIP36	MULTI-MSMS	QEHF3_00527_LR	1	Urine_HILIC_TMT_deglyco	684.109	4	569.274	2273.07	72792.6	3.2354	0.0018418	201280	114.58	201280	114.58	684.107	86.54	1.0785	86.54	85.854	86.932	0					85	28	5	0.831129	0.00378251	0.0889898	9.98e-26
VFPYISVMVNNGSLSYDHSK	20	Deamidation (NQ)	_VFPYISVMVNN(de)GSLSYDHSK_	VFPYISVMVN(0.004)N(0.996)GSLSYDHSK		VFPYISVMVN(-24.34)N(24.34)GSLSYDHSK		0	1	0	0	Q12907	Q12907	Q12907	LMAN2	Vesicular integral-membrane protein VIP36	MULTI-MSMS	QEHF3_00527_LR	1	Urine_HILIC_TMT_deglyco	906.477	3	753.365	2257.07	61713.5	1.6615	0.0012517	202790	152.78	202790	152.78	906.142	92.556	0.41403	92.556	92.351	92.765	0					61	12	6	0.9467	0.00360228	0.0257928	6.26e-77
VLSNNSDANLELINTWVAK	19	Deamidation (NQ)	_VLSN(de)NSDANLELINTWVAK_	VLSN(0.831)N(0.169)SDANLELINTWVAK		VLSN(6.93)N(-6.93)SDAN(-54.3)LELIN(-184.14)TWVAK		0	1	0	0	P05155	P05155	P05155	SERPING1	Plasma protease C1 inhibitor	MULTI-MSMS	QEHF3_00527_LR	1	Urine_HILIC_TMT_deglyco	854.474	3	701.364	2101.07	66198.1	0.89123	0.00062508	217830	152.78	217830	152.78	854.473	93.333	0.45169	93.333	93.186	93.638	0					57	13	7	0.967045	0.0193081	0.0762023	1.08e-60
VLSNNSDANLELINTWVAK	19	Deamidation (NQ)	_VLSN(de)NSDANLELINTWVAK_	VLSN(0.846)N(0.154)SDANLELINTWVAK		VLSN(7.39)N(-7.39)SDAN(-59.3)LELIN(-137.19)TWVAK		0	1	0	0	P05155	P05155	P05155	SERPING1	Plasma protease C1 inhibitor	MULTI-MSMS	QEHF3_00527_LR	1	Urine_HILIC_TMT_deglyco	641.107	4	526.275	2101.07	74119	0.24969	0.0001314	217720	114.58	217720	114.58	641.107	93.333	0.32077	93.333	93.219	93.54	0					27	9	5	0.864947	0.00420849	0.0246053	4.19e-25
VNGSCEDVDECATGGR	16	Deamidation (NQ)	_VN(de)GSCEDVDECATGGR_	VN(1)GSCEDVDECATGGR		VN(245.97)GSCEDVDECATGGR		0	1	0	0	Q8N2S1	Q8N2S1	Q8N2S1	LTBP4	Latent-transforming growth factor beta-binding protein 4	MULTI-MSMS	QEHF3_00527_LR	1	Urine_HILIC_TMT_deglyco	978.423	2	863.836	1725.66	61883.8	5.1124	0.0044162	132640	114.58	132650	114.59	978.418	46.063	0.53691	46.063	45.835	46.372	0					56	14	5	0.992591	0.00346771	0.0768659	3.99e-82
VNGSCEDVDECATGGR	16	Deamidation (NQ)	_VN(de)GSCEDVDECATGGR_	VN(1)GSCEDVDECATGGR		VN(166.92)GSCEDVDECATGGR		0	1	0	0	Q8N2S1	Q8N2S1	Q8N2S1	LTBP4	Latent-transforming growth factor beta-binding protein 4	MULTI-MSMS	QEHF3_00527_LR	1	Urine_HILIC_TMT_deglyco	652.617	3	576.226	1725.66	74376	4.6337	0.0026701	132570	76.388	132570	76.39	652.614	46.07	0.57077	46.07	45.801	46.372	0					58	15	5	0.967759	0.004366	0.095952	8.57e-26
VQSLQTLAANNSALAK	16	Deamidation (NQ)	_VQSLQTLAAN(de)NSALAK_	VQSLQTLAAN(0.954)N(0.046)SALAK		VQ(-78.75)SLQ(-61.97)TLAAN(13.21)N(-13.21)SALAK		0	1	0	0	Q5KU26	Q5KU26	Q5KU26	COLEC12	Collectin-12	MULTI-MSMS	QEHF3_00527_LR	1	Urine_HILIC_TMT_deglyco	697.076	3	543.965	1628.87	73709.8	2.7298	0.0014849	280860	152.78	280860	152.78	697.075	78.386	0.73757	78.386	78.025	78.763	7.63e-06					76	19	5	0.856188	0.00125237	0.0175584	1.32e-07
VSLTNVSISDEGR	13	Deamidation (NQ)	_VSLTN(de)VSISDEGR_	VSLTN(1)VSISDEGR		VSLTN(246.63)VSISDEGR		0	1	0	0	Q9BY67	Q9BY67	Q9BY67	CADM1	Cell adhesion molecule 1	MULTI-MSMS	QEHF3_00527_LR	1	Urine_HILIC_TMT_deglyco	803.93	2	689.346	1376.68	69176.6	3.1305	0.002158	166220	114.58	166220	114.58	803.928	66.787	0.66214	66.787	66.465	67.127	0					50	19	3	0.936581	0.00615004	0.0740287	2.47e-77
VTPACNTSLPAQR	13	Deamidation (NQ)	_VTPACN(de)TSLPAQR_	VTPACN(1)TSLPAQR		VTPACN(94.77)TSLPAQ(-94.77)R		0	1	0	0	Q9UBG0	Q9UBG0	Q9UBG0	MRC2	C-type mannose receptor 2	MULTI-MSMS	QEHF3_00527_LR	1	Urine_HILIC_TMT_deglyco	823.438	2	708.351	1414.69	68374.8	5.1762	0.0036665	161760	114.58	161760	114.59	823.434	50.04	0.52029	50.04	49.776	50.296	0					32	14	4	0.745689	0.00077215	0.0104315	5.12e-10
VTVVGNENNSLLIESIK	17	Deamidation (NQ)	_VTVVGNEN(de)NSLLIESIK_	VTVVGN(0.06)EN(0.781)N(0.159)SLLIESIK		VTVVGN(-11.14)EN(6.91)N(-6.91)SLLIESIK		0	1	0	0	Q16348	Q16348	Q16348	SLC15A2	Solute carrier family 15 member 2	MULTI-MSMS	QEHF3_00527_LR	1	Urine_HILIC_TMT_deglyco	763.777	3	610.667	1828.98	70956.7	3.0303	0.0018505	250180	152.77	250180	152.78	763.776	88.479	0.6955	88.479	88.254	88.95	7.63e-06					52	18	4	0.866697	0.00104748	0.00347764	3.35e-08
VVLGAHNLSR	10	Deamidation (NQ)	_VVLGAHN(de)LSR_	VVLGAHN(1)LSR		VVLGAHN(117.02)LSR		0	1	0	0	P08246	P08246	P08246	ELANE	Neutrophil elastase	MULTI-MSMS	QEHF3_00527_LR	1	Urine_HILIC_TMT_deglyco	432.594	3	356.205	1065.59	89966.1	3.5128	0.0012513	214450	76.388	214450	76.389	432.593	53.276	0.66858	53.276	52.944	53.613	0					62	19	5	0.840606	0.0010514	0.0215454	0.00020215
VVLHPNYSQVDIGLIK	16	Deamidation (NQ)	_VVLHPN(de)YSQVDIGLIK_	VVLHPN(0.999)YSQ(0.001)VDIGLIK		VVLHPN(30.92)YSQ(-30.92)VDIGLIK		0	1	0	0	P00738	P00738	P00738	HP	Haptoglobin;Haptoglobin alpha chain;Haptoglobin beta chain	MULTI-MSMS	QEHF3_00527_LR	1	Urine_HILIC_TMT_deglyco	564.588	4	449.754	1794.99	80105.2	1.2332	0.00055466	254770	114.58	254770	114.58	564.587	83.145	0.8171	83.145	82.727	83.544	0					94	21	5	0.518153	0.00123671	0.032755	3.42e-09
VVLHPNYSQVDIGLIK	16	Deamidation (NQ)	_VVLHPN(de)YSQVDIGLIK_	VVLHPN(1)YSQVDIGLIK		VVLHPN(41.52)YSQ(-41.52)VDIGLIK		0	1	0	0	P00738	P00738	P00738	HP	Haptoglobin;Haptoglobin alpha chain;Haptoglobin beta chain	MULTI-MSMS	QEHF3_00527_LR	1	Urine_HILIC_TMT_deglyco	752.448	3	599.337	1794.99	70695	1.7051	0.0010219	254910	152.78	254910	152.78	752.447	83.153	1.263	83.153	82.658	83.921	0					138	33	5	0.991106	0.0309134	0.719758	5.9e-20
VVLHPNYSQVDIGLIK	16	2 Deamidation (NQ)	_VVLHPN(de)YSQVDIGLIK_	VVLHPN(1)YSQ(1)VDIGLIK		VVLHPN(141.55)YSQ(141.55)VDIGLIK		0	2	0	0	P00738	P00738	P00738	HP	Haptoglobin;Haptoglobin alpha chain;Haptoglobin beta chain	MULTI-MSMS	QEHF3_00527_LR	1	Urine_HILIC_TMT_deglyco	752.442	3	599.665	1795.97	70309.3	2.6886	0.0016122	254770	152.78	254770	152.78	752.774	84.919	0.4293	84.919	84.599	85.028	0					42	11	5	0.806333	0.00184583	0.0214011	2.3e-14
VYKPSAGNNSLYR	13	Deamidation (NQ)	_VYKPSAGN(de)NSLYR_	VYKPSAGN(0.995)N(0.005)SLYR		VYKPSAGN(22.95)N(-22.95)SLYR		0	1	0	1	P02749	P02749	P02749	APOH	Beta-2-glycoprotein 1	MULTI-MSMS	QEHF3_00527_LR	1	Urine_HILIC_TMT_deglyco	643.696	3	490.584	1468.73	75285.9	4.1772	0.0020493	311410	152.77	311420	152.78	643.36	56.116	1.2178	56.116	55.61	56.828	0					158	36	7	0.913651	0.00460155	0.037058	2.26e-08
WFSAGLASNSSWLR	14	Deamidation (NQ)	_WFSAGLASN(de)SSWLR_	WFSAGLASN(1)SSWLR		WFSAGLASN(196.18)SSWLR		0	1	0	0	P41222	P41222	P41222	PTGDS	Prostaglandin-H2 D-isomerase	MULTI-MSMS	QEHF3_00527_LR	1	Urine_HILIC_TMT_deglyco	906.97	2	791.886	1581.76	64555.1	0.37595	0.00029771	144690	114.58	144690	114.58	906.467	93.235	1.4032	93.235	92.917	94.32	0					129	44	7	0.849193	0.00146167	0.00399225	2e-42
WFSAGLASNSSWLR	14	Deamidation (NQ)	_WFSAGLASN(de)SSWLR_	WFSAGLASN(1)SSWLR		WFSAGLASN(180.84)SSWLR		0	1	0	0	P41222	P41222	P41222	PTGDS	Prostaglandin-H2 D-isomerase	MULTI-MSMS	QEHF3_00527_LR	1	Urine_HILIC_TMT_deglyco	604.982	3	528.26	1581.76	78239.7	-0.37883	-0.00020012	144600	76.388	144600	76.388	604.648	93.233	1.4974	93.233	92.852	94.35	0					139	47	7	0.991653	0.00814834	0.031743	4.17e-33
WFSAGLASNSSWLR	14	Deamidation (NQ)	_WFSAGLASN(de)SSWLR_	WFSAGLASN(1)SSWLR		WFSAGLASN(63.29)SSWLR		0	1	0	0	P41222	P41222	P41222	PTGDS	Prostaglandin-H2 D-isomerase	MULTI-MSMS	QEHF3_00527_LR	1	Urine_HILIC_TMT_deglyco	604.983	3	528.26	1581.76	78641.2	3.1304	0.0016537	144600	76.388	144610	76.39	604.982	96.302	2.5396	96.302	95.697	98.237	0					84	61	2	0.779678	0.000311506	0.00241317	0.0027456
WFSAGLASNSSWLR	14	Deamidation (NQ)	_WFSAGLASN(de)SSWLR_	WFSAGLASN(1)SSWLR		WFSAGLASN(98.94)SSWLR		0	1	0	0	P41222	P41222	P41222	PTGDS	Prostaglandin-H2 D-isomerase	MULTI-MSMS	QEHF3_00527_LR	1	Urine_HILIC_TMT_deglyco	906.976	2	791.886	1581.76	64214.5	4.0906	0.0032393	144700	114.58	144700	114.59	906.469	97.722	1.2807	97.722	97.172	98.453	0					78	29	3	0.713171	0.00268304	0.0159923	1e-05
WFSAGLASNSSWLR	14	Deamidation (NQ)	_WFSAGLASN(de)SSWLR_	WFSAGLASN(1)SSWLR		WFSAGLASN(146.96)SSWLR		0	1	0	0	P41222	P41222	P41222	PTGDS	Prostaglandin-H2 D-isomerase	MULTI-MSMS	QEHF3_00527_LR	1	Urine_HILIC_TMT_deglyco	906.472	2	791.886	1581.76	64214.3	4.3434	0.0034395	144690	114.58	144700	114.58	906.467	99.712	1.9481	99.712	98.237	100.18	7.63e-06					195	94	3	0.978503	0.00152024	0.0155397	1.94e-13
WFSAGLASNSSWLR	14	Deamidation (NQ)	_WFSAGLASN(de)SSWLR_	WFSAGLASN(1)SSWLR		WFSAGLASN(67.02)SSWLR		0	1	0	0	P41222	P41222	P41222	PTGDS	Prostaglandin-H2 D-isomerase	MULTI-MSMS	QEHF3_00527_LR	1	Urine_HILIC_TMT_deglyco	604.649	3	528.26	1581.76	78796.6	3.59	0.0018964	144600	76.387	144600	76.389	604.647	99.619	0.73977	99.619	99.141	99.881	-7.63e-06					89	43	3	0.394249	0.000397491	0.00428031	0.0021134
WFSAGLASNSSWLR	14	Deamidation (NQ)	_WFSAGLASN(de)SSWLR_	WFSAGLASN(1)SSWLR		WFSAGLASN(45.99)SSWLR		0	1	0	0	P41222	P41222	P41222	PTGDS	Prostaglandin-H2 D-isomerase	MULTI-MSMS	QEHF3_00527_LR	1	Urine_HILIC_TMT_deglyco	604.982	3	528.26	1581.76	83351	3.8043	0.0020097	144600	76.386	144600	76.388	604.646	100.83	0.050133	100.83	100.79	100.84	0					9	6	2	0.617756	0.000107922	0.00138919	0.018137
WFSAGLASNSSWLR	14	Deamidation (NQ)	_WFSAGLASN(de)SSWLR_	WFSAGLASN(1)SSWLR		WFSAGLASN(73.88)SSWLR		0	1	0	0	P41222	P41222	P41222	PTGDS	Prostaglandin-H2 D-isomerase	MSMS	QEHF3_00527_LR	1	Urine_HILIC_TMT_deglyco	604.65	3	528.26	1581.76	NaN	NaN	NaN	NaN	NaN	NaN	NaN	NaN	97.997	1	97.997	97.497	98.497	-7.63e-06								NaN	NaN	NaN	7.65e-09
WFSAGLASNSSWLR	14	Deamidation (NQ)	_WFSAGLASN(de)SSWLR_	WFSAGLASN(1)SSWLR		WFSAGLASN(82.2)SSWLR		0	1	0	0	P41222	P41222	P41222	PTGDS	Prostaglandin-H2 D-isomerase	MSMS	QEHF3_00527_LR	1	Urine_HILIC_TMT_deglyco	604.65	3	528.26	1581.76	NaN	NaN	NaN	NaN	NaN	NaN	NaN	NaN	98.527	1	98.527	98.027	99.027	0								NaN	NaN	NaN	8.52e-12
WFSAGLASNSSWLREK	16	Deamidation (NQ)	_WFSAGLASN(de)SSWLREK_	WFSAGLASN(1)SSWLREK		WFSAGLASN(268.08)SSWLREK		0	1	0	1	P41222	P41222	P41222	PTGDS	Prostaglandin-H2 D-isomerase	MULTI-MSMS	QEHF3_00527_LR	1	Urine_HILIC_TMT_deglyco	767.082	3	613.972	1838.9	70840.8	1.6303	0.0010009	248830	152.77	248830	152.78	767.081	91.063	0.39919	91.063	90.894	91.293	-7.63e-06					52	11	6	0.928546	0.00534953	0.0132607	4.92e-99
WNRGNESLPER	11	Deamidation (NQ)	_WNRGN(de)ESLPER_	WNRGN(1)ESLPER		WN(-44.19)RGN(44.19)ESLPER		0	1	0	1	Q8NFZ8	Q8NFZ8	Q8NFZ8	CADM4	Cell adhesion molecule 4	MULTI-MSMS	QEHF3_00527_LR	1	Urine_HILIC_TMT_deglyco	529.943	3	453.553	1357.64	84479.2	4.2152	0.0019118	168420	76.388	168420	76.39	529.941	50.91	0.72223	50.91	50.533	51.255	0					76	20	5	0.647978	0.0078451	0.126657	1.67e-10
YEEQQLEIQNSSR	13	Deamidation (NQ)	_YEEQQLEIQN(de)SSR_	YEEQQLEIQ(0.249)N(0.751)SSR		YEEQ(-96.49)Q(-80.42)LEIQ(-4.79)N(4.79)SSR		0	1	0	0	Q8IZF2	Q8IZF2	Q8IZF2	GPR116	Probable G-protein coupled receptor 116	MULTI-MSMS	QEHF3_00527_LR	1	Urine_HILIC_TMT_deglyco	618.643	3	542.253	1623.74	74716.5	3.6292	0.0019679	140870	76.387	140870	76.389	618.641	56.004	0.7919	56.004	55.447	56.239	0					47	23	3	0.565145	0.000767257	0.012064	2.98e-06
YIHPQNNSICCTK	13	Deamidation (NQ)	_YIHPQN(de)NSICCTK_	YIHPQ(0.006)N(0.991)N(0.003)SICCTK		YIHPQ(-22.34)N(22.34)N(-24.79)SICCTK		0	1	0	0	P19438	P19438	P19438	TNFRSF1A	Tumor necrosis factor receptor superfamily member 1A;Tumor necrosis factor receptor superfamily member 1A, membrane form;Tumor necrosis factor-binding protein 1	MULTI-MSMS	QEHF3_00527_LR	1	Urine_HILIC_TMT_deglyco	699.025	3	545.913	1634.72	72339.6	4.907	0.0026788	279850	152.77	279860	152.78	699.023	52.839	0.66719	52.839	52.508	53.175	0					81	19	6	0.955513	0.00234955	0.0124552	5.56e-11
YKNNSDISSTR	11	Deamidation (NQ)	_YKN(de)NSDISSTR_	YKN(0.998)N(0.002)SDISSTR		YKN(27.95)N(-27.95)SDISSTR		0	1	0	1	P01871	P01871	P01871	IGHM	Ig mu chain C region	MULTI-MSMS	QEHF3_00527_LR	1	Urine_HILIC_TMT_deglyco	581.983	3	429.205	1284.59	79288.6	4.3131	0.0018512	355950	152.78	355950	152.78	581.981	42.366	1.1779	42.366	42.012	43.19	0					130	31	7	0.980229	0.0120735	0.151047	7.33e-29
YKNNSDISSTR	11	Deamidation (NQ)	_YKN(de)NSDISSTR_	YKN(0.998)N(0.002)SDISSTR		YKN(26.8)N(-26.8)SDISSTR		0	1	0	1	P01871	P01871	P01871	IGHM	Ig mu chain C region	MULTI-MSMS	QEHF3_00527_LR	1	Urine_HILIC_TMT_deglyco	872.471	2	643.305	1284.59	65872.5	5.2237	0.0033604	356230	229.16	356230	229.17	872.468	42.349	0.48135	42.349	42.123	42.604	0					35	12	4	0.534752	0.00253754	0.0207711	4.83e-05
YLPVNSSLLTSDCSER	16	Deamidation (NQ)	_YLPVN(de)SSLLTSDCSER_	YLPVN(1)SSLLTSDCSER		YLPVN(134.25)SSLLTSDCSER		0	1	0	0	Q9Y6R7	Q9Y6R7	Q9Y6R7	FCGBP	IgGFc-binding protein	MULTI-MSMS	QEHF3_00527_LR	1	Urine_HILIC_TMT_deglyco	691.347	3	614.624	1840.85	75450.1	2.628	0.0016152	124280	76.387	124280	76.388	691.346	79.417	0.80363	79.417	79.058	79.862	0					46	21	3	0.964091	0.000725008	0.0015174	7.55e-12
YNSQNQSNNQFVLYR	15	Deamidation (NQ)	_YNSQN(de)QSNNQFVLYR_	YNSQ(0.025)N(0.969)Q(0.007)SNNQFVLYR		YN(-41.08)SQ(-15.92)N(15.92)Q(-21.73)SN(-86.76)N(-112.81)Q(-134.53)FVLYR		0	1	0	0	P01042	P01042	P01042	KNG1	Kininogen-1;Kininogen-1 heavy chain;T-kinin;Bradykinin;Lysyl-bradykinin;Kininogen-1 light chain;Low molecular weight growth-promoting factor	MULTI-MSMS	QEHF3_00527_LR	1	Urine_HILIC_TMT_deglyco	702.347	3	625.959	1874.85	73943.2	1.7193	0.0010762	122030	76.388	122040	76.389	702.681	65.338	0.72636	65.338	65.012	65.738	0					74	21	5	0.647817	0.00305487	0.0800102	2.31e-33
YNSQNQSNNQFVLYR	15	Deamidation (NQ)	_YNSQN(de)QSNNQFVLYR_	YNSQ(0.001)N(0.999)QSNNQFVLYR		YN(-99.43)SQ(-32.42)N(32.42)Q(-53.78)SN(-71.22)N(-113.62)Q(-142.56)FVLYR		0	1	0	0	P01042	P01042	P01042	KNG1	Kininogen-1;Kininogen-1 heavy chain;T-kinin;Bradykinin;Lysyl-bradykinin;Kininogen-1 light chain;Low molecular weight growth-promoting factor	MULTI-MSMS	QEHF3_00527_LR	1	Urine_HILIC_TMT_deglyco	1053.52	2	938.435	1874.85	59798.6	2.6014	0.0024413	122100	114.58	122100	114.59	1053.52	65.335	0.45689	65.335	65.114	65.571	0					36	13	4	0.925004	0.00101677	0.0205791	2.22e-132
YSTNLSNHVDDFTTFR	16	Deamidation (NQ)	_YSTN(de)LSNHVDDFTTFR_	YSTN(1)LSNHVDDFTTFR		YSTN(62.6)LSN(-62.6)HVDDFTTFR		0	1	0	0	P25101	P25101	P25101	EDNRA	Endothelin-1 receptor	MULTI-MSMS	QEHF3_00527_LR	1	Urine_HILIC_TMT_deglyco	716.682	3	639.959	1916.85	72087.1	2.9716	0.0019017	119360	76.387	119370	76.389	716.681	72.643	0.62313	72.643	72.359	72.982	7.63e-06					55	17	5	0.738011	0.00260641	0.0500782	6.89e-15
YTGNASALFILPDQDK	16	Deamidation (NQ)	_YTGN(de)ASALFILPDQDK_	YTGN(1)ASALFILPDQDK		YTGN(102.61)ASALFILPDQ(-102.61)DK		0	1	0	0	P01011	P01011	P01011	SERPINA3	Alpha-1-antichymotrypsin;Alpha-1-antichymotrypsin His-Pro-less	MULTI-MSMS	QEHF3_00527_LR	1	Urine_HILIC_TMT_deglyco	738.405	3	585.293	1752.86	71273.4	3.2338	0.0018927	261020	152.78	261030	152.78	738.403	89.782	0.64339	89.782	89.458	90.101	-7.63e-06					47	17	3	0.822803	0.00306566	0.0399086	1.11e-08
ACRPEEECLALNSTWGCFCR	20	Deamidation (NQ)	_ACRPEEECLALN(de)STWGCFCR_	ACRPEEECLALN(1)STWGCFCR		ACRPEEECLALN(184.56)STWGCFCR		0	1	0	1	P55259	P55259	P55259	GP2	Pancreatic secretory granule membrane major glycoprotein GP2	MULTI-MSMS	QEHF3_00527_LR	1	Urine_HILIC_TMT_deglyco	916.41	3	839.685	2516.03	63657	3.2297	0.0027119	90970	76.387	90974	76.389	916.407	77.46	0.80338	77.46	77.071	77.874	0					102	21	6	0.860862	0.00216818	0.00620743	3.6e-40
ADGTVNQIEGEATPVNLTEPAK	22	Deamidation (NQ)	_ADGTVNQIEGEATPVN(de)LTEPAK_	ADGTVNQIEGEATPVN(1)LTEPAK		ADGTVN(-81.87)Q(-76.63)IEGEATPVN(76.63)LTEPAK		0	1	0	0	P05090	P05090	P05090	APOD	Apolipoprotein D	MULTI-MSMS	QEHF3_00527_LR	1	Urine_HILIC_TMT_deglyco	679.617	4	564.531	2254.1	72338.3	3.7591	0.0021222	202970	114.58	202970	114.58	679.364	72.046	0.74207	72.046	71.685	72.427	-7.63e-06					105	21	7	0.817987	0.00543589	0.12258	2.22e-16
AEFNITLIHPK	11	Deamidation (NQ)	_AEFN(de)ITLIHPK_	AEFN(1)ITLIHPK		AEFN(60.26)ITLIHPK		0	1	0	0	P15144	P15144	P15144	ANPEP	Aminopeptidase N	MULTI-MSMS	QEHF3_00527_LR	1	Urine_HILIC_TMT_deglyco	436.262	4	321.68	1282.69	90752.9	1.6183	0.00052057	356200	114.58	356200	114.58	436.513	78.803	0.77554	78.803	78.394	79.169	0					44	20	3	0.970569	0.000651357	0.00934832	0.0075487
AENQTAPGEVPALSNLRPPSR	21	Deamidation (NQ)	_AEN(de)QTAPGEVPALSNLRPPSR_	AEN(0.988)Q(0.012)TAPGEVPALSNLRPPSR		AEN(19.01)Q(-19.01)TAPGEVPALSN(-191.67)LRPPSR		0	1	0	1	P28300	P28300	P28300	LOX	Protein-lysine 6-oxidase	MULTI-MSMS	QEHF3_00527_LR	1	Urine_HILIC_TMT_deglyco	812.437	3	735.713	2204.12	68048	2.2829	0.0016796	103830	76.387	103830	76.389	812.435	65.61	2.4887	65.61	63.682	66.171	7.63e-06					258	75	4	0.989146	0.0109299	0.205756	8.95e-68
AENQTAPGEVPALSNLRPPSR	21	Deamidation (NQ)	_AEN(de)QTAPGEVPALSNLRPPSR_	AEN(0.817)Q(0.183)TAPGEVPALSNLRPPSR		AEN(6.49)Q(-6.49)TAPGEVPALSN(-142.43)LRPPSR		0	1	0	1	P28300	P28300	P28300	LOX	Protein-lysine 6-oxidase	MULTI-MSMS	QEHF3_00527_LR	1	Urine_HILIC_TMT_deglyco	609.58	4	552.037	2204.12	77831.2	1.4215	0.0007847	103780	57.291	103780	57.292	609.579	65.606	1.6363	65.606	64.367	66.004	0					143	49	4	0.912148	0.0010662	0.0167817	6.3e-26
AENQVNVTCQVR	12	Deamidation (NQ)	_AENQVN(de)VTCQVR_	AENQ(0.002)VN(0.997)VTCQVR		AEN(-34.75)Q(-26.1)VN(26.1)VTCQ(-50)VR		0	1	0	0	Q5TFQ8;P78324	Q5TFQ8	Q5TFQ8	SIRPB1;SIRPA	Signal-regulatory protein beta-1 isoform 3;Tyrosine-protein phosphatase non-receptor type substrate 1	MULTI-MSMS	QEHF3_00527_LR	1	Urine_HILIC_TMT_deglyco	824.424	2	709.838	1417.66	67682.4	5.6507	0.0040111	161420	114.58	161420	114.59	824.42	47.14	0.71523	47.14	46.868	47.583	0					41	19	3	0.671002	0.00165868	0.0355592	0.00032205
AFGSNPNLTK	10	Deamidation (NQ)	_AFGSNPN(de)LTK_	AFGSN(0.037)PN(0.963)LTK		AFGSN(-14.2)PN(14.2)LTK		0	1	0	0	P22792	P22792	P22792	CPN2	Carboxypeptidase N subunit 2	MULTI-MSMS	QEHF3_00527_LR	1	Urine_HILIC_TMT_deglyco	754.432	2	525.267	1048.52	72033.3	4.0421	0.0021232	436280	229.16	436280	229.17	754.43	60.692	0.6682	60.692	60.374	61.042	0					64	19	5	0.687757	0.00126911	0.025182	0.0020479
AFGSNPNLTK	10	Deamidation (NQ)	_AFGSNPN(de)LTK_	AFGSNPN(1)LTK		AFGSN(-50.1)PN(50.1)LTK		0	1	0	0	P22792	P22792	P22792	CPN2	Carboxypeptidase N subunit 2	MULTI-MSMS	QEHF3_00527_LR	1	Urine_HILIC_TMT_deglyco	503.29	3	350.514	1048.52	85946.9	3.2824	0.0011505	435860	152.78	435860	152.78	503.289	60.658	0.6347	60.658	60.374	61.008	0					52	18	4	0.801032	0.00141246	0.0207285	0.0010931
AFNSTLPTMAQMEK	14	2 Oxidation (M),Deamidation (NQ)	_AFN(de)STLPTMAQMEK_	AFN(1)STLPTMAQMEK	AFNSTLPTM(1)AQM(1)EK	AFN(70.8)STLPTMAQ(-70.8)MEK	AFNSTLPTM(89.62)AQM(89.62)EK	0	1	2	0	P16070	P16070	P16070	CD44	CD44 antigen	MULTI-MSMS	QEHF3_00527_LR	1	Urine_HILIC_TMT_deglyco	687.355	3	534.578	1600.71	73308.9	3.085	0.0016492	285780	152.77	285790	152.78	687.352	62.753	1.3022	62.753	62.311	63.613	-3.81e-06					186	38	7	0.949339	0.00728351	0.099331	3.36e-05
AFNSTLPTMAQMEK	14	2 Oxidation (M),Deamidation (NQ)	_AFN(de)STLPTMAQMEK_	AFN(1)STLPTMAQMEK	AFNSTLPTM(1)AQM(1)EK	AFN(44.2)STLPTMAQ(-44.2)MEK	AFNSTLPTM(51.03)AQM(51.03)EK	0	1	2	0	P16070	P16070	P16070	CD44	CD44 antigen	MULTI-MSMS	QEHF3_00527_LR	1	Urine_HILIC_TMT_deglyco	516.018	4	401.185	1600.71	82689.1	2.4604	0.00098707	285610	114.58	285610	114.58	515.766	62.758	0.77404	62.758	62.407	63.181	0					87	22	5	0.852578	0.00144364	0.0126094	0.0064381
AFNSTLPTMAQMEK	14	2 Oxidation (M),Deamidation (NQ)	_AFN(de)STLPTMAQMEK_	AFN(1)STLPTMAQMEK	AFNSTLPTM(1)AQM(1)EK	AFN(71.02)STLPTMAQ(-71.02)MEK	AFNSTLPTM(80.03)AQM(80.03)EK	0	1	2	0	P16070	P16070	P16070	CD44	CD44 antigen	MULTI-MSMS	QEHF3_00527_LR	1	Urine_HILIC_TMT_deglyco	1030.53	2	801.363	1600.71	61411.9	3.8909	0.003118	285960	229.16	285970	229.16	1030.52	62.768	0.70734	62.768	62.44	63.147	0					84	20	5	0.93359	0.0023706	0.0196905	0.00014365
AFNSTLPTMAQMEK	14	Oxidation (M),Deamidation (NQ)	_AFN(de)STLPTMAQMEK_	AFN(1)STLPTMAQMEK	AFNSTLPTM(0.99)AQM(0.01)EK	AFN(79.15)STLPTMAQ(-79.15)MEK	AFNSTLPTM(19.85)AQM(-19.85)EK	0	1	1	0	P16070	P16070	P16070	CD44	CD44 antigen	MULTI-MSMS	QEHF3_00527_LR	1	Urine_HILIC_TMT_deglyco	682.023	3	529.246	1584.72	71975.4	3.7687	0.0019946	288660	152.77	288670	152.78	682.355	69.736	1.4672	69.736	69.241	70.708	0					182	42	7	0.904442	0.0205326	0.251427	1.94e-06
AFNSTLPTMAQMEK	14	Oxidation (M),Deamidation (NQ)	_AFN(de)STLPTMAQMEK_	AFN(1)STLPTMAQMEK	AFNSTLPTM(0.98)AQM(0.02)EK	AFN(59.47)STLPTMAQ(-59.47)MEK	AFNSTLPTM(16.89)AQM(-16.89)EK	0	1	1	0	P16070	P16070	P16070	CD44	CD44 antigen	MULTI-MSMS	QEHF3_00527_LR	1	Urine_HILIC_TMT_deglyco	1023.03	2	793.365	1584.72	60338.2	4.5582	0.0036163	288850	229.16	288850	229.17	1023.03	69.724	0.82017	69.724	69.384	70.204	0					84	24	5	0.858951	0.00377838	0.0316065	0.00078911
AFNSTLPTMAQMEK	14	Oxidation (M),Deamidation (NQ)	_AFN(de)STLPTMAQMEK_	AFN(1)STLPTMAQMEK	AFNSTLPTM(0.989)AQM(0.011)EK	AFN(71.95)STLPTMAQ(-71.95)MEK	AFNSTLPTM(19.72)AQM(-19.72)EK	0	1	1	0	P16070	P16070	P16070	CD44	CD44 antigen	MULTI-MSMS	QEHF3_00527_LR	1	Urine_HILIC_TMT_deglyco	512.019	4	397.186	1584.72	84032.1	3.1676	0.0012581	288480	114.58	288490	114.58	511.769	69.71	1.4712	69.71	69.169	70.64	0					129	43	5	0.955747	0.00237221	0.0160925	6.65e-05
AFNSTLPTMAQMEK	14	Oxidation (M),Deamidation (NQ)	_AFN(de)STLPTMAQMEK_	AFN(1)STLPTMAQMEK	AFNSTLPTM(0.001)AQM(0.999)EK	AFN(101.19)STLPTMAQ(-101.19)MEK	AFNSTLPTM(-32.4)AQM(32.4)EK	0	1	1	0	P16070	P16070	P16070	CD44	CD44 antigen	MULTI-MSMS	QEHF3_00527_LR	1	Urine_HILIC_TMT_deglyco	682.358	3	529.246	1584.72	71784.3	4.3097	0.0022809	288670	152.77	288670	152.78	682.356	71.468	1.888	71.468	70.471	72.359	0					218	55	7	0.960398	0.0321238	0.450951	2.17e-08
AFNSTLPTMAQMEK	14	Oxidation (M),Deamidation (NQ)	_AFN(de)STLPTMAQMEK_	AFN(1)STLPTMAQMEK	AFNSTLPTM(0.025)AQM(0.975)EK	AFN(83.43)STLPTMAQ(-83.43)MEK	AFNSTLPTM(-15.93)AQM(15.93)EK	0	1	1	0	P16070	P16070	P16070	CD44	CD44 antigen	MULTI-MSMS	QEHF3_00527_LR	1	Urine_HILIC_TMT_deglyco	1023.03	2	793.365	1584.72	60025.4	5.0996	0.0040459	288850	229.16	288850	229.17	1022.53	71.465	0.83096	71.465	71.115	71.946	0					89	24	5	0.787535	0.00196477	0.0479436	1.04e-06
AFNSTLPTMAQMEK	14	Oxidation (M),Deamidation (NQ)	_AFN(de)STLPTMAQMEK_	AFN(1)STLPTMAQMEK	AFNSTLPTM(0.282)AQM(0.718)EK	AFN(47.36)STLPTMAQ(-47.36)MEK	AFNSTLPTM(-4.06)AQM(4.06)EK	0	1	1	0	P16070	P16070	P16070	CD44	CD44 antigen	MULTI-MSMS	QEHF3_00527_LR	1	Urine_HILIC_TMT_deglyco	512.02	4	397.186	1584.72	82214.3	3.6401	0.0014458	288480	114.58	288490	114.58	511.768	71.461	0.73418	71.461	71.148	71.882	-7.63e-06					87	21	5	0.955676	0.00178346	0.0387673	0.001074
AFNSTLPTMAQMEK	14	Deamidation (NQ)	_AFN(de)STLPTMAQMEK_	AFN(1)STLPTMAQMEK		AFN(121.46)STLPTMAQ(-121.46)MEK		0	1	0	0	P16070	P16070	P16070	CD44	CD44 antigen	MULTI-MSMS	QEHF3_00527_LR	1	Urine_HILIC_TMT_deglyco	676.69	3	523.914	1568.72	72371.4	1.7924	0.00093907	291600	152.77	291600	152.78	676.689	82.218	2.0375	82.218	81.356	83.393	0					217	55	6	0.938933	0.00188823	0.0130473	1.79e-18
AFNSTLPTMAQMEK	14	Deamidation (NQ)	_AFN(de)STLPTMAQMEK_	AFN(1)STLPTMAQMEK		AFN(167.24)STLPTMAQ(-167.24)MEK		0	1	0	0	P16070	P16070	P16070	CD44	CD44 antigen	MULTI-MSMS	QEHF3_00527_LR	1	Urine_HILIC_TMT_deglyco	1015.03	2	785.368	1568.72	61231	2.5913	0.0020351	291790	229.16	291790	229.16	1015.03	82.152	1.0641	82.152	81.736	82.8	0					95	28	4	0.962363	0.0023759	0.022231	1.26e-67
AFNSTLPTMAQMEK	14	Deamidation (NQ)	_AFN(de)STLPTMAQMEK_	AFN(1)STLPTMAQMEK		AFN(84.08)STLPTMAQ(-84.08)MEK		0	1	0	0	P16070	P16070	P16070	CD44	CD44 antigen	MULTI-MSMS	QEHF3_00527_LR	1	Urine_HILIC_TMT_deglyco	507.77	4	393.188	1568.72	87716.3	1.1462	0.00045067	291420	114.58	291420	114.58	508.019	82.132	0.7748	82.132	81.772	82.546	0					40	20	3	0.538682	0.000214272	0.00560962	4.84e-07
AFNSTLPTMAQMEK	14	2 Deamidation (NQ)	_AFN(de)STLPTMAQMEK_	AFN(1)STLPTMAQ(1)MEK		AFN(107.74)STLPTMAQ(107.74)MEK		0	2	0	0	P16070	P16070	P16070	CD44	CD44 antigen	MULTI-MSMS	QEHF3_00527_LR	1	Urine_HILIC_TMT_deglyco	677.353	3	524.242	1569.71	73551.3	2.7616	0.0014478	291420	152.78	291420	152.78	677.352	84.864	0.88999	84.864	84.173	85.063	0					37	24	2	0.702616	0.000947915	0.0114766	1.88e-07
AINDTAAR	8	Deamidation (NQ)	_AIN(de)DTAAR_	AIN(1)DTAAR		AIN(169.21)DTAAR		0	1	0	0	Q02487	Q02487	Q02487	DSC2	Desmocollin-2	MULTI-MSMS	QEHF3_00527_LR	1	Urine_HILIC_TMT_deglyco	531.295	2	416.712	831.409	82984.2	4.5265	0.0018862	274970	114.58	274970	114.58	531.294	38.35	0.73888	38.35	38.006	38.745	0					55	18	4	0.846568	0.0121604	0.382632	1.99e-17
ALGFENATQALGR	13	Deamidation (NQ)	_ALGFEN(de)ATQALGR_	ALGFEN(1)ATQALGR		ALGFEN(48.34)ATQ(-48.34)ALGR		0	1	0	0	Q08380	Q08380	Q08380	LGALS3BP	Galectin-3-binding protein	MULTI-MSMS	QEHF3_00527_LR	1	Urine_HILIC_TMT_deglyco	789.431	2	674.846	1347.68	69130.4	3.2893	0.0022198	169790	114.58	169790	114.58	789.427	74.486	0.79551	74.486	74.008	74.804	0					73	22	5	0.751296	0.00357634	0.0862745	3.46e-10
ALGFENATQALGR	13	Deamidation (NQ)	_ALGFEN(de)ATQALGR_	ALGFEN(1)ATQALGR		ALGFEN(36.54)ATQ(-36.54)ALGR		0	1	0	0	Q08380	Q08380	Q08380	LGALS3BP	Galectin-3-binding protein	MULTI-MSMS	QEHF3_00527_LR	1	Urine_HILIC_TMT_deglyco	526.622	3	450.233	1347.68	84235.3	2.4876	0.00112	169660	76.388	169670	76.389	526.621	74.476	0.54502	74.476	74.186	74.731	-7.63e-06					52	15	5	0.689475	0.00246417	0.0175004	7.6e-08
ALPQPQNVTSLLGCTH	16	Deamidation (NQ)	_ALPQPQN(de)VTSLLGCTH_	ALPQPQ(0.002)N(0.998)VTSLLGCTH		ALPQ(-54.88)PQ(-26.59)N(26.59)VTSLLGCTH		0	1	0	0	P02790	P02790	P02790	HPX	Hemopexin	MULTI-MSMS	QEHF3_00527_LR	1	Urine_HILIC_TMT_deglyco	656.348	3	579.626	1735.86	74378.2	2.5858	0.0014988	131790	76.386	131790	76.388	656.347	85.229	2.0948	85.229	84.21	86.305	0					259	56	6	0.996826	0.03804	0.211537	8.83e-20
ALPQPQNVTSLLGCTH	16	Deamidation (NQ)	_ALPQPQN(de)VTSLLGCTH_	ALPQPQ(0.03)N(0.97)VTSLLGCTH		ALPQ(-36.98)PQ(-15.1)N(15.1)VTSLLGCTH		0	1	0	0	P02790	P02790	P02790	HPX	Hemopexin	MULTI-MSMS	QEHF3_00527_LR	1	Urine_HILIC_TMT_deglyco	983.517	2	868.935	1735.86	61557.8	3.1615	0.0027471	131860	114.58	131870	114.58	984.017	85.227	1.6872	85.227	84.398	86.085	0					186	45	5	0.964952	0.00565154	0.0186474	6.73e-55
ALPQPQNVTSLLGCTH	16	2 Deamidation (NQ)	_ALPQPQN(de)VTSLLGCTH_	ALPQ(0.509)PQ(0.509)N(0.982)VTSLLGCTH		ALPQ(0)PQ(0)N(14.39)VTSLLGCTH		0	2	0	0	P02790	P02790	P02790	HPX	Hemopexin	MULTI-MSMS	QEHF3_00527_LR	1	Urine_HILIC_TMT_deglyco	984.513	2	869.427	1736.84	62023.7	3.6234	0.0031503	131790	114.58	131790	114.58	984.51	87.131	1.4238	87.131	86.342	87.766	0					127	38	4	0.922789	0.00185425	0.015415	1.29e-25
ALPQPQNVTSLLGCTH	16	2 Deamidation (NQ)	_ALPQPQN(de)VTSLLGCTH_	ALPQ(0.2)PQ(0.809)N(0.991)VTSLLGCTH		ALPQ(-6.21)PQ(6.21)N(19.39)VTSLLGCTH		0	2	0	0	P02790	P02790	P02790	HPX	Hemopexin	MULTI-MSMS	QEHF3_00527_LR	1	Urine_HILIC_TMT_deglyco	656.343	3	579.954	1736.84	74701.3	3.0291	0.0017567	131710	76.387	131710	76.388	656.341	87.134	1.9087	87.134	86.045	87.954	0					144	51	3	0.859396	0.00459826	0.0597529	7.5e-05
ALVAVVAGNSTTPR	14	Deamidation (NQ)	_ALVAVVAGN(de)STTPR_	ALVAVVAGN(1)STTPR		ALVAVVAGN(93.35)STTPR		0	1	0	0	Q9Y6Q6	Q9Y6Q6	Q9Y6Q6	TNFRSF11A	Tumor necrosis factor receptor superfamily member 11A	MULTI-MSMS	QEHF3_00527_LR	1	Urine_HILIC_TMT_deglyco	529.644	3	452.921	1355.74	84920	2.457	0.0011128	168660	76.388	168660	76.389	529.308	67.132	0.62025	67.132	66.832	67.453	0					48	18	3	0.720652	0.00139303	0.0123041	3.18e-06
ALVNFTR	7	Deamidation (NQ)	_ALVN(de)FTR_	ALVN(1)FTR		ALVN(101.6)FTR		0	1	0	0	P98160	P98160	P98160	HSPG2	Basement membrane-specific heparan sulfate proteoglycan core protein;Endorepellin;LG3 peptide	MSMS	QEHF3_00527_LR	1	Urine_HILIC_TMT_deglyco	525.812	2	411.229	820.444	NaN	NaN	NaN	NaN	NaN	NaN	NaN	NaN	65.964	1	65.964	65.464	66.464	0								NaN	NaN	NaN	1.5e-10
AMDNVTVR	8	Oxidation (M),Deamidation (NQ)	_AMDN(de)VTVR_	AMDN(1)VTVR	AM(1)DNVTVR	AMDN(103.8)VTVR	AM(103.8)DNVTVR	0	1	1	0	Q14982;Q9P121	Q14982	Q14982	OPCML;NTM	Opioid-binding protein/cell adhesion molecule;Neurotrimin	MULTI-MSMS	QEHF3_00527_LR	1	Urine_HILIC_TMT_deglyco	576.303	2	461.719	921.423	80653	4.2099	0.0019438	248160	114.58	248170	114.58	576.3	39.274	1.277	39.274	38.745	40.022	0					107	32	4	0.971433	0.0112058	0.452399	0.0022216
ANEQVVQSLNQTYK	14	Deamidation (NQ)	_ANEQVVQSLN(de)QTYK_	ANEQVVQSLN(0.996)Q(0.004)TYK		AN(-110.09)EQ(-100.02)VVQ(-61.33)SLN(24.42)Q(-24.42)TYK		0	1	0	0	Q8IZF2	Q8IZF2	Q8IZF2	GPR116	Probable G-protein coupled receptor 116	MULTI-MSMS	QEHF3_00527_LR	1	Urine_HILIC_TMT_deglyco	694.383	3	541.606	1621.79	74504.3	2.7691	0.0014998	282080	152.78	282080	152.78	694.381	67.73	0.6108	67.73	67.453	68.064	0					76	17	6	0.723986	0.00430024	0.10391	1.8e-10
ANITAIR	7	Deamidation (NQ)	_AN(de)ITAIR_	AN(1)ITAIR		AN(104.44)ITAIR		0	1	0	0	P49368	P49368	P49368	CCT3	T-complex protein 1 subunit gamma	MULTI-MSMS	QEHF3_00527_LR	1	Urine_HILIC_TMT_deglyco	494.804	2	380.222	758.429	86284	4.1796	0.0015892	301350	114.58	301360	114.58	494.803	52.963	0.83336	52.963	52.578	53.411	0					72	24	4	0.834919	0.00256385	0.0232083	0.024455
ANLTNFPENGTFVVNIAQLSQDDSGR	26	2 Deamidation (NQ)	_AN(de)LTNFPEN(de)GTFVVNIAQLSQDDSGR_	AN(0.994)LTN(0.006)FPEN(1)GTFVVNIAQLSQDDSGR		AN(22.18)LTN(-22.18)FPEN(43.9)GTFVVN(-132.3)IAQ(-183.9)LSQ(-201.9)DDSGR		0	2	0	0	P01833	P01833	P01833	PIGR	Polymeric immunoglobulin receptor;Secretory component	MULTI-MSMS	QEHF3_00527_LR	1	Urine_HILIC_TMT_deglyco	1013.84	3	937.114	2808.32	60679.7	0.69436	0.00065069	81514	76.388	81514	76.388	1013.84	93.145	0.52543	93.145	92.852	93.378	-7.63e-06					61	16	6	0.972385	0.00730751	0.0233559	4.13e-90
ANLTTLAGTHTNIPK	15	Deamidation (NQ)	_AN(de)LTTLAGTHTNIPK_	AN(1)LTTLAGTHTNIPK		AN(109.85)LTTLAGTHTN(-109.85)IPK		0	1	0	0	P16444	P16444	P16444	DPEP1	Dipeptidase 1	MULTI-MSMS	QEHF3_00527_LR	1	Urine_HILIC_TMT_deglyco	671.059	3	518.283	1551.83	76132.6	2.4616	0.0012758	294770	152.78	294770	152.78	671.392	65.735	0.62725	65.735	65.443	66.07	0					44	18	3	0.509656	0.000627334	0.010078	5.06e-11
ANLTVVLLR	9	Deamidation (NQ)	_AN(de)LTVVLLR_	AN(1)LTVVLLR		AN(93.84)LTVVLLR		0	1	0	0	P05362	P05362	P05362	ICAM1	Intercellular adhesion molecule 1	MULTI-MSMS	QEHF3_00527_LR	1	Urine_HILIC_TMT_deglyco	614.896	2	500.313	998.612	78272.3	1.5324	0.00076667	229020	114.58	229020	114.58	614.896	83.602	0.71549	83.602	83.278	83.993	0					45	18	3	0.735652	0.000927938	0.0331278	0.01813
ANQQLNFTEAK	11	Deamidation (NQ)	_ANQQLN(de)FTEAK_	ANQQLN(1)FTEAK		AN(-56.51)Q(-51.24)Q(-36.24)LN(36.24)FTEAK		0	1	0	0	Q9Y5Y7	Q9Y5Y7	Q9Y5Y7	LYVE1	Lymphatic vessel endothelial hyaluronic acid receptor 1	MULTI-MSMS	QEHF3_00527_LR	1	Urine_HILIC_TMT_deglyco	575.322	3	422.21	1263.61	80424.5	3.2511	0.0013727	361850	152.78	361850	152.78	574.986	61.77	0.90724	61.77	61.337	62.244	0					108	27	6	0.619718	0.00381132	0.197793	0.0015958
ANQQLNFTEAK	11	Deamidation (NQ)	_ANQQLN(de)FTEAK_	ANQQLN(1)FTEAK		AN(-89.5)Q(-70.27)Q(-46.25)LN(46.25)FTEAK		0	1	0	0	Q9Y5Y7	Q9Y5Y7	Q9Y5Y7	LYVE1	Lymphatic vessel endothelial hyaluronic acid receptor 1	MULTI-MSMS	QEHF3_00527_LR	1	Urine_HILIC_TMT_deglyco	862.478	2	632.812	1263.61	66704.5	4.0749	0.0025786	362130	229.16	362140	229.17	861.976	61.772	0.77267	61.772	61.37	62.143	-3.81e-06					98	23	6	0.864126	0.00589856	0.219562	9.17e-15
ANVTSENNMPR	11	Oxidation (M),Deamidation (NQ)	_AN(de)VTSENNMPR_	AN(1)VTSENNMPR	ANVTSENNM(1)PR	AN(43.71)VTSEN(-43.71)N(-48.94)MPR	ANVTSENNM(62.34)PR	0	1	1	0	P11215	P11215	P11215	ITGAM	Integrin alpha-M	MULTI-MSMS	QEHF3_00527_LR	1	Urine_HILIC_TMT_deglyco	739.863	2	625.278	1248.54	69283.8	5.3679	0.0033564	183250	114.58	183260	114.59	739.859	35.52	0.80795	35.52	35.157	35.965	0					70	19	6	0.834113	0.0022556	0.0259062	0.0070231
ANVTSENNMPR	11	Deamidation (NQ)	_AN(de)VTSENNMPR_	AN(1)VTSENNMPR		AN(72.45)VTSEN(-72.45)N(-81.88)MPR		0	1	0	0	P11215	P11215	P11215	ITGAM	Integrin alpha-M	MULTI-MSMS	QEHF3_00527_LR	1	Urine_HILIC_TMT_deglyco	731.864	2	617.28	1232.55	74302.3	4.7594	0.0029379	185620	114.58	185630	114.58	732.364	44.798	0.67662	44.798	44.417	45.093	3.81e-06					35	18	3	0.639761	0.000524668	0.00675891	0.0018182
AQLLQGLGFNLTER	14	Deamidation (NQ)	_AQLLQGLGFN(de)LTER_	AQLLQGLGFN(1)LTER		AQ(-143.66)LLQ(-94.48)GLGFN(94.48)LTER		0	1	0	0	P08185	P08185	P08185	SERPINA6	Corticosteroid-binding globulin	MULTI-MSMS	QEHF3_00527_LR	1	Urine_HILIC_TMT_deglyco	597.34	3	520.951	1559.83	78074.7	0.22467	0.00011704	146630	76.389	146630	76.389	597.34	92.828	0.47079	92.828	92.539	93.009	0					44	14	4	0.957397	0.004886	0.0842012	4.61e-19
AQLLQGLGFNLTER	14	Deamidation (NQ)	_AQLLQGLGFN(de)LTER_	AQLLQGLGFN(1)LTER		AQ(-180.23)LLQ(-110.71)GLGFN(110.71)LTER		0	1	0	0	P08185	P08185	P08185	SERPINA6	Corticosteroid-binding globulin	MULTI-MSMS	QEHF3_00527_LR	1	Urine_HILIC_TMT_deglyco	895.506	2	780.923	1559.83	64894.7	1.0256	0.00080095	146730	114.58	146730	114.58	895.505	92.791	0.28371	92.791	92.633	92.917	-7.63e-06					32	8	5	0.978532	0.0123641	0.252257	1.78e-67
AQPGTMSNGTETR	13	Oxidation (M),Deamidation (NQ)	_AQPGTMSN(de)GTETR_	AQPGTMSN(1)GTETR	AQPGTM(1)SNGTETR	AQ(-56.88)PGTMSN(56.88)GTETR	AQPGTM(69.33)SNGTETR	0	1	1	0	Q9UGT4	Q9UGT4	Q9UGT4	SUSD2	Sushi domain-containing protein 2	MULTI-MSMS	QEHF3_00527_LR	1	Urine_HILIC_TMT_deglyco	798.385	2	683.799	1365.58	67458.1	4.6929	0.003209	167570	114.58	167570	114.59	798.382	30.554	0.59442	30.554	30.246	30.84	0					48	13	5	0.966687	0.00367506	0.0616151	0.0017559
AQPGTMSNGTETR	13	Oxidation (M),Deamidation (NQ)	_AQPGTMSN(de)GTETR_	AQPGTMSN(1)GTETR	AQPGTM(1)SNGTETR	AQ(-42.65)PGTMSN(42.65)GTETR	AQPGTM(53.38)SNGTETR	0	1	1	0	Q9UGT4	Q9UGT4	Q9UGT4	SUSD2	Sushi domain-containing protein 2	MULTI-MSMS	QEHF3_00527_LR	1	Urine_HILIC_TMT_deglyco	532.591	3	456.202	1365.58	83089.1	3.7577	0.0017143	167440	76.388	167450	76.39	532.59	30.545	1.012	30.545	29.954	30.966	0					44	23	4	0.60829	0.00136599	0.0218757	0.0079571
AQPGTMSNGTETR	13	Deamidation (NQ)	_AQPGTMSN(de)GTETR_	AQPGTMSN(1)GTETR		AQ(-90.7)PGTMSN(90.7)GTETR		0	1	0	0	Q9UGT4	Q9UGT4	Q9UGT4	SUSD2	Sushi domain-containing protein 2	MULTI-MSMS	QEHF3_00527_LR	1	Urine_HILIC_TMT_deglyco	790.387	2	675.801	1349.59	69135.9	5.124	0.0034628	169550	114.58	169550	114.58	790.383	37.835	1.0611	37.835	37.339	38.4	0					57	26	4	0.735455	0.00200231	0.0412344	9.48e-08
AQVSNEDCLQVENCTQLGEQCWTAR	25	Deamidation (NQ)	_AQVSNEDCLQVEN(de)CTQLGEQCWTAR_	AQVSNEDCLQVEN(1)CTQLGEQCWTAR		AQ(-170.89)VSN(-156.16)EDCLQ(-104.56)VEN(71.27)CTQ(-71.27)LGEQ(-114.93)CWTAR		0	1	0	0	O43653	O43653	O43653	PSCA	Prostate stem cell antigen	MULTI-MSMS	QEHF3_00527_LR	1	Urine_HILIC_TMT_deglyco	1076.49	3	999.764	2996.27	58825.5	4.2293	0.0042283	76405	76.387	76410	76.392	1076.49	71.341	1.4852	71.341	71.053	72.538	0					181	43	8	0.896512	0.00863363	0.207379	2.91e-90
ASSNPNATSSSSQDPESLQDR	21	Deamidation (NQ)	_ASSNPN(de)ATSSSSQDPESLQDR_	ASSN(0.013)PN(0.987)ATSSSSQDPESLQDR		ASSN(-18.82)PN(18.82)ATSSSSQ(-120.7)DPESLQ(-152.39)DR		0	1	0	0	P05155	P05155	P05155	SERPING1	Plasma protease C1 inhibitor	MULTI-MSMS	QEHF3_00527_LR	1	Urine_HILIC_TMT_deglyco	803.71	3	726.984	2177.93	66504	4.4365	0.0032253	105070	76.388	105080	76.391	803.372	43.104	0.9167	43.104	42.42	43.337	0					44	24	3	0.947903	0.00219852	0.00564701	4.12e-31
AVFNETK	7	Deamidation (NQ)	_AVFN(de)ETK_	AVFN(1)ETK		AVFN(103.74)ETK		0	1	0	0	P11215	P11215	P11215	ITGAM	Integrin alpha-M	MULTI-MSMS	QEHF3_00527_LR	1	Urine_HILIC_TMT_deglyco	634.37	2	405.206	808.397	78748.5	5.273	0.0021366	565550	229.16	565550	229.16	634.368	58.272	1.0429	58.272	57.519	58.562	0					53	30	3	0.587913	0.00143588	0.0167732	0.02506
AVLVNNITTGER	12	Deamidation (NQ)	_AVLVNN(de)ITTGER_	AVLVN(0.049)N(0.951)ITTGER		AVLVN(-12.86)N(12.86)ITTGER		0	1	0	0	Q8NBJ4	Q8NBJ4	Q8NBJ4	GOLM1	Golgi membrane protein 1	MULTI-MSMS	QEHF3_00527_LR	1	Urine_HILIC_TMT_deglyco	758.932	2	644.349	1286.68	71686.1	1.8945	0.0012207	177830	114.58	177830	114.58	758.93	65.52	0.62059	65.52	65.15	65.771	0					59	18	4	0.728429	0.00196178	0.0571328	1.28e-09
CANITIIEHQK	11	Deamidation (NQ)	_CAN(de)ITIIEHQK_	CAN(1)ITIIEHQK		CAN(95.71)ITIIEHQ(-95.71)K		0	1	0	0	Q9UBX7	Q9UBX7	Q9UBX7	KLK11	Kallikrein-11;Kallikrein-11 inactive chain 1;Kallikrein-11 inactive chain 2	MULTI-MSMS	QEHF3_00527_LR	1	Urine_HILIC_TMT_deglyco	596.004	3	443.227	1326.66	79377.3	3.4655	0.001536	344690	152.78	344690	152.78	596.003	61.38	1.3071	61.38	60.677	61.984	3.81e-06					169	39	6	0.520863	0.00965773	0.185835	5.05e-05
CATVTENATGDLATSR	16	Deamidation (NQ)	_CATVTEN(de)ATGDLATSR_	CATVTEN(1)ATGDLATSR		CATVTEN(170.16)ATGDLATSR		0	1	0	0	O43291	O43291	O43291	SPINT2	Kunitz-type protease inhibitor 2	MULTI-MSMS	QEHF3_00527_LR	1	Urine_HILIC_TMT_deglyco	948.967	2	834.381	1666.75	62150.8	4.6119	0.003848	137330	114.58	137330	114.59	948.964	54.098	0.60938	54.098	53.805	54.415	0					61	17	5	0.837488	0.00181333	0.0335141	3.4e-25
CATVTENATGDLATSR	16	Deamidation (NQ)	_CATVTEN(de)ATGDLATSR_	CATVTEN(1)ATGDLATSR		CATVTEN(50.97)ATGDLATSR		0	1	0	0	O43291	O43291	O43291	SPINT2	Kunitz-type protease inhibitor 2	MULTI-MSMS	QEHF3_00527_LR	1	Urine_HILIC_TMT_deglyco	633.317	3	556.59	1666.75	75751.2	4.0389	0.002248	137240	76.389	137250	76.391	633.313	54.22	1.1752	54.22	53.675	54.85	0					86	34	4	0.451659	0.00568719	0.239655	0.0063972
CECPFGYILAGNECVDTDECSVGNPCGNGTCK	32	Deamidation (NQ)	_CECPFGYILAGNECVDTDECSVGNPCGN(de)GTCK_	CECPFGYILAGNECVDTDECSVGN(0.001)PCGN(0.999)GTCK		CECPFGYILAGN(-53.95)ECVDTDECSVGN(-30.08)PCGN(30.08)GTCK		0	1	0	0	P35555	P35555	P35555	FBN1	Fibrillin-1	MULTI-MSMS	QEHF3_00527_LR	1	Urine_HILIC_TMT_deglyco	1026.19	4	911.107	3640.4	60955.2	3.6894	0.0033615	125760	114.58	125760	114.58	1026.19	88.386	0.63106	88.386	88.104	88.735	0					58	16	6	0.832319	0.000709481	0.00197729	2.99e-19
CENAYPGNITDTMVCASVQEGGK	23	Deamidation (NQ)	_CENAYPGN(de)ITDTMVCASVQEGGK_	CEN(0.003)AYPGN(0.997)ITDTMVCASVQEGGK		CEN(-24.85)AYPGN(24.85)ITDTMVCASVQ(-139.25)EGGK		0	1	0	0	Q9UBX7	Q9UBX7	Q9UBX7	KLK11	Kallikrein-11;Kallikrein-11 inactive chain 1;Kallikrein-11 inactive chain 2	MULTI-MSMS	QEHF3_00527_LR	1	Urine_HILIC_TMT_deglyco	987.803	3	834.691	2501.05	60274.6	3.9159	0.0032685	183030	152.77	183040	152.78	987.8	75.445	0.93326	75.445	74.988	75.921	0					67	25	4	0.864934	0.00118928	0.0231476	4.4e-31
CGSNFTGPSGYIISPNYPK	19	Deamidation (NQ)	_CGSN(de)FTGPSGYIISPNYPK_	CGSN(1)FTGPSGYIISPNYPK		CGSN(87)FTGPSGYIISPN(-87)YPK		0	1	0	0	O60494	O60494	O60494	CUBN	Cubilin	MULTI-MSMS	QEHF3_00527_LR	1	Urine_HILIC_TMT_deglyco	840.432	3	687.319	2058.94	67609.2	3.7566	0.002582	222280	152.78	222280	152.78	840.429	78.133	1.1799	78.133	77.51	78.69	7.63e-06					120	31	5	0.71949	0.000851661	0.0108592	1.81e-08
CLSKENATTDLLTK	14	Deamidation (NQ)	_CLSKEN(de)ATTDLLTK_	CLSKEN(1)ATTDLLTK		CLSKEN(68.41)ATTDLLTK		0	1	0	1	P28799	P28799	P28799	GRN	Granulins;Acrogranin;Paragranulin;Granulin-1;Granulin-2;Granulin-3;Granulin-4;Granulin-5;Granulin-6;Granulin-7	MULTI-MSMS	QEHF3_00527_LR	1	Urine_HILIC_TMT_deglyco	761.771	3	532.271	1593.79	70738.4	4.0979	0.0021812	430540	229.16	430540	229.16	761.434	69.85	0.59505	69.85	69.579	70.174	0					66	17	5	0.622999	0.00293027	0.0428747	0.0028672
CNTAAPMWLNGTHPSSDEGIVSR	23	Oxidation (M),Deamidation (NQ)	_CNTAAPMWLN(de)GTHPSSDEGIVSR_	CNTAAPMWLN(1)GTHPSSDEGIVSR	CNTAAPM(1)WLNGTHPSSDEGIVSR	CN(-83.48)TAAPMWLN(83.48)GTHPSSDEGIVSR	CNTAAPM(115.5)WLNGTHPSSDEGIVSR	0	1	1	0	P07911	P07911	P07911	UMOD	Uromodulin;Uromodulin, secreted form	MULTI-MSMS	QEHF3_00527_LR	1	Urine_HILIC_TMT_deglyco	687.325	4	630.034	2516.11	72116.4	1.2228	0.00077041	90932	57.29	90933	57.291	687.575	64.403	0.81901	64.403	63.977	64.796	0					129	24	7	0.799753	0.00257285	0.0170994	3.27e-16
CNTAAPMWLNGTHPSSDEGIVSR	23	Oxidation (M),Deamidation (NQ)	_CNTAAPMWLN(de)GTHPSSDEGIVSR_	CNTAAPMWLN(1)GTHPSSDEGIVSR	CNTAAPM(1)WLNGTHPSSDEGIVSR	CN(-82.21)TAAPMWLN(82.21)GTHPSSDEGIVSR	CNTAAPM(159.76)WLNGTHPSSDEGIVSR	0	1	1	0	P07911	P07911	P07911	UMOD	Uromodulin;Uromodulin, secreted form	MULTI-MSMS	QEHF3_00527_LR	1	Urine_HILIC_TMT_deglyco	916.433	3	839.709	2516.11	62335	1.5405	0.0012936	90969	76.387	90970	76.388	916.432	64.326	1.6382	64.326	63.577	65.215	0					255	49	9	0.987211	0.0740889	0.426179	1.71e-31
CNTAAPMWLNGTHPSSDEGIVSR	23	Oxidation (M),Deamidation (NQ)	_CNTAAPMWLN(de)GTHPSSDEGIVSR_	CNTAAPMWLN(1)GTHPSSDEGIVSR	CNTAAPM(1)WLNGTHPSSDEGIVSR	CN(-95.88)TAAPMWLN(95.88)GTHPSSDEGIVSR	CNTAAPM(169.88)WLNGTHPSSDEGIVSR	0	1	1	0	P07911	P07911	P07911	UMOD	Uromodulin;Uromodulin, secreted form	MULTI-MSMS	QEHF3_00527_LR	1	Urine_HILIC_TMT_deglyco	1374.14	2	1259.06	2516.11	52573.4	1.2891	0.0016231	91005	114.58	91007	114.58	1374.14	64.364	0.52737	64.364	64.072	64.6	0					36	15	4	0.939816	0.000564708	0.00421171	4.82e-38
CNTAAPMWLNGTHPSSDEGIVSR	23	Oxidation (M),2 Deamidation (NQ)	_CN(de)TAAPMWLN(de)GTHPSSDEGIVSR_	CN(1)TAAPMWLN(1)GTHPSSDEGIVSR	CNTAAPM(1)WLNGTHPSSDEGIVSR	CN(141.15)TAAPMWLN(141.15)GTHPSSDEGIVSR	CNTAAPM(141.15)WLNGTHPSSDEGIVSR	0	2	1	0	P07911	P07911	P07911	UMOD	Uromodulin;Uromodulin, secreted form	MULTI-MSMS	QEHF3_00527_LR	1	Urine_HILIC_TMT_deglyco	916.763	3	840.037	2517.09	63525.9	2.4573	0.0020643	90935	76.389	90938	76.391	916.761	65.736	1.1573	65.736	65.046	66.204	0					158	34	7	0.988582	0.00555992	0.0345736	1.99e-25
CNTAAPMWLNGTHPSSDEGIVSR	23	Oxidation (M),2 Deamidation (NQ)	_CN(de)TAAPMWLN(de)GTHPSSDEGIVSR_	CN(1)TAAPMWLN(1)GTHPSSDEGIVSR	CNTAAPM(1)WLNGTHPSSDEGIVSR	CN(99.38)TAAPMWLN(99.38)GTHPSSDEGIVSR	CNTAAPM(99.38)WLNGTHPSSDEGIVSR	0	2	1	0	P07911	P07911	P07911	UMOD	Uromodulin;Uromodulin, secreted form	MULTI-MSMS	QEHF3_00527_LR	1	Urine_HILIC_TMT_deglyco	916.76	3	840.037	2517.09	63571.2	2.8832	0.002422	90932	76.387	90935	76.389	916.759	66.654	1.4175	66.654	65.837	67.254	-7.63e-06					163	33	8	0.977651	0.00918717	0.0627054	1.21e-11
CNTAAPMWLNGTHPSSDEGIVSR	23	Deamidation (NQ)	_CNTAAPMWLN(de)GTHPSSDEGIVSR_	CNTAAPMWLN(1)GTHPSSDEGIVSR		CN(-91.24)TAAPMWLN(91.24)GTHPSSDEGIVSR		0	1	0	0	P07911	P07911	P07911	UMOD	Uromodulin;Uromodulin, secreted form	MULTI-MSMS	QEHF3_00527_LR	1	Urine_HILIC_TMT_deglyco	911.098	3	834.378	2500.11	62670.5	2.3891	0.0019935	91547	76.385	91549	76.387	911.097	68.716	1.1096	68.716	68.206	69.316	0					170	31	8	0.994541	0.0985518	0.831601	2.2e-46
CNTAAPMWLNGTHPSSDEGIVSR	23	Deamidation (NQ)	_CNTAAPMWLN(de)GTHPSSDEGIVSR_	CNTAAPMWLN(1)GTHPSSDEGIVSR		CN(-93.73)TAAPMWLN(93.73)GTHPSSDEGIVSR		0	1	0	0	P07911	P07911	P07911	UMOD	Uromodulin;Uromodulin, secreted form	MULTI-MSMS	QEHF3_00527_LR	1	Urine_HILIC_TMT_deglyco	683.578	4	626.035	2500.11	72788.3	2.1896	0.0013708	91513	57.29	91515	57.291	683.576	68.796	0.83086	68.796	68.41	69.241	0					104	23	6	0.946179	0.00515036	0.0342555	3.19e-21
CNTAAPMWLNGTHPSSDEGIVSR	23	2 Deamidation (NQ)	_CN(de)TAAPMWLN(de)GTHPSSDEGIVSR_	CN(1)TAAPMWLN(1)GTHPSSDEGIVSR		CN(154.45)TAAPMWLN(154.45)GTHPSSDEGIVSR		0	2	0	0	P07911	P07911	P07911	UMOD	Uromodulin;Uromodulin, secreted form	MULTI-MSMS	QEHF3_00527_LR	1	Urine_HILIC_TMT_deglyco	911.432	3	834.706	2501.1	61463.6	3.8363	0.0032022	91514	76.388	91518	76.391	911.428	70.3	0.85488	70.3	69.885	70.74	0					100	25	5	0.957052	0.00306466	0.025264	4.98e-31
CNTAAPMWLNGTHPSSDEGIVSR	23	2 Deamidation (NQ)	_CN(de)TAAPMWLN(de)GTHPSSDEGIVSR_	CN(1)TAAPMWLN(1)GTHPSSDEGIVSR		CN(167.51)TAAPMWLN(167.51)GTHPSSDEGIVSR		0	2	0	0	P07911	P07911	P07911	UMOD	Uromodulin;Uromodulin, secreted form	MULTI-MSMS	QEHF3_00527_LR	1	Urine_HILIC_TMT_deglyco	911.431	3	834.706	2501.1	62462.5	3.9075	0.0032616	91514	76.388	91518	76.391	911.428	71.191	1.3735	71.191	70.606	71.979	0					134	38	7	0.974012	0.0036581	0.0543822	8.11e-38
CNTAAPMWLNGTHPSSDEGIVSRK	24	Oxidation (M),Deamidation (NQ)	_CNTAAPMWLN(de)GTHPSSDEGIVSRK_	CNTAAPMWLN(1)GTHPSSDEGIVSRK	CNTAAPM(1)WLNGTHPSSDEGIVSRK	CN(-61.1)TAAPMWLN(61.1)GTHPSSDEGIVSRK	CNTAAPM(118.9)WLNGTHPSSDEGIVSRK	0	1	1	1	P07911	P07911	P07911	UMOD	Uromodulin;Uromodulin, secreted form	MULTI-MSMS	QEHF3_00527_LR	1	Urine_HILIC_TMT_deglyco	776.891	4	662.058	2644.2	68738.2	2.6689	0.001767	173070	114.58	173070	114.58	777.14	62.877	0.70282	62.877	62.512	63.215	0					102	20	7	0.918568	0.00117657	0.00611287	9.76e-17
CNTAAPMWLNGTHPSSDEGIVSRK	24	Deamidation (NQ)	_CNTAAPMWLN(de)GTHPSSDEGIVSRK_	CNTAAPMWLN(1)GTHPSSDEGIVSRK		CN(-114.95)TAAPMWLN(114.95)GTHPSSDEGIVSRK		0	1	0	1	P07911	P07911	P07911	UMOD	Uromodulin;Uromodulin, secreted form	MULTI-MSMS	QEHF3_00527_LR	1	Urine_HILIC_TMT_deglyco	773.143	4	658.059	2628.21	68703.8	2.4913	0.0016394	174120	114.58	174120	114.58	773.141	66.498	0.62988	66.498	66.171	66.801	0					82	18	7	0.860421	0.00276457	0.0122872	1.57e-46
CSDGWSFDATTLDDNGTMLFFK	22	Oxidation (M),Deamidation (NQ)	_CSDGWSFDATTLDDN(de)GTMLFFK_	CSDGWSFDATTLDDN(1)GTMLFFK	CSDGWSFDATTLDDNGTM(1)LFFK	CSDGWSFDATTLDDN(174.2)GTMLFFK	CSDGWSFDATTLDDNGTM(174.2)LFFK	0	1	1	0	P02790	P02790	P02790	HPX	Hemopexin	MULTI-MSMS	QEHF3_00527_LR	1	Urine_HILIC_TMT_deglyco	1002.14	3	849.023	2544.05	60421.4	3.4007	0.0028873	179940	152.78	179950	152.78	1002.13	94.031	0.4412	94.031	93.819	94.26	0					43	13	6	0.926339	0.00486773	0.0413829	4.15e-38
DAGVVCTNETR	11	Deamidation (NQ)	_DAGVVCTN(de)ETR_	DAGVVCTN(1)ETR		DAGVVCTN(130.69)ETR		0	1	0	0	Q08380	Q08380	Q08380	LGALS3BP	Galectin-3-binding protein	MULTI-MSMS	QEHF3_00527_LR	1	Urine_HILIC_TMT_deglyco	726.357	2	611.772	1221.53	69417.6	3.9758	0.0024323	187300	114.58	187300	114.58	726.354	42.127	0.74335	42.127	41.677	42.42	0					54	19	4	0.844734	0.00332288	0.0298128	1.5e-06
DFVEIWDNHTSGNILGR	17	Deamidation (NQ)	_DFVEIWDN(de)HTSGNILGR_	DFVEIWDN(1)HTSGNILGR		DFVEIWDN(74.3)HTSGN(-74.3)ILGR		0	1	0	0	O60494	O60494	O60494	CUBN	Cubilin	MULTI-MSMS	QEHF3_00527_LR	1	Urine_HILIC_TMT_deglyco	735.374	3	658.65	1972.93	71382.4	2.7019	0.0017796	115980	76.388	115980	76.39	735.372	89.731	0.78648	89.731	89.388	90.174	0					82	21	6	0.791725	0.00237785	0.0271388	3.14e-31
DGARNTTESGGR	12	Deamidation (NQ)	_DGARN(de)TTESGGR_	DGARN(1)TTESGGR		DGARN(80.69)TTESGGR		0	1	0	1	Q9P021	Q9P021	Q9P021	CRIPT	Cysteine-rich PDZ-binding protein	MULTI-MSMS	QEHF3_00527_LR	1	Urine_HILIC_TMT_deglyco	484.242	3	407.853	1220.54	88013	2.1833	0.00089047	187290	76.387	187290	76.388	484.24	22.313	0.97404	22.313	21.83	22.804	1.91e-06					73	22	4	0.973242	0.00145093	0.0195533	0.0015513
DGEAFEINGTEDGR	14	Deamidation (NQ)	_DGEAFEIN(de)GTEDGR_	DGEAFEIN(1)GTEDGR		DGEAFEIN(111.22)GTEDGR		0	1	0	0	O00533	O00533	O00533	CHL1	Neural cell adhesion molecule L1-like protein;Processed neural cell adhesion molecule L1-like protein	MULTI-MSMS	QEHF3_00527_LR	1	Urine_HILIC_TMT_deglyco	870.401	2	755.818	1509.62	65623	3.4991	0.0026447	151600	114.58	151600	114.58	870.4	59.527	0.35487	59.527	59.334	59.689	0					18	10	2	0.65862	0.000586127	0.00925857	3.82e-07
DGFNITTSEK	10	Deamidation (NQ)	_DGFN(de)ITTSEK_	DGFN(1)ITTSEK		DGFN(52.25)ITTSEK		0	1	0	0	Q8WZ42	Q8WZ42	Q8WZ42	TTN	Titin	MULTI-MSMS	QEHF3_00527_LR	1	Urine_HILIC_TMT_deglyco	524.619	3	371.508	1111.5	83445.8	2.0386	0.00075735	411230	152.78	411230	152.78	524.283	63.442	0.53395	63.442	63.215	63.749	0					41	15	4	0.463465	0.000846399	0.0091876	0.024449
DGTPLSDGQSNHTVSSK	17	Deamidation (NQ)	_DGTPLSDGQSN(de)HTVSSK_	DGTPLSDGQ(0.002)SN(0.998)HTVSSK		DGTPLSDGQ(-27.87)SN(27.87)HTVSSK		0	1	0	0	Q13308	Q13308	Q13308	PTK7	Inactive tyrosine-protein kinase 7	MULTI-MSMS	QEHF3_00527_LR	1	Urine_HILIC_TMT_deglyco	730.71	3	577.599	1729.78	70961.3	5.3193	0.0030724	264500	152.77	264500	152.78	730.706	46.997	1.0706	46.997	46.752	47.823	0					97	29	5	0.899	0.0018636	0.00518845	4.81e-39
DGTQQAVPLEHPSSPWGLNLTEK	23	Deamidation (NQ)	_DGTQQAVPLEHPSSPWGLN(de)LTEK_	DGTQQAVPLEHPSSPWGLN(1)LTEK		DGTQ(-113.54)Q(-110.91)AVPLEHPSSPWGLN(110.91)LTEK		0	1	0	0	Q14767	Q14767	Q14767	LTBP2	Latent-transforming growth factor beta-binding protein 2	MULTI-MSMS	QEHF3_00527_LR	1	Urine_HILIC_TMT_deglyco	988.861	3	835.747	2504.22	62099.5	3.7887	0.0031664	182800	152.78	182810	152.78	988.858	80.893	0.59389	80.893	80.576	81.17	0					66	15	6	0.796142	0.00236889	0.045425	7.36e-21
DGTQQAVPLEHPSSPWGLNLTEK	23	Deamidation (NQ)	_DGTQQAVPLEHPSSPWGLN(de)LTEK_	DGTQQAVPLEHPSSPWGLN(1)LTEK		DGTQ(-108.69)Q(-101.75)AVPLEHPSSPWGLN(101.75)LTEK		0	1	0	0	Q14767	Q14767	Q14767	LTBP2	Latent-transforming growth factor beta-binding protein 2	MULTI-MSMS	QEHF3_00527_LR	1	Urine_HILIC_TMT_deglyco	741.897	4	627.062	2504.22	71112.8	3.6177	0.0022685	182730	114.58	182730	114.58	741.894	80.941	0.70724	80.941	80.501	81.208	0					75	18	6	0.949306	0.00412474	0.0503639	5.94e-21
DIENFNSTQK	10	Deamidation (NQ)	_DIENFN(de)STQK_	DIENFN(1)STQK		DIEN(-41.87)FN(41.87)STQ(-76.23)K		0	1	0	0	P43652	P43652	P43652	AFM	Afamin	MULTI-MSMS	QEHF3_00527_LR	1	Urine_HILIC_TMT_deglyco	552.296	3	399.519	1195.54	82571.4	2.9679	0.0011857	382400	152.78	382400	152.78	552.295	59.955	0.98523	59.955	59.593	60.578	0					107	29	6	0.850622	0.00434947	0.121879	0.00010847
DIENFNSTQK	10	Deamidation (NQ)	_DIENFN(de)STQK_	DIEN(0.001)FN(0.999)STQK		DIEN(-28.57)FN(28.57)STQ(-58.39)K		0	1	0	0	P43652	P43652	P43652	AFM	Afamin	MULTI-MSMS	QEHF3_00527_LR	1	Urine_HILIC_TMT_deglyco	827.94	2	598.775	1195.54	68085.1	4.7587	0.0028494	382720	229.16	382720	229.17	827.938	59.949	0.6522	59.949	59.658	60.31	-3.81e-06					68	19	5	0.704952	0.00319616	0.0878189	5.54e-12
DKLAACLEGNCAEGLGTNYRGHVNITR	27	Deamidation (NQ)	_DKLAACLEGNCAEGLGTNYRGHVN(de)ITR_	DKLAACLEGNCAEGLGTN(0.01)YRGHVN(0.99)ITR		DKLAACLEGN(-100.65)CAEGLGTN(-20.15)YRGHVN(20.15)ITR		0	1	0	2	P00734	P00734	P00734	F2	Prothrombin;Activation peptide fragment 1;Activation peptide fragment 2;Thrombin light chain;Thrombin heavy chain	MULTI-MSMS	QEHF3_00527_LR	1	Urine_HILIC_TMT_deglyco	863.195	4	748.361	2989.41	65808.1	2.2573	0.0016893	153110	114.58	153110	114.58	863.444	65.495	0.78757	65.495	65.249	66.036	0					97	23	7	0.663532	0.00335063	0.0490535	6.85e-65
DKMFSQNDTR	10	Oxidation (M),Deamidation (NQ)	_DKMFSQN(de)DTR_	DKMFSQ(0.262)N(0.738)DTR	DKM(1)FSQNDTR	DKMFSQ(-4.5)N(4.5)DTR	DKM(57.4)FSQNDTR	0	1	1	1	P02750	P02750	P02750	LRG1	Leucine-rich alpha-2-glycoprotein	MULTI-MSMS	QEHF3_00527_LR	1	Urine_HILIC_TMT_deglyco	572.962	3	420.184	1257.53	79439.8	4.2889	0.0018021	363590	152.78	363600	152.78	572.96	42.165	1.1461	42.165	41.828	42.974	0					137	30	6	0.729928	0.00375964	0.0378656	0.012019
DKMFSQNDTR	10	Deamidation (NQ)	_DKMFSQN(de)DTR_	DKMFSQ(0.043)N(0.957)DTR		DKMFSQ(-13.44)N(13.44)DTR		0	1	0	1	P02750	P02750	P02750	LRG1	Leucine-rich alpha-2-glycoprotein	MULTI-MSMS	QEHF3_00527_LR	1	Urine_HILIC_TMT_deglyco	567.63	3	414.852	1241.53	81748.4	4.8058	0.0019937	368260	152.78	368270	152.78	567.628	50.312	0.75551	50.312	49.982	50.737	0					37	21	2	0.550473	0.0015178	0.0251949	0.023998
DLQGNPIANATISVEGIDHDVTSAK	25	Deamidation (NQ)	_DLQGNPIAN(de)ATISVEGIDHDVTSAK_	DLQGNPIAN(1)ATISVEGIDHDVTSAK		DLQ(-112.62)GN(-88.31)PIAN(88.31)ATISVEGIDHDVTSAK		0	1	0	0	P16870	P16870	P16870	CPE	Carboxypeptidase E	MULTI-MSMS	QEHF3_00527_LR	1	Urine_HILIC_TMT_deglyco	1009.21	3	856.093	2565.26	60586.4	3.821	0.0032712	178460	152.78	178460	152.78	1009.2	91.838	0.60493	91.838	91.428	92.033	0					89	18	7	0.95267	0.0184649	0.186199	4.91e-248
DNATEEEILVYLEK	14	Deamidation (NQ)	_DN(de)ATEEEILVYLEK_	DN(1)ATEEEILVYLEK		DN(132.08)ATEEEILVYLEK		0	1	0	0	P07602	P07602	P07602	PSAP	Prosaposin;Saposin-A;Saposin-B-Val;Saposin-B;Saposin-C;Saposin-D	MULTI-MSMS	QEHF3_00527_LR	1	Urine_HILIC_TMT_deglyco	709.046	3	556.273	1665.8	71624.9	0.13939	7.75e-05	274640	152.77	274640	152.77	709.382	93.252	0.31139	93.252	93.128	93.44	0					35	9	5	0.948834	0.00223617	0.00901884	1.11e-10
DQCIVDDITYNVNDTFHK	18	Deamidation (NQ)	_DQCIVDDITYNVN(de)DTFHK_	DQCIVDDITYNVN(1)DTFHK		DQ(-140.71)CIVDDITYN(-38.12)VN(38.12)DTFHK		0	1	0	0	P02751	P02751	P02751	FN1	Fibronectin;Anastellin;Ugl-Y1;Ugl-Y2;Ugl-Y3	MULTI-MSMS	QEHF3_00527_LR	1	Urine_HILIC_TMT_deglyco	886.441	3	733.328	2196.96	65052.6	2.9339	0.0021515	208330	152.78	208340	152.78	886.439	89.784	0.57001	89.784	89.495	90.065	-7.63e-06					87	15	8	0.977181	0.0124124	0.127103	1.65e-24
DQCIVDDITYNVNDTFHK	18	Deamidation (NQ)	_DQCIVDDITYNVN(de)DTFHK_	DQCIVDDITYN(0.002)VN(0.998)DTFHK		DQ(-160.94)CIVDDITYN(-27.97)VN(27.97)DTFHK		0	1	0	0	P02751	P02751	P02751	FN1	Fibronectin;Anastellin;Ugl-Y1;Ugl-Y2;Ugl-Y3	MULTI-MSMS	QEHF3_00527_LR	1	Urine_HILIC_TMT_deglyco	665.082	4	550.248	2196.96	73159.1	2.4317	0.001338	208240	114.58	208240	114.58	665.081	89.852	0.53477	89.852	89.495	90.029	0					65	14	6	0.988149	0.011965	0.116308	4.56e-39
DRNGTSDPFVR	11	Deamidation (NQ)	_DRN(de)GTSDPFVR_	DRN(1)GTSDPFVR		DRN(77.36)GTSDPFVR		0	1	0	1	O43374;C9J798	O43374	O43374	RASA4;RASA4B	Ras GTPase-activating protein 4;Putative Ras GTPase-activating protein 4B	MULTI-MSMS	QEHF3_00527_LR	1	Urine_HILIC_TMT_deglyco	498.591	3	422.202	1263.58	86430	4.1171	0.0017383	180930	76.388	180930	76.389	498.59	47.246	0.82345	47.246	46.83	47.654	0					78	22	4	0.877985	0.00581151	0.0978803	0.0031429
DRNNTEVER	9	Deamidation (NQ)	_DRN(de)NTEVER_	DRN(1)NTEVER		DRN(40.7)N(-40.7)TEVER		0	1	0	1	Q63HN8	Q63HN8	Q63HN8	RNF213	E3 ubiquitin-protein ligase RNF213	MULTI-MSMS	QEHF3_00527_LR	1	Urine_HILIC_TMT_deglyco	454.9	3	378.511	1132.51	89843.1	3.0244	0.0011448	201810	76.388	201810	76.389	454.899	27.228	1.1962	27.228	26.675	27.871	1.91e-06					86	25	5	0.963159	0.0054323	0.0639274	2.66e-05
DRNNTEVER	9	Deamidation (NQ)	_DRN(de)NTEVER_	DRN(0.996)N(0.004)TEVER		DRN(24.36)N(-24.36)TEVER		0	1	0	1	Q63HN8	Q63HN8	Q63HN8	RNF213	E3 ubiquitin-protein ligase RNF213	MULTI-MSMS	QEHF3_00527_LR	1	Urine_HILIC_TMT_deglyco	681.847	2	567.263	1132.51	73885.3	3.9572	0.0022448	201990	114.58	202000	114.58	681.845	27.252	0.68416	27.252	26.846	27.53	0					36	13	4	0.718993	0.00220901	0.026338	0.0015135
DTAVFECLPQHAMFGNDTITCTTHGNWTK	29	Oxidation (M),2 Deamidation (NQ)	_DTAVFECLPQHAMFGN(de)DTITCTTHGN(de)WTK_	DTAVFECLPQHAMFGN(1)DTITCTTHGN(1)WTK	DTAVFECLPQHAM(1)FGNDTITCTTHGNWTK	DTAVFECLPQ(-70.68)HAMFGN(70.68)DTITCTTHGN(147.58)WTK	DTAVFECLPQHAM(176.26)FGNDTITCTTHGNWTK	0	2	1	0	P02749	P02749	P02749	APOH	Beta-2-glycoprotein 1	MULTI-MSMS	QEHF3_00527_LR	1	Urine_HILIC_TMT_deglyco	958.45	4	843.367	3369.44	61373.3	2.9693	0.0025042	135860	114.58	135860	114.58	958.448	79.612	0.72683	79.612	79.243	79.97	0					99	19	6	0.79956	0.00153775	0.00270028	2.26e-47
DTAVFECLPQHAMFGNDTITCTTHGNWTK	29	2 Deamidation (NQ)	_DTAVFECLPQHAMFGN(de)DTITCTTHGN(de)WTK_	DTAVFECLPQHAMFGN(1)DTITCTTHGN(1)WTK		DTAVFECLPQ(-110.07)HAMFGN(110.07)DTITCTTHGN(221.14)WTK		0	2	0	0	P02749	P02749	P02749	APOH	Beta-2-glycoprotein 1	MULTI-MSMS	QEHF3_00527_LR	1	Urine_HILIC_TMT_deglyco	954.453	4	839.368	3353.44	62579.6	3.0303	0.0025436	136510	114.58	136510	114.58	954.201	85.535	0.60765	85.535	85.246	85.854	0					76	15	7	0.922962	0.00213111	0.00772291	5.66e-105
DTLANCTK	8	Deamidation (NQ)	_DTLAN(de)CTK_	DTLAN(1)CTK		DTLAN(96.34)CTK		0	1	0	0	Q92974	Q92974	Q92974	ARHGEF2	Rho guanine nucleotide exchange factor 2	MULTI-MSMS	QEHF3_00527_LR	1	Urine_HILIC_TMT_deglyco	691.376	2	462.211	922.407	71412.4	5.3507	0.0024732	495800	229.16	495800	229.17	691.374	49.177	1.0256	49.177	48.817	49.842	0					83	29	4	0.766966	0.00161555	0.0390541	0.023864
DVECGEGHFCHDNQTCCR	18	Deamidation (NQ)	_DVECGEGHFCHDN(de)QTCCR_	DVECGEGHFCHDN(0.999)Q(0.001)TCCR		DVECGEGHFCHDN(30.01)Q(-30.01)TCCR		0	1	0	0	P28799	P28799	P28799	GRN	Granulins;Acrogranin;Paragranulin;Granulin-1;Granulin-2;Granulin-3;Granulin-4;Granulin-5;Granulin-6;Granulin-7	MULTI-MSMS	QEHF3_00527_LR	1	Urine_HILIC_TMT_deglyco	628.752	4	571.208	2280.8	75961.3	3.8138	0.0021785	100300	57.29	100300	57.292	628.749	41.21	0.58802	41.21	40.908	41.496	3.81e-06					77	15	7	0.7872	0.00707868	0.0581691	5.28e-49
DVECGEGHFCHDNQTCCR	18	Deamidation (NQ)	_DVECGEGHFCHDN(de)QTCCR_	DVECGEGHFCHDN(0.999)Q(0.001)TCCR		DVECGEGHFCHDN(28.55)Q(-28.55)TCCR		0	1	0	0	P28799	P28799	P28799	GRN	Granulins;Acrogranin;Paragranulin;Granulin-1;Granulin-2;Granulin-3;Granulin-4;Granulin-5;Granulin-6;Granulin-7	MULTI-MSMS	QEHF3_00527_LR	1	Urine_HILIC_TMT_deglyco	838.002	3	761.275	2280.8	65665.4	4.7492	0.0036154	100340	76.39	100350	76.393	837.999	41.245	0.43531	41.245	40.986	41.422	-3.81e-06					41	11	5	0.782312	0.00146433	0.00857414	6.61e-31
DVQIIVFPEDGIHGFNFTR	19	Deamidation (NQ)	_DVQIIVFPEDGIHGFN(de)FTR_	DVQIIVFPEDGIHGFN(1)FTR		DVQ(-110.35)IIVFPEDGIHGFN(110.35)FTR		0	1	0	0	P43251	P43251	P43251	BTD	Biotinidase	MULTI-MSMS	QEHF3_00527_LR	1	Urine_HILIC_TMT_deglyco	812.428	3	735.704	2204.09	67529.9	2.5619	0.0018848	103830	76.388	103830	76.39	812.426	92.27	0.31765	92.27	92.13	92.448	0					25	9	4	0.856302	0.0069458	0.100897	1.95e-12
DVVTAAGDMLKDNATEEEILVYLEK	25	Oxidation (M),Deamidation (NQ)	_DVVTAAGDMLKDN(de)ATEEEILVYLEK_	DVVTAAGDMLKDN(1)ATEEEILVYLEK	DVVTAAGDM(1)LKDNATEEEILVYLEK	DVVTAAGDMLKDN(154.13)ATEEEILVYLEK	DVVTAAGDM(154.13)LKDNATEEEILVYLEK	0	1	1	1	P07602	P07602	P07602	PSAP	Prosaposin;Saposin-A;Saposin-B-Val;Saposin-B;Saposin-C;Saposin-D	MULTI-MSMS	QEHF3_00527_LR	1	Urine_HILIC_TMT_deglyco	868.718	4	696.594	2782.35	64514.1	1.972	0.0013737	246730	171.87	246730	171.87	868.717	93.621	0.49837	93.621	93.506	94.005	7.63e-06					59	15	6	0.908623	0.00872533	0.0737526	9.28e-39
DYGNYTCVATNK	12	Deamidation (NQ)	_DYGN(de)YTCVATNK_	DYGN(1)YTCVATNK		DYGN(68.46)YTCVATN(-68.46)K		0	1	0	0	Q14982	Q14982	Q14982	OPCML	Opioid-binding protein/cell adhesion molecule	MULTI-MSMS	QEHF3_00527_LR	1	Urine_HILIC_TMT_deglyco	622.312	3	469.535	1405.58	77571.2	3.4783	0.0016332	325380	152.78	325380	152.78	622.31	59.68	0.58681	59.68	59.367	59.953	0					54	17	4	0.68142	0.00114211	0.0147167	0.0013936
DYGSQEDFTQVWNTTMK	17	Oxidation (M),Deamidation (NQ)	_DYGSQEDFTQVWN(de)TTMK_	DYGSQEDFTQVWN(1)TTMK	DYGSQEDFTQVWNTTM(1)K	DYGSQ(-98.24)EDFTQ(-49.53)VWN(49.53)TTMK	DYGSQEDFTQVWNTTM(117.18)K	0	1	1	0	O60635	O60635	O60635	TSPAN1	Tetraspanin-1	MULTI-MSMS	QEHF3_00527_LR	1	Urine_HILIC_TMT_deglyco	842.404	3	689.626	2065.86	66348.7	4.01	0.0027654	221530	152.78	221540	152.78	842.736	81.17	0.69846	81.17	80.795	81.494	7.63e-06					61	18	4	0.721216	0.00108739	0.0224815	2.72e-12
DYGSQEDFTQVWNTTMK	17	Oxidation (M),Deamidation (NQ)	_DYGSQEDFTQVWN(de)TTMK_	DYGSQEDFTQVWN(1)TTMK	DYGSQEDFTQVWNTTM(1)K	DYGSQ(-65.7)EDFTQ(-42.26)VWN(42.26)TTMK	DYGSQEDFTQVWNTTM(76.53)K	0	1	1	0	O60635	O60635	O60635	TSPAN1	Tetraspanin-1	MULTI-MSMS	QEHF3_00527_LR	1	Urine_HILIC_TMT_deglyco	842.737	3	689.626	2065.86	67969.5	2.7477	0.0018949	221530	152.77	221530	152.78	842.734	82.019	0.69305	82.019	81.633	82.326	-7.63e-06					44	18	3	0.579827	0.000537521	0.00337919	5.68e-05
DYNTKNGTIK	10	Deamidation (NQ)	_DYNTKN(de)GTIK_	DYN(0.001)TKN(0.999)GTIK		DYN(-29.83)TKN(29.83)GTIK		0	1	0	1	Q02413	Q02413	Q02413	DSG1	Desmoglein-1	MULTI-MSMS	QEHF3_00527_LR	1	Urine_HILIC_TMT_deglyco	614.692	3	385.528	1153.56	77853.3	5.5877	0.0021542	594410	229.16	594420	229.16	614.691	50.099	0.96156	50.099	49.74	50.702	3.81e-06					114	27	6	0.924602	0.00693574	0.135419	0.0010723
DYNVTANSK	9	Deamidation (NQ)	_DYN(de)VTANSK_	DYN(1)VTANSK		DYN(64.19)VTAN(-64.19)SK		0	1	0	0	P00338	P00338	P00338	LDHA	L-lactate dehydrogenase A chain	MSMS	QEHF3_00527_LR	1	Urine_HILIC_TMT_deglyco	735.898	2	506.733	1011.45	NaN	NaN	NaN	NaN	NaN	NaN	NaN	NaN	50.093	1	50.093	49.593	50.593	0								NaN	NaN	NaN	6.06e-11
EANLTSSVTILPLPLQNATVEAGTR	25	2 Deamidation (NQ)	_EAN(de)LTSSVTILPLPLQN(de)ATVEAGTR_	EAN(1)LTSSVTILPLPLQ(0.181)N(0.819)ATVEAGTR		EAN(129.46)LTSSVTILPLPLQ(-6.57)N(6.57)ATVEAGTR		0	2	0	0	P20160	P20160	P20160	AZU1	Azurocidin	MULTI-MSMS	QEHF3_00527_LR	1	Urine_HILIC_TMT_deglyco	943.183	3	866.46	2596.36	63700.9	1.5678	0.0013585	88158	76.385	88160	76.387	943.181	92.64	0.28547	92.64	92.509	92.794	7.63e-06					27	8	5	0.841797	0.00147136	0.00801856	2.47e-32
EATEISHVLLCNVTQR	16	Deamidation (NQ)	_EATEISHVLLCN(de)VTQR_	EATEISHVLLCN(0.998)VTQ(0.002)R		EATEISHVLLCN(26.82)VTQ(-26.82)R		0	1	0	0	Q9HBJ8	Q9HBJ8	Q9HBJ8	TMEM27	Collectrin	MULTI-MSMS	QEHF3_00527_LR	1	Urine_HILIC_TMT_deglyco	701.04	3	624.316	1869.93	72508.5	1.5544	0.00097045	122360	76.388	122360	76.389	701.038	83.471	0.6781	83.471	83.127	83.805	0					70	17	6	0.793754	0.00118515	0.0222288	5.31e-12
EDALNETR	8	Deamidation (NQ)	_EDALN(de)ETR_	EDALN(1)ETR		EDALN(129.83)ETR		0	1	0	0	P10909	P10909	P10909	CLU	Clusterin;Clusterin beta chain;Clusterin alpha chain	MULTI-MSMS	QEHF3_00527_LR	1	Urine_HILIC_TMT_deglyco	589.3	2	474.717	947.42	80098.6	4.358	0.0020688	241370	114.58	241370	114.58	589.298	43.846	1.1172	43.846	43.444	44.561	0					106	30	7	0.897682	0.0190659	0.302261	0.00048982
EDALNETRESETK	13	Deamidation (NQ)	_EDALN(de)ETRESETK_	EDALN(1)ETRESETK		EDALN(153.94)ETRESETK		0	1	0	1	P10909	P10909	P10909	CLU	Clusterin;Clusterin beta chain;Clusterin alpha chain	MULTI-MSMS	QEHF3_00527_LR	1	Urine_HILIC_TMT_deglyco	661.011	3	508.234	1521.68	75548.7	4.5525	0.0023137	300600	152.78	300600	152.78	661.009	49.032	1.0255	49.032	48.304	49.329	0					83	29	5	0.824133	0.00440736	0.050538	2.42e-15
EDKSYNVTSVLFR	13	Deamidation (NQ)	_EDKSYN(de)VTSVLFR_	EDKSYN(1)VTSVLFR		EDKSYN(129.38)VTSVLFR		0	1	0	1	P80188	P80188	P80188	LCN2	Neutrophil gelatinase-associated lipocalin	MULTI-MSMS	QEHF3_00527_LR	1	Urine_HILIC_TMT_deglyco	673.374	3	520.263	1557.77	75198.5	2.9358	0.0015274	293650	152.78	293650	152.78	673.373	78.231	0.95907	78.231	77.766	78.726	0					108	25	6	0.763468	0.00913321	0.103567	6.68e-08
EDKSYNVTSVLFRK	14	Deamidation (NQ)	_EDKSYN(de)VTSVLFRK_	EDKSYN(1)VTSVLFRK		EDKSYN(107.5)VTSVLFRK		0	1	0	2	P80188	P80188	P80188	LCN2	Neutrophil gelatinase-associated lipocalin	MULTI-MSMS	QEHF3_00527_LR	1	Urine_HILIC_TMT_deglyco	594.597	4	422.473	1685.86	79454.4	3.297	0.0013929	406820	171.87	406830	171.87	594.345	75.276	0.64262	75.276	74.952	75.595	0					70	17	5	0.917766	0.00172009	0.0124342	6.84e-08
EDTVLEVTESNTTSVVDGDKR	21	Deamidation (NQ)	_EDTVLEVTESN(de)TTSVVDGDKR_	EDTVLEVTESN(1)TTSVVDGDKR		EDTVLEVTESN(179.42)TTSVVDGDKR		0	1	0	1	Q9NQ36	Q9NQ36	Q9NQ36	SCUBE2	Signal peptide, CUB and EGF-like domain-containing protein 2	MULTI-MSMS	QEHF3_00527_LR	1	Urine_HILIC_TMT_deglyco	918.812	3	765.699	2294.08	65048.2	3.3653	0.0025768	199530	152.78	199530	152.78	918.81	77.855	0.55211	77.855	77.658	78.21	0					46	14	4	0.954985	0.000769021	0.0160015	8.66e-39
EEQFNSTFR	9	Deamidation (NQ)	_EEQFN(de)STFR_	EEQ(0.003)FN(0.997)STFR		EEQ(-24.69)FN(24.69)STFR		0	1	0	0	P01859	P01859	P01859	IGHG2	Ig gamma-2 chain C region	MULTI-MSMS	QEHF3_00527_LR	1	Urine_HILIC_TMT_deglyco	694.339	2	579.757	1157.5	73956.7	3.9765	0.0023054	197640	114.58	197640	114.58	694.338	56.035	0.92081	56.035	55.673	56.594	0					72	27	4	0.761917	0.00172446	0.025652	0.0012099
EEQFNSTFR	9	Deamidation (NQ)	_EEQFN(de)STFR_	EEQ(0.029)FN(0.971)STFR		EEQ(-15.31)FN(15.31)STFR		0	1	0	0	P01859	P01859	P01859	IGHG2	Ig gamma-2 chain C region	MULTI-MSMS	QEHF3_00527_LR	1	Urine_HILIC_TMT_deglyco	694.34	2	579.757	1157.5	73713.2	4.3319	0.0025114	197640	114.58	197640	114.58	694.338	58.109	0.65273	58.109	57.71	58.362	-3.81e-06					49	18	4	0.642654	0.00173891	0.00822165	0.0049132
EEQFNSTFR	9	Deamidation (NQ)	_EEQFN(de)STFR_	EEQFN(1)STFR		EEQ(-45.58)FN(45.58)STFR		0	1	0	0	P01859	P01859	P01859	IGHG2	Ig gamma-2 chain C region	MULTI-MSMS	QEHF3_00527_LR	1	Urine_HILIC_TMT_deglyco	694.341	2	579.757	1157.5	73618.3	3.8793	0.0022491	197640	114.58	197640	114.58	694.338	58.746	2.0565	58.746	58.16	60.216	-3.81e-06					211	61	6	0.835977	0.0618463	1	2.67e-08
EEQFNSTFR	9	2 Deamidation (NQ)	_EEQFN(de)STFR_	EEQ(1)FN(1)STFR		EEQ(140.78)FN(140.78)STFR		0	2	0	0	P01859	P01859	P01859	IGHG2	Ig gamma-2 chain C region	MULTI-MSMS	QEHF3_00527_LR	1	Urine_HILIC_TMT_deglyco	694.832	2	580.249	1158.48	74124.8	3.5578	0.0020644	197470	114.58	197470	114.58	694.83	61.125	0.88034	61.125	60.746	61.626	-3.81e-06					83	26	5	0.802319	0.00205621	0.0815596	1.04e-07
EEQYNSTYR	9	Deamidation (NQ)	_EEQYN(de)STYR_	EEQYN(1)STYR		EEQ(-36.02)YN(36.02)STYR		0	1	0	0	P01857	P01857	P01857	IGHG1	Ig gamma-1 chain C region	MULTI-MSMS	QEHF3_00527_LR	1	Urine_HILIC_TMT_deglyco	710.336	2	595.752	1189.49	73336.5	4.0483	0.0024118	192330	114.58	192340	114.58	710.334	42.031	0.92758	42.031	41.677	42.604	0					72	24	5	0.857253	0.00344794	0.0302794	4.17e-12
EEQYNSTYR	9	Deamidation (NQ)	_EEQYN(de)STYR_	EEQYN(1)STYR		EEQ(-36.02)YN(36.02)STYR		0	1	0	0	P01857	P01857	P01857	IGHG1	Ig gamma-1 chain C region	MULTI-MSMS	QEHF3_00527_LR	1	Urine_HILIC_TMT_deglyco	710.337	2	595.752	1189.49	72036.1	4.2157	0.0025115	192330	114.58	192330	114.58	710.334	43.064	1.9967	43.064	42.459	44.456	0					220	54	7	0.971417	0.0131264	0.546989	1.09e-35
EEQYNSTYR	9	2 Deamidation (NQ)	_EEQYN(de)STYR_	EEQ(1)YN(1)STYR		EEQ(155.11)YN(155.11)STYR		0	2	0	0	P01857	P01857	P01857	IGHG1	Ig gamma-1 chain C region	MULTI-MSMS	QEHF3_00527_LR	1	Urine_HILIC_TMT_deglyco	710.828	2	596.244	1190.47	72373.7	4.4391	0.0026468	192170	114.58	192180	114.58	710.825	44.576	0.64381	44.576	44.162	44.806	0					54	17	4	0.947785	0.00703509	0.18335	3.45e-12
EFDIENGTTK	10	Deamidation (NQ)	_EFDIEN(de)GTTK_	EFDIEN(1)GTTK		EFDIEN(188.96)GTTK		0	1	0	0	Q86SJ6	Q86SJ6	Q86SJ6	DSG4	Desmoglein-4	MULTI-MSMS	QEHF3_00527_LR	1	Urine_HILIC_TMT_deglyco	807.429	2	577.764	1153.51	68111.2	1.9188	0.0011086	396640	229.16	396640	229.16	806.927	64.44	0.56351	64.44	64.105	64.668	0					51	16	4	0.911993	0.000898539	0.00715679	1.18e-26
EFDIENGTTK	10	Deamidation (NQ)	_EFDIEN(de)GTTK_	EFDIEN(1)GTTK		EFDIEN(86.01)GTTK		0	1	0	0	Q86SJ6	Q86SJ6	Q86SJ6	DSG4	Desmoglein-4	MULTI-MSMS	QEHF3_00527_LR	1	Urine_HILIC_TMT_deglyco	538.287	3	385.512	1153.51	83978.7	0.58818	0.00022675	396290	152.78	396290	152.78	538.621	64.401	0.53078	64.401	64.137	64.668	0					36	15	3	0.871776	0.000504739	0.0042337	0.0035217
EGNATGHLVGR	11	Deamidation (NQ)	_EGN(de)ATGHLVGR_	EGN(1)ATGHLVGR		EGN(88.02)ATGHLVGR		0	1	0	0	O60494	O60494	O60494	CUBN	Cubilin	MULTI-MSMS	QEHF3_00527_LR	1	Urine_HILIC_TMT_deglyco	447.576	3	371.188	1110.54	89858.7	3.3998	0.001262	205790	76.387	205800	76.389	447.575	40.307	0.88585	40.307	39.944	40.83	0					87	23	5	0.795282	0.00857196	0.0365046	0.0009129
EHAVFTSNQEEQDPANHTCGVK	22	Deamidation (NQ)	_EHAVFTSNQEEQDPAN(de)HTCGVK_	EHAVFTSNQEEQDPAN(1)HTCGVK		EHAVFTSN(-85.29)Q(-86.61)EEQ(-39.68)DPAN(39.68)HTCGVK		0	1	0	0	O15204	O15204	O15204	ADAMDEC1	ADAM DEC1	MULTI-MSMS	QEHF3_00527_LR	1	Urine_HILIC_TMT_deglyco	740.362	4	625.526	2498.08	69899.1	5.0554	0.0031623	183180	114.58	183180	114.58	740.359	50.127	0.58881	50.127	49.74	50.329	0					46	16	5	0.733534	0.00192467	0.0144168	5.46e-21
EHEGAIYPDNTTDFQR	16	Deamidation (NQ)	_EHEGAIYPDN(de)TTDFQR_	EHEGAIYPDN(1)TTDFQR		EHEGAIYPDN(41.47)TTDFQ(-41.47)R		0	1	0	0	P00450	P00450	P00450	CP	Ceruloplasmin	MULTI-MSMS	QEHF3_00527_LR	1	Urine_HILIC_TMT_deglyco	708.67	3	631.947	1892.82	73135.8	3.9891	0.0025209	120880	76.388	120880	76.39	708.668	54.435	1.0374	54.435	54.082	55.119	3.81e-06					126	30	7	0.889723	0.00352406	0.092951	3.92e-11
EHEGAIYPDNTTDFQR	16	Deamidation (NQ)	_EHEGAIYPDN(de)TTDFQR_	EHEGAIYPDN(1)TTDFQR		EHEGAIYPDN(41.94)TTDFQ(-41.94)R		0	1	0	0	P00450	P00450	P00450	CP	Ceruloplasmin	MULTI-MSMS	QEHF3_00527_LR	1	Urine_HILIC_TMT_deglyco	1062	2	947.416	1892.82	56826.4	4.8572	0.0046018	120940	114.58	120950	114.59	1062	54.479	0.50583	54.479	54.217	54.723	0					33	14	3	0.758624	0.000925269	0.0196925	2.92e-19
EHEGAIYPDNTTDFQR	16	2 Deamidation (NQ)	_EHEGAIYPDN(de)TTDFQR_	EHEGAIYPDN(1)TTDFQ(1)R		EHEGAIYPDN(74.78)TTDFQ(74.78)R		0	2	0	0	P00450	P00450	P00450	CP	Ceruloplasmin	MULTI-MSMS	QEHF3_00527_LR	1	Urine_HILIC_TMT_deglyco	708.999	3	632.275	1893.8	72272.1	3.5782	0.0022624	120810	76.388	120820	76.39	708.663	56.308	0.72339	56.308	55.836	56.559	0					56	21	4	0.888808	0.00171573	0.0292471	0.00062927
EIANATAKPEDR	12	Deamidation (NQ)	_EIAN(de)ATAKPEDR_	EIAN(1)ATAKPEDR		EIAN(81.63)ATAKPEDR		0	1	0	1	P08473	P08473	P08473	MME	Neprilysin	MULTI-MSMS	QEHF3_00527_LR	1	Urine_HILIC_TMT_deglyco	591.999	3	439.221	1314.64	78126.8	5.1242	0.0022506	347830	152.78	347840	152.78	591.997	47.427	0.66087	47.427	47.129	47.79	0					65	18	5	0.613259	0.00546577	0.0917141	0.0014601
EIKNNQTEK	9	Deamidation (NQ)	_EIKNN(de)QTEK_	EIKN(0.031)N(0.969)QTEK		EIKN(-15)N(15)Q(-34.15)TEK		0	1	0	1	O15204	O15204	O15204	ADAMDEC1	ADAM DEC1	MULTI-MSMS	QEHF3_00527_LR	1	Urine_HILIC_TMT_deglyco	598.021	3	368.856	1103.55	79203.8	5.2336	0.0019305	621280	229.16	621290	229.17	598.019	43.361	0.76595	43.361	43.045	43.811	0					70	20	5	0.845051	0.00349791	0.0172887	0.0054317
EIRHNSTGCLR	11	Deamidation (NQ)	_EIRHN(de)STGCLR_	EIRHN(1)STGCLR		EIRHN(71.15)STGCLR		0	1	0	1	P10909;CON__P17697	P10909	P10909	CLU	Clusterin;Clusterin beta chain;Clusterin alpha chain	MULTI-MSMS	QEHF3_00527_LR	1	Urine_HILIC_TMT_deglyco	524.944	3	448.554	1342.64	82817.7	4.3734	0.0019617	170300	76.388	170300	76.389	524.942	35.781	1.3775	35.781	35.077	36.454	0					95	33	6	0.581411	0.00145506	0.019923	0.0080747
ELNILFLNKTDNGTYR	16	2 Deamidation (NQ)	_ELNILFLN(de)KTDN(de)GTYR_	ELNILFLN(1)KTDN(1)GTYR		ELN(-72.87)ILFLN(72.87)KTDN(128.5)GTYR		0	2	0	1	Q8N3J6	Q8N3J6	Q8N3J6	CADM2	Cell adhesion molecule 2	MULTI-MSMS	QEHF3_00527_LR	1	Urine_HILIC_TMT_deglyco	791.439	3	638.327	1911.96	69391	3.0484	0.0019459	239340	152.78	239340	152.78	791.437	89.868	0.42126	89.868	89.643	90.065	0					36	11	4	0.93283	0.0039258	0.066775	2.55e-26
ELPGVCNETMMALWEECKPCLK	22	2 Oxidation (M),Deamidation (NQ)	_ELPGVCN(de)ETMMALWEECKPCLK_	ELPGVCN(1)ETMMALWEECKPCLK	ELPGVCNETM(1)M(1)ALWEECKPCLK	ELPGVCN(132.01)ETMMALWEECKPCLK	ELPGVCNETM(132.01)M(132.01)ALWEECKPCLK	0	1	2	1	P10909	P10909	P10909	CLU	Clusterin;Clusterin beta chain;Clusterin alpha chain	MULTI-MSMS	QEHF3_00527_LR	1	Urine_HILIC_TMT_deglyco	855.425	4	682.8	2727.17	65358.6	2.1469	0.0014659	251720	171.87	251720	171.87	854.924	83.384	1.0501	83.384	82.907	83.957	0					141	27	7	0.946529	0.00229106	0.02333	2.74e-21
ELPGVCNETMMALWEECKPCLK	22	Oxidation (M),Deamidation (NQ)	_ELPGVCN(de)ETMMALWEECKPCLK_	ELPGVCN(1)ETMMALWEECKPCLK	ELPGVCNETM(0.989)M(0.011)ALWEECKPCLK	ELPGVCN(112.36)ETMMALWEECKPCLK	ELPGVCNETM(19.45)M(-19.45)ALWEECKPCLK	0	1	1	1	P10909	P10909	P10909	CLU	Clusterin;Clusterin beta chain;Clusterin alpha chain	MULTI-MSMS	QEHF3_00527_LR	1	Urine_HILIC_TMT_deglyco	851.177	4	678.802	2711.18	64997.2	3.8283	0.0025987	253200	171.87	253200	171.87	851.175	88.201	0.88982	88.201	87.878	88.768	7.63e-06					95	23	7	0.94824	0.00331862	0.0289825	8.56e-16
ELPGVCNETMMALWEECKPCLK	22	Oxidation (M),Deamidation (NQ)	_ELPGVCN(de)ETMMALWEECKPCLK_	ELPGVCN(1)ETMMALWEECKPCLK	ELPGVCNETM(0.038)M(0.962)ALWEECKPCLK	ELPGVCN(124.4)ETMMALWEECKPCLK	ELPGVCNETM(-13.99)M(13.99)ALWEECKPCLK	0	1	1	1	P10909	P10909	P10909	CLU	Clusterin;Clusterin beta chain;Clusterin alpha chain	MULTI-MSMS	QEHF3_00527_LR	1	Urine_HILIC_TMT_deglyco	1134.57	3	904.733	2711.18	57820.7	2.6715	0.002417	253290	229.16	253300	229.17	1134.56	91.13	0.36498	91.13	90.928	91.293	0					32	10	5	0.982819	0.00190585	0.0110958	8.81e-21
ELPGVCNETMMALWEECKPCLK	22	Oxidation (M),Deamidation (NQ)	_ELPGVCN(de)ETMMALWEECKPCLK_	ELPGVCN(1)ETMMALWEECKPCLK	ELPGVCNETM(0.008)M(0.992)ALWEECKPCLK	ELPGVCN(147.35)ETMMALWEECKPCLK	ELPGVCNETM(-20.84)M(20.84)ALWEECKPCLK	0	1	1	1	P10909	P10909	P10909	CLU	Clusterin;Clusterin beta chain;Clusterin alpha chain	MULTI-MSMS	QEHF3_00527_LR	1	Urine_HILIC_TMT_deglyco	850.926	4	678.802	2711.18	65141.4	2.4992	0.0016965	253200	171.87	253200	171.87	850.925	91.141	0.43741	91.141	90.928	91.365	0					66	12	8	0.92161	0.0116703	0.0539085	1.09e-25
ENGTISR	7	Deamidation (NQ)	_EN(de)GTISR_	EN(1)GTISR		EN(136.27)GTISR		0	1	0	0	P02763	P02763	P02763	ORM1	Alpha-1-acid glycoprotein 1	MULTI-MSMS	QEHF3_00527_LR	1	Urine_HILIC_TMT_deglyco	503.774	2	389.19	776.366	84842.9	4.3816	0.0017053	294410	114.58	294410	114.58	503.772	33.236	1.8458	33.236	32.39	34.236	0					152	44	5	0.997696	0.24234	1	1.65e-05
ENGTVSR	7	Deamidation (NQ)	_EN(de)GTVSR_	EN(1)GTVSR		EN(109.11)GTVSR		0	1	0	0	P19652	P19652	P19652	ORM2	Alpha-1-acid glycoprotein 2	MULTI-MSMS	QEHF3_00527_LR	1	Urine_HILIC_TMT_deglyco	496.765	2	382.183	762.351	87378.2	3.4592	0.001322	299810	114.58	299810	114.58	496.764	28.113	1.357	28.113	27.487	28.844	-1.91e-06					86	31	5	0.760463	0.0117005	0.10994	0.019348
ENLTAPGSDSAVFFEQGTTR	20	Deamidation (NQ)	_EN(de)LTAPGSDSAVFFEQGTTR_	EN(1)LTAPGSDSAVFFEQGTTR		EN(236.52)LTAPGSDSAVFFEQ(-236.52)GTTR		0	1	0	0	P00450	P00450	P00450	CP	Ceruloplasmin	MULTI-MSMS	QEHF3_00527_LR	1	Urine_HILIC_TMT_deglyco	1179.58	2	1064.5	2126.98	56127	3.7359	0.0039768	107640	114.58	107640	114.59	1179.08	75.838	0.53297	75.838	75.526	76.059	0					40	14	4	0.951198	0.00147601	0.0548962	2.04e-88
ENLTAPGSDSAVFFEQGTTR	20	Deamidation (NQ)	_EN(de)LTAPGSDSAVFFEQGTTR_	EN(1)LTAPGSDSAVFFEQGTTR		EN(117.42)LTAPGSDSAVFFEQ(-117.42)GTTR		0	1	0	0	P00450	P00450	P00450	CP	Ceruloplasmin	MULTI-MSMS	QEHF3_00527_LR	1	Urine_HILIC_TMT_deglyco	786.724	3	709.999	2126.98	69676.4	3.535	0.0025099	107590	76.388	107590	76.391	786.721	75.793	0.81561	75.793	75.457	76.273	0					91	22	6	0.780755	0.00727572	0.254314	3.67e-16
ENSTDYLYPEQLK	13	Deamidation (NQ)	_EN(de)STDYLYPEQLK_	EN(1)STDYLYPEQLK		EN(63.88)STDYLYPEQ(-63.88)LK		0	1	0	0	P00749	P00749	P00749	PLAU	Urokinase-type plasminogen activator;Urokinase-type plasminogen activator long chain A;Urokinase-type plasminogen activator short chain A;Urokinase-type plasminogen activator chain B	MULTI-MSMS	QEHF3_00527_LR	1	Urine_HILIC_TMT_deglyco	687.028	3	534.251	1599.73	73653.7	3.5869	0.0019163	285960	152.77	285960	152.78	687.026	72.951	0.67943	72.951	72.607	73.287	-7.63e-06					53	19	4	0.758037	0.000964603	0.00706902	0.0031189
EPGSNVTMSVDAECVPMVR	19	2 Oxidation (M),Deamidation (NQ)	_EPGSN(de)VTMSVDAECVPMVR_	EPGSN(1)VTMSVDAECVPMVR	EPGSNVTM(1)SVDAECVPM(1)VR	EPGSN(63.24)VTMSVDAECVPMVR	EPGSNVTM(63.24)SVDAECVPM(63.24)VR	0	1	2	0	Q08380	Q08380	Q08380	LGALS3BP	Galectin-3-binding protein	MULTI-MSMS	QEHF3_00527_LR	1	Urine_HILIC_TMT_deglyco	781.033	3	704.308	2109.9	69386.9	3.2196	0.0022676	108460	76.388	108460	76.39	781.03	60.523	1.0562	60.523	59.884	60.94	0					110	31	4	0.793541	0.00109303	0.0175795	0.00018319
ESRPPPGPGPGNTTR	15	Deamidation (NQ)	_ESRPPPGPGPGN(de)TTR_	ESRPPPGPGPGN(1)TTR		ESRPPPGPGPGN(131.39)TTR		0	1	0	1	Q3ZCQ3	Q3ZCQ3	Q3ZCQ3	FAM174B	Membrane protein FAM174B	MULTI-MSMS	QEHF3_00527_LR	1	Urine_HILIC_TMT_deglyco	583.977	3	507.587	1519.74	79811.6	4.3272	0.0021964	150490	76.388	150500	76.39	583.974	34.588	2.2616	34.588	33.623	35.884	0					147	55	5	0.951388	0.0055629	0.157205	1.09e-10
ETFSNFTASTEAQVK	15	Deamidation (NQ)	_ETFSN(de)FTASTEAQVK_	ETFSN(1)FTASTEAQVK		ETFSN(152.73)FTASTEAQ(-152.73)VK		0	1	0	0	P07306	P07306	P07306	ASGR1	Asialoglycoprotein receptor 1	MULTI-MSMS	QEHF3_00527_LR	1	Urine_HILIC_TMT_deglyco	707.373	3	554.262	1659.76	73153.5	2.9918	0.0016582	275640	152.78	275640	152.78	707.372	74.244	1.4648	74.244	73.597	75.062	-7.63e-06					133	41	6	0.9459	0.00776307	0.158453	2.04e-25
ETHLETNFTLK	11	Deamidation (NQ)	_ETHLETN(de)FTLK_	ETHLETN(1)FTLK		ETHLETN(157.68)FTLK		0	1	0	0	P40189	P40189	P40189	IL6ST	Interleukin-6 receptor subunit beta	MULTI-MSMS	QEHF3_00527_LR	1	Urine_HILIC_TMT_deglyco	598.003	3	445.226	1332.66	79435.1	2.5712	0.0011448	343140	152.78	343140	152.78	598.001	67.314	0.86638	67.314	66.994	67.86	0					85	25	5	0.967811	0.00289091	0.0502638	8.77e-15
FALLMTNCYATPSSNATDPLK	21	Oxidation (M),Deamidation (NQ)	_FALLMTNCYATPSSN(de)ATDPLK_	FALLMTNCYATPSSN(1)ATDPLK	FALLM(1)TNCYATPSSNATDPLK	FALLMTN(-87.41)CYATPSSN(87.41)ATDPLK	FALLM(128.38)TNCYATPSSNATDPLK	0	1	1	0	P07911	P07911	P07911	UMOD	Uromodulin;Uromodulin, secreted form	MULTI-MSMS	QEHF3_00527_LR	1	Urine_HILIC_TMT_deglyco	931.479	3	778.033	2331.08	62406.4	3.4063	0.0026502	196360	152.78	196360	152.78	931.143	89.475	1.8721	89.475	88.435	90.307	0					237	51	8	0.79263	0.00542031	0.0734186	8.17e-21
FALLMTNCYATPSSNATDPLK	21	Oxidation (M),Deamidation (NQ)	_FALLMTNCYATPSSN(de)ATDPLK_	FALLMTNCYATPSSN(1)ATDPLK	FALLM(1)TNCYATPSSNATDPLK	FALLMTN(-62.93)CYATPSSN(62.93)ATDPLK	FALLM(103.9)TNCYATPSSNATDPLK	0	1	1	0	P07911	P07911	P07911	UMOD	Uromodulin;Uromodulin, secreted form	MULTI-MSMS	QEHF3_00527_LR	1	Urine_HILIC_TMT_deglyco	698.611	4	583.776	2331.08	70556.9	2.5748	0.0015031	196280	114.58	196280	114.58	698.609	89.475	1.7735	89.475	88.435	90.209	0					225	48	8	0.983244	0.0430229	0.426838	9.72e-12
FALLMTNCYATPSSNATDPLK	21	Oxidation (M),Deamidation (NQ)	_FALLMTNCYATPSSN(de)ATDPLK_	FALLMTNCYATPSSN(1)ATDPLK	FALLM(1)TNCYATPSSNATDPLK	FALLMTN(-96.03)CYATPSSN(96.03)ATDPLK	FALLM(164.98)TNCYATPSSNATDPLK	0	1	1	0	P07911	P07911	P07911	UMOD	Uromodulin;Uromodulin, secreted form	MULTI-MSMS	QEHF3_00527_LR	1	Urine_HILIC_TMT_deglyco	1396.21	2	1166.55	2331.08	52229.9	2.8302	0.0033015	196440	229.16	196450	229.17	1396.21	89.456	0.53904	89.456	89.205	89.744	0					63	14	6	0.936614	0.0014706	0.0139586	5.51e-32
FALLMTNCYATPSSNATDPLK	21	Deamidation (NQ)	_FALLMTNCYATPSSN(de)ATDPLK_	FALLMTNCYATPSSN(1)ATDPLK		FALLMTN(-62.62)CYATPSSN(62.62)ATDPLK		0	1	0	0	P07911	P07911	P07911	UMOD	Uromodulin;Uromodulin, secreted form	MULTI-MSMS	QEHF3_00527_LR	1	Urine_HILIC_TMT_deglyco	925.815	3	772.701	2315.08	62325.6	3.061	0.0023652	197720	152.78	197720	152.78	925.813	89.838	0.7349	89.838	89.573	90.307	0					56	20	5	0.898976	0.00149962	0.0203817	5.41e-11
FALLMTNCYATPSSNATDPLK	21	Deamidation (NQ)	_FALLMTNCYATPSSN(de)ATDPLK_	FALLMTNCYATPSSN(1)ATDPLK		FALLMTN(-92.24)CYATPSSN(92.24)ATDPLK		0	1	0	0	P07911	P07911	P07911	UMOD	Uromodulin;Uromodulin, secreted form	MULTI-MSMS	QEHF3_00527_LR	1	Urine_HILIC_TMT_deglyco	925.814	3	772.701	2315.08	61895	1.9151	0.0014798	197720	152.78	197720	152.78	925.812	92.617	0.96657	92.617	92.13	93.097	0					137	30	8	0.872632	0.0143211	0.136513	5.35e-21
FALLMTNCYATPSSNATDPLK	21	Deamidation (NQ)	_FALLMTNCYATPSSN(de)ATDPLK_	FALLMTNCYATPSSN(1)ATDPLK		FALLMTN(-100.64)CYATPSSN(100.64)ATDPLK		0	1	0	0	P07911	P07911	P07911	UMOD	Uromodulin;Uromodulin, secreted form	MULTI-MSMS	QEHF3_00527_LR	1	Urine_HILIC_TMT_deglyco	694.612	4	579.778	2315.08	70343.3	1.2405	0.00071923	197630	114.58	197630	114.58	694.611	92.619	0.75754	92.619	92.159	92.917	0					109	23	9	0.90777	0.0093525	0.0747832	3.91e-25
FALLMTNCYATPSSNATDPLK	21	Deamidation (NQ)	_FALLMTNCYATPSSN(de)ATDPLK_	FALLMTNCYATPSSN(1)ATDPLK		FALLMTN(-183.3)CYATPSSN(183.3)ATDPLK		0	1	0	0	P07911	P07911	P07911	UMOD	Uromodulin;Uromodulin, secreted form	MULTI-MSMS	QEHF3_00527_LR	1	Urine_HILIC_TMT_deglyco	1388.21	2	1158.55	2315.08	51516.8	1.4336	0.0016609	197800	229.16	197800	229.16	1388.21	92.618	0.25687	92.618	92.479	92.735	0					33	7	6	0.945922	0.00278984	0.0213143	2.66e-265
FALLMTNCYATPSSNATDPLK	21	Oxidation (M),2 Deamidation (NQ)	_FALLMTN(de)CYATPSSN(de)ATDPLK_	FALLMTN(1)CYATPSSN(1)ATDPLK	FALLM(1)TNCYATPSSNATDPLK	FALLMTN(128.38)CYATPSSN(128.38)ATDPLK	FALLM(128.38)TNCYATPSSNATDPLK	0	2	1	0	P07911	P07911	P07911	UMOD	Uromodulin;Uromodulin, secreted form	MULTI-MSMS	QEHF3_00527_LR	1	Urine_HILIC_TMT_deglyco	931.472	3	778.361	2332.06	62478.1	2.8204	0.0021953	196280	152.78	196280	152.78	931.471	90.154	0.37685	90.154	89.995	90.372	0					46	10	5	0.947379	0.00531326	0.0415029	8.93e-21
FALLMTNCYATPSSNATDPLK	21	Oxidation (M),2 Deamidation (NQ)	_FALLMTN(de)CYATPSSN(de)ATDPLK_	FALLMTN(1)CYATPSSN(1)ATDPLK	FALLM(1)TNCYATPSSNATDPLK	FALLMTN(81.02)CYATPSSN(81.02)ATDPLK	FALLM(81.02)TNCYATPSSNATDPLK	0	2	1	0	P07911	P07911	P07911	UMOD	Uromodulin;Uromodulin, secreted form	MULTI-MSMS	QEHF3_00527_LR	1	Urine_HILIC_TMT_deglyco	698.856	4	584.022	2332.06	71749.4	1.3801	0.00080602	196190	114.58	196200	114.58	698.855	90.755	0.4828	90.755	90.542	91.025	0					54	13	5	0.896183	0.00599235	0.0465637	8.56e-08
FALLMTNCYATPSSNATDPLK	21	2 Deamidation (NQ)	_FALLMTN(de)CYATPSSN(de)ATDPLK_	FALLMTN(1)CYATPSSN(1)ATDPLK		FALLMTN(120.74)CYATPSSN(120.74)ATDPLK		0	2	0	0	P07911	P07911	P07911	UMOD	Uromodulin;Uromodulin, secreted form	MULTI-MSMS	QEHF3_00527_LR	1	Urine_HILIC_TMT_deglyco	925.804	3	773.029	2316.07	62238.2	0.79511	0.00061465	197630	152.78	197630	152.78	926.139	93.127	0.72085	93.127	92.852	93.573	0					88	22	6	0.889622	0.00114974	0.00389863	1.96e-16
FIFSLPPEIIHNPNFTVR	18	Deamidation (NQ)	_FIFSLPPEIIHNPN(de)FTVR_	FIFSLPPEIIHN(0.032)PN(0.968)FTVR		FIFSLPPEIIHN(-14.84)PN(14.84)FTVR		0	1	0	0	P55287	P55287	P55287	CDH11	Cadherin-11	MULTI-MSMS	QEHF3_00527_LR	1	Urine_HILIC_TMT_deglyco	791.442	3	714.718	2141.13	69740.7	2.8125	0.0020101	106880	76.388	106880	76.39	791.106	93.945	0.53125	93.945	93.819	94.35	0					63	16	7	0.866732	0.00675855	0.146352	3.28e-24
FLNDTMAVYEAK	12	Deamidation (NQ)	_FLN(de)DTMAVYEAK_	FLN(1)DTMAVYEAK		FLN(85.55)DTMAVYEAK		0	1	0	0	P29622	P29622	P29622	SERPINA4	Kallistatin	MULTI-MSMS	QEHF3_00527_LR	1	Urine_HILIC_TMT_deglyco	621.002	3	468.223	1401.65	77335.5	2.4105	0.0011287	326290	152.78	326290	152.78	621.334	90.006	0.42972	90.006	89.779	90.209	0					33	11	4	0.899898	0.00229322	0.0229401	0.00070729
FLNNGTCTAEGK	12	Deamidation (NQ)	_FLNN(de)GTCTAEGK_	FLN(0.002)N(0.998)GTCTAEGK		FLN(-26.37)N(26.37)GTCTAEGK		0	1	0	0	P05156	P05156	P05156	CFI	Complement factor I;Complement factor I heavy chain;Complement factor I light chain	MULTI-MSMS	QEHF3_00527_LR	1	Urine_HILIC_TMT_deglyco	886.463	2	656.796	1311.58	65730.2	4.0769	0.0026777	348910	229.16	348910	229.17	885.959	62.058	0.62105	62.058	61.69	62.311	3.81e-06					62	18	5	0.945558	0.00248527	0.0611988	5.34e-29
FLNNGTCTAEGK	12	Deamidation (NQ)	_FLNN(de)GTCTAEGK_	FLN(0.11)N(0.89)GTCTAEGK		FLN(-9.06)N(9.06)GTCTAEGK		0	1	0	0	P05156	P05156	P05156	CFI	Complement factor I;Complement factor I heavy chain;Complement factor I light chain	MULTI-MSMS	QEHF3_00527_LR	1	Urine_HILIC_TMT_deglyco	590.976	3	438.199	1311.58	77718.9	3.282	0.0014382	348640	152.78	348650	152.78	590.975	62.01	1.0031	62.01	61.437	62.44	3.81e-06					89	30	5	0.926957	0.00328748	0.0844596	2.78e-05
FNLTETSEAEIHQSFQHLLR	20	Deamidation (NQ)	_FN(de)LTETSEAEIHQSFQHLLR_	FN(1)LTETSEAEIHQSFQHLLR		FN(186.63)LTETSEAEIHQ(-186.63)SFQ(-196.94)HLLR		0	1	0	0	P01011	P01011	P01011	SERPINA3	Alpha-1-antichymotrypsin;Alpha-1-antichymotrypsin His-Pro-less	MULTI-MSMS	QEHF3_00527_LR	1	Urine_HILIC_TMT_deglyco	658.593	4	601.05	2400.17	74898.5	1.2405	0.00074561	95319	57.292	95321	57.292	658.592	90.88	0.49542	90.88	90.729	91.224	0					48	14	6	0.953075	0.0174437	0.244406	1.02e-50
FNLTETSEAEIHQSFQHLLR	20	Deamidation (NQ)	_FN(de)LTETSEAEIHQSFQHLLR_	FN(1)LTETSEAEIHQSFQHLLR		FN(211.17)LTETSEAEIHQ(-211.17)SFQ(-247.23)HLLR		0	1	0	0	P01011	P01011	P01011	SERPINA3	Alpha-1-antichymotrypsin;Alpha-1-antichymotrypsin His-Pro-less	MULTI-MSMS	QEHF3_00527_LR	1	Urine_HILIC_TMT_deglyco	877.789	3	801.064	2400.17	64217	1.6508	0.0013224	95359	76.389	95361	76.39	877.788	90.877	0.22839	90.877	90.762	90.991	0					21	6	5	0.860048	0.00447073	0.0729831	1.08e-104
FNPGAESVVLSNSTLK	16	Deamidation (NQ)	_FNPGAESVVLSN(de)STLK_	FNPGAESVVLSN(1)STLK		FN(-116.91)PGAESVVLSN(116.91)STLK		0	1	0	0	Q13201	Q13201	Q13201	MMRN1	Multimerin-1;Platelet glycoprotein Ia*;155 kDa platelet multimerin	MULTI-MSMS	QEHF3_00527_LR	1	Urine_HILIC_TMT_deglyco	708.4	3	555.289	1662.85	71983.3	1.5582	0.00086524	275130	152.78	275130	152.78	708.065	82.211	1.3535	82.211	81.736	83.09	0					142	36	6	0.978002	0.0142965	0.122993	4.11e-11
FNPGAESVVLSNSTLK	16	Deamidation (NQ)	_FNPGAESVVLSN(de)STLK_	FNPGAESVVLSN(1)STLK		FN(-168.94)PGAESVVLSN(168.94)STLK		0	1	0	0	Q13201	Q13201	Q13201	MMRN1	Multimerin-1;Platelet glycoprotein Ia*;155 kDa platelet multimerin	MULTI-MSMS	QEHF3_00527_LR	1	Urine_HILIC_TMT_deglyco	1062.1	2	832.431	1662.85	60249.2	2.5735	0.0021423	275290	229.16	275300	229.16	1062.09	82.158	0.77866	82.158	81.842	82.62	0					59	20	4	0.711676	0.000660537	0.00412749	2.17e-43
FNPGAESVVLSNSTLK	16	Deamidation (NQ)	_FNPGAESVVLSN(de)STLK_	FNPGAESVVLSN(1)STLK		FN(-76.22)PGAESVVLSN(76.22)STLK		0	1	0	0	Q13201	Q13201	Q13201	MMRN1	Multimerin-1;Platelet glycoprotein Ia*;155 kDa platelet multimerin	MULTI-MSMS	QEHF3_00527_LR	1	Urine_HILIC_TMT_deglyco	531.301	4	416.719	1662.85	83674.8	1.2727	0.00053037	274960	114.58	274960	114.58	531.3	82.159	0.70465	82.159	81.842	82.546	0					28	18	2	0.58329	9.9e-05	0.0021754	2.87e-05
FNTTYINIGSSYFPEHGYFR	20	Deamidation (NQ)	_FN(de)TTYINIGSSYFPEHGYFR_	FN(1)TTYINIGSSYFPEHGYFR		FN(45.67)TTYIN(-45.67)IGSSYFPEHGYFR		0	1	0	0	Q9H8L6	Q9H8L6	Q9H8L6	MMRN2	Multimerin-2	MULTI-MSMS	QEHF3_00527_LR	1	Urine_HILIC_TMT_deglyco	882.1	3	805.374	2413.1	64676.3	2.1415	0.0017247	94848	76.388	94850	76.39	882.097	91.142	0.19594	91.142	91.062	91.258	0					22	5	5	0.859665	0.000743866	0.0123387	9.26e-10
FTNQTQGR	8	Deamidation (NQ)	_FTN(de)QTQGR_	FTN(0.999)Q(0.001)TQGR		FTN(28.48)Q(-28.48)TQ(-82.87)GR		0	1	0	0	O75192	O75192	O75192	PEX11A	Peroxisomal membrane protein 11A	MULTI-MSMS	QEHF3_00527_LR	1	Urine_HILIC_TMT_deglyco	591.311	2	476.728	951.441	78297.9	4.0082	0.0019108	240350	114.58	240350	114.58	591.309	41.892	0.96613	41.892	41.567	42.533	0					53	25	4	0.844894	0.00457446	0.0779365	0.00058327
FVGTPEVNQTTLYQR	15	Deamidation (NQ)	_FVGTPEVN(de)QTTLYQR_	FVGTPEVN(1)QTTLYQR		FVGTPEVN(48.5)Q(-48.5)TTLYQ(-120.33)R		0	1	0	0	P01033	P01033	P01033	TIMP1	Metalloproteinase inhibitor 1	MULTI-MSMS	QEHF3_00527_LR	1	Urine_HILIC_TMT_deglyco	662.021	3	585.297	1752.87	74948.4	3.6303	0.0021248	130510	76.388	130510	76.39	661.685	70.693	0.94579	70.693	70.302	71.247	0					88	23	5	0.89268	0.00710836	0.0756885	4.54e-55
FVGTPEVNQTTLYQR	15	Deamidation (NQ)	_FVGTPEVN(de)QTTLYQR_	FVGTPEVN(1)QTTLYQR		FVGTPEVN(40.61)Q(-40.61)TTLYQ(-141.29)R		0	1	0	0	P01033	P01033	P01033	TIMP1	Metalloproteinase inhibitor 1	MULTI-MSMS	QEHF3_00527_LR	1	Urine_HILIC_TMT_deglyco	992.529	2	877.441	1752.87	62448.8	4.3723	0.0038365	130590	114.58	130590	114.59	992.023	70.741	0.57935	70.741	70.437	71.016	0					54	16	4	0.721704	0.00260248	0.034042	2.43e-81
FVNVTVTPEDQCRPNNVCTGVLTR	24	Deamidation (NQ)	_FVN(de)VTVTPEDQCRPNNVCTGVLTR_	FVN(1)VTVTPEDQCRPNNVCTGVLTR		FVN(149.04)VTVTPEDQ(-149.04)CRPN(-177.52)N(-182.63)VCTGVLTR		0	1	0	1	P20160	P20160	P20160	AZU1	Azurocidin	MULTI-MSMS	QEHF3_00527_LR	1	Urine_HILIC_TMT_deglyco	1003.51	3	926.45	2776.33	61343.6	4.2457	0.0039335	82452	76.388	82457	76.392	1003.17	71.405	0.53723	71.405	71.148	71.685	0					48	15	4	0.874973	0.00177467	0.0361161	1.23e-95
FVNVTVTPEDQCRPNNVCTGVLTR	24	Deamidation (NQ)	_FVN(de)VTVTPEDQCRPNNVCTGVLTR_	FVN(1)VTVTPEDQCRPNNVCTGVLTR		FVN(88.54)VTVTPEDQ(-88.54)CRPN(-95.12)N(-96.1)VCTGVLTR		0	1	0	1	P20160	P20160	P20160	AZU1	Azurocidin	MULTI-MSMS	QEHF3_00527_LR	1	Urine_HILIC_TMT_deglyco	752.634	4	695.089	2776.33	69420.3	3.6069	0.0025071	82422	57.291	82426	57.293	752.631	71.41	0.5049	71.41	71.18	71.685	0					46	14	6	0.821288	0.00155816	0.0198209	4.35e-12
GASNLTWR	8	Deamidation (NQ)	_GASN(de)LTWR_	GASN(1)LTWR		GASN(111.46)LTWR		0	1	0	0	P15586	P15586	P15586	GNS	N-acetylglucosamine-6-sulfatase	MULTI-MSMS	QEHF3_00527_LR	1	Urine_HILIC_TMT_deglyco	567.811	2	453.227	904.44	80632.6	4.0115	0.0018181	252810	114.58	252820	114.58	567.809	57.728	0.63844	57.728	57.454	58.092	0					53	18	4	0.84075	0.00673576	0.187736	0.010174
GDKNVTMGQSSAR	13	Oxidation (M),Deamidation (NQ)	_GDKN(de)VTMGQSSAR_	GDKN(1)VTMGQSSAR	GDKNVTM(1)GQSSAR	GDKN(36.96)VTMGQ(-36.96)SSAR	GDKNVTM(56.46)GQSSAR	0	1	1	1	P48960	P48960	P48960	CD97	CD97 antigen;CD97 antigen subunit alpha;CD97 antigen subunit beta	MULTI-MSMS	QEHF3_00527_LR	1	Urine_HILIC_TMT_deglyco	609.323	3	456.546	1366.61	78985.5	4.8794	0.0022277	334630	152.78	334640	152.78	609.32	35.592	0.8885	35.592	35.077	35.965	0					58	21	4	0.904826	0.00235182	0.0228742	0.0062969
GDNNLTR	7	Deamidation (NQ)	_GDNN(de)LTR_	GDN(0.023)N(0.977)LTR		GDN(-16.36)N(16.36)LTR		0	1	0	0	P00742	P00742	P00742	F10	Coagulation factor X;Factor X light chain;Factor X heavy chain;Activated factor Xa heavy chain	MULTI-MSMS	QEHF3_00527_LR	1	Urine_HILIC_TMT_deglyco	510.271	2	395.688	789.362	86594.4	4.6721	0.0018487	289570	114.58	289580	114.58	510.269	34.506	1.0823	34.506	34.116	35.198	0					62	26	4	0.802455	0.031976	0.256058	0.024784
GENFTETDVK	10	Deamidation (NQ)	_GEN(de)FTETDVK_	GEN(1)FTETDVK		GEN(110.84)FTETDVK		0	1	0	0	P04156	P04156	P04156	PRNP	Major prion protein	MULTI-MSMS	QEHF3_00527_LR	1	Urine_HILIC_TMT_deglyco	533.617	3	380.84	1139.5	82522.6	4.1818	0.0015926	401150	152.78	401160	152.78	533.616	57.234	0.81547	57.234	56.894	57.71	-3.81e-06					93	24	6	0.841295	0.00365975	0.139187	0.00043333
GENFTETDVK	10	Deamidation (NQ)	_GEN(de)FTETDVK_	GEN(1)FTETDVK		GEN(142.97)FTETDVK		0	1	0	0	P04156	P04156	P04156	PRNP	Major prion protein	MULTI-MSMS	QEHF3_00527_LR	1	Urine_HILIC_TMT_deglyco	799.923	2	570.756	1139.5	67939.7	5.341	0.0030484	401510	229.16	401510	229.17	799.92	57.249	0.84686	57.249	56.797	57.644	0					106	25	6	0.93672	0.0186597	0.695252	9.67e-08
GEYFVEMYYRNETQHEPYPLMLPGCSPSCPLER	33	2 Oxidation (M),Deamidation (NQ)	_GEYFVEMYYRN(de)ETQHEPYPLMLPGCSPSCPLER_	GEYFVEMYYRN(0.979)ETQ(0.021)HEPYPLMLPGCSPSCPLER	GEYFVEM(1)YYRNETQHEPYPLM(1)LPGCSPSCPLER	GEYFVEMYYRN(16.79)ETQ(-16.79)HEPYPLMLPGCSPSCPLER	GEYFVEM(98.64)YYRNETQHEPYPLM(98.64)LPGCSPSCPLER	0	1	2	1	P15309	P15309	P15309	ACPP	Prostatic acid phosphatase;PAPf39	MULTI-MSMS	QEHF3_00527_LR	1	Urine_HILIC_TMT_deglyco	1079.25	4	1021.45	4081.76	58953.2	3.5854	0.0036623	56088	57.291	56092	57.295	1079.49	87.85	0.59156	87.85	87.586	88.177	7.63e-06					53	15	5	0.799913	0.0014178	0.0366432	1.46e-19
GGGGSQINSTR	11	Deamidation (NQ)	_GGGGSQIN(de)STR_	GGGGSQIN(1)STR		GGGGSQ(-42.44)IN(42.44)STR		0	1	0	0	P47974	P47974	P47974	ZFP36L2	Zinc finger protein 36, C3H1 type-like 2	MULTI-MSMS	QEHF3_00527_LR	1	Urine_HILIC_TMT_deglyco	632.331	2	517.747	1033.48	77641.2	4.4378	0.0022977	221310	114.58	221310	114.58	632.328	31.744	1.1724	31.744	31.176	32.349	0					72	17	5	0.825888	0.00215954	0.0117868	3.1e-08
GGKNSTWSGESK	12	Deamidation (NQ)	_GGKN(de)STWSGESK_	GGKN(1)STWSGESK		GGKN(57.62)STWSGESK		0	1	0	1	P19338	P19338	P19338	NCL	Nucleolin	MULTI-MSMS	QEHF3_00527_LR	1	Urine_HILIC_TMT_deglyco	642.691	3	413.526	1237.56	76973.2	5.5168	0.0022813	554160	229.16	554170	229.16	642.689	48.477	0.85463	48.477	48.169	49.024	0					70	24	5	0.600598	0.00330482	0.0146585	0.018932
GHTLTLNFTR	10	Deamidation (NQ)	_GHTLTLN(de)FTR_	GHTLTLN(1)FTR		GHTLTLN(118.81)FTR		0	1	0	0	P11279	P11279	P11279	LAMP1	Lysosome-associated membrane glycoprotein 1	MULTI-MSMS	QEHF3_00527_LR	1	Urine_HILIC_TMT_deglyco	463.929	3	387.54	1159.6	88897.7	2.097	0.00081266	197110	76.387	197110	76.388	463.928	62.391	0.69376	62.391	62.047	62.74	-3.81e-06					82	20	6	0.83616	0.00216378	0.0257986	0.00013521
GHVNITR	7	Deamidation (NQ)	_GHVN(de)ITR_	GHVN(1)ITR		GHVN(126.04)ITR		0	1	0	0	P00734	P00734	P00734	F2	Prothrombin;Activation peptide fragment 1;Activation peptide fragment 2;Thrombin light chain;Thrombin heavy chain	MULTI-MSMS	QEHF3_00527_LR	1	Urine_HILIC_TMT_deglyco	513.801	2	399.217	796.419	85277.9	4.6695	0.0018641	287020	114.58	287020	114.58	513.798	35.544	2.0233	35.544	35.077	37.1	0					127	49	5	0.885112	0.00706267	0.0881125	0.0014216
GLNLTEDTYKPR	12	Deamidation (NQ)	_GLN(de)LTEDTYKPR_	GLN(1)LTEDTYKPR		GLN(149.69)LTEDTYKPR		0	1	0	1	Q08380	Q08380	Q08380	LGALS3BP	Galectin-3-binding protein	MULTI-MSMS	QEHF3_00527_LR	1	Urine_HILIC_TMT_deglyco	622.685	3	469.909	1406.7	77787.2	2.7633	0.0012985	325120	152.78	325120	152.78	622.684	63.03	0.97148	63.03	62.677	63.648	0					107	28	6	0.761183	0.0158036	0.352718	6.75e-11
GLNLTEDTYKPR	12	Deamidation (NQ)	_GLN(de)LTEDTYKPR_	GLN(1)LTEDTYKPR		GLN(76.31)LTEDTYKPR		0	1	0	1	Q08380	Q08380	Q08380	LGALS3BP	Galectin-3-binding protein	MULTI-MSMS	QEHF3_00527_LR	1	Urine_HILIC_TMT_deglyco	934.027	2	704.359	1406.7	65378.3	3.5567	0.0025052	325350	229.16	325350	229.16	934.023	63.122	0.40533	63.122	62.844	63.25	3.81e-06					25	11	3	0.405494	0.000611206	0.00775055	0.0019744
GLNVTLSSTGR	11	Deamidation (NQ)	_GLN(de)VTLSSTGR_	GLN(1)VTLSSTGR		GLN(154.36)VTLSSTGR		0	1	0	0	P0C0L5;P0C0L4	P0C0L5	P0C0L5	C4B;C4A	Complement C4-B;Complement C4 beta chain;Complement C4-B alpha chain;C4a anaphylatoxin;C4b-B;C4d-B;Complement C4 gamma chain;Complement C4-A;Complement C4 beta chain;Complement C4-A alpha chain;C4a anaphylatoxin;C4b-A;C4d-A;Complement C4 gamma chain	MULTI-MSMS	QEHF3_00527_LR	1	Urine_HILIC_TMT_deglyco	667.879	2	553.296	1104.58	76445.2	3.3765	0.0018682	207090	114.58	207090	114.58	667.877	60.595	1.0544	60.595	60.183	61.237	0					97	31	5	0.773482	0.00574099	0.123287	6.47e-14
GNETIVNLIHSTR	13	Deamidation (NQ)	_GN(de)ETIVNLIHSTR_	GN(1)ETIVNLIHSTR		GN(67.36)ETIVN(-67.36)LIHSTR		0	1	0	0	P16870	P16870	P16870	CPE	Carboxypeptidase E	MULTI-MSMS	QEHF3_00527_LR	1	Urine_HILIC_TMT_deglyco	561.98	3	485.591	1453.75	81753.8	2.8988	0.0014076	157310	76.387	157310	76.388	561.978	72.625	0.86486	72.625	72.117	72.982	0					66	24	5	0.763162	0.00228802	0.0313466	3.05e-05
GNETLHYETFGK	12	Deamidation (NQ)	_GN(de)ETLHYETFGK_	GN(1)ETLHYETFGK		GN(112.44)ETLHYETFGK		0	1	0	0	P13598	P13598	P13598	ICAM2	Intercellular adhesion molecule 2	MULTI-MSMS	QEHF3_00527_LR	1	Urine_HILIC_TMT_deglyco	618.995	3	466.217	1395.63	77100.8	3.5589	0.0016592	327690	152.78	327700	152.78	618.993	61.657	0.77796	61.657	61.237	62.015	0					91	23	6	0.823971	0.00300894	0.135286	1.97e-05
GNITEYQCHQYITK	14	Deamidation (NQ)	_GN(de)ITEYQCHQYITK_	GN(1)ITEYQCHQYITK		GN(34.2)ITEYQ(-34.2)CHQ(-67.26)YITK		0	1	0	0	Q92896	Q92896	Q92896	GLG1	Golgi apparatus protein 1	MULTI-MSMS	QEHF3_00527_LR	1	Urine_HILIC_TMT_deglyco	739.052	3	585.938	1754.79	71598.2	4.2673	0.0025004	260740	152.78	260740	152.78	739.048	59.333	0.41933	59.333	59.141	59.56	0					39	12	5	0.784817	0.00149056	0.028138	0.00016448
GNVNGTFIIHPDSGNLTVAR	20	2 Deamidation (NQ)	_GN(de)VNGTFIIHPDSGN(de)LTVAR_	GN(0.579)VN(0.421)GTFIIHPDSGN(1)LTVAR		GN(1.38)VN(-1.38)GTFIIHPDSGN(69.16)LTVAR		0	2	0	0	Q9HBB8	Q9HBB8	Q9HBB8	CDHR5	Cadherin-related family member 5	MULTI-MSMS	QEHF3_00527_LR	1	Urine_HILIC_TMT_deglyco	772.076	3	695.352	2083.03	71005.6	3.5388	0.0024607	109850	76.388	109860	76.39	772.408	71.07	0.50764	71.07	70.871	71.378	0					34	14	3	0.435518	0.00088164	0.00823179	2.06e-05
GPSTPLPEDPNWNVTEFHTTPK	22	Deamidation (NQ)	_GPSTPLPEDPNWN(de)VTEFHTTPK_	GPSTPLPEDPN(0.055)WN(0.945)VTEFHTTPK		GPSTPLPEDPN(-12.38)WN(12.38)VTEFHTTPK		0	1	0	0	P15144	P15144	P15144	ANPEP	Aminopeptidase N	MULTI-MSMS	QEHF3_00527_LR	1	Urine_HILIC_TMT_deglyco	732.131	4	617.046	2464.15	70250.1	3.6726	0.0022662	185690	114.58	185700	114.58	731.877	76.03	0.93301	76.03	75.559	76.492	0					96	25	5	0.66218	0.00190531	0.0174776	2.11e-08
GPVQRYPGNQTTC	13	Deamidation (NQ)	_GPVQRYPGN(de)QTTC_	GPVQRYPGN(0.959)Q(0.041)TTC		GPVQ(-59.85)RYPGN(13.66)Q(-13.66)TTC		0	1	0	1	O00175	O00175	O00175	CCL24	C-C motif chemokine 24	MULTI-MSMS	QEHF3_00527_LR	1	Urine_HILIC_TMT_deglyco	854.925	2	739.838	1477.66	64659.1	4.866	0.0036001	154880	114.58	154880	114.59	854.422	45.068	0.71507	45.068	44.84	45.555	-3.81e-06					59	19	4	0.785647	0.00229483	0.0611566	1.32e-05
GRPNITHAVPK	11	Deamidation (NQ)	_GRPN(de)ITHAVPK_	GRPN(1)ITHAVPK		GRPN(45.43)ITHAVPK		0	1	0	1	P09529	P09529	P09529	INHBB	Inhibin beta B chain	MULTI-MSMS	QEHF3_00527_LR	1	Urine_HILIC_TMT_deglyco	413.003	4	298.421	1189.66	94283	4.0395	0.0012055	383960	114.58	383960	114.58	413.002	46.884	0.80243	46.884	46.679	47.482	0					65	21	4	0.893921	0.00105888	0.00156671	0.017427
GSFTSPGYPGTYPNNTYCEWVLVAPAGR	28	Deamidation (NQ)	_GSFTSPGYPGTYPN(de)NTYCEWVLVAPAGR_	GSFTSPGYPGTYPN(0.983)N(0.017)TYCEWVLVAPAGR		GSFTSPGYPGTYPN(17.69)N(-17.69)TYCEWVLVAPAGR		0	1	0	0	O60494	O60494	O60494	CUBN	Cubilin	MULTI-MSMS	QEHF3_00527_LR	1	Urine_HILIC_TMT_deglyco	1098.2	3	1021.47	3061.39	57807	2.4969	0.0025505	74782	76.388	74785	76.39	1098.19	91.234	0.34004	91.234	91.025	91.365	0					43	9	7	0.973764	0.00227666	0.0284043	2.42e-46
GSNGTICDNQR	11	Deamidation (NQ)	_GSN(de)GTICDNQR_	GSN(1)GTICDNQR		GSN(66.82)GTICDN(-66.82)Q(-72.66)R		0	1	0	0	Q9UBP4	Q9UBP4	Q9UBP4	DKK3	Dickkopf-related protein 3	MULTI-MSMS	QEHF3_00527_LR	1	Urine_HILIC_TMT_deglyco	726.343	2	611.759	1221.5	70110.2	4.6779	0.0028617	187300	114.58	187300	114.58	726.34	34.476	0.44902	34.476	34.236	34.685	0					28	10	4	0.926843	0.000783871	0.00267402	0.017748
GSVALVIHNITAQENGTYR	19	Deamidation (NQ)	_GSVALVIHNITAQEN(de)GTYR_	GSVALVIHNITAQ(0.286)EN(0.714)GTYR		GSVALVIHN(-44.52)ITAQ(-3.97)EN(3.97)GTYR		0	1	0	0	Q7KYR7	Q7KYR7	Q7KYR7	BTN2A1	Butyrophilin subfamily 2 member A1	MULTI-MSMS	QEHF3_00527_LR	1	Urine_HILIC_TMT_deglyco	758.745	3	682.02	2043.04	70713.5	2.0779	0.0014172	112000	76.388	112000	76.39	758.743	84.57	0.5368	84.57	84.246	84.782	0					49	14	4	0.833679	0.00156099	0.0354937	6.05e-06
GSVALVIHNITAQENGTYR	19	2 Deamidation (NQ)	_GSVALVIHN(de)ITAQEN(de)GTYR_	GSVALVIHN(1)ITAQ(0.003)EN(0.997)GTYR		GSVALVIHN(74.19)ITAQ(-25.95)EN(25.95)GTYR		0	2	0	0	Q7KYR7	Q7KYR7	Q7KYR7	BTN2A1	Butyrophilin subfamily 2 member A1	MULTI-MSMS	QEHF3_00527_LR	1	Urine_HILIC_TMT_deglyco	759.072	3	682.348	2044.02	70429.2	2.8994	0.0019784	111950	76.387	111950	76.389	759.07	87.449	0.65484	87.449	87.111	87.766	0					58	17	4	0.786362	0.00144983	0.0131296	1.63e-19
GSVALVIHNITAQENGTYR	19	2 Deamidation (NQ)	_GSVALVIHN(de)ITAQEN(de)GTYR_	GSVALVIHN(1)ITAQ(0.056)EN(0.944)GTYR		GSVALVIHN(54.14)ITAQ(-12.28)EN(12.28)GTYR		0	2	0	0	Q7KYR7	Q7KYR7	Q7KYR7	BTN2A1	Butyrophilin subfamily 2 member A1	MULTI-MSMS	QEHF3_00527_LR	1	Urine_HILIC_TMT_deglyco	759.071	3	682.348	2044.02	70584.6	2.3349	0.0015932	111950	76.387	111950	76.389	759.07	89.481	0.78913	89.481	89.096	89.885	-7.63e-06					92	21	7	0.915217	0.00329367	0.0292272	1.52e-12
GVFITNETGQPLIGK	15	Deamidation (NQ)	_GVFITN(de)ETGQPLIGK_	GVFITN(1)ETGQPLIGK		GVFITN(50.32)ETGQ(-50.32)PLIGK		0	1	0	0	P10253	P10253	P10253	GAA	Lysosomal alpha-glucosidase;76 kDa lysosomal alpha-glucosidase;70 kDa lysosomal alpha-glucosidase	MULTI-MSMS	QEHF3_00527_LR	1	Urine_HILIC_TMT_deglyco	678.729	3	525.619	1573.84	74818.5	1.897	0.00099707	290660	152.77	290660	152.78	678.728	82.094	0.88431	82.094	81.736	82.62	7.63e-06					100	23	6	0.863852	0.00322561	0.018015	8.83e-11
GVFITNETGQPLIGK	15	Deamidation (NQ)	_GVFITN(de)ETGQPLIGK_	GVFITN(1)ETGQPLIGK		GVFITN(64.27)ETGQ(-64.27)PLIGK		0	1	0	0	P10253	P10253	P10253	GAA	Lysosomal alpha-glucosidase;76 kDa lysosomal alpha-glucosidase;70 kDa lysosomal alpha-glucosidase	MULTI-MSMS	QEHF3_00527_LR	1	Urine_HILIC_TMT_deglyco	1017.59	2	787.925	1573.84	60999.3	2.6855	0.002116	290840	229.16	290840	229.16	1017.09	82.12	0.56139	82.12	81.842	82.403	0					44	14	4	0.830199	0.000785113	0.00425961	2.34e-18
GVFITNETGQPLIGK	15	Deamidation (NQ)	_GVFITN(de)ETGQPLIGK_	GVFITN(1)ETGQPLIGK		GVFITN(50.54)ETGQ(-50.54)PLIGK		0	1	0	0	P10253	P10253	P10253	GAA	Lysosomal alpha-glucosidase;76 kDa lysosomal alpha-glucosidase;70 kDa lysosomal alpha-glucosidase	MULTI-MSMS	QEHF3_00527_LR	1	Urine_HILIC_TMT_deglyco	509.048	4	394.466	1573.84	87044.4	1.1992	0.00047303	290470	114.58	290470	114.58	509.298	82.089	0.56139	82.089	81.842	82.403	-7.63e-06					35	14	3	0.884361	0.000225985	0.00163199	9.15e-11
GWNWTSGFNK	10	Deamidation (NQ)	_GWN(de)WTSGFNK_	GWN(1)WTSGFNK		GWN(93.85)WTSGFN(-93.85)K		0	1	0	0	P15328	P15328	P15328	FOLR1	Folate receptor alpha	MULTI-MSMS	QEHF3_00527_LR	1	Urine_HILIC_TMT_deglyco	552.961	3	399.849	1196.53	81627.5	2.887	0.0011544	382080	152.78	382090	152.78	552.625	86.25	1.3403	86.25	85.592	86.932	7.63e-06					107	29	6	0.875424	0.00163469	0.0214503	0.00083293
GWNWTSGFNK	10	Deamidation (NQ)	_GWN(de)WTSGFNK_	GWN(1)WTSGFNK		GWN(105.88)WTSGFN(-105.88)K		0	1	0	0	P15328	P15328	P15328	FOLR1	Folate receptor alpha	MULTI-MSMS	QEHF3_00527_LR	1	Urine_HILIC_TMT_deglyco	828.436	2	599.27	1196.53	66625.4	4.6894	0.0028102	382400	229.16	382410	229.17	828.433	86.213	1.3429	86.213	85.437	86.779	0					95	28	5	0.911926	0.00685038	0.120364	4.51e-08
HANWTLTPLK	10	Deamidation (NQ)	_HAN(de)WTLTPLK_	HAN(1)WTLTPLK		HAN(65.28)WTLTPLK		0	1	0	0	P27169	P27169	P27169	PON1	Serum paraoxonase/arylesterase 1	MULTI-MSMS	QEHF3_00527_LR	1	Urine_HILIC_TMT_deglyco	547.325	3	394.549	1180.62	83125.9	3.7279	0.0014708	387220	152.78	387220	152.78	547.658	70.638	0.50542	70.638	70.403	70.908	0					32	14	3	0.641666	0.000563154	0.00932738	0.012931
HEEGHMLNCTCFGQGR	16	Oxidation (M),Deamidation (NQ)	_HEEGHMLN(de)CTCFGQGR_	HEEGHMLN(1)CTCFGQGR	HEEGHM(1)LNCTCFGQGR	HEEGHMLN(57.08)CTCFGQ(-57.08)GR	HEEGHM(83.86)LNCTCFGQGR	0	1	1	0	P02751	P02751	P02751	FN1	Fibronectin;Anastellin;Ugl-Y1;Ugl-Y2;Ugl-Y3	MULTI-MSMS	QEHF3_00527_LR	1	Urine_HILIC_TMT_deglyco	545.741	4	488.198	1948.76	81072.1	3.4523	0.0016854	117350	57.29	117350	57.292	545.739	43.525	0.89986	43.525	43.227	44.127	0					71	24	5	0.727527	0.00422537	0.0443446	2.11e-05
HEEGHMLNCTCFGQGR	16	Deamidation (NQ)	_HEEGHMLN(de)CTCFGQGR_	HEEGHMLN(0.999)CTCFGQ(0.001)GR		HEEGHMLN(32.23)CTCFGQ(-32.23)GR		0	1	0	0	P02751	P02751	P02751	FN1	Fibronectin;Anastellin;Ugl-Y1;Ugl-Y2;Ugl-Y3	MULTI-MSMS	QEHF3_00527_LR	1	Urine_HILIC_TMT_deglyco	541.742	4	484.199	1932.77	80604.1	3.6291	0.0017572	118320	57.291	118320	57.292	541.741	50.727	0.58173	50.727	50.469	51.051	0					57	16	5	0.57692	0.00101875	0.0170414	0.0045655
HGIQYFNNNTQHSSLFMLNEVK	22	Oxidation (M),Deamidation (NQ)	_HGIQYFNN(de)NTQHSSLFMLNEVK_	HGIQ(0.001)YFN(0.122)N(0.755)N(0.122)TQ(0.001)HSSLFMLNEVK	HGIQYFNNNTQHSSLFM(1)LNEVK	HGIQ(-31.05)YFN(-7.91)N(7.91)N(-7.91)TQ(-31.05)HSSLFMLN(-135.86)EVK	HGIQYFNNNTQHSSLFM(163.79)LNEVK	0	1	1	0	P01042	P01042	P01042	KNG1	Kininogen-1;Kininogen-1 heavy chain;T-kinin;Bradykinin;Lysyl-bradykinin;Kininogen-1 light chain;Low molecular weight growth-promoting factor	MULTI-MSMS	QEHF3_00527_LR	1	Urine_HILIC_TMT_deglyco	775.149	4	660.314	2637.23	68451.4	2.8266	0.0018665	173520	114.58	173530	114.58	775.145	74.549	1.1675	74.549	74.148	75.316	0					144	32	8	0.896345	0.0129837	0.191341	8.41e-32
HGIQYFNNNTQHSSLFMLNEVK	22	Oxidation (M),Deamidation (NQ)	_HGIQYFNN(de)NTQHSSLFMLNEVK_	HGIQYFN(0.116)N(0.767)N(0.116)TQHSSLFMLNEVK	HGIQYFNNNTQHSSLFM(1)LNEVK	HGIQ(-32.13)YFN(-8.2)N(8.2)N(-8.2)TQ(-32.13)HSSLFMLN(-142)EVK	HGIQYFNNNTQHSSLFM(159.14)LNEVK	0	1	1	0	P01042	P01042	P01042	KNG1	Kininogen-1;Kininogen-1 heavy chain;T-kinin;Bradykinin;Lysyl-bradykinin;Kininogen-1 light chain;Low molecular weight growth-promoting factor	MULTI-MSMS	QEHF3_00527_LR	1	Urine_HILIC_TMT_deglyco	1033.53	3	880.083	2637.23	60794.9	3.6926	0.0032498	173590	152.77	173590	152.78	1033.53	74.552	0.55509	74.552	74.285	74.84	0					60	15	5	0.768472	0.000519911	0.00158944	3.09e-31
HGIQYFNNNTQHSSLFMLNEVK	22	Deamidation (NQ)	_HGIQYFNN(de)NTQHSSLFMLNEVK_	HGIQYFN(0.102)N(0.796)N(0.102)TQHSSLFMLNEVK		HGIQ(-35.13)YFN(-8.92)N(8.92)N(-8.92)TQ(-35.13)HSSLFMLN(-165.45)EVK		0	1	0	0	P01042	P01042	P01042	KNG1	Kininogen-1;Kininogen-1 heavy chain;T-kinin;Bradykinin;Lysyl-bradykinin;Kininogen-1 light chain;Low molecular weight growth-promoting factor	MULTI-MSMS	QEHF3_00527_LR	1	Urine_HILIC_TMT_deglyco	771.149	4	656.316	2621.23	67912.2	2.8363	0.0018615	174580	114.58	174590	114.58	771.148	80.349	1.2001	80.349	79.97	81.17	0					149	32	7	0.912229	0.00222028	0.0163813	2.49e-56
HGIQYFNNNTQHSSLFMLNEVKR	23	Oxidation (M),Deamidation (NQ)	_HGIQYFNN(de)NTQHSSLFMLNEVKR_	HGIQ(0.002)YFN(0.063)N(0.85)N(0.085)TQHSSLFMLNEVKR	HGIQYFNNNTQHSSLFM(1)LNEVKR	HGIQ(-25.93)YFN(-11.32)N(9.99)N(-9.99)TQ(-37.53)HSSLFMLN(-55.24)EVKR	HGIQYFNNNTQHSSLFM(64.62)LNEVKR	0	1	1	1	P01042	P01042	P01042	KNG1	Kininogen-1;Kininogen-1 heavy chain;T-kinin;Bradykinin;Lysyl-bradykinin;Kininogen-1 light chain;Low molecular weight growth-promoting factor	MULTI-MSMS	QEHF3_00527_LR	1	Urine_HILIC_TMT_deglyco	814.177	4	699.34	2793.33	67799.3	3.4893	0.0024402	163840	114.58	163850	114.58	814.173	69.37	0.58192	69.37	69.169	69.751	0					62	16	6	0.648463	0.00185839	0.0301118	8.49e-06
HMPWNITR	8	Oxidation (M),Deamidation (NQ)	_HMPWN(de)ITR_	HMPWN(1)ITR	HM(1)PWNITR	HMPWN(53.77)ITR	HM(53.77)PWNITR	0	1	1	0	Q6FHJ7	Q6FHJ7	Q6FHJ7	SFRP4	Secreted frizzled-related protein 4	MULTI-MSMS	QEHF3_00527_LR	1	Urine_HILIC_TMT_deglyco	434.229	3	357.84	1070.5	91125.4	3.5269	0.0012621	213470	76.388	213470	76.389	434.227	53.378	0.83131	53.378	52.814	53.645	0					71	24	3	0.660921	0.000987675	0.0450817	0.015986
HMPWNITR	8	Deamidation (NQ)	_HMPWN(de)ITR_	HMPWN(1)ITR		HMPWN(116.73)ITR		0	1	0	0	Q6FHJ7	Q6FHJ7	Q6FHJ7	SFRP4	Secreted frizzled-related protein 4	MULTI-MSMS	QEHF3_00527_LR	1	Urine_HILIC_TMT_deglyco	428.896	3	352.508	1054.5	91999.3	1.0751	0.00037897	216700	76.388	216700	76.388	428.896	65.768	0.98881	65.768	65.215	66.204	0					68	29	3	0.875226	0.000887443	0.00892646	0.0010545
HSNCTHQQDAGVTCSDGSNLEMR	23	Oxidation (M),Deamidation (NQ)	_HSN(de)CTHQQDAGVTCSDGSNLEMR_	HSN(0.976)CTHQ(0.018)Q(0.006)DAGVTCSDGSNLEMR	HSNCTHQQDAGVTCSDGSNLEM(1)R	HSN(17.26)CTHQ(-17.26)Q(-22.43)DAGVTCSDGSN(-61.57)LEMR	HSNCTHQQDAGVTCSDGSNLEM(67.53)R	0	1	1	0	Q86VB7	Q86VB7	Q86VB7	CD163	Scavenger receptor cysteine-rich type 1 protein M130;Soluble CD163	MULTI-MSMS	QEHF3_00527_LR	1	Urine_HILIC_TMT_deglyco	713.561	4	656.016	2620.03	72222.9	4.1904	0.002749	87331	57.291	87335	57.293	713.557	37.273	0.51765	37.273	36.977	37.494	-3.81e-06					52	12	6	0.912506	0.00360167	0.0918478	3.86e-06
HTDDLTSLNNTLANIR	16	Deamidation (NQ)	_HTDDLTSLN(de)NTLANIR_	HTDDLTSLN(0.996)N(0.004)TLANIR		HTDDLTSLN(24.21)N(-24.21)TLAN(-74.03)IR		0	1	0	0	Q5KU26	Q5KU26	Q5KU26	COLEC12	Collectin-12	MULTI-MSMS	QEHF3_00527_LR	1	Urine_HILIC_TMT_deglyco	677.027	3	600.303	1797.89	75183.8	3.4717	0.0020841	127250	76.387	127250	76.389	677.024	76.209	0.75265	76.209	75.886	76.639	7.63e-06					67	20	4	0.73888	0.00136727	0.019906	2.4e-34
HVYNNLTEEQK	11	Deamidation (NQ)	_HVYNN(de)LTEEQK_	HVYN(0.23)N(0.77)LTEEQK		HVYN(-5.25)N(5.25)LTEEQ(-94.21)K		0	1	0	0	Q9H6B4	Q9H6B4	Q9H6B4	CLMP	CXADR-like membrane protein	MULTI-MSMS	QEHF3_00527_LR	1	Urine_HILIC_TMT_deglyco	611.999	3	459.221	1374.64	77369.2	4.7607	0.0021862	332680	152.78	332690	152.78	611.996	51.517	0.99268	51.517	50.842	51.835	0					70	28	4	0.852424	0.00555936	0.0699821	4.53e-05
HYNYTGK	7	Deamidation (NQ)	_HYN(de)YTGK_	HYN(1)YTGK		HYN(101.69)YTGK		0	1	0	0	P21453	P21453	P21453	S1PR1	Sphingosine 1-phosphate receptor 1	MULTI-MSMS	QEHF3_00527_LR	1	Urine_HILIC_TMT_deglyco	447.913	3	295.136	882.387	88883	4.6979	0.0013865	517640	152.78	517650	152.78	447.912	44.929	0.99539	44.929	44.632	45.628	0					77	27	5	0.733421	0.00211317	0.020592	0.0051399
IDFSGSQDNLTITMHR	16	Oxidation (M),Deamidation (NQ)	_IDFSGSQDN(de)LTITMHR_	IDFSGSQ(0.044)DN(0.956)LTITMHR	IDFSGSQDNLTITM(1)HR	IDFSGSQ(-13.37)DN(13.37)LTITMHR	IDFSGSQDNLTITM(94.01)HR	0	1	1	0	P09564	P09564	P09564	CD7	T-cell antigen CD7	MULTI-MSMS	QEHF3_00527_LR	1	Urine_HILIC_TMT_deglyco	694.346	3	617.956	1850.85	73166.5	2.3602	0.0014585	123610	76.388	123620	76.39	694.345	67.865	0.68094	67.865	67.526	68.206	0					63	19	4	0.617011	0.00598939	0.0801337	2.84e-07
IDFSGSQDNLTITMHR	16	Deamidation (NQ)	_IDFSGSQDN(de)LTITMHR_	IDFSGSQDN(1)LTITMHR		IDFSGSQ(-67.02)DN(67.02)LTITMHR		0	1	0	0	P09564	P09564	P09564	CD7	T-cell antigen CD7	MULTI-MSMS	QEHF3_00527_LR	1	Urine_HILIC_TMT_deglyco	689.349	3	612.625	1834.85	73419.8	2.8846	0.0017672	124690	76.388	124690	76.39	689.013	73.859	0.85784	73.859	73.394	74.252	0					77	24	5	0.917145	0.00558992	0.117992	4.74e-69
INVTTLKDDGDISK	14	Deamidation (NQ)	_IN(de)VTTLKDDGDISK_	IN(1)VTTLKDDGDISK		IN(133.86)VTTLKDDGDISK		0	1	0	1	Q9NU53	Q9NU53	Q9NU53	GINM1	Glycoprotein integral membrane protein 1	MULTI-MSMS	QEHF3_00527_LR	1	Urine_HILIC_TMT_deglyco	736.766	3	507.267	1518.78	71632.9	4.8772	0.002474	451760	229.16	451770	229.17	736.429	72.301	0.76205	72.301	71.979	72.742	0					71	21	5	0.865313	0.00506515	0.0642246	9.93e-11
IQLENVTLLNPDPAEGPKPR	20	Deamidation (NQ)	_IQLEN(de)VTLLNPDPAEGPKPR_	IQ(0.001)LEN(0.999)VTLLNPDPAEGPKPR		IQ(-29.75)LEN(29.75)VTLLN(-90.18)PDPAEGPKPR		0	1	0	1	Q8WZ75	Q8WZ75	Q8WZ75	ROBO4	Roundabout homolog 4	MULTI-MSMS	QEHF3_00527_LR	1	Urine_HILIC_TMT_deglyco	887.843	3	734.73	2201.17	65151.5	2.9553	0.0021714	207930	152.78	207940	152.78	887.84	84.862	0.81084	84.862	84.36	85.171	0					95	22	5	0.930406	0.00393508	0.045509	3.23e-40
IQLENVTLLNPDPAEGPKPR	20	Deamidation (NQ)	_IQLEN(de)VTLLNPDPAEGPKPR_	IQ(0.001)LEN(0.999)VTLLNPDPAEGPKPR		IQ(-32.49)LEN(32.49)VTLLN(-100.91)PDPAEGPKPR		0	1	0	1	Q8WZ75	Q8WZ75	Q8WZ75	ROBO4	Roundabout homolog 4	MULTI-MSMS	QEHF3_00527_LR	1	Urine_HILIC_TMT_deglyco	666.134	4	551.3	2201.17	74490	2.4849	0.0013699	207840	114.58	207840	114.58	666.131	84.812	0.96243	84.812	84.284	85.246	0					124	26	7	0.957986	0.00550889	0.0706407	1.49e-25
IQNGTSGIR	9	Deamidation (NQ)	_IQN(de)GTSGIR_	IQ(0.09)N(0.91)GTSGIR		IQ(-10.07)N(10.07)GTSGIR		0	1	0	0	P55795	P55795	P55795	HNRNPH2	Heterogeneous nuclear ribonucleoprotein H2	MULTI-MSMS	QEHF3_00527_LR	1	Urine_HILIC_TMT_deglyco	588.335	2	473.751	945.488	79941.3	4.6946	0.0022241	241860	114.58	241860	114.58	588.333	45.992	0.67182	45.992	45.555	46.227	0					59	18	5	0.670514	0.00207745	0.0322162	0.022732
ISEENETTCYMGK	13	Oxidation (M),Deamidation (NQ)	_ISEEN(de)ETTCYMGK_	ISEEN(1)ETTCYMGK	ISEENETTCYM(1)GK	ISEEN(91.62)ETTCYMGK	ISEENETTCYM(91.62)GK	0	1	1	0	P08603	P08603	P08603	CFH	Complement factor H	MULTI-MSMS	QEHF3_00527_LR	1	Urine_HILIC_TMT_deglyco	679.659	3	526.881	1577.62	73739.1	4.7701	0.0025133	289960	152.78	289970	152.78	679.991	54.564	0.70258	54.564	54.217	54.92	0					69	20	4	0.772994	0.00115348	0.0211865	5.56e-05
ISMCQNLGYNVTK	13	Oxidation (M),Deamidation (NQ)	_ISMCQNLGYN(de)VTK_	ISMCQNLGYN(1)VTK	ISM(1)CQNLGYNVTK	ISMCQ(-71.39)N(-66.61)LGYN(66.61)VTK	ISM(111.12)CQNLGYNVTK	0	1	1	0	Q9ULV1	Q9ULV1	Q9ULV1	FZD4	Frizzled-4	MULTI-MSMS	QEHF3_00527_LR	1	Urine_HILIC_TMT_deglyco	668.685	3	515.574	1543.7	74759	1.8021	0.00092913	296320	152.78	296320	152.78	668.684	63.863	0.95683	63.863	63.181	64.137	0					97	28	6	0.819175	0.00229426	0.0127804	3.13e-06
ISMCQNLGYNVTK	13	Oxidation (M),Deamidation (NQ)	_ISMCQNLGYN(de)VTK_	ISMCQNLGYN(1)VTK	ISM(1)CQNLGYNVTK	ISMCQ(-54.54)N(-38.85)LGYN(38.85)VTK	ISM(105.63)CQNLGYNVTK	0	1	1	0	Q9ULV1	Q9ULV1	Q9ULV1	FZD4	Frizzled-4	MULTI-MSMS	QEHF3_00527_LR	1	Urine_HILIC_TMT_deglyco	1002.53	2	772.858	1543.7	62296.9	2.6209	0.0020256	296510	229.16	296520	229.17	1002.02	63.842	0.45915	63.842	63.613	64.072	0					43	13	4	0.967215	0.0013098	0.0132915	8.69e-06
IVTPEEYYNVTVQ	13	Deamidation (NQ)	_IVTPEEYYN(de)VTVQ_	IVTPEEYYN(1)VTVQ		IVTPEEYYN(49.83)VTVQ(-49.83)		0	1	0	0	O75629	O75629	O75629	CREG1	Protein CREG1	MULTI-MSMS	QEHF3_00527_LR	1	Urine_HILIC_TMT_deglyco	892.964	2	778.38	1554.75	67774	3.3127	0.0025785	147210	114.58	147210	114.59	893.464	86.421	0.85205	86.421	85.966	86.818	0					61	22	4	0.851137	0.0012247	0.0216066	0.0054573
KANQQLNFTEAK	12	Deamidation (NQ)	_KANQQLN(de)FTEAK_	KANQQLN(1)FTEAK		KAN(-66.34)Q(-60.2)Q(-45.49)LN(45.49)FTEAK		0	1	0	1	Q9Y5Y7	Q9Y5Y7	Q9Y5Y7	LYVE1	Lymphatic vessel endothelial hyaluronic acid receptor 1	MULTI-MSMS	QEHF3_00527_LR	1	Urine_HILIC_TMT_deglyco	694.408	3	464.909	1391.7	73638.8	5.2112	0.0024227	492920	229.16	492920	229.16	694.072	58.347	1.5296	58.347	57.744	59.273	-3.81e-06					168	44	8	0.632661	0.00650788	0.0294242	1.28e-21
KANQQLNFTEAK	12	Deamidation (NQ)	_KANQQLN(de)FTEAK_	KANQQLN(1)FTEAK		KAN(-50.49)Q(-42.5)Q(-34.32)LN(34.32)FTEAK		0	1	0	1	Q9Y5Y7	Q9Y5Y7	Q9Y5Y7	LYVE1	Lymphatic vessel endothelial hyaluronic acid receptor 1	MULTI-MSMS	QEHF3_00527_LR	1	Urine_HILIC_TMT_deglyco	520.807	4	348.933	1391.7	83592.4	4.6788	0.0016326	492570	171.87	492570	171.87	520.806	58.347	0.70309	58.347	58.058	58.761	0					82	20	6	0.867172	0.00823237	0.0766054	3.59e-07
KANQQLNFTEAK	12	2 Deamidation (NQ)	_KAN(de)QQLN(de)FTEAK_	KAN(0.917)Q(0.05)Q(0.059)LN(0.975)FTEAK		KAN(12.57)Q(-14.32)Q(-12.57)LN(17.44)FTEAK		0	2	0	1	Q9Y5Y7	Q9Y5Y7	Q9Y5Y7	LYVE1	Lymphatic vessel endothelial hyaluronic acid receptor 1	MULTI-MSMS	QEHF3_00527_LR	1	Urine_HILIC_TMT_deglyco	694.409	3	465.237	1392.69	73346.9	3.9402	0.0018331	492580	229.16	492580	229.17	694.736	59.888	1.109	59.888	59.141	60.25	3.81e-06					115	33	5	0.576928	0.00145977	0.0159955	0.0020593
KDNTTVTR	8	Deamidation (NQ)	_KDN(de)TTVTR_	KDN(1)TTVTR		KDN(56.4)TTVTR		0	1	0	1	P11279	P11279	P11279	LAMP1	Lysosome-associated membrane glycoprotein 1	MULTI-MSMS	QEHF3_00527_LR	1	Urine_HILIC_TMT_deglyco	465.275	3	312.498	934.472	87815	4.9482	0.0015463	488880	152.78	488890	152.78	465.273	35.444	0.64447	35.444	35.198	35.843	0					46	15	4	0.749279	0.00418716	0.061374	0.014493
KDRNNTEVER	10	Deamidation (NQ)	_KDRN(de)NTEVER_	KDRN(0.999)N(0.001)TEVER		KDRN(31.53)N(-31.53)TEVER		0	1	0	2	Q63HN8	Q63HN8	Q63HN8	RNF213	E3 ubiquitin-protein ligase RNF213	MULTI-MSMS	QEHF3_00527_LR	1	Urine_HILIC_TMT_deglyco	430.742	4	316.159	1260.61	91856.7	3.8034	0.0012025	362420	114.58	362420	114.58	430.741	32.013	0.87555	32.013	31.722	32.598	0					69	20	5	0.688329	0.00723537	0.0605244	0.0017738
KDRNNTEVER	10	Deamidation (NQ)	_KDRN(de)NTEVER_	KDRN(0.99)N(0.01)TEVER		KDRN(19.96)N(-19.96)TEVER		0	1	0	2	Q63HN8	Q63HN8	Q63HN8	RNF213	E3 ubiquitin-protein ligase RNF213	MULTI-MSMS	QEHF3_00527_LR	1	Urine_HILIC_TMT_deglyco	573.987	3	421.209	1260.61	80962.9	4.6493	0.0019583	362710	152.78	362710	152.78	573.985	32.026	0.70979	32.026	31.722	32.432	0					45	16	4	0.885872	0.00212061	0.0118968	0.0041739
KDWNATK	7	Deamidation (NQ)	_KDWN(de)ATK_	KDWN(1)ATK		KDWN(48.42)ATK		0	1	0	1	P20929	P20929	P20929	NEB	Nebulin	MULTI-MSMS	QEHF3_00527_LR	1	Urine_HILIC_TMT_deglyco	517.644	3	288.48	862.418	84459.5	6.311	0.0018206	794380	229.16	794390	229.16	517.643	52.95	0.90207	52.95	52.578	53.48	3.81e-06					94	26	5	0.529041	0.00260515	0.0172067	0.015768
KEDALNETR	9	Deamidation (NQ)	_KEDALN(de)ETR_	KEDALN(1)ETR		KEDALN(64.12)ETR		0	1	0	1	P10909	P10909	P10909	CLU	Clusterin;Clusterin beta chain;Clusterin alpha chain	MULTI-MSMS	QEHF3_00527_LR	1	Urine_HILIC_TMT_deglyco	767.931	2	538.765	1075.51	70684	5.3164	0.0028643	425350	229.16	425350	229.17	767.928	44.614	0.74556	44.614	44.274	45.02	3.81e-06					52	20	4	0.653032	0.00151245	0.032259	0.018889
KEDALNETR	9	Deamidation (NQ)	_KEDALN(de)ETR_	KEDALN(1)ETR		KEDALN(89.8)ETR		0	1	0	1	P10909	P10909	P10909	CLU	Clusterin;Clusterin beta chain;Clusterin alpha chain	MULTI-MSMS	QEHF3_00527_LR	1	Urine_HILIC_TMT_deglyco	512.289	3	359.512	1075.51	84296	4.8394	0.0017398	424950	152.78	424960	152.78	512.287	44.607	1.2862	44.607	44.127	45.413	0					111	33	5	0.78728	0.00383411	0.034513	0.0027724
KEDALNETR	9	Deamidation (NQ)	_KEDALN(de)ETR_	KEDALN(1)ETR		KEDALN(94.82)ETR		0	1	0	1	P10909	P10909	P10909	CLU	Clusterin;Clusterin beta chain;Clusterin alpha chain	MSMS	QEHF3_00527_LR	1	Urine_HILIC_TMT_deglyco	512.289	3	359.512	1075.51	NaN	NaN	NaN	NaN	NaN	NaN	NaN	NaN	42.7	1	42.7	42.2	43.2	0								NaN	NaN	NaN	9.37e-11
KEDALNETRESETK	14	Deamidation (NQ)	_KEDALN(de)ETRESETK_	KEDALN(1)ETRESETK		KEDALN(133.86)ETRESETK		0	1	0	2	P10909	P10909	P10909	CLU	Clusterin;Clusterin beta chain;Clusterin alpha chain	MULTI-MSMS	QEHF3_00527_LR	1	Urine_HILIC_TMT_deglyco	585.575	4	413.451	1649.77	78795.3	4.8044	0.0019864	415700	171.87	415710	171.87	585.824	48.54	0.75194	48.54	48.132	48.884	0					62	21	4	0.875969	0.00191041	0.00706841	4.5e-11
KGDVSLTIENVTLADSGIYCCR	22	Deamidation (NQ)	_KGDVSLTIEN(de)VTLADSGIYCCR_	KGDVSLTIEN(1)VTLADSGIYCCR		KGDVSLTIEN(196.1)VTLADSGIYCCR		0	1	0	1	Q8TDQ0	Q8TDQ0	Q8TDQ0	HAVCR2	Hepatitis A virus cellular receptor 2	MULTI-MSMS	QEHF3_00527_LR	1	Urine_HILIC_TMT_deglyco	977.843	3	824.73	2471.17	62394.6	3.8021	0.0031357	185240	152.78	185250	152.78	977.84	87.861	0.70415	87.861	87.55	88.254	0					75	18	6	0.926032	0.00302109	0.0422106	3.09e-56
KKEDALNETR	10	Deamidation (NQ)	_KKEDALN(de)ETR_	KKEDALN(1)ETR		KKEDALN(59.12)ETR		0	1	0	2	P10909	P10909	P10909	CLU	Clusterin;Clusterin beta chain;Clusterin alpha chain	MULTI-MSMS	QEHF3_00527_LR	1	Urine_HILIC_TMT_deglyco	631.376	3	402.21	1203.61	75259.1	5.446	0.0021904	569760	229.16	569770	229.17	631.374	42.56	0.84845	42.56	42.271	43.119	0					72	22	4	0.672048	0.00421421	0.194151	0.011065
KKEDALNETR	10	Deamidation (NQ)	_KKEDALN(de)ETR_	KKEDALN(1)ETR		KKEDALN(97.2)ETR		0	1	0	2	P10909	P10909	P10909	CLU	Clusterin;Clusterin beta chain;Clusterin alpha chain	MULTI-MSMS	QEHF3_00527_LR	1	Urine_HILIC_TMT_deglyco	631.376	3	402.21	1203.61	76018.4	5.8988	0.0023726	569760	229.16	569760	229.16	631.373	44.756	1.4923	44.756	44.237	45.729	0					159	41	6	0.791415	0.00921186	0.156907	0.00091016
KKEDALNETR	10	Deamidation (NQ)	_KKEDALN(de)ETR_	KKEDALN(1)ETR		KKEDALN(108.68)ETR		0	1	0	2	P10909	P10909	P10909	CLU	Clusterin;Clusterin beta chain;Clusterin alpha chain	MULTI-MSMS	QEHF3_00527_LR	1	Urine_HILIC_TMT_deglyco	946.56	2	602.812	1203.61	63430	6.6526	0.0040103	570230	343.74	570240	343.75	946.556	44.754	0.45755	44.754	44.526	44.984	0					35	12	4	0.92197	0.00157211	0.014054	0.00030512
KKEDALNETR	10	Deamidation (NQ)	_KKEDALN(de)ETR_	KKEDALN(1)ETR		KKEDALN(122.33)ETR		0	1	0	2	P10909	P10909	P10909	CLU	Clusterin;Clusterin beta chain;Clusterin alpha chain	MULTI-MSMS	QEHF3_00527_LR	1	Urine_HILIC_TMT_deglyco	473.784	4	301.91	1203.61	87043.4	4.8638	0.0014684	569280	171.87	569290	171.87	473.782	44.721	1.6024	44.721	44.127	45.729	0					220	44	7	0.988999	0.0839439	1	1.8e-05
KLLNLTVR	8	Deamidation (NQ)	_KLLN(de)LTVR_	KLLN(1)LTVR		KLLN(113.71)LTVR		0	1	0	1	Q6UX06	Q6UX06	Q6UX06	OLFM4	Olfactomedin-4	MULTI-MSMS	QEHF3_00527_LR	1	Urine_HILIC_TMT_deglyco	472.651	3	319.875	956.602	87976.7	3.5827	0.001146	477610	152.78	477610	152.78	472.65	70.157	0.7885	70.157	69.751	70.54	0					69	23	4	0.803626	0.00292926	0.054792	0.00089022
KLNYTLSQGHR	11	Deamidation (NQ)	_KLN(de)YTLSQGHR_	KLN(1)YTLSQGHR		KLN(47.04)YTLSQ(-47.04)GHR		0	1	0	1	P15144	P15144	P15144	ANPEP	Aminopeptidase N	MULTI-MSMS	QEHF3_00527_LR	1	Urine_HILIC_TMT_deglyco	593.014	3	439.902	1316.68	80369.8	4.8953	0.0021534	347290	152.77	347300	152.78	592.677	51.611	0.57984	51.611	51.359	51.939	0					57	16	5	0.55983	0.00239929	0.018474	0.0045588
KLNYTLSQGHR	11	Deamidation (NQ)	_KLN(de)YTLSQGHR_	KLN(1)YTLSQGHR		KLN(77)YTLSQ(-77)GHR		0	1	0	1	P15144	P15144	P15144	ANPEP	Aminopeptidase N	MULTI-MSMS	QEHF3_00527_LR	1	Urine_HILIC_TMT_deglyco	444.761	4	330.178	1316.68	90334.8	4.1602	0.0013736	347030	114.58	347030	114.58	444.759	51.619	1.2102	51.619	51.051	52.261	0					111	30	6	0.795455	0.0126015	0.0872488	0.00052204
KNGTNVIVEK	10	Deamidation (NQ)	_KN(de)GTNVIVEK_	KN(0.994)GTN(0.006)VIVEK		KN(21.93)GTN(-21.93)VIVEK		0	1	0	1	P22894	P22894	P22894	MMP8	Neutrophil collagenase	MULTI-MSMS	QEHF3_00527_LR	1	Urine_HILIC_TMT_deglyco	597.374	3	368.208	1101.6	79840.2	5.4074	0.0019911	622370	229.16	622380	229.17	597.371	53.878	0.67042	53.878	53.547	54.217	0					51	19	4	0.46801	0.00120012	0.01901	0.009164
KNITDLVEGAK	11	Deamidation (NQ)	_KN(de)ITDLVEGAK_	KN(1)ITDLVEGAK		KN(85.84)ITDLVEGAK		0	1	0	1	Q8IWA5	Q8IWA5	Q8IWA5	SLC44A2	Choline transporter-like protein 2	MULTI-MSMS	QEHF3_00527_LR	1	Urine_HILIC_TMT_deglyco	626.386	3	396.887	1187.64	78647.1	4.5504	0.001806	577400	229.16	577400	229.16	626.05	72.67	0.59013	72.67	72.392	72.982	7.63e-06					53	16	4	0.483324	0.000770323	0.0173864	0.00063571
KNITNDIR	8	Deamidation (NQ)	_KN(de)ITNDIR_	KN(0.998)ITN(0.002)DIR		KN(26.67)ITN(-26.67)DIR		0	1	0	1	Q12789	Q12789	Q12789	GTF3C1	General transcription factor 3C polypeptide 1	MULTI-MSMS	QEHF3_00527_LR	1	Urine_HILIC_TMT_deglyco	478.29	3	325.514	973.519	90322.4	4.5898	0.001494	469340	152.78	469340	152.78	478.289	50.435	0.44389	50.435	50.19	50.634	-3.81e-06					27	12	4	0.479365	0.000516491	0.00855868	0.014093
KVCQDCPLLAPLNDTR	16	Deamidation (NQ)	_KVCQDCPLLAPLN(de)DTR_	KVCQDCPLLAPLN(1)DTR		KVCQ(-142.8)DCPLLAPLN(142.8)DTR		0	1	0	1	P02765	P02765	P02765	AHSG	Alpha-2-HS-glycoprotein;Alpha-2-HS-glycoprotein chain A;Alpha-2-HS-glycoprotein chain B	MULTI-MSMS	QEHF3_00527_LR	1	Urine_HILIC_TMT_deglyco	787.425	3	634.313	1899.92	69591.5	3.7458	0.002376	240850	152.77	240850	152.78	787.422	73.09	1.6217	73.09	72.05	73.672	0					232	46	7	0.976077	0.0263562	0.0965015	6.81e-27
KVYNITK	7	Deamidation (NQ)	_KVYN(de)ITK_	KVYN(1)ITK		KVYN(80.17)ITK		0	1	0	1	O95864	O95864	O95864	FADS2	Fatty acid desaturase 2	MULTI-MSMS	QEHF3_00527_LR	1	Urine_HILIC_TMT_deglyco	518.669	3	289.504	865.491	84091.3	5.3305	0.0015432	791570	229.16	791580	229.16	518.667	57.011	0.79148	57.011	56.662	57.454	0					85	23	5	0.687887	0.00799805	0.315892	0.0079244
KWNVTSLETLK	11	Deamidation (NQ)	_KWN(de)VTSLETLK_	KWN(1)VTSLETLK		KWN(158.58)VTSLETLK		0	1	0	1	Q13421	Q13421	Q13421	MSLN	Mesothelin;Megakaryocyte-potentiating factor;Mesothelin, cleaved form	MULTI-MSMS	QEHF3_00527_LR	1	Urine_HILIC_TMT_deglyco	669.742	3	440.578	1318.71	75882.6	1.9151	0.00084374	520140	229.16	520140	229.16	669.741	82.228	0.88519	82.228	81.842	82.727	0					82	23	4	0.919752	0.00178864	0.0165489	4.43e-15
LANLTQGEDQYYLR	14	Deamidation (NQ)	_LAN(de)LTQGEDQYYLR_	LAN(1)LTQGEDQYYLR		LAN(110.88)LTQ(-110.88)GEDQ(-204.05)YYLR		0	1	0	0	P10909	P10909	P10909	CLU	Clusterin;Clusterin beta chain;Clusterin alpha chain	MULTI-MSMS	QEHF3_00527_LR	1	Urine_HILIC_TMT_deglyco	957.497	2	842.912	1683.81	63273.8	2.7594	0.0023259	135940	114.58	135940	114.58	957.495	78.917	1.067	78.917	78.394	79.461	0					132	28	6	0.966519	0.00352727	0.0273898	3.06e-132
LANLTQGEDQYYLR	14	Deamidation (NQ)	_LAN(de)LTQGEDQYYLR_	LAN(1)LTQGEDQYYLR		LAN(47.14)LTQ(-47.14)GEDQ(-146.86)YYLR		0	1	0	0	P10909	P10909	P10909	CLU	Clusterin;Clusterin beta chain;Clusterin alpha chain	MULTI-MSMS	QEHF3_00527_LR	1	Urine_HILIC_TMT_deglyco	638.667	3	562.277	1683.81	76074.1	2.0774	0.0011681	135850	76.388	135860	76.389	638.666	78.92	1.1405	78.92	78.356	79.496	0					156	30	7	0.908959	0.0102678	0.120912	8.56e-34
LANLTQGEDQYYLR	14	2 Deamidation (NQ)	_LAN(de)LTQGEDQYYLR_	LAN(1)LTQ(0.771)GEDQ(0.229)YYLR		LAN(90.81)LTQ(5.26)GEDQ(-5.26)YYLR		0	2	0	0	P10909	P10909	P10909	CLU	Clusterin;Clusterin beta chain;Clusterin alpha chain	MULTI-MSMS	QEHF3_00527_LR	1	Urine_HILIC_TMT_deglyco	957.989	2	843.404	1684.79	61671.9	3.2321	0.002726	135860	114.58	135860	114.59	958.489	80.576	0.72926	80.576	80.179	80.908	0					61	19	4	0.786562	0.00154742	0.0229417	9.54e-68
LANLTQGEDQYYLR	14	2 Deamidation (NQ)	_LAN(de)LTQGEDQYYLR_	LAN(1)LTQ(0.027)GEDQ(0.973)YYLR		LAN(45.32)LTQ(-15.65)GEDQ(15.65)YYLR		0	2	0	0	P10909	P10909	P10909	CLU	Clusterin;Clusterin beta chain;Clusterin alpha chain	MULTI-MSMS	QEHF3_00527_LR	1	Urine_HILIC_TMT_deglyco	639.331	3	562.605	1684.79	76612	2.5551	0.0014375	135780	76.388	135780	76.39	638.994	80.579	0.76986	80.579	80.213	80.983	0					66	20	5	0.67799	0.00171555	0.0199726	0.00035122
LDAPTNLQFVNETDSTVLVR	20	Deamidation (NQ)	_LDAPTNLQFVN(de)ETDSTVLVR_	LDAPTNLQFVN(1)ETDSTVLVR		LDAPTN(-123.37)LQ(-80.43)FVN(80.43)ETDSTVLVR		0	1	0	0	P02751	P02751	P02751	FN1	Fibronectin;Anastellin;Ugl-Y1;Ugl-Y2;Ugl-Y3	MULTI-MSMS	QEHF3_00527_LR	1	Urine_HILIC_TMT_deglyco	821.774	3	745.05	2232.13	66563.7	3.5598	0.0026522	102530	76.387	102530	76.389	821.771	88.399	0.80824	88.399	88.029	88.837	0					86	21	6	0.789079	0.00467171	0.0420356	3.06e-40
LFIPNITTK	9	Deamidation (NQ)	_LFIPN(de)ITTK_	LFIPN(1)ITTK		LFIPN(85.86)ITTK		0	1	0	0	P31997	P31997	P31997	CEACAM8	Carcinoembryonic antigen-related cell adhesion molecule 8	MULTI-MSMS	QEHF3_00527_LR	1	Urine_HILIC_TMT_deglyco	502.65	3	349.874	1046.6	85742.7	1.5804	0.00055293	436660	152.78	436660	152.78	502.649	90.305	0.45094	90.305	89.921	90.372	0					33	12	4	0.923811	0.000563804	0.00547279	0.0066651
LFNVTPQDEQK	11	Deamidation (NQ)	_LFN(de)VTPQDEQK_	LFN(1)VTPQDEQK		LFN(67.49)VTPQ(-67.49)DEQ(-100.94)K		0	1	0	0	O75144	O75144	O75144	ICOSLG	ICOS ligand	MULTI-MSMS	QEHF3_00527_LR	1	Urine_HILIC_TMT_deglyco	593.331	3	440.554	1318.64	78764.3	3.4371	0.0015142	346780	152.77	346780	152.78	593.329	72.482	1.3074	72.482	72.015	73.323	0					143	37	6	0.804658	0.00246967	0.041578	0.00010477
LFNVTPQDEQK	11	Deamidation (NQ)	_LFN(de)VTPQDEQK_	LFN(1)VTPQDEQK		LFN(69.78)VTPQ(-69.78)DEQ(-115.41)K		0	1	0	0	O75144	O75144	O75144	ICOSLG	ICOS ligand	MULTI-MSMS	QEHF3_00527_LR	1	Urine_HILIC_TMT_deglyco	889.995	2	660.328	1318.64	65445.9	4.3024	0.002841	347040	229.16	347050	229.16	889.49	72.544	1.0335	72.544	72.117	73.151	0					97	28	5	0.854368	0.00257501	0.0253702	2.8e-09
LGACNDTLQQLMEVFK	16	Oxidation (M),Deamidation (NQ)	_LGACN(de)DTLQQLMEVFK_	LGACN(1)DTLQQLMEVFK	LGACNDTLQQLM(1)EVFK	LGACN(39.74)DTLQ(-39.74)Q(-44.55)LMEVFK	LGACNDTLQQLM(109.07)EVFK	0	1	1	0	P01008	P01008	P01008	SERPINC1	Antithrombin-III	MULTI-MSMS	QEHF3_00527_LR	1	Urine_HILIC_TMT_deglyco	781.744	3	628.634	1882.88	67736.3	0.9429	0.00059274	243030	152.78	243030	152.78	781.744	93.441	0.48458	93.441	93.186	93.671	0					69	14	8	0.94615	0.00561931	0.0195548	7.32e-09
LGACNDTLQQLMEVFK	16	Oxidation (M),Deamidation (NQ)	_LGACN(de)DTLQQLMEVFK_	LGACN(1)DTLQQLMEVFK	LGACNDTLQQLM(1)EVFK	LGACN(35.94)DTLQ(-35.94)Q(-41.95)LMEVFK	LGACNDTLQQLM(89.5)EVFK	0	1	1	0	P01008	P01008	P01008	SERPINC1	Antithrombin-III	MULTI-MSMS	QEHF3_00527_LR	1	Urine_HILIC_TMT_deglyco	1172.11	2	942.448	1882.88	58195.4	1.4066	0.0013256	243160	229.16	243160	229.17	1172.11	93.439	0.25659	93.439	93.283	93.54	0					13	7	2	0.668365	0.000284068	0.00433997	8.86e-06
LGACNDTLQQLMEVFK	16	Deamidation (NQ)	_LGACN(de)DTLQQLMEVFK_	LGACN(1)DTLQQLMEVFK		LGACN(39.24)DTLQ(-39.24)Q(-62.42)LMEVFK		0	1	0	0	P01008	P01008	P01008	SERPINC1	Antithrombin-III	MULTI-MSMS	QEHF3_00527_LR	1	Urine_HILIC_TMT_deglyco	776.415	3	623.302	1866.89	67936.8	3.9388	0.002455	245110	152.78	245110	152.78	776.415	96.077	0.50729	96.077	95.844	96.351	0					52	12	6	0.955997	0.0227574	0.128353	1.61e-14
LHEITNETFR	10	Deamidation (NQ)	_LHEITN(de)ETFR_	LHEITN(1)ETFR		LHEITN(131.52)ETFR		0	1	0	0	Q6EMK4	Q6EMK4	Q6EMK4	VASN	Vasorin	MULTI-MSMS	QEHF3_00527_LR	1	Urine_HILIC_TMT_deglyco	497.268	3	420.879	1259.61	86918.4	2.4934	0.0010494	181500	76.388	181500	76.389	497.267	60.407	0.88731	60.407	59.953	60.841	3.81e-06					107	26	6	0.79143	0.00462264	0.0713238	9.03e-06
LHEITNETFR	10	Deamidation (NQ)	_LHEITN(de)ETFR_	LHEITN(1)ETFR		LHEITN(180.19)ETFR		0	1	0	0	Q6EMK4	Q6EMK4	Q6EMK4	VASN	Vasorin	MULTI-MSMS	QEHF3_00527_LR	1	Urine_HILIC_TMT_deglyco	745.399	2	630.815	1259.61	70991.9	3.6074	0.0022756	181640	114.58	181640	114.58	745.396	60.419	0.72391	60.419	60.084	60.808	3.81e-06					76	21	5	0.765087	0.0111983	0.268604	3.46e-20
LHINHNNLTESVGPLPK	17	Deamidation (NQ)	_LHINHNN(de)LTESVGPLPK_	LHIN(0.002)HN(0.115)N(0.883)LTESVGPLPK		LHIN(-26.12)HN(-8.85)N(8.85)LTESVGPLPK		0	1	0	0	P51884	P51884	P51884	LUM	Lumican	MULTI-MSMS	QEHF3_00527_LR	1	Urine_HILIC_TMT_deglyco	586.588	4	471.755	1882.99	78144.2	1.9063	0.00089931	242880	114.58	242890	114.58	586.337	65.606	0.55748	65.606	65.346	65.903	0					57	16	5	0.853507	0.00155933	0.0190769	2.09e-15
LHNQLLPNVTTVER	14	Deamidation (NQ)	_LHNQLLPN(de)VTTVER_	LHNQLLPN(1)VTTVER		LHN(-45.88)Q(-41.19)LLPN(41.19)VTTVER		0	1	0	0	Q14390;Q9BX51;P19440	Q14390	Q14390	GGTLC2;GGTLC1;GGT1	Gamma-glutamyltransferase light chain 2;Gamma-glutamyltransferase light chain 1;Gamma-glutamyltranspeptidase 1;Gamma-glutamyltranspeptidase 1 heavy chain;Gamma-glutamyltranspeptidase 1 light chain	MULTI-MSMS	QEHF3_00527_LR	1	Urine_HILIC_TMT_deglyco	622.356	3	545.634	1633.88	78274.6	2.5253	0.0013779	140000	76.387	140000	76.388	622.021	66.698	0.88734	66.698	66.171	67.058	0					75	26	4	0.560801	0.000909718	0.00548289	0.0065992
LIDNNKTEK	9	Deamidation (NQ)	_LIDNN(de)KTEK_	LIDN(0.067)N(0.933)KTEK		LIDN(-11.43)N(11.43)KTEK		0	1	0	1	P07602	P07602	P07602	PSAP	Prosaposin;Saposin-A;Saposin-B-Val;Saposin-B;Saposin-C;Saposin-D	MULTI-MSMS	QEHF3_00527_LR	1	Urine_HILIC_TMT_deglyco	588.358	3	359.193	1074.56	78764.5	5.7604	0.0020691	637990	229.16	638000	229.17	588.356	53.855	1.1427	53.855	53.48	54.623	0					137	33	6	0.845942	0.00877116	0.466381	0.010109
LKAINDTAAR	10	Deamidation (NQ)	_LKAIN(de)DTAAR_	LKAIN(1)DTAAR		LKAIN(88.34)DTAAR		0	1	0	1	Q02487	Q02487	Q02487	DSC2	Desmocollin-2	MULTI-MSMS	QEHF3_00527_LR	1	Urine_HILIC_TMT_deglyco	511.313	3	358.537	1072.59	85685.9	4.9146	0.0017621	426110	152.78	426110	152.78	511.312	53.11	0.63136	53.11	52.78	53.411	0					59	18	4	0.501936	0.00197156	0.0678173	0.004482
LLNLTVR	7	Deamidation (NQ)	_LLN(de)LTVR_	LLN(1)LTVR		LLN(117.4)LTVR		0	1	0	0	Q6UX06	Q6UX06	Q6UX06	OLFM4	Olfactomedin-4	MULTI-MSMS	QEHF3_00527_LR	1	Urine_HILIC_TMT_deglyco	529.843	2	415.261	828.507	84412	2.7794	0.0011542	275930	114.58	275930	114.58	529.842	77.605	0.84722	77.605	77.253	78.1	0					69	22	4	0.762108	0.000679536	0.00248666	0.0079401
LNAENNATFYFK	12	Deamidation (NQ)	_LNAENN(de)ATFYFK_	LNAEN(0.147)N(0.853)ATFYFK		LN(-43.55)AEN(-7.63)N(7.63)ATFYFK		0	1	0	0	P01042	P01042	P01042	KNG1	Kininogen-1;Kininogen-1 heavy chain;T-kinin;Bradykinin;Lysyl-bradykinin;Kininogen-1 light chain;Low molecular weight growth-promoting factor	MULTI-MSMS	QEHF3_00527_LR	1	Urine_HILIC_TMT_deglyco	631.007	3	478.23	1431.67	75825.8	2.2325	0.0010677	319460	152.77	319460	152.78	631.005	81.823	2.8961	81.823	80.871	83.767	0					275	78	7	0.969336	0.00565287	0.19277	1.5e-05
LNAENNATFYFK	12	Deamidation (NQ)	_LNAENN(de)ATFYFK_	LNAEN(0.024)N(0.976)ATFYFK		LN(-90.89)AEN(-16.04)N(16.04)ATFYFK		0	1	0	0	P01042	P01042	P01042	KNG1	Kininogen-1;Kininogen-1 heavy chain;T-kinin;Bradykinin;Lysyl-bradykinin;Kininogen-1 light chain;Low molecular weight growth-promoting factor	MULTI-MSMS	QEHF3_00527_LR	1	Urine_HILIC_TMT_deglyco	946.508	2	716.841	1431.67	62966.7	2.853	0.0020452	319680	229.16	319690	229.16	946.003	81.824	1.8842	81.824	81.17	83.054	7.63e-06					173	51	7	0.938128	0.00942687	0.184602	1.07e-38
LNAENNATFYFK	12	Deamidation (NQ)	_LNAENN(de)ATFYFK_	LN(0.001)AEN(0.17)N(0.829)ATFYFK		LN(-28.83)AEN(-6.89)N(6.89)ATFYFK		0	1	0	0	P01042	P01042	P01042	KNG1	Kininogen-1;Kininogen-1 heavy chain;T-kinin;Bradykinin;Lysyl-bradykinin;Kininogen-1 light chain;Low molecular weight growth-promoting factor	MULTI-MSMS	QEHF3_00527_LR	1	Urine_HILIC_TMT_deglyco	631.34	3	478.23	1431.67	78308.6	4.3529	0.0020817	319460	152.78	319470	152.78	631.34	97.787	1.2801	97.787	97.086	98.366	0					54	29	3	0.49931	0.000206572	0.000983354	0.0066657
LNAENNATFYFK	12	Deamidation (NQ)	_LNAENN(de)ATFYFK_	LN(0.001)AEN(0.17)N(0.829)ATFYFK		LN(-27.57)AEN(-6.89)N(6.89)ATFYFK		0	1	0	0	P01042	P01042	P01042	KNG1	Kininogen-1;Kininogen-1 heavy chain;T-kinin;Bradykinin;Lysyl-bradykinin;Kininogen-1 light chain;Low molecular weight growth-promoting factor	MULTI-MSMS	QEHF3_00527_LR	1	Urine_HILIC_TMT_deglyco	631.342	3	478.23	1431.67	76479.7	4.5205	0.0021618	319460	152.78	319470	152.78	631.006	98.99	0.97475	98.99	98.107	99.082	0					41	23	2	0.507297	0.000488039	0.00674528	0.0066657
LNAENNATFYFK	12	2 Deamidation (NQ)	_LN(de)AENN(de)ATFYFK_	LN(1)AEN(0.028)N(0.972)ATFYFK		LN(36.63)AEN(-15.48)N(15.48)ATFYFK		0	2	0	0	P01042	P01042	P01042	KNG1	Kininogen-1;Kininogen-1 heavy chain;T-kinin;Bradykinin;Lysyl-bradykinin;Kininogen-1 light chain;Low molecular weight growth-promoting factor	MULTI-MSMS	QEHF3_00527_LR	1	Urine_HILIC_TMT_deglyco	946.999	2	717.333	1432.65	62509.3	3.1865	0.0022858	319460	229.16	319460	229.16	946.492	84.859	1.6616	84.859	83.66	85.322	0					136	45	5	0.556378	0.00123742	0.0168332	4.64e-15
LNAENNATFYFK	12	2 Deamidation (NQ)	_LN(de)AENN(de)ATFYFK_	LN(0.513)AEN(0.513)N(0.973)ATFYFK		LN(0)AEN(0)N(12.59)ATFYFK		0	2	0	0	P01042	P01042	P01042	KNG1	Kininogen-1;Kininogen-1 heavy chain;T-kinin;Bradykinin;Lysyl-bradykinin;Kininogen-1 light chain;Low molecular weight growth-promoting factor	MULTI-MSMS	QEHF3_00527_LR	1	Urine_HILIC_TMT_deglyco	631.669	3	478.558	1432.65	75752.6	2.3999	0.0011485	319240	152.77	319240	152.78	631.332	84.46	1.664	84.46	83.544	85.208	0					192	45	6	0.965002	0.00449659	0.0633261	0.00010905
LNDTTLQVLNTWYTK	15	Deamidation (NQ)	_LN(de)DTTLQVLNTWYTK_	LN(1)DTTLQVLNTWYTK		LN(55.69)DTTLQ(-55.69)VLN(-106.24)TWYTK		0	1	0	0	Q6UX06	Q6UX06	Q6UX06	OLFM4	Olfactomedin-4	MULTI-MSMS	QEHF3_00527_LR	1	Urine_HILIC_TMT_deglyco	757.424	3	604.312	1809.91	70455	2.4824	0.0015002	252810	152.78	252810	152.78	757.423	93.976	0.25663	93.976	93.819	94.075	0					28	7	5	0.822696	0.00632702	0.119715	2.04e-10
LNGTDPEDVIR	11	Deamidation (NQ)	_LN(de)GTDPEDVIR_	LN(1)GTDPEDVIR		LN(118.76)GTDPEDVIR		0	1	0	0	P19105;P24844;O14950	P19105	P19105	MYL12A;MYL9;MYL12B	Myosin regulatory light chain 12A;Myosin regulatory light polypeptide 9;Myosin regulatory light chain 12B	MULTI-MSMS	QEHF3_00527_LR	1	Urine_HILIC_TMT_deglyco	729.886	2	615.304	1228.59	71853.9	1.2637	0.00077755	186220	114.58	186220	114.58	729.885	64.459	0.56512	64.459	64.137	64.703	0					40	16	3	0.722285	0.00158157	0.0154061	6.28e-05
LNGTMRK	7	Oxidation (M),Deamidation (NQ)	_LN(de)GTMRK_	LN(1)GTMRK	LNGTM(1)RK	LN(46.43)GTMRK	LNGTM(46.43)RK	0	1	1	1	O75581	O75581	O75581	LRP6	Low-density lipoprotein receptor-related protein 6	MULTI-MSMS	QEHF3_00527_LR	1	Urine_HILIC_TMT_deglyco	647.885	2	418.718	835.422	76474.4	4.2587	0.0017832	547300	229.16	547300	229.17	647.881	88.012	0.88929	88.012	87.62	88.509	0					59	23	4	0.638932	0.00138865	0.0297016	0.016863
LNLTTDPK	8	Deamidation (NQ)	_LN(de)LTTDPK_	LN(1)LTTDPK		LN(66.27)LTTDPK		0	1	0	0	Q92896	Q92896	Q92896	GLG1	Golgi apparatus protein 1	MULTI-MSMS	QEHF3_00527_LR	1	Urine_HILIC_TMT_deglyco	454.275	3	301.499	901.476	90345.8	0.94987	0.00028638	506720	152.78	506720	152.78	454.274	63.94	0.52346	63.94	63.648	64.172	-3.81e-06					41	15	4	0.830186	0.000619225	0.00887721	0.02103
LNNSTGLQSSSVSQTK	16	Deamidation (NQ)	_LNN(de)STGLQSSSVSQTK_	LN(0.132)N(0.867)STGLQ(0.001)SSSVSQTK		LN(-8.16)N(8.16)STGLQ(-31.17)SSSVSQ(-124.14)TK		0	1	0	0	Q9ULI3	Q9ULI3	Q9ULI3	HEG1	Protein HEG homolog 1	MULTI-MSMS	QEHF3_00527_LR	1	Urine_HILIC_TMT_deglyco	704.053	3	551.276	1650.81	72278	4.2344	0.0023343	277130	152.77	277130	152.78	704.05	55.76	0.61963	55.76	55.35	55.969	-3.81e-06					61	18	4	0.960425	0.00191143	0.0298792	1.38e-13
LNNTMNACAVIAALER	16	Oxidation (M),Deamidation (NQ)	_LN(de)NTMNACAVIAALER_	LN(0.823)N(0.177)TMNACAVIAALER	LNNTM(1)NACAVIAALER	LN(6.67)N(-6.67)TMN(-40.15)ACAVIAALER	LNNTM(80.59)NACAVIAALER	0	1	1	0	Q8IZP9	Q8IZP9	Q8IZP9	GPR64	G-protein coupled receptor 64	MULTI-MSMS	QEHF3_00527_LR	1	Urine_HILIC_TMT_deglyco	669.681	3	593.291	1776.85	73783.3	2.7141	0.0016103	128750	76.388	128760	76.39	669.679	88.9	0.6587	88.9	88.546	89.205	-7.63e-06					49	17	4	0.474576	0.00151643	0.0439967	3.15e-05
LPASLAEYTVTQLRPNATYSVCVMPLGPGR	30	Oxidation (M),Deamidation (NQ)	_LPASLAEYTVTQLRPN(de)ATYSVCVMPLGPGR_	LPASLAEYTVTQ(0.043)LRPN(0.957)ATYSVCVMPLGPGR	LPASLAEYTVTQLRPNATYSVCVM(1)PLGPGR	LPASLAEYTVTQ(-13.48)LRPN(13.48)ATYSVCVMPLGPGR	LPASLAEYTVTQLRPNATYSVCVM(147.23)PLGPGR	0	1	1	1	Q6EMK4	Q6EMK4	Q6EMK4	VASN	Vasorin	MULTI-MSMS	QEHF3_00527_LR	1	Urine_HILIC_TMT_deglyco	877.963	4	820.419	3277.65	64950.1	2.9414	0.0024132	69830	57.29	69833	57.293	877.961	92.067	0.31201	92.067	91.913	92.225	0					47	9	7	0.758098	0.00920291	0.130391	2.93e-34
LPPGLLANFTLLR	13	Deamidation (NQ)	_LPPGLLAN(de)FTLLR_	LPPGLLAN(1)FTLLR		LPPGLLAN(127.52)FTLLR		0	1	0	0	P02750	P02750	P02750	LRG1	Leucine-rich alpha-2-glycoprotein	MULTI-MSMS	QEHF3_00527_LR	1	Urine_HILIC_TMT_deglyco	552.344	3	475.954	1424.84	82971.7	3.0763	0.0014642	160500	76.388	160500	76.39	552.342	95.992	0.73882	95.992	95.81	96.549	0					70	18	6	0.945981	0.0128872	0.153715	5.53e-08
LPTTVLNATAK	11	Deamidation (NQ)	_LPTTVLN(de)ATAK_	LPTTVLN(1)ATAK		LPTTVLN(175.57)ATAK		0	1	0	0	Q9GZM5	Q9GZM5	Q9GZM5	YIPF3	Protein YIPF3;Protein YIPF3, 36 kDa form III	MULTI-MSMS	QEHF3_00527_LR	1	Urine_HILIC_TMT_deglyco	794.491	2	565.327	1128.64	69199.4	3.6143	0.0020433	405360	229.16	405370	229.16	794.489	69.04	0.63364	69.04	68.72	69.353	0					51	17	4	0.875458	0.00201005	0.0213352	1.24e-20
LPTTVLNATAK	11	Deamidation (NQ)	_LPTTVLN(de)ATAK_	LPTTVLN(1)ATAK		LPTTVLN(89.27)ATAK		0	1	0	0	Q9GZM5	Q9GZM5	Q9GZM5	YIPF3	Protein YIPF3;Protein YIPF3, 36 kDa form III	MULTI-MSMS	QEHF3_00527_LR	1	Urine_HILIC_TMT_deglyco	529.997	3	377.22	1128.64	83899.4	3.5085	0.0013235	405000	152.78	405010	152.78	529.996	75.667	0.70911	75.667	75.282	75.991	0					57	19	4	0.613397	0.00111808	0.0340386	0.0007954
LPTTVLNATAK	11	Deamidation (NQ)	_LPTTVLN(de)ATAK_	LPTTVLN(1)ATAK		LPTTVLN(112.44)ATAK		0	1	0	0	Q9GZM5	Q9GZM5	Q9GZM5	YIPF3	Protein YIPF3;Protein YIPF3, 36 kDa form III	MULTI-MSMS	QEHF3_00527_LR	1	Urine_HILIC_TMT_deglyco	794.492	2	565.327	1128.64	68805	4.5333	0.0025628	405360	229.16	405370	229.17	794.489	75.657	0.67403	75.657	75.282	75.956	0					42	18	3	0.587708	0.00112136	0.0369308	0.00018922
LQPVRGNETLR	11	Deamidation (NQ)	_LQPVRGN(de)ETLR_	LQPVRGN(1)ETLR		LQ(-46.85)PVRGN(46.85)ETLR		0	1	0	1	Q99500	Q99500	Q99500	S1PR3	Sphingosine 1-phosphate receptor 3	MULTI-MSMS	QEHF3_00527_LR	1	Urine_HILIC_TMT_deglyco	504.963	3	428.574	1282.7	85484.1	3.6101	0.0015472	178240	76.388	178240	76.389	504.962	49.521	0.64817	49.521	49.194	49.842	0					67	18	5	0.697407	0.00235384	0.0323987	0.000627
LQQDVLQFQKNQTNLER	17	Deamidation (NQ)	_LQQDVLQFQKN(de)QTNLER_	LQQDVLQFQ(0.2)KN(0.8)QTNLER		LQ(-119.6)Q(-101.37)DVLQ(-32.06)FQ(-6.02)KN(6.02)Q(-36.41)TN(-63.95)LER		0	1	0	1	Q8NBJ4	Q8NBJ4	Q8NBJ4	GOLM1	Golgi membrane protein 1	MULTI-MSMS	QEHF3_00527_LR	1	Urine_HILIC_TMT_deglyco	854.812	3	701.699	2102.08	67077.2	4.0505	0.0028423	217720	152.78	217730	152.78	854.809	76.352	0.82867	76.352	75.956	76.785	-7.63e-06					87	22	5	0.677725	0.0026821	0.0350106	1.24e-30
LSLHRPALEDLLLGSEANLTCTLTGLR	27	Deamidation (NQ)	_LSLHRPALEDLLLGSEAN(de)LTCTLTGLR_	LSLHRPALEDLLLGSEAN(1)LTCTLTGLR		LSLHRPALEDLLLGSEAN(131.42)LTCTLTGLR		0	1	0	1	P01877;P01876	P01877;P01876	P01877	IGHA2;IGHA1	Ig alpha-2 chain C region;Ig alpha-1 chain C region	MULTI-MSMS	QEHF3_00527_LR	1	Urine_HILIC_TMT_deglyco	799.693	4	741.901	2963.58	70899.7	3.6997	0.0027448	77218	57.288	77222	57.291	799.69	95.32	0.31236	95.32	95.163	95.475	0					27	8	5	0.713096	0.000332798	0.00089544	7.7e-27
LSLLEEPGNGTFTVILNQLTSR	22	Deamidation (NQ)	_LSLLEEPGN(de)GTFTVILNQLTSR_	LSLLEEPGN(1)GTFTVILNQLTSR		LSLLEEPGN(188.36)GTFTVILN(-188.36)Q(-193.33)LTSR		0	1	0	0	P01833	P01833	P01833	PIGR	Polymeric immunoglobulin receptor;Secretory component	MULTI-MSMS	QEHF3_00527_LR	1	Urine_HILIC_TMT_deglyco	878.49	3	801.764	2402.27	64652.4	3.9491	0.0031662	95276	76.389	95280	76.392	878.487	96.694	0.28789	96.694	96.549	96.836	0					32	6	6	0.962777	0.011136	0.0397945	4.82e-95
LSTTECVDAGGESHANNTK	19	Deamidation (NQ)	_LSTTECVDAGGESHAN(de)NTK_	LSTTECVDAGGESHAN(0.996)N(0.004)TK		LSTTECVDAGGESHAN(24.41)N(-24.41)TK		0	1	0	0	Q92626	Q92626	Q92626	PXDN	Peroxidasin homolog	MULTI-MSMS	QEHF3_00527_LR	1	Urine_HILIC_TMT_deglyco	817.738	3	664.625	1990.85	65073.9	5.0097	0.0033295	229870	152.78	229870	152.78	817.735	49.167	0.82792	49.167	48.85	49.678	0					77	23	6	0.940878	0.00317413	0.0730067	4.55e-88
LWANSTSSWDSVIQNK	16	2 Deamidation (NQ)	_LWAN(de)STSSWDSVIQN(de)K_	LWAN(1)STSSWDSVIQ(0.037)N(0.963)K		LWAN(212.99)STSSWDSVIQ(-14.14)N(14.14)K		0	2	0	0	P22794	P22794	P22794	EVI2A	Protein EVI2A	MULTI-MSMS	QEHF3_00527_LR	1	Urine_HILIC_TMT_deglyco	1149.1	2	919.434	1836.85	58100.5	3.7111	0.0034121	249240	229.16	249250	229.17	1148.6	92.048	0.46904	92.048	91.913	92.382	0					30	14	5	0.772472	0.00254628	0.0472882	4.13e-98
LYLDHNNLTR	10	Deamidation (NQ)	_LYLDHNN(de)LTR_	LYLDHN(0.062)N(0.938)LTR		LYLDHN(-11.78)N(11.78)LTR		0	1	0	0	Q06828	Q06828	Q06828	FMOD	Fibromodulin	MULTI-MSMS	QEHF3_00527_LR	1	Urine_HILIC_TMT_deglyco	496.94	3	420.551	1258.63	86589.7	2.3072	0.00097029	181640	76.388	181640	76.389	496.939	59.81	0.68517	59.81	59.465	60.15	-3.81e-06					59	20	4	0.816929	0.00143856	0.0170396	2.07e-05
MDPPCTNTTAASTYLNNPYVR	21	Oxidation (M),Deamidation (NQ)	_MDPPCTN(de)TTAASTYLNNPYVR_	MDPPCTN(1)TTAASTYLNNPYVR	M(1)DPPCTNTTAASTYLNNPYVR	MDPPCTN(90.26)TTAASTYLN(-90.26)N(-95.25)PYVR	M(118.19)DPPCTNTTAASTYLNNPYVR	0	1	1	0	P10619	P10619	P10619	CTSA	Lysosomal protective protein;Lysosomal protective protein 32 kDa chain;Lysosomal protective protein 20 kDa chain	MULTI-MSMS	QEHF3_00527_LR	1	Urine_HILIC_TMT_deglyco	878.751	3	801.691	2402.05	65158.2	3.3309	0.0026704	95284	76.388	95287	76.391	878.414	69.578	0.68128	69.578	69.204	69.885	0					63	19	4	0.745369	0.00160852	0.0255817	4.64e-16
MFSQNDTR	8	Oxidation (M),Deamidation (NQ)	_MFSQN(de)DTR_	MFSQ(0.497)N(0.503)DTR	M(1)FSQNDTR	MFSQ(-0.06)N(0.06)DTR	M(90.7)FSQNDTR	0	1	1	0	P02750	P02750	P02750	LRG1	Leucine-rich alpha-2-glycoprotein	MULTI-MSMS	QEHF3_00527_LR	1	Urine_HILIC_TMT_deglyco	622.795	2	508.211	1014.41	77473.1	4.5497	0.0023122	225460	114.58	225470	114.58	622.793	39.547	0.58242	39.547	39.133	39.716	0					37	14	3	0.950176	0.0236621	0.409458	0.0042105
MFSQNDTR	8	Deamidation (NQ)	_MFSQN(de)DTR_	MFSQ(0.052)N(0.948)DTR		MFSQ(-12.58)N(12.58)DTR		0	1	0	0	P02750	P02750	P02750	LRG1	Leucine-rich alpha-2-glycoprotein	MULTI-MSMS	QEHF3_00527_LR	1	Urine_HILIC_TMT_deglyco	614.797	2	500.214	998.413	76979	4.4701	0.002236	229070	114.58	229070	114.58	614.795	51.206	1.2025	51.206	50.566	51.768	0					127	34	6	0.643704	0.00296956	0.0401082	0.019829
MGNGTVVR	8	Oxidation (M),Deamidation (NQ)	_MGN(de)GTVVR_	MGN(1)GTVVR	M(1)GNGTVVR	MGN(47.73)GTVVR	M(47.73)GNGTVVR	0	1	1	0	P56470	P56470	P56470	LGALS4	Galectin-4	MULTI-MSMS	QEHF3_00527_LR	1	Urine_HILIC_TMT_deglyco	540.292	2	425.708	849.401	82427.5	4.2687	0.0018172	269160	114.58	269160	114.58	540.29	33.777	0.69739	33.777	33.459	34.157	0					39	16	3	0.833695	0.00384127	0.0439865	0.01964
MHVLHCQGRNYTLTGR	16	Oxidation (M),Deamidation (NQ)	_MHVLHCQGRN(de)YTLTGR_	MHVLHCQ(0.105)GRN(0.895)YTLTGR	M(1)HVLHCQGRNYTLTGR	MHVLHCQ(-9.3)GRN(9.3)YTLTGR	M(103.79)HVLHCQGRNYTLTGR	0	1	1	1	P10643	P10643	P10643	C7	Complement component C7	MULTI-MSMS	QEHF3_00527_LR	1	Urine_HILIC_TMT_deglyco	548.029	4	490.737	1958.92	81921.7	3.5336	0.0017341	116740	57.29	116750	57.291	548.277	43.765	0.86313	43.765	43.299	44.162	0					60	23	6	0.84276	0.00137096	0.00899898	7.54e-08
MLFVEPILEVSSLPTTNSTTNSATK	25	Oxidation (M),Deamidation (NQ)	_MLFVEPILEVSSLPTTN(de)STTNSATK_	MLFVEPILEVSSLPTTN(0.976)STTN(0.024)SATK	M(1)LFVEPILEVSSLPTTNSTTNSATK	MLFVEPILEVSSLPTTN(16.03)STTN(-16.03)SATK	M(59.67)LFVEPILEVSSLPTTNSTTNSATK	0	1	1	0	P05155	P05155	P05155	SERPING1	Plasma protease C1 inhibitor	MULTI-MSMS	QEHF3_00527_LR	1	Urine_HILIC_TMT_deglyco	789.928	4	675.094	2696.35	67393.1	0.71825	0.00048489	169730	114.58	169730	114.58	789.927	92.97	0.2416	92.97	92.824	93.065	0					23	7	4	0.687205	0.00114303	0.00786194	3.64e-05
MSIQGCVAQPSSFLLNHTR	19	Deamidation (NQ)	_MSIQGCVAQPSSFLLN(de)HTR_	MSIQGCVAQPSSFLLN(1)HTR		MSIQ(-69.6)GCVAQ(-49.63)PSSFLLN(49.63)HTR		0	1	0	0	Q8N6Q3	Q8N6Q3	Q8N6Q3	CD177	CD177 antigen	MULTI-MSMS	QEHF3_00527_LR	1	Urine_HILIC_TMT_deglyco	793.074	3	716.351	2146.03	68768.6	2.8145	0.0020162	106630	76.388	106640	76.39	793.073	78.586	0.69539	78.586	78.21	78.906	0					42	18	3	0.734423	0.00133197	0.00799701	0.00011965
MSNATLVSYIVQILSR	16	Oxidation (M),Deamidation (NQ)	_MSN(de)ATLVSYIVQILSR_	MSN(1)ATLVSYIVQILSR	M(1)SNATLVSYIVQILSR	MSN(128.67)ATLVSYIVQ(-128.67)ILSR	M(149.99)SNATLVSYIVQILSR	0	1	1	0	P24855	P24855	P24855	DNASE1	Deoxyribonuclease-1	MULTI-MSMS	QEHF3_00527_LR	1	Urine_HILIC_TMT_deglyco	681.382	3	604.657	1810.95	72612.6	3.944	0.0023848	126330	76.389	126340	76.391	681.38	98.086	0.30084	98.086	97.979	98.28	0					13	6	4	0.839395	0.00727938	0.0532759	8.03e-16
MTAGDNPQLVPADQVNITEFYNK	23	Oxidation (M),2 Deamidation (NQ)	_MTAGDNPQLVPADQVN(de)ITEFYN(de)K_	MTAGDNPQ(0.001)LVPADQ(0.322)VN(0.677)ITEFYN(1)K	M(1)TAGDNPQLVPADQVNITEFYNK	MTAGDN(-39.81)PQ(-28.47)LVPADQ(-3.22)VN(3.22)ITEFYN(35.7)K	M(59.21)TAGDNPQLVPADQVNITEFYNK	0	2	1	0	P21554	P21554	P21554	CNR1	Cannabinoid receptor 1	MULTI-MSMS	QEHF3_00527_LR	1	Urine_HILIC_TMT_deglyco	761.639	4	646.553	2582.18	69614.1	2.8659	0.0018529	177220	114.58	177220	114.58	761.386	86.029	0.59984	86.029	85.705	86.305	0					58	15	5	0.627687	0.00193614	0.0195493	7.4e-05
MTAGDNPQLVPADQVNITEFYNK	23	Oxidation (M),2 Deamidation (NQ)	_MTAGDNPQLVPADQVN(de)ITEFYN(de)K_	MTAGDNPQLVPADQ(0.048)VN(0.952)ITEFYN(1)K	M(1)TAGDNPQLVPADQVNITEFYNK	MTAGDN(-94.04)PQ(-79.94)LVPADQ(-12.97)VN(12.97)ITEFYN(51.77)K	M(113.73)TAGDNPQLVPADQVNITEFYNK	0	2	1	0	P21554	P21554	P21554	CNR1	Cannabinoid receptor 1	MULTI-MSMS	QEHF3_00527_LR	1	Urine_HILIC_TMT_deglyco	1014.85	3	861.735	2582.18	59917.7	3.7811	0.0032583	177290	152.78	177290	152.78	1014.85	86.055	0.56245	86.055	85.742	86.305	0					66	14	7	0.789404	0.00248259	0.02972	4.97e-16
MVSHHNLTTGATLINEQWLLTTAK	24	Oxidation (M),Deamidation (NQ)	_MVSHHN(de)LTTGATLINEQWLLTTAK_	MVSHHN(1)LTTGATLINEQWLLTTAK	M(1)VSHHNLTTGATLINEQWLLTTAK	MVSHHN(91.26)LTTGATLIN(-91.26)EQ(-115.51)WLLTTAK	M(158.37)VSHHNLTTGATLINEQWLLTTAK	0	1	1	0	P00738;P00739	P00738	P00738	HP;HPR	Haptoglobin;Haptoglobin alpha chain;Haptoglobin beta chain;Haptoglobin-related protein	MULTI-MSMS	QEHF3_00527_LR	1	Urine_HILIC_TMT_deglyco	789.682	4	674.848	2695.36	68539.6	3.0998	0.0020919	169790	114.58	169790	114.58	789.931	85.074	1.5621	85.074	84.634	86.196	0					157	41	6	0.769225	0.0116501	0.0541348	7.49e-32
MVSHHNLTTGATLINEQWLLTTAK	24	Oxidation (M),Deamidation (NQ)	_MVSHHN(de)LTTGATLINEQWLLTTAK_	MVSHHN(1)LTTGATLINEQWLLTTAK	M(1)VSHHNLTTGATLINEQWLLTTAK	MVSHHN(90.02)LTTGATLIN(-90.02)EQ(-114.8)WLLTTAK	M(147.26)VSHHNLTTGATLINEQWLLTTAK	0	1	1	0	P00738;P00739	P00738	P00738	HP;HPR	Haptoglobin;Haptoglobin alpha chain;Haptoglobin beta chain;Haptoglobin-related protein	MULTI-MSMS	QEHF3_00527_LR	1	Urine_HILIC_TMT_deglyco	1052.57	3	899.462	2695.36	61370.3	3.6401	0.0032741	169850	152.78	169860	152.78	1052.91	85.529	0.60804	85.529	85.283	85.891	0					55	15	5	0.664404	0.00111011	0.00824368	2.68e-26
NATLVNEADKLR	12	Deamidation (NQ)	_N(de)ATLVNEADKLR_	N(1)ATLVNEADKLR		N(84.57)ATLVN(-84.57)EADKLR		0	1	0	1	P15144	P15144	P15144	ANPEP	Aminopeptidase N	MULTI-MSMS	QEHF3_00527_LR	1	Urine_HILIC_TMT_deglyco	601.684	3	448.909	1343.7	79455.5	0.63961	0.00028713	340330	152.78	340330	152.78	601.684	64.453	0.62705	64.453	64.137	64.764	0					62	18	4	0.871599	0.00203601	0.0191884	4.97e-10
NATQILNEK	9	Deamidation (NQ)	_N(de)ATQILNEK_	N(0.967)ATQ(0.033)ILNEK		N(14.67)ATQ(-14.67)ILN(-58)EK		0	1	0	0	P20929	P20929	P20929	NEB	Nebulin	MULTI-MSMS	QEHF3_00527_LR	1	Urine_HILIC_TMT_deglyco	497.293	3	344.517	1030.53	88175.7	2.5907	0.00089254	443450	152.77	443450	152.78	497.292	62.476	0.52835	62.476	62.212	62.74	0					32	15	4	0.529255	0.000399269	0.00713348	0.012205
NCTITANAECACR	13	2 Deamidation (NQ)	_N(de)CTITAN(de)AECACR_	N(1)CTITAN(1)AECACR		N(159.22)CTITAN(159.22)AECACR		0	2	0	0	P26842	P26842	P26842	CD27	CD27 antigen	MULTI-MSMS	QEHF3_00527_LR	1	Urine_HILIC_TMT_deglyco	886.891	2	771.803	1541.59	64758.1	4.9405	0.0038131	148460	114.58	148470	114.59	886.385	45.372	0.39414	45.372	45.198	45.592	0					23	10	3	0.737092	0.000950507	0.021856	8.72e-16
NCTITANAECACR	13	Deamidation (NQ)	_N(de)CTITANAECACR_	N(1)CTITANAECACR		N(116.04)CTITAN(-116.04)AECACR		0	1	0	0	P26842	P26842	P26842	CD27	CD27 antigen	MULTI-MSMS	QEHF3_00527_LR	1	Urine_HILIC_TMT_deglyco	885.894	2	771.311	1540.61	63720.7	5.0773	0.0039162	148550	114.58	148560	114.59	885.893	46.209	0.63485	46.209	45.941	46.576	-3.81e-06					84	17	6	0.835044	0.00439614	0.120037	1.61e-21
NCTITANAECACR	13	Deamidation (NQ)	_N(de)CTITANAECACR_	N(1)CTITANAECACR		N(119.37)CTITAN(-119.37)AECACR		0	1	0	0	P26842	P26842	P26842	CD27	CD27 antigen	MULTI-MSMS	QEHF3_00527_LR	1	Urine_HILIC_TMT_deglyco	590.933	3	514.543	1540.61	77445.9	4.3957	0.0022618	148460	76.387	148460	76.39	590.931	46.213	0.70228	46.213	45.907	46.61	0					100	19	7	0.929425	0.0105014	0.22333	4.38e-23
NCTITANAECACR	13	Deamidation (NQ)	_N(de)CTITANAECACR_	N(1)CTITANAECACR		N(53.83)CTITAN(-53.83)AECACR		0	1	0	0	P26842	P26842	P26842	CD27	CD27 antigen	MSMS	QEHF3_00527_LR	1	Urine_HILIC_TMT_deglyco	885.894	2	771.311	1540.61	NaN	NaN	NaN	NaN	NaN	NaN	NaN	NaN	46.599	1	46.599	46.099	47.099	3.81e-06								NaN	NaN	NaN	5.49e-05
NETHATYSNTLYLADEIIIR	20	Deamidation (NQ)	_N(de)ETHATYSNTLYLADEIIIR_	N(1)ETHATYSNTLYLADEIIIR		N(121.94)ETHATYSN(-121.94)TLYLADEIIIR		0	1	0	0	P07911	P07911	P07911	UMOD	Uromodulin;Uromodulin, secreted form	MULTI-MSMS	QEHF3_00527_LR	1	Urine_HILIC_TMT_deglyco	856.783	3	780.057	2337.15	66328	2.0929	0.0016326	97925	76.387	97927	76.389	856.778	90.218	1.1388	90.218	89.852	90.991	-7.63e-06					129	32	6	0.956035	0.00391727	0.0308955	2.59e-50
NETQHEPYPLMLPGCSPSCPLER	23	Oxidation (M),Deamidation (NQ)	_N(de)ETQHEPYPLMLPGCSPSCPLER_	N(0.968)ETQ(0.032)HEPYPLMLPGCSPSCPLER	NETQHEPYPLM(1)LPGCSPSCPLER	N(14.75)ETQ(-14.75)HEPYPLMLPGCSPSCPLER	NETQHEPYPLM(113.82)LPGCSPSCPLER	0	1	1	0	P15309	P15309	P15309	ACPP	Prostatic acid phosphatase;PAPf39	MULTI-MSMS	QEHF3_00527_LR	1	Urine_HILIC_TMT_deglyco	987.129	3	910.405	2728.19	61022.8	3.5276	0.0032115	83905	76.387	83908	76.39	987.127	69.607	0.78327	69.607	69.169	69.952	0					127	22	7	0.914944	0.00310142	0.0193168	4.49e-16
NETQHEPYPLMLPGCSPSCPLER	23	Deamidation (NQ)	_N(de)ETQHEPYPLMLPGCSPSCPLER_	N(0.951)ETQ(0.049)HEPYPLMLPGCSPSCPLER		N(12.91)ETQ(-12.91)HEPYPLMLPGCSPSCPLER		0	1	0	0	P15309	P15309	P15309	ACPP	Prostatic acid phosphatase;PAPf39	MULTI-MSMS	QEHF3_00527_LR	1	Urine_HILIC_TMT_deglyco	981.794	3	905.073	2712.2	58065.1	3.2621	0.0029524	84401	76.389	84405	76.392	981.797	73.52	1.6888	73.52	73.115	74.804	0					135	48	5	0.687407	0.00156101	0.00601699	3.23e-08
NGIYNITVLASDQGGR	16	2 Deamidation (NQ)	_N(de)GIYN(de)ITVLASDQGGR_	N(1)GIYN(1)ITVLASDQGGR		N(53.63)GIYN(51.09)ITVLASDQ(-51.09)GGR		0	2	0	0	Q02487	Q02487	Q02487	DSC2	Desmocollin-2	MULTI-MSMS	QEHF3_00527_LR	1	Urine_HILIC_TMT_deglyco	637.669	3	560.613	1678.82	78463.8	1.3033	0.00073066	136260	76.387	136260	76.388	637.668	83.379	1.047	83.379	82.946	83.993	0					106	27	6	0.796006	0.000776665	0.0239904	0.004792
NGIYNITVLASDQGGR	16	2 Deamidation (NQ)	_N(de)GIYN(de)ITVLASDQGGR_	N(1)GIYN(1)ITVLASDQGGR		N(108.7)GIYN(94.45)ITVLASDQ(-94.45)GGR		0	2	0	0	Q02487	Q02487	Q02487	DSC2	Desmocollin-2	MULTI-MSMS	QEHF3_00527_LR	1	Urine_HILIC_TMT_deglyco	955	2	840.415	1678.82	63307.1	2.6427	0.002221	136340	114.58	136340	114.58	954.997	84.801	0.59386	84.801	84.434	85.028	0					43	16	3	0.971766	0.000932747	0.00947425	1.24e-08
NGIYNITVLASDQGGR	16	2 Deamidation (NQ)	_N(de)GIYN(de)ITVLASDQGGR_	N(1)GIYN(1)ITVLASDQGGR		N(94.43)GIYN(90.55)ITVLASDQ(-90.55)GGR		0	2	0	0	Q02487	Q02487	Q02487	DSC2	Desmocollin-2	MULTI-MSMS	QEHF3_00527_LR	1	Urine_HILIC_TMT_deglyco	637.001	3	560.613	1678.82	75532.6	2.0178	0.0011312	136260	76.388	136260	76.389	637.335	84.783	1.0327	84.783	84.138	85.171	0					92	28	5	0.914262	0.0030477	0.0313352	3.84e-07
NGTAVCATNR	10	Deamidation (NQ)	_N(de)GTAVCATNR_	N(1)GTAVCATNR		N(115.96)GTAVCATN(-115.96)R		0	1	0	0	P05156	P05156	P05156	CFI	Complement factor I;Complement factor I heavy chain;Complement factor I light chain	MULTI-MSMS	QEHF3_00527_LR	1	Urine_HILIC_TMT_deglyco	647.328	2	532.743	1063.47	76892	4.9569	0.0026408	215080	114.58	215080	114.58	647.325	34.136	0.93844	34.136	33.665	34.603	0					63	22	5	0.891962	0.0029843	0.0831311	0.0010191
NGTAVCATNRR	11	Deamidation (NQ)	_N(de)GTAVCATNRR_	N(1)GTAVCATNRR		N(66.44)GTAVCATN(-66.44)RR		0	1	0	1	P05156	P05156	P05156	CFI	Complement factor I;Complement factor I heavy chain;Complement factor I light chain	MULTI-MSMS	QEHF3_00527_LR	1	Urine_HILIC_TMT_deglyco	483.921	3	407.532	1219.57	86406	3.433	0.0013991	187440	76.388	187440	76.389	483.919	31.051	0.67721	31.051	30.67	31.347	0					40	15	4	0.893098	0.00269565	0.0560694	0.0039722
NGTGHGNSTHHGPEYMR	17	Oxidation (M),2 Deamidation (NQ)	_N(de)GTGHGN(de)STHHGPEYMR_	N(1)GTGHGN(1)STHHGPEYMR	NGTGHGNSTHHGPEYM(1)R	N(46.49)GTGHGN(46.49)STHHGPEYMR	NGTGHGNSTHHGPEYM(46.49)R	0	2	1	0	P02790	P02790	P02790	HPX	Hemopexin	MULTI-MSMS	QEHF3_00527_LR	1	Urine_HILIC_TMT_deglyco	700.647	3	623.924	1868.75	73514	3.6417	0.0022721	122430	76.388	122430	76.39	700.646	27.984	1.9536	27.984	27.273	29.227	0					129	45	4	0.789344	0.00150982	0.00370823	0.0059165
NGTGHGNSTHHGPEYMR	17	Oxidation (M),2 Deamidation (NQ)	_N(de)GTGHGN(de)STHHGPEYMR_	N(1)GTGHGN(1)STHHGPEYMR	NGTGHGNSTHHGPEYM(1)R	N(62.66)GTGHGN(62.66)STHHGPEYMR	NGTGHGNSTHHGPEYM(62.66)R	0	2	1	0	P02790	P02790	P02790	HPX	Hemopexin	MULTI-MSMS	QEHF3_00527_LR	1	Urine_HILIC_TMT_deglyco	525.738	4	468.195	1868.75	83111.9	3.3979	0.0015909	122360	57.291	122370	57.292	525.485	28.014	3.273	28.014	26.931	30.204	0					270	76	5	0.831332	0.00909739	0.0705903	0.00054733
NHNVTTIIR	9	Deamidation (NQ)	_NHN(de)VTTIIR_	N(0.001)HN(0.999)VTTIIR		N(-32.05)HN(32.05)VTTIIR		0	1	0	0	O60729;A4D256	O60729	O60729	CDC14B;CDC14C	Dual specificity protein phosphatase CDC14B;Dual specificity protein phosphatase CDC14C	MULTI-MSMS	QEHF3_00527_LR	1	Urine_HILIC_TMT_deglyco	433.252	3	356.865	1067.57	94097.8	3.8613	0.001378	214050	76.387	214050	76.388	433.252	46.938	0.76533	46.938	46.717	47.482	3.81e-06					53	20	4	0.711593	0.000702468	0.00128706	0.0075091
NHTVLQGTR	9	Deamidation (NQ)	_N(de)HTVLQGTR_	N(1)HTVLQGTR		N(87.68)HTVLQ(-87.68)GTR		0	1	0	0	Q9UJW2	Q9UJW2	Q9UJW2	TINAG	Tubulointerstitial nephritis antigen	MULTI-MSMS	QEHF3_00527_LR	1	Urine_HILIC_TMT_deglyco	419.238	3	342.849	1025.53	92370.7	3.5034	0.0012011	222800	76.388	222810	76.389	419.237	36.347	0.89461	36.347	35.925	36.819	0					49	21	5	0.878305	0.00221509	0.0877709	0.0027777
NITQIVGHSGCEAK	14	Deamidation (NQ)	_N(de)ITQIVGHSGCEAK_	N(0.844)ITQ(0.156)IVGHSGCEAK		N(7.32)ITQ(-7.32)IVGHSGCEAK		0	1	0	0	P41271	P41271	P41271	NBL1	Neuroblastoma suppressor of tumorigenicity 1	MULTI-MSMS	QEHF3_00527_LR	1	Urine_HILIC_TMT_deglyco	494.02	4	379.437	1513.72	84973	2.6831	0.0010181	301980	114.58	301980	114.58	494.019	60.405	0.72372	60.405	60.022	60.746	0					76	21	5	0.897044	0.0025938	0.0475981	8.59e-20
NITQIVGHSGCEAK	14	Deamidation (NQ)	_N(de)ITQIVGHSGCEAK_	N(1)ITQIVGHSGCEAK		N(45.09)ITQ(-45.09)IVGHSGCEAK		0	1	0	0	P41271	P41271	P41271	NBL1	Neuroblastoma suppressor of tumorigenicity 1	MULTI-MSMS	QEHF3_00527_LR	1	Urine_HILIC_TMT_deglyco	987.033	2	757.867	1513.72	61392.3	4.3198	0.0032739	302380	229.16	302380	229.17	987.03	60.415	0.39531	60.415	60.216	60.611	3.81e-06					23	11	3	0.651571	0.000527278	0.01096	9.42e-25
NITQIVGHSGCEAK	14	Deamidation (NQ)	_N(de)ITQIVGHSGCEAK_	N(0.897)ITQ(0.103)IVGHSGCEAK		N(9.38)ITQ(-9.38)IVGHSGCEAK		0	1	0	0	P41271	P41271	P41271	NBL1	Neuroblastoma suppressor of tumorigenicity 1	MULTI-MSMS	QEHF3_00527_LR	1	Urine_HILIC_TMT_deglyco	658.357	3	505.58	1513.72	74343.4	3.5708	0.0018054	302180	152.78	302180	152.78	658.356	60.379	1.2485	60.379	59.626	60.874	0					142	37	7	0.985489	0.0300116	0.462911	3.24e-33
NMQIANHTLK	10	Oxidation (M),Deamidation (NQ)	_NMQIAN(de)HTLK_	NMQIAN(1)HTLK	NM(1)QIANHTLK	N(-45.64)MQ(-39.23)IAN(39.23)HTLK	NM(76.93)QIANHTLK	0	1	1	0	P12821	P12821	P12821	ACE	Angiotensin-converting enzyme;Angiotensin-converting enzyme, soluble form	MULTI-MSMS	QEHF3_00527_LR	1	Urine_HILIC_TMT_deglyco	548.979	3	396.201	1185.58	81943.1	4.8877	0.0019365	385600	152.78	385610	152.78	548.977	47.415	0.59618	47.415	47.091	47.687	-3.81e-06					56	16	5	0.747317	0.00143297	0.024371	0.0036731
NMTFDLPSDATVVLNR	16	2 Deamidation (NQ)	_N(de)MTFDLPSDATVVLN(de)R_	N(1)MTFDLPSDATVVLN(1)R		N(254.05)MTFDLPSDATVVLN(254.05)R		0	2	0	0	P11279	P11279	P11279	LAMP1	Lysosome-associated membrane glycoprotein 1	MULTI-MSMS	QEHF3_00527_LR	1	Urine_HILIC_TMT_deglyco	1012.51	2	897.933	1793.85	61038.2	2.3793	0.0021365	127610	114.58	127610	114.58	1012.51	91.109	0.3945	91.109	90.863	91.258	0					43	11	5	0.981843	0.00226631	0.00873555	1.34e-97
NMTFDLPSDATVVLNR	16	2 Deamidation (NQ)	_N(de)MTFDLPSDATVVLN(de)R_	N(1)MTFDLPSDATVVLN(1)R		N(116.78)MTFDLPSDATVVLN(116.78)R		0	2	0	0	P11279	P11279	P11279	LAMP1	Lysosome-associated membrane glycoprotein 1	MULTI-MSMS	QEHF3_00527_LR	1	Urine_HILIC_TMT_deglyco	675.346	3	598.957	1793.85	74555.4	1.699	0.0010176	127530	76.388	127540	76.389	675.346	91.101	0.49557	91.101	90.762	91.258	7.63e-06					48	14	6	0.828606	0.00327594	0.0123675	4.44e-09
NMTLLVEK	8	Deamidation (NQ)	_N(de)MTLLVEK_	N(1)MTLLVEK		N(104.22)MTLLVEK		0	1	0	0	Q6UX06	Q6UX06	Q6UX06	OLFM4	Olfactomedin-4	MULTI-MSMS	QEHF3_00527_LR	1	Urine_HILIC_TMT_deglyco	703.922	2	474.757	947.5	73669.7	4.3466	0.0020636	482690	229.16	482700	229.16	703.92	76.28	1.3277	76.28	75.633	76.961	0					71	32	3	0.747305	0.00328302	0.0841473	0.016662
NMTLLVEK	8	Deamidation (NQ)	_N(de)MTLLVEK_	N(1)MTLLVEK		N(76.06)MTLLVEK		0	1	0	0	Q6UX06	Q6UX06	Q6UX06	OLFM4	Olfactomedin-4	MULTI-MSMS	QEHF3_00527_LR	1	Urine_HILIC_TMT_deglyco	469.617	3	316.841	947.5	91654.5	3.3937	0.0010753	482180	152.78	482190	152.78	469.95	76.333	0.64764	76.333	75.991	76.639	0					31	17	3	0.761704	0.000512167	0.00694785	0.014473
NNTIVNELVR	10	Deamidation (NQ)	_N(de)NTIVNELVR_	N(0.95)N(0.05)TIVNELVR		N(12.8)N(-12.8)TIVN(-82.69)ELVR		0	1	0	0	P10253	P10253	P10253	GAA	Lysosomal alpha-glucosidase;76 kDa lysosomal alpha-glucosidase;70 kDa lysosomal alpha-glucosidase	MULTI-MSMS	QEHF3_00527_LR	1	Urine_HILIC_TMT_deglyco	701.4	2	586.817	1171.62	74770.8	3.5521	0.0020844	195260	114.58	195260	114.58	701.398	72.038	0.64424	72.038	71.748	72.392	0					66	18	5	0.730043	0.00255272	0.0531227	0.0016005
NNVITLNITGK	11	Deamidation (NQ)	_NNVITLN(de)ITGK_	NNVITLN(1)ITGK		N(-69.33)N(-69.33)VITLN(69.33)ITGK		0	1	0	0	P16278	P16278	P16278	GLB1	Beta-galactosidase	MULTI-MSMS	QEHF3_00527_LR	1	Urine_HILIC_TMT_deglyco	549.67	3	396.559	1186.66	83851.3	3.4427	0.0013652	385250	152.78	385260	152.78	549.334	76.223	0.61043	76.223	75.956	76.567	0					45	16	4	0.675077	0.000923281	0.0169662	0.00024268
NPNGTVTVISR	11	Deamidation (NQ)	_NPN(de)GTVTVISR_	NPN(1)GTVTVISR		N(-34.49)PN(34.49)GTVTVISR		0	1	0	0	Q15223	Q15223	Q15223	PVRL1	Nectin-1	MULTI-MSMS	QEHF3_00527_LR	1	Urine_HILIC_TMT_deglyco	694.895	2	579.809	1157.6	72670	4.6693	0.0027073	197620	114.58	197620	114.58	694.39	50.436	0.51194	50.436	50.19	50.702	-3.81e-06					27	14	2	0.602292	0.000906719	0.0158538	9.26e-05
NQTHAIYK	8	Deamidation (NQ)	_N(de)QTHAIYK_	N(0.5)Q(0.5)THAIYK		N(0)Q(0)THAIYK		0	1	0	0	P55259	P55259	P55259	GP2	Pancreatic secretory granule membrane major glycoprotein GP2	MULTI-MSMS	QEHF3_00527_LR	1	Urine_HILIC_TMT_deglyco	478.612	3	325.835	974.482	86226.5	4.512	0.0014702	468870	152.77	468880	152.78	478.609	44.649	0.96138	44.649	44.31	45.271	0					88	26	6	0.796354	0.00149299	0.0338207	0.0099227
NRNFTVEK	8	Deamidation (NQ)	_NRN(de)FTVEK_	N(0.27)RN(0.73)FTVEK		N(-4.32)RN(4.32)FTVEK		0	1	0	1	P18206	P18206	P18206	VCL	Vinculin	MULTI-MSMS	QEHF3_00527_LR	1	Urine_HILIC_TMT_deglyco	489.619	3	336.842	1007.5	86292.8	4.3066	0.0014506	453550	152.78	453560	152.78	489.617	49.877	1.0693	49.877	49.294	50.363	-3.81e-06					80	30	4	0.658892	0.0022716	0.0710649	0.0065468
NRNNSTGVAGLSEEASAELR	20	2 Deamidation (NQ)	_N(de)RNN(de)STGVAGLSEEASAELR_	N(0.507)RN(0.507)N(0.986)STGVAGLSEEASAELR		N(0)RN(0)N(15.48)STGVAGLSEEASAELR		0	2	0	1	P23327	P23327	P23327	HRC	Sarcoplasmic reticulum histidine-rich calcium-binding protein	MULTI-MSMS	QEHF3_00527_LR	1	Urine_HILIC_TMT_deglyco	769.721	3	692.998	2075.97	70577.2	1.4318	0.00099221	110230	76.388	110230	76.389	769.72	64.994	0.60932	64.994	64.703	65.312	0					63	18	4	0.599063	0.000961246	0.00690553	4.32e-33
NSTWSGESK	9	Deamidation (NQ)	_N(de)STWSGESK_	N(1)STWSGESK		N(109.39)STWSGESK		0	1	0	0	P19338	P19338	P19338	NCL	Nucleolin	MULTI-MSMS	QEHF3_00527_LR	1	Urine_HILIC_TMT_deglyco	727.883	2	498.717	995.42	72372.5	5.3812	0.0026837	459500	229.16	459510	229.17	727.88	49.997	0.75401	49.997	49.609	50.363	0					67	21	5	0.832486	0.00271998	0.076801	0.0055255
NVTHLLQQELTEAQK	15	Deamidation (NQ)	_N(de)VTHLLQQELTEAQK_	N(1)VTHLLQQELTEAQK		N(50.53)VTHLLQ(-50.53)Q(-71.17)ELTEAQ(-116.09)K		0	1	0	0	Q10589	Q10589	Q10589	BST2	Bone marrow stromal antigen 2	MULTI-MSMS	QEHF3_00527_LR	1	Urine_HILIC_TMT_deglyco	738.087	3	584.976	1751.91	72524.8	3.8742	0.0022663	261170	152.78	261170	152.78	737.751	86.434	0.73293	86.434	86.085	86.818	0					73	19	6	0.740126	0.0015678	0.0209753	1.91e-08
NVTLHVPSK	9	Deamidation (NQ)	_N(de)VTLHVPSK_	N(1)VTLHVPSK		N(60.06)VTLHVPSK		0	1	0	0	Q02487	Q02487	Q02487	DSC2	Desmocollin-2	MULTI-MSMS	QEHF3_00527_LR	1	Urine_HILIC_TMT_deglyco	485.299	3	332.522	994.545	88510.1	2.9761	0.00098961	459450	152.78	459450	152.78	485.298	59.444	0.8965	59.444	58.858	59.754	0					73	26	4	0.825642	0.000873074	0.0226862	0.021626
NVTSESTCCVAK	12	Deamidation (NQ)	_N(de)VTSESTCCVAK_	N(1)VTSESTCCVAK		N(95.27)VTSESTCCVAK		0	1	0	0	P01215	P01215	P01215	CGA	Glycoprotein hormones alpha chain	MULTI-MSMS	QEHF3_00527_LR	1	Urine_HILIC_TMT_deglyco	605.641	3	452.864	1355.57	76663.6	4.1851	0.0018953	337350	152.78	337360	152.78	605.639	48.869	0.68184	48.869	48.512	49.194	3.81e-06					60	19	5	0.753131	0.00166183	0.018334	0.00022712
NYTLTGR	7	Deamidation (NQ)	_N(de)YTLTGR_	N(1)YTLTGR		N(136.27)YTLTGR		0	1	0	0	P10643	P10643	P10643	C7	Complement component C7	MULTI-MSMS	QEHF3_00527_LR	1	Urine_HILIC_TMT_deglyco	527.792	2	413.209	824.403	83745.6	4.4175	0.0018253	277300	114.58	277300	114.58	527.79	49.913	0.99487	49.913	49.538	50.533	0					99	28	6	0.795681	0.0135892	0.503797	1.65e-05
NYYADNQTCDGELLFNMTK	19	Oxidation (M),2 Deamidation (NQ)	_NYYADN(de)QTCDGELLFN(de)MTK_	N(0.002)YYADN(0.829)Q(0.169)TCDGELLFN(1)MTK	NYYADNQTCDGELLFNM(1)TK	N(-26.07)YYADN(6.91)Q(-6.91)TCDGELLFN(42.28)MTK	NYYADNQTCDGELLFNM(73.69)TK	0	2	1	0	P35555	P35555	P35555	FBN1	Fibrillin-1	MULTI-MSMS	QEHF3_00527_LR	1	Urine_HILIC_TMT_deglyco	694.576	4	579.492	2313.94	75343.7	2.878	0.0016678	197730	114.58	197730	114.58	694.324	79.928	0.63769	79.928	79.613	80.25	0					62	17	6	0.838297	0.000848814	0.00278873	4.97e-05
NYYADNQTCDGELLFNMTK	19	Oxidation (M),2 Deamidation (NQ)	_NYYADN(de)QTCDGELLFN(de)MTK_	NYYADN(0.5)Q(0.5)TCDGELLFN(1)MTK	NYYADNQTCDGELLFNM(1)TK	N(-32.4)YYADN(0)Q(0)TCDGELLFN(110.96)MTK	NYYADNQTCDGELLFNM(147.6)TK	0	2	1	0	P35555	P35555	P35555	FBN1	Fibrillin-1	MULTI-MSMS	QEHF3_00527_LR	1	Urine_HILIC_TMT_deglyco	925.433	3	772.321	2313.94	63028	3.5383	0.0027327	197810	152.78	197820	152.78	925.43	79.889	0.82864	79.889	79.496	80.325	0					102	22	6	0.888675	0.00374911	0.0119164	7.44e-20
NYYADNQTCDGELLFNMTK	19	2 Deamidation (NQ)	_NYYADN(de)QTCDGELLFN(de)MTK_	NYYADN(0.907)Q(0.093)TCDGELLFN(1)MTK		N(-41.97)YYADN(9.88)Q(-9.88)TCDGELLFN(129.79)MTK		0	2	0	0	P35555	P35555	P35555	FBN1	Fibrillin-1	MULTI-MSMS	QEHF3_00527_LR	1	Urine_HILIC_TMT_deglyco	920.1	3	766.989	2297.95	63822.9	1.9812	0.0015196	199190	152.78	199190	152.78	920.1	90.94	0.40169	90.94	90.694	91.096	-7.63e-06					50	11	6	0.885354	0.00500004	0.0136931	7.09e-31
PGPGLGPDNQTEER	14	Deamidation (NQ)	_PGPGLGPDN(de)QTEER_	PGPGLGPDN(1)QTEER		PGPGLGPDN(34.26)Q(-34.26)TEER		0	1	0	0	Q9Y6H6	Q9Y6H6	Q9Y6H6	KCNE3	Potassium voltage-gated channel subfamily E member 3	MULTI-MSMS	QEHF3_00527_LR	1	Urine_HILIC_TMT_deglyco	849.427	2	734.339	1466.66	64683.2	5.1068	0.0037501	156040	114.58	156040	114.59	848.922	47.881	0.58224	47.881	47.515	48.097	-3.81e-06					43	16	4	0.952806	0.00247714	0.0939191	1.18e-13
PVDKPINTTLICNVTNALGAR	21	2 Deamidation (NQ)	_PVDKPIN(de)TTLICN(de)VTNALGAR_	PVDKPIN(1)TTLICN(1)VTNALGAR		PVDKPIN(131.63)TTLICN(39.36)VTN(-39.36)ALGAR		0	2	0	1	P15151	P15151	P15151	PVR	Poliovirus receptor	MULTI-MSMS	QEHF3_00527_LR	1	Urine_HILIC_TMT_deglyco	910.177	3	757.067	2268.18	64666.7	1.2522	0.00094798	201800	152.78	201800	152.78	910.176	93.488	0.35593	93.488	93.25	93.606	0					37	9	6	0.552473	0.00363465	0.0147572	5.39e-46
QDFNITDISLLEHR	14	Deamidation (NQ)	_QDFN(de)ITDISLLEHR_	Q(0.05)DFN(0.95)ITDISLLEHR		Q(-12.78)DFN(12.78)ITDISLLEHR		0	1	0	0	P07911	P07911	P07911	UMOD	Uromodulin;Uromodulin, secreted form	MULTI-MSMS	QEHF3_00527_LR	1	Urine_HILIC_TMT_deglyco	644.677	3	567.953	1700.84	76175.4	1.6783	0.00095319	134500	76.389	134500	76.39	644.342	83.712	0.67704	83.712	83.354	84.031	0					40	17	3	0.554417	0.000463646	0.00448455	0.00045122
QDFNITDISLLEHR	14	Deamidation (NQ)	_QDFN(de)ITDISLLEHR_	QDFN(1)ITDISLLEHR		Q(-37.69)DFN(37.69)ITDISLLEHR		0	1	0	0	P07911	P07911	P07911	UMOD	Uromodulin;Uromodulin, secreted form	MULTI-MSMS	QEHF3_00527_LR	1	Urine_HILIC_TMT_deglyco	644.342	3	567.953	1700.84	75008.2	2.4331	0.0013819	134490	76.386	134500	76.388	644.34	85.081	2.0352	85.081	84.671	86.706	-7.63e-06					280	54	8	0.995656	0.234579	0.922005	8.53e-35
QDFNITDISLLEHR	14	Deamidation (NQ)	_QDFN(de)ITDISLLEHR_	QDFN(1)ITDISLLEHR		Q(-82.72)DFN(82.72)ITDISLLEHR		0	1	0	0	P07911	P07911	P07911	UMOD	Uromodulin;Uromodulin, secreted form	MULTI-MSMS	QEHF3_00527_LR	1	Urine_HILIC_TMT_deglyco	966.009	2	851.426	1700.84	62165.7	2.9457	0.0025081	134570	114.58	134580	114.58	966.005	85.138	1.4504	85.138	84.782	86.233	0					153	38	7	0.864393	0.00513634	0.0347142	4.02e-114
QDFNITDISLLEHR	14	Deamidation (NQ)	_QDFN(de)ITDISLLEHR_	Q(0.046)DFN(0.954)ITDISLLEHR		Q(-13.19)DFN(13.19)ITDISLLEHR		0	1	0	0	P07911	P07911	P07911	UMOD	Uromodulin;Uromodulin, secreted form	MULTI-MSMS	QEHF3_00527_LR	1	Urine_HILIC_TMT_deglyco	644.675	3	567.953	1700.84	75423.3	2.3141	0.0013143	134500	76.387	134500	76.389	644.34	89.66	1.3502	89.66	88.988	90.339	0					93	37	5	0.790454	0.00232601	0.025856	5.79e-09
QDFNITDISLLEHR	14	Deamidation (NQ)	_QDFN(de)ITDISLLEHR_	Q(0.038)DFN(0.962)ITDISLLEHR		Q(-14.02)DFN(14.02)ITDISLLEHR		0	1	0	0	P07911	P07911	P07911	UMOD	Uromodulin;Uromodulin, secreted form	MULTI-MSMS	QEHF3_00527_LR	1	Urine_HILIC_TMT_deglyco	644.679	3	567.953	1700.84	75886.8	3.9478	0.0022422	134500	76.388	134500	76.39	644.675	99.566	2.2572	99.566	97.641	99.898	-7.63e-06					184	82	3	0.935122	0.00605225	0.142725	2.43e-06
QDFNITDISLLEHR	14	Deamidation (NQ)	_QDFN(de)ITDISLLEHR_	Q(0.091)DFN(0.909)ITDISLLEHR		Q(-10.01)DFN(10.01)ITDISLLEHR		0	1	0	0	P07911	P07911	P07911	UMOD	Uromodulin;Uromodulin, secreted form	MULTI-MSMS	QEHF3_00527_LR	1	Urine_HILIC_TMT_deglyco	644.341	3	567.953	1700.84	77830.8	4.1781	0.0023729	134490	76.386	134500	76.389	644.339	100.66	0.28506	100.66	100.53	100.82	0					53	36	2	0.670818	0.000242788	0.00291391	0.0088992
QDFNITDISLLEHR	14	Deamidation (NQ)	_QDFN(de)ITDISLLEHR_	Q(0.049)DFN(0.951)ITDISLLEHR		Q(-12.91)DFN(12.91)ITDISLLEHR		0	1	0	0	P07911	P07911	P07911	UMOD	Uromodulin;Uromodulin, secreted form	MSMS	QEHF3_00527_LR	1	Urine_HILIC_TMT_deglyco	644.34	3	567.953	1700.84	NaN	NaN	NaN	NaN	NaN	NaN	NaN	NaN	100.09	1	100.09	99.592	100.59	7.63e-06								NaN	NaN	NaN	1.47e-08
QDFNITDISLLEHR	14	2 Deamidation (NQ)	_QDFN(de)ITDISLLEHR_	Q(1)DFN(1)ITDISLLEHR		Q(188.12)DFN(188.12)ITDISLLEHR		0	2	0	0	P07911	P07911	P07911	UMOD	Uromodulin;Uromodulin, secreted form	MULTI-MSMS	QEHF3_00527_LR	1	Urine_HILIC_TMT_deglyco	644.671	3	568.281	1701.82	73789.4	2.9124	0.0016551	134420	76.389	134420	76.391	644.671	86.952	1.3215	86.952	86.594	87.915	0					70	35	2	0.922615	0.0503083	0.98112	3.94e-33
QDQCIYNTTYLNVQR	15	Deamidation (NQ)	_QDQCIYN(de)TTYLNVQR_	QDQCIYN(1)TTYLNVQR		Q(-146.18)DQ(-81.21)CIYN(81.21)TTYLN(-167.07)VQ(-213.34)R		0	1	0	0	P02763	P02763	P02763	ORM1	Alpha-1-acid glycoprotein 1	MULTI-MSMS	QEHF3_00527_LR	1	Urine_HILIC_TMT_deglyco	1073.53	2	958.944	1915.87	59035.6	3.3909	0.0032517	119490	114.58	119490	114.58	1074.03	67.297	0.73876	67.297	66.959	67.698	0					77	21	5	0.992525	0.00207003	0.0266646	1.82e-152
QDQCIYNTTYLNVQR	15	Deamidation (NQ)	_QDQCIYN(de)TTYLNVQR_	QDQCIYN(1)TTYLNVQR		Q(-90.6)DQ(-85.21)CIYN(85.21)TTYLN(-95.97)VQ(-117.94)R		0	1	0	0	P02763	P02763	P02763	ORM1	Alpha-1-acid glycoprotein 1	MULTI-MSMS	QEHF3_00527_LR	1	Urine_HILIC_TMT_deglyco	716.355	3	639.632	1915.87	71189.7	2.463	0.0015754	119420	76.388	119430	76.389	716.354	67.28	1.0706	67.28	66.927	67.997	0					121	31	6	0.969618	0.0142443	0.175851	1.52e-25
QDQCIYNTTYLNVQRENGTISR	22	2 Deamidation (NQ)	_QDQCIYN(de)TTYLNVQREN(de)GTISR_	QDQCIYN(1)TTYLNVQREN(1)GTISR		Q(-110.1)DQ(-79.76)CIYN(79.76)TTYLN(-103.35)VQ(-62.71)REN(62.71)GTISR		0	2	0	1	P02763	P02763	P02763	ORM1	Alpha-1-acid glycoprotein 1	MULTI-MSMS	QEHF3_00527_LR	1	Urine_HILIC_TMT_deglyco	969.477	3	892.417	2674.23	62435.1	2.5063	0.0022367	85598	76.389	85600	76.391	969.14	68.211	0.85115	68.211	67.764	68.615	0					112	24	7	0.92674	0.00772753	0.0791284	8.27e-239
QDQCIYNTTYLNVQRENGTISR	22	2 Deamidation (NQ)	_QDQCIYN(de)TTYLNVQREN(de)GTISR_	QDQCIYN(1)TTYLNVQ(0.058)REN(0.942)GTISR		Q(-68.18)DQ(-62.92)CIYN(62.92)TTYLN(-36.1)VQ(-12.13)REN(12.13)GTISR		0	2	0	1	P02763	P02763	P02763	ORM1	Alpha-1-acid glycoprotein 1	MULTI-MSMS	QEHF3_00527_LR	1	Urine_HILIC_TMT_deglyco	727.359	4	669.565	2674.23	70093.2	1.9713	0.0013199	85566	57.292	85568	57.293	727.359	68.214	0.91611	68.214	67.562	68.478	0					64	26	5	0.85183	0.00229834	0.0263099	3.96e-21
QDQQLQNCTEPGEQPSPK	18	Deamidation (NQ)	_QDQQLQN(de)CTEPGEQPSPK_	QDQ(0.002)Q(0.009)LQ(0.175)N(0.814)CTEPGEQPSPK		Q(-32.45)DQ(-26.16)Q(-19.77)LQ(-6.67)N(6.67)CTEPGEQ(-70.56)PSPK		0	1	0	0	O00584	O00584	O00584	RNASET2	Ribonuclease T2	MULTI-MSMS	QEHF3_00527_LR	1	Urine_HILIC_TMT_deglyco	848.758	3	695.644	2083.91	66369.9	4.9544	0.0034465	219620	152.78	219620	152.78	848.421	49.348	0.75559	49.348	48.953	49.708	0					66	21	5	0.900545	0.00225376	0.0222737	2.72e-08
QGGVNATQVLIQHLR	15	Deamidation (NQ)	_QGGVN(de)ATQVLIQHLR_	Q(0.017)GGVN(0.983)ATQVLIQHLR		Q(-17.57)GGVN(17.57)ATQ(-40.83)VLIQ(-109.6)HLR		0	1	0	0	Q13790	Q13790	Q13790	APOF	Apolipoprotein F	MULTI-MSMS	QEHF3_00527_LR	1	Urine_HILIC_TMT_deglyco	622.361	3	545.637	1633.89	78639.4	2.7147	0.0014812	140000	76.388	140000	76.389	622.025	74.326	0.61617	74.326	74.008	74.624	7.63e-06					71	17	5	0.872841	0.00298415	0.062522	4.14e-11
QHTVTTTTKGENFTETDVK	19	Deamidation (NQ)	_QHTVTTTTKGEN(de)FTETDVK_	QHTVTTTTKGEN(1)FTETDVK		Q(-150.22)HTVTTTTKGEN(150.22)FTETDVK		0	1	0	1	P04156	P04156	P04156	PRNP	Major prion protein	MULTI-MSMS	QEHF3_00527_LR	1	Urine_HILIC_TMT_deglyco	707.387	4	535.262	2137.02	71537.2	5.0224	0.0026883	321100	171.87	321100	171.87	707.385	53.17	0.6694	53.17	52.877	53.547	3.81e-06					76	18	5	0.966632	0.00458316	0.0504651	4.96e-62
QLVLNLTGNTLCAGGASDEK	20	Deamidation (NQ)	_QLVLN(de)LTGNTLCAGGASDEK_	Q(0.003)LVLN(0.997)LTGNTLCAGGASDEK		Q(-24.55)LVLN(24.55)LTGN(-54.59)TLCAGGASDEK		0	1	0	0	O00592	O00592	O00592	PODXL	Podocalyxin	MULTI-MSMS	QEHF3_00527_LR	1	Urine_HILIC_TMT_deglyco	841.122	3	688.009	2061	67277.5	4.1559	0.0028593	222050	152.78	222060	152.78	841.119	86.952	0.7364	86.952	86.594	87.33	0					63	19	5	0.766344	0.00137936	0.0103224	2.52e-25
QQQHLFGSNVTDCSGNFCLFR	21	Deamidation (NQ)	_QQQHLFGSN(de)VTDCSGNFCLFR_	QQQHLFGSN(1)VTDCSGNFCLFR		Q(-155.19)Q(-155.19)Q(-140.67)HLFGSN(137.92)VTDCSGN(-137.92)FCLFR		0	1	0	0	P02787	P02787	P02787	TF	Serotransferrin	MULTI-MSMS	QEHF3_00527_LR	1	Urine_HILIC_TMT_deglyco	916.098	3	839.374	2515.1	63036.4	1.6165	0.0013569	91005	76.388	91007	76.389	916.096	82.419	1.1413	82.419	81.878	83.019	0					167	30	8	0.988995	0.0309603	0.347419	2.58e-110
QQQHLFGSNVTDCSGNFCLFR	21	Deamidation (NQ)	_QQQHLFGSN(de)VTDCSGNFCLFR_	QQQHLFGSN(1)VTDCSGNFCLFR		Q(-49.26)Q(-49.26)Q(-43.51)HLFGSN(43.51)VTDCSGN(-96.05)FCLFR		0	1	0	0	P02787	P02787	P02787	TF	Serotransferrin	MULTI-MSMS	QEHF3_00527_LR	1	Urine_HILIC_TMT_deglyco	687.325	4	629.782	2515.1	74024	1.2635	0.00079572	90969	57.291	90970	57.291	687.324	82.468	0.66316	82.468	82.064	82.727	0					60	17	6	0.637977	0.000176095	0.00232352	9.38e-22
QQQHLFGSNVTDCSGNFCLFR	21	2 Deamidation (NQ)	_QQQHLFGSN(de)VTDCSGNFCLFR_	Q(0.465)Q(0.465)Q(0.07)HLFGSN(1)VTDCSGNFCLFR		Q(0)Q(0)Q(-8.21)HLFGSN(119.63)VTDCSGN(-151.84)FCLFR		0	2	0	0	P02787	P02787	P02787	TF	Serotransferrin	MULTI-MSMS	QEHF3_00527_LR	1	Urine_HILIC_TMT_deglyco	916.427	3	839.702	2516.08	63394.6	2.1491	0.0018046	90971	76.388	90973	76.39	916.425	83.603	1.1197	83.603	83.278	84.398	0					131	26	6	0.919862	0.00540198	0.0496266	4.01e-81
QQQHLFGSNVTDCSGNFCLFR	21	2 Deamidation (NQ)	_QQQHLFGSN(de)VTDCSGN(de)FCLFR_	QQQHLFGSN(1)VTDCSGN(1)FCLFR		Q(-62.07)Q(-62.07)Q(-58.5)HLFGSN(58.5)VTDCSGN(78.79)FCLFR		0	2	0	0	P02787	P02787	P02787	TF	Serotransferrin	MULTI-MSMS	QEHF3_00527_LR	1	Urine_HILIC_TMT_deglyco	916.428	3	839.702	2516.08	62964.1	2.5887	0.0021737	90970	76.387	90972	76.39	916.424	84.692	0.92554	84.692	84.138	85.063	0					101	25	5	0.606761	0.00150841	0.021996	1.8e-07
QSGDVTCNCTDGR	13	Deamidation (NQ)	_QSGDVTCN(de)CTDGR_	QSGDVTCN(1)CTDGR		Q(-114.71)SGDVTCN(114.71)CTDGR		0	1	0	0	Q07954	Q07954	Q07954	LRP1	Prolow-density lipoprotein receptor-related protein 1;Low-density lipoprotein receptor-related protein 1 85 kDa subunit;Low-density lipoprotein receptor-related protein 1 515 kDa subunit;Low-density lipoprotein receptor-related protein 1 intracellular domain	MULTI-MSMS	QEHF3_00527_LR	1	Urine_HILIC_TMT_deglyco	850.367	2	735.783	1469.55	64913.5	5.2319	0.0038495	155730	114.58	155730	114.58	850.364	34.52	0.56632	34.52	34.276	34.843	0					57	13	5	0.901812	0.00102045	0.00462138	2.62e-11
QSGDVTCNCTDGR	13	Deamidation (NQ)	_QSGDVTCN(de)CTDGR_	QSGDVTCN(1)CTDGR		Q(-81.59)SGDVTCN(81.59)CTDGR		0	1	0	0	Q07954	Q07954	Q07954	LRP1	Prolow-density lipoprotein receptor-related protein 1;Low-density lipoprotein receptor-related protein 1 85 kDa subunit;Low-density lipoprotein receptor-related protein 1 515 kDa subunit;Low-density lipoprotein receptor-related protein 1 intracellular domain	MULTI-MSMS	QEHF3_00527_LR	1	Urine_HILIC_TMT_deglyco	567.247	3	490.858	1469.55	80150.2	4.329	0.0021249	155620	76.387	155620	76.389	567.245	34.526	0.56632	34.526	34.276	34.843	0					42	13	5	0.801892	0.00201979	0.0134705	5.74e-05
QYNSTGDYR	9	Deamidation (NQ)	_QYN(de)STGDYR_	Q(0.001)YN(0.999)STGDYR		Q(-30.7)YN(30.7)STGDYR		0	1	0	0	O43657	O43657	O43657	TSPAN6	Tetraspanin-6	MULTI-MSMS	QEHF3_00527_LR	1	Urine_HILIC_TMT_deglyco	667.318	2	552.733	1103.45	76473.7	4.1689	0.0023043	207300	114.58	207300	114.58	667.315	41.994	0.44341	41.994	41.752	42.195	0					30	11	3	0.717891	0.00148143	0.0152775	0.012734
RGQNVTFR	8	2 Deamidation (NQ)	_RGQN(de)VTFR_	RGQ(1)N(1)VTFR		RGQ(55.53)N(55.53)VTFR		0	2	0	1	P04435	P04435	P04435	TCRB	T-cell receptor beta chain V region CTL-L17	MULTI-MSMS	QEHF3_00527_LR	1	Urine_HILIC_TMT_deglyco	403.559	3	327.17	978.488	92690.3	3.2853	0.0010748	233480	76.388	233480	76.389	403.558	47.69	0.79574	47.69	47.301	48.097	0					66	22	4	0.815129	0.00323525	0.18734	0.021328
RGVFITNETGQPLIGK	16	Deamidation (NQ)	_RGVFITN(de)ETGQPLIGK_	RGVFITN(1)ETGQPLIGK		RGVFITN(49.01)ETGQ(-49.01)PLIGK		0	1	0	1	P10253	P10253	P10253	GAA	Lysosomal alpha-glucosidase;76 kDa lysosomal alpha-glucosidase;70 kDa lysosomal alpha-glucosidase	MULTI-MSMS	QEHF3_00527_LR	1	Urine_HILIC_TMT_deglyco	730.765	3	577.653	1729.94	72226.5	4.0991	0.0023678	264480	152.78	264480	152.78	730.763	71.775	0.63553	71.775	71.448	72.083	0					61	18	4	0.893497	0.00243603	0.0489702	7.56e-09
RGYYNGTK	8	Deamidation (NQ)	_RGYYN(de)GTK_	RGYYN(1)GTK		RGYYN(42.86)GTK		0	1	0	1	Q9Y3C6	Q9Y3C6	Q9Y3C6	PPIL1	Peptidyl-prolyl cis-trans isomerase-like 1	MULTI-MSMS	QEHF3_00527_LR	1	Urine_HILIC_TMT_deglyco	473.267	3	320.491	958.451	88146.9	4.2553	0.0013638	476690	152.77	476690	152.78	473.266	43.058	0.95037	43.058	42.677	43.627	0					73	25	5	0.499078	0.00126765	0.00487006	0.018917
RLNDTVTVR	9	Deamidation (NQ)	_RLN(de)DTVTVR_	RLN(1)DTVTVR		RLN(106.62)DTVTVR		0	1	0	1	Q63HN8	Q63HN8	Q63HN8	RNF213	E3 ubiquitin-protein ligase RNF213	MULTI-MSMS	QEHF3_00527_LR	1	Urine_HILIC_TMT_deglyco	435.258	3	358.868	1073.58	91720.6	3.7928	0.0013611	212860	76.388	212860	76.389	435.256	46.361	0.38792	46.361	46.154	46.542	0					28	10	3	0.67798	0.00131458	0.0321816	0.00074926
RNFTAADWGQSR	12	Deamidation (NQ)	_RN(de)FTAADWGQSR_	RN(1)FTAADWGQSR		RN(95.68)FTAADWGQ(-95.68)SR		0	1	0	1	P12109	P12109	P12109	COL6A1	Collagen alpha-1(VI) chain	MULTI-MSMS	QEHF3_00527_LR	1	Urine_HILIC_TMT_deglyco	546.946	3	470.557	1408.65	82140.3	3.1877	0.0015	162340	76.388	162340	76.389	546.945	56.939	0.72303	56.939	56.629	57.352	0					72	21	5	0.688978	0.0026855	0.014726	4.63e-05
RNLTLTDLQSPK	12	Deamidation (NQ)	_RN(de)LTLTDLQSPK_	RN(1)LTLTDLQSPK		RN(129.91)LTLTDLQ(-129.91)SPK		0	1	0	1	Q9NYQ3	Q9NYQ3	Q9NYQ3	HAO2	Hydroxyacid oxidase 2	MULTI-MSMS	QEHF3_00527_LR	1	Urine_HILIC_TMT_deglyco	615.7	3	462.924	1385.75	78227.7	1.1645	0.00053908	330020	152.78	330020	152.78	615.699	64.147	0.62175	64.147	63.782	64.404	0					55	16	4	0.795207	0.000978975	0.0106571	1.5e-15
RNSTIPTK	8	Deamidation (NQ)	_RN(de)STIPTK_	RN(1)STIPTK		RN(93.6)STIPTK		0	1	0	1	P34931;P0DMV9;P0DMV8	P34931	P34931	HSPA1L;HSPA1B;HSPA1A	Heat shock 70 kDa protein 1-like;Heat shock 70 kDa protein 1B;Heat shock 70 kDa protein 1A	MULTI-MSMS	QEHF3_00527_LR	1	Urine_HILIC_TMT_deglyco	459.284	3	306.507	916.498	90235.7	4.3215	0.0013246	498440	152.78	498450	152.78	459.282	42.819	0.73477	42.819	42.42	43.155	-3.81e-06					54	19	4	0.784027	0.00291689	0.098567	0.0028702
RRNMTQGR	8	Deamidation (NQ)	_RRN(de)MTQGR_	RRN(1)MTQGR		RRN(65.71)MTQ(-65.71)GR		0	1	0	2	P07998	P07998	P07998	RNASE1	Ribonuclease pancreatic	MULTI-MSMS	QEHF3_00527_LR	1	Urine_HILIC_TMT_deglyco	416.898	3	340.51	1018.51	89743.2	1.9456	0.0006625	224330	76.387	224330	76.388	416.898	23.198	3.2329	23.198	22.847	26.08	0					266	75	6	0.953583	0.0213946	0.310729	5.38e-05
RRNMTQGR	8	Deamidation (NQ)	_RRN(de)MTQGR_	RRN(0.93)MTQ(0.07)GR		RRN(11.21)MTQ(-11.21)GR		0	1	0	2	P07998	P07998	P07998	RNASE1	Ribonuclease pancreatic	MULTI-MSMS	QEHF3_00527_LR	1	Urine_HILIC_TMT_deglyco	624.844	2	510.262	1018.51	76469	3.452	0.0017614	224550	114.58	224560	114.58	624.843	23.264	2.1221	23.264	22.933	25.055	0					127	49	4	0.768694	0.00141308	0.0230386	0.015833
RVNNVTSER	9	Deamidation (NQ)	_RVNN(de)VTSER_	RVN(0.024)N(0.976)VTSER		RVN(-16.03)N(16.03)VTSER		0	1	0	1	P20929	P20929	P20929	NEB	Nebulin	MULTI-MSMS	QEHF3_00527_LR	1	Urine_HILIC_TMT_deglyco	435.577	3	359.188	1074.54	92179.6	3.7671	0.0013531	212670	76.388	212670	76.389	435.576	34.097	0.90039	34.097	33.785	34.685	0					69	21	5	0.803726	0.00386395	0.117076	0.005383
RVNNVTSER	9	2 Deamidation (NQ)	_RVN(de)N(de)VTSER_	RVN(1)N(1)VTSER		RVN(74.17)N(74.17)VTSER		0	2	0	1	P20929	P20929	P20929	NEB	Nebulin	MSMS	QEHF3_00527_LR	1	Urine_HILIC_TMT_deglyco	435.905	3	359.516	1075.53	NaN	NaN	NaN	NaN	NaN	NaN	NaN	NaN	34.966	1	34.966	34.466	35.466	0								NaN	NaN	NaN	0.00076442
SCPACPGSNITIR	13	Deamidation (NQ)	_SCPACPGSN(de)ITIR_	SCPACPGSN(1)ITIR		SCPACPGSN(122.2)ITIR		0	1	0	0	P05164	P05164	P05164	MPO	Myeloperoxidase;Myeloperoxidase;89 kDa myeloperoxidase;84 kDa myeloperoxidase;Myeloperoxidase light chain;Myeloperoxidase heavy chain	MULTI-MSMS	QEHF3_00527_LR	1	Urine_HILIC_TMT_deglyco	831.915	2	717.329	1432.64	66186.2	5.575	0.0039991	159730	114.58	159740	114.58	831.911	53.094	1.0261	53.094	52.747	53.773	0					130	30	7	0.62784	0.00162239	0.018156	4.62e-07
SCPACPGSNITIR	13	Deamidation (NQ)	_SCPACPGSN(de)ITIR_	SCPACPGSN(1)ITIR		SCPACPGSN(52.82)ITIR		0	1	0	0	P05164	P05164	P05164	MPO	Myeloperoxidase;Myeloperoxidase;89 kDa myeloperoxidase;84 kDa myeloperoxidase;Myeloperoxidase light chain;Myeloperoxidase heavy chain	MULTI-MSMS	QEHF3_00527_LR	1	Urine_HILIC_TMT_deglyco	555.28	3	478.555	1432.64	80366.8	4.0097	0.0019189	159620	76.388	159630	76.39	554.943	53.134	1.1841	53.134	52.33	53.514	0					112	34	6	0.582369	0.00576697	0.19517	0.013675
SGPKNMTFDLPSDATVVLNR	20	2 Deamidation (NQ)	_SGPKN(de)MTFDLPSDATVVLN(de)R_	SGPKN(1)MTFDLPSDATVVLN(1)R		SGPKN(153.65)MTFDLPSDATVVLN(153.65)R		0	2	0	1	P11279	P11279	P11279	LAMP1	Lysosome-associated membrane glycoprotein 1	MULTI-MSMS	QEHF3_00527_LR	1	Urine_HILIC_TMT_deglyco	875.138	3	722.025	2163.05	64904.4	3.4282	0.0024752	211590	152.78	211600	152.78	875.135	85.782	0.76319	85.782	85.322	86.085	7.63e-06					71	19	5	0.975981	0.00169255	0.0155683	1.54e-25
SHAASDAPENLTLLAETADAR	21	Deamidation (NQ)	_SHAASDAPEN(de)LTLLAETADAR_	SHAASDAPEN(1)LTLLAETADAR		SHAASDAPEN(169.62)LTLLAETADAR		0	1	0	0	Q9ULI3	Q9ULI3	Q9ULI3	HEG1	Protein HEG homolog 1	MULTI-MSMS	QEHF3_00527_LR	1	Urine_HILIC_TMT_deglyco	795.407	3	718.682	2153.02	68434.2	3.7527	0.002697	106290	76.388	106290	76.391	795.404	76.108	0.89629	76.108	75.633	76.53	0					116	24	7	0.904402	0.00400528	0.165644	1.68e-37
SHLQNYTVNATK	12	2 Deamidation (NQ)	_SHLQN(de)YTVN(de)ATK_	SHLQ(0.135)N(0.865)YTVN(1)ATK		SHLQ(-8.05)N(8.05)YTVN(67.03)ATK		0	2	0	0	P40189	P40189	P40189	IL6ST	Interleukin-6 receptor subunit beta	MULTI-MSMS	QEHF3_00527_LR	1	Urine_HILIC_TMT_deglyco	613.004	3	459.893	1376.66	76682	4.3543	0.0020025	332200	152.78	332200	152.78	612.668	54.716	0.53768	54.716	54.453	54.99	0					54	15	5	0.677053	0.00163611	0.0223764	2.14e-05
SILTVTNVTQEHFGNYTCVAANK	23	2 Deamidation (NQ)	_SILTVTN(de)VTQEHFGN(de)YTCVAANK_	SILTVTN(1)VTQEHFGN(1)YTCVAANK		SILTVTN(33.38)VTQ(-33.38)EHFGN(69.16)YTCVAAN(-71.85)K		0	2	0	0	Q7Z3B1	Q7Z3B1	Q7Z3B1	NEGR1	Neuronal growth regulator 1	MULTI-MSMS	QEHF3_00527_LR	1	Urine_HILIC_TMT_deglyco	1010.19	3	857.079	2568.22	62121.9	2.9101	0.0024942	178250	152.77	178250	152.78	1010.19	84.181	0.57774	84.181	83.921	84.499	0					42	15	4	0.809257	0.000397865	0.00505274	7.9e-38
SLTFNETYQDISELVYGAK	19	Deamidation (NQ)	_SLTFN(de)ETYQDISELVYGAK_	SLTFN(1)ETYQDISELVYGAK		SLTFN(61.08)ETYQ(-61.08)DISELVYGAK		0	1	0	0	P01008	P01008	P01008	SERPINC1	Antithrombin-III	MULTI-MSMS	QEHF3_00527_LR	1	Urine_HILIC_TMT_deglyco	880.468	3	727.02	2178.04	65024.6	4.2761	0.0031088	210140	152.78	210150	152.78	880.13	96.096	0.35838	96.096	95.877	96.235	0					25	8	6	0.972743	0.00714536	0.0860322	4.89e-39
SPGANLTYELHVLNQDEER	19	Deamidation (NQ)	_SPGAN(de)LTYELHVLNQDEER_	SPGAN(1)LTYELHVLNQDEER		SPGAN(82.64)LTYELHVLN(-82.64)Q(-83.49)DEER		0	1	0	0	P21709	P21709	P21709	EPHA1	Ephrin type-A receptor 1	MULTI-MSMS	QEHF3_00527_LR	1	Urine_HILIC_TMT_deglyco	806.075	3	729.35	2185.03	67160.9	2.3217	0.0016934	104730	76.387	104740	76.389	806.072	83.978	1.2394	83.978	83.47	84.709	0					106	33	5	0.400513	0.00148129	0.0124965	3.09e-06
SPQNETLYSVLK	12	Deamidation (NQ)	_SPQN(de)ETLYSVLK_	SPQ(0.158)N(0.842)ETLYSVLK		SPQ(-7.26)N(7.26)ETLYSVLK		0	1	0	0	Q9UKJ1	Q9UKJ1	Q9UKJ1	PILRA	Paired immunoglobulin-like type 2 receptor alpha	MULTI-MSMS	QEHF3_00527_LR	1	Urine_HILIC_TMT_deglyco	613.684	3	460.573	1378.7	80701.6	2.7368	0.0012605	331710	152.78	331710	152.78	613.683	79.806	1.0484	79.806	79.351	80.399	0					70	28	4	0.929479	0.00120442	0.00332027	0.00032253
SPQNETLYSVLK	12	Deamidation (NQ)	_SPQN(de)ETLYSVLK_	SPQ(0.046)N(0.954)ETLYSVLK		SPQ(-13.18)N(13.18)ETLYSVLK		0	1	0	0	Q9UKJ1	Q9UKJ1	Q9UKJ1	PILRA	Paired immunoglobulin-like type 2 receptor alpha	MULTI-MSMS	QEHF3_00527_LR	1	Urine_HILIC_TMT_deglyco	919.521	2	690.356	1378.7	66906.8	3.7445	0.002585	331950	229.16	331950	229.16	919.519	79.755	0.61104	79.755	79.496	80.107	0					35	16	4	0.822719	0.000650424	0.00257563	6.77e-05
SQSTILVNITEK	12	Deamidation (NQ)	_SQSTILVN(de)ITEK_	SQSTILVN(1)ITEK		SQ(-54.4)STILVN(54.4)ITEK		0	1	0	0	P42702	P42702	P42702	LIFR	Leukemia inhibitory factor receptor	MULTI-MSMS	QEHF3_00527_LR	1	Urine_HILIC_TMT_deglyco	598.357	3	445.245	1332.71	79242.3	2.897	0.0012899	343130	152.78	343130	152.78	598.021	80.75	0.69555	80.75	80.399	81.094	-7.63e-06					57	18	4	0.591363	0.00101352	0.026185	0.0035151
SRTNFTSK	8	Deamidation (NQ)	_SRTN(de)FTSK_	SRTN(1)FTSK		SRTN(93.65)FTSK		0	1	0	1	P04216	P04216	P04216	THY1	Thy-1 membrane glycoprotein	MULTI-MSMS	QEHF3_00527_LR	1	Urine_HILIC_TMT_deglyco	467.272	3	314.494	940.461	88853.7	4.3814	0.0013779	485780	152.78	485790	152.78	467.27	43.453	0.84086	43.453	43.082	43.923	0					75	22	5	0.773212	0.00943816	0.230786	0.0077011
SRYPHKPEINSTTHPGADLQENFCR	25	Deamidation (NQ)	_SRYPHKPEIN(de)STTHPGADLQENFCR_	SRYPHKPEIN(1)STTHPGADLQENFCR		SRYPHKPEIN(109.74)STTHPGADLQ(-109.74)EN(-134.63)FCR		0	1	0	2	P00734	P00734	P00734	F2	Prothrombin;Activation peptide fragment 1;Activation peptide fragment 2;Thrombin light chain;Thrombin heavy chain	MULTI-MSMS	QEHF3_00527_LR	1	Urine_HILIC_TMT_deglyco	569.959	6	493.403	2954.37	77739.8	3.4221	0.0016885	154820	76.388	154820	76.389	569.958	56.079	1.4482	56.079	55.317	56.765	0					205	43	6	0.9223	0.00722437	0.0508431	1.09e-38
SRYPHKPEINSTTHPGADLQENFCR	25	Deamidation (NQ)	_SRYPHKPEIN(de)STTHPGADLQENFCR_	SRYPHKPEIN(1)STTHPGADLQENFCR		SRYPHKPEIN(201.54)STTHPGADLQ(-201.54)EN(-229.33)FCR		0	1	0	2	P00734	P00734	P00734	F2	Prothrombin;Activation peptide fragment 1;Activation peptide fragment 2;Thrombin light chain;Thrombin heavy chain	MULTI-MSMS	QEHF3_00527_LR	1	Urine_HILIC_TMT_deglyco	854.436	4	739.601	2954.37	65921.8	4.1984	0.0031051	154920	114.58	154930	114.58	854.433	56.117	1.0158	56.117	55.544	56.559	0					155	30	7	0.968566	0.00450858	0.0464917	2.75e-104
STEGQSSLTVTNVTEEHYGNYTCVAANK	28	2 Deamidation (NQ)	_STEGQSSLTVTN(de)VTEEHYGN(de)YTCVAANK_	STEGQSSLTVTN(1)VTEEHYGN(1)YTCVAANK		STEGQ(-111.03)SSLTVTN(111.03)VTEEHYGN(106.19)YTCVAAN(-106.19)K		0	2	0	0	Q13449	Q13449	Q13449	LSAMP	Limbic system-associated membrane protein	MULTI-MSMS	QEHF3_00527_LR	1	Urine_HILIC_TMT_deglyco	881.431	4	766.344	3061.35	64514.6	2.5394	0.0019461	149520	114.58	149520	114.58	881.428	68.513	0.7957	68.513	68.168	68.964	7.63e-06					82	22	7	0.772333	0.00497806	0.0438666	4.92e-91
STYNDTEDVSQASPSESEAR	20	Deamidation (NQ)	_STYN(de)DTEDVSQASPSESEAR_	STYN(1)DTEDVSQASPSESEAR		STYN(73.03)DTEDVSQ(-73.03)ASPSESEAR		0	1	0	0	Q6GTX8	Q6GTX8	Q6GTX8	LAIR1	Leukocyte-associated immunoglobulin-like receptor 1	MULTI-MSMS	QEHF3_00527_LR	1	Urine_HILIC_TMT_deglyco	802.031	3	725.305	2172.89	67814.9	4.9615	0.0035986	105320	76.389	105320	76.392	802.028	47.318	1.1004	47.318	46.791	47.891	0					123	30	5	0.691178	0.00396896	0.0152527	1.85e-10
STYNDTEDVSQASPSESEAR	20	Deamidation (NQ)	_STYN(de)DTEDVSQASPSESEAR_	STYN(1)DTEDVSQASPSESEAR		STYN(195.29)DTEDVSQ(-195.29)ASPSESEAR		0	1	0	0	Q6GTX8	Q6GTX8	Q6GTX8	LAIR1	Leukocyte-associated immunoglobulin-like receptor 1	MULTI-MSMS	QEHF3_00527_LR	1	Urine_HILIC_TMT_deglyco	1202.54	2	1087.45	2172.89	55163	5.0388	0.0054794	105370	114.58	105370	114.59	1202.54	47.319	0.67492	47.319	46.943	47.618	3.81e-06					77	18	5	0.95144	0.00299758	0.0321933	3.47e-206
STYNDTEDVSQASPSESEAR	20	2 Deamidation (NQ)	_STYN(de)DTEDVSQASPSESEAR_	STYN(1)DTEDVSQ(1)ASPSESEAR		STYN(90.46)DTEDVSQ(90.46)ASPSESEAR		0	2	0	0	Q6GTX8	Q6GTX8	Q6GTX8	LAIR1	Leukocyte-associated immunoglobulin-like receptor 1	MULTI-MSMS	QEHF3_00527_LR	1	Urine_HILIC_TMT_deglyco	802.356	3	725.633	2173.88	67905.1	4.5115	0.0032737	105270	76.387	105270	76.39	802.354	48.545	0.47787	48.545	48.339	48.817	0					38	13	4	0.661991	0.000590925	0.00349486	1.84e-07
SVVAPATDGGLNLTSTFLR	19	Deamidation (NQ)	_SVVAPATDGGLN(de)LTSTFLR_	SVVAPATDGGLN(1)LTSTFLR		SVVAPATDGGLN(132.9)LTSTFLR		0	1	0	0	P41222	P41222	P41222	PTGDS	Prostaglandin-H2 D-isomerase	MULTI-MSMS	QEHF3_00527_LR	1	Urine_HILIC_TMT_deglyco	717.063	3	640.674	1919	71400.3	2.7629	0.0017701	119230	76.388	119230	76.39	717.397	77.314	0.94449	77.314	76.859	77.803	0					45	25	2	0.754766	0.00215248	0.00821607	1.4e-15
SVVAPATDGGLNLTSTFLR	19	Deamidation (NQ)	_SVVAPATDGGLN(de)LTSTFLR_	SVVAPATDGGLN(1)LTSTFLR		SVVAPATDGGLN(200.67)LTSTFLR		0	1	0	0	P41222	P41222	P41222	PTGDS	Prostaglandin-H2 D-isomerase	MULTI-MSMS	QEHF3_00527_LR	1	Urine_HILIC_TMT_deglyco	717.398	3	640.674	1919	72594.4	2.741	0.0017561	119230	76.388	119230	76.39	717.396	81.14	0.84723	81.14	80.647	81.494	0					93	22	6	0.906157	0.00357434	0.05462	3.14e-49
SVVAPATDGGLNLTSTFLR	19	Deamidation (NQ)	_SVVAPATDGGLN(de)LTSTFLR_	SVVAPATDGGLN(1)LTSTFLR		SVVAPATDGGLN(153.36)LTSTFLR		0	1	0	0	P41222	P41222	P41222	PTGDS	Prostaglandin-H2 D-isomerase	MULTI-MSMS	QEHF3_00527_LR	1	Urine_HILIC_TMT_deglyco	717.396	3	640.674	1919	72519.7	2.8744	0.0018415	119230	76.388	119230	76.389	717.062	87.832	1.5031	87.832	86.932	88.435	0					116	40	5	0.897169	0.00140337	0.00974472	3.46e-24
SVVAPATDGGLNLTSTFLR	19	Deamidation (NQ)	_SVVAPATDGGLN(de)LTSTFLR_	SVVAPATDGGLN(1)LTSTFLR		SVVAPATDGGLN(234.11)LTSTFLR		0	1	0	0	P41222	P41222	P41222	PTGDS	Prostaglandin-H2 D-isomerase	MULTI-MSMS	QEHF3_00527_LR	1	Urine_HILIC_TMT_deglyco	1075.59	2	960.507	1919	60290	3.8133	0.0036627	119290	114.58	119300	114.59	1075.59	87.813	0.88013	87.813	87.224	88.104	7.63e-06					62	23	4	0.913927	0.00157152	0.0273277	8.73e-74
SVVAPATDGGLNLTSTFLR	19	Deamidation (NQ)	_SVVAPATDGGLN(de)LTSTFLR_	SVVAPATDGGLN(1)LTSTFLR		SVVAPATDGGLN(131.63)LTSTFLR		0	1	0	0	P41222	P41222	P41222	PTGDS	Prostaglandin-H2 D-isomerase	MULTI-MSMS	QEHF3_00527_LR	1	Urine_HILIC_TMT_deglyco	717.399	3	640.674	1919	71903.3	1.8452	0.0011822	119230	76.388	119230	76.389	717.396	90.12	0.74697	90.12	89.495	90.242	0					90	19	8	0.510961	0.0029413	0.0517525	1.91e-15
SVVAPATDGGLNLTSTFLR	19	Deamidation (NQ)	_SVVAPATDGGLN(de)LTSTFLR_	SVVAPATDGGLN(1)LTSTFLR		SVVAPATDGGLN(259.18)LTSTFLR		0	1	0	0	P41222	P41222	P41222	PTGDS	Prostaglandin-H2 D-isomerase	MULTI-MSMS	QEHF3_00527_LR	1	Urine_HILIC_TMT_deglyco	1075.09	2	960.507	1919	59863.9	2.7672	0.0026579	119290	114.58	119300	114.58	1075.59	90.12	0.42972	90.12	89.779	90.209	0					58	11	7	0.898787	0.0064226	0.241618	1.27e-102
SVVAPATDGGLNLTSTFLR	19	Deamidation (NQ)	_SVVAPATDGGLN(de)LTSTFLR_	SVVAPATDGGLN(1)LTSTFLR		SVVAPATDGGLN(228.46)LTSTFLR		0	1	0	0	P41222	P41222	P41222	PTGDS	Prostaglandin-H2 D-isomerase	MULTI-MSMS	QEHF3_00527_LR	1	Urine_HILIC_TMT_deglyco	717.395	3	640.674	1919	71212.1	1.4404	0.0009228	119230	76.386	119230	76.387	717.395	90.39	2.428	90.39	90.174	92.602	-7.63e-06					317	73	8	0.996078	0.358439	1	3.57e-74
SVVAPATDGGLNLTSTFLR	19	Deamidation (NQ)	_SVVAPATDGGLN(de)LTSTFLR_	SVVAPATDGGLN(1)LTSTFLR		SVVAPATDGGLN(311.19)LTSTFLR		0	1	0	0	P41222	P41222	P41222	PTGDS	Prostaglandin-H2 D-isomerase	MULTI-MSMS	QEHF3_00527_LR	1	Urine_HILIC_TMT_deglyco	1075.59	2	960.507	1919	59670.9	2.38	0.002286	119290	114.58	119290	114.58	1075.59	90.391	1.3206	90.391	90.209	91.529	7.63e-06					188	38	8	0.984839	0.117221	0.339518	1.05e-159
SVVAPATDGGLNLTSTFLR	19	Deamidation (NQ)	_SVVAPATDGGLN(de)LTSTFLR_	SVVAPATDGGLN(1)LTSTFLR		SVVAPATDGGLN(149.52)LTSTFLR		0	1	0	0	P41222	P41222	P41222	PTGDS	Prostaglandin-H2 D-isomerase	MULTI-MSMS	QEHF3_00527_LR	1	Urine_HILIC_TMT_deglyco	538.048	4	480.757	1919	84529.7	0.99844	0.00048001	119170	57.29	119170	57.291	538.047	90.49	0.45451	90.49	90.274	90.729	0					25	12	3	0.701043	0.000204449	0.00125427	2.94e-20
SVVAPATDGGLNLTSTFLR	19	Deamidation (NQ)	_SVVAPATDGGLN(de)LTSTFLR_	SVVAPATDGGLN(1)LTSTFLR		SVVAPATDGGLN(114.55)LTSTFLR		0	1	0	0	P41222	P41222	P41222	PTGDS	Prostaglandin-H2 D-isomerase	MULTI-MSMS	QEHF3_00527_LR	1	Urine_HILIC_TMT_deglyco	717.398	3	640.674	1919	71698.2	3.4241	0.0021937	119230	76.389	119240	76.391	717.397	96.235	3.0542	96.235	95.399	98.453	0					192	74	4	0.910491	0.0020879	0.0137334	2.34e-12
SVVAPATDGGLNLTSTFLR	19	Deamidation (NQ)	_SVVAPATDGGLN(de)LTSTFLR_	SVVAPATDGGLN(1)LTSTFLR		SVVAPATDGGLN(85.94)LTSTFLR		0	1	0	0	P41222	P41222	P41222	PTGDS	Prostaglandin-H2 D-isomerase	MULTI-MSMS	QEHF3_00527_LR	1	Urine_HILIC_TMT_deglyco	1075.59	2	960.507	1919	60030.5	4.7538	0.0045661	119290	114.58	119300	114.58	1075.59	99.836	3.1325	99.836	96.958	100.09	7.63e-06					193	115	2	0.439	0.000209535	0.00409558	1.67e-05
SVVAPATDGGLNLTSTFLR	19	Deamidation (NQ)	_SVVAPATDGGLN(de)LTSTFLR_	SVVAPATDGGLN(1)LTSTFLR		SVVAPATDGGLN(92.47)LTSTFLR		0	1	0	0	P41222	P41222	P41222	PTGDS	Prostaglandin-H2 D-isomerase	MULTI-MSMS	QEHF3_00527_LR	1	Urine_HILIC_TMT_deglyco	717.062	3	640.674	1919	71647.6	4.0884	0.0026193	119230	76.385	119230	76.388	717.059	100.93	0.24388	100.93	100.88	101.12	0					52	35	2	0.917456	0.000171441	0.00241578	1.84e-08
SVVAPATDGGLNLTSTFLR	19	Deamidation (NQ)	_SVVAPATDGGLN(de)LTSTFLR_	SVVAPATDGGLN(1)LTSTFLR		SVVAPATDGGLN(64)LTSTFLR		0	1	0	0	P41222	P41222	P41222	PTGDS	Prostaglandin-H2 D-isomerase	MULTI-MSMS	QEHF3_00527_LR	1	Urine_HILIC_TMT_deglyco	717.062	3	640.674	1919	72723.7	4.087	0.0026184	119230	76.385	119230	76.387	717.393	101.55	0.047501	101.55	101.53	101.58	0					9	6	2	0.713973	0.00023651	0.00285928	0.0003079
SVVAPATDGGLNLTSTFLR	19	Deamidation (NQ)	_SVVAPATDGGLN(de)LTSTFLR_	SVVAPATDGGLN(1)LTSTFLR		SVVAPATDGGLN(45.92)LTSTFLR		0	1	0	0	P41222	P41222	P41222	PTGDS	Prostaglandin-H2 D-isomerase	MSMS	QEHF3_00527_LR	1	Urine_HILIC_TMT_deglyco	1075.09	2	960.507	1919	NaN	NaN	NaN	NaN	NaN	NaN	NaN	NaN	100.91	1	100.91	100.41	101.41	0								NaN	NaN	NaN	0.00029268
SVVAPATDGGLNLTSTFLR	19	Deamidation (NQ)	_SVVAPATDGGLN(de)LTSTFLR_	SVVAPATDGGLN(1)LTSTFLR		SVVAPATDGGLN(45.35)LTSTFLR		0	1	0	0	P41222	P41222	P41222	PTGDS	Prostaglandin-H2 D-isomerase	MSMS	QEHF3_00527_LR	1	Urine_HILIC_TMT_deglyco	1075.09	2	960.507	1919	NaN	NaN	NaN	NaN	NaN	NaN	NaN	NaN	101.42	1	101.42	100.92	101.92	0								NaN	NaN	NaN	0.00035621
SVVAPATDGGLNLTSTFLRK	20	Deamidation (NQ)	_SVVAPATDGGLN(de)LTSTFLRK_	SVVAPATDGGLN(1)LTSTFLRK		SVVAPATDGGLN(280.32)LTSTFLRK		0	1	0	1	P41222	P41222	P41222	PTGDS	Prostaglandin-H2 D-isomerase	MULTI-MSMS	QEHF3_00527_LR	1	Urine_HILIC_TMT_deglyco	836.484	3	683.372	2047.09	66806.3	4.4382	0.0030329	223560	152.77	223560	152.78	836.481	87.569	1.1762	87.569	87.185	88.361	0					174	31	8	0.937852	0.00345141	0.0201398	2.07e-122
SVVAPATDGGLNLTSTFLRK	20	Deamidation (NQ)	_SVVAPATDGGLN(de)LTSTFLRK_	SVVAPATDGGLN(1)LTSTFLRK		SVVAPATDGGLN(198.3)LTSTFLRK		0	1	0	1	P41222	P41222	P41222	PTGDS	Prostaglandin-H2 D-isomerase	MULTI-MSMS	QEHF3_00527_LR	1	Urine_HILIC_TMT_deglyco	627.615	4	512.781	2047.09	76611.1	3.3869	0.0017367	223450	114.58	223450	114.58	627.613	87.568	1.138	87.568	87.259	88.397	0					102	30	7	0.818074	0.0197202	0.127058	2.75e-50
SVVAPATDGGLNLTSTFLRKNQCETR	26	Deamidation (NQ)	_SVVAPATDGGLN(de)LTSTFLRKNQCETR_	SVVAPATDGGLN(1)LTSTFLRKNQCETR		SVVAPATDGGLN(57.83)LTSTFLRKN(-57.83)Q(-57.83)CETR		0	1	0	2	P41222	P41222	P41222	PTGDS	Prostaglandin-H2 D-isomerase	MULTI-MSMS	QEHF3_00527_LR	1	Urine_HILIC_TMT_deglyco	824.697	4	709.862	2835.42	67077.4	3.894	0.0027642	161410	114.58	161420	114.58	824.694	80.861	0.8517	80.861	80.467	81.318	0					96	22	7	0.797724	0.0039238	0.0401505	1.91e-39
SWNETLTSR	9	Deamidation (NQ)	_SWN(de)ETLTSR_	SWN(1)ETLTSR		SWN(141.1)ETLTSR		0	1	0	0	O75947	O75947	O75947	ATP5H	ATP synthase subunit d, mitochondrial	MULTI-MSMS	QEHF3_00527_LR	1	Urine_HILIC_TMT_deglyco	662.343	2	547.759	1093.5	75663.7	3.3637	0.0018425	209180	114.58	209190	114.58	662.342	61.631	0.9071	61.631	61.305	62.212	0					60	27	4	0.914071	0.00348163	0.117035	2.71e-07
SYNVTSVLFR	10	Deamidation (NQ)	_SYN(de)VTSVLFR_	SYN(1)VTSVLFR		SYN(157.68)VTSVLFR		0	1	0	0	P80188	P80188	P80188	LCN2	Neutrophil gelatinase-associated lipocalin	MULTI-MSMS	QEHF3_00527_LR	1	Urine_HILIC_TMT_deglyco	708.392	2	593.809	1185.6	72992.9	1.5645	0.00092904	192960	114.58	192960	114.58	708.391	83.339	1.0501	83.339	82.907	83.957	0					95	27	5	0.824058	0.00308322	0.0428532	3.08e-12
SYNVTSVLFR	10	Deamidation (NQ)	_SYN(de)VTSVLFR_	SYN(1)VTSVLFR		SYN(81.02)VTSVLFR		0	1	0	0	P80188	P80188	P80188	LCN2	Neutrophil gelatinase-associated lipocalin	MULTI-MSMS	QEHF3_00527_LR	1	Urine_HILIC_TMT_deglyco	472.596	3	396.208	1185.6	92480.9	0.76794	0.00030426	192800	76.388	192800	76.388	472.596	83.385	0.53091	83.385	83.09	83.62	0					22	13	2	0.691178	0.000284745	0.00788309	0.0047839
SYNVTSVLFRK	11	Deamidation (NQ)	_SYN(de)VTSVLFRK_	SYN(1)VTSVLFRK		SYN(68.17)VTSVLFRK		0	1	0	1	P80188	P80188	P80188	LCN2	Neutrophil gelatinase-associated lipocalin	MULTI-MSMS	QEHF3_00527_LR	1	Urine_HILIC_TMT_deglyco	591.683	3	438.907	1313.7	80854.7	2.5265	0.0011089	348080	152.78	348080	152.78	591.682	78.756	0.74248	78.756	78.356	79.098	7.63e-06					58	19	4	0.532615	0.000873714	0.01704	0.0038859
TAGVNTTDKEMEVLHLR	17	Deamidation (NQ)	_TAGVN(de)TTDKEMEVLHLR_	TAGVN(1)TTDKEMEVLHLR		TAGVN(91.62)TTDKEMEVLHLR		0	1	0	1	P11362	P11362	P11362	FGFR1	Fibroblast growth factor receptor 1	MULTI-MSMS	QEHF3_00527_LR	1	Urine_HILIC_TMT_deglyco	594.328	4	479.495	1913.95	81575.6	1.9974	0.00095776	238960	114.58	238960	114.58	594.327	68.791	0.48395	68.791	68.55	69.034	0					37	13	4	0.711366	0.000627364	0.00763559	6.66e-07
TAGWNIPMGLLFNQTGSCK	19	Oxidation (M),Deamidation (NQ)	_TAGWNIPMGLLFN(de)QTGSCK_	TAGWNIPMGLLFN(0.996)Q(0.004)TGSCK	TAGWNIPM(1)GLLFNQTGSCK	TAGWN(-112.08)IPMGLLFN(24.34)Q(-24.34)TGSCK	TAGWNIPM(155.88)GLLFNQTGSCK	0	1	1	0	P02788	P02788	P02788	LTF	Lactotransferrin;Lactoferricin-H;Kaliocin-1;Lactoferroxin-A;Lactoferroxin-B;Lactoferroxin-C	MULTI-MSMS	QEHF3_00527_LR	1	Urine_HILIC_TMT_deglyco	857.78	3	704.668	2110.98	64463.9	3.5109	0.002474	216800	152.77	216810	152.78	857.777	91.897	0.73038	91.897	91.461	92.191	0					89	19	6	0.969914	0.00854301	0.084791	1.67e-24
TAGWNIPMGLLFNQTGSCK	19	Oxidation (M),Deamidation (NQ)	_TAGWNIPMGLLFN(de)QTGSCK_	TAGWNIPMGLLFN(0.947)Q(0.053)TGSCK	TAGWNIPM(1)GLLFNQTGSCK	TAGWN(-73.32)IPMGLLFN(12.55)Q(-12.55)TGSCK	TAGWNIPM(121.26)GLLFNQTGSCK	0	1	1	0	P02788	P02788	P02788	LTF	Lactotransferrin;Lactoferricin-H;Kaliocin-1;Lactoferroxin-A;Lactoferroxin-B;Lactoferroxin-C	MULTI-MSMS	QEHF3_00527_LR	1	Urine_HILIC_TMT_deglyco	643.586	4	528.753	2110.98	75394.6	3.1053	0.0016419	216700	114.58	216700	114.58	643.585	91.899	0.53706	91.899	91.593	92.13	0					64	16	6	0.954484	0.00336347	0.0239259	8.35e-14
TAGWNIPMGLLFNQTGSCK	19	Oxidation (M),Deamidation (NQ)	_TAGWNIPMGLLFN(de)QTGSCK_	TAGWNIPMGLLFN(0.999)Q(0.001)TGSCK	TAGWNIPM(1)GLLFNQTGSCK	TAGWN(-98.49)IPMGLLFN(30.05)Q(-30.05)TGSCK	TAGWNIPM(146.78)GLLFNQTGSCK	0	1	1	0	P02788	P02788	P02788	LTF	Lactotransferrin;Lactoferricin-H;Kaliocin-1;Lactoferroxin-A;Lactoferroxin-B;Lactoferroxin-C	MULTI-MSMS	QEHF3_00527_LR	1	Urine_HILIC_TMT_deglyco	1286.17	2	1056.5	2110.98	54242.6	3.6805	0.0038884	216910	229.16	216910	229.17	1286.16	91.889	0.33808	91.889	91.695	92.033	0					43	10	5	0.978234	0.00238509	0.0360028	9.46e-20
TAGWNIPMGLLFNQTGSCK	19	Deamidation (NQ)	_TAGWNIPMGLLFN(de)QTGSCK_	TAGWNIPMGLLFN(0.995)Q(0.005)TGSCK		TAGWN(-98.16)IPMGLLFN(22.72)Q(-22.72)TGSCK		0	1	0	0	P02788	P02788	P02788	LTF	Lactotransferrin;Lactoferricin-H;Kaliocin-1;Lactoferroxin-A;Lactoferroxin-B;Lactoferroxin-C	MULTI-MSMS	QEHF3_00527_LR	1	Urine_HILIC_TMT_deglyco	852.447	3	699.336	2094.99	63566.2	4.0493	0.0028318	218460	152.77	218460	152.78	852.444	94.506	0.78078	94.506	94.382	95.163	0					79	22	4	0.922069	0.00808542	0.0712204	8.41e-16
TDNSLLDQALQNDTVFLNMR	20	Oxidation (M),Deamidation (NQ)	_TDNSLLDQALQN(de)DTVFLNMR_	TDNSLLDQALQ(0.125)N(0.875)DTVFLNMR	TDNSLLDQALQNDTVFLNM(1)R	TDN(-108.21)SLLDQ(-66.81)ALQ(-8.44)N(8.44)DTVFLN(-44.36)MR	TDNSLLDQALQNDTVFLNM(132.61)R	0	1	1	0	O75144	O75144	O75144	ICOSLG	ICOS ligand	MULTI-MSMS	QEHF3_00527_LR	1	Urine_HILIC_TMT_deglyco	852.427	3	775.706	2324.1	66065.4	1.0827	0.00083984	98474	76.387	98475	76.388	852.427	93.415	0.32301	93.415	93.25	93.573	7.63e-06					41	9	6	0.984878	0.00691164	0.0186663	5.95e-17
TGVCPELQADQNCTQECVSDSECADNLK	28	2 Deamidation (NQ)	_TGVCPELQADQN(de)CTQECVSDSECADNLK_	TGVCPELQADQ(0.201)N(0.799)CTQ(1)ECVSDSECADNLK		TGVCPELQ(-35.26)ADQ(-6.01)N(6.01)CTQ(39.7)ECVSDSECADN(-169.46)LK		0	2	0	0	Q14508	Q14508	Q14508	WFDC2	WAP four-disulfide core domain protein 2	MULTI-MSMS	QEHF3_00527_LR	1	Urine_HILIC_TMT_deglyco	923.166	4	808.327	3229.28	61910.6	2.8823	0.0023298	141750	114.58	141760	114.59	923.164	65.919	1.0949	65.919	65.507	66.602	0					174	32	8	0.592955	0.0120323	0.165164	1.98e-90
TGVCPELQADQNCTQECVSDSECADNLK	28	2 Deamidation (NQ)	_TGVCPELQADQN(de)CTQECVSDSECADNLK_	TGVCPELQ(0.17)ADQ(0.858)N(0.901)CTQ(0.071)ECVSDSECADNLK		TGVCPELQ(-9.56)ADQ(9.56)N(9.56)CTQ(-11.29)ECVSDSECADN(-161.78)LK		0	2	0	0	Q14508	Q14508	Q14508	WFDC2	WAP four-disulfide core domain protein 2	MULTI-MSMS	QEHF3_00527_LR	1	Urine_HILIC_TMT_deglyco	1230.88	3	1077.43	3229.28	54617.5	3.1751	0.003421	141800	152.78	141800	152.78	1230.88	67.177	0.92381	67.177	66.602	67.526	0					96	27	4	0.977819	0.00163189	0.0115964	8.8e-65
TGVCPELQADQNCTQECVSDSECADNLK	28	2 Deamidation (NQ)	_TGVCPELQADQN(de)CTQECVSDSECADNLK_	TGVCPELQADQ(0.197)N(0.803)CTQ(1)ECVSDSECADNLK		TGVCPELQ(-39.77)ADQ(-6.11)N(6.11)CTQ(39.77)ECVSDSECADN(-93.88)LK		0	2	0	0	Q14508	Q14508	Q14508	WFDC2	WAP four-disulfide core domain protein 2	MULTI-MSMS	QEHF3_00527_LR	1	Urine_HILIC_TMT_deglyco	923.412	4	808.327	3229.28	62647.6	2.9458	0.0023812	141750	114.58	141760	114.58	923.16	67.816	0.9209	67.816	67.489	68.41	0					143	26	7	0.965089	0.00499691	0.026295	2.87e-39
TGVCPELQADQNCTQECVSDSECADNLK	28	2 Deamidation (NQ)	_TGVCPELQADQN(de)CTQECVSDSECADNLK_	TGVCPELQ(0.005)ADQ(0.215)N(0.78)CTQ(1)ECVSDSECADNLK		TGVCPELQ(-22.01)ADQ(-5.6)N(5.6)CTQ(34)ECVSDSECADN(-54.89)LK		0	2	0	0	Q14508	Q14508	Q14508	WFDC2	WAP four-disulfide core domain protein 2	MULTI-MSMS	QEHF3_00527_LR	1	Urine_HILIC_TMT_deglyco	1230.88	3	1077.43	3229.28	54545.5	2.7862	0.0030019	141800	152.78	141800	152.78	1230.54	67.922	0.85118	67.922	67.526	68.377	0					75	24	4	0.623332	0.000546053	0.00618927	1.16e-19
TGVCPELQADQNCTQECVSDSECADNLK	28	2 Deamidation (NQ)	_TGVCPELQADQN(de)CTQECVSDSECADNLK_	TGVCPELQ(0.955)ADQ(0.235)N(0.753)CTQ(0.057)ECVSDSECADNLK		TGVCPELQ(12.46)ADQ(-5.7)N(5.7)CTQ(-11.3)ECVSDSECADN(-64.98)LK		0	2	0	0	Q14508	Q14508	Q14508	WFDC2	WAP four-disulfide core domain protein 2	MULTI-MSMS	QEHF3_00527_LR	1	Urine_HILIC_TMT_deglyco	923.665	4	808.327	3229.28	62263.2	2.7075	0.0021885	141750	114.58	141750	114.58	923.408	68.723	0.52487	68.723	68.377	68.902	0					64	14	5	0.76919	0.00124323	0.00989566	3.76e-11
TGVCPELQADQNCTQECVSDSECADNLK	28	2 Deamidation (NQ)	_TGVCPELQADQN(de)CTQECVSDSECADNLK_	TGVCPELQ(0.005)ADQ(0.996)N(0.999)CTQECVSDSECADNLK		TGVCPELQ(-24.04)ADQ(24.04)N(30.37)CTQ(-41.25)ECVSDSECADN(-183.96)LK		0	2	0	0	Q14508	Q14508	Q14508	WFDC2	WAP four-disulfide core domain protein 2	MULTI-MSMS	QEHF3_00527_LR	1	Urine_HILIC_TMT_deglyco	923.161	4	808.327	3229.28	62647.5	3.1052	0.00251	141750	114.58	141750	114.58	923.409	69.001	1.2347	69.001	68.344	69.579	7.63e-06					123	35	7	0.928155	0.00504414	0.0197363	1.09e-65
TGVCPELQADQNCTQECVSDSECADNLK	28	Deamidation (NQ)	_TGVCPELQADQN(de)CTQECVSDSECADNLK_	TGVCPELQ(0.001)ADQ(0.157)N(0.842)CTQECVSDSECADNLK		TGVCPELQ(-28.97)ADQ(-7.28)N(7.28)CTQ(-66.12)ECVSDSECADN(-209.11)LK		0	1	0	0	Q14508	Q14508	Q14508	WFDC2	WAP four-disulfide core domain protein 2	MULTI-MSMS	QEHF3_00527_LR	1	Urine_HILIC_TMT_deglyco	1230.55	3	1077.11	3228.3	55462.3	2.7644	0.0029775	141840	152.77	141840	152.78	1230.22	65.911	1.2903	65.911	65.346	66.636	7.63e-06					187	36	9	0.989414	0.0099156	0.0692982	3.05e-104
THHNDTELIR	10	Deamidation (NQ)	_THHN(de)DTELIR_	THHN(1)DTELIR		THHN(65.84)DTELIR		0	1	0	0	P49915	P49915	P49915	GMPS	GMP synthase [glutamine-hydrolyzing]	MULTI-MSMS	QEHF3_00527_LR	1	Urine_HILIC_TMT_deglyco	489.26	3	412.87	1235.59	90704.9	3.781	0.0015611	185020	76.388	185020	76.389	489.258	37.623	1.4843	37.623	37.339	38.823	0					79	37	4	0.583822	0.00163085	0.00953527	0.012599
TICYTPTSSSMSSNLTR	17	Deamidation (NQ)	_TICYTPTSSSMSSN(de)LTR_	TICYTPTSSSMSSN(1)LTR		TICYTPTSSSMSSN(42.26)LTR		0	1	0	0	Q8WYL5	Q8WYL5	Q8WYL5	SSH1	Protein phosphatase Slingshot homolog 1	MULTI-MSMS	QEHF3_00527_LR	1	Urine_HILIC_TMT_deglyco	713.014	3	636.289	1905.84	71365.9	3.8701	0.0024625	120050	76.388	120060	76.391	713.011	48.922	0.67944	48.922	48.547	49.226	0					87	19	6	0.954978	0.00385409	0.0446558	0.017098
TKPREEQFNSTFR	13	Deamidation (NQ)	_TKPREEQFN(de)STFR_	TKPREEQ(0.001)FN(0.999)STFR		TKPREEQ(-31.38)FN(31.38)STFR		0	1	0	2	P01859	P01859	P01859	IGHG2	Ig gamma-2 chain C region	MULTI-MSMS	QEHF3_00527_LR	1	Urine_HILIC_TMT_deglyco	700.383	3	547.606	1639.8	72297.6	4.9017	0.0026842	278990	152.77	278990	152.78	700.715	51.615	0.9031	51.615	51.325	52.228	3.81e-06					121	25	7	0.835857	0.00444917	0.0458212	4.83e-09
TKPREEQFNSTFR	13	Deamidation (NQ)	_TKPREEQFN(de)STFR_	TKPREEQFN(1)STFR		TKPREEQ(-44.4)FN(44.4)STFR		0	1	0	2	P01859	P01859	P01859	IGHG2	Ig gamma-2 chain C region	MULTI-MSMS	QEHF3_00527_LR	1	Urine_HILIC_TMT_deglyco	525.54	4	410.956	1639.8	83812.9	4.6228	0.0018998	278820	114.58	278820	114.58	525.788	51.64	2.035	51.64	50.944	52.979	3.81e-06					231	58	8	0.9902	0.126857	1	7.29e-18
TKPREEQFNSTFR	13	2 Deamidation (NQ)	_TKPREEQFN(de)STFR_	TKPREEQ(1)FN(1)STFR		TKPREEQ(157.2)FN(157.2)STFR		0	2	0	2	P01859	P01859	P01859	IGHG2	Ig gamma-2 chain C region	MULTI-MSMS	QEHF3_00527_LR	1	Urine_HILIC_TMT_deglyco	526.036	4	411.202	1640.78	81859.3	4.5923	0.0018883	278650	114.58	278650	114.58	526.034	53.192	0.76817	53.192	52.712	53.48	0					75	22	5	0.975555	0.00610887	0.1477	6.74e-16
TKPREEQYNSTYR	13	Deamidation (NQ)	_TKPREEQYN(de)STYR_	TKPREEQYN(1)STYR		TKPREEQ(-33.52)YN(33.52)STYR		0	1	0	2	P01857	P01857	P01857	IGHG1	Ig gamma-1 chain C region	MULTI-MSMS	QEHF3_00527_LR	1	Urine_HILIC_TMT_deglyco	533.787	4	418.954	1671.79	82329.6	3.8258	0.0016028	273490	114.58	273500	114.58	533.785	41.549	2.2487	41.549	41.162	43.411	0					181	60	8	0.668175	0.00919231	0.0305989	2.19e-11
TKPREEQYNSTYR	13	Deamidation (NQ)	_TKPREEQYN(de)STYR_	TKPREEQYN(1)STYR		TKPREEQ(-40.62)YN(40.62)STYR		0	1	0	2	P01857	P01857	P01857	IGHG1	Ig gamma-1 chain C region	MULTI-MSMS	QEHF3_00527_LR	1	Urine_HILIC_TMT_deglyco	711.38	3	558.269	1671.79	72829.4	4.2356	0.0023646	273660	152.77	273660	152.78	711.044	41.549	1.1454	41.549	41.275	42.42	3.81e-06					117	30	7	0.745016	0.00295119	0.0128579	4.8e-30
TKPREEQYNSTYR	13	2 Deamidation (NQ)	_TKPREEQYN(de)STYR_	TKPREEQ(1)YN(1)STYR		TKPREEQ(122.63)YN(122.63)STYR		0	2	0	2	P01857	P01857	P01857	IGHG1	Ig gamma-1 chain C region	MULTI-MSMS	QEHF3_00527_LR	1	Urine_HILIC_TMT_deglyco	711.71	3	558.597	1672.77	71081.7	4.3901	0.0024523	273500	152.78	273500	152.78	711.373	42.526	0.66912	42.526	42.233	42.902	0					52	17	5	0.860224	0.00181882	0.0430533	7.6e-08
TLTLFNVTR	9	Deamidation (NQ)	_TLTLFN(de)VTR_	TLTLFN(1)VTR		TLTLFN(99.99)VTR		0	1	0	0	P06731	P06731	P06731	CEACAM5	Carcinoembryonic antigen-related cell adhesion molecule 5	MULTI-MSMS	QEHF3_00527_LR	1	Urine_HILIC_TMT_deglyco	647.883	2	533.301	1064.59	77086.5	1.7294	0.00092226	214850	114.58	214860	114.58	647.882	83.252	0.63465	83.252	82.946	83.581	0					44	16	3	0.744584	0.00102867	0.0234488	0.012723
TNSTFVQALVEHVK	14	Deamidation (NQ)	_TN(de)STFVQALVEHVK_	TN(1)STFVQALVEHVK		TN(61.09)STFVQ(-61.09)ALVEHVK		0	1	0	0	P07602	P07602	P07602	PSAP	Prosaposin;Saposin-A;Saposin-B-Val;Saposin-B;Saposin-C;Saposin-D	MULTI-MSMS	QEHF3_00527_LR	1	Urine_HILIC_TMT_deglyco	678.055	3	525.279	1572.81	74236.3	2.0505	0.0010771	290850	152.78	290850	152.78	678.054	91.115	0.76663	91.115	90.863	91.63	0					85	22	6	0.823366	0.00527131	0.0188594	1.98e-18
TNSTFVQALVEHVKEECDR	19	Deamidation (NQ)	_TN(de)STFVQALVEHVKEECDR_	TN(1)STFVQALVEHVKEECDR		TN(81.53)STFVQ(-81.53)ALVEHVKEECDR		0	1	0	1	P07602	P07602	P07602	PSAP	Prosaposin;Saposin-A;Saposin-B-Val;Saposin-B;Saposin-C;Saposin-D	MULTI-MSMS	QEHF3_00527_LR	1	Urine_HILIC_TMT_deglyco	681.356	4	566.522	2262.06	73351.1	2.9869	0.0016921	202250	114.58	202260	114.58	681.355	91.659	0.60352	91.659	91.461	92.064	-7.63e-06					79	18	8	0.89028	0.0709293	0.733033	1.3e-19
TPLTANITK	9	Deamidation (NQ)	_TPLTAN(de)ITK_	TPLTAN(1)ITK		TPLTAN(114.39)ITK		0	1	0	0	P01877	P01877	P01877	IGHA2	Ig alpha-2 chain C region	MULTI-MSMS	QEHF3_00527_LR	1	Urine_HILIC_TMT_deglyco	473.294	3	320.518	958.534	87900.1	0.46519	0.0001491	476650	152.78	476650	152.78	473.294	64.232	1.0915	64.232	63.577	64.668	0					86	32	4	0.976033	0.00310781	0.0340809	0.0006533
TPLTANITK	9	Deamidation (NQ)	_TPLTAN(de)ITK_	TPLTAN(1)ITK		TPLTAN(103.08)ITK		0	1	0	0	P01877	P01877	P01877	IGHA2	Ig alpha-2 chain C region	MULTI-MSMS	QEHF3_00527_LR	1	Urine_HILIC_TMT_deglyco	709.437	2	480.274	958.534	72736.2	1.4217	0.00068279	477150	229.16	477150	229.16	709.437	64.218	1.1402	64.218	63.715	64.856	0					129	34	6	0.969054	0.00840436	0.076346	0.0099964
TQNFTLLVQGSPELK	15	Deamidation (NQ)	_TQN(de)FTLLVQGSPELK_	TQ(0.399)N(0.601)FTLLVQGSPELK		TQ(-1.77)N(1.77)FTLLVQ(-45.02)GSPELK		0	1	0	0	P50895	P50895	P50895	BCAM	Basal cell adhesion molecule	MULTI-MSMS	QEHF3_00527_LR	1	Urine_HILIC_TMT_deglyco	712.079	3	559.302	1674.88	73717.6	3.3431	0.0018698	273150	152.78	273160	152.78	712.077	87.852	0.62733	87.852	87.476	88.104	0					56	16	5	0.668677	0.00173612	0.0361159	0.0012857
TSPANCTWLILGSK	14	Deamidation (NQ)	_TSPAN(de)CTWLILGSK_	TSPAN(1)CTWLILGSK		TSPAN(88.56)CTWLILGSK		0	1	0	0	Q7Z4F1	Q7Z4F1	Q7Z4F1	LRP10	Low-density lipoprotein receptor-related protein 10	MULTI-MSMS	QEHF3_00527_LR	1	Urine_HILIC_TMT_deglyco	670.04	3	516.929	1547.77	73517.4	2.667	0.0013787	295550	152.78	295550	152.78	670.039	89.778	0.56725	89.778	89.534	90.101	-7.63e-06					58	15	5	0.885165	0.00472181	0.0564555	8.13e-05
TVLENSTSYEEAK	13	Deamidation (NQ)	_TVLEN(de)STSYEEAK_	TVLEN(1)STSYEEAK		TVLEN(124.51)STSYEEAK		0	1	0	0	Q13510	Q13510	Q13510	ASAH1	Acid ceramidase;Acid ceramidase subunit alpha;Acid ceramidase subunit beta	MULTI-MSMS	QEHF3_00527_LR	1	Urine_HILIC_TMT_deglyco	644.008	3	491.231	1470.67	75179	3.0406	0.0014936	311000	152.77	311010	152.78	644.006	62.529	0.98692	62.529	61.858	62.844	0					78	29	5	0.749438	0.00171134	0.0170769	7.41e-08
TVLENSTSYEEAK	13	Deamidation (NQ)	_TVLEN(de)STSYEEAK_	TVLEN(1)STSYEEAK		TVLEN(238.06)STSYEEAK		0	1	0	0	Q13510	Q13510	Q13510	ASAH1	Acid ceramidase;Acid ceramidase subunit alpha;Acid ceramidase subunit beta	MULTI-MSMS	QEHF3_00527_LR	1	Urine_HILIC_TMT_deglyco	965.508	2	736.344	1470.67	64078.5	3.6312	0.0026738	311220	229.16	311220	229.16	965.506	62.542	0.53096	62.542	62.278	62.809	0					38	15	3	0.864553	0.000693075	0.00784831	1.12e-64
TVLTPATNHMGNVTFTIPANR	21	Oxidation (M),Deamidation (NQ)	_TVLTPATNHMGN(de)VTFTIPANR_	TVLTPATNHMGN(1)VTFTIPANR	TVLTPATNHM(1)GNVTFTIPANR	TVLTPATN(-35.01)HMGN(35.01)VTFTIPAN(-47.22)R	TVLTPATNHM(78.71)GNVTFTIPANR	0	1	1	0	P01024	P01024	P01024	C3	Complement C3;Complement C3 beta chain;C3-beta-c;Complement C3 alpha chain;C3a anaphylatoxin;Acylation stimulating protein;Complement C3b alpha chain;Complement C3c alpha chain fragment 1;Complement C3dg fragment;Complement C3g fragment;Complement C3d fragment;Complement C3f fragment;Complement C3c alpha chain fragment 2	MULTI-MSMS	QEHF3_00527_LR	1	Urine_HILIC_TMT_deglyco	834.442	3	758.051	2271.13	66675.2	3.4631	0.0026252	100770	76.388	100770	76.39	834.773	67.624	0.73978	67.624	67.29	68.03	-7.63e-06					73	21	6	0.762409	0.0013513	0.0243185	1.19e-07
TVYLYPNQTGLPDPLSR	17	Deamidation (NQ)	_TVYLYPN(de)QTGLPDPLSR_	TVYLYPN(0.979)Q(0.021)TGLPDPLSR		TVYLYPN(16.67)Q(-16.67)TGLPDPLSR		0	1	0	0	P16112	P16112	P16112	ACAN	Aggrecan core protein;Aggrecan core protein 2	MULTI-MSMS	QEHF3_00527_LR	1	Urine_HILIC_TMT_deglyco	722.391	3	645.667	1933.98	73154.4	2.6889	0.0017361	118310	76.388	118310	76.39	722.389	86.775	0.95161	86.775	86.233	87.185	-7.63e-06					101	25	6	0.718424	0.00119406	0.0121835	0.0036405
TVYLYPNQTGLPDPLSR	17	Deamidation (NQ)	_TVYLYPN(de)QTGLPDPLSR_	TVYLYPN(0.5)Q(0.5)TGLPDPLSR		TVYLYPN(0)Q(0)TGLPDPLSR		0	1	0	0	P16112	P16112	P16112	ACAN	Aggrecan core protein;Aggrecan core protein 2	MULTI-MSMS	QEHF3_00527_LR	1	Urine_HILIC_TMT_deglyco	1083.09	2	967.997	1933.98	60415.4	3.669	0.0035516	118370	114.58	118380	114.59	1083.08	86.769	0.62348	86.769	86.38	87.003	0					52	16	4	0.927019	0.00134255	0.035965	4.38e-18
TWSAFQNGTDR	11	Deamidation (NQ)	_TWSAFQN(de)GTDR_	TWSAFQ(0.018)N(0.982)GTDR		TWSAFQ(-17.4)N(17.4)GTDR		0	1	0	0	P98164	P98164	P98164	LRP2	Low-density lipoprotein receptor-related protein 2	MULTI-MSMS	QEHF3_00527_LR	1	Urine_HILIC_TMT_deglyco	756.869	2	642.286	1282.56	69056.4	1.4597	0.00093758	178400	114.58	178400	114.58	756.868	63.861	0.42391	63.861	63.648	64.072	0					20	12	2	0.905173	0.000486165	0.00687006	0.0065728
VANLTEPVVLTFQHQLQPK	19	2 Deamidation (NQ)	_VAN(de)LTEPVVLTFQHQLQPK_	VAN(1)LTEPVVLTFQ(0.85)HQ(0.131)LQ(0.019)PK		VAN(56.82)LTEPVVLTFQ(8.12)HQ(-8.12)LQ(-16.43)PK		0	2	0	0	Q9Y653	Q9Y653	Q9Y653	GPR56	G-protein coupled receptor 56;GPR56 N-terminal fragment;GPR56 C-terminal fragment	MSMS	QEHF3_00527_LR	1	Urine_HILIC_TMT_deglyco	874.84	3	722.06	2163.16	NaN	NaN	NaN	NaN	NaN	NaN	NaN	NaN	92.232	1	92.232	91.732	92.732	0								NaN	NaN	NaN	7.27e-12
VANLTFVVNSLDGK	14	Deamidation (NQ)	_VAN(de)LTFVVNSLDGK_	VAN(1)LTFVVNSLDGK		VAN(78.34)LTFVVN(-78.34)SLDGK		0	1	0	0	Q14314	Q14314	Q14314	FGL2	Fibroleukin	MULTI-MSMS	QEHF3_00527_LR	1	Urine_HILIC_TMT_deglyco	646.379	3	493.268	1476.78	77078	3.4269	0.0016904	309720	152.78	309720	152.78	646.378	94.157	0.30704	94.157	94.075	94.382	0					30	9	4	0.815375	0.00439182	0.0460215	2.21e-06
VASVININPNTTHSTGSCR	19	Deamidation (NQ)	_VASVININPN(de)TTHSTGSCR_	VASVININ(0.001)PN(0.999)TTHSTGSCR		VASVIN(-61.84)IN(-28.93)PN(28.93)TTHSTGSCR		0	1	0	0	P13473	P13473	P13473	LAMP2	Lysosome-associated membrane glycoprotein 2	MULTI-MSMS	QEHF3_00527_LR	1	Urine_HILIC_TMT_deglyco	753.386	3	676.997	2027.97	70656.6	3.2653	0.0022106	112830	76.387	112840	76.389	753.719	60.957	0.79498	60.957	60.51	61.305	-3.81e-06					77	23	5	0.911162	0.00194401	0.0510715	1.67e-12
VCDGILDCPGREDENNTSTGK	21	Deamidation (NQ)	_VCDGILDCPGREDEN(de)NTSTGK_	VCDGILDCPGREDEN(0.999)N(0.001)TSTGK		VCDGILDCPGREDEN(29.76)N(-29.76)TSTGK		0	1	0	1	P98164	P98164	P98164	LRP2	Low-density lipoprotein receptor-related protein 2	MULTI-MSMS	QEHF3_00527_LR	1	Urine_HILIC_TMT_deglyco	933.116	3	780.002	2336.98	62991.1	4.353	0.0033954	195870	152.78	195870	152.78	933.112	59.08	0.50906	59.08	58.825	59.334	-3.81e-06					80	14	8	0.960565	0.00274709	0.0154763	1.38e-67
VCGNGTISHIK	11	Deamidation (NQ)	_VCGN(de)GTISHIK_	VCGN(1)GTISHIK		VCGN(68.11)GTISHIK		0	1	0	0	O60494	O60494	O60494	CUBN	Cubilin	MULTI-MSMS	QEHF3_00527_LR	1	Urine_HILIC_TMT_deglyco	548.978	3	396.201	1185.58	81795.8	4.6538	0.0018438	385600	152.78	385600	152.78	548.976	52.812	0.67089	52.812	52.437	53.108	0					94	19	8	0.478307	0.00371569	0.0374553	0.0068726
VCQDCPLLAPLNDTR	15	Deamidation (NQ)	_VCQDCPLLAPLN(de)DTR_	VCQDCPLLAPLN(1)DTR		VCQ(-218.96)DCPLLAPLN(218.96)DTR		0	1	0	0	P02765	P02765	P02765	AHSG	Alpha-2-HS-glycoprotein;Alpha-2-HS-glycoprotein chain A;Alpha-2-HS-glycoprotein chain B	MULTI-MSMS	QEHF3_00527_LR	1	Urine_HILIC_TMT_deglyco	1001.5	2	886.919	1771.82	60992.3	3.6359	0.0032247	129190	114.58	129190	114.58	1001.5	80.99	1.8742	80.99	79.862	81.736	0					259	51	7	0.99086	0.0319538	0.566966	2.87e-132
VCQDCPLLAPLNDTR	15	Deamidation (NQ)	_VCQDCPLLAPLN(de)DTR_	VCQDCPLLAPLN(1)DTR		VCQ(-113.21)DCPLLAPLN(113.21)DTR		0	1	0	0	P02765	P02765	P02765	AHSG	Alpha-2-HS-glycoprotein;Alpha-2-HS-glycoprotein chain A;Alpha-2-HS-glycoprotein chain B	MULTI-MSMS	QEHF3_00527_LR	1	Urine_HILIC_TMT_deglyco	668.005	3	591.615	1771.82	74001.1	2.9043	0.0017182	129120	76.388	129120	76.389	668.003	81.003	1.9454	81.003	79.72	81.666	0					289	53	8	0.994081	0.0377281	0.667845	8.45e-11
VCQDCPLLAPLNDTR	15	2 Deamidation (NQ)	_VCQDCPLLAPLN(de)DTR_	VCQ(1)DCPLLAPLN(1)DTR		VCQ(175.26)DCPLLAPLN(175.26)DTR		0	2	0	0	P02765	P02765	P02765	AHSG	Alpha-2-HS-glycoprotein;Alpha-2-HS-glycoprotein chain A;Alpha-2-HS-glycoprotein chain B	MULTI-MSMS	QEHF3_00527_LR	1	Urine_HILIC_TMT_deglyco	1002.5	2	887.411	1772.81	60800.2	1.9987	0.0017737	129120	114.58	129120	114.58	1001.99	82.84	0.95174	82.84	82.326	83.278	0					91	25	5	0.939324	0.00117274	0.0227213	2.55e-25
VCQDCPLLAPLNDTR	15	2 Deamidation (NQ)	_VCQDCPLLAPLN(de)DTR_	VCQ(1)DCPLLAPLN(1)DTR		VCQ(51.76)DCPLLAPLN(51.76)DTR		0	2	0	0	P02765	P02765	P02765	AHSG	Alpha-2-HS-glycoprotein;Alpha-2-HS-glycoprotein chain A;Alpha-2-HS-glycoprotein chain B	MULTI-MSMS	QEHF3_00527_LR	1	Urine_HILIC_TMT_deglyco	668.667	3	591.943	1772.81	74843.9	1.2767	0.00075572	129050	76.389	129050	76.389	668.332	82.896	0.91163	82.896	82.366	83.278	0					85	24	4	0.612393	0.00104822	0.0236457	0.016822
VCQDCPLLAPLNDTR	15	2 Deamidation (NQ)	_VCQDCPLLAPLN(de)DTR_	VCQ(1)DCPLLAPLN(1)DTR		VCQ(75.55)DCPLLAPLN(75.55)DTR		0	2	0	0	P02765	P02765	P02765	AHSG	Alpha-2-HS-glycoprotein;Alpha-2-HS-glycoprotein chain A;Alpha-2-HS-glycoprotein chain B	MULTI-MSMS	QEHF3_00527_LR	1	Urine_HILIC_TMT_deglyco	1002.5	2	887.411	1772.81	61274.5	3.6115	0.0032049	129120	114.58	129120	114.58	1001.99	86.361	0.59489	86.361	85.854	86.449	0					44	15	4	0.578906	0.000830614	0.0129843	0.00088002
VCQDCPLLAPLNDTR	15	2 Deamidation (NQ)	_VCQDCPLLAPLN(de)DTR_	VCQ(1)DCPLLAPLN(1)DTR		VCQ(52.17)DCPLLAPLN(52.17)DTR		0	2	0	0	P02765	P02765	P02765	AHSG	Alpha-2-HS-glycoprotein;Alpha-2-HS-glycoprotein chain A;Alpha-2-HS-glycoprotein chain B	MULTI-MSMS	QEHF3_00527_LR	1	Urine_HILIC_TMT_deglyco	668.666	3	591.943	1772.81	76875.9	2.8843	0.0017073	129040	76.387	129050	76.389	668.331	86.292	0.59269	86.292	85.891	86.484	0					44	15	3	0.67103	0.000964713	0.0123601	0.016352
VDDEMPQHAVLSGPNLFINNLNKTDNGTYR	30	Oxidation (M),2 Deamidation (NQ)	_VDDEMPQHAVLSGPNLFINNLN(de)KTDN(de)GTYR_	VDDEMPQHAVLSGPNLFIN(0.144)N(0.274)LN(0.627)KTDN(0.955)GTYR	VDDEM(1)PQHAVLSGPNLFINNLNKTDNGTYR	VDDEMPQ(-123.59)HAVLSGPN(-36.33)LFIN(-6.78)N(-3.95)LN(3.95)KTDN(13.65)GTYR	VDDEM(146.5)PQHAVLSGPNLFINNLNKTDNGTYR	0	2	1	1	Q9BY67	Q9BY67	Q9BY67	CADM1	Cell adhesion molecule 1	MULTI-MSMS	QEHF3_00527_LR	1	Urine_HILIC_TMT_deglyco	963.238	4	848.403	3389.58	62893.9	1.5815	0.0013418	135060	114.58	135060	114.58	963.236	82.504	0.80934	82.504	82.028	82.837	0					69	21	5	0.824241	0.00127717	0.00764923	3.2e-34
VDDEMPQHAVLSGPNLFINNLNKTDNGTYR	30	2 Deamidation (NQ)	_VDDEMPQHAVLSGPNLFIN(de)NLNKTDN(de)GTYR_	VDDEMPQHAVLSGPN(0.15)LFIN(0.449)N(0.346)LN(0.208)KTDN(0.847)GTYR		VDDEMPQ(-52.36)HAVLSGPN(-5.52)LFIN(1.37)N(-1.37)LN(-4.21)KTDN(9.15)GTYR		0	2	0	1	Q9BY67	Q9BY67	Q9BY67	CADM1	Cell adhesion molecule 1	MULTI-MSMS	QEHF3_00527_LR	1	Urine_HILIC_TMT_deglyco	959.492	4	844.404	3373.59	62036	3.2872	0.0027757	135700	114.58	135700	114.58	959.488	86.479	0.88157	86.479	86.122	87.003	0					89	23	7	0.736626	0.00247883	0.039533	2.44e-08
VDLEDFENNTAYAK	14	Deamidation (NQ)	_VDLEDFEN(de)NTAYAK_	VDLEDFEN(0.847)N(0.153)TAYAK		VDLEDFEN(7.43)N(-7.43)TAYAK		0	1	0	0	P55083	P55083	P55083	MFAP4	Microfibril-associated glycoprotein 4	MULTI-MSMS	QEHF3_00527_LR	1	Urine_HILIC_TMT_deglyco	697.026	3	543.914	1628.72	73489	2.3975	0.0013041	280880	152.78	280880	152.78	697.024	81.719	0.63773	81.719	81.426	82.064	0					53	17	5	0.90508	0.00123018	0.0188878	5.55e-08
VGSTSENITQK	11	Deamidation (NQ)	_VGSTSEN(de)ITQK_	VGSTSEN(1)ITQK		VGSTSEN(48.21)ITQ(-48.21)K		0	1	0	0	O15523;O00571	O15523	O15523	DDX3Y;DDX3X	ATP-dependent RNA helicase DDX3Y;ATP-dependent RNA helicase DDX3X	MULTI-MSMS	QEHF3_00527_LR	1	Urine_HILIC_TMT_deglyco	811.96	2	582.791	1163.57	68819.4	6.0269	0.0035124	393220	229.16	393220	229.17	811.954	52.1	0.53166	52.1	51.835	52.366	-3.81e-06					46	14	5	0.641554	0.00133058	0.0237732	5.02e-05
VHDRNATVDK	10	Deamidation (NQ)	_VHDRN(de)ATVDK_	VHDRN(1)ATVDK		VHDRN(67.33)ATVDK		0	1	0	1	Q8WV22	Q8WV22	Q8WV22	NSMCE1	Non-structural maintenance of chromosomes element 1 homolog	MULTI-MSMS	QEHF3_00527_LR	1	Urine_HILIC_TMT_deglyco	404.232	4	289.649	1154.57	94409.6	3.7511	0.0010865	395590	114.58	395590	114.58	404.231	36.685	0.72891	36.685	36.371	37.1	0					58	17	4	0.955163	0.00466814	0.166634	0.0069147
VINETWAWK	9	Deamidation (NQ)	_VIN(de)ETWAWK_	VIN(1)ETWAWK		VIN(91.55)ETWAWK		0	1	0	0	Q9Y4L1	Q9Y4L1	Q9Y4L1	HYOU1	Hypoxia up-regulated protein 1	MULTI-MSMS	QEHF3_00527_LR	1	Urine_HILIC_TMT_deglyco	803.459	2	574.293	1146.57	70808	4.3707	0.0025101	399040	229.16	399040	229.17	803.457	87.87	0.70415	87.87	87.55	88.254	0					52	18	4	0.735792	0.000784346	0.00909392	0.021349
VITVQVANFTLR	12	Deamidation (NQ)	_VITVQVAN(de)FTLR_	VITVQVAN(1)FTLR		VITVQ(-40.59)VAN(40.59)FTLR		0	1	0	0	Q9Y6R7	Q9Y6R7	Q9Y6R7	FCGBP	IgGFc-binding protein	MULTI-MSMS	QEHF3_00527_LR	1	Urine_HILIC_TMT_deglyco	795.975	2	681.393	1360.77	69641.1	2.323	0.0015829	168160	114.58	168160	114.58	795.973	90.343	0.33261	90.343	90.174	90.507	7.63e-06					23	9	3	0.787766	0.0014326	0.00784728	1.82e-09
VITVQVANFTLR	12	Deamidation (NQ)	_VITVQVAN(de)FTLR_	VITVQVAN(1)FTLR		VITVQ(-53.46)VAN(53.46)FTLR		0	1	0	0	Q9Y6R7	Q9Y6R7	Q9Y6R7	FCGBP	IgGFc-binding protein	MULTI-MSMS	QEHF3_00527_LR	1	Urine_HILIC_TMT_deglyco	530.985	3	454.598	1360.77	89440.5	1.4413	0.00065522	168030	76.387	168030	76.388	530.985	90.356	0.22788	90.356	90.209	90.437	0					15	6	3	0.905368	0.000347446	0.00223495	5.77e-15
VKNVFNETK	9	Deamidation (NQ)	_VKNVFN(de)ETK_	VKNVFN(1)ETK		VKN(-41.18)VFN(41.18)ETK		0	1	0	1	P09603	P09603	P09603	CSF1	Macrophage colony-stimulating factor 1;Processed macrophage colony-stimulating factor 1	MULTI-MSMS	QEHF3_00527_LR	1	Urine_HILIC_TMT_deglyco	590.028	3	360.529	1078.57	79580.1	2.6501	0.00095543	635630	229.16	635630	229.16	589.692	63.358	0.90003	63.358	62.915	63.815	0					76	24	4	0.867384	0.00134079	0.0183462	0.0056208
VLNSIGSDIDNVTQR	15	Deamidation (NQ)	_VLNSIGSDIDN(de)VTQR_	VLNSIGSDIDN(0.964)VTQ(0.036)R		VLN(-67.04)SIGSDIDN(14.29)VTQ(-14.29)R		0	1	0	0	O43490	O43490	O43490	PROM1	Prominin-1	MULTI-MSMS	QEHF3_00527_LR	1	Urine_HILIC_TMT_deglyco	621.001	3	544.613	1630.82	77291.9	1.9908	0.0010842	140260	76.388	140260	76.389	621.335	84.252	0.5743	84.252	83.957	84.532	0					34	15	3	0.745642	0.00032258	0.00479554	0.00035298
VLPVNVTDYCQLVR	14	Deamidation (NQ)	_VLPVN(de)VTDYCQLVR_	VLPVN(1)VTDYCQLVR		VLPVN(88.64)VTDYCQ(-88.64)LVR		0	1	0	0	P35555	P35555	P35555	FBN1	Fibrillin-1	MULTI-MSMS	QEHF3_00527_LR	1	Urine_HILIC_TMT_deglyco	636.349	3	559.627	1675.86	75704.9	2.2771	0.0012743	136500	76.387	136500	76.388	636.015	89.355	0.51017	89.355	89.062	89.573	0					52	13	5	0.508428	0.00155832	0.0225647	4.45e-08
VLPVNVTDYCQLVR	14	Deamidation (NQ)	_VLPVN(de)VTDYCQLVR_	VLPVN(1)VTDYCQLVR		VLPVN(131.73)VTDYCQ(-131.73)LVR		0	1	0	0	P35555	P35555	P35555	FBN1	Fibrillin-1	MULTI-MSMS	QEHF3_00527_LR	1	Urine_HILIC_TMT_deglyco	954.023	2	838.937	1675.86	63943	2.8687	0.0024066	136580	114.58	136580	114.58	953.517	89.361	0.47701	89.361	89.096	89.573	0					34	12	4	0.826891	0.00142395	0.0118886	4.47e-54
VLYLAAYNCTLRPVSK	16	Deamidation (NQ)	_VLYLAAYN(de)CTLRPVSK_	VLYLAAYN(1)CTLRPVSK		VLYLAAYN(91.66)CTLRPVSK		0	1	0	1	Q9UGM5	Q9UGM5	Q9UGM5	FETUB	Fetuin-B	MULTI-MSMS	QEHF3_00527_LR	1	Urine_HILIC_TMT_deglyco	776.779	3	623.669	1867.99	73079.4	2.8093	0.0017521	244960	152.77	244960	152.78	776.778	85.129	0.21777	85.129	85.028	85.246	0					10	5	3	0.857393	0.000245743	0.000884083	5.49e-06
VNETEMDIAK	10	Oxidation (M),Deamidation (NQ)	_VN(de)ETEMDIAK_	VN(1)ETEMDIAK	VNETEM(1)DIAK	VN(42.23)ETEMDIAK	VNETEM(42.23)DIAK	0	1	1	0	O75629	O75629	O75629	CREG1	Protein CREG1	MULTI-MSMS	QEHF3_00527_LR	1	Urine_HILIC_TMT_deglyco	812.933	2	583.766	1165.52	68982.7	5.5412	0.0032348	392560	229.16	392570	229.17	812.93	55.027	0.53104	55.027	54.723	55.254	-3.81e-06					45	15	4	0.982581	0.00108212	0.027216	0.02297
VNNVTSER	8	Deamidation (NQ)	_VNN(de)VTSER_	VN(0.054)N(0.946)VTSER		VN(-12.43)N(12.43)VTSER		0	1	0	0	P20929	P20929	P20929	NEB	Nebulin	MULTI-MSMS	QEHF3_00527_LR	1	Urine_HILIC_TMT_deglyco	574.81	2	460.228	918.441	81964.2	3.9281	0.0018078	248970	114.58	248970	114.58	574.809	40.807	0.68322	40.807	40.479	41.162	0					52	18	4	0.551694	0.00261502	0.0270802	0.015471
VNSDGGLVALRNITAVGK	18	Deamidation (NQ)	_VNSDGGLVALRN(de)ITAVGK_	VNSDGGLVALRN(1)ITAVGK		VN(-41.74)SDGGLVALRN(41.74)ITAVGK		0	1	0	1	P55290	P55290	P55290	CDH13	Cadherin-13	MULTI-MSMS	QEHF3_00527_LR	1	Urine_HILIC_TMT_deglyco	748.779	3	595.667	1783.98	70433.2	2.58	0.0015368	256480	152.78	256480	152.78	748.777	84.358	0.74977	84.358	83.921	84.671	0					63	20	4	0.528682	0.00416027	0.0769017	0.0007312
VPGNVTAVLGETLK	14	Deamidation (NQ)	_VPGN(de)VTAVLGETLK_	VPGN(1)VTAVLGETLK		VPGN(114.31)VTAVLGETLK		0	1	0	0	P01833	P01833	P01833	PIGR	Polymeric immunoglobulin receptor;Secretory component	MULTI-MSMS	QEHF3_00527_LR	1	Urine_HILIC_TMT_deglyco	620.044	3	466.933	1397.78	77901.1	2.7957	0.0013054	327190	152.78	327190	152.78	619.709	91.546	0.84001	91.546	91.258	92.098	0					112	25	7	0.885767	0.00996366	0.199896	5.17e-08
VPGNVTAVLGETLK	14	Deamidation (NQ)	_VPGN(de)VTAVLGETLK_	VPGN(1)VTAVLGETLK		VPGN(147.64)VTAVLGETLK		0	1	0	0	P01833	P01833	P01833	PIGR	Polymeric immunoglobulin receptor;Secretory component	MULTI-MSMS	QEHF3_00527_LR	1	Urine_HILIC_TMT_deglyco	929.562	2	699.896	1397.78	64162.1	3.8058	0.0026637	327420	229.16	327430	229.17	929.058	91.546	0.46532	91.546	91.329	91.794	0					63	13	6	0.839148	0.0062134	0.118125	1.62e-13
VPVTLALNNTLFLIEER	17	Deamidation (NQ)	_VPVTLALN(de)NTLFLIEER_	VPVTLALN(0.965)N(0.035)TLFLIEER		VPVTLALN(14.4)N(-14.4)TLFLIEER		0	1	0	0	P15144	P15144	P15144	ANPEP	Aminopeptidase N	MULTI-MSMS	QEHF3_00527_LR	1	Urine_HILIC_TMT_deglyco	724.756	3	648.366	1942.08	72238.1	3.393	0.0021999	117820	76.388	117820	76.39	724.754	96.977	0.29269	96.977	96.836	97.129	0					22	6	5	0.518852	0.00189448	0.0159687	3.07e-15
VQPFNVTQGK	10	Deamidation (NQ)	_VQPFN(de)VTQGK_	VQPFN(1)VTQGK		VQ(-74.11)PFN(74.11)VTQ(-80.37)GK		0	1	0	0	P13473	P13473	P13473	LAMP2	Lysosome-associated membrane glycoprotein 2	MULTI-MSMS	QEHF3_00527_LR	1	Urine_HILIC_TMT_deglyco	788.96	2	559.796	1117.58	69792.8	3.1826	0.0017816	409370	229.16	409370	229.16	788.959	65.716	0.65662	65.716	65.38	66.036	-7.63e-06					67	19	5	0.949228	0.00112843	0.0236379	1.46e-18
VQPFNVTQGK	10	Deamidation (NQ)	_VQPFN(de)VTQGK_	VQPFN(1)VTQGK		VQ(-42.31)PFN(42.31)VTQ(-64.8)GK		0	1	0	0	P13473	P13473	P13473	LAMP2	Lysosome-associated membrane glycoprotein 2	MULTI-MSMS	QEHF3_00527_LR	1	Urine_HILIC_TMT_deglyco	526.309	3	373.533	1117.58	83336.6	2.2797	0.00085154	409000	152.78	409000	152.78	526.309	65.694	1.0518	65.694	65.38	66.432	0					94	31	5	0.968543	0.00325209	0.0362593	0.0010931
VTACHSSQPNATLYK	15	Deamidation (NQ)	_VTACHSSQPN(de)ATLYK_	VTACHSSQPN(1)ATLYK		VTACHSSQ(-35.15)PN(35.15)ATLYK		0	1	0	0	P05543	P05543	P05543	SERPINA7	Thyroxine-binding globulin	MULTI-MSMS	QEHF3_00527_LR	1	Urine_HILIC_TMT_deglyco	713.047	3	559.935	1676.78	71965.1	4.8011	0.0026883	272840	152.77	272850	152.78	712.71	52.973	1.0973	52.973	52.578	53.675	0					122	31	6	0.901457	0.00810093	0.147707	6.43e-14
VTTYCNETMTGWVHDVLGR	19	Oxidation (M),Deamidation (NQ)	_VTTYCN(de)ETMTGWVHDVLGR_	VTTYCN(1)ETMTGWVHDVLGR	VTTYCNETM(1)TGWVHDVLGR	VTTYCN(118.52)ETMTGWVHDVLGR	VTTYCNETM(118.52)TGWVHDVLGR	0	1	1	0	P53634	P53634	P53634	CTSC	Dipeptidyl peptidase 1;Dipeptidyl peptidase 1 exclusion domain chain;Dipeptidyl peptidase 1 heavy chain;Dipeptidyl peptidase 1 light chain	MULTI-MSMS	QEHF3_00527_LR	1	Urine_HILIC_TMT_deglyco	829.398	3	752.674	2255	65361	3.8023	0.0028619	101490	76.387	101490	76.389	829.395	81.107	0.98168	81.107	80.684	81.666	0					78	26	4	0.826785	0.00224661	0.0293517	6.34e-13
VTTYCNETMTGWVHDVLGR	19	Deamidation (NQ)	_VTTYCN(de)ETMTGWVHDVLGR_	VTTYCN(1)ETMTGWVHDVLGR		VTTYCN(119.38)ETMTGWVHDVLGR		0	1	0	0	P53634	P53634	P53634	CTSC	Dipeptidyl peptidase 1;Dipeptidyl peptidase 1 exclusion domain chain;Dipeptidyl peptidase 1 heavy chain;Dipeptidyl peptidase 1 light chain	MULTI-MSMS	QEHF3_00527_LR	1	Urine_HILIC_TMT_deglyco	824.066	3	747.342	2239	67762.2	2.576	0.0019252	102210	76.388	102220	76.39	824.065	92.367	0.34955	92.367	92.159	92.509	0					31	10	6	0.739985	0.00241197	0.0262651	7.66e-13
VYDPLYCESVHNFTLPSWATEDTMTK	26	Oxidation (M),Deamidation (NQ)	_VYDPLYCESVHN(de)FTLPSWATEDTMTK_	VYDPLYCESVHN(1)FTLPSWATEDTMTK	VYDPLYCESVHNFTLPSWATEDTM(1)TK	VYDPLYCESVHN(221.6)FTLPSWATEDTMTK	VYDPLYCESVHNFTLPSWATEDTM(221.6)TK	0	1	1	0	P15309	P15309	P15309	ACPP	Prostatic acid phosphatase;PAPf39	MULTI-MSMS	QEHF3_00527_LR	1	Urine_HILIC_TMT_deglyco	895.935	4	781.101	3120.37	64148.6	3.1353	0.002449	146690	114.58	146700	114.58	896.183	92.049	0.61943	92.049	91.763	92.382	7.63e-06					99	19	9	0.98585	0.0148389	0.116428	1.98e-77
VYDPLYCESVHNFTLPSWATEDTMTK	26	Oxidation (M),Deamidation (NQ)	_VYDPLYCESVHN(de)FTLPSWATEDTMTK_	VYDPLYCESVHN(1)FTLPSWATEDTMTK	VYDPLYCESVHNFTLPSWATEDTM(1)TK	VYDPLYCESVHN(154.45)FTLPSWATEDTMTK	VYDPLYCESVHNFTLPSWATEDTM(154.45)TK	0	1	1	0	P15309	P15309	P15309	ACPP	Prostatic acid phosphatase;PAPf39	MULTI-MSMS	QEHF3_00527_LR	1	Urine_HILIC_TMT_deglyco	1194.24	3	1041.13	3120.37	55035.5	3.3907	0.0035302	146740	152.77	146740	152.78	1194.24	92.044	0.27589	92.044	91.884	92.159	0					44	8	8	0.988058	0.0098982	0.119587	7.32e-39
WCPQNSSCVNATACR	15	Deamidation (NQ)	_WCPQNSSCVN(de)ATACR_	WCPQNSSCVN(1)ATACR		WCPQ(-79.87)N(-68.06)SSCVN(68.06)ATACR		0	1	0	0	P48960	P48960	P48960	CD97	CD97 antigen;CD97 antigen subunit alpha;CD97 antigen subunit beta	MULTI-MSMS	QEHF3_00527_LR	1	Urine_HILIC_TMT_deglyco	680.971	3	604.58	1810.72	72802.3	3.9607	0.0023946	126350	76.388	126350	76.39	681.302	55.576	0.74911	55.576	55.087	55.836	3.81e-06					90	22	5	0.649395	0.00235019	0.0903742	2.34e-08
WCPQNSSCVNATACR	15	Deamidation (NQ)	_WCPQNSSCVN(de)ATACR_	WCPQNSSCVN(1)ATACR		WCPQ(-90.82)N(-72.49)SSCVN(72.49)ATACR		0	1	0	0	P48960	P48960	P48960	CD97	CD97 antigen;CD97 antigen subunit alpha;CD97 antigen subunit beta	MULTI-MSMS	QEHF3_00527_LR	1	Urine_HILIC_TMT_deglyco	1021.45	2	906.367	1810.72	61159.6	4.6404	0.0042059	126420	114.58	126420	114.59	1021.45	55.567	0.4526	55.567	55.286	55.739	0					33	13	3	0.915482	0.00107438	0.0180033	9.78e-19
WNNTGCQALPSQDEGPSK	18	Deamidation (NQ)	_WN(de)NTGCQALPSQDEGPSK_	WN(0.804)N(0.195)TGCQALPSQDEGPSK		WN(6.14)N(-6.14)TGCQ(-37.01)ALPSQ(-81.68)DEGPSK		0	1	0	0	P01833	P01833	P01833	PIGR	Polymeric immunoglobulin receptor;Secretory component	MULTI-MSMS	QEHF3_00527_LR	1	Urine_HILIC_TMT_deglyco	817.07	3	663.958	1988.85	67475.8	3.7491	0.0024892	230100	152.77	230100	152.78	817.067	62.323	0.75316	62.323	61.89	62.643	0					100	20	7	0.879104	0.00719049	0.0591503	3.3e-08
WNVTSLETLK	10	Deamidation (NQ)	_WN(de)VTSLETLK_	WN(1)VTSLETLK		WN(118.87)VTSLETLK		0	1	0	0	Q13421	Q13421	Q13421	MSLN	Mesothelin;Megakaryocyte-potentiating factor;Mesothelin, cleaved form	MULTI-MSMS	QEHF3_00527_LR	1	Urine_HILIC_TMT_deglyco	825.481	2	596.316	1190.62	68996.7	3.9737	0.0023696	384300	229.16	384300	229.17	825.48	89.724	0.38716	89.724	89.534	89.921	7.63e-06					32	10	4	0.635741	0.0015176	0.0222073	0.00069559
YAEDKFNETTEK	12	Deamidation (NQ)	_YAEDKFN(de)ETTEK_	YAEDKFN(1)ETTEK		YAEDKFN(155.43)ETTEK		0	1	0	1	P43652	P43652	P43652	AFM	Afamin	MULTI-MSMS	QEHF3_00527_LR	1	Urine_HILIC_TMT_deglyco	721.721	3	492.556	1474.65	71959.3	3.931	0.0019362	465250	229.16	465260	229.16	721.719	60.851	0.76192	60.851	60.51	61.272	0					84	22	5	0.964314	0.00624248	0.0977713	9.31e-15
YAEDKFNETTEK	12	Deamidation (NQ)	_YAEDKFN(de)ETTEK_	YAEDKFN(1)ETTEK		YAEDKFN(105.65)ETTEK		0	1	0	1	P43652	P43652	P43652	AFM	Afamin	MULTI-MSMS	QEHF3_00527_LR	1	Urine_HILIC_TMT_deglyco	541.543	4	369.669	1474.65	82859.8	3.2609	0.0012055	464940	171.87	464940	171.87	541.541	60.844	0.55984	60.844	60.578	61.138	-3.81e-06					43	16	3	0.80139	0.00249634	0.0696689	3.19e-05
YFYNGTSMACETFQYGGCMGNGNNFVTEK	29	2 Oxidation (M),Deamidation (NQ)	_YFYN(de)GTSMACETFQYGGCMGNGNNFVTEK_	YFYN(0.998)GTSMACETFQYGGCMGN(0.001)GNNFVTEK	YFYNGTSM(1)ACETFQYGGCM(1)GNGNNFVTEK	YFYN(29.85)GTSMACETFQ(-33.35)YGGCMGN(-29.85)GN(-35.71)N(-36.97)FVTEK	YFYNGTSM(47.73)ACETFQYGGCM(47.73)GNGNNFVTEK	0	1	2	0	P02760	P02760	P02760	AMBP	Protein AMBP;Alpha-1-microglobulin;Inter-alpha-trypsin inhibitor light chain;Trypstatin	MULTI-MSMS	QEHF3_00527_LR	1	Urine_HILIC_TMT_deglyco	960.674	4	845.837	3379.32	61498.7	3.4015	0.0028771	135470	114.58	135470	114.59	960.672	75.329	0.6067	75.329	74.952	75.559	0					73	16	6	0.769364	0.00159954	0.0239705	0.00033166
YFYNGTSMACETFQYGGCMGNGNNFVTEK	29	2 Oxidation (M),Deamidation (NQ)	_YFYN(de)GTSMACETFQYGGCMGNGNNFVTEK_	YFYN(0.996)GTSMACETFQ(0.001)YGGCMGN(0.001)GN(0.001)N(0.001)FVTEK	YFYNGTSM(1)ACETFQYGGCM(1)GNGNNFVTEK	YFYN(28.43)GTSMACETFQ(-31.22)YGGCMGN(-28.43)GN(-31.22)N(-30.83)FVTEK	YFYNGTSM(44.24)ACETFQYGGCM(44.24)GNGNNFVTEK	0	1	2	0	P02760	P02760	P02760	AMBP	Protein AMBP;Alpha-1-microglobulin;Inter-alpha-trypsin inhibitor light chain;Trypstatin	MULTI-MSMS	QEHF3_00527_LR	1	Urine_HILIC_TMT_deglyco	960.671	4	845.837	3379.32	61005.4	3.2746	0.0027698	135460	114.58	135470	114.58	960.919	77.48	1.2758	77.48	76.749	78.025	0					115	34	6	0.872583	0.0021046	0.00376985	0.0014967
YFYNGTSMACETFQYGGCMGNGNNFVTEK	29	2 Oxidation (M),Deamidation (NQ)	_YFYN(de)GTSMACETFQYGGCMGNGNNFVTEK_	YFYN(1)GTSMACETFQYGGCMGNGNNFVTEK	YFYNGTSM(1)ACETFQYGGCM(1)GNGNNFVTEK	YFYN(89.82)GTSMACETFQ(-89.82)YGGCMGN(-96.74)GN(-100.31)N(-104.35)FVTEK	YFYNGTSM(126.75)ACETFQYGGCM(126.75)GNGNNFVTEK	0	1	2	0	P02760	P02760	P02760	AMBP	Protein AMBP;Alpha-1-microglobulin;Inter-alpha-trypsin inhibitor light chain;Trypstatin	MULTI-MSMS	QEHF3_00527_LR	1	Urine_HILIC_TMT_deglyco	960.921	4	845.837	3379.32	61092.4	2.0221	0.0017104	135460	114.58	135470	114.58	960.669	82.044	1.0934	82.044	81.6	82.693	0					190	29	9	0.949063	0.00714791	0.0392752	5.08e-27
YFYNGTSMACETFQYGGCMGNGNNFVTEK	29	2 Oxidation (M),Deamidation (NQ)	_YFYN(de)GTSMACETFQYGGCMGNGNNFVTEK_	YFYN(1)GTSMACETFQYGGCMGNGNNFVTEK	YFYNGTSM(1)ACETFQYGGCM(1)GNGNNFVTEK	YFYN(88.89)GTSMACETFQ(-88.89)YGGCMGN(-123.44)GN(-127.05)N(-131.15)FVTEK	YFYNGTSM(154.14)ACETFQYGGCM(154.14)GNGNNFVTEK	0	1	2	0	P02760	P02760	P02760	AMBP	Protein AMBP;Alpha-1-microglobulin;Inter-alpha-trypsin inhibitor light chain;Trypstatin	MULTI-MSMS	QEHF3_00527_LR	1	Urine_HILIC_TMT_deglyco	1280.89	3	1127.45	3379.32	54027.5	2.0388	0.0022986	135500	152.77	135510	152.78	1280.89	82.07	1.2459	82.07	81.701	82.946	0					134	33	8	0.957021	0.00104418	0.00488869	1.98e-39
YFYNGTSMACETFQYGGCMGNGNNFVTEK	29	2 Oxidation (M),Deamidation (NQ)	_YFYN(de)GTSMACETFQYGGCMGNGNNFVTEK_	YFYN(1)GTSMACETFQYGGCMGNGNNFVTEK	YFYNGTSM(1)ACETFQYGGCM(1)GNGNNFVTEK	YFYN(41.46)GTSMACETFQ(-44.56)YGGCMGN(-41.46)GN(-44.55)N(-44.07)FVTEK	YFYNGTSM(61.69)ACETFQYGGCM(61.69)GNGNNFVTEK	0	1	2	0	P02760	P02760	P02760	AMBP	Protein AMBP;Alpha-1-microglobulin;Inter-alpha-trypsin inhibitor light chain;Trypstatin	MULTI-MSMS	QEHF3_00527_LR	1	Urine_HILIC_TMT_deglyco	960.921	4	845.837	3379.32	60255.9	3.2632	0.0027601	135460	114.58	135470	114.58	960.921	86.27	0.9265	86.27	85.742	86.669	0					50	24	4	0.552049	0.00155011	0.0171943	1.16e-05
YFYNGTSMACETFQYGGCMGNGNNFVTEK	29	2 Oxidation (M),2 Deamidation (NQ)	_YFYN(de)GTSMACETFQYGGCMGN(de)GNNFVTEK_	YFYN(1)GTSMACETFQYGGCMGN(0.938)GN(0.051)N(0.012)FVTEK	YFYNGTSM(1)ACETFQYGGCM(1)GNGNNFVTEK	YFYN(100.1)GTSMACETFQ(-87.04)YGGCMGN(12.68)GN(-12.68)N(-18.97)FVTEK	YFYNGTSM(206.48)ACETFQYGGCM(206.48)GNGNNFVTEK	0	2	2	0	P02760	P02760	P02760	AMBP	Protein AMBP;Alpha-1-microglobulin;Inter-alpha-trypsin inhibitor light chain;Trypstatin	MULTI-MSMS	QEHF3_00527_LR	1	Urine_HILIC_TMT_deglyco	1280.89	3	1127.78	3380.3	53518	2.0057	0.0022619	135470	152.78	135470	152.78	1281.22	83.277	2.589	83.277	82.439	85.028	0					386	70	9	0.972421	0.00489216	0.0876865	5.29e-66
YFYNGTSMACETFQYGGCMGNGNNFVTEK	29	2 Oxidation (M),2 Deamidation (NQ)	_YFYN(de)GTSMACETFQYGGCMGN(de)GNNFVTEK_	YFYN(1)GTSMACETFQYGGCMGN(0.444)GN(0.444)N(0.112)FVTEK	YFYNGTSM(1)ACETFQYGGCM(1)GNGNNFVTEK	YFYN(87)GTSMACETFQ(-33.03)YGGCMGN(0)GN(0)N(-5.99)FVTEK	YFYNGTSM(154.14)ACETFQYGGCM(154.14)GNGNNFVTEK	0	2	2	0	P02760	P02760	P02760	AMBP	Protein AMBP;Alpha-1-microglobulin;Inter-alpha-trypsin inhibitor light chain;Trypstatin	MULTI-MSMS	QEHF3_00527_LR	1	Urine_HILIC_TMT_deglyco	961.168	4	846.083	3380.3	60762.4	2.0223	0.001711	135430	114.58	135430	114.58	961.167	83.249	4.2669	83.249	82.513	86.779	7.63e-06					604	115	10	0.977159	0.0147966	0.154162	3.36e-39
YFYNGTSMACETFQYGGCMGNGNNFVTEK	29	2 Oxidation (M),2 Deamidation (NQ)	_YFYN(de)GTSMACETFQYGGCMGN(de)GNNFVTEK_	YFYN(1)GTSMACETFQ(0.16)YGGCMGN(0.487)GN(0.16)N(0.194)FVTEK	YFYNGTSM(1)ACETFQYGGCM(1)GNGNNFVTEK	YFYN(37.64)GTSMACETFQ(-4.85)YGGCMGN(4)GN(-4.85)N(-4)FVTEK	YFYNGTSM(47.73)ACETFQYGGCM(47.73)GNGNNFVTEK	0	2	2	0	P02760	P02760	P02760	AMBP	Protein AMBP;Alpha-1-microglobulin;Inter-alpha-trypsin inhibitor light chain;Trypstatin	MULTI-MSMS	QEHF3_00527_LR	1	Urine_HILIC_TMT_deglyco	961.177	4	846.083	3380.3	59771.6	4.0187	0.0034002	135430	114.58	135430	114.59	961.168	96.474	2.1927	96.474	95.915	98.107	0					94	52	3	0.173095	0.000418772	0.00577232	0.00059496
YFYNGTSMACETFQYGGCMGNGNNFVTEK	29	Oxidation (M),Deamidation (NQ)	_YFYN(de)GTSMACETFQYGGCMGNGNNFVTEK_	YFYN(1)GTSMACETFQYGGCMGNGNNFVTEK	YFYNGTSMACETFQYGGCM(1)GNGNNFVTEK	YFYN(52.72)GTSMACETFQ(-67.73)YGGCMGN(-52.72)GN(-63.95)N(-67.1)FVTEK	YFYNGTSM(-42.89)ACETFQYGGCM(42.89)GNGNNFVTEK	0	1	1	0	P02760	P02760	P02760	AMBP	Protein AMBP;Alpha-1-microglobulin;Inter-alpha-trypsin inhibitor light chain;Trypstatin	MULTI-MSMS	QEHF3_00527_LR	1	Urine_HILIC_TMT_deglyco	956.923	4	841.839	3363.33	60814.1	2.4618	0.0020725	136110	114.58	136110	114.58	956.92	84.421	0.86172	84.421	83.921	84.782	7.63e-06					77	23	5	0.891245	0.0017467	0.0206334	1.04e-11
YFYNGTSMACETFQYGGCMGNGNNFVTEK	29	Oxidation (M),Deamidation (NQ)	_YFYN(de)GTSMACETFQYGGCMGNGNNFVTEK_	YFYN(1)GTSMACETFQYGGCMGNGNNFVTEK	YFYNGTSM(1)ACETFQYGGCMGNGNNFVTEK	YFYN(97.62)GTSMACETFQ(-97.62)YGGCMGN(-118.58)GN(-126.66)N(-131.56)FVTEK	YFYNGTSM(75.44)ACETFQYGGCM(-75.44)GNGNNFVTEK	0	1	1	0	P02760	P02760	P02760	AMBP	Protein AMBP;Alpha-1-microglobulin;Inter-alpha-trypsin inhibitor light chain;Trypstatin	MULTI-MSMS	QEHF3_00527_LR	1	Urine_HILIC_TMT_deglyco	957.176	4	841.839	3363.33	61218.3	3.2434	0.0027304	136110	114.58	136110	114.58	956.672	86.398	1.001	86.398	85.854	86.855	0					143	26	8	0.868393	0.00324655	0.0295496	1.68e-33
YFYNGTSMACETFQYGGCMGNGNNFVTEK	29	Oxidation (M),Deamidation (NQ)	_YFYN(de)GTSMACETFQYGGCMGNGNNFVTEK_	YFYN(1)GTSMACETFQYGGCMGNGNNFVTEK	YFYNGTSM(1)ACETFQYGGCMGNGNNFVTEK	YFYN(75.88)GTSMACETFQ(-75.88)YGGCMGN(-121.27)GN(-128.21)N(-131.37)FVTEK	YFYNGTSM(96.58)ACETFQYGGCM(-96.58)GNGNNFVTEK	0	1	1	0	P02760	P02760	P02760	AMBP	Protein AMBP;Alpha-1-microglobulin;Inter-alpha-trypsin inhibitor light chain;Trypstatin	MULTI-MSMS	QEHF3_00527_LR	1	Urine_HILIC_TMT_deglyco	1275.56	3	1122.12	3363.33	53410.8	3.3274	0.0037337	136150	152.78	136150	152.78	1275.56	86.37	0.65756	86.37	86.122	86.779	0					78	17	6	0.906241	0.00168851	0.0371594	1.45e-33
YFYNGTSMACETFQYGGCMGNGNNFVTEK	29	Oxidation (M),Deamidation (NQ)	_YFYN(de)GTSMACETFQYGGCMGNGNNFVTEK_	YFYN(1)GTSMACETFQYGGCMGNGNNFVTEK	YFYNGTSMACETFQYGGCM(1)GNGNNFVTEK	YFYN(103.18)GTSMACETFQ(-103.18)YGGCMGN(-129.35)GN(-138.12)N(-141.92)FVTEK	YFYNGTSM(-90.95)ACETFQYGGCM(90.95)GNGNNFVTEK	0	1	1	0	P02760	P02760	P02760	AMBP	Protein AMBP;Alpha-1-microglobulin;Inter-alpha-trypsin inhibitor light chain;Trypstatin	MULTI-MSMS	QEHF3_00527_LR	1	Urine_HILIC_TMT_deglyco	956.924	4	841.839	3363.33	60968.9	3.4084	0.0028693	136110	114.58	136110	114.58	956.921	87.717	1.5495	87.717	86.742	88.291	0					285	41	9	0.975668	0.0368033	0.251044	8.81e-40
YFYNGTSMACETFQYGGCMGNGNNFVTEK	29	Oxidation (M),Deamidation (NQ)	_YFYN(de)GTSMACETFQYGGCMGNGNNFVTEK_	YFYN(1)GTSMACETFQYGGCMGNGNNFVTEK	YFYNGTSMACETFQYGGCM(1)GNGNNFVTEK	YFYN(107.25)GTSMACETFQ(-107.25)YGGCMGN(-170.07)GN(-178.91)N(-183.01)FVTEK	YFYNGTSM(-117.01)ACETFQYGGCM(117.01)GNGNNFVTEK	0	1	1	0	P02760	P02760	P02760	AMBP	Protein AMBP;Alpha-1-microglobulin;Inter-alpha-trypsin inhibitor light chain;Trypstatin	MULTI-MSMS	QEHF3_00527_LR	1	Urine_HILIC_TMT_deglyco	1275.56	3	1122.12	3363.33	53410.7	3.4963	0.0039233	136150	152.77	136150	152.78	1275.56	87.742	1.2079	87.742	86.932	88.14	0					164	32	8	0.984553	0.00734421	0.112303	6.59e-66
YFYNGTSMACETFQYGGCMGNGNNFVTEK	29	Oxidation (M),2 Deamidation (NQ)	_YFYN(de)GTSMACETFQYGGCMGN(de)GNNFVTEK_	YFYN(1)GTSMACETFQYGGCMGN(0.968)GN(0.026)N(0.006)FVTEK	YFYNGTSMACETFQYGGCM(1)GNGNNFVTEK	YFYN(91.99)GTSMACETFQ(-40.5)YGGCMGN(15.63)GN(-15.63)N(-22.37)FVTEK	YFYNGTSM(-95.7)ACETFQYGGCM(95.7)GNGNNFVTEK	0	2	1	0	P02760	P02760	P02760	AMBP	Protein AMBP;Alpha-1-microglobulin;Inter-alpha-trypsin inhibitor light chain;Trypstatin	MULTI-MSMS	QEHF3_00527_LR	1	Urine_HILIC_TMT_deglyco	1275.89	3	1122.44	3364.31	53515.3	3.1749	0.0035637	136110	152.77	136110	152.78	1275.55	88.7	1.9977	88.7	88.067	90.065	0					275	54	9	0.975571	0.00539797	0.111461	3.08e-55
YFYNGTSMACETFQYGGCMGNGNNFVTEK	29	Oxidation (M),2 Deamidation (NQ)	_YFYN(de)GTSMACETFQYGGCMGN(de)GNNFVTEK_	YFYN(1)GTSMACETFQ(0.027)YGGCMGN(0.95)GN(0.019)N(0.004)FVTEK	YFYNGTSMACETFQYGGCM(1)GNGNNFVTEK	YFYN(89.62)GTSMACETFQ(-15.41)YGGCMGN(15.41)GN(-17.07)N(-23.41)FVTEK	YFYNGTSM(-72.65)ACETFQYGGCM(72.65)GNGNNFVTEK	0	2	1	0	P02760	P02760	P02760	AMBP	Protein AMBP;Alpha-1-microglobulin;Inter-alpha-trypsin inhibitor light chain;Trypstatin	MULTI-MSMS	QEHF3_00527_LR	1	Urine_HILIC_TMT_deglyco	957.172	4	842.085	3364.31	60855.8	3.0794	0.0025931	136070	114.58	136070	114.58	957.167	88.719	2.235	88.719	88.104	90.339	-7.63e-06					416	61	9	0.952778	0.0288421	0.430638	3.18e-33
YFYNGTSMACETFQYGGCMGNGNNFVTEK	29	Deamidation (NQ)	_YFYN(de)GTSMACETFQYGGCMGNGNNFVTEK_	YFYN(1)GTSMACETFQYGGCMGNGNNFVTEK		YFYN(81.73)GTSMACETFQ(-81.73)YGGCMGN(-96.22)GN(-103.3)N(-106.41)FVTEK		0	1	0	0	P02760	P02760	P02760	AMBP	Protein AMBP;Alpha-1-microglobulin;Inter-alpha-trypsin inhibitor light chain;Trypstatin	MULTI-MSMS	QEHF3_00527_LR	1	Urine_HILIC_TMT_deglyco	952.671	4	837.84	3347.33	64218.8	1.8063	0.0015134	136760	114.58	136760	114.58	952.921	90.643	0.32385	90.643	90.471	90.795	-7.63e-06					35	8	6	0.68587	0.00154284	0.00312081	7.31e-21
YFYNGTSMACETFQYGGCMGNGNNFVTEK	29	Deamidation (NQ)	_YFYN(de)GTSMACETFQYGGCMGNGNNFVTEK_	YFYN(1)GTSMACETFQYGGCMGNGNNFVTEK		YFYN(90.24)GTSMACETFQ(-90.24)YGGCMGN(-149.49)GN(-157.98)N(-161.45)FVTEK		0	1	0	0	P02760	P02760	P02760	AMBP	Protein AMBP;Alpha-1-microglobulin;Inter-alpha-trypsin inhibitor light chain;Trypstatin	MULTI-MSMS	QEHF3_00527_LR	1	Urine_HILIC_TMT_deglyco	1270.23	3	1116.78	3347.33	62842.4	1.8935	0.0021146	136800	152.77	136800	152.78	1270.23	90.658	0.22214	90.658	90.507	90.729	7.63e-06					11	5	3	0.837209	0.000435045	0.00164002	4.5e-47
YFYNNQTK	8	Deamidation (NQ)	_YFYNN(de)QTK_	YFYN(0.206)N(0.793)Q(0.001)TK		YFYN(-5.84)N(5.84)Q(-30.93)TK		0	1	0	0	P10646	P10646	P10646	TFPI	Tissue factor pathway inhibitor	MULTI-MSMS	QEHF3_00527_LR	1	Urine_HILIC_TMT_deglyco	768.911	2	539.746	1077.48	69161.8	3.9672	0.0021413	424580	229.16	424580	229.17	768.908	60.796	1.1538	60.796	60.409	61.563	0					83	34	5	0.881937	0.00198056	0.0294401	0.00059909
YFYNNQTK	8	Deamidation (NQ)	_YFYNN(de)QTK_	YFYN(0.02)N(0.979)QTK		YFYN(-16.8)N(16.8)Q(-41.71)TK		0	1	0	0	P10646	P10646	P10646	TFPI	Tissue factor pathway inhibitor	MULTI-MSMS	QEHF3_00527_LR	1	Urine_HILIC_TMT_deglyco	512.943	3	360.166	1077.48	82713.8	3.4933	0.0012582	424180	152.78	424180	152.78	512.942	60.821	0.66692	60.821	60.409	61.076	-3.81e-06					56	19	4	0.822077	0.00140511	0.0399585	0.0083477
YLGNATAIFFLPDEGK	16	Deamidation (NQ)	_YLGN(de)ATAIFFLPDEGK_	YLGN(1)ATAIFFLPDEGK		YLGN(115.8)ATAIFFLPDEGK		0	1	0	0	P01009	P01009	P01009	SERPINA1	Alpha-1-antitrypsin;Short peptide from AAT	MULTI-MSMS	QEHF3_00527_LR	1	Urine_HILIC_TMT_deglyco	739.408	3	586.298	1755.87	69932.6	4.3609	0.0025568	260580	152.77	260580	152.78	739.407	94.664	0.77952	94.664	94.35	95.129	0					108	22	8	0.979846	0.0385735	0.707653	5.69e-09
YLGNATAIFFLPDEGK	16	Deamidation (NQ)	_YLGN(de)ATAIFFLPDEGK_	YLGN(1)ATAIFFLPDEGK		YLGN(230.82)ATAIFFLPDEGK		0	1	0	0	P01009	P01009	P01009	SERPINA1	Alpha-1-antitrypsin;Short peptide from AAT	MULTI-MSMS	QEHF3_00527_LR	1	Urine_HILIC_TMT_deglyco	1108.61	2	878.943	1755.87	58311.5	4.4785	0.0039363	260720	229.16	260730	229.17	1108.61	94.635	0.40118	94.635	94.451	94.852	0					41	11	6	0.981219	0.0169804	0.130031	2.11e-68
YLGNATAIFFLPDEGK	16	Deamidation (NQ)	_YLGN(de)ATAIFFLPDEGK_	YLGN(1)ATAIFFLPDEGK		YLGN(109.07)ATAIFFLPDEGK		0	1	0	0	P01009	P01009	P01009	SERPINA1	Alpha-1-antitrypsin;Short peptide from AAT	MULTI-MSMS	QEHF3_00527_LR	1	Urine_HILIC_TMT_deglyco	554.809	4	439.975	1755.87	79554.6	3.1464	0.0013843	260430	114.58	260430	114.58	554.807	94.663	0.40028	94.663	94.417	94.818	-7.63e-06					42	11	7	0.985027	0.0155523	0.0758407	7.15e-09
YPHKPEINSTTHPGADLQENFCR	23	Deamidation (NQ)	_YPHKPEIN(de)STTHPGADLQENFCR_	YPHKPEIN(1)STTHPGADLQENFCR		YPHKPEIN(154.82)STTHPGADLQ(-154.82)EN(-155.47)FCR		0	1	0	1	P00734	P00734	P00734	F2	Prothrombin;Activation peptide fragment 1;Activation peptide fragment 2;Thrombin light chain;Thrombin heavy chain	MULTI-MSMS	QEHF3_00527_LR	1	Urine_HILIC_TMT_deglyco	793.653	4	678.817	2711.24	67548.4	3.7244	0.0025282	168800	114.58	168800	114.58	793.65	59.521	1.5489	59.521	58.761	60.31	3.81e-06					264	46	8	0.93891	0.00298119	0.0139643	8.11e-39
YPHKPEINSTTHPGADLQENFCR	23	Deamidation (NQ)	_YPHKPEIN(de)STTHPGADLQENFCR_	YPHKPEIN(1)STTHPGADLQENFCR		YPHKPEIN(145.53)STTHPGADLQ(-145.53)EN(-155.77)FCR		0	1	0	1	P00734	P00734	P00734	F2	Prothrombin;Activation peptide fragment 1;Activation peptide fragment 2;Thrombin light chain;Thrombin heavy chain	MULTI-MSMS	QEHF3_00527_LR	1	Urine_HILIC_TMT_deglyco	1057.87	3	904.754	2711.24	59965.2	4.0325	0.0036484	168860	152.78	168860	152.78	1057.86	59.54	0.77643	59.54	59.073	59.849	0					91	23	5	0.915103	0.00165831	0.0201506	2.37e-56
YPHKPEINSTTHPGADLQENFCR	23	2 Deamidation (NQ)	_YPHKPEIN(de)STTHPGADLQENFCR_	YPHKPEIN(1)STTHPGADLQ(0.913)EN(0.087)FCR		YPHKPEIN(121.96)STTHPGADLQ(10.23)EN(-10.23)FCR		0	2	0	1	P00734	P00734	P00734	F2	Prothrombin;Activation peptide fragment 1;Activation peptide fragment 2;Thrombin light chain;Thrombin heavy chain	MULTI-MSMS	QEHF3_00527_LR	1	Urine_HILIC_TMT_deglyco	794.149	4	679.063	2712.22	67062.8	3.8116	0.0025883	168740	114.58	168740	114.58	793.896	61.751	1.2687	61.751	60.874	62.143	0					132	38	5	0.917554	0.00220909	0.0391222	3.11e-22
YYNYTLSINGK	11	Deamidation (NQ)	_YYN(de)YTLSINGK_	YYN(1)YTLSINGK		YYN(84.33)YTLSIN(-84.33)GK		0	1	0	0	P15586	P15586	P15586	GNS	N-acetylglucosamine-6-sulfatase	MULTI-MSMS	QEHF3_00527_LR	1	Urine_HILIC_TMT_deglyco	598.995	3	446.219	1335.63	79010	2.9569	0.0013194	342380	152.78	342380	152.78	599.329	75.247	0.71722	75.247	74.878	75.595	0					53	19	4	0.848661	0.000929435	0.0119175	0.00034003
YYNYTLSINGK	11	Deamidation (NQ)	_YYN(de)YTLSINGK_	YYN(1)YTLSINGK		YYN(132.58)YTLSIN(-132.58)GK		0	1	0	0	P15586	P15586	P15586	GNS	N-acetylglucosamine-6-sulfatase	MULTI-MSMS	QEHF3_00527_LR	1	Urine_HILIC_TMT_deglyco	897.991	2	668.825	1335.63	67194.9	3.924	0.0026244	342640	229.16	342640	229.17	897.987	75.217	0.46741	75.217	75.024	75.491	7.63e-06					24	12	3	0.653613	0.000367736	0.00612215	7.79e-16
ACTEAEFACHSYNECVALEYR	21	Deamidation (NQ)	_ACTEAEFACHSYN(de)ECVALEYR_	ACTEAEFACHSYN(1)ECVALEYR		ACTEAEFACHSYN(104.52)ECVALEYR		0	1	0	0	P98160	P98160	P98160	HSPG2	Basement membrane-specific heparan sulfate proteoglycan core protein;Endorepellin;LG3 peptide	MULTI-MSMS	QEHF3_00527_LR	1	Urine_HILIC_TMT_deglyco	937.745	3	861.019	2580.04	65707.7	3.4366	0.002959	88718	76.388	88722	76.391	937.742	69.532	0.4741	69.532	69.277	69.751	0					38	13	4	0.41801	0.000639518	0.00798203	1.4e-11
DLLRNCCNTENPPGCYR	17	Deamidation (NQ)	_DLLRN(de)CCNTENPPGCYR_	DLLRN(0.994)CCN(0.006)TENPPGCYR		DLLRN(22.38)CCN(-22.38)TEN(-66.65)PPGCYR		0	1	0	1	P43652	P43652	P43652	AFM	Afamin	MULTI-MSMS	QEHF3_00527_LR	1	Urine_HILIC_TMT_deglyco	790.698	3	713.972	2138.89	69489.8	4.3166	0.003082	106990	76.388	107000	76.392	790.695	55.246	0.88406	55.246	54.92	55.804	0					79	26	4	0.847713	0.000733444	0.0235373	3.76e-06
NCCNTENPPGCYR	13	Deamidation (NQ)	_N(de)CCNTENPPGCYR_	N(0.999)CCN(0.001)TENPPGCYR		N(32.69)CCN(-32.69)TEN(-74.62)PPGCYR		0	1	0	0	P43652	P43652	P43652	AFM	Afamin	MULTI-MSMS	QEHF3_00527_LR	1	Urine_HILIC_TMT_deglyco	936.39	2	821.806	1641.6	63836.5	4.5959	0.0037769	139430	114.58	139430	114.58	936.888	41.142	1.2753	41.142	40.401	41.677	0					97	34	4	0.476369	0.000647368	0.00244599	0.00031332
NCCNTENPPGCYR	13	Deamidation (NQ)	_N(de)CCNTENPPGCYR_	N(0.99)CCN(0.01)TENPPGCYR		N(20.03)CCN(-20.03)TEN(-70.66)PPGCYR		0	1	0	0	P43652	P43652	P43652	AFM	Afamin	MULTI-MSMS	QEHF3_00527_LR	1	Urine_HILIC_TMT_deglyco	624.596	3	548.206	1641.6	77796.7	4.0336	0.0022113	139340	76.387	139340	76.389	624.593	41.093	1.6466	41.093	40.365	42.012	0					136	44	5	0.839851	0.00139734	0.00515126	0.00010498
[truncated: 49 more columns]
