# Supplementary material for: Distinct urinary glycoprotein signatures in prostate cancer patients
Source: Oncotarget. 2018 Sep 4;9(69):33077–97. doi: 10.18632/oncotarget.26005 (PMC6145689; doi:10.18632/oncotarget.26005)
Supplement: Supplementary file 4 [file oncotarget-09-33077-s004.xlsx]

## Sheet: Sheet1
Supplementary Table 3: Intact N-glycopeptides identified by LC-MS/MS followed by Byonic database search using TiO2 SPE enrichment
PID	Protein rank	Position	Sequence	SequenceOriginalDebug	Mods_x000D_ (variable)	Glycans	PEP_x000D_ 2D	PEP 1D	FDR_x000D_ 2D	FDR 1D	FDR uniq._x000D_ 2D	FDR uniq. 1D	q-value_x000D_ 2D	q-value 1D	|Log Prob|	Score	Delta_x000D_ Score	Delta mod score	z	Obs._x000D_ m/z	Calc._x000D_ m/z	ppm_x000D_ err.	Off-_x000D_By-X	Obs. MH	Calc._x000D_ MH	Cleavage	Glycans position	Protein_x000D_ name	Protein Id	Scan_x000D_ time (min)	Scan #	Mods_x000D_ (fixed)	Comment	Fragment_x000D_ type
1154 | 855662	6	33	K.[+229.16293]TGVC[+57.02146]PELQADQN[+3432.24767]C[+57.02146]TQEC[+57.02146]VSDSEC[+57.02146]ADNLK[+229.16293].C	K.TGVCPELQADQNCTQECVSDSECADNLK.C	NTerm(TMT6plex / 229.1629); N12(NGlycan / 3432.2477); K28(TMT6plex / 229.1629)	HexNAc(9)Hex(9)Fuc(1)	3.6e-07	2.9e-06	0	0	0	0	2.6e-08	2e-07	6.44	419.8	419.8	419.8	5	1424.79	1424.58	2.97	1	7119.92	7118.89	Specific	12	>sp|Q14508|WFDC2_HUMAN WAP four-disulfide core domain protein 2 OS=Homo sapiens GN=WFDC2 PE=1 SV=2	236	51.8688	controllerType=0 controllerNumber=1 scan=12598	C4(Carbamidomethyl / 57.0215); C13(Carbamidomethyl / 57.0215); C17(Carbamidomethyl / 57.0215); C23(Carbamidomethyl / 57.0215)	QEHF3_351_LR.12598.12598.4	high-energy collision-induced dissociation
926 | 632262	3	40	K.[+229.16293]TAVN[+2621.98356]C[+57.02146]SSDFDAC[+57.02146]LITK[+229.16293].A	K.TAVNCSSDFDACLITK.A	NTerm(TMT6plex / 229.1629); N4(NGlycan / 2621.9836); K16(TMT6plex / 229.1629)	HexNAc(9)Hex(4)Fuc(1)	6.4e-09	5.2e-08	0	0	0	0	6.1e-10	5.1e-09	8.19	605.5	531	531	4	1221.52	1221.29	-11.58	1	4883.07	4882.12	Specific	4	>sp|P13987|CD59_HUMAN CD59 glycoprotein OS=Homo sapiens GN=CD59 PE=1 SV=1	126	56.9825	controllerType=0 controllerNumber=1 scan=13901	C5(Carbamidomethyl / 57.0215); C12(Carbamidomethyl / 57.0215)	QEHF3_351_LR.13901.13901.4	high-energy collision-induced dissociation
682 | 568982	2	67	K.[+229.16293]SVVAPATDGGLN[+2459.93073]LTSTFLR.K	K.SVVAPATDGGLNLTSTFLR.K	NTerm(TMT6plex / 229.1629); N12(NGlycan / 2459.9307)	HexNAc(9)Hex(3)Fuc(1)	4.6e-07	3.7e-06	0	0	0	0	3e-08	2.4e-07	6.34	570.4	381.5	24.7	4	1152.54	1152.78	4.36	-1	4607.13	4608.12	Specific	12	>sp|P41222|PTGDS_HUMAN Prostaglandin-H2 D-isomerase OS=Homo sapiens GN=PTGDS PE=1 SV=1	178	65.1737	controllerType=0 controllerNumber=1 scan=15996		QEHF3_351_LR.15996.15996.4	high-energy collision-induced dissociation
944 | 551382	3	40	K.[+229.16293]TAVN[+2459.93073]C[+57.02146]SSDFDAC[+57.02146]LITK[+229.16293].A	K.TAVNCSSDFDACLITK.A	NTerm(TMT6plex / 229.1629); N4(NGlycan / 2459.9307); K16(TMT6plex / 229.1629)	HexNAc(9)Hex(3)Fuc(1)	2.9e-05	0.00024	0	0	0	0	3.4e-06	2.9e-05	4.54	534.3	310.8	24.7	4	1180.52	1180.77	1.57	-1	4719.07	4720.07	Specific	4	>sp|P13987|CD59_HUMAN CD59 glycoprotein OS=Homo sapiens GN=CD59 PE=1 SV=1	126	54.2437	controllerType=0 controllerNumber=1 scan=13202	C5(Carbamidomethyl / 57.0215); C12(Carbamidomethyl / 57.0215)	QEHF3_351_LR.13202.13202.4	high-energy collision-induced dissociation
831 | 782742	3	40	K.[+229.16293]TAVN[+3594.30050]C[+57.02146]SSDFDAC[+57.02146]LITK[+229.16293].A	K.TAVNCSSDFDACLITK.A	NTerm(TMT6plex / 229.1629); N4(NGlycan / 3594.3005); K16(TMT6plex / 229.1629)	HexNAc(9)Hex(10)Fuc(1)	3.4e-07	2.8e-06	0	0	0	0	2.4e-08	1.8e-07	6.46	468.5	460	460	5	1171.88	1171.69	-15	1	5855.35	5854.44	Specific	4	>sp|P13987|CD59_HUMAN CD59 glycoprotein OS=Homo sapiens GN=CD59 PE=1 SV=1	126	54.0914	controllerType=0 controllerNumber=1 scan=13163	C5(Carbamidomethyl / 57.0215); C12(Carbamidomethyl / 57.0215)	QEHF3_351_LR.13163.13163.4	high-energy collision-induced dissociation
832 | 787862	3	40	K.[+229.16293]TAVN[+3594.30050]C[+57.02146]SSDFDAC[+57.02146]LITK[+229.16293].A	K.TAVNCSSDFDACLITK.A	NTerm(TMT6plex / 229.1629); N4(NGlycan / 3594.3005); K16(TMT6plex / 229.1629)	HexNAc(9)Hex(10)Fuc(1)	8.5e-05	0.00069	0	0	0	0	1.3e-05	0.00011	4.07	274.5	274.5	274.5	5	1171.9	1171.69	1.37	1	5855.45	5854.44	Specific	4	>sp|P13987|CD59_HUMAN CD59 glycoprotein OS=Homo sapiens GN=CD59 PE=1 SV=1	126	58.0612	controllerType=0 controllerNumber=1 scan=14178	C5(Carbamidomethyl / 57.0215); C12(Carbamidomethyl / 57.0215)	QEHF3_351_LR.14178.14178.4	high-energy collision-induced dissociation
1534 | 709182	16	67	K.[+229.16293]QVHFFVN[+3229.16830]ASDVDNVK[+229.16293].A	K.QVHFFVNASDVDNVK.A	NTerm(TMT6plex / 229.1629); N7(NGlycan / 3229.1683); K15(TMT6plex / 229.1629)	HexNAc(8)Hex(9)Fuc(1)	0.00027	0.0022	0	0	0	0	4.6e-05	0.00038	3.57	377.4	256	256	4	1352.58	1352.34	-12.43	1	5407.28	5406.34	Specific	7	>sp|Q96IY4|CBPB2_HUMAN Carboxypeptidase B2 OS=Homo sapiens GN=CPB2 PE=1 SV=2	305	59.4273	controllerType=0 controllerNumber=1 scan=14527		QEHF3_351_LR.14527.14527.4	high-energy collision-induced dissociation
35 | 777382	1	223	R.[+229.16293]C[+57.02146]NTAAPM[+15.99492]WLN[+3067.11548]GTHPSSDEGIVSR.K	R.CNTAAPMWLNGTHPSSDEGIVSR.K	NTerm(TMT6plex / 229.1629); M7(Oxidation / 15.9949); N10(NGlycan / 3067.1155)	HexNAc(8)Hex(8)Fuc(1)	0.0023	0.019	0	0.0082	0	0.013	0.00031	0.0082	2.63	253.4	66.3	33.6	4	1453.61	1453.86	-0.81	-1	5811.4	5812.41	Specific	10	>sp|P07911|UROM_HUMAN Uromodulin OS=Homo sapiens GN=UMOD PE=1 SV=1	98	49.7402	controllerType=0 controllerNumber=1 scan=12045	C1(Carbamidomethyl / 57.0215)	QEHF3_351_LR.12045.12045.4	high-energy collision-induced dissociation
1227 | 790862	8	83	R.[+229.16293]ADGTVNQIEGEATPVN[+2596.95192]LTEPAKLEVK[+229.16293].F	R.ADGTVNQIEGEATPVNLTEPAKLEVK.F	NTerm(TMT6plex / 229.1629); N16(NGlycan / 2596.9519); K26(TMT6plex / 229.1629)	HexNAc(8)Hex(6)	0.0014	0.012	0	0.0044	0	0.0068	0.00021	0.0044	2.84	178	178	84.8	6	963.972	963.954	18.48		5778.79	5778.69	Specific	16	>sp|P05090|APOD_HUMAN Apolipoprotein D OS=Homo sapiens GN=APOD PE=1 SV=1	83	60.0814	controllerType=0 controllerNumber=1 scan=14694		QEHF3_351_LR.14694.14694.6	high-energy collision-induced dissociation
530 | 644462	1	499	R.[+229.16293]FALLMTNC[+57.02146]YATPSSN[+2110.79345]ATDPLK[+229.16293].Y	R.FALLMTNCYATPSSNATDPLK.Y	NTerm(TMT6plex / 229.1629); N15(NGlycan / 2110.7935); K21(TMT6plex / 229.1629)	HexNAc(8)Hex(3)	4.3e-05	0.00035	0	0	0	0	5.7e-06	4.8e-05	4.37	231.3	122.5	122.5	5	977.451	977.651	1.54	-1	4883.23	4884.22	Specific	15	>sp|P07911|UROM_HUMAN Uromodulin OS=Homo sapiens GN=UMOD PE=1 SV=1	98	64.9012	controllerType=0 controllerNumber=1 scan=15926	C8(Carbamidomethyl / 57.0215)	QEHF3_351_LR.15926.15926.3	high-energy collision-induced dissociation
378 | 815262	1	499	R.[+229.16293]FALLMTNC[+57.02146]YATPSSN[+3025.06853]ATDPLK[+229.16293].Y	R.FALLMTNCYATPSSNATDPLK.Y	NTerm(TMT6plex / 229.1629); N15(NGlycan / 3025.0685); K21(TMT6plex / 229.1629)	HexNAc(7)Hex(8)NeuGc(1)	6e-06	4.9e-05	0	0	0	0	4.9e-07	4e-06	5.22	258.5	258.5	258.5	6	967.261	967.256	5		5798.53	5798.5	Specific	15	>sp|P07911|UROM_HUMAN Uromodulin OS=Homo sapiens GN=UMOD PE=1 SV=1	98	75.3849	controllerType=0 controllerNumber=1 scan=18627	C8(Carbamidomethyl / 57.0215)	QEHF3_351_LR.18627.18627.6	high-energy collision-induced dissociation
1103 | 637502	5	145	K.[+229.16293]VC[+57.02146]QDC[+57.02146]PLLAPLN[+3025.06853]DTR.V	K.VCQDCPLLAPLNDTR.V	NTerm(TMT6plex / 229.1629); N12(NGlycan / 3025.0685)	HexNAc(7)Hex(8)NeuGc(1)	0.00087	0.007	0	0	0	0	0.00014	0.0012	3.06	221.3	129	129	4	1257.54	1257.28	12.41	1	5027.14	5026.08	Specific	12	>sp|P02765|FETUA_HUMAN Alpha-2-HS-glycoprotein OS=Homo sapiens GN=AHSG PE=1 SV=1	71	60.866	controllerType=0 controllerNumber=1 scan=14894	C2(Carbamidomethyl / 57.0215); C5(Carbamidomethyl / 57.0215)	QEHF3_351_LR.14894.14894.4	high-energy collision-induced dissociation
1268 | 639142	9	289	K.[+229.16293]LNAENN[+3025.06853]ATFYFK[+229.16293].I	K.LNAENNATFYFK.I	NTerm(TMT6plex / 229.1629); N6(NGlycan / 3025.0685); K12(TMT6plex / 229.1629)	HexNAc(7)Hex(8)NeuGc(1)	0.0003	0.0025	0	0	0	0	5e-05	0.00042	3.52	339	154.2	154.2	4	1229.54	1229.53	10.75		4915.14	4915.08	Specific	6	>sp|P01042|KNG1_HUMAN Kininogen-1 OS=Homo sapiens GN=KNG1 PE=1 SV=2	50	61.6867	controllerType=0 controllerNumber=1 scan=15103		QEHF3_351_LR.15103.15103.4	high-energy collision-induced dissociation
861 | 706582	3	40	K.[+229.16293]TAVN[+3009.07361]C[+57.02146]SSDFDAC[+57.02146]LITK[+229.16293].A	K.TAVNCSSDFDACLITK.A	NTerm(TMT6plex / 229.1629); N4(NGlycan / 3009.0736); K16(TMT6plex / 229.1629)	HexNAc(7)Hex(8)NeuAc(1)	0.00035	0.0029	0	0	0	0	5.9e-05	0.0005	3.45	172.8	131.3	12	6	878.876	879.041	2.61	-1	5268.22	5269.21	Specific	4	>sp|P13987|CD59_HUMAN CD59 glycoprotein OS=Homo sapiens GN=CD59 PE=1 SV=1	126	58.0806	controllerType=0 controllerNumber=1 scan=14183	C5(Carbamidomethyl / 57.0215); C12(Carbamidomethyl / 57.0215)	QEHF3_351_LR.14183.14183.6	high-energy collision-induced dissociation
1254 | 624062	9	197	R.[+229.16293]ITYSIVQTN[+3009.07361]C[+57.02146]SK[+229.16293].E	R.ITYSIVQTNCSK.E	NTerm(TMT6plex / 229.1629); N9(NGlycan / 3009.0736); K12(TMT6plex / 229.1629)	HexNAc(7)Hex(8)NeuAc(1)	0.00029	0.0023	0	0	0	0	4.8e-05	0.0004	3.54	348.2	137.6	13.8	4	1220.78	1221.03	0.91	-1	4880.1	4881.1	Specific	9	>sp|P01042|KNG1_HUMAN Kininogen-1 OS=Homo sapiens GN=KNG1 PE=1 SV=2	50	52.4339	controllerType=0 controllerNumber=1 scan=12742	C10(Carbamidomethyl / 57.0215)	QEHF3_351_LR.12742.12742.4	high-energy collision-induced dissociation
1448 | 578982	13	372	R.LAN[+3009.07361]LTQGEDQYYLR.V	R.LANLTQGEDQYYLR.V	N3(NGlycan / 3009.0736)	HexNAc(7)Hex(8)NeuAc(1)	0.00062	0.005	0	0	0	0	9.9e-05	0.00083	3.21	220.1	102.2	3.5	4	1173.73	1173.98	3.06	-1	4691.92	4692.91	Specific	3	>sp|P10909|CLUS_HUMAN Clusterin OS=Homo sapiens GN=CLU PE=1 SV=1	114	71.9536	controllerType=0 controllerNumber=1 scan=17744		QEHF3_351_LR.17744.17744.4	high-energy collision-induced dissociation
1465 | 548822	14	181	R.[+229.16293]SWPAVGN[+3009.07361]C[+57.02146]SSALR.W	R.SWPAVGNCSSALR.W	NTerm(TMT6plex / 229.1629); N7(NGlycan / 3009.0736)	HexNAc(7)Hex(8)NeuAc(1)	9.7e-05	0.00079	0	0	0	0	1.5e-05	0.00013	4.01	316.6	201.7	7.8	4	1161.24	1161.48	5.5	-1	4641.93	4642.91	Specific	7	>sp|P02790|HEMO_HUMAN Hemopexin OS=Homo sapiens GN=HPX PE=1 SV=2	74	52.1832	controllerType=0 controllerNumber=1 scan=12678	C8(Carbamidomethyl / 57.0215)	QEHF3_351_LR.12678.12678.4	high-energy collision-induced dissociation
595 | 796942	2	67	K.[+229.16293]SVVAPATDGGLN[+3478.21677]LTSTFLR.K	K.SVVAPATDGGLNLTSTFLR.K	NTerm(TMT6plex / 229.1629); N12(NGlycan / 3478.2168)	HexNAc(7)Hex(8)Fuc(1)NeuGc(2)	2.7e-07	2.2e-06	0	0	0	0	2.2e-08	1.7e-07	6.57	535.2	489.6	489.6	5	1125.88	1126.09	-7.69	-1	5625.36	5626.4	Specific	12	>sp|P41222|PTGDS_HUMAN Prostaglandin-H2 D-isomerase OS=Homo sapiens GN=PTGDS PE=1 SV=1	178	67.433	controllerType=0 controllerNumber=1 scan=16579		QEHF3_351_LR.16579.16579.4	high-energy collision-induced dissociation
186 | 797342	1	319	K.[+229.16293]QDFN[+4028.41777]ITDISLLEHR.L	K.QDFNITDISLLEHR.L	NTerm(TMT6plex / 229.1629); N4(NGlycan / 4028.4178)	HexNAc(7)Hex(8)Fuc(1)NeuAc(4)	7.1e-05	0.00057	0	0	0	0	9.8e-06	8.2e-05	4.15	455.9	304.3	304.3	4	1490.12	1490.37	5.59	-1	5957.47	5958.44	Specific	4	>sp|P07911|UROM_HUMAN Uromodulin OS=Homo sapiens GN=UMOD PE=1 SV=1	98	67.7094	controllerType=0 controllerNumber=1 scan=16650		QEHF3_351_LR.16650.16650.4	high-energy collision-induced dissociation
187 | 796542	1	319	K.[+229.16293]QDFN[+4028.41777]ITDISLLEHR.L	K.QDFNITDISLLEHR.L	NTerm(TMT6plex / 229.1629); N4(NGlycan / 4028.4178)	HexNAc(7)Hex(8)Fuc(1)NeuAc(4)	0.00038	0.0031	0	0	0	0	6.6e-05	0.00055	3.42	377.1	222.1	222.1	4	1490.12	1490.37	1.57	-1	5957.45	5958.44	Specific	4	>sp|P07911|UROM_HUMAN Uromodulin OS=Homo sapiens GN=UMOD PE=1 SV=1	98	67.1808	controllerType=0 controllerNumber=1 scan=16514		QEHF3_351_LR.16514.16514.4	high-energy collision-induced dissociation
188 | 798262	1	319	K.[+229.16293]QDFN[+4028.41777]ITDISLLEHR.L	K.QDFNITDISLLEHR.L	NTerm(TMT6plex / 229.1629); N4(NGlycan / 4028.4178)	HexNAc(7)Hex(8)Fuc(1)NeuAc(4)	0.00036	0.003	0	0	0	0	6.1e-05	0.00051	3.44	357.6	217.5	217.5	4	1490.37	1490.37	4.04		5958.47	5958.44	Specific	4	>sp|P07911|UROM_HUMAN Uromodulin OS=Homo sapiens GN=UMOD PE=1 SV=1	98	68.2827	controllerType=0 controllerNumber=1 scan=16798		QEHF3_351_LR.16798.16798.4	high-energy collision-induced dissociation
189 | 798222	1	319	K.[+229.16293]QDFN[+4028.41777]ITDISLLEHR.L	K.QDFNITDISLLEHR.L	NTerm(TMT6plex / 229.1629); N4(NGlycan / 4028.4178)	HexNAc(7)Hex(8)Fuc(1)NeuAc(4)	4.7e-05	0.00038	0	0	0	0	6.2e-06	5.1e-05	4.33	352.6	316.9	316.9	5	1192.3	1192.49	5.84	-1	5957.47	5958.44	Specific	4	>sp|P07911|UROM_HUMAN Uromodulin OS=Homo sapiens GN=UMOD PE=1 SV=1	98	68.271	controllerType=0 controllerNumber=1 scan=16795		QEHF3_351_LR.16795.16795.4	high-energy collision-induced dissociation
203 | 794822	1	319	K.[+229.16293]QDFN[+3737.32236]ITDISLLEHR.L	K.QDFNITDISLLEHR.L	NTerm(TMT6plex / 229.1629); N4(NGlycan / 3737.3224)	HexNAc(7)Hex(8)Fuc(1)NeuAc(3)	0.00036	0.0029	0	0	0	0	6e-05	0.0005	3.45	415.2	257.7	257.7	4	1417.85	1417.59	3.78	1	5668.37	5667.35	Specific	4	>sp|P07911|UROM_HUMAN Uromodulin OS=Homo sapiens GN=UMOD PE=1 SV=1	98	65.0338	controllerType=0 controllerNumber=1 scan=15960		QEHF3_351_LR.15960.15960.4	high-energy collision-induced dissociation
204 | 795382	1	319	K.[+229.16293]QDFN[+3737.32236]ITDISLLEHR.L	K.QDFNITDISLLEHR.L	NTerm(TMT6plex / 229.1629); N4(NGlycan / 3737.3224)	HexNAc(7)Hex(8)Fuc(1)NeuAc(3)	0.00042	0.0034	0	0	0	0	6.9e-05	0.00058	3.38	331.8	222.2	222.2	4	1417.6	1417.59	8.85		5667.4	5667.35	Specific	4	>sp|P07911|UROM_HUMAN Uromodulin OS=Homo sapiens GN=UMOD PE=1 SV=1	98	66.1472	controllerType=0 controllerNumber=1 scan=16247		QEHF3_351_LR.16247.16247.4	high-energy collision-induced dissociation
205 | 795022	1	319	K.[+229.16293]QDFN[+3737.32236]ITDISLLEHR.L	K.QDFNITDISLLEHR.L	NTerm(TMT6plex / 229.1629); N4(NGlycan / 3737.3224)	HexNAc(7)Hex(8)Fuc(1)NeuAc(3)	0.00024	0.0019	0	0	0	0	4e-05	0.00033	3.62	331.2	220.2	220.2	4	1417.35	1417.59	2.98	-1	5666.36	5667.35	Specific	4	>sp|P07911|UROM_HUMAN Uromodulin OS=Homo sapiens GN=UMOD PE=1 SV=1	98	65.5751	controllerType=0 controllerNumber=1 scan=16099		QEHF3_351_LR.16099.16099.4	high-energy collision-induced dissociation
200 | 794982	1	319	K.[+229.16293]QDFN[+3753.31727]ITDISLLEHR.L	K.QDFNITDISLLEHR.L	NTerm(TMT6plex / 229.1629); N4(NGlycan / 3753.3173)	HexNAc(7)Hex(8)Fuc(1)NeuAc(2)NeuGc(1)	0.00033	0.0027	0	0	0	0	5.5e-05	0.00046	3.48	379.6	271.9	271.9	4	1421.85	1421.59	8.53	1	5684.39	5683.34	Specific	4	>sp|P07911|UROM_HUMAN Uromodulin OS=Homo sapiens GN=UMOD PE=1 SV=1	98	65.4783	controllerType=0 controllerNumber=1 scan=16074		QEHF3_351_LR.16074.16074.4	high-energy collision-induced dissociation
236 | 714222	1	319	K.[+229.16293]QDFN[+3446.22694]ITDISLLEHR.L	K.QDFNITDISLLEHR.L	NTerm(TMT6plex / 229.1629); N4(NGlycan / 3446.2269)	HexNAc(7)Hex(8)Fuc(1)NeuAc(2)	0.0003	0.0024	0	0	0	0	5e-05	0.00041	3.53	330	212.9	212.9	4	1344.82	1344.82	4.56		5376.27	5376.25	Specific	4	>sp|P07911|UROM_HUMAN Uromodulin OS=Homo sapiens GN=UMOD PE=1 SV=1	98	63.1324	controllerType=0 controllerNumber=1 scan=15472		QEHF3_351_LR.15472.15472.4	high-energy collision-induced dissociation
237 | 727302	1	319	K.[+229.16293]QDFN[+3446.22694]ITDISLLEHR.L	K.QDFNITDISLLEHR.L	NTerm(TMT6plex / 229.1629); N4(NGlycan / 3446.2269)	HexNAc(7)Hex(8)Fuc(1)NeuAc(2)	0.00075	0.006	0	0	0	0	0.00013	0.001	3.13	247.6	172.7	172.7	4	1344.54	1344.82	-19.25	-1	5375.14	5376.25	Specific	4	>sp|P07911|UROM_HUMAN Uromodulin OS=Homo sapiens GN=UMOD PE=1 SV=1	98	71.5914	controllerType=0 controllerNumber=1 scan=17651		QEHF3_351_LR.17651.17651.4	high-energy collision-induced dissociation
835 | 783462	3	40	K.[+229.16293]TAVN[+3446.22694]C[+57.02146]SSDFDAC[+57.02146]LITK[+229.16293].A	K.TAVNCSSDFDACLITK.A	NTerm(TMT6plex / 229.1629); N4(NGlycan / 3446.2269); K16(TMT6plex / 229.1629)	HexNAc(7)Hex(8)Fuc(1)NeuAc(2)	0.00054	0.0044	0	0	0	0	8.9e-05	0.00074	3.27	257.4	153.3	153.3	4	1427.36	1427.35	8.84		5706.41	5706.36	Specific	4	>sp|P13987|CD59_HUMAN CD59 glycoprotein OS=Homo sapiens GN=CD59 PE=1 SV=1	126	54.6692	controllerType=0 controllerNumber=1 scan=13310	C5(Carbamidomethyl / 57.0215); C12(Carbamidomethyl / 57.0215)	QEHF3_351_LR.13310.13310.4	high-energy collision-induced dissociation
596 | 795542	2	67	K.[+229.16293]SVVAPATDGGLN[+3462.22185]LTSTFLR.K	K.SVVAPATDGGLNLTSTFLR.K	NTerm(TMT6plex / 229.1629); N12(NGlycan / 3462.2219)	HexNAc(7)Hex(8)Fuc(1)NeuAc(1)NeuGc(1)	8.1e-07	6.6e-06	0	0	0	0	6.8e-08	5.3e-07	6.09	588.3	376.9	376.9	4	1403.09	1403.36	-9.26	-1	5609.35	5610.41	Specific	12	>sp|P41222|PTGDS_HUMAN Prostaglandin-H2 D-isomerase OS=Homo sapiens GN=PTGDS PE=1 SV=1	178	66.3022	controllerType=0 controllerNumber=1 scan=16287		QEHF3_351_LR.16287.16287.3	high-energy collision-induced dissociation
1872 | 622622	29	331	R.[+229.16293]LPTTVLN[+3462.22185]ATAK[+229.16293].A	R.LPTTVLNATAK.A	NTerm(TMT6plex / 229.1629); N7(NGlycan / 3462.2219); K11(TMT6plex / 229.1629)	HexNAc(7)Hex(8)Fuc(1)NeuAc(1)NeuGc(1)	0.00019	0.0015	0	0	0	0	2.9e-05	0.00025	3.73	422.5	243.1	243.1	4	1262.82	1263.06	12.39	-1	5048.27	5049.21	Specific	7	>sp|Q9GZM5|YIPF3_HUMAN Protein YIPF3 OS=Homo sapiens GN=YIPF3 PE=1 SV=1	315	51.0775	controllerType=0 controllerNumber=1 scan=12396		QEHF3_351_LR.12396.12396.4	high-energy collision-induced dissociation
610 | 717622	2	67	K.[+229.16293]SVVAPATDGGLN[+3155.13152]LTSTFLR.K	K.SVVAPATDGGLNLTSTFLR.K	NTerm(TMT6plex / 229.1629); N12(NGlycan / 3155.1315)	HexNAc(7)Hex(8)Fuc(1)NeuAc(1)	5.8e-06	4.7e-05	0	0	0	0	4.7e-07	3.9e-06	5.24	449.7	255.5	255.5	5	1061.25	1061.47	-14.39	-1	5302.24	5303.32	Specific	12	>sp|P41222|PTGDS_HUMAN Prostaglandin-H2 D-isomerase OS=Homo sapiens GN=PTGDS PE=1 SV=1	178	66.3442	controllerType=0 controllerNumber=1 scan=16298		QEHF3_351_LR.16298.16298.4	high-energy collision-induced dissociation
611 | 718382	2	67	K.[+229.16293]SVVAPATDGGLN[+3155.13152]LTSTFLR.K	K.SVVAPATDGGLNLTSTFLR.K	NTerm(TMT6plex / 229.1629); N12(NGlycan / 3155.1315)	HexNAc(7)Hex(8)Fuc(1)NeuAc(1)	6.2e-07	5e-06	0	0	0	0	3.9e-08	2.8e-07	6.21	383.9	383.9	383.9	5	1061.65	1061.47	-15.41	1	5304.24	5303.32	Specific	12	>sp|P41222|PTGDS_HUMAN Prostaglandin-H2 D-isomerase OS=Homo sapiens GN=PTGDS PE=1 SV=1	178	66.743	controllerType=0 controllerNumber=1 scan=16401		QEHF3_351_LR.16401.16401.4	high-energy collision-induced dissociation
843 | 698502	3	40	K.[+229.16293]TAVN[+3155.13152]C[+57.02146]SSDFDAC[+57.02146]LITK[+229.16293].A	K.TAVNCSSDFDACLITK.A	NTerm(TMT6plex / 229.1629); N4(NGlycan / 3155.1315); K16(TMT6plex / 229.1629)	HexNAc(7)Hex(8)Fuc(1)NeuAc(1)	0.00056	0.0045	0	0	0	0	9.2e-05	0.00077	3.25	229.8	181.8	181.8	4	1354.83	1354.57	4.32	1	5416.29	5415.27	Specific	4	>sp|P13987|CD59_HUMAN CD59 glycoprotein OS=Homo sapiens GN=CD59 PE=1 SV=1	126	53.596	controllerType=0 controllerNumber=1 scan=13037	C5(Carbamidomethyl / 57.0215); C12(Carbamidomethyl / 57.0215)	QEHF3_351_LR.13037.13037.2	high-energy collision-induced dissociation
1445 | 637062	13	372	R.[+229.16293]LAN[+2864.03611]LTQGEDQYYLR.V	R.LANLTQGEDQYYLR.V	NTerm(TMT6plex / 229.1629); N3(NGlycan / 2864.0361)	HexNAc(7)Hex(8)Fuc(1)	0.00063	0.0051	0	0	0	0	0.0001	0.00085	3.2	224.8	123.9	123.9	4	1194.76	1195.01	0.06	-1	4776.03	4777.03	Specific	3	>sp|P10909|CLUS_HUMAN Clusterin OS=Homo sapiens GN=CLU PE=1 SV=1	114	60.5676	controllerType=0 controllerNumber=1 scan=14818		QEHF3_351_LR.14818.14818.4	high-energy collision-induced dissociation
193 | 799102	1	319	K.[+229.16293]QDFN[+3866.36495]ITDISLLEHR.L	K.QDFNITDISLLEHR.L	NTerm(TMT6plex / 229.1629); N4(NGlycan / 3866.3649)	HexNAc(7)Hex(7)Fuc(1)NeuAc(4)	0.00055	0.0045	0	0	0	0	9.2e-05	0.00076	3.26	390	250.6	250.6	4	1450.1	1449.85	0.48	1	5797.39	5796.39	Specific	4	>sp|P07911|UROM_HUMAN Uromodulin OS=Homo sapiens GN=UMOD PE=1 SV=1	98	68.8725	controllerType=0 controllerNumber=1 scan=16950		QEHF3_351_LR.16950.16950.4	high-energy collision-induced dissociation
194 | 799022	1	319	K.[+229.16293]QDFN[+3866.36495]ITDISLLEHR.L	K.QDFNITDISLLEHR.L	NTerm(TMT6plex / 229.1629); N4(NGlycan / 3866.3649)	HexNAc(7)Hex(7)Fuc(1)NeuAc(4)	0.00021	0.0017	0	0	0	0	3.4e-05	0.00029	3.68	355.7	204.2	204.2	4	1449.61	1449.85	3.99	-1	5795.41	5796.39	Specific	4	>sp|P07911|UROM_HUMAN Uromodulin OS=Homo sapiens GN=UMOD PE=1 SV=1	98	68.7951	controllerType=0 controllerNumber=1 scan=16930		QEHF3_351_LR.16930.16930.4	high-energy collision-induced dissociation
225 | 717742	1	319	K.[+229.16293]QDFN[+3575.26953]ITDISLLEHR.L	K.QDFNITDISLLEHR.L	NTerm(TMT6plex / 229.1629); N4(NGlycan / 3575.2695)	HexNAc(7)Hex(7)Fuc(1)NeuAc(3)	0.00044	0.0036	0	0	0	0	7.4e-05	0.00063	3.35	392.3	231.8	231.8	4	1376.83	1377.08	1.58	-1	5504.3	5505.29	Specific	4	>sp|P07911|UROM_HUMAN Uromodulin OS=Homo sapiens GN=UMOD PE=1 SV=1	98	66.4143	controllerType=0 controllerNumber=1 scan=16316		QEHF3_351_LR.16316.16316.4	high-energy collision-induced dissociation
224 | 718262	1	319	K.[+229.16293]QDFN[+3591.26445]ITDISLLEHR.L	K.QDFNITDISLLEHR.L	NTerm(TMT6plex / 229.1629); N4(NGlycan / 3591.2644)	HexNAc(7)Hex(7)Fuc(1)NeuAc(2)NeuGc(1)	0.00053	0.0043	0	0	0	0	8.6e-05	0.00072	3.28	407.6	244.6	244.6	4	1381.34	1381.08	10.83	1	5522.35	5521.29	Specific	4	>sp|P07911|UROM_HUMAN Uromodulin OS=Homo sapiens GN=UMOD PE=1 SV=1	98	66.6658	controllerType=0 controllerNumber=1 scan=16381		QEHF3_351_LR.16381.16381.4	high-energy collision-induced dissociation
592 | 795622	2	67	K.[+229.16293]SVVAPATDGGLN[+3591.26445]LTSTFLR.K	K.SVVAPATDGGLNLTSTFLR.K	NTerm(TMT6plex / 229.1629); N12(NGlycan / 3591.2644)	HexNAc(7)Hex(7)Fuc(1)NeuAc(2)NeuGc(1)	8.6e-05	0.0007	0	0	0	0	1.3e-05	0.00011	4.07	298.4	165.6	165.6	5	1148.71	1148.7	8.7		5739.5	5739.45	Specific	12	>sp|P41222|PTGDS_HUMAN Prostaglandin-H2 D-isomerase OS=Homo sapiens GN=PTGDS PE=1 SV=1	178	66.4066	controllerType=0 controllerNumber=1 scan=16314		QEHF3_351_LR.16314.16314.4	high-energy collision-induced dissociation
1870 | 695982	29	331	R.[+229.16293]LPTTVLN[+3591.26445]ATAK[+229.16293].A	R.LPTTVLNATAK.A	NTerm(TMT6plex / 229.1629); N7(NGlycan / 3591.2644); K11(TMT6plex / 229.1629)	HexNAc(7)Hex(7)Fuc(1)NeuAc(2)NeuGc(1)	0.00018	0.0015	0	0	0	0	2.8e-05	0.00024	3.75	325.1	263.7	263.7	4	1295.08	1295.32	6.5	-1	5177.28	5178.25	Specific	7	>sp|Q9GZM5|YIPF3_HUMAN Protein YIPF3 OS=Homo sapiens GN=YIPF3 PE=1 SV=1	315	50.7976	controllerType=0 controllerNumber=1 scan=12324		QEHF3_351_LR.12324.12324.4	high-energy collision-induced dissociation
485 | 733742	1	499	R.[+229.16293]FALLMTNC[+57.02146]YATPSSN[+2539.93046]ATDPLK[+229.16293].Y	R.FALLMTNCYATPSSNATDPLK.Y	NTerm(TMT6plex / 229.1629); N15(NGlycan / 2539.9305); K21(TMT6plex / 229.1629)	HexNAc(7)Hex(6)Fuc(1)	2.5e-05	0.0002	0	0	0	0	2.5e-06	2.1e-05	4.6	387.4	358.4	358.4	4	1328.84	1329.1	-6.43	-1	5312.32	5313.36	Specific	15	>sp|P07911|UROM_HUMAN Uromodulin OS=Homo sapiens GN=UMOD PE=1 SV=1	98	73.9432	controllerType=0 controllerNumber=1 scan=18256	C8(Carbamidomethyl / 57.0215)	QEHF3_351_LR.18256.18256.4	high-energy collision-induced dissociation
96 | 695022	1	223	R.[+229.16293]C[+57.02146]NTAAPM[+15.99492]WLN[+2393.87255]GTHPSSDEGIVSR.K	R.CNTAAPMWLNGTHPSSDEGIVSR.K	NTerm(TMT6plex / 229.1629); M7(Oxidation / 15.9949); N10(NGlycan / 2393.8725)	HexNAc(7)Hex(6)	0.00057	0.0046	0	0	0	0	9.4e-05	0.00078	3.25	260.4	209.6	209.6	4	1285.55	1285.55	-0.67		5139.16	5139.16	Specific	10	>sp|P07911|UROM_HUMAN Uromodulin OS=Homo sapiens GN=UMOD PE=1 SV=1	98	48.7268	controllerType=0 controllerNumber=1 scan=11783	C1(Carbamidomethyl / 57.0215)	QEHF3_351_LR.11783.11783.4	high-energy collision-induced dissociation
1693 | 752902	26	53	K.[+229.16293]MLFVEPILEVSSLPTTN[+2393.87255]STTNSATK.I	K.MLFVEPILEVSSLPTTNSTTNSATK.I	NTerm(TMT6plex / 229.1629); N17(NGlycan / 2393.8725)	HexNAc(7)Hex(6)	0.0024	0.019	0	0.0092	0	0.014	0.00032	0.0092	2.61	132.3	132.3	132.3	4	1326.84	1326.61	-16.12	1	5304.33	5303.41	Specific	17	>sp|P05155|IC1_HUMAN Plasma protease C1 inhibitor OS=Homo sapiens GN=SERPING1 PE=1 SV=2	86	85.3839	controllerType=0 controllerNumber=1 scan=21169		QEHF3_351_LR.21169.21169.4	high-energy collision-induced dissociation
315 | 799142	1	499	R.[+229.16293]FALLMTNC[+57.02146]YATPSSN[+3405.20039]ATDPLK[+229.16293].Y	R.FALLMTNCYATPSSNATDPLK.Y	NTerm(TMT6plex / 229.1629); N15(NGlycan / 3405.2004); K21(TMT6plex / 229.1629)	HexNAc(6)Hex(9)Fuc(1)NeuAc(2)	1.9e-05	0.00015	0	0	0	0	1.7e-06	1.4e-05	4.72	260.5	260.5	260.5	5	1236.54	1236.53	6.02		6178.67	6178.63	Specific	15	>sp|P07911|UROM_HUMAN Uromodulin OS=Homo sapiens GN=UMOD PE=1 SV=1	98	68.8763	controllerType=0 controllerNumber=1 scan=16951	C8(Carbamidomethyl / 57.0215)	QEHF3_351_LR.16951.16951.4	high-energy collision-induced dissociation
316 | 814382	1	499	R.[+229.16293]FALLMTNC[+57.02146]YATPSSN[+3405.20039]ATDPLK[+229.16293].Y	R.FALLMTNCYATPSSNATDPLK.Y	NTerm(TMT6plex / 229.1629); N15(NGlycan / 3405.2004); K21(TMT6plex / 229.1629)	HexNAc(6)Hex(9)Fuc(1)NeuAc(2)	3.1e-05	0.00025	0	0	0	0	3.6e-06	3e-05	4.51	227.4	227.4	227.4	5	1236.74	1236.53	8.2	1	6179.68	6178.63	Specific	15	>sp|P07911|UROM_HUMAN Uromodulin OS=Homo sapiens GN=UMOD PE=1 SV=1	98	75.0974	controllerType=0 controllerNumber=1 scan=18553	C8(Carbamidomethyl / 57.0215)	QEHF3_351_LR.18553.18553.4	high-energy collision-induced dissociation
317 | 807942	1	499	R.[+229.16293]FALLMTNC[+57.02146]YATPSSN[+3405.20039]ATDPLK[+229.16293].Y	R.FALLMTNCYATPSSNATDPLK.Y	NTerm(TMT6plex / 229.1629); N15(NGlycan / 3405.2004); K21(TMT6plex / 229.1629)	HexNAc(6)Hex(9)Fuc(1)NeuAc(2)	0.00074	0.006	0	0	0	0	0.00012	0.001	3.13	149	149	149	5	1236.31	1236.53	-15.33	-1	6177.53	6178.63	Specific	15	>sp|P07911|UROM_HUMAN Uromodulin OS=Homo sapiens GN=UMOD PE=1 SV=1	98	72.5093	controllerType=0 controllerNumber=1 scan=17887	C8(Carbamidomethyl / 57.0215)	QEHF3_351_LR.17887.17887.4	high-energy collision-induced dissociation
339 | 799302	1	499	R.[+229.16293]FALLM[+15.99492]TNC[+57.02146]YATPSSN[+3405.20039]ATDPLK.Y	R.FALLMTNCYATPSSNATDPLK.Y	NTerm(TMT6plex / 229.1629); M5(Oxidation / 15.9949); N15(NGlycan / 3405.2004)	HexNAc(6)Hex(9)Fuc(1)NeuAc(2)	0.00014	0.0011	0	0	0	0	2.1e-05	0.00018	3.86	176.4	176.4	53	6	994.916	995.083	-0.41	-1	5964.46	5965.46	Specific	15	>sp|P07911|UROM_HUMAN Uromodulin OS=Homo sapiens GN=UMOD PE=1 SV=1	98	68.9677	controllerType=0 controllerNumber=1 scan=16975	C8(Carbamidomethyl / 57.0215)	QEHF3_351_LR.16975.16975.6	high-energy collision-induced dissociation
349 | 802582	1	499	R.FALLMTNC[+57.02146]YATPSSN[+3405.20039]ATDPLK[+229.16293].Y	R.FALLMTNCYATPSSNATDPLK.Y	N15(NGlycan / 3405.2004); K21(TMT6plex / 229.1629)	HexNAc(6)Hex(9)Fuc(1)NeuAc(2)	0.00082	0.0067	0	0	0	0	0.00014	0.0011	3.08	152.8	152.8	152.8	6	992.258	992.417	7.64	-1	5948.51	5949.47	Specific	15	>sp|P07911|UROM_HUMAN Uromodulin OS=Homo sapiens GN=UMOD PE=1 SV=1	98	70.5182	controllerType=0 controllerNumber=1 scan=17375	C8(Carbamidomethyl / 57.0215)	QEHF3_351_LR.17375.17375.6	high-energy collision-induced dissociation
351 | 807662	1	499	R.FALLMTNC[+57.02146]YATPSSN[+3405.20039]ATDPLK[+229.16293].Y	R.FALLMTNCYATPSSNATDPLK.Y	N15(NGlycan / 3405.2004); K21(TMT6plex / 229.1629)	HexNAc(6)Hex(9)Fuc(1)NeuAc(2)	0.001	0.0084	0	0	0	0	0.00016	0.0013	2.98	126	126	102.1	6	992.419	992.417	1.93		5949.48	5949.47	Specific	15	>sp|P07911|UROM_HUMAN Uromodulin OS=Homo sapiens GN=UMOD PE=1 SV=1	98	72.2843	controllerType=0 controllerNumber=1 scan=17829	C8(Carbamidomethyl / 57.0215)	QEHF3_351_LR.17829.17829.6	high-energy collision-induced dissociation
1262 | 712062	9	289	K.[+229.16293]LNAENN[+3405.20039]ATFYFK[+229.16293].I	K.LNAENNATFYFK.I	NTerm(TMT6plex / 229.1629); N6(NGlycan / 3405.2004); K12(TMT6plex / 229.1629)	HexNAc(6)Hex(9)Fuc(1)NeuAc(2)	0.00052	0.0042	0	0	0	0	8.5e-05	0.00072	3.28	285.7	142	142	4	1324.83	1324.56	11.43	1	5296.28	5295.22	Specific	6	>sp|P01042|KNG1_HUMAN Kininogen-1 OS=Homo sapiens GN=KNG1 PE=1 SV=2	50	61.4087	controllerType=0 controllerNumber=1 scan=15032		QEHF3_351_LR.15032.15032.4	high-energy collision-induced dissociation
314 | 807462	1	499	R.[+229.16293]FALLMTNC[+57.02146]YATPSSN[+3421.19530]ATDPLK[+229.16293].Y	R.FALLMTNCYATPSSNATDPLK.Y	NTerm(TMT6plex / 229.1629); N15(NGlycan / 3421.1953); K21(TMT6plex / 229.1629)	HexNAc(6)Hex(9)Fuc(1)NeuAc(1)NeuGc(1)	0.00065	0.0052	0	0	0	0	0.00011	0.00088	3.19	162.5	162.5	162.5	5	1239.53	1239.73	-1.89	-1	6193.61	6194.63	Specific	15	>sp|P07911|UROM_HUMAN Uromodulin OS=Homo sapiens GN=UMOD PE=1 SV=1	98	72.2295	controllerType=0 controllerNumber=1 scan=17815	C8(Carbamidomethyl / 57.0215)	QEHF3_351_LR.17815.17815.4	high-energy collision-induced dissociation
347 | 801422	1	499	R.FALLMTNC[+57.02146]YATPSSN[+3421.19530]ATDPLK[+229.16293].Y	R.FALLMTNCYATPSSNATDPLK.Y	N15(NGlycan / 3421.1953); K21(TMT6plex / 229.1629)	HexNAc(6)Hex(9)Fuc(1)NeuAc(1)NeuGc(1)	0.0019	0.015	0	0.0062	0	0.0096	0.00027	0.0063	2.73	73.9	73.9	13.4	6	994.924	995.083	7.63	-1	5964.51	5965.46	Specific	15	>sp|P07911|UROM_HUMAN Uromodulin OS=Homo sapiens GN=UMOD PE=1 SV=1	98	70.0244	controllerType=0 controllerNumber=1 scan=17248	C8(Carbamidomethyl / 57.0215)	QEHF3_351_LR.17248.17248.6	high-energy collision-induced dissociation
1700 | 814222	26	250	R.[+229.16293]VLSN[+3421.19530]NSDANLELINTWVAK[+229.16293].N	R.VLSNNSDANLELINTWVAK.N	NTerm(TMT6plex / 229.1629); N4(NGlycan / 3421.1953); K19(TMT6plex / 229.1629)	HexNAc(6)Hex(9)Fuc(1)NeuAc(1)NeuGc(1)	0.0016	0.013	0	0.0053	0	0.0082	0.00024	0.0054	2.79	102.5	102.5	102.5	5	1196.91	1196.93	-13.11		5980.54	5980.61	Specific	4	>sp|P05155|IC1_HUMAN Plasma protease C1 inhibitor OS=Homo sapiens GN=SERPING1 PE=1 SV=2	86	75.0551	controllerType=0 controllerNumber=1 scan=18542		QEHF3_351_LR.18542.18542.4	high-energy collision-induced dissociation
910 | 634622	3	40	K.[+229.16293]TAVN[+2676.95165]C[+57.02146]SSDFDAC[+57.02146]LITK[+229.16293].A	K.TAVNCSSDFDACLITK.A	NTerm(TMT6plex / 229.1629); N4(NGlycan / 2676.9516); K16(TMT6plex / 229.1629)	HexNAc(6)Hex(9)	0.0011	0.0092	0	0	0	0	0.00018	0.0015	2.94	219.1	192.2	14.6	5	988.035	988.223	12.23	-1	4936.14	4937.09	Specific	4	>sp|P13987|CD59_HUMAN CD59 glycoprotein OS=Homo sapiens GN=CD59 PE=1 SV=1	126	59.1017	controllerType=0 controllerNumber=1 scan=14444	C5(Carbamidomethyl / 57.0215); C12(Carbamidomethyl / 57.0215)	QEHF3_351_LR.14444.14444.4	high-energy collision-induced dissociation
872 | 702582	3	40	K.[+229.16293]TAVN[+2952.05215]C[+57.02146]SSDFDAC[+57.02146]LITK[+229.16293].A	K.TAVNCSSDFDACLITK.A	NTerm(TMT6plex / 229.1629); N4(NGlycan / 2952.0521); K16(TMT6plex / 229.1629)	HexNAc(6)Hex(8)Fuc(1)NeuAc(1)	0.00053	0.0043	0	0	0	0	8.7e-05	0.00073	3.28	262.2	258.7	258.7	4	1304.07	1303.8	16.06	1	5213.27	5212.19	Specific	4	>sp|P13987|CD59_HUMAN CD59 glycoprotein OS=Homo sapiens GN=CD59 PE=1 SV=1	126	56.2052	controllerType=0 controllerNumber=1 scan=13702	C5(Carbamidomethyl / 57.0215); C12(Carbamidomethyl / 57.0215)	QEHF3_351_LR.13702.13702.4	high-energy collision-induced dissociation
407 | 804542	1	499	R.[+229.16293]FALLMTNC[+57.02146]YATPSSN[+2967.02666]ATDPLK[+229.16293].Y	R.FALLMTNCYATPSSNATDPLK.Y	NTerm(TMT6plex / 229.1629); N15(NGlycan / 2967.0267); K21(TMT6plex / 229.1629)	HexNAc(6)Hex(7)NeuGc(2)	0.00025	0.002	0	0	0	0	4.1e-05	0.00034	3.61	174.8	135.8	135.8	5	1148.68	1148.9	-16.73	-1	5739.36	5740.46	Specific	15	>sp|P07911|UROM_HUMAN Uromodulin OS=Homo sapiens GN=UMOD PE=1 SV=1	98	71.1282	controllerType=0 controllerNumber=1 scan=17532	C8(Carbamidomethyl / 57.0215)	QEHF3_351_LR.17532.17532.3	high-energy collision-induced dissociation
917 | 635662	3	40	K.[+229.16293]TAVN[+2659.93633]C[+57.02146]SSDFDAC[+57.02146]LITK[+229.16293].A	K.TAVNCSSDFDACLITK.A	NTerm(TMT6plex / 229.1629); N4(NGlycan / 2659.9363); K16(TMT6plex / 229.1629)	HexNAc(6)Hex(7)NeuGc(1)	0.0002	0.0017	0	0	0	0	3.3e-05	0.00028	3.69	284	251	251	4	1231.03	1230.77	6.45	1	4921.11	4920.07	Specific	4	>sp|P13987|CD59_HUMAN CD59 glycoprotein OS=Homo sapiens GN=CD59 PE=1 SV=1	126	59.702	controllerType=0 controllerNumber=1 scan=14597	C5(Carbamidomethyl / 57.0215); C12(Carbamidomethyl / 57.0215)	QEHF3_351_LR.14597.14597.4	high-energy collision-induced dissociation
12 | 778582	1	223	R.[+229.16293]C[+57.02146]NTAAPM[+15.99492]WLN[+3517.22767]GTHPSSDEGIVSR.K	R.CNTAAPMWLNGTHPSSDEGIVSR.K	NTerm(TMT6plex / 229.1629); M7(Oxidation / 15.9949); N10(NGlycan / 3517.2277)	HexNAc(6)Hex(7)NeuAc(4)	1.2e-06	9.9e-06	0	0	0	0	1.2e-07	1e-06	5.92	585.1	328.5	328.5	4	1566.39	1566.39	2		6262.53	6262.52	Specific	10	>sp|P07911|UROM_HUMAN Uromodulin OS=Homo sapiens GN=UMOD PE=1 SV=1	98	51.0532	controllerType=0 controllerNumber=1 scan=12390	C1(Carbamidomethyl / 57.0215)	QEHF3_351_LR.12390.12390.4	high-energy collision-induced dissociation
13 | 783622	1	223	R.[+229.16293]C[+57.02146]NTAAPMWLN[+3517.22767]GTHPSSDEGIVSR.K	R.CNTAAPMWLNGTHPSSDEGIVSR.K	NTerm(TMT6plex / 229.1629); N10(NGlycan / 3517.2277)	HexNAc(6)Hex(7)NeuAc(4)	6.4e-10	5.2e-09	0	0	0	0	9.2e-11	7.5e-10	9.2	656	550.7	550.7	4	1562.64	1562.39	3	1	6247.55	6246.52	Specific	10	>sp|P07911|UROM_HUMAN Uromodulin OS=Homo sapiens GN=UMOD PE=1 SV=1	98	54.8494	controllerType=0 controllerNumber=1 scan=13356	C1(Carbamidomethyl / 57.0215)	QEHF3_351_LR.13356.13356.4	high-energy collision-induced dissociation
21 | 782702	1	223	R.C[+57.02146]NTAAPMWLN[+3517.22767]GTHPSSDEGIVSR.K	R.CNTAAPMWLNGTHPSSDEGIVSR.K	N10(NGlycan / 3517.2277)	HexNAc(6)Hex(7)NeuAc(4)	0.00044	0.0036	0	0	0	0	7.5e-05	0.00064	3.35	220	188	188	4	1505.1	1505.1	4.54		6017.39	6017.36	Specific	10	>sp|P07911|UROM_HUMAN Uromodulin OS=Homo sapiens GN=UMOD PE=1 SV=1	98	53.8755	controllerType=0 controllerNumber=1 scan=13108	C1(Carbamidomethyl / 57.0215)	QEHF3_351_LR.13108.13108.4	high-energy collision-induced dissociation
229 | 723782	1	319	K.[+229.16293]QDFN[+3517.22767]ITDISLLEHR.L	K.QDFNITDISLLEHR.L	NTerm(TMT6plex / 229.1629); N4(NGlycan / 3517.2277)	HexNAc(6)Hex(7)NeuAc(4)	0.00018	0.0015	0	0	0	0	2.8e-05	0.00024	3.74	341.5	242.4	242.4	4	1362.32	1362.57	4.26	-1	5446.27	5447.25	Specific	4	>sp|P07911|UROM_HUMAN Uromodulin OS=Homo sapiens GN=UMOD PE=1 SV=1	98	69.6991	controllerType=0 controllerNumber=1 scan=17164		QEHF3_351_LR.17164.17164.4	high-energy collision-induced dissociation
228 | 734542	1	319	K.[+229.16293]QDFN[+3533.22258]ITDISLLEHR.L	K.QDFNITDISLLEHR.L	NTerm(TMT6plex / 229.1629); N4(NGlycan / 3533.2226)	HexNAc(6)Hex(7)NeuAc(3)NeuGc(1)	0.00077	0.0062	0	0	0	0	0.00013	0.0011	3.12	267.4	189	189	4	1366.79	1366.57	-17.59	1	5464.15	5463.25	Specific	4	>sp|P07911|UROM_HUMAN Uromodulin OS=Homo sapiens GN=UMOD PE=1 SV=1	98	74.4605	controllerType=0 controllerNumber=1 scan=18389		QEHF3_351_LR.18389.18389.4	high-energy collision-induced dissociation
2023 | 700062	38	100	R.[+229.16293]LFN[+3533.22258]VTPQDEQK[+229.16293].F	R.LFNVTPQDEQK.F	NTerm(TMT6plex / 229.1629); N3(NGlycan / 3533.2226); K11(TMT6plex / 229.1629)	HexNAc(6)Hex(7)NeuAc(3)NeuGc(1)	0.0012	0.0095	0	0.0011	0	0.0017	0.00018	0.0015	2.93	289.6	151.4	151.4	4	1328.33	1328.31	19.84		5310.32	5310.21	Specific	3	>sp|O75144|ICOSL_HUMAN ICOS ligand OS=Homo sapiens GN=ICOSLG PE=1 SV=2	28	55.0926	controllerType=0 controllerNumber=1 scan=13418		QEHF3_351_LR.13418.13418.4	high-energy collision-induced dissociation
26 | 777022	1	223	R.[+229.16293]C[+57.02146]NTAAPM[+15.99492]WLN[+3226.13225]GTHPSSDEGIVSR.K	R.CNTAAPMWLNGTHPSSDEGIVSR.K	NTerm(TMT6plex / 229.1629); M7(Oxidation / 15.9949); N10(NGlycan / 3226.1323)	HexNAc(6)Hex(7)NeuAc(3)	2.4e-08	1.9e-07	0	0	0	0	2.8e-09	2.4e-08	7.63	587.6	419.4	282.9	5	1194.89	1195.09	1.01	-1	5970.43	5971.42	Specific	10	>sp|P07911|UROM_HUMAN Uromodulin OS=Homo sapiens GN=UMOD PE=1 SV=1	98	49.1762	controllerType=0 controllerNumber=1 scan=11898	C1(Carbamidomethyl / 57.0215)	QEHF3_351_LR.11898.11898.4	high-energy collision-induced dissociation
27 | 777142	1	223	R.[+229.16293]C[+57.02146]NTAAPM[+15.99492]WLN[+3226.13225]GTHPSSDEGIVSR.K	R.CNTAAPMWLNGTHPSSDEGIVSR.K	NTerm(TMT6plex / 229.1629); M7(Oxidation / 15.9949); N10(NGlycan / 3226.1323)	HexNAc(6)Hex(7)NeuAc(3)	4.2e-05	0.00034	0	0	0	0	5.4e-06	4.5e-05	4.37	509.1	234.4	234.4	4	1493.37	1493.61	6.95	-1	5970.46	5971.42	Specific	10	>sp|P07911|UROM_HUMAN Uromodulin OS=Homo sapiens GN=UMOD PE=1 SV=1	98	49.2932	controllerType=0 controllerNumber=1 scan=11928	C1(Carbamidomethyl / 57.0215)	QEHF3_351_LR.11928.11928.4	high-energy collision-induced dissociation
28 | 774542	1	223	R.[+229.16293]C[+57.02146]NTAAPM[+15.99492]WLN[+3226.13225]GTHPSSDEGIVSR.K	R.CNTAAPMWLNGTHPSSDEGIVSR.K	NTerm(TMT6plex / 229.1629); M7(Oxidation / 15.9949); N10(NGlycan / 3226.1323)	HexNAc(6)Hex(7)NeuAc(3)	0.00071	0.0058	0	0	0	0	0.00012	0.001	3.15	260.4	210.2	155.2	4	1493.36	1493.61	1.71	-1	5970.43	5971.42	Specific	10	>sp|P07911|UROM_HUMAN Uromodulin OS=Homo sapiens GN=UMOD PE=1 SV=1	98	48.0753	controllerType=0 controllerNumber=1 scan=11618	C1(Carbamidomethyl / 57.0215)	QEHF3_351_LR.11618.11618.4	high-energy collision-induced dissociation
30 | 781102	1	223	R.[+229.16293]C[+57.02146]NTAAPMWLN[+3226.13225]GTHPSSDEGIVSR.K	R.CNTAAPMWLNGTHPSSDEGIVSR.K	NTerm(TMT6plex / 229.1629); N10(NGlycan / 3226.1323)	HexNAc(6)Hex(7)NeuAc(3)	7.6e-05	0.00061	0	0	0	0	1.1e-05	9.4e-05	4.12	426.7	153.5	153.5	4	1489.37	1489.61	2.34	-1	5954.44	5955.43	Specific	10	>sp|P07911|UROM_HUMAN Uromodulin OS=Homo sapiens GN=UMOD PE=1 SV=1	98	52.8083	controllerType=0 controllerNumber=1 scan=12837	C1(Carbamidomethyl / 57.0215)	QEHF3_351_LR.12837.12837.4	high-energy collision-induced dissociation
326 | 814062	1	499	R.[+229.16293]FALLMTNC[+57.02146]YATPSSN[+3226.13225]ATDPLK[+229.16293].Y	R.FALLMTNCYATPSSNATDPLK.Y	NTerm(TMT6plex / 229.1629); N15(NGlycan / 3226.1323); K21(TMT6plex / 229.1629)	HexNAc(6)Hex(7)NeuAc(3)	1.4e-05	0.00012	0	0	0	0	1.3e-06	1.1e-05	4.85	294.5	294.5	294.5	5	1200.51	1200.72	-3.35	-1	5998.54	5999.56	Specific	15	>sp|P07911|UROM_HUMAN Uromodulin OS=Homo sapiens GN=UMOD PE=1 SV=1	98	75.0273	controllerType=0 controllerNumber=1 scan=18535	C8(Carbamidomethyl / 57.0215)	QEHF3_351_LR.18535.18535.4	high-energy collision-induced dissociation
327 | 799502	1	499	R.[+229.16293]FALLMTNC[+57.02146]YATPSSN[+3226.13225]ATDPLK[+229.16293].Y	R.FALLMTNCYATPSSNATDPLK.Y	NTerm(TMT6plex / 229.1629); N15(NGlycan / 3226.1323); K21(TMT6plex / 229.1629)	HexNAc(6)Hex(7)NeuAc(3)	5.4e-06	4.4e-05	0	0	0	0	4.6e-07	3.8e-06	5.27	275.5	275.5	275.5	6	1000.77	1000.77	4.65		5999.59	5999.56	Specific	15	>sp|P07911|UROM_HUMAN Uromodulin OS=Homo sapiens GN=UMOD PE=1 SV=1	98	69.1955	controllerType=0 controllerNumber=1 scan=17034	C8(Carbamidomethyl / 57.0215)	QEHF3_351_LR.17034.17034.2	high-energy collision-induced dissociation
328 | 800342	1	499	R.[+229.16293]FALLMTNC[+57.02146]YATPSSN[+3226.13225]ATDPLK[+229.16293].Y	R.FALLMTNCYATPSSNATDPLK.Y	NTerm(TMT6plex / 229.1629); N15(NGlycan / 3226.1323); K21(TMT6plex / 229.1629)	HexNAc(6)Hex(7)NeuAc(3)	0.00011	0.00086	0	0	0	0	1.7e-05	0.00014	3.98	218.3	218.3	218.3	6	1000.77	1000.77	2.45		5999.58	5999.56	Specific	15	>sp|P07911|UROM_HUMAN Uromodulin OS=Homo sapiens GN=UMOD PE=1 SV=1	98	69.6099	controllerType=0 controllerNumber=1 scan=17141	C8(Carbamidomethyl / 57.0215)	QEHF3_351_LR.17141.17141.6	high-energy collision-induced dissociation
870 | 684262	3	40	K.[+229.16293]TAVN[+3226.13225]C[+57.02146]SSDFDAC[+57.02146]LITK.A	K.TAVNCSSDFDACLITK.A	NTerm(TMT6plex / 229.1629); N4(NGlycan / 3226.1323)	HexNAc(6)Hex(7)NeuAc(3)	0.001	0.0081	0	0	0	0	0.00016	0.0013	3	255.7	193.1	193.1	4	1315.05	1315.03	11.24		5257.16	5257.1	Specific	4	>sp|P13987|CD59_HUMAN CD59 glycoprotein OS=Homo sapiens GN=CD59 PE=1 SV=1	126	40.7623	controllerType=0 controllerNumber=1 scan=9749	C5(Carbamidomethyl / 57.0215); C12(Carbamidomethyl / 57.0215)	QEHF3_351_LR.9749.9749.3	high-energy collision-induced dissociation
1155 | 779302	6	33	K.[+229.16293]TGVC[+57.02146]PELQADQN[+3226.13225]C[+57.02146]TQEC[+57.02146]VSDSEC[+57.02146]ADNLK[+229.16293].C	K.TGVCPELQADQNCTQECVSDSECADNLK.C	NTerm(TMT6plex / 229.1629); N12(NGlycan / 3226.1323); K28(TMT6plex / 229.1629)	HexNAc(6)Hex(7)NeuAc(3)	2.2e-06	1.8e-05	0	0	0	0	2.4e-07	2e-06	5.65	301.4	301.4	301.4	6	1152.98	1152.97	8.16		6912.83	6912.78	Specific	12	>sp|Q14508|WFDC2_HUMAN WAP four-disulfide core domain protein 2 OS=Homo sapiens GN=WFDC2 PE=1 SV=2	236	51.3047	controllerType=0 controllerNumber=1 scan=12454	C4(Carbamidomethyl / 57.0215); C13(Carbamidomethyl / 57.0215); C17(Carbamidomethyl / 57.0215); C23(Carbamidomethyl / 57.0215)	QEHF3_351_LR.12454.12454.6	high-energy collision-induced dissociation
1535 | 709142	16	67	K.[+229.16293]QVHFFVN[+3226.13225]ASDVDNVK[+229.16293].A	K.QVHFFVNASDVDNVK.A	NTerm(TMT6plex / 229.1629); N7(NGlycan / 3226.1323); K15(TMT6plex / 229.1629)	HexNAc(6)Hex(7)NeuAc(3)	0.00035	0.0028	0	0	0	0	5.9e-05	0.00049	3.46	425.8	256	256	4	1351.6	1351.58	9.86		5403.36	5403.31	Specific	7	>sp|Q96IY4|CBPB2_HUMAN Carboxypeptidase B2 OS=Homo sapiens GN=CPB2 PE=1 SV=2	305	59.4273	controllerType=0 controllerNumber=1 scan=14527		QEHF3_351_LR.14527.14527.4	high-energy collision-induced dissociation
1727 | 696622	27	87	R.[+229.16293]QDQC[+57.02146]IYN[+3226.13225]TTYLNVQR.E	R.QDQCIYNTTYLNVQR.E	NTerm(TMT6plex / 229.1629); N7(NGlycan / 3226.1323)	HexNAc(6)Hex(7)NeuAc(3)	0.0002	0.0016	0	0	0	0	3.2e-05	0.00027	3.7	301.5	228.2	228.2	4	1343.32	1343.55	10.57	-1	5370.25	5371.19	Specific	7	>sp|P02763|A1AG1_HUMAN Alpha-1-acid glycoprotein 1 OS=Homo sapiens GN=ORM1 PE=1 SV=1	70	51.9862	controllerType=0 controllerNumber=1 scan=12628	C4(Carbamidomethyl / 57.0215)	QEHF3_351_LR.12628.12628.4	high-energy collision-induced dissociation
226 | 734902	1	319	K.[+229.16293]QDFN[+3549.21750]ITDISLLEHR.L	K.QDFNITDISLLEHR.L	NTerm(TMT6plex / 229.1629); N4(NGlycan / 3549.2175)	HexNAc(6)Hex(7)NeuAc(2)NeuGc(2)	0.00034	0.0028	0	0	0	0	5.8e-05	0.00048	3.47	306.2	210.5	210.5	4	1370.55	1370.57	-10.38		5479.18	5479.24	Specific	4	>sp|P07911|UROM_HUMAN Uromodulin OS=Homo sapiens GN=UMOD PE=1 SV=1	98	74.5692	controllerType=0 controllerNumber=1 scan=18417		QEHF3_351_LR.18417.18417.4	high-energy collision-induced dissociation
24 | 777422	1	223	R.[+229.16293]C[+57.02146]NTAAPM[+15.99492]WLN[+3242.12716]GTHPSSDEGIVSR.K	R.CNTAAPMWLNGTHPSSDEGIVSR.K	NTerm(TMT6plex / 229.1629); M7(Oxidation / 15.9949); N10(NGlycan / 3242.1272)	HexNAc(6)Hex(7)NeuAc(2)NeuGc(1)	0.00011	0.00091	0	0	0	0	1.8e-05	0.00015	3.95	415.3	267.4	50.3	4	1497.87	1497.61	6.33	1	5988.46	5987.42	Specific	10	>sp|P07911|UROM_HUMAN Uromodulin OS=Homo sapiens GN=UMOD PE=1 SV=1	98	49.7557	controllerType=0 controllerNumber=1 scan=12049	C1(Carbamidomethyl / 57.0215)	QEHF3_351_LR.12049.12049.4	high-energy collision-induced dissociation
51 | 773582	1	223	R.[+229.16293]C[+57.02146]NTAAPM[+15.99492]WLN[+2935.03683]GTHPSSDEGIVSR.K	R.CNTAAPMWLNGTHPSSDEGIVSR.K	NTerm(TMT6plex / 229.1629); M7(Oxidation / 15.9949); N10(NGlycan / 2935.0368)	HexNAc(6)Hex(7)NeuAc(2)	7.1e-05	0.00058	0	0	0	0	1e-05	8.4e-05	4.15	456.5	282	254.8	4	1420.84	1420.84	4.51		5680.35	5680.33	Specific	10	>sp|P07911|UROM_HUMAN Uromodulin OS=Homo sapiens GN=UMOD PE=1 SV=1	98	47.6626	controllerType=0 controllerNumber=1 scan=11513	C1(Carbamidomethyl / 57.0215)	QEHF3_351_LR.11513.11513.4	high-energy collision-induced dissociation
52 | 772902	1	223	R.[+229.16293]C[+57.02146]NTAAPM[+15.99492]WLN[+2935.03683]GTHPSSDEGIVSR.K	R.CNTAAPMWLNGTHPSSDEGIVSR.K	NTerm(TMT6plex / 229.1629); M7(Oxidation / 15.9949); N10(NGlycan / 2935.0368)	HexNAc(6)Hex(7)NeuAc(2)	0.0044	0.034	0	0.012	0	0	0.0004	0.012	2.36	258.1	126.8	49	4	1421.1	1420.84	9.42	1	5681.39	5680.33	Specific	10	>sp|P07911|UROM_HUMAN Uromodulin OS=Homo sapiens GN=UMOD PE=1 SV=1	98	47.1442	controllerType=0 controllerNumber=1 scan=11381	C1(Carbamidomethyl / 57.0215)	QEHF3_351_LR.11381.11381.4	high-energy collision-induced dissociation
411 | 820462	1	499	R.[+229.16293]FALLMTNC[+57.02146]YATPSSN[+2935.03683]ATDPLK[+229.16293].Y	R.FALLMTNCYATPSSNATDPLK.Y	NTerm(TMT6plex / 229.1629); N15(NGlycan / 2935.0368); K21(TMT6plex / 229.1629)	HexNAc(6)Hex(7)NeuAc(2)	8.2e-05	0.00067	0	0	0	0	1.2e-05	0.0001	4.08	248.4	214.2	214.2	4	1427.63	1427.87	8.31	-1	5707.51	5708.47	Specific	15	>sp|P07911|UROM_HUMAN Uromodulin OS=Homo sapiens GN=UMOD PE=1 SV=1	98	77.3468	controllerType=0 controllerNumber=1 scan=19132	C8(Carbamidomethyl / 57.0215)	QEHF3_351_LR.19132.19132.4	high-energy collision-induced dissociation
409 | 820102	1	499	R.[+229.16293]FALLMTNC[+57.02146]YATPSSN[+2951.03175]ATDPLK[+229.16293].Y	R.FALLMTNCYATPSSNATDPLK.Y	NTerm(TMT6plex / 229.1629); N15(NGlycan / 2951.0317); K21(TMT6plex / 229.1629)	HexNAc(6)Hex(7)NeuAc(1)NeuGc(1)	7.3e-05	0.00059	0	0	0	0	1.1e-05	8.8e-05	4.14	251.2	251.2	251.2	4	1431.63	1431.87	8.75	-1	5723.51	5724.46	Specific	15	>sp|P07911|UROM_HUMAN Uromodulin OS=Homo sapiens GN=UMOD PE=1 SV=1	98	77.2649	controllerType=0 controllerNumber=1 scan=19111	C8(Carbamidomethyl / 57.0215)	QEHF3_351_LR.19111.19111.4	high-energy collision-induced dissociation
410 | 821382	1	499	R.[+229.16293]FALLMTNC[+57.02146]YATPSSN[+2951.03175]ATDPLK[+229.16293].Y	R.FALLMTNCYATPSSNATDPLK.Y	NTerm(TMT6plex / 229.1629); N15(NGlycan / 2951.0317); K21(TMT6plex / 229.1629)	HexNAc(6)Hex(7)NeuAc(1)NeuGc(1)	0.00043	0.0035	0	0	0	0	7.3e-05	0.00061	3.36	155.7	127.4	6.5	5	1145.88	1145.7	-15.36	1	5725.38	5724.46	Specific	15	>sp|P07911|UROM_HUMAN Uromodulin OS=Homo sapiens GN=UMOD PE=1 SV=1	98	77.6748	controllerType=0 controllerNumber=1 scan=19216	C8(Carbamidomethyl / 57.0215)	QEHF3_351_LR.19216.19216.4	high-energy collision-induced dissociation
77 | 689222	1	223	R.[+229.16293]C[+57.02146]NTAAPM[+15.99492]WLN[+2643.94142]GTHPSSDEGIVSR.K	R.CNTAAPMWLNGTHPSSDEGIVSR.K	NTerm(TMT6plex / 229.1629); M7(Oxidation / 15.9949); N10(NGlycan / 2643.9414)	HexNAc(6)Hex(7)NeuAc(1)	0.00012	0.00095	0	0	0	0	1.8e-05	0.00016	3.93	347.6	254.3	8	4	1348.07	1348.06	6.88		5389.27	5389.23	Specific	10	>sp|P07911|UROM_HUMAN Uromodulin OS=Homo sapiens GN=UMOD PE=1 SV=1	98	45.7335	controllerType=0 controllerNumber=1 scan=11023	C1(Carbamidomethyl / 57.0215)	QEHF3_351_LR.11023.11023.4	high-energy collision-induced dissociation
470 | 734502	1	499	R.[+229.16293]FALLMTNC[+57.02146]YATPSSN[+2643.94142]ATDPLK[+229.16293].Y	R.FALLMTNCYATPSSNATDPLK.Y	NTerm(TMT6plex / 229.1629); N15(NGlycan / 2643.9414); K21(TMT6plex / 229.1629)	HexNAc(6)Hex(7)NeuAc(1)	0.00014	0.0012	0	0	0	0	2.2e-05	0.00019	3.84	244.4	164.6	12	5	1084.29	1084.28	12.35		5417.44	5417.37	Specific	15	>sp|P07911|UROM_HUMAN Uromodulin OS=Homo sapiens GN=UMOD PE=1 SV=1	98	74.3789	controllerType=0 controllerNumber=1 scan=18368	C8(Carbamidomethyl / 57.0215)	QEHF3_351_LR.18368.18368.3	high-energy collision-induced dissociation
29 | 781222	1	223	R.[+229.16293]C[+57.02146]NTAAPMWLN[+3228.17305]GTHPSSDEGIVSR.K	R.CNTAAPMWLNGTHPSSDEGIVSR.K	NTerm(TMT6plex / 229.1629); N10(NGlycan / 3228.1731)	HexNAc(6)Hex(7)Fuc(4)NeuAc(1)	0.00018	0.0015	0	0	0	0	2.9e-05	0.00024	3.73	470.6	274.4	42.9	4	1490.37	1490.12	-2.36	1	5958.46	5957.47	Specific	10	>sp|P07911|UROM_HUMAN Uromodulin OS=Homo sapiens GN=UMOD PE=1 SV=1	98	52.8472	controllerType=0 controllerNumber=1 scan=12847	C1(Carbamidomethyl / 57.0215)	QEHF3_351_LR.12847.12847.4	high-energy collision-induced dissociation
869 | 684142	3	40	K.[+229.16293]TAVN[+3228.17305]C[+57.02146]SSDFDAC[+57.02146]LITK.A	K.TAVNCSSDFDACLITK.A	NTerm(TMT6plex / 229.1629); N4(NGlycan / 3228.1731)	HexNAc(6)Hex(7)Fuc(4)NeuAc(1)	0.00043	0.0035	0	0	0	0	7e-05	0.00059	3.37	230.9	229.1	37.3	4	1315.77	1315.54	-19.63	1	5260.05	5259.15	Specific	4	>sp|P13987|CD59_HUMAN CD59 glycoprotein OS=Homo sapiens GN=CD59 PE=1 SV=1	126	40.2468	controllerType=0 controllerNumber=1 scan=9617	C5(Carbamidomethyl / 57.0215); C12(Carbamidomethyl / 57.0215)	QEHF3_351_LR.9617.9617.3	high-energy collision-induced dissociation
11 | 776102	1	223	R.[+229.16293]C[+57.02146]NTAAPM[+15.99492]WLN[+3663.28558]GTHPSSDEGIVSR.K	R.CNTAAPMWLNGTHPSSDEGIVSR.K	NTerm(TMT6plex / 229.1629); M7(Oxidation / 15.9949); N10(NGlycan / 3663.2856)	HexNAc(6)Hex(7)Fuc(1)NeuAc(4)	9.7e-06	7.9e-05	0	0	0	0	8.6e-07	7.3e-06	5.01	318.6	311.3	29.1	7	916.242	916.375	11.79	-1	6407.65	6408.58	Specific	10	>sp|P07911|UROM_HUMAN Uromodulin OS=Homo sapiens GN=UMOD PE=1 SV=1	98	48.723	controllerType=0 controllerNumber=1 scan=11782	C1(Carbamidomethyl / 57.0215)	QEHF3_351_LR.11782.11782.4	high-energy collision-induced dissociation
215 | 799422	1	319	K.[+229.16293]QDFN[+3663.28558]ITDISLLEHR.L	K.QDFNITDISLLEHR.L	NTerm(TMT6plex / 229.1629); N4(NGlycan / 3663.2856)	HexNAc(6)Hex(7)Fuc(1)NeuAc(4)	9.4e-05	0.00076	0	0	0	0	1.5e-05	0.00012	4.03	485.1	327.9	327.9	4	1399.09	1399.08	3.24		5593.33	5593.31	Specific	4	>sp|P07911|UROM_HUMAN Uromodulin OS=Homo sapiens GN=UMOD PE=1 SV=1	98	69.068	controllerType=0 controllerNumber=1 scan=17001		QEHF3_351_LR.17001.17001.4	high-energy collision-induced dissociation
216 | 796022	1	319	K.[+229.16293]QDFN[+3663.28558]ITDISLLEHR.L	K.QDFNITDISLLEHR.L	NTerm(TMT6plex / 229.1629); N4(NGlycan / 3663.2856)	HexNAc(6)Hex(7)Fuc(1)NeuAc(4)	7.9e-05	0.00064	0	0	0	0	1.2e-05	9.8e-05	4.1	479.7	343.6	343.6	4	1398.84	1399.08	7.5	-1	5592.35	5593.31	Specific	4	>sp|P07911|UROM_HUMAN Uromodulin OS=Homo sapiens GN=UMOD PE=1 SV=1	98	66.6072	controllerType=0 controllerNumber=1 scan=16366		QEHF3_351_LR.16366.16366.4	high-energy collision-induced dissociation
217 | 795262	1	319	K.[+229.16293]QDFN[+3663.28558]ITDISLLEHR.L	K.QDFNITDISLLEHR.L	NTerm(TMT6plex / 229.1629); N4(NGlycan / 3663.2856)	HexNAc(6)Hex(7)Fuc(1)NeuAc(4)	0.00021	0.0017	0	0	0	0	3.4e-05	0.00028	3.68	409.4	291.6	291.6	4	1398.84	1399.08	7.24	-1	5592.35	5593.31	Specific	4	>sp|P07911|UROM_HUMAN Uromodulin OS=Homo sapiens GN=UMOD PE=1 SV=1	98	66.0618	controllerType=0 controllerNumber=1 scan=16225		QEHF3_351_LR.16225.16225.4	high-energy collision-induced dissociation
218 | 805302	1	319	K.[+229.16293]QDFN[+3663.28558]ITDISLLEHR.L	K.QDFNITDISLLEHR.L	NTerm(TMT6plex / 229.1629); N4(NGlycan / 3663.2856)	HexNAc(6)Hex(7)Fuc(1)NeuAc(4)	0.0002	0.0016	0	0	0	0	3.3e-05	0.00027	3.7	359.2	200.3	200.3	4	1399.31	1399.08	-15.61	1	5594.22	5593.31	Specific	4	>sp|P07911|UROM_HUMAN Uromodulin OS=Homo sapiens GN=UMOD PE=1 SV=1	98	71.4204	controllerType=0 controllerNumber=1 scan=17607		QEHF3_351_LR.17607.17607.4	high-energy collision-induced dissociation
219 | 806622	1	319	K.[+229.16293]QDFN[+3663.28558]ITDISLLEHR.L	K.QDFNITDISLLEHR.L	NTerm(TMT6plex / 229.1629); N4(NGlycan / 3663.2856)	HexNAc(6)Hex(7)Fuc(1)NeuAc(4)	0.00029	0.0024	0	0	0	0	4.9e-05	0.00041	3.53	342.5	202.4	202.4	4	1399.32	1399.08	-12.03	1	5594.24	5593.31	Specific	4	>sp|P07911|UROM_HUMAN Uromodulin OS=Homo sapiens GN=UMOD PE=1 SV=1	98	71.9304	controllerType=0 controllerNumber=1 scan=17738		QEHF3_351_LR.17738.17738.4	high-energy collision-induced dissociation
220 | 798102	1	319	K.[+229.16293]QDFN[+3663.28558]ITDISLLEHR.L	K.QDFNITDISLLEHR.L	NTerm(TMT6plex / 229.1629); N4(NGlycan / 3663.2856)	HexNAc(6)Hex(7)Fuc(1)NeuAc(4)	0.00086	0.007	0	0	0	0	0.00014	0.0012	3.06	249.9	189.7	189.7	4	1398.84	1399.08	7.68	-1	5592.35	5593.31	Specific	4	>sp|P07911|UROM_HUMAN Uromodulin OS=Homo sapiens GN=UMOD PE=1 SV=1	98	68.2365	controllerType=0 controllerNumber=1 scan=16786		QEHF3_351_LR.16786.16786.4	high-energy collision-induced dissociation
239 | 734062	1	319	K.QDFN[+3663.28558]ITDISLLEHR.L	K.QDFNITDISLLEHR.L	N4(NGlycan / 3663.2856)	HexNAc(6)Hex(7)Fuc(1)NeuAc(4)	0.0015	0.012	0	0.0054	0	0.0083	0.00022	0.0054	2.82	228.3	85.1	85.1	4	1341.54	1341.79	2.52	-1	5363.16	5364.15	Specific	4	>sp|P07911|UROM_HUMAN Uromodulin OS=Homo sapiens GN=UMOD PE=1 SV=1	98	74.1297	controllerType=0 controllerNumber=1 scan=18304		QEHF3_351_LR.18304.18304.4	high-energy collision-induced dissociation
1260 | 714542	9	289	K.[+229.16293]LNAENN[+3663.28558]ATFYFK[+229.16293].I	K.LNAENNATFYFK.I	NTerm(TMT6plex / 229.1629); N6(NGlycan / 3663.2856); K12(TMT6plex / 229.1629)	HexNAc(6)Hex(7)Fuc(1)NeuAc(4)	0.00027	0.0022	0	0	0	0	4.7e-05	0.00039	3.56	377.9	162.6	162.6	4	1389.09	1389.08	3.64		5553.32	5553.3	Specific	6	>sp|P01042|KNG1_HUMAN Kininogen-1 OS=Homo sapiens GN=KNG1 PE=1 SV=2	50	63.496	controllerType=0 controllerNumber=1 scan=15565		QEHF3_351_LR.15565.15565.4	high-energy collision-induced dissociation
1395 | 802262	13	372	R.[+229.16293]LAN[+3663.28558]LTQGEDQYYLR.V	R.LANLTQGEDQYYLR.V	NTerm(TMT6plex / 229.1629); N3(NGlycan / 3663.2856)	HexNAc(6)Hex(7)Fuc(1)NeuAc(4)	0.00096	0.0077	0	0	0	0	0.00015	0.0013	3.02	229.9	112.7	112.7	4	1394.84	1394.83	6.43		5576.32	5576.28	Specific	3	>sp|P10909|CLUS_HUMAN Clusterin OS=Homo sapiens GN=CLU PE=1 SV=1	114	70.4481	controllerType=0 controllerNumber=1 scan=17357		QEHF3_351_LR.17357.17357.4	high-energy collision-induced dissociation
1867 | 696062	29	331	R.[+229.16293]LPTTVLN[+3663.28558]ATAK[+229.16293].A	R.LPTTVLNATAK.A	NTerm(TMT6plex / 229.1629); N7(NGlycan / 3663.2856); K11(TMT6plex / 229.1629)	HexNAc(6)Hex(7)Fuc(1)NeuAc(4)	0.0016	0.013	0	0.0053	0	0	0.00024	0.0054	2.79	251.3	186	186	4	1313.33	1313.32	6.39		5250.31	5250.27	Specific	7	>sp|Q9GZM5|YIPF3_HUMAN Protein YIPF3 OS=Homo sapiens GN=YIPF3 PE=1 SV=1	315	50.9634	controllerType=0 controllerNumber=1 scan=12367		QEHF3_351_LR.12367.12367.4	high-energy collision-induced dissociation
1868 | 695902	29	331	R.[+229.16293]LPTTVLN[+3663.28558]ATAK[+229.16293].A	R.LPTTVLNATAK.A	NTerm(TMT6plex / 229.1629); N7(NGlycan / 3663.2856); K11(TMT6plex / 229.1629)	HexNAc(6)Hex(7)Fuc(1)NeuAc(4)	0.00056	0.0045	0	0	0	0	9.3e-05	0.00078	3.25	226.5	201.8	201.8	4	1313.08	1313.32	7.87	-1	5249.31	5250.27	Specific	7	>sp|Q9GZM5|YIPF3_HUMAN Protein YIPF3 OS=Homo sapiens GN=YIPF3 PE=1 SV=1	315	50.3057	controllerType=0 controllerNumber=1 scan=12195		QEHF3_351_LR.12195.12195.4	high-energy collision-induced dissociation
209 | 799342	1	319	K.[+229.16293]QDFN[+3679.28049]ITDISLLEHR.L	K.QDFNITDISLLEHR.L	NTerm(TMT6plex / 229.1629); N4(NGlycan / 3679.2805)	HexNAc(6)Hex(7)Fuc(1)NeuAc(3)NeuGc(1)	3e-06	2.5e-05	0	0	0	0	3e-07	2.5e-06	5.52	543.9	383	383	4	1403.34	1403.08	7.19	1	5610.35	5609.3	Specific	4	>sp|P07911|UROM_HUMAN Uromodulin OS=Homo sapiens GN=UMOD PE=1 SV=1	98	68.9944	controllerType=0 controllerNumber=1 scan=16982		QEHF3_351_LR.16982.16982.4	high-energy collision-induced dissociation
210 | 806182	1	319	K.[+229.16293]QDFN[+3679.28049]ITDISLLEHR.L	K.QDFNITDISLLEHR.L	NTerm(TMT6plex / 229.1629); N4(NGlycan / 3679.2805)	HexNAc(6)Hex(7)Fuc(1)NeuAc(3)NeuGc(1)	0.00043	0.0035	0	0	0	0	7.3e-05	0.00061	3.36	335.7	202.2	202.2	4	1403.32	1403.08	-9.26	1	5610.26	5609.3	Specific	4	>sp|P07911|UROM_HUMAN Uromodulin OS=Homo sapiens GN=UMOD PE=1 SV=1	98	71.7628	controllerType=0 controllerNumber=1 scan=17695		QEHF3_351_LR.17695.17695.4	high-energy collision-induced dissociation
211 | 795742	1	319	K.[+229.16293]QDFN[+3679.28049]ITDISLLEHR.L	K.QDFNITDISLLEHR.L	NTerm(TMT6plex / 229.1629); N4(NGlycan / 3679.2805)	HexNAc(6)Hex(7)Fuc(1)NeuAc(3)NeuGc(1)	0.00066	0.0053	0	0	0	0	0.00011	0.00089	3.18	286.1	155.7	155.7	4	1402.84	1403.08	9.96	-1	5608.36	5609.3	Specific	4	>sp|P07911|UROM_HUMAN Uromodulin OS=Homo sapiens GN=UMOD PE=1 SV=1	98	66.445	controllerType=0 controllerNumber=1 scan=16324		QEHF3_351_LR.16324.16324.4	high-energy collision-induced dissociation
14 | 775662	1	223	R.[+229.16293]C[+57.02146]NTAAPM[+15.99492]WLN[+3372.19016]GTHPSSDEGIVSR.K	R.CNTAAPMWLNGTHPSSDEGIVSR.K	NTerm(TMT6plex / 229.1629); M7(Oxidation / 15.9949); N10(NGlycan / 3372.1902)	HexNAc(6)Hex(7)Fuc(1)NeuAc(3)	2.3e-05	0.00018	0	0	0	0	2.1e-06	1.8e-05	4.64	482.8	376.4	376.4	4	1530.39	1530.13	7.79	1	6118.53	6117.48	Specific	10	>sp|P07911|UROM_HUMAN Uromodulin OS=Homo sapiens GN=UMOD PE=1 SV=1	98	48.4986	controllerType=0 controllerNumber=1 scan=11725	C1(Carbamidomethyl / 57.0215)	QEHF3_351_LR.11725.11725.4	high-energy collision-induced dissociation
15 | 774822	1	223	R.[+229.16293]C[+57.02146]NTAAPM[+15.99492]WLN[+3372.19016]GTHPSSDEGIVSR.K	R.CNTAAPMWLNGTHPSSDEGIVSR.K	NTerm(TMT6plex / 229.1629); M7(Oxidation / 15.9949); N10(NGlycan / 3372.1902)	HexNAc(6)Hex(7)Fuc(1)NeuAc(3)	8.9e-05	0.00072	0	0	0	0	1.3e-05	0.00011	4.05	368.8	203.8	203.8	4	1529.89	1530.13	11.68	-1	6116.55	6117.48	Specific	10	>sp|P07911|UROM_HUMAN Uromodulin OS=Homo sapiens GN=UMOD PE=1 SV=1	98	48.1985	controllerType=0 controllerNumber=1 scan=11649	C1(Carbamidomethyl / 57.0215)	QEHF3_351_LR.11649.11649.4	high-energy collision-induced dissociation
243 | 718182	1	319	K.[+229.16293]QDFN[+3372.19016]ITDISLLEHR.L	K.QDFNITDISLLEHR.L	NTerm(TMT6plex / 229.1629); N4(NGlycan / 3372.1902)	HexNAc(6)Hex(7)Fuc(1)NeuAc(3)	4.8e-05	0.00039	0	0	0	0	6.3e-06	5.2e-05	4.32	522.5	374.5	374.5	4	1326.31	1326.31	3.73		5302.23	5302.21	Specific	4	>sp|P07911|UROM_HUMAN Uromodulin OS=Homo sapiens GN=UMOD PE=1 SV=1	98	66.5995	controllerType=0 controllerNumber=1 scan=16364		QEHF3_351_LR.16364.16364.4	high-energy collision-induced dissociation
245 | 716782	1	319	K.[+229.16293]QDFN[+3372.19016]ITDISLLEHR.L	K.QDFNITDISLLEHR.L	NTerm(TMT6plex / 229.1629); N4(NGlycan / 3372.1902)	HexNAc(6)Hex(7)Fuc(1)NeuAc(3)	0.0017	0.014	0	0.0053	0	0	0.00025	0.0054	2.77	227.9	122.1	122.1	4	1326.32	1326.31	9.07		5302.26	5302.21	Specific	4	>sp|P07911|UROM_HUMAN Uromodulin OS=Homo sapiens GN=UMOD PE=1 SV=1	98	65.5905	controllerType=0 controllerNumber=1 scan=16103		QEHF3_351_LR.16103.16103.4	high-energy collision-induced dissociation
255 | 653822	1	319	K.QDFN[+3372.19016]ITDISLLEHR.L	K.QDFNITDISLLEHR.L	N4(NGlycan / 3372.1902)	HexNAc(6)Hex(7)Fuc(1)NeuAc(3)	0.00051	0.0041	0	0	0	0	8.4e-05	0.00071	3.29	295	252.1	252.1	4	1269.02	1269.02	4.25		5073.07	5073.05	Specific	4	>sp|P07911|UROM_HUMAN Uromodulin OS=Homo sapiens GN=UMOD PE=1 SV=1	98	71.1598	controllerType=0 controllerNumber=1 scan=17540		QEHF3_351_LR.17540.17540.4	high-energy collision-induced dissociation
256 | 654702	1	319	K.QDFN[+3372.19016]ITDISLLEHR.L	K.QDFNITDISLLEHR.L	N4(NGlycan / 3372.1902)	HexNAc(6)Hex(7)Fuc(1)NeuAc(3)	0.0008	0.0065	0	0	0	0	0.00013	0.0011	3.1	263.8	219.4	219.4	4	1269.02	1269.02	3.58		5073.07	5073.05	Specific	4	>sp|P07911|UROM_HUMAN Uromodulin OS=Homo sapiens GN=UMOD PE=1 SV=1	98	71.6732	controllerType=0 controllerNumber=1 scan=17672		QEHF3_351_LR.17672.17672.4	high-energy collision-induced dissociation
322 | 815222	1	499	R.[+229.16293]FALLMTNC[+57.02146]YATPSSN[+3372.19016]ATDPLK[+229.16293].Y	R.FALLMTNCYATPSSNATDPLK.Y	NTerm(TMT6plex / 229.1629); N15(NGlycan / 3372.1902); K21(TMT6plex / 229.1629)	HexNAc(6)Hex(7)Fuc(1)NeuAc(3)	0.00043	0.0035	0	0	0	0	7.1e-05	0.0006	3.37	159.7	159.7	159.7	6	1025.12	1025.11	7.67		6145.67	6145.62	Specific	15	>sp|P07911|UROM_HUMAN Uromodulin OS=Homo sapiens GN=UMOD PE=1 SV=1	98	75.3349	controllerType=0 controllerNumber=1 scan=18614	C8(Carbamidomethyl / 57.0215)	QEHF3_351_LR.18614.18614.4	high-energy collision-induced dissociation
323 | 814622	1	499	R.[+229.16293]FALLMTNC[+57.02146]YATPSSN[+3372.19016]ATDPLK[+229.16293].Y	R.FALLMTNCYATPSSNATDPLK.Y	NTerm(TMT6plex / 229.1629); N15(NGlycan / 3372.1902); K21(TMT6plex / 229.1629)	HexNAc(6)Hex(7)Fuc(1)NeuAc(3)	0.00085	0.0069	0	0	0	0	0.00014	0.0012	3.07	96.3	96.3	96.3	6	1024.94	1025.11	0.15	-1	6144.62	6145.62	Specific	15	>sp|P07911|UROM_HUMAN Uromodulin OS=Homo sapiens GN=UMOD PE=1 SV=1	98	75.1716	controllerType=0 controllerNumber=1 scan=18572	C8(Carbamidomethyl / 57.0215)	QEHF3_351_LR.18572.18572.6	high-energy collision-induced dissociation
599 | 724502	2	67	K.[+229.16293]SVVAPATDGGLN[+3372.19016]LTSTFLR.K	K.SVVAPATDGGLNLTSTFLR.K	NTerm(TMT6plex / 229.1629); N12(NGlycan / 3372.1902)	HexNAc(6)Hex(7)Fuc(1)NeuAc(3)	0.00063	0.0051	0	0	0	0	0.0001	0.00085	3.2	275	162.5	162.5	4	1380.86	1380.85	7.57		5520.42	5520.38	Specific	12	>sp|P41222|PTGDS_HUMAN Prostaglandin-H2 D-isomerase OS=Homo sapiens GN=PTGDS PE=1 SV=1	178	70.2964	controllerType=0 controllerNumber=1 scan=17318		QEHF3_351_LR.17318.17318.3	high-energy collision-induced dissociation
837 | 787582	3	40	K.[+229.16293]TAVN[+3372.19016]C[+57.02146]SSDFDAC[+57.02146]LITK[+229.16293].A	K.TAVNCSSDFDACLITK.A	NTerm(TMT6plex / 229.1629); N4(NGlycan / 3372.1902); K16(TMT6plex / 229.1629)	HexNAc(6)Hex(7)Fuc(1)NeuAc(3)	0.00014	0.0011	0	0	0	0	2.1e-05	0.00018	3.87	371.6	281.4	281.4	4	1408.84	1408.84	5.35		5632.36	5632.33	Specific	4	>sp|P13987|CD59_HUMAN CD59 glycoprotein OS=Homo sapiens GN=CD59 PE=1 SV=1	126	57.9321	controllerType=0 controllerNumber=1 scan=14145	C5(Carbamidomethyl / 57.0215); C12(Carbamidomethyl / 57.0215)	QEHF3_351_LR.14145.14145.4	high-energy collision-induced dissociation
838 | 786622	3	40	K.[+229.16293]TAVN[+3372.19016]C[+57.02146]SSDFDAC[+57.02146]LITK[+229.16293].A	K.TAVNCSSDFDACLITK.A	NTerm(TMT6plex / 229.1629); N4(NGlycan / 3372.1902); K16(TMT6plex / 229.1629)	HexNAc(6)Hex(7)Fuc(1)NeuAc(3)	0.00033	0.0027	0	0	0	0	5.6e-05	0.00047	3.48	363.5	231.3	231.3	4	1409.08	1408.84	-3.22	1	5633.31	5632.33	Specific	4	>sp|P13987|CD59_HUMAN CD59 glycoprotein OS=Homo sapiens GN=CD59 PE=1 SV=1	126	57.3756	controllerType=0 controllerNumber=1 scan=14002	C5(Carbamidomethyl / 57.0215); C12(Carbamidomethyl / 57.0215)	QEHF3_351_LR.14002.14002.4	high-energy collision-induced dissociation
1263 | 712262	9	289	K.[+229.16293]LNAENN[+3372.19016]ATFYFK[+229.16293].I	K.LNAENNATFYFK.I	NTerm(TMT6plex / 229.1629); N6(NGlycan / 3372.1902); K12(TMT6plex / 229.1629)	HexNAc(6)Hex(7)Fuc(1)NeuAc(3)	0.0015	0.012	0	0.0054	0	0.0083	0.00023	0.0054	2.81	289.3	76.3	76.3	4	1316.31	1316.31	5.83		5262.24	5262.21	Specific	6	>sp|P01042|KNG1_HUMAN Kininogen-1 OS=Homo sapiens GN=KNG1 PE=1 SV=2	50	61.4708	controllerType=0 controllerNumber=1 scan=15048		QEHF3_351_LR.15048.15048.4	high-energy collision-induced dissociation
1417 | 722222	13	372	R.[+229.16293]LAN[+3372.19016]LTQGEDQYYLR.V	R.LANLTQGEDQYYLR.V	NTerm(TMT6plex / 229.1629); N3(NGlycan / 3372.1902)	HexNAc(6)Hex(7)Fuc(1)NeuAc(3)	0.0011	0.0088	0	0	0	0	0.00017	0.0014	2.96	223.1	106.2	106.2	4	1322.05	1322.05	2.02		5285.2	5285.19	Specific	3	>sp|P10909|CLUS_HUMAN Clusterin OS=Homo sapiens GN=CLU PE=1 SV=1	114	68.9407	controllerType=0 controllerNumber=1 scan=16968		QEHF3_351_LR.16968.16968.4	high-energy collision-induced dissociation
1435 | 649102	13	372	R.LAN[+3372.19016]LTQGEDQYYLR.V	R.LANLTQGEDQYYLR.V	N3(NGlycan / 3372.1902)	HexNAc(6)Hex(7)Fuc(1)NeuAc(3)	0.00072	0.0059	0	0	0	0	0.00012	0.001	3.14	221.9	159	159	4	1264.77	1264.76	9.61		5056.07	5056.02	Specific	3	>sp|P10909|CLUS_HUMAN Clusterin OS=Homo sapiens GN=CLU PE=1 SV=1	114	68.1666	controllerType=0 controllerNumber=1 scan=16768		QEHF3_351_LR.16768.16768.4	high-energy collision-induced dissociation
1873 | 622022	29	331	R.[+229.16293]LPTTVLN[+3372.19016]ATAK[+229.16293].A	R.LPTTVLNATAK.A	NTerm(TMT6plex / 229.1629); N7(NGlycan / 3372.1902); K11(TMT6plex / 229.1629)	HexNAc(6)Hex(7)Fuc(1)NeuAc(3)	0.00014	0.0011	0	0	0	0	2.1e-05	0.00018	3.86	441	335	335	4	1240.56	1240.55	4.84		4959.2	4959.18	Specific	7	>sp|Q9GZM5|YIPF3_HUMAN Protein YIPF3 OS=Homo sapiens GN=YIPF3 PE=1 SV=1	315	49.7011	controllerType=0 controllerNumber=1 scan=12035		QEHF3_351_LR.12035.12035.4	high-energy collision-induced dissociation
257 | 643342	1	319	K.[+229.16293]QDFN[+3081.09474]ITDISLLEHR.L	K.QDFNITDISLLEHR.L	NTerm(TMT6plex / 229.1629); N4(NGlycan / 3081.0947)	HexNAc(6)Hex(7)Fuc(1)NeuAc(2)	9.2e-07	7.5e-06	0	0	0	0	8.6e-08	7.1e-07	6.04	576.6	414.8	5.5	4	1253.29	1253.53	6.02	-1	5010.14	5011.12	Specific	4	>sp|P07911|UROM_HUMAN Uromodulin OS=Homo sapiens GN=UMOD PE=1 SV=1	98	63.7541	controllerType=0 controllerNumber=1 scan=15631		QEHF3_351_LR.15631.15631.4	high-energy collision-induced dissociation
258 | 644062	1	319	K.[+229.16293]QDFN[+3081.09474]ITDISLLEHR.L	K.QDFNITDISLLEHR.L	NTerm(TMT6plex / 229.1629); N4(NGlycan / 3081.0947)	HexNAc(6)Hex(7)Fuc(1)NeuAc(2)	3.9e-06	3.2e-05	0	0	0	0	3.8e-07	3.3e-06	5.4	511.3	385.8	5.5	4	1253.54	1253.53	5.16		5011.14	5011.12	Specific	4	>sp|P07911|UROM_HUMAN Uromodulin OS=Homo sapiens GN=UMOD PE=1 SV=1	98	64.3065	controllerType=0 controllerNumber=1 scan=15773		QEHF3_351_LR.15773.15773.4	high-energy collision-induced dissociation
266 | 649702	1	319	K.QDFN[+3081.09474]ITDISLLEHR.L	K.QDFNITDISLLEHR.L	N4(NGlycan / 3081.0947)	HexNAc(6)Hex(7)Fuc(1)NeuAc(2)	0.0012	0.0098	0	0.0011	0	0.0017	0.00019	0.0016	2.91	262.9	191.8	14.7	4	1196.25	1196.24	4.38		4781.98	4781.95	Specific	4	>sp|P07911|UROM_HUMAN Uromodulin OS=Homo sapiens GN=UMOD PE=1 SV=1	98	68.6167	controllerType=0 controllerNumber=1 scan=16884		QEHF3_351_LR.16884.16884.4	high-energy collision-induced dissociation
617 | 719422	2	67	K.[+229.16293]SVVAPATDGGLN[+3081.09474]LTSTFLR.K	K.SVVAPATDGGLNLTSTFLR.K	NTerm(TMT6plex / 229.1629); N12(NGlycan / 3081.0947)	HexNAc(6)Hex(7)Fuc(1)NeuAc(2)	7.4e-05	0.0006	0	0	0	0	1.1e-05	9.1e-05	4.13	479	303.1	5.5	4	1308.08	1308.08	5.04		5229.31	5229.28	Specific	12	>sp|P41222|PTGDS_HUMAN Prostaglandin-H2 D-isomerase OS=Homo sapiens GN=PTGDS PE=1 SV=1	178	67.383	controllerType=0 controllerNumber=1 scan=16566		QEHF3_351_LR.16566.16566.4	high-energy collision-induced dissociation
845 | 701702	3	40	K.[+229.16293]TAVN[+3081.09474]C[+57.02146]SSDFDAC[+57.02146]LITK[+229.16293].A	K.TAVNCSSDFDACLITK.A	NTerm(TMT6plex / 229.1629); N4(NGlycan / 3081.0947); K16(TMT6plex / 229.1629)	HexNAc(6)Hex(7)Fuc(1)NeuAc(2)	6.4e-05	0.00052	0	0	0	0	8.6e-06	7.2e-05	4.19	451	318.8	5.5	4	1336.07	1336.06	7.41		5341.27	5341.23	Specific	4	>sp|P13987|CD59_HUMAN CD59 glycoprotein OS=Homo sapiens GN=CD59 PE=1 SV=1	126	55.8565	controllerType=0 controllerNumber=1 scan=13613	C5(Carbamidomethyl / 57.0215); C12(Carbamidomethyl / 57.0215)	QEHF3_351_LR.13613.13613.4	high-energy collision-induced dissociation
846 | 700302	3	40	K.[+229.16293]TAVN[+3081.09474]C[+57.02146]SSDFDAC[+57.02146]LITK[+229.16293].A	K.TAVNCSSDFDACLITK.A	NTerm(TMT6plex / 229.1629); N4(NGlycan / 3081.0947); K16(TMT6plex / 229.1629)	HexNAc(6)Hex(7)Fuc(1)NeuAc(2)	0.00013	0.0011	0	0	0	0	2e-05	0.00017	3.87	321.5	188.6	5.5	4	1335.82	1336.06	6.49	-1	5340.26	5341.23	Specific	4	>sp|P13987|CD59_HUMAN CD59 glycoprotein OS=Homo sapiens GN=CD59 PE=1 SV=1	126	55.3154	controllerType=0 controllerNumber=1 scan=13475	C5(Carbamidomethyl / 57.0215); C12(Carbamidomethyl / 57.0215)	QEHF3_351_LR.13475.13475.4	high-energy collision-induced dissociation
1266 | 634702	9	289	K.[+229.16293]LNAENN[+3081.09474]ATFYFK[+229.16293].I	K.LNAENNATFYFK.I	NTerm(TMT6plex / 229.1629); N6(NGlycan / 3081.0947); K12(TMT6plex / 229.1629)	HexNAc(6)Hex(7)Fuc(1)NeuAc(2)	0.00065	0.0052	0	0	0	0	0.0001	0.00088	3.19	314.5	73.7	14.7	4	1243.29	1243.53	6.49	-1	4970.14	4971.11	Specific	6	>sp|P01042|KNG1_HUMAN Kininogen-1 OS=Homo sapiens GN=KNG1 PE=1 SV=2	50	59.1491	controllerType=0 controllerNumber=1 scan=14456		QEHF3_351_LR.14456.14456.4	high-energy collision-induced dissociation
892 | 625862	3	40	K.[+229.16293]TAVN[+2789.99933]C[+57.02146]SSDFDAC[+57.02146]LITK[+229.16293].A	K.TAVNCSSDFDACLITK.A	NTerm(TMT6plex / 229.1629); N4(NGlycan / 2789.9993); K16(TMT6plex / 229.1629)	HexNAc(6)Hex(7)Fuc(1)NeuAc(1)	0.00096	0.0077	0	0	0	0	0.00015	0.0012	3.02	273.1	113.5	35.9	4	1263.3	1263.29	5.95		5050.16	5050.13	Specific	4	>sp|P13987|CD59_HUMAN CD59 glycoprotein OS=Homo sapiens GN=CD59 PE=1 SV=1	126	53.6233	controllerType=0 controllerNumber=1 scan=13044	C5(Carbamidomethyl / 57.0215); C12(Carbamidomethyl / 57.0215)	QEHF3_351_LR.13044.13044.4	high-energy collision-induced dissociation
1453 | 569862	13	372	R.LAN[+2789.99933]LTQGEDQYYLR.V	R.LANLTQGEDQYYLR.V	N3(NGlycan / 2789.9993)	HexNAc(6)Hex(7)Fuc(1)NeuAc(1)	0.0026	0.021	0	0.01	0	0.016	0.00033	0.01	2.58	258.8	60.4	28.9	4	1119.22	1119.21	1.93		4473.84	4473.83	Specific	3	>sp|P10909|CLUS_HUMAN Clusterin OS=Homo sapiens GN=CLU PE=1 SV=1	114	65.7382	controllerType=0 controllerNumber=1 scan=16141		QEHF3_351_LR.16141.16141.4	high-energy collision-induced dissociation
1788 | 447427	28	593	K.M[+15.99492]AEVIGSKLN[+2789.99933]ISR.K	K.MAEVIGSKLNISR.K	M1(Oxidation / 15.9949); N10(NGlycan / 2789.9993)	HexNAc(6)Hex(7)Fuc(1)NeuAc(1)	0.0022	0.017	0	0.0072	0	0.011	0.00029	0.0072	2.66	307.9	64.8	47.4	3	1408.27	1408.6	4.87	-1	4222.79	4223.78	Specific	10	>sp|Q9NU22|MDN1_HUMAN Midasin OS=Homo sapiens GN=MDN1 PE=1 SV=2	324	32.0264	controllerType=0 controllerNumber=1 scan=7510		QEHF3_351_LR.7510.7510.3	high-energy collision-induced dissociation
1962 | 456427	34	315	R.[+229.16293]SC[+57.02146]PAC[+57.02146]PGSN[+2498.90391]ITIR.N	R.SCPACPGSNITIR.N	NTerm(TMT6plex / 229.1629); N9(NGlycan / 2498.9039)	HexNAc(6)Hex(7)Fuc(1)	2.7e-06	2.2e-05	0	0	0	0	2.8e-07	2.3e-06	5.57	553.9	384.8	384.8	4	1040.94	1040.94	-1.94		4160.73	4160.73	Specific	9	>sp|P05164|PERM_HUMAN Myeloperoxidase OS=Homo sapiens GN=MPO PE=1 SV=1	88	38.388	controllerType=0 controllerNumber=1 scan=9143	C2(Carbamidomethyl / 57.0215); C5(Carbamidomethyl / 57.0215)	QEHF3_351_LR.9143.9143.4	high-energy collision-induced dissociation
1963 | 457067	34	315	R.[+229.16293]SC[+57.02146]PAC[+57.02146]PGSN[+2498.90391]ITIR.N	R.SCPACPGSNITIR.N	NTerm(TMT6plex / 229.1629); N9(NGlycan / 2498.9039)	HexNAc(6)Hex(7)Fuc(1)	0.0011	0.0087	0	0	0	0	0.00017	0.0014	2.97	282.4	128.3	128.3	4	1040.94	1040.94	-2.52		4160.72	4160.73	Specific	9	>sp|P05164|PERM_HUMAN Myeloperoxidase OS=Homo sapiens GN=MPO PE=1 SV=1	88	38.6746	controllerType=0 controllerNumber=1 scan=9216	C2(Carbamidomethyl / 57.0215); C5(Carbamidomethyl / 57.0215)	QEHF3_351_LR.9216.9216.4	high-energy collision-induced dissociation
438 | 711222	1	499	R.[+229.16293]FALLMTNC[+57.02146]YATPSSN[+2772.98401]ATDPLK[+229.16293].Y	R.FALLMTNCYATPSSNATDPLK.Y	NTerm(TMT6plex / 229.1629); N15(NGlycan / 2772.984); K21(TMT6plex / 229.1629)	HexNAc(6)Hex(6)NeuAc(2)	3.4e-06	2.8e-05	0	0	0	0	3.4e-07	2.9e-06	5.46	246.4	246.4	246.4	6	925.08	925.242	5.79	-1	5545.44	5546.41	Specific	15	>sp|P07911|UROM_HUMAN Uromodulin OS=Homo sapiens GN=UMOD PE=1 SV=1	98	60.902	controllerType=0 controllerNumber=1 scan=14903	C8(Carbamidomethyl / 57.0215)	QEHF3_351_LR.14903.14903.6	high-energy collision-induced dissociation
439 | 711142	1	499	R.[+229.16293]FALLMTNC[+57.02146]YATPSSN[+2772.98401]ATDPLK[+229.16293].Y	R.FALLMTNCYATPSSNATDPLK.Y	NTerm(TMT6plex / 229.1629); N15(NGlycan / 2772.984); K21(TMT6plex / 229.1629)	HexNAc(6)Hex(6)NeuAc(2)	9.3e-05	0.00076	0	0	0	0	1.4e-05	0.00012	4.03	207.2	207.2	207.2	6	925.246	925.242	4.48		5546.44	5546.41	Specific	15	>sp|P07911|UROM_HUMAN Uromodulin OS=Homo sapiens GN=UMOD PE=1 SV=1	98	60.8737	controllerType=0 controllerNumber=1 scan=14896	C8(Carbamidomethyl / 57.0215)	QEHF3_351_LR.14896.14896.6	high-energy collision-induced dissociation
440 | 711382	1	499	R.[+229.16293]FALLMTNC[+57.02146]YATPSSN[+2772.98401]ATDPLK[+229.16293].Y	R.FALLMTNCYATPSSNATDPLK.Y	NTerm(TMT6plex / 229.1629); N15(NGlycan / 2772.984); K21(TMT6plex / 229.1629)	HexNAc(6)Hex(6)NeuAc(2)	0.0017	0.014	0	0.0053	0	0	0.00025	0.0054	2.76	200.6	200.6	200.6	4	1387.37	1387.36	5.68		5546.45	5546.41	Specific	15	>sp|P07911|UROM_HUMAN Uromodulin OS=Homo sapiens GN=UMOD PE=1 SV=1	98	60.9641	controllerType=0 controllerNumber=1 scan=14919	C8(Carbamidomethyl / 57.0215)	QEHF3_351_LR.14919.14919.4	high-energy collision-induced dissociation
441 | 728142	1	499	R.[+229.16293]FALLMTNC[+57.02146]YATPSSN[+2772.98401]ATDPLK[+229.16293].Y	R.FALLMTNCYATPSSNATDPLK.Y	NTerm(TMT6plex / 229.1629); N15(NGlycan / 2772.984); K21(TMT6plex / 229.1629)	HexNAc(6)Hex(6)NeuAc(2)	0.0017	0.013	0	0.0053	0	0	0.00024	0.0054	2.78	139.2	139.2	139.2	5	1109.87	1110.09	-11.98	-1	5545.34	5546.41	Specific	15	>sp|P07911|UROM_HUMAN Uromodulin OS=Homo sapiens GN=UMOD PE=1 SV=1	98	71.9065	controllerType=0 controllerNumber=1 scan=17732	C8(Carbamidomethyl / 57.0215)	QEHF3_351_LR.17732.17732.4	high-energy collision-induced dissociation
634 | 649782	2	67	K.[+229.16293]SVVAPATDGGLN[+2772.98401]LTSTFLR.K	K.SVVAPATDGGLNLTSTFLR.K	NTerm(TMT6plex / 229.1629); N12(NGlycan / 2772.984)	HexNAc(6)Hex(6)NeuAc(2)	0.00053	0.0043	0	0	0	0	8.6e-05	0.00072	3.28	244.5	127.2	127.2	4	1230.81	1231.05	6.75	-1	4920.2	4921.17	Specific	12	>sp|P41222|PTGDS_HUMAN Prostaglandin-H2 D-isomerase OS=Homo sapiens GN=PTGDS PE=1 SV=1	178	68.6473	controllerType=0 controllerNumber=1 scan=16892		QEHF3_351_LR.16892.16892.4	high-energy collision-induced dissociation
635 | 650222	2	67	K.[+229.16293]SVVAPATDGGLN[+2772.98401]LTSTFLR.K	K.SVVAPATDGGLNLTSTFLR.K	NTerm(TMT6plex / 229.1629); N12(NGlycan / 2772.984)	HexNAc(6)Hex(6)NeuAc(2)	0.0012	0.0096	0	0.0011	0	0	0.00019	0.0016	2.92	221.4	118.2	118.2	4	1231.06	1231.05	8.05		4921.21	4921.17	Specific	12	>sp|P41222|PTGDS_HUMAN Prostaglandin-H2 D-isomerase OS=Homo sapiens GN=PTGDS PE=1 SV=1	178	68.7873	controllerType=0 controllerNumber=1 scan=16928		QEHF3_351_LR.16928.16928.4	high-energy collision-induced dissociation
633 | 629022	2	67	K.[+229.16293]SVVAPATDGGLN[+2788.97892]LTSTFLR.K	K.SVVAPATDGGLNLTSTFLR.K	NTerm(TMT6plex / 229.1629); N12(NGlycan / 2788.9789)	HexNAc(6)Hex(6)NeuAc(1)NeuGc(1)	0.00021	0.0017	0	0	0	0	3.6e-05	0.0003	3.67	260.1	122.8	15.7	5	988.433	988.239	-6.77	1	4938.14	4937.17	Specific	12	>sp|P41222|PTGDS_HUMAN Prostaglandin-H2 D-isomerase OS=Homo sapiens GN=PTGDS PE=1 SV=1	178	55.1903	controllerType=0 controllerNumber=1 scan=13443		QEHF3_351_LR.13443.13443.4	high-energy collision-induced dissociation
894 | 626902	3	40	K.[+229.16293]TAVN[+2788.97892]C[+57.02146]SSDFDAC[+57.02146]LITK[+229.16293].A	K.TAVNCSSDFDACLITK.A	NTerm(TMT6plex / 229.1629); N4(NGlycan / 2788.9789); K16(TMT6plex / 229.1629)	HexNAc(6)Hex(6)NeuAc(1)NeuGc(1)	1.6e-05	0.00013	0	0	0	0	1.4e-06	1.2e-05	4.79	336.7	313.2	6.5	5	1010.84	1010.63	7.8	1	5050.16	5049.11	Specific	4	>sp|P13987|CD59_HUMAN CD59 glycoprotein OS=Homo sapiens GN=CD59 PE=1 SV=1	126	54.1341	controllerType=0 controllerNumber=1 scan=13174	C5(Carbamidomethyl / 57.0215); C12(Carbamidomethyl / 57.0215)	QEHF3_351_LR.13174.13174.4	high-energy collision-induced dissociation
1335 | 763942	11	247	R.[+229.16293]YFYN[+2788.97892]GTSMAC[+57.02146]ETFQYGGC[+57.02146]MGNGNNFVTEK.E	R.YFYNGTSMACETFQYGGCMGNGNNFVTEK.E	NTerm(TMT6plex / 229.1629); N4(NGlycan / 2788.9789)	HexNAc(6)Hex(6)NeuAc(1)NeuGc(1)	0.0062	0.048	0	0.012	0	0.017	0.00045	0.012	2.2	147.7	85.4	14.6	6	1061.6	1061.76	9.29	-1	6364.55	6365.5	Specific	4	>sp|P02760|AMBP_HUMAN Protein AMBP OS=Homo sapiens GN=AMBP PE=1 SV=1	69	39.6476	controllerType=0 controllerNumber=1 scan=9464	C10(Carbamidomethyl / 57.0215); C18(Carbamidomethyl / 57.0215)	QEHF3_351_LR.9464.9464.3	high-energy collision-induced dissociation
677 | 579622	2	67	K.[+229.16293]SVVAPATDGGLN[+2481.88859]LTSTFLR.K	K.SVVAPATDGGLNLTSTFLR.K	NTerm(TMT6plex / 229.1629); N12(NGlycan / 2481.8886)	HexNAc(6)Hex(6)NeuAc(1)	1.2e-08	1e-07	0	0	0	0	1.6e-09	1.4e-08	7.9	637.7	439.3	12.6	4	1158.27	1158.27	0.48		4630.08	4630.07	Specific	12	>sp|P41222|PTGDS_HUMAN Prostaglandin-H2 D-isomerase OS=Homo sapiens GN=PTGDS PE=1 SV=1	178	72.3891	controllerType=0 controllerNumber=1 scan=17856		QEHF3_351_LR.17856.17856.4	high-energy collision-induced dissociation
678 | 570902	2	67	K.[+229.16293]SVVAPATDGGLN[+2481.88859]LTSTFLR.K	K.SVVAPATDGGLNLTSTFLR.K	NTerm(TMT6plex / 229.1629); N12(NGlycan / 2481.8886)	HexNAc(6)Hex(6)NeuAc(1)	0.00023	0.0019	0	0	0	0	3.8e-05	0.00031	3.64	378.1	149	149	4	1158.02	1158.27	-5.44	-1	4629.05	4630.07	Specific	12	>sp|P41222|PTGDS_HUMAN Prostaglandin-H2 D-isomerase OS=Homo sapiens GN=PTGDS PE=1 SV=1	178	66.4027	controllerType=0 controllerNumber=1 scan=16313		QEHF3_351_LR.16313.16313.4	high-energy collision-induced dissociation
679 | 570542	2	67	K.[+229.16293]SVVAPATDGGLN[+2481.88859]LTSTFLR.K	K.SVVAPATDGGLNLTSTFLR.K	NTerm(TMT6plex / 229.1629); N12(NGlycan / 2481.8886)	HexNAc(6)Hex(6)NeuAc(1)	0.00032	0.0026	0	0	0	0	5.4e-05	0.00045	3.5	257.7	152.8	152.8	4	1158	1158.27	-19.47	-1	4628.98	4630.07	Specific	12	>sp|P41222|PTGDS_HUMAN Prostaglandin-H2 D-isomerase OS=Homo sapiens GN=PTGDS PE=1 SV=1	178	66.2169	controllerType=0 controllerNumber=1 scan=16265		QEHF3_351_LR.16265.16265.4	high-energy collision-induced dissociation
939 | 636582	3	40	K.[+229.16293]TAVN[+2482.90899]C[+57.02146]SSDFDAC[+57.02146]LITK[+229.16293].A	K.TAVNCSSDFDACLITK.A	NTerm(TMT6plex / 229.1629); N4(NGlycan / 2482.909); K16(TMT6plex / 229.1629)	HexNAc(6)Hex(6)Fuc(2)	0.00047	0.0038	0	0	0	0	7.8e-05	0.00066	3.33	247	141.3	141.3	4	1186.77	1186.52	6.17	1	4744.08	4743.04	Specific	4	>sp|P13987|CD59_HUMAN CD59 glycoprotein OS=Homo sapiens GN=CD59 PE=1 SV=1	126	60.1871	controllerType=0 controllerNumber=1 scan=14721	C5(Carbamidomethyl / 57.0215); C12(Carbamidomethyl / 57.0215)	QEHF3_351_LR.14721.14721.4	high-energy collision-induced dissociation
996 | 562262	3	40	K.TAVN[+2482.90899]C[+57.02146]SSDFDAC[+57.02146]LITK[+229.16293].A	K.TAVNCSSDFDACLITK.A	N4(NGlycan / 2482.909); K16(TMT6plex / 229.1629)	HexNAc(6)Hex(6)Fuc(2)	0.00071	0.0057	0	0	0	0	0.00012	0.00099	3.15	228.9	140.3	140.3	4	1129.48	1129.23	0.94	1	4514.89	4513.88	Specific	4	>sp|P13987|CD59_HUMAN CD59 glycoprotein OS=Homo sapiens GN=CD59 PE=1 SV=1	126	60.6425	controllerType=0 controllerNumber=1 scan=14837	C5(Carbamidomethyl / 57.0215); C12(Carbamidomethyl / 57.0215)	QEHF3_351_LR.14837.14837.4	high-energy collision-induced dissociation
246 | 726302	1	319	K.[+229.16293]QDFN[+3258.12208]ITDISLLEHR.L	K.QDFNITDISLLEHR.L	NTerm(TMT6plex / 229.1629); N4(NGlycan / 3258.1221)	HexNAc(6)Hex(6)Fuc(1)NeuGc(3)	0.00077	0.0062	0	0	0	0	0.00013	0.0011	3.11	234.3	187.8	187.8	4	1297.77	1297.79	-16.67		5188.06	5188.15	Specific	4	>sp|P07911|UROM_HUMAN Uromodulin OS=Homo sapiens GN=UMOD PE=1 SV=1	98	71.1753	controllerType=0 controllerNumber=1 scan=17544		QEHF3_351_LR.17544.17544.4	high-energy collision-induced dissociation
1265 | 714822	9	289	K.[+229.16293]LNAENN[+3258.12208]ATFYFK[+229.16293].I	K.LNAENNATFYFK.I	NTerm(TMT6plex / 229.1629); N6(NGlycan / 3258.1221); K12(TMT6plex / 229.1629)	HexNAc(6)Hex(6)Fuc(1)NeuGc(3)	0.00047	0.0038	0	0	0	0	7.9e-05	0.00067	3.33	249.7	141.4	141.4	4	1288.05	1287.79	4.49	1	5149.16	5148.14	Specific	6	>sp|P01042|KNG1_HUMAN Kininogen-1 OS=Homo sapiens GN=KNG1 PE=1 SV=2	50	63.6719	controllerType=0 controllerNumber=1 scan=15610		QEHF3_351_LR.15610.15610.4	high-energy collision-induced dissociation
332 | 801942	1	499	R.[+229.16293]FALLMTNC[+57.02146]YATPSSN[+3210.13734]ATDPLK[+229.16293].Y	R.FALLMTNCYATPSSNATDPLK.Y	NTerm(TMT6plex / 229.1629); N15(NGlycan / 3210.1373); K21(TMT6plex / 229.1629)	HexNAc(6)Hex(6)Fuc(1)NeuAc(3)	1.2e-06	9.7e-06	0	0	0	0	1.1e-07	9.5e-07	5.92	344	344	196.1	6	997.933	998.101	-0.2	-1	5982.56	5983.57	Specific	15	>sp|P07911|UROM_HUMAN Uromodulin OS=Homo sapiens GN=UMOD PE=1 SV=1	98	70.3125	controllerType=0 controllerNumber=1 scan=17322	C8(Carbamidomethyl / 57.0215)	QEHF3_351_LR.17322.17322.6	high-energy collision-induced dissociation
333 | 803142	1	499	R.[+229.16293]FALLMTNC[+57.02146]YATPSSN[+3210.13734]ATDPLK[+229.16293].Y	R.FALLMTNCYATPSSNATDPLK.Y	NTerm(TMT6plex / 229.1629); N15(NGlycan / 3210.1373); K21(TMT6plex / 229.1629)	HexNAc(6)Hex(6)Fuc(1)NeuAc(3)	3.2e-05	0.00026	0	0	0	0	4e-06	3.3e-05	4.49	330.6	330.6	133.7	4	1496.39	1496.65	-1.77	-1	5982.55	5983.57	Specific	15	>sp|P07911|UROM_HUMAN Uromodulin OS=Homo sapiens GN=UMOD PE=1 SV=1	98	70.701	controllerType=0 controllerNumber=1 scan=17422	C8(Carbamidomethyl / 57.0215)	QEHF3_351_LR.17422.17422.4	high-energy collision-induced dissociation
334 | 807382	1	499	R.[+229.16293]FALLMTNC[+57.02146]YATPSSN[+3210.13734]ATDPLK[+229.16293].Y	R.FALLMTNCYATPSSNATDPLK.Y	NTerm(TMT6plex / 229.1629); N15(NGlycan / 3210.1373); K21(TMT6plex / 229.1629)	HexNAc(6)Hex(6)Fuc(1)NeuAc(3)	0.00015	0.0012	0	0	0	0	2.3e-05	0.0002	3.81	261.4	261.4	261.4	4	1496.89	1496.65	-7.78	1	5984.52	5983.57	Specific	15	>sp|P07911|UROM_HUMAN Uromodulin OS=Homo sapiens GN=UMOD PE=1 SV=1	98	72.2181	controllerType=0 controllerNumber=1 scan=17812	C8(Carbamidomethyl / 57.0215)	QEHF3_351_LR.17812.17812.4	high-energy collision-induced dissociation
335 | 801582	1	499	R.[+229.16293]FALLMTNC[+57.02146]YATPSSN[+3210.13734]ATDPLK[+229.16293].Y	R.FALLMTNCYATPSSNATDPLK.Y	NTerm(TMT6plex / 229.1629); N15(NGlycan / 3210.1373); K21(TMT6plex / 229.1629)	HexNAc(6)Hex(6)Fuc(1)NeuAc(3)	0.0002	0.0016	0	0	0	0	3.2e-05	0.00026	3.7	245.9	245.9	245.9	4	1496.64	1496.65	-5.35		5983.54	5983.57	Specific	15	>sp|P07911|UROM_HUMAN Uromodulin OS=Homo sapiens GN=UMOD PE=1 SV=1	98	70.1608	controllerType=0 controllerNumber=1 scan=17283	C8(Carbamidomethyl / 57.0215)	QEHF3_351_LR.17283.17283.4	high-energy collision-induced dissociation
336 | 816302	1	499	R.[+229.16293]FALLMTNC[+57.02146]YATPSSN[+3210.13734]ATDPLK[+229.16293].Y	R.FALLMTNCYATPSSNATDPLK.Y	NTerm(TMT6plex / 229.1629); N15(NGlycan / 3210.1373); K21(TMT6plex / 229.1629)	HexNAc(6)Hex(6)Fuc(1)NeuAc(3)	0.00014	0.0012	0	0	0	0	2.2e-05	0.00018	3.85	156.8	156.8	156.8	6	998.104	998.101	3.73		5983.59	5983.57	Specific	15	>sp|P07911|UROM_HUMAN Uromodulin OS=Homo sapiens GN=UMOD PE=1 SV=1	98	75.7603	controllerType=0 controllerNumber=1 scan=18724	C8(Carbamidomethyl / 57.0215)	QEHF3_351_LR.18724.18724.6	high-energy collision-induced dissociation
606 | 724102	2	67	K.[+229.16293]SVVAPATDGGLN[+3210.13734]LTSTFLR.K	K.SVVAPATDGGLNLTSTFLR.K	NTerm(TMT6plex / 229.1629); N12(NGlycan / 3210.1373)	HexNAc(6)Hex(6)Fuc(1)NeuAc(3)	6.2e-07	5e-06	0	0	0	0	4.1e-08	3e-07	6.21	493.1	394	394	5	1072.67	1072.47	-5.51	1	5359.3	5358.32	Specific	12	>sp|P41222|PTGDS_HUMAN Prostaglandin-H2 D-isomerase OS=Homo sapiens GN=PTGDS PE=1 SV=1	178	70.0715	controllerType=0 controllerNumber=1 scan=17260		QEHF3_351_LR.17260.17260.4	high-energy collision-induced dissociation
1156 | 779142	6	33	K.[+229.16293]TGVC[+57.02146]PELQADQN[+3210.13734]C[+57.02146]TQEC[+57.02146]VSDSEC[+57.02146]ADNLK[+229.16293].C	K.TGVCPELQADQNCTQECVSDSECADNLK.C	NTerm(TMT6plex / 229.1629); N12(NGlycan / 3210.1373); K28(TMT6plex / 229.1629)	HexNAc(6)Hex(6)Fuc(1)NeuAc(3)	9.4e-07	7.6e-06	0	0	0	0	9.2e-08	7.6e-07	6.03	331.7	331.7	331.7	6	1150.14	1150.3	3.96	-1	6895.81	6896.78	Specific	12	>sp|Q14508|WFDC2_HUMAN WAP four-disulfide core domain protein 2 OS=Homo sapiens GN=WFDC2 PE=1 SV=2	236	51.2465	controllerType=0 controllerNumber=1 scan=12439	C4(Carbamidomethyl / 57.0215); C13(Carbamidomethyl / 57.0215); C17(Carbamidomethyl / 57.0215); C23(Carbamidomethyl / 57.0215)	QEHF3_351_LR.12439.12439.6	high-energy collision-induced dissociation
1477 | 709422	14	447	K.[+229.16293]ALPQPQN[+3210.13734]VTSLLGC[+57.02146]TH.-	K.ALPQPQNVTSLLGCTH.-	NTerm(TMT6plex / 229.1629); N7(NGlycan / 3210.1373)	HexNAc(6)Hex(6)Fuc(1)NeuAc(3)	0.00031	0.0025	0	0	0	0	5.1e-05	0.00043	3.5	295.5	157.4	157.4	4	1294.56	1294.55	5.95		5175.21	5175.18	Specific	7	>sp|P02790|HEMO_HUMAN Hemopexin OS=Homo sapiens GN=HPX PE=1 SV=2	74	59.674	controllerType=0 controllerNumber=1 scan=14590	C14(Carbamidomethyl / 57.0215)	QEHF3_351_LR.14590.14590.4	high-energy collision-induced dissociation
1536 | 714462	16	67	K.QVHFFVN[+3210.13734]ASDVDNVK[+229.16293].A	K.QVHFFVNASDVDNVK.A	N7(NGlycan / 3210.1373); K15(TMT6plex / 229.1629)	HexNAc(6)Hex(6)Fuc(1)NeuAc(3)	0.0059	0.046	0	0.012	0	0.017	0.00043	0.012	2.23	227.3	68.6	68.6	4	1290.05	1290.29	3.99	-1	5157.17	5158.15	Specific	7	>sp|Q96IY4|CBPB2_HUMAN Carboxypeptidase B2 OS=Homo sapiens GN=CPB2 PE=1 SV=2	305	63.3472	controllerType=0 controllerNumber=1 scan=15527		QEHF3_351_LR.15527.15527.4	high-energy collision-induced dissociation
249 | 718942	1	319	K.[+229.16293]QDFN[+3226.13225]ITDISLLEHR.L	K.QDFNITDISLLEHR.L	NTerm(TMT6plex / 229.1629); N4(NGlycan / 3226.1323)	HexNAc(6)Hex(6)Fuc(1)NeuAc(2)NeuGc(1)	0.00032	0.0026	0	0	0	0	5.4e-05	0.00045	3.49	357	257.2	257.2	4	1289.8	1289.79	7.4		5156.19	5156.16	Specific	4	>sp|P07911|UROM_HUMAN Uromodulin OS=Homo sapiens GN=UMOD PE=1 SV=1	98	67.1308	controllerType=0 controllerNumber=1 scan=16501		QEHF3_351_LR.16501.16501.4	high-energy collision-induced dissociation
413 | 797542	1	499	R.[+229.16293]FALLMTNC[+57.02146]YATPSSN[+2919.04192]ATDPLK[+229.16293].Y	R.FALLMTNCYATPSSNATDPLK.Y	NTerm(TMT6plex / 229.1629); N15(NGlycan / 2919.0419); K21(TMT6plex / 229.1629)	HexNAc(6)Hex(6)Fuc(1)NeuAc(2)	0.00013	0.0011	0	0	0	0	1.9e-05	0.00016	3.89	261.5	240.6	173.8	4	1423.62	1423.87	-1.22	-1	5691.46	5692.47	Specific	15	>sp|P07911|UROM_HUMAN Uromodulin OS=Homo sapiens GN=UMOD PE=1 SV=1	98	67.8599	controllerType=0 controllerNumber=1 scan=16689	C8(Carbamidomethyl / 57.0215)	QEHF3_351_LR.16689.16689.4	high-energy collision-induced dissociation
414 | 800422	1	499	R.[+229.16293]FALLMTNC[+57.02146]YATPSSN[+2919.04192]ATDPLK[+229.16293].Y	R.FALLMTNCYATPSSNATDPLK.Y	NTerm(TMT6plex / 229.1629); N15(NGlycan / 2919.0419); K21(TMT6plex / 229.1629)	HexNAc(6)Hex(6)Fuc(1)NeuAc(2)	0.00022	0.0018	0	0	0	0	3.7e-05	0.0003	3.66	223.4	223.4	172.7	4	1423.86	1423.87	-7.56		5692.43	5692.47	Specific	15	>sp|P07911|UROM_HUMAN Uromodulin OS=Homo sapiens GN=UMOD PE=1 SV=1	98	69.6415	controllerType=0 controllerNumber=1 scan=17149	C8(Carbamidomethyl / 57.0215)	QEHF3_351_LR.17149.17149.4	high-energy collision-induced dissociation
629 | 648062	2	67	K.[+229.16293]SVVAPATDGGLN[+2919.04192]LTSTFLR.K	K.SVVAPATDGGLNLTSTFLR.K	NTerm(TMT6plex / 229.1629); N12(NGlycan / 2919.0419)	HexNAc(6)Hex(6)Fuc(1)NeuAc(2)	0.00025	0.002	0	0	0	0	4.1e-05	0.00034	3.6	404.5	239.5	239.5	4	1267.57	1267.56	3.2		5067.24	5067.23	Specific	12	>sp|P41222|PTGDS_HUMAN Prostaglandin-H2 D-isomerase OS=Homo sapiens GN=PTGDS PE=1 SV=1	178	67.4292	controllerType=0 controllerNumber=1 scan=16578		QEHF3_351_LR.16578.16578.4	high-energy collision-induced dissociation
878 | 702782	3	40	K.[+229.16293]TAVN[+2919.04192]C[+57.02146]SSDFDAC[+57.02146]LITK[+229.16293].A	K.TAVNCSSDFDACLITK.A	NTerm(TMT6plex / 229.1629); N4(NGlycan / 2919.0419); K16(TMT6plex / 229.1629)	HexNAc(6)Hex(6)Fuc(1)NeuAc(2)	7.1e-05	0.00058	0	0	0	0	1e-05	8.5e-05	4.15	478.6	335.4	335.4	4	1295.55	1295.55	2.86		5179.19	5179.18	Specific	4	>sp|P13987|CD59_HUMAN CD59 glycoprotein OS=Homo sapiens GN=CD59 PE=1 SV=1	126	56.3213	controllerType=0 controllerNumber=1 scan=13732	C5(Carbamidomethyl / 57.0215); C12(Carbamidomethyl / 57.0215)	QEHF3_351_LR.13732.13732.4	high-energy collision-induced dissociation
879 | 699062	3	40	K.[+229.16293]TAVN[+2919.04192]C[+57.02146]SSDFDAC[+57.02146]LITK[+229.16293].A	K.TAVNCSSDFDACLITK.A	NTerm(TMT6plex / 229.1629); N4(NGlycan / 2919.0419); K16(TMT6plex / 229.1629)	HexNAc(6)Hex(6)Fuc(1)NeuAc(2)	0.00071	0.0057	0	0	0	0	0.00012	0.00098	3.15	233.9	155.6	155.6	4	1295.55	1295.55	0.31		5179.18	5179.18	Specific	4	>sp|P13987|CD59_HUMAN CD59 glycoprotein OS=Homo sapiens GN=CD59 PE=1 SV=1	126	54.2166	controllerType=0 controllerNumber=1 scan=13195	C5(Carbamidomethyl / 57.0215); C12(Carbamidomethyl / 57.0215)	QEHF3_351_LR.13195.13195.4	high-energy collision-induced dissociation
874 | 709782	3	40	K.[+229.16293]TAVN[+2935.03683]C[+57.02146]SSDFDAC[+57.02146]LITK[+229.16293].A	K.TAVNCSSDFDACLITK.A	NTerm(TMT6plex / 229.1629); N4(NGlycan / 2935.0368); K16(TMT6plex / 229.1629)	HexNAc(6)Hex(6)Fuc(1)NeuAc(1)NeuGc(1)	2.5e-06	2e-05	0	0	0	0	2.7e-07	2.2e-06	5.61	535.7	425.3	34.5	4	1299.8	1299.55	0.83	1	5196.18	5195.17	Specific	4	>sp|P13987|CD59_HUMAN CD59 glycoprotein OS=Homo sapiens GN=CD59 PE=1 SV=1	126	60.0386	controllerType=0 controllerNumber=1 scan=14683	C5(Carbamidomethyl / 57.0215); C12(Carbamidomethyl / 57.0215)	QEHF3_351_LR.14683.14683.4	high-energy collision-induced dissociation
875 | 703302	3	40	K.[+229.16293]TAVN[+2935.03683]C[+57.02146]SSDFDAC[+57.02146]LITK[+229.16293].A	K.TAVNCSSDFDACLITK.A	NTerm(TMT6plex / 229.1629); N4(NGlycan / 2935.0368); K16(TMT6plex / 229.1629)	HexNAc(6)Hex(6)Fuc(1)NeuAc(1)NeuGc(1)	7.3e-05	0.00059	0	0	0	0	1.1e-05	9e-05	4.14	443.1	331.1	33.8	4	1299.82	1299.55	19.35	1	5196.28	5195.17	Specific	4	>sp|P13987|CD59_HUMAN CD59 glycoprotein OS=Homo sapiens GN=CD59 PE=1 SV=1	126	56.5449	controllerType=0 controllerNumber=1 scan=13789	C5(Carbamidomethyl / 57.0215); C12(Carbamidomethyl / 57.0215)	QEHF3_351_LR.13789.13789.4	high-energy collision-induced dissociation
876 | 703782	3	40	K.[+229.16293]TAVN[+2935.03683]C[+57.02146]SSDFDAC[+57.02146]LITK[+229.16293].A	K.TAVNCSSDFDACLITK.A	NTerm(TMT6plex / 229.1629); N4(NGlycan / 2935.0368); K16(TMT6plex / 229.1629)	HexNAc(6)Hex(6)Fuc(1)NeuAc(1)NeuGc(1)	6.9e-05	0.00056	0	0	0	0	9.5e-06	7.9e-05	4.16	298.5	230.2	230.2	5	1039.85	1039.84	12.65		5195.24	5195.17	Specific	4	>sp|P13987|CD59_HUMAN CD59 glycoprotein OS=Homo sapiens GN=CD59 PE=1 SV=1	126	56.7441	controllerType=0 controllerNumber=1 scan=13840	C5(Carbamidomethyl / 57.0215); C12(Carbamidomethyl / 57.0215)	QEHF3_351_LR.13840.13840.4	high-energy collision-induced dissociation
924 | 627302	3	40	K.[+229.16293]TAVN[+2627.94650]C[+57.02146]SSDFDAC[+57.02146]LITK[+229.16293].A	K.TAVNCSSDFDACLITK.A	NTerm(TMT6plex / 229.1629); N4(NGlycan / 2627.9465); K16(TMT6plex / 229.1629)	HexNAc(6)Hex(6)Fuc(1)NeuAc(1)	4.1e-05	0.00033	0	0	0	0	5.1e-06	4.3e-05	4.39	489.2	304.1	27	4	1222.78	1222.78	4.5		4888.1	4888.08	Specific	4	>sp|P13987|CD59_HUMAN CD59 glycoprotein OS=Homo sapiens GN=CD59 PE=1 SV=1	126	54.3068	controllerType=0 controllerNumber=1 scan=13218	C5(Carbamidomethyl / 57.0215); C12(Carbamidomethyl / 57.0215)	QEHF3_351_LR.13218.13218.4	high-energy collision-induced dissociation
925 | 629782	3	40	K.[+229.16293]TAVN[+2627.94650]C[+57.02146]SSDFDAC[+57.02146]LITK[+229.16293].A	K.TAVNCSSDFDACLITK.A	NTerm(TMT6plex / 229.1629); N4(NGlycan / 2627.9465); K16(TMT6plex / 229.1629)	HexNAc(6)Hex(6)Fuc(1)NeuAc(1)	0.0007	0.0057	0	0	0	0	0.00012	0.00096	3.16	266.2	187.6	187.6	4	1222.52	1222.78	-2.85	-1	4887.06	4888.08	Specific	4	>sp|P13987|CD59_HUMAN CD59 glycoprotein OS=Homo sapiens GN=CD59 PE=1 SV=1	126	55.7112	controllerType=0 controllerNumber=1 scan=13576	C5(Carbamidomethyl / 57.0215); C12(Carbamidomethyl / 57.0215)	QEHF3_351_LR.13576.13576.4	high-energy collision-induced dissociation
844 | 701742	3	40	K.[+229.16293]TAVN[+3096.06926]C[+57.02146]SSDFDAC[+57.02146]LITK[+229.16293].A	K.TAVNCSSDFDACLITK.A	NTerm(TMT6plex / 229.1629); N4(NGlycan / 3096.0693); K16(TMT6plex / 229.1629)	HexNAc(6)Hex(5)Fuc(1)NeuGc(3)	0.00051	0.0041	0	0	0	0	8.3e-05	0.0007	3.29	279.6	227.3	227.3	4	1340.08	1339.81	13.26	1	5357.28	5356.2	Specific	4	>sp|P13987|CD59_HUMAN CD59 glycoprotein OS=Homo sapiens GN=CD59 PE=1 SV=1	126	55.899	controllerType=0 controllerNumber=1 scan=13624	C5(Carbamidomethyl / 57.0215); C12(Carbamidomethyl / 57.0215)	QEHF3_351_LR.13624.13624.4	high-energy collision-induced dissociation
369 | 825062	1	499	R.[+229.16293]FALLMTNC[+57.02146]YATPSSN[+3048.08451]ATDPLK[+229.16293].Y	R.FALLMTNCYATPSSNATDPLK.Y	NTerm(TMT6plex / 229.1629); N15(NGlycan / 3048.0845); K21(TMT6plex / 229.1629)	HexNAc(6)Hex(5)Fuc(1)NeuAc(3)	0.00038	0.0031	0	0	0	0	6.6e-05	0.00055	3.42	90.7	90.7	59.3	5	1164.89	1165.11	-16.62	-1	5820.41	5821.52	Specific	15	>sp|P07911|UROM_HUMAN Uromodulin OS=Homo sapiens GN=UMOD PE=1 SV=1	98	79.0363	controllerType=0 controllerNumber=1 scan=19565	C8(Carbamidomethyl / 57.0215)	QEHF3_351_LR.19565.19565.2	high-energy collision-induced dissociation
1158 | 779262	6	33	K.[+229.16293]TGVC[+57.02146]PELQADQN[+3048.08451]C[+57.02146]TQEC[+57.02146]VSDSEC[+57.02146]ADNLK[+229.16293].C	K.TGVCPELQADQNCTQECVSDSECADNLK.C	NTerm(TMT6plex / 229.1629); N12(NGlycan / 3048.0845); K28(TMT6plex / 229.1629)	HexNAc(6)Hex(5)Fuc(1)NeuAc(3)	4.8e-06	3.9e-05	0	0	0	0	4.3e-07	3.6e-06	5.31	287.9	287.9	185.1	6	1123.3	1123.29	6.69		6734.77	6734.73	Specific	12	>sp|Q14508|WFDC2_HUMAN WAP four-disulfide core domain protein 2 OS=Homo sapiens GN=WFDC2 PE=1 SV=2	236	51.2931	controllerType=0 controllerNumber=1 scan=12451	C4(Carbamidomethyl / 57.0215); C13(Carbamidomethyl / 57.0215); C17(Carbamidomethyl / 57.0215); C23(Carbamidomethyl / 57.0215)	QEHF3_351_LR.12451.12451.6	high-energy collision-induced dissociation
259 | 638302	1	319	K.[+229.16293]QDFN[+3064.07943]ITDISLLEHR.L	K.QDFNITDISLLEHR.L	NTerm(TMT6plex / 229.1629); N4(NGlycan / 3064.0794)	HexNAc(6)Hex(5)Fuc(1)NeuAc(2)NeuGc(1)	0.00055	0.0044	0	0	0	0	9e-05	0.00075	3.26	263.7	148.3	148.3	4	1249.04	1249.28	6.08	-1	4993.13	4994.1	Specific	4	>sp|P07911|UROM_HUMAN Uromodulin OS=Homo sapiens GN=UMOD PE=1 SV=1	98	61.2552	controllerType=0 controllerNumber=1 scan=14993		QEHF3_351_LR.14993.14993.4	high-energy collision-induced dissociation
267 | 650062	1	319	K.QDFN[+3064.07943]ITDISLLEHR.L	K.QDFNITDISLLEHR.L	N4(NGlycan / 3064.0794)	HexNAc(6)Hex(5)Fuc(1)NeuAc(2)NeuGc(1)	0.0059	0.046	0	0.012	0	0.0067	0.00044	0.012	2.23	359.7	111.5	111.5	3	1588.98	1588.98	-1.11		4764.93	4764.94	Specific	4	>sp|P07911|UROM_HUMAN Uromodulin OS=Homo sapiens GN=UMOD PE=1 SV=1	98	68.7757	controllerType=0 controllerNumber=1 scan=16925		QEHF3_351_LR.16925.16925.3	high-energy collision-induced dissociation
268 | 650262	1	319	K.QDFN[+3064.07943]ITDISLLEHR.L	K.QDFNITDISLLEHR.L	N4(NGlycan / 3064.0794)	HexNAc(6)Hex(5)Fuc(1)NeuAc(2)NeuGc(1)	0.0014	0.012	0	0.0044	0	0.0067	0.00021	0.0044	2.84	322.4	113.7	113.7	4	1191.99	1191.99	0.54		4764.94	4764.94	Specific	4	>sp|P07911|UROM_HUMAN Uromodulin OS=Homo sapiens GN=UMOD PE=1 SV=1	98	68.814	controllerType=0 controllerNumber=1 scan=16935		QEHF3_351_LR.16935.16935.4	high-energy collision-induced dissociation
270 | 649342	1	319	K.QDFN[+3064.07943]ITDISLLEHR.L	K.QDFNITDISLLEHR.L	N4(NGlycan / 3064.0794)	HexNAc(6)Hex(5)Fuc(1)NeuAc(2)NeuGc(1)	0.0036	0.028	0	0.011	0	0.0067	0.00037	0.011	2.45	251.8	81.1	81.1	4	1191.99	1191.99	3.31		4764.96	4764.94	Specific	4	>sp|P07911|UROM_HUMAN Uromodulin OS=Homo sapiens GN=UMOD PE=1 SV=1	98	68.271	controllerType=0 controllerNumber=1 scan=16795		QEHF3_351_LR.16795.16795.4	high-energy collision-induced dissociation
363 | 794022	1	499	R.[+229.16293]FALLMTNC[+57.02146]YATPSSN[+3064.07943]ATDPLK[+229.16293].Y	R.FALLMTNCYATPSSNATDPLK.Y	NTerm(TMT6plex / 229.1629); N15(NGlycan / 3064.0794); K21(TMT6plex / 229.1629)	HexNAc(6)Hex(5)Fuc(1)NeuAc(2)NeuGc(1)	0.00016	0.0013	0	0	0	0	2.5e-05	0.00021	3.79	195.7	195.7	195.7	6	973.764	973.758	6.23		5837.55	5837.51	Specific	15	>sp|P07911|UROM_HUMAN Uromodulin OS=Homo sapiens GN=UMOD PE=1 SV=1	98	63.2807	controllerType=0 controllerNumber=1 scan=15510	C8(Carbamidomethyl / 57.0215)	QEHF3_351_LR.15510.15510.6	high-energy collision-induced dissociation
1276 | 560262	9	289	K.[+229.16293]LNAENN[+2772.98401]ATFYFK[+229.16293].I	K.LNAENNATFYFK.I	NTerm(TMT6plex / 229.1629); N6(NGlycan / 2772.984); K12(TMT6plex / 229.1629)	HexNAc(6)Hex(5)Fuc(1)NeuAc(1)NeuGc(1)	0.0011	0.0088	0	0	0	0	0.00017	0.0014	2.96	262.6	116.3	116.3	4	1166.76	1166.51	7.17	1	4664.04	4663	Specific	6	>sp|P01042|KNG1_HUMAN Kininogen-1 OS=Homo sapiens GN=KNG1 PE=1 SV=2	50	59.8461	controllerType=0 controllerNumber=1 scan=14634		QEHF3_351_LR.14634.14634.4	high-energy collision-induced dissociation
653 | 660302	2	67	K.[+229.16293]SVVAPATDGGLN[+2465.89368]LTSTFLRK.N	K.SVVAPATDGGLNLTSTFLRK.N	NTerm(TMT6plex / 229.1629); N12(NGlycan / 2465.8937)	HexNAc(6)Hex(5)Fuc(1)NeuAc(1)	0.00038	0.0031	0	0	0	0	6.5e-05	0.00055	3.42	295.3	222.4	35.7	4	1186.03	1186.3	-11.48	-1	4741.12	4742.17	Specific	12	>sp|P41222|PTGDS_HUMAN Prostaglandin-H2 D-isomerase OS=Homo sapiens GN=PTGDS PE=1 SV=1	178	74.9656	controllerType=0 controllerNumber=1 scan=18519		QEHF3_351_LR.18519.18519.4	high-energy collision-induced dissociation
654 | 660262	2	67	K.[+229.16293]SVVAPATDGGLN[+2465.89368]LTSTFLRK.N	K.SVVAPATDGGLNLTSTFLRK.N	NTerm(TMT6plex / 229.1629); N12(NGlycan / 2465.8937)	HexNAc(6)Hex(5)Fuc(1)NeuAc(1)	0.0007	0.0057	0	0	0	0	0.00012	0.00097	3.16	249.9	182	38.2	3	1581.04	1581.4	-12.93	-1	4741.11	4742.17	Specific	12	>sp|P41222|PTGDS_HUMAN Prostaglandin-H2 D-isomerase OS=Homo sapiens GN=PTGDS PE=1 SV=1	178	74.9495	controllerType=0 controllerNumber=1 scan=18515		QEHF3_351_LR.18515.18515.3	high-energy collision-induced dissociation
680 | 580102	2	67	K.[+229.16293]SVVAPATDGGLN[+2465.89368]LTSTFLR.K	K.SVVAPATDGGLNLTSTFLR.K	NTerm(TMT6plex / 229.1629); N12(NGlycan / 2465.8937)	HexNAc(6)Hex(5)Fuc(1)NeuAc(1)	6.7e-10	5.4e-09	0	0	0	0	9.7e-11	7.8e-10	9.17	655	474.6	34.3	4	1154.02	1154.28	-7.41	-1	4613.04	4614.08	Specific	12	>sp|P41222|PTGDS_HUMAN Prostaglandin-H2 D-isomerase OS=Homo sapiens GN=PTGDS PE=1 SV=1	178	72.656	controllerType=0 controllerNumber=1 scan=17925		QEHF3_351_LR.17925.17925.4	high-energy collision-induced dissociation
942 | 559422	3	40	K.[+229.16293]TAVN[+2465.89368]C[+57.02146]SSDFDAC[+57.02146]LITK[+229.16293].A	K.TAVNCSSDFDACLITK.A	NTerm(TMT6plex / 229.1629); N4(NGlycan / 2465.8937); K16(TMT6plex / 229.1629)	HexNAc(6)Hex(5)Fuc(1)NeuAc(1)	2.9e-05	0.00024	0	0	0	0	3.6e-06	3e-05	4.53	533.4	378.4	35.9	4	1182.26	1182.26	-6.38		4726	4726.03	Specific	4	>sp|P13987|CD59_HUMAN CD59 glycoprotein OS=Homo sapiens GN=CD59 PE=1 SV=1	126	59.4389	controllerType=0 controllerNumber=1 scan=14530	C5(Carbamidomethyl / 57.0215); C12(Carbamidomethyl / 57.0215)	QEHF3_351_LR.14530.14530.4	high-energy collision-induced dissociation
533 | 661022	1	499	R.[+229.16293]FALLMTNC[+57.02146]YATPSSN[+2028.74035]ATDPLK[+229.16293].Y	R.FALLMTNCYATPSSNATDPLK.Y	NTerm(TMT6plex / 229.1629); N15(NGlycan / 2028.7404); K21(TMT6plex / 229.1629)	HexNAc(6)Hex(5)	1.2e-06	9.4e-06	0	0	0	0	1.1e-07	8.9e-07	5.94	504.3	457.2	457.2	4	1201.54	1201.3	-4.83	1	4803.15	4802.17	Specific	15	>sp|P07911|UROM_HUMAN Uromodulin OS=Homo sapiens GN=UMOD PE=1 SV=1	98	75.6786	controllerType=0 controllerNumber=1 scan=18703	C8(Carbamidomethyl / 57.0215)	QEHF3_351_LR.18703.18703.4	high-energy collision-induced dissociation
757 | 496619	2	67	K.[+229.16293]SVVAPATDGGLN[+2157.78295]LTSTFLR.K	K.SVVAPATDGGLNLTSTFLR.K	NTerm(TMT6plex / 229.1629); N12(NGlycan / 2157.7829)	HexNAc(6)Hex(4)NeuAc(1)	4e-08	3.3e-07	0	0	0	0	3.9e-09	3.2e-08	7.4	597.4	414.4	414.4	4	1076.98	1077.25	-11.25	-1	4304.92	4305.97	Specific	12	>sp|P41222|PTGDS_HUMAN Prostaglandin-H2 D-isomerase OS=Homo sapiens GN=PTGDS PE=1 SV=1	178	69.4355	controllerType=0 controllerNumber=1 scan=17096		QEHF3_351_LR.17096.17096.4	high-energy collision-induced dissociation
758 | 497699	2	67	K.[+229.16293]SVVAPATDGGLN[+2157.78295]LTSTFLR.K	K.SVVAPATDGGLNLTSTFLR.K	NTerm(TMT6plex / 229.1629); N12(NGlycan / 2157.7829)	HexNAc(6)Hex(4)NeuAc(1)	6.3e-05	0.00051	0	0	0	0	8.3e-06	6.9e-05	4.2	518.3	346.8	346.8	3	1435.65	1435.99	-7.49	-1	4304.93	4305.97	Specific	12	>sp|P41222|PTGDS_HUMAN Prostaglandin-H2 D-isomerase OS=Homo sapiens GN=PTGDS PE=1 SV=1	178	70.1686	controllerType=0 controllerNumber=1 scan=17285		QEHF3_351_LR.17285.17285.3	high-energy collision-induced dissociation
759 | 500825	2	67	K.[+229.16293]SVVAPATDGGLN[+2157.78295]LTSTFLR.K	K.SVVAPATDGGLNLTSTFLR.K	NTerm(TMT6plex / 229.1629); N12(NGlycan / 2157.7829)	HexNAc(6)Hex(4)NeuAc(1)	0.00016	0.0013	0	0	0	0	2.5e-05	0.00021	3.79	408	178.8	178.8	4	1077	1077.25	4.4	-1	4304.98	4305.97	Specific	12	>sp|P41222|PTGDS_HUMAN Prostaglandin-H2 D-isomerase OS=Homo sapiens GN=PTGDS PE=1 SV=1	178	72.6792	controllerType=0 controllerNumber=1 scan=17931		QEHF3_351_LR.17931.17931.4	high-energy collision-induced dissociation
1179 | 776782	6	33	K.[+229.16293]TGVC[+57.02146]PELQADQN[+2157.78295]C[+57.02146]TQEC[+57.02146]VSDSEC[+57.02146]ADNLK[+229.16293].C	K.TGVCPELQADQNCTQECVSDSECADNLK.C	NTerm(TMT6plex / 229.1629); N12(NGlycan / 2157.7829); K28(TMT6plex / 229.1629)	HexNAc(6)Hex(4)NeuAc(1)	2.2e-06	1.8e-05	0	0	0	0	2.4e-07	1.9e-06	5.65	315.9	315.9	47	6	974.918	974.911	7.99		5844.47	5844.43	Specific	12	>sp|Q14508|WFDC2_HUMAN WAP four-disulfide core domain protein 2 OS=Homo sapiens GN=WFDC2 PE=1 SV=2	236	48.9382	controllerType=0 controllerNumber=1 scan=11837	C4(Carbamidomethyl / 57.0215); C13(Carbamidomethyl / 57.0215); C17(Carbamidomethyl / 57.0215); C23(Carbamidomethyl / 57.0215)	QEHF3_351_LR.11837.11837.6	high-energy collision-induced dissociation
767 | 501185	2	67	K.[+229.16293]SVVAPATDGGLN[+2012.74544]LTSTFLRK.N	K.SVVAPATDGGLNLTSTFLRK.N	NTerm(TMT6plex / 229.1629); N12(NGlycan / 2012.7454)	HexNAc(6)Hex(4)Fuc(1)	0.00041	0.0033	0	0	0	0	6.9e-05	0.00058	3.39	230.2	173.7	173.7	4	1072.75	1073.01	-14.9	-1	4287.96	4289.03	Specific	12	>sp|P41222|PTGDS_HUMAN Prostaglandin-H2 D-isomerase OS=Homo sapiens GN=PTGDS PE=1 SV=1	178	73.1687	controllerType=0 controllerNumber=1 scan=18057		QEHF3_351_LR.18057.18057.4	high-energy collision-induced dissociation
128 | 550742	1	223	R.[+229.16293]C[+57.02146]NTAAPMWLN[+1866.68753]GTHPSSDEGIVSR.K	R.CNTAAPMWLNGTHPSSDEGIVSR.K	NTerm(TMT6plex / 229.1629); N10(NGlycan / 1866.6875)	HexNAc(6)Hex(4)	0.00046	0.0037	0	0	0	0	7.7e-05	0.00065	3.34	272.8	164.3	164.3	4	1150.01	1149.75	3.29	1	4597	4595.98	Specific	10	>sp|P07911|UROM_HUMAN Uromodulin OS=Homo sapiens GN=UMOD PE=1 SV=1	98	53.7696	controllerType=0 controllerNumber=1 scan=13081	C1(Carbamidomethyl / 57.0215)	QEHF3_351_LR.13081.13081.4	high-energy collision-induced dissociation
813 | 400238	2	67	K.[+229.16293]SVVAPATDGGLN[+1866.68753]LTSTFLR.K	K.SVVAPATDGGLNLTSTFLR.K	NTerm(TMT6plex / 229.1629); N12(NGlycan / 1866.6875)	HexNAc(6)Hex(4)	0.00017	0.0014	0	0	0	0	2.7e-05	0.00023	3.76	300.1	265.3	265.3	4	1004.7	1004.47	-20.07	1	4015.8	4014.87	Specific	12	>sp|P41222|PTGDS_HUMAN Prostaglandin-H2 D-isomerase OS=Homo sapiens GN=PTGDS PE=1 SV=1	178	53.8637	controllerType=0 controllerNumber=1 scan=13105		QEHF3_351_LR.13105.13105.4	high-energy collision-induced dissociation
765 | 498219	2	67	K.[+229.16293]SVVAPATDGGLN[+2142.80843]LTSTFLR.K	K.SVVAPATDGGLNLTSTFLR.K	NTerm(TMT6plex / 229.1629); N12(NGlycan / 2142.8084)	HexNAc(6)Hex(3)Fuc(3)	0.0013	0.01	0	0.0011	0	0.0017	0.00019	0.0016	2.89	242.6	109.7	109.7	4	1073.76	1073.5	2.6	1	4292.01	4290.99	Specific	12	>sp|P41222|PTGDS_HUMAN Prostaglandin-H2 D-isomerase OS=Homo sapiens GN=PTGDS PE=1 SV=1	178	70.4096	controllerType=0 controllerNumber=1 scan=17347		QEHF3_351_LR.17347.17347.4	high-energy collision-induced dissociation
691 | 583462	2	67	K.[+229.16293]SVVAPATDGGLN[+2303.84086]LTSTFLRK.N	K.SVVAPATDGGLNLTSTFLRK.N	NTerm(TMT6plex / 229.1629); N12(NGlycan / 2303.8409)	HexNAc(6)Hex(3)Fuc(2)NeuGc(1)	0.00032	0.0026	0	0	0	0	5.3e-05	0.00044	3.5	262.2	226.5	226.5	4	1145.52	1145.79	-13.04	-1	4579.06	4580.12	Specific	12	>sp|P41222|PTGDS_HUMAN Prostaglandin-H2 D-isomerase OS=Homo sapiens GN=PTGDS PE=1 SV=1	178	75.525	controllerType=0 controllerNumber=1 scan=18663		QEHF3_351_LR.18663.18663.4	high-energy collision-induced dissociation
725 | 578782	2	67	K.[+229.16293]SVVAPATDGGLN[+2303.84086]LTSTFLR.K	K.SVVAPATDGGLNLTSTFLR.K	NTerm(TMT6plex / 229.1629); N12(NGlycan / 2303.8409)	HexNAc(6)Hex(3)Fuc(2)NeuGc(1)	0.0011	0.0086	0	0	0	0	0.00017	0.0014	2.97	268.3	92.6	92.6	4	1113.51	1113.76	0.57	-1	4451.03	4452.03	Specific	12	>sp|P41222|PTGDS_HUMAN Prostaglandin-H2 D-isomerase OS=Homo sapiens GN=PTGDS PE=1 SV=1	178	71.8601	controllerType=0 controllerNumber=1 scan=17720		QEHF3_351_LR.17720.17720.4	high-energy collision-induced dissociation
1118 | 486939	5	145	K.[+229.16293]VC[+57.02146]QDC[+57.02146]PLLAPLN[+2303.84086]DTR.V	K.VCQDCPLLAPLNDTR.V	NTerm(TMT6plex / 229.1629); N12(NGlycan / 2303.8409)	HexNAc(6)Hex(3)Fuc(2)NeuGc(1)	0.0009	0.0073	0	0	0	0	0.00014	0.0012	3.05	277.6	174.2	174.2	4	1077.21	1076.97	-4.27	1	4305.84	4304.85	Specific	12	>sp|P02765|FETUA_HUMAN Alpha-2-HS-glycoprotein OS=Homo sapiens GN=AHSG PE=1 SV=1	71	62.5545	controllerType=0 controllerNumber=1 scan=15325	C2(Carbamidomethyl / 57.0215); C5(Carbamidomethyl / 57.0215)	QEHF3_351_LR.15325.15325.4	high-energy collision-induced dissociation
681 | 579382	2	67	K.[+229.16293]SVVAPATDGGLN[+2464.87328]LTSTFLR.K	K.SVVAPATDGGLNLTSTFLR.K	NTerm(TMT6plex / 229.1629); N12(NGlycan / 2464.8733)	HexNAc(6)Hex(3)Fuc(1)NeuGc(2)	9.7e-08	7.9e-07	0	0	0	0	1.1e-08	8.4e-08	7.01	598.4	423.2	423.2	4	1153.77	1154.02	-1.4	-1	4612.05	4613.06	Specific	12	>sp|P41222|PTGDS_HUMAN Prostaglandin-H2 D-isomerase OS=Homo sapiens GN=PTGDS PE=1 SV=1	178	72.144	controllerType=0 controllerNumber=1 scan=17793		QEHF3_351_LR.17793.17793.4	high-energy collision-induced dissociation
690 | 584142	2	67	K.[+229.16293]SVVAPATDGGLN[+2432.88345]LTSTFLR.K	K.SVVAPATDGGLNLTSTFLR.K	NTerm(TMT6plex / 229.1629); N12(NGlycan / 2432.8834)	HexNAc(6)Hex(3)Fuc(1)NeuAc(2)	0.00033	0.0026	0	0	0	0	5.5e-05	0.00046	3.49	377.2	123.9	123.9	4	1145.77	1146.02	-0.11	-1	4580.07	4581.07	Specific	12	>sp|P41222|PTGDS_HUMAN Prostaglandin-H2 D-isomerase OS=Homo sapiens GN=PTGDS PE=1 SV=1	178	76.0862	controllerType=0 controllerNumber=1 scan=18808		QEHF3_351_LR.18808.18808.4	high-energy collision-induced dissociation
1170 | 778102	6	33	K.[+229.16293]TGVC[+57.02146]PELQADQN[+2432.88345]C[+57.02146]TQEC[+57.02146]VSDSEC[+57.02146]ADNLK[+229.16293].C	K.TGVCPELQADQNCTQECVSDSECADNLK.C	NTerm(TMT6plex / 229.1629); N12(NGlycan / 2432.8834); K28(TMT6plex / 229.1629)	HexNAc(6)Hex(3)Fuc(1)NeuAc(2)	3.5e-06	2.9e-05	0	0	0	0	3.5e-07	3e-06	5.45	310.9	289.9	289.9	6	1020.76	1020.76	3.7		6119.55	6119.53	Specific	12	>sp|Q14508|WFDC2_HUMAN WAP four-disulfide core domain protein 2 OS=Homo sapiens GN=WFDC2 PE=1 SV=2	236	50.3197	controllerType=0 controllerNumber=1 scan=12199	C4(Carbamidomethyl / 57.0215); C13(Carbamidomethyl / 57.0215); C17(Carbamidomethyl / 57.0215); C23(Carbamidomethyl / 57.0215)	QEHF3_351_LR.12199.12199.6	high-energy collision-induced dissociation
1229 | 791022	8	83	R.[+229.16293]ADGTVNQIEGEATPVN[+2432.88345]LTEPAKLEVK[+229.16293].F	R.ADGTVNQIEGEATPVNLTEPAKLEVK.F	NTerm(TMT6plex / 229.1629); N16(NGlycan / 2432.8834); K26(TMT6plex / 229.1629)	HexNAc(6)Hex(3)Fuc(1)NeuAc(2)	0.0014	0.011	0	0.0033	0	0.0051	0.00021	0.0033	2.85	139.2	139.2	79.4	6	936.623	936.609	14.61		5614.7	5614.62	Specific	16	>sp|P05090|APOD_HUMAN Apolipoprotein D OS=Homo sapiens GN=APOD PE=1 SV=1	83	60.1328	controllerType=0 controllerNumber=1 scan=14707		QEHF3_351_LR.14707.14707.6	high-energy collision-induced dissociation
1478 | 481699	14	447	K.[+229.16293]ALPQPQN[+2432.88345]VTSLLGC[+57.02146]TH.-	K.ALPQPQNVTSLLGCTH.-	NTerm(TMT6plex / 229.1629); N7(NGlycan / 2432.8834)	HexNAc(6)Hex(3)Fuc(1)NeuAc(2)	0.0014	0.011	0	0.0022	0	0.0034	0.00021	0.0022	2.85	300.5	83.2	83.2	4	1100.26	1100.24	17.69		4398	4397.93	Specific	7	>sp|P02790|HEMO_HUMAN Hemopexin OS=Homo sapiens GN=HPX PE=1 SV=2	74	59.1763	controllerType=0 controllerNumber=1 scan=14463	C14(Carbamidomethyl / 57.0215)	QEHF3_351_LR.14463.14463.4	high-energy collision-induced dissociation
658 | 582822	2	67	K.[+229.16293]SVVAPATDGGLN[+2448.87836]LTSTFLRK.N	K.SVVAPATDGGLNLTSTFLRK.N	NTerm(TMT6plex / 229.1629); N12(NGlycan / 2448.8784)	HexNAc(6)Hex(3)Fuc(1)NeuAc(1)NeuGc(1)	0.00092	0.0074	0	0	0	0	0.00015	0.0012	3.04	252.6	98	98	4	1181.78	1182.05	-13.65	-1	4724.09	4725.16	Specific	12	>sp|P41222|PTGDS_HUMAN Prostaglandin-H2 D-isomerase OS=Homo sapiens GN=PTGDS PE=1 SV=1	178	74.8368	controllerType=0 controllerNumber=1 scan=18486		QEHF3_351_LR.18486.18486.4	high-energy collision-induced dissociation
684 | 580022	2	67	K.[+229.16293]SVVAPATDGGLN[+2448.87836]LTSTFLR.K	K.SVVAPATDGGLNLTSTFLR.K	NTerm(TMT6plex / 229.1629); N12(NGlycan / 2448.8784)	HexNAc(6)Hex(3)Fuc(1)NeuAc(1)NeuGc(1)	6.4e-12	5.2e-11	0	0	0	0	1.2e-12	9.4e-12	11.2	781.2	568.6	568.6	4	1149.76	1150.02	-10.16	-1	4596.01	4597.06	Specific	12	>sp|P41222|PTGDS_HUMAN Prostaglandin-H2 D-isomerase OS=Homo sapiens GN=PTGDS PE=1 SV=1	178	72.5754	controllerType=0 controllerNumber=1 scan=17904		QEHF3_351_LR.17904.17904.4	high-energy collision-induced dissociation
685 | 579142	2	67	K.[+229.16293]SVVAPATDGGLN[+2448.87836]LTSTFLR.K	K.SVVAPATDGGLNLTSTFLR.K	NTerm(TMT6plex / 229.1629); N12(NGlycan / 2448.8784)	HexNAc(6)Hex(3)Fuc(1)NeuAc(1)NeuGc(1)	4e-09	3.3e-08	0	0	0	0	4.6e-10	3.8e-09	8.4	625.5	413.1	413.1	4	1149.76	1150.02	-12.6	-1	4596	4597.06	Specific	12	>sp|P41222|PTGDS_HUMAN Prostaglandin-H2 D-isomerase OS=Homo sapiens GN=PTGDS PE=1 SV=1	178	72.0432	controllerType=0 controllerNumber=1 scan=17767		QEHF3_351_LR.17767.17767.4	high-energy collision-induced dissociation
686 | 583182	2	67	K.[+229.16293]SVVAPATDGGLN[+2448.87836]LTSTFLR.K	K.SVVAPATDGGLNLTSTFLR.K	NTerm(TMT6plex / 229.1629); N12(NGlycan / 2448.8784)	HexNAc(6)Hex(3)Fuc(1)NeuAc(1)NeuGc(1)	0.00031	0.0025	0	0	0	0	5.1e-05	0.00042	3.51	411.3	182.6	182.6	4	1150.03	1150.02	5.26		4597.09	4597.06	Specific	12	>sp|P41222|PTGDS_HUMAN Prostaglandin-H2 D-isomerase OS=Homo sapiens GN=PTGDS PE=1 SV=1	178	75.2571	controllerType=0 controllerNumber=1 scan=18594		QEHF3_351_LR.18594.18594.4	high-energy collision-induced dissociation
687 | 584062	2	67	K.[+229.16293]SVVAPATDGGLN[+2448.87836]LTSTFLR.K	K.SVVAPATDGGLNLTSTFLR.K	NTerm(TMT6plex / 229.1629); N12(NGlycan / 2448.8784)	HexNAc(6)Hex(3)Fuc(1)NeuAc(1)NeuGc(1)	0.00044	0.0036	0	0	0	0	7.4e-05	0.00062	3.36	326.1	101.2	101.2	4	1150.03	1150.02	5.58		4597.09	4597.06	Specific	12	>sp|P41222|PTGDS_HUMAN Prostaglandin-H2 D-isomerase OS=Homo sapiens GN=PTGDS PE=1 SV=1	178	76.0048	controllerType=0 controllerNumber=1 scan=18787		QEHF3_351_LR.18787.18787.4	high-energy collision-induced dissociation
945 | 562942	3	40	K.[+229.16293]TAVN[+2448.87836]C[+57.02146]SSDFDAC[+57.02146]LITK[+229.16293].A	K.TAVNCSSDFDACLITK.A	NTerm(TMT6plex / 229.1629); N4(NGlycan / 2448.8784); K16(TMT6plex / 229.1629)	HexNAc(6)Hex(3)Fuc(1)NeuAc(1)NeuGc(1)	0.00026	0.0021	0	0	0	0	4.4e-05	0.00036	3.58	355.8	238.9	238.9	4	1178	1178.01	-8.65		4708.97	4709.01	Specific	4	>sp|P13987|CD59_HUMAN CD59 glycoprotein OS=Homo sapiens GN=CD59 PE=1 SV=1	126	61.0271	controllerType=0 controllerNumber=1 scan=14935	C5(Carbamidomethyl / 57.0215); C12(Carbamidomethyl / 57.0215)	QEHF3_351_LR.14935.14935.4	high-energy collision-induced dissociation
946 | 555342	3	40	K.[+229.16293]TAVN[+2448.87836]C[+57.02146]SSDFDAC[+57.02146]LITK[+229.16293].A	K.TAVNCSSDFDACLITK.A	NTerm(TMT6plex / 229.1629); N4(NGlycan / 2448.8784); K16(TMT6plex / 229.1629)	HexNAc(6)Hex(3)Fuc(1)NeuAc(1)NeuGc(1)	0.001	0.0083	0	0	0	0	0.00016	0.0013	2.99	228	110.3	110.3	4	1177.99	1178.01	-18.4		4708.93	4709.01	Specific	4	>sp|P13987|CD59_HUMAN CD59 glycoprotein OS=Homo sapiens GN=CD59 PE=1 SV=1	126	56.7944	controllerType=0 controllerNumber=1 scan=13853	C5(Carbamidomethyl / 57.0215); C12(Carbamidomethyl / 57.0215)	QEHF3_351_LR.13853.13853.4	high-energy collision-induced dissociation
733 | 583302	2	67	K.[+229.16293]SVVAPATDGGLN[+2141.78803]LTSTFLRK.N	K.SVVAPATDGGLNLTSTFLRK.N	NTerm(TMT6plex / 229.1629); N12(NGlycan / 2141.788)	HexNAc(6)Hex(3)Fuc(1)NeuAc(1)	0.0001	0.00084	0	0	0	0	1.7e-05	0.00014	3.98	347.5	296.5	296.5	4	1105.01	1105.27	-15.04	-1	4417	4418.07	Specific	12	>sp|P41222|PTGDS_HUMAN Prostaglandin-H2 D-isomerase OS=Homo sapiens GN=PTGDS PE=1 SV=1	178	75.3694	controllerType=0 controllerNumber=1 scan=18623		QEHF3_351_LR.18623.18623.4	high-energy collision-induced dissociation
766 | 500739	2	67	K.[+229.16293]SVVAPATDGGLN[+2141.78803]LTSTFLR.K	K.SVVAPATDGGLNLTSTFLR.K	NTerm(TMT6plex / 229.1629); N12(NGlycan / 2141.788)	HexNAc(6)Hex(3)Fuc(1)NeuAc(1)	0.00026	0.0021	0	0	0	0	4.4e-05	0.00036	3.58	417.5	179.7	179.7	4	1073	1073.25	0.38	-1	4288.97	4289.97	Specific	12	>sp|P41222|PTGDS_HUMAN Prostaglandin-H2 D-isomerase OS=Homo sapiens GN=PTGDS PE=1 SV=1	178	72.6292	controllerType=0 controllerNumber=1 scan=17918		QEHF3_351_LR.17918.17918.4	high-energy collision-induced dissociation
1180 | 776702	6	33	K.[+229.16293]TGVC[+57.02146]PELQADQN[+2141.78803]C[+57.02146]TQEC[+57.02146]VSDSEC[+57.02146]ADNLK[+229.16293].C	K.TGVCPELQADQNCTQECVSDSECADNLK.C	NTerm(TMT6plex / 229.1629); N12(NGlycan / 2141.788); K28(TMT6plex / 229.1629)	HexNAc(6)Hex(3)Fuc(1)NeuAc(1)	8.6e-07	7e-06	0	0	0	0	7.8e-08	6.2e-07	6.07	480.6	480.6	40.7	4	1457.87	1457.86	3.1		5828.45	5828.43	Specific	12	>sp|Q14508|WFDC2_HUMAN WAP four-disulfide core domain protein 2 OS=Homo sapiens GN=WFDC2 PE=1 SV=2	236	48.8956	controllerType=0 controllerNumber=1 scan=11826	C4(Carbamidomethyl / 57.0215); C13(Carbamidomethyl / 57.0215); C17(Carbamidomethyl / 57.0215); C23(Carbamidomethyl / 57.0215)	QEHF3_351_LR.11826.11826.4	high-energy collision-induced dissociation
1181 | 776422	6	33	K.[+229.16293]TGVC[+57.02146]PELQADQN[+2141.78803]C[+57.02146]TQEC[+57.02146]VSDSEC[+57.02146]ADNLK[+229.16293].C	K.TGVCPELQADQNCTQECVSDSECADNLK.C	NTerm(TMT6plex / 229.1629); N12(NGlycan / 2141.788); K28(TMT6plex / 229.1629)	HexNAc(6)Hex(3)Fuc(1)NeuAc(1)	1.3e-06	1e-05	0	0	0	0	1.2e-07	1e-06	5.89	422.1	400.2	42.6	4	1457.87	1457.86	2.18		5828.44	5828.43	Specific	12	>sp|Q14508|WFDC2_HUMAN WAP four-disulfide core domain protein 2 OS=Homo sapiens GN=WFDC2 PE=1 SV=2	236	48.8289	controllerType=0 controllerNumber=1 scan=11809	C4(Carbamidomethyl / 57.0215); C13(Carbamidomethyl / 57.0215); C17(Carbamidomethyl / 57.0215); C23(Carbamidomethyl / 57.0215)	QEHF3_351_LR.11809.11809.4	high-energy collision-induced dissociation
1182 | 776622	6	33	K.[+229.16293]TGVC[+57.02146]PELQADQN[+2141.78803]C[+57.02146]TQEC[+57.02146]VSDSEC[+57.02146]ADNLK[+229.16293].C	K.TGVCPELQADQNCTQECVSDSECADNLK.C	NTerm(TMT6plex / 229.1629); N12(NGlycan / 2141.788); K28(TMT6plex / 229.1629)	HexNAc(6)Hex(3)Fuc(1)NeuAc(1)	9.8e-08	8e-07	0	0	0	0	1.2e-08	9.6e-08	7.01	388	388	33.4	6	972.249	972.245	4.54		5828.46	5828.43	Specific	12	>sp|Q14508|WFDC2_HUMAN WAP four-disulfide core domain protein 2 OS=Homo sapiens GN=WFDC2 PE=1 SV=2	236	48.8763	controllerType=0 controllerNumber=1 scan=11821	C4(Carbamidomethyl / 57.0215); C13(Carbamidomethyl / 57.0215); C17(Carbamidomethyl / 57.0215); C23(Carbamidomethyl / 57.0215)	QEHF3_351_LR.11821.11821.6	high-energy collision-induced dissociation
1235 | 707182	8	83	R.[+229.16293]ADGTVNQIEGEATPVN[+2141.78803]LTEPAKLEVK[+229.16293].F	R.ADGTVNQIEGEATPVNLTEPAKLEVK.F	NTerm(TMT6plex / 229.1629); N16(NGlycan / 2141.788); K26(TMT6plex / 229.1629)	HexNAc(6)Hex(3)Fuc(1)NeuAc(1)	0.0012	0.0093	0	0	0	0	0.00018	0.0015	2.94	182.4	182.4	47.9	6	888.107	888.093	14.96		5323.6	5323.52	Specific	16	>sp|P05090|APOD_HUMAN Apolipoprotein D OS=Homo sapiens GN=APOD PE=1 SV=1	83	58.3187	controllerType=0 controllerNumber=1 scan=14244		QEHF3_351_LR.14244.14244.6	high-energy collision-induced dissociation
417 | 797902	1	499	R.FALLMTNC[+57.02146]YATPSSN[+3147.11520]ATDPLK[+229.16293].Y	R.FALLMTNCYATPSSNATDPLK.Y	N15(NGlycan / 3147.1152); K21(TMT6plex / 229.1629)	HexNAc(6)Hex(11)Fuc(1)	0.0026	0.021	0	0.01	0	0.016	0.00034	0.01	2.58	103.4	103.4	103.4	6	949.246	949.403	10.41	-1	5690.44	5691.38	Specific	15	>sp|P07911|UROM_HUMAN Uromodulin OS=Homo sapiens GN=UMOD PE=1 SV=1	98	68.0341	controllerType=0 controllerNumber=1 scan=16734	C8(Carbamidomethyl / 57.0215)	QEHF3_351_LR.16734.16734.6	high-energy collision-induced dissociation
474 | 744702	1	499	R.[+229.16293]FALLMTNC[+57.02146]YATPSSN[+2619.93018]ATDPLK[+229.16293].Y	R.FALLMTNCYATPSSNATDPLK.Y	NTerm(TMT6plex / 229.1629); N15(NGlycan / 2619.9302); K21(TMT6plex / 229.1629)	HexNAc(5)Hex(9)Fuc(1)	3.8e-07	3.1e-06	0	0	0	0	2.7e-08	2.1e-07	6.42	421.6	416.5	416.5	4	1348.82	1349.1	-15.79	-1	5392.27	5393.36	Specific	15	>sp|P07911|UROM_HUMAN Uromodulin OS=Homo sapiens GN=UMOD PE=1 SV=1	98	78.6889	controllerType=0 controllerNumber=1 scan=19476	C8(Carbamidomethyl / 57.0215)	QEHF3_351_LR.19476.19476.4	high-energy collision-induced dissociation
1107 | 638102	5	145	K.[+229.16293]VC[+57.02146]QDC[+57.02146]PLLAPLN[+2896.05109]DTR.V	K.VCQDCPLLAPLNDTR.V	NTerm(TMT6plex / 229.1629); N12(NGlycan / 2896.0511)	HexNAc(5)Hex(8)Fuc(4)	0.00045	0.0036	0	0	0	0	7.6e-05	0.00064	3.35	316.5	173.3	173.3	4	1225.03	1225.02	11.23		4897.12	4897.06	Specific	12	>sp|P02765|FETUA_HUMAN Alpha-2-HS-glycoprotein OS=Homo sapiens GN=AHSG PE=1 SV=1	71	61.1496	controllerType=0 controllerNumber=1 scan=14966	C2(Carbamidomethyl / 57.0215); C5(Carbamidomethyl / 57.0215)	QEHF3_351_LR.14966.14966.4	high-energy collision-induced dissociation
492 | 716062	1	499	R.[+229.16293]FALLMTNC[+57.02146]YATPSSN[+2457.87736]ATDPLK[+229.16293].Y	R.FALLMTNCYATPSSNATDPLK.Y	NTerm(TMT6plex / 229.1629); N15(NGlycan / 2457.8774); K21(TMT6plex / 229.1629)	HexNAc(5)Hex(8)Fuc(1)	0.00047	0.0038	0	0	0	0	7.9e-05	0.00067	3.32	243.6	82.2	82.2	4	1308.59	1308.58	7.46		5231.35	5231.31	Specific	15	>sp|P07911|UROM_HUMAN Uromodulin OS=Homo sapiens GN=UMOD PE=1 SV=1	98	64.7024	controllerType=0 controllerNumber=1 scan=15875	C8(Carbamidomethyl / 57.0215)	QEHF3_351_LR.15875.15875.4	high-energy collision-induced dissociation
493 | 715862	1	499	R.[+229.16293]FALLMTNC[+57.02146]YATPSSN[+2457.87736]ATDPLK[+229.16293].Y	R.FALLMTNCYATPSSNATDPLK.Y	NTerm(TMT6plex / 229.1629); N15(NGlycan / 2457.8774); K21(TMT6plex / 229.1629)	HexNAc(5)Hex(8)Fuc(1)	0.0025	0.02	0	0.0091	0	0	0.00032	0.0092	2.61	171.6	77.4	77.4	5	1047.08	1047.07	7.35		5231.35	5231.31	Specific	15	>sp|P07911|UROM_HUMAN Uromodulin OS=Homo sapiens GN=UMOD PE=1 SV=1	98	64.5311	controllerType=0 controllerNumber=1 scan=15831	C8(Carbamidomethyl / 57.0215)	QEHF3_351_LR.15831.15831.4	high-energy collision-induced dissociation
683 | 569662	2	67	K.[+229.16293]SVVAPATDGGLN[+2457.87736]LTSTFLR.K	K.SVVAPATDGGLNLTSTFLR.K	NTerm(TMT6plex / 229.1629); N12(NGlycan / 2457.8774)	HexNAc(5)Hex(8)Fuc(1)	9.8e-08	8e-07	0	0	0	0	1.2e-08	9e-08	7.01	590.3	391.9	391.9	4	1152.29	1152.27	12.99		4606.12	4606.06	Specific	12	>sp|P41222|PTGDS_HUMAN Prostaglandin-H2 D-isomerase OS=Homo sapiens GN=PTGDS PE=1 SV=1	178	65.7035	controllerType=0 controllerNumber=1 scan=16132		QEHF3_351_LR.16132.16132.4	high-energy collision-induced dissociation
883 | 701902	3	40	K.[+229.16293]TAVN[+2878.01537]C[+57.02146]SSDFDAC[+57.02146]LITK[+229.16293].A	K.TAVNCSSDFDACLITK.A	NTerm(TMT6plex / 229.1629); N4(NGlycan / 2878.0154); K16(TMT6plex / 229.1629)	HexNAc(5)Hex(7)Fuc(1)NeuAc(2)	4.4e-05	0.00036	0	0	0	0	5.8e-06	4.9e-05	4.35	473.4	316.9	37.1	4	1285.05	1285.29	7.65	-1	5137.19	5138.15	Specific	4	>sp|P13987|CD59_HUMAN CD59 glycoprotein OS=Homo sapiens GN=CD59 PE=1 SV=1	126	55.9425	controllerType=0 controllerNumber=1 scan=13635	C5(Carbamidomethyl / 57.0215); C12(Carbamidomethyl / 57.0215)	QEHF3_351_LR.13635.13635.4	high-energy collision-induced dissociation
1109 | 636902	5	145	K.[+229.16293]VC[+57.02146]QDC[+57.02146]PLLAPLN[+2878.01537]DTR.V	K.VCQDCPLLAPLNDTR.V	NTerm(TMT6plex / 229.1629); N12(NGlycan / 2878.0154)	HexNAc(5)Hex(7)Fuc(1)NeuAc(2)	0.0011	0.0088	0	0	0	0	0.00017	0.0014	2.96	223.4	113.6	6.7	4	1220.52	1220.51	8.89		4879.07	4879.02	Specific	12	>sp|P02765|FETUA_HUMAN Alpha-2-HS-glycoprotein OS=Homo sapiens GN=AHSG PE=1 SV=1	71	60.4494	controllerType=0 controllerNumber=1 scan=14788	C2(Carbamidomethyl / 57.0215); C5(Carbamidomethyl / 57.0215)	QEHF3_351_LR.14788.14788.4	high-energy collision-induced dissociation
1986 | 664182	35	97	R.[+229.16293]FQLLN[+2878.01537]FSSSELK[+229.16293].V	R.FQLLNFSSSELK.V	NTerm(TMT6plex / 229.1629); N5(NGlycan / 2878.0154); K12(TMT6plex / 229.1629)	HexNAc(5)Hex(7)Fuc(1)NeuAc(2)	0.00015	0.0012	0	0	0	0	2.2e-05	0.00019	3.82	374.6	264.9	6.7	4	1188.04	1188.03	8.14		4749.12	4749.08	Specific	5	>sp|Q9BY67|CADM1_HUMAN Cell adhesion molecule 1 OS=Homo sapiens GN=CADM1 PE=1 SV=2	314	77.5891	controllerType=0 controllerNumber=1 scan=19194		QEHF3_351_LR.19194.19194.4	high-energy collision-induced dissociation
881 | 703062	3	40	K.[+229.16293]TAVN[+2894.01028]C[+57.02146]SSDFDAC[+57.02146]LITK[+229.16293].A	K.TAVNCSSDFDACLITK.A	NTerm(TMT6plex / 229.1629); N4(NGlycan / 2894.0103); K16(TMT6plex / 229.1629)	HexNAc(5)Hex(7)Fuc(1)NeuAc(1)NeuGc(1)	8.1e-05	0.00065	0	0	0	0	1.2e-05	0.0001	4.09	469.1	339.3	33.9	4	1289.56	1289.29	13.47	1	5155.22	5154.15	Specific	4	>sp|P13987|CD59_HUMAN CD59 glycoprotein OS=Homo sapiens GN=CD59 PE=1 SV=1	126	56.4502	controllerType=0 controllerNumber=1 scan=13765	C5(Carbamidomethyl / 57.0215); C12(Carbamidomethyl / 57.0215)	QEHF3_351_LR.13765.13765.4	high-energy collision-induced dissociation
882 | 707262	3	40	K.[+229.16293]TAVN[+2894.01028]C[+57.02146]SSDFDAC[+57.02146]LITK[+229.16293].A	K.TAVNCSSDFDACLITK.A	NTerm(TMT6plex / 229.1629); N4(NGlycan / 2894.0103); K16(TMT6plex / 229.1629)	HexNAc(5)Hex(7)Fuc(1)NeuAc(1)NeuGc(1)	1.7e-05	0.00014	0	0	0	0	1.5e-06	1.3e-05	4.76	343.2	343.1	31.6	5	1031.86	1031.63	18.9	1	5155.25	5154.15	Specific	4	>sp|P13987|CD59_HUMAN CD59 glycoprotein OS=Homo sapiens GN=CD59 PE=1 SV=1	126	58.3535	controllerType=0 controllerNumber=1 scan=14253	C5(Carbamidomethyl / 57.0215); C12(Carbamidomethyl / 57.0215)	QEHF3_351_LR.14253.14253.4	high-energy collision-induced dissociation
656 | 575542	2	67	K.[+229.16293]SVVAPATDGGLN[+2586.91995]LTSTFLR.K	K.SVVAPATDGGLNLTSTFLR.K	NTerm(TMT6plex / 229.1629); N12(NGlycan / 2586.92)	HexNAc(5)Hex(7)Fuc(1)NeuAc(1)	9.8e-12	8e-11	0	0	0	0	2.3e-12	1.9e-11	11.01	781.9	521.1	47.6	4	1184.55	1184.53	11.58		4735.16	4735.11	Specific	12	>sp|P41222|PTGDS_HUMAN Prostaglandin-H2 D-isomerase OS=Homo sapiens GN=PTGDS PE=1 SV=1	178	69.1563	controllerType=0 controllerNumber=1 scan=17024		QEHF3_351_LR.17024.17024.4	high-energy collision-induced dissociation
657 | 649742	2	67	K.[+229.16293]SVVAPATDGGLN[+2586.91995]LTSTFLR.K	K.SVVAPATDGGLNLTSTFLR.K	NTerm(TMT6plex / 229.1629); N12(NGlycan / 2586.92)	HexNAc(5)Hex(7)Fuc(1)NeuAc(1)	1.3e-09	1e-08	0	0	0	0	1.9e-10	1.6e-09	8.89	666.9	450.8	450.8	4	1184.8	1184.53	11.18	1	4736.16	4735.11	Specific	12	>sp|P41222|PTGDS_HUMAN Prostaglandin-H2 D-isomerase OS=Homo sapiens GN=PTGDS PE=1 SV=1	178	68.6283	controllerType=0 controllerNumber=1 scan=16887		QEHF3_351_LR.16887.16887.4	high-energy collision-induced dissociation
927 | 631462	3	40	K.[+229.16293]TAVN[+2586.91995]C[+57.02146]SSDFDAC[+57.02146]LITK[+229.16293].A	K.TAVNCSSDFDACLITK.A	NTerm(TMT6plex / 229.1629); N4(NGlycan / 2586.92); K16(TMT6plex / 229.1629)	HexNAc(5)Hex(7)Fuc(1)NeuAc(1)	3.1e-05	0.00025	0	0	0	0	3.7e-06	3.1e-05	4.51	481	357.6	6.7	4	1212.28	1212.52	10.1	-1	4846.1	4847.06	Specific	4	>sp|P13987|CD59_HUMAN CD59 glycoprotein OS=Homo sapiens GN=CD59 PE=1 SV=1	126	56.4231	controllerType=0 controllerNumber=1 scan=13758	C5(Carbamidomethyl / 57.0215); C12(Carbamidomethyl / 57.0215)	QEHF3_351_LR.13758.13758.4	high-energy collision-induced dissociation
928 | 626622	3	40	K.[+229.16293]TAVN[+2586.91995]C[+57.02146]SSDFDAC[+57.02146]LITK[+229.16293].A	K.TAVNCSSDFDACLITK.A	NTerm(TMT6plex / 229.1629); N4(NGlycan / 2586.92); K16(TMT6plex / 229.1629)	HexNAc(5)Hex(7)Fuc(1)NeuAc(1)	0.00021	0.0017	0	0	0	0	3.6e-05	0.0003	3.68	426.4	243.8	243.8	4	1212.77	1212.52	-1.66	1	4848.05	4847.06	Specific	4	>sp|P13987|CD59_HUMAN CD59 glycoprotein OS=Homo sapiens GN=CD59 PE=1 SV=1	126	54.0129	controllerType=0 controllerNumber=1 scan=13143	C5(Carbamidomethyl / 57.0215); C12(Carbamidomethyl / 57.0215)	QEHF3_351_LR.13143.13143.4	high-energy collision-induced dissociation
929 | 631822	3	40	K.[+229.16293]TAVN[+2586.91995]C[+57.02146]SSDFDAC[+57.02146]LITK[+229.16293].A	K.TAVNCSSDFDACLITK.A	NTerm(TMT6plex / 229.1629); N4(NGlycan / 2586.92); K16(TMT6plex / 229.1629)	HexNAc(5)Hex(7)Fuc(1)NeuAc(1)	0.0001	0.00082	0	0	0	0	1.6e-05	0.00013	4	390.1	218	23.3	4	1212.27	1212.52	5.16	-1	4846.08	4847.06	Specific	4	>sp|P13987|CD59_HUMAN CD59 glycoprotein OS=Homo sapiens GN=CD59 PE=1 SV=1	126	56.7325	controllerType=0 controllerNumber=1 scan=13837	C5(Carbamidomethyl / 57.0215); C12(Carbamidomethyl / 57.0215)	QEHF3_351_LR.13837.13837.4	high-energy collision-induced dissociation
1221 | 548982	8	61	R.[+229.16293]C[+57.02146]IQAN[+2586.91995]YSLMENGK[+229.16293].I	R.CIQANYSLMENGK.I	NTerm(TMT6plex / 229.1629); N5(NGlycan / 2586.92); K13(TMT6plex / 229.1629)	HexNAc(5)Hex(7)Fuc(1)NeuAc(1)	3.4e-05	0.00028	0	0	0	0	4.3e-06	3.6e-05	4.47	514.7	344.3	6.7	4	1143.99	1143.99	3.3		4572.95	4572.94	Specific	5	>sp|P05090|APOD_HUMAN Apolipoprotein D OS=Homo sapiens GN=APOD PE=1 SV=1	83	52.2774	controllerType=0 controllerNumber=1 scan=12702	C1(Carbamidomethyl / 57.0215)	QEHF3_351_LR.12702.12702.4	high-energy collision-induced dissociation
2224 | 466779	52	48	K.[+229.16293]ANQQLN[+2586.91995]FTEAK[+229.16293].E	K.ANQQLNFTEAK.E	NTerm(TMT6plex / 229.1629); N6(NGlycan / 2586.92); K11(TMT6plex / 229.1629)	HexNAc(5)Hex(7)Fuc(1)NeuAc(1)	0.0013	0.011	0	0.0011	0	0.0017	0.0002	0.0016	2.88	287.2	134.6	6.7	4	1077.98	1077.98	4.45		4308.9	4308.88	Specific	6	>sp|Q9Y5Y7|LYVE1_HUMAN Lymphatic vessel endothelial hyaluronic acid receptor 1 OS=Homo sapiens GN=LYVE1 PE=1 SV=2	351	47.5169	controllerType=0 controllerNumber=1 scan=11476		QEHF3_351_LR.11476.11476.4	high-energy collision-induced dissociation
727 | 570182	2	67	K.[+229.16293]SVVAPATDGGLN[+2295.82454]LTSTFLR.K	K.SVVAPATDGGLNLTSTFLR.K	NTerm(TMT6plex / 229.1629); N12(NGlycan / 2295.8245)	HexNAc(5)Hex(7)Fuc(1)	1.4e-09	1.2e-08	0	0	0	0	2.2e-10	1.9e-09	8.85	665.6	489.7	489.7	4	1112.03	1111.76	15.81	1	4445.08	4444.01	Specific	12	>sp|P41222|PTGDS_HUMAN Prostaglandin-H2 D-isomerase OS=Homo sapiens GN=PTGDS PE=1 SV=1	178	65.8425	controllerType=0 controllerNumber=1 scan=16168		QEHF3_351_LR.16168.16168.4	high-energy collision-induced dissociation
728 | 570982	2	67	K.[+229.16293]SVVAPATDGGLN[+2295.82454]LTSTFLR.K	K.SVVAPATDGGLNLTSTFLR.K	NTerm(TMT6plex / 229.1629); N12(NGlycan / 2295.8245)	HexNAc(5)Hex(7)Fuc(1)	9.8e-08	8e-07	0	0	0	0	1.2e-08	9.3e-08	7.01	584.7	437.8	41.8	4	1111.77	1111.76	12.5		4444.07	4444.01	Specific	12	>sp|P41222|PTGDS_HUMAN Prostaglandin-H2 D-isomerase OS=Homo sapiens GN=PTGDS PE=1 SV=1	178	66.4104	controllerType=0 controllerNumber=1 scan=16315		QEHF3_351_LR.16315.16315.4	high-energy collision-induced dissociation
991 | 552022	3	40	K.[+229.16293]TAVN[+2295.82454]C[+57.02146]SSDFDAC[+57.02146]LITK[+229.16293].A	K.TAVNCSSDFDACLITK.A	NTerm(TMT6plex / 229.1629); N4(NGlycan / 2295.8245); K16(TMT6plex / 229.1629)	HexNAc(5)Hex(7)Fuc(1)	0.00027	0.0022	0	0	0	0	4.5e-05	0.00037	3.57	419.7	293.6	293.6	4	1140.01	1139.75	14.68	1	4557.03	4555.96	Specific	4	>sp|P13987|CD59_HUMAN CD59 glycoprotein OS=Homo sapiens GN=CD59 PE=1 SV=1	126	54.6215	controllerType=0 controllerNumber=1 scan=13298	C5(Carbamidomethyl / 57.0215); C12(Carbamidomethyl / 57.0215)	QEHF3_351_LR.13298.13298.4	high-energy collision-induced dissociation
265 | 644142	1	319	K.[+229.16293]QDFN[+2908.98480]ITDISLLEHR.L	K.QDFNITDISLLEHR.L	NTerm(TMT6plex / 229.1629); N4(NGlycan / 2908.9848)	HexNAc(5)Hex(6)NeuGc(3)	0.0023	0.018	0	0.0072	0	0.011	0.0003	0.0072	2.64	227.8	119.9	119.9	4	1210.48	1210.51	-19.23		4838.91	4839.01	Specific	4	>sp|P07911|UROM_HUMAN Uromodulin OS=Homo sapiens GN=UMOD PE=1 SV=1	98	64.3374	controllerType=0 controllerNumber=1 scan=15781		QEHF3_351_LR.15781.15781.4	high-energy collision-induced dissociation
476 | 744982	1	499	R.[+229.16293]FALLMTNC[+57.02146]YATPSSN[+2601.89447]ATDPLK[+229.16293].Y	R.FALLMTNCYATPSSNATDPLK.Y	NTerm(TMT6plex / 229.1629); N15(NGlycan / 2601.8945); K21(TMT6plex / 229.1629)	HexNAc(5)Hex(6)NeuGc(2)	0.00043	0.0035	0	0	0	0	7.1e-05	0.0006	3.37	222.4	73	73	4	1344.82	1344.59	-13.26	1	5376.26	5375.32	Specific	15	>sp|P07911|UROM_HUMAN Uromodulin OS=Homo sapiens GN=UMOD PE=1 SV=1	98	78.8373	controllerType=0 controllerNumber=1 scan=19514	C8(Carbamidomethyl / 57.0215)	QEHF3_351_LR.19514.19514.4	high-energy collision-induced dissociation
2223 | 467179	52	48	K.[+229.16293]ANQQLN[+2601.89447]FTEAK[+229.16293].E	K.ANQQLNFTEAK.E	NTerm(TMT6plex / 229.1629); N6(NGlycan / 2601.8945); K11(TMT6plex / 229.1629)	HexNAc(5)Hex(6)NeuGc(2)	0.0024	0.019	0	0.0092	0	0.014	0.00032	0.0092	2.62	311.5	133.8	133.8	4	1081.99	1081.72	18.7	1	4324.94	4323.85	Specific	6	>sp|Q9Y5Y7|LYVE1_HUMAN Lymphatic vessel endothelial hyaluronic acid receptor 1 OS=Homo sapiens GN=LYVE1 PE=1 SV=2	351	47.7762	controllerType=0 controllerNumber=1 scan=11542		QEHF3_351_LR.11542.11542.4	high-energy collision-induced dissociation
55 | 775542	1	223	R.[+229.16293]C[+57.02146]NTAAPM[+15.99492]WLN[+2861.00005]GTHPSSDEGIVSR.K	R.CNTAAPMWLNGTHPSSDEGIVSR.K	NTerm(TMT6plex / 229.1629); M7(Oxidation / 15.9949); N10(NGlycan / 2861.0001)	HexNAc(5)Hex(6)NeuAc(3)	0.0012	0.01	0	0.0011	0	0.0017	0.00019	0.0016	2.91	235.1	100.9	10.4	4	1402.58	1402.33	1.56	1	5607.3	5606.29	Specific	10	>sp|P07911|UROM_HUMAN Uromodulin OS=Homo sapiens GN=UMOD PE=1 SV=1	98	48.4596	controllerType=0 controllerNumber=1 scan=11715	C1(Carbamidomethyl / 57.0215)	QEHF3_351_LR.11715.11715.4	high-energy collision-induced dissociation
58 | 781902	1	223	R.[+229.16293]C[+57.02146]NTAAPMWLN[+2861.00005]GTHPSSDEGIVSR.K	R.CNTAAPMWLNGTHPSSDEGIVSR.K	NTerm(TMT6plex / 229.1629); N10(NGlycan / 2861.0001)	HexNAc(5)Hex(6)NeuAc(3)	3.2e-05	0.00026	0	0	0	0	4.1e-06	3.4e-05	4.49	483.2	267.2	267.2	4	1398.08	1398.33	3.17	-1	5589.31	5590.3	Specific	10	>sp|P07911|UROM_HUMAN Uromodulin OS=Homo sapiens GN=UMOD PE=1 SV=1	98	53.2729	controllerType=0 controllerNumber=1 scan=12955	C1(Carbamidomethyl / 57.0215)	QEHF3_351_LR.12955.12955.4	high-energy collision-induced dissociation
887 | 701942	3	40	K.[+229.16293]TAVN[+2861.00005]C[+57.02146]SSDFDAC[+57.02146]LITK[+229.16293].A	K.TAVNCSSDFDACLITK.A	NTerm(TMT6plex / 229.1629); N4(NGlycan / 2861.0001); K16(TMT6plex / 229.1629)	HexNAc(5)Hex(6)NeuAc(3)	0.00022	0.0018	0	0	0	0	3.7e-05	0.00031	3.65	366	294.5	294.5	4	1281.05	1281.04	10.49		5121.19	5121.14	Specific	4	>sp|P13987|CD59_HUMAN CD59 glycoprotein OS=Homo sapiens GN=CD59 PE=1 SV=1	126	55.9464	controllerType=0 controllerNumber=1 scan=13636	C5(Carbamidomethyl / 57.0215); C12(Carbamidomethyl / 57.0215)	QEHF3_351_LR.13636.13636.4	high-energy collision-induced dissociation
888 | 703102	3	40	K.[+229.16293]TAVN[+2861.00005]C[+57.02146]SSDFDAC[+57.02146]LITK[+229.16293].A	K.TAVNCSSDFDACLITK.A	NTerm(TMT6plex / 229.1629); N4(NGlycan / 2861.0001); K16(TMT6plex / 229.1629)	HexNAc(5)Hex(6)NeuAc(3)	0.00067	0.0054	0	0	0	0	0.00011	0.00091	3.18	298.3	189.9	189.9	4	1281.3	1281.04	9.26	1	5122.19	5121.14	Specific	4	>sp|P13987|CD59_HUMAN CD59 glycoprotein OS=Homo sapiens GN=CD59 PE=1 SV=1	126	56.4628	controllerType=0 controllerNumber=1 scan=13768	C5(Carbamidomethyl / 57.0215); C12(Carbamidomethyl / 57.0215)	QEHF3_351_LR.13768.13768.4	high-energy collision-induced dissociation
889 | 708102	3	40	K.[+229.16293]TAVN[+2861.00005]C[+57.02146]SSDFDAC[+57.02146]LITK[+229.16293].A	K.TAVNCSSDFDACLITK.A	NTerm(TMT6plex / 229.1629); N4(NGlycan / 2861.0001); K16(TMT6plex / 229.1629)	HexNAc(5)Hex(6)NeuAc(3)	0.00049	0.004	0	0	0	0	8.2e-05	0.00069	3.31	239.9	149	149	4	1281.29	1281.04	3.73	1	5122.16	5121.14	Specific	4	>sp|P13987|CD59_HUMAN CD59 glycoprotein OS=Homo sapiens GN=CD59 PE=1 SV=1	126	58.8235	controllerType=0 controllerNumber=1 scan=14373	C5(Carbamidomethyl / 57.0215); C12(Carbamidomethyl / 57.0215)	QEHF3_351_LR.14373.14373.4	high-energy collision-induced dissociation
1111 | 638022	5	145	K.[+229.16293]VC[+57.02146]QDC[+57.02146]PLLAPLN[+2861.00005]DTR.V	K.VCQDCPLLAPLNDTR.V	NTerm(TMT6plex / 229.1629); N12(NGlycan / 2861.0001)	HexNAc(5)Hex(6)NeuAc(3)	9.9e-05	0.0008	0	0	0	0	1.5e-05	0.00013	4.01	444.9	274.4	274.4	4	1216.27	1216.26	6.84		4862.04	4862.01	Specific	12	>sp|P02765|FETUA_HUMAN Alpha-2-HS-glycoprotein OS=Homo sapiens GN=AHSG PE=1 SV=1	71	61.1058	controllerType=0 controllerNumber=1 scan=14955	C2(Carbamidomethyl / 57.0215); C5(Carbamidomethyl / 57.0215)	QEHF3_351_LR.14955.14955.4	high-energy collision-induced dissociation
1112 | 637102	5	145	K.[+229.16293]VC[+57.02146]QDC[+57.02146]PLLAPLN[+2861.00005]DTR.V	K.VCQDCPLLAPLNDTR.V	NTerm(TMT6plex / 229.1629); N12(NGlycan / 2861.0001)	HexNAc(5)Hex(6)NeuAc(3)	0.0001	0.00084	0	0	0	0	1.7e-05	0.00014	3.99	357.3	236.7	236.7	4	1216.01	1216.26	4.72	-1	4861.03	4862.01	Specific	12	>sp|P02765|FETUA_HUMAN Alpha-2-HS-glycoprotein OS=Homo sapiens GN=AHSG PE=1 SV=1	71	60.5949	controllerType=0 controllerNumber=1 scan=14825	C2(Carbamidomethyl / 57.0215); C5(Carbamidomethyl / 57.0215)	QEHF3_351_LR.14825.14825.4	high-energy collision-induced dissociation
1256 | 549062	9	197	R.[+229.16293]ITYSIVQTN[+2861.00005]C[+57.02146]SK[+229.16293].E	R.ITYSIVQTNCSK.E	NTerm(TMT6plex / 229.1629); N9(NGlycan / 2861.0001); K12(TMT6plex / 229.1629)	HexNAc(5)Hex(6)NeuAc(3)	0.00022	0.0018	0	0	0	0	3.7e-05	0.00031	3.65	338.8	188.9	188.9	4	1183.77	1184.01	9.57	-1	4732.07	4733.03	Specific	9	>sp|P01042|KNG1_HUMAN Kininogen-1 OS=Homo sapiens GN=KNG1 PE=1 SV=2	50	52.3872	controllerType=0 controllerNumber=1 scan=12730	C10(Carbamidomethyl / 57.0215)	QEHF3_351_LR.12730.12730.4	high-energy collision-induced dissociation
1274 | 639102	9	289	K.[+229.16293]LNAENN[+2861.00005]ATFYFK[+229.16293].I	K.LNAENNATFYFK.I	NTerm(TMT6plex / 229.1629); N6(NGlycan / 2861.0001); K12(TMT6plex / 229.1629)	HexNAc(5)Hex(6)NeuAc(3)	0.0011	0.0085	0	0	0	0	0.00016	0.0014	2.98	236.4	90.6	90.6	4	1188.52	1188.51	6.21		4751.05	4751.02	Specific	6	>sp|P01042|KNG1_HUMAN Kininogen-1 OS=Homo sapiens GN=KNG1 PE=1 SV=2	50	61.6789	controllerType=0 controllerNumber=1 scan=15101		QEHF3_351_LR.15101.15101.4	high-energy collision-induced dissociation
1355 | 449747	13	81	K.[+229.16293]K[+229.16293]EDALN[+2861.00005]ETR.E	K.KEDALNETR.E	NTerm(TMT6plex / 229.1629); K1(TMT6plex / 229.1629); N6(NGlycan / 2861.0001)	HexNAc(5)Hex(6)NeuAc(3)	0.0051	0.04	0	0.012	0	0.017	0.00041	0.012	2.29	327.6	95.3	95.3	4	1099.48	1099.47	7.75		4394.9	4394.86	Specific	6	>sp|P10909|CLUS_HUMAN Clusterin OS=Homo sapiens GN=CLU PE=1 SV=1	114	34.4884	controllerType=0 controllerNumber=1 scan=8149		QEHF3_351_LR.8149.8149.4	high-energy collision-induced dissociation
1528 | 642702	16	66	K.KQVHFFVN[+2861.00005]ASDVDNVK[+229.16293].A	K.KQVHFFVNASDVDNVK.A	N8(NGlycan / 2861.0001); K16(TMT6plex / 229.1629)	HexNAc(5)Hex(6)NeuAc(3)	0.0024	0.019	0	0.0082	0	0.013	0.00031	0.0082	2.63	273.1	170.6	170.6	4	1235.02	1235.03	-9.46		4937.06	4937.11	Specific	8	>sp|Q96IY4|CBPB2_HUMAN Carboxypeptidase B2 OS=Homo sapiens GN=CPB2 PE=1 SV=2	305	63.402	controllerType=0 controllerNumber=1 scan=15541		QEHF3_351_LR.15541.15541.4	high-energy collision-induced dissociation
1540 | 635462	16	67	K.[+229.16293]QVHFFVN[+2861.00005]ASDVDNVK[+229.16293].A	K.QVHFFVNASDVDNVK.A	NTerm(TMT6plex / 229.1629); N7(NGlycan / 2861.0001); K15(TMT6plex / 229.1629)	HexNAc(5)Hex(6)NeuAc(3)	0.00024	0.0019	0	0	0	0	4e-05	0.00033	3.62	428.6	252.6	252.6	4	1260.3	1260.3	3.18		5038.19	5038.18	Specific	7	>sp|Q96IY4|CBPB2_HUMAN Carboxypeptidase B2 OS=Homo sapiens GN=CPB2 PE=1 SV=2	305	59.5406	controllerType=0 controllerNumber=1 scan=14556		QEHF3_351_LR.14556.14556.4	high-energy collision-induced dissociation
1723 | 747182	27	58	K.[+229.16293]SVQEIQATFFYFTPN[+2861.00005]K[+229.16293].T	K.SVQEIQATFFYFTPNK.T	NTerm(TMT6plex / 229.1629); N15(NGlycan / 2861.0001); K16(TMT6plex / 229.1629)	HexNAc(5)Hex(6)NeuAc(3)	0.00051	0.0041	0	0	0	0	8.4e-05	0.0007	3.29	239	175.1	175.1	4	1310.83	1310.58	5	1	5240.31	5239.28	Specific	15	>sp|P02763|A1AG1_HUMAN Alpha-1-acid glycoprotein 1 OS=Homo sapiens GN=ORM1 PE=1 SV=1	70	80.264	controllerType=0 controllerNumber=1 scan=19878		QEHF3_351_LR.19878.19878.4	high-energy collision-induced dissociation
1956 | 716822	33	236	K.[+229.16293]VVLHPN[+2861.00005]YSQVDIGLIK[+229.16293].L	K.VVLHPNYSQVDIGLIK.L	NTerm(TMT6plex / 229.1629); N6(NGlycan / 2861.0001); K16(TMT6plex / 229.1629)	HexNAc(5)Hex(6)NeuAc(3)	5e-06	4e-05	0	0	0	0	4.4e-07	3.7e-06	5.3	500.1	467.9	467.9	4	1279.09	1279.34	-2.98	-1	5113.32	5114.34	Specific	6	>sp|P00738|HPT_HUMAN Haptoglobin OS=Homo sapiens GN=HP PE=1 SV=1	43	65.5983	controllerType=0 controllerNumber=1 scan=16105		QEHF3_351_LR.16105.16105.4	high-energy collision-induced dissociation
1988 | 585342	35	97	R.[+229.16293]FQLLN[+2861.00005]FSSSELK[+229.16293].V	R.FQLLNFSSSELK.V	NTerm(TMT6plex / 229.1629); N5(NGlycan / 2861.0001); K12(TMT6plex / 229.1629)	HexNAc(5)Hex(6)NeuAc(3)	8.9e-05	0.00072	0	0	0	0	1.3e-05	0.00011	4.05	433.6	298.8	298.8	4	1183.52	1183.77	1.49	-1	4731.07	4732.07	Specific	5	>sp|Q9BY67|CADM1_HUMAN Cell adhesion molecule 1 OS=Homo sapiens GN=CADM1 PE=1 SV=2	314	77.4481	controllerType=0 controllerNumber=1 scan=19158		QEHF3_351_LR.19158.19158.4	high-energy collision-induced dissociation
2022 | 695542	38	61	K.[+229.16293]TVVTYHIPQN[+2861.00005]SSLENVDSR.Y	K.TVVTYHIPQNSSLENVDSR.Y	NTerm(TMT6plex / 229.1629); N10(NGlycan / 2861.0001)	HexNAc(5)Hex(6)NeuAc(3)	0.00097	0.0078	0	0	0	0	0.00015	0.0013	3.01	274.9	239.2	239.2	4	1312.81	1313.06	-3.03	-1	5248.22	5249.24	Specific	10	>sp|O75144|ICOSL_HUMAN ICOS ligand OS=Homo sapiens GN=ICOSLG PE=1 SV=2	28	49.5767	controllerType=0 controllerNumber=1 scan=12002		QEHF3_351_LR.12002.12002.3	high-energy collision-induced dissociation
2222 | 546422	52	48	K.[+229.16293]ANQQLN[+2861.00005]FTEAK[+229.16293].E	K.ANQQLNFTEAK.E	NTerm(TMT6plex / 229.1629); N6(NGlycan / 2861.0001); K11(TMT6plex / 229.1629)	HexNAc(5)Hex(6)NeuAc(3)	0.0015	0.012	0	0.0054	0	0.0084	0.00022	0.0054	2.83	289.3	132	132	4	1146.5	1146.5	1.94		4582.97	4582.96	Specific	6	>sp|Q9Y5Y7|LYVE1_HUMAN Lymphatic vessel endothelial hyaluronic acid receptor 1 OS=Homo sapiens GN=LYVE1 PE=1 SV=2	351	49.5266	controllerType=0 controllerNumber=1 scan=11989		QEHF3_351_LR.11989.11989.4	high-energy collision-induced dissociation
884 | 707302	3	40	K.[+229.16293]TAVN[+2876.99497]C[+57.02146]SSDFDAC[+57.02146]LITK[+229.16293].A	K.TAVNCSSDFDACLITK.A	NTerm(TMT6plex / 229.1629); N4(NGlycan / 2876.995); K16(TMT6plex / 229.1629)	HexNAc(5)Hex(6)NeuAc(2)NeuGc(1)	9e-08	7.3e-07	0	0	0	0	9.3e-09	7e-08	7.05	587.8	513.7	2.5	4	1285.31	1285.04	12.7	1	5138.2	5137.13	Specific	4	>sp|P13987|CD59_HUMAN CD59 glycoprotein OS=Homo sapiens GN=CD59 PE=1 SV=1	126	58.3574	controllerType=0 controllerNumber=1 scan=14254	C5(Carbamidomethyl / 57.0215); C12(Carbamidomethyl / 57.0215)	QEHF3_351_LR.14254.14254.4	high-energy collision-induced dissociation
1539 | 635742	16	67	K.[+229.16293]QVHFFVN[+2876.99497]ASDVDNVK[+229.16293].A	K.QVHFFVNASDVDNVK.A	NTerm(TMT6plex / 229.1629); N7(NGlycan / 2876.995); K15(TMT6plex / 229.1629)	HexNAc(5)Hex(6)NeuAc(2)NeuGc(1)	2e-09	1.6e-08	0	0	0	0	3e-10	2.5e-09	8.7	685.8	437.9	2.5	4	1264.31	1264.3	12.87		5054.24	5054.17	Specific	7	>sp|Q96IY4|CBPB2_HUMAN Carboxypeptidase B2 OS=Homo sapiens GN=CPB2 PE=1 SV=2	305	59.7996	controllerType=0 controllerNumber=1 scan=14622		QEHF3_351_LR.14622.14622.4	high-energy collision-induced dissociation
1721 | 747422	27	58	K.[+229.16293]SVQEIQATFFYFTPN[+2876.99497]K[+229.16293].T	K.SVQEIQATFFYFTPNK.T	NTerm(TMT6plex / 229.1629); N15(NGlycan / 2876.995); K16(TMT6plex / 229.1629)	HexNAc(5)Hex(6)NeuAc(2)NeuGc(1)	7.8e-05	0.00063	0	0	0	0	1.2e-05	9.7e-05	4.11	427.1	306.9	2.5	4	1314.59	1314.57	11.61		5255.34	5255.27	Specific	15	>sp|P02763|A1AG1_HUMAN Alpha-1-acid glycoprotein 1 OS=Homo sapiens GN=ORM1 PE=1 SV=1	70	80.4252	controllerType=0 controllerNumber=1 scan=19919		QEHF3_351_LR.19919.19919.4	high-energy collision-induced dissociation
1722 | 747702	27	58	K.[+229.16293]SVQEIQATFFYFTPN[+2876.99497]K[+229.16293].T	K.SVQEIQATFFYFTPNK.T	NTerm(TMT6plex / 229.1629); N15(NGlycan / 2876.995); K16(TMT6plex / 229.1629)	HexNAc(5)Hex(6)NeuAc(2)NeuGc(1)	0.00028	0.0023	0	0	0	0	4.8e-05	0.00039	3.55	317.9	216.2	2.5	4	1314.84	1314.57	10.69	1	5256.33	5255.27	Specific	15	>sp|P02763|A1AG1_HUMAN Alpha-1-acid glycoprotein 1 OS=Homo sapiens GN=ORM1 PE=1 SV=1	70	80.5349	controllerType=0 controllerNumber=1 scan=19947		QEHF3_351_LR.19947.19947.4	high-energy collision-induced dissociation
82 | 693582	1	223	R.[+229.16293]C[+57.02146]NTAAPM[+15.99492]WLN[+2569.90464]GTHPSSDEGIVSR.K	R.CNTAAPMWLNGTHPSSDEGIVSR.K	NTerm(TMT6plex / 229.1629); M7(Oxidation / 15.9949); N10(NGlycan / 2569.9046)	HexNAc(5)Hex(6)NeuAc(2)	6.9e-05	0.00056	0	0	0	0	9.6e-06	8e-05	4.16	443.8	266.1	8	4	1329.56	1329.55	4.62		5315.22	5315.2	Specific	10	>sp|P07911|UROM_HUMAN Uromodulin OS=Homo sapiens GN=UMOD PE=1 SV=1	98	47.973	controllerType=0 controllerNumber=1 scan=11592	C1(Carbamidomethyl / 57.0215)	QEHF3_351_LR.11592.11592.4	high-energy collision-induced dissociation
84 | 696182	1	223	R.[+229.16293]C[+57.02146]NTAAPMWLN[+2569.90464]GTHPSSDEGIVSR.K	R.CNTAAPMWLNGTHPSSDEGIVSR.K	NTerm(TMT6plex / 229.1629); N10(NGlycan / 2569.9046)	HexNAc(5)Hex(6)NeuAc(2)	0.00016	0.0013	0	0	0	0	2.5e-05	0.00021	3.8	391.7	213.6	8	4	1325.57	1325.56	9.02		5299.25	5299.2	Specific	10	>sp|P07911|UROM_HUMAN Uromodulin OS=Homo sapiens GN=UMOD PE=1 SV=1	98	51.1678	controllerType=0 controllerNumber=1 scan=12419	C1(Carbamidomethyl / 57.0215)	QEHF3_351_LR.12419.12419.4	high-energy collision-induced dissociation
482 | 724182	1	499	R.[+229.16293]FALLMTNC[+57.02146]YATPSSN[+2569.90464]ATDPLK[+229.16293].Y	R.FALLMTNCYATPSSNATDPLK.Y	NTerm(TMT6plex / 229.1629); N15(NGlycan / 2569.9046); K21(TMT6plex / 229.1629)	HexNAc(5)Hex(6)NeuAc(2)	0.0023	0.018	0	0.0072	0	0.011	0.0003	0.0072	2.64	199.6	161.6	161.6	4	1336.33	1336.59	-8.78	-1	5342.28	5343.34	Specific	15	>sp|P07911|UROM_HUMAN Uromodulin OS=Homo sapiens GN=UMOD PE=1 SV=1	98	70.0944	controllerType=0 controllerNumber=1 scan=17266	C8(Carbamidomethyl / 57.0215)	QEHF3_351_LR.17266.17266.4	high-energy collision-induced dissociation
1116 | 558742	5	145	K.[+229.16293]VC[+57.02146]QDC[+57.02146]PLLAPLN[+2569.90464]DTR.V	K.VCQDCPLLAPLNDTR.V	NTerm(TMT6plex / 229.1629); N12(NGlycan / 2569.9046)	HexNAc(5)Hex(6)NeuAc(2)	0.00023	0.0019	0	0	0	0	3.8e-05	0.00032	3.64	292.8	193	193	4	1143.24	1143.48	6.56	-1	4569.94	4570.91	Specific	12	>sp|P02765|FETUA_HUMAN Alpha-2-HS-glycoprotein OS=Homo sapiens GN=AHSG PE=1 SV=1	71	59.036	controllerType=0 controllerNumber=1 scan=14427	C2(Carbamidomethyl / 57.0215); C5(Carbamidomethyl / 57.0215)	QEHF3_351_LR.14427.14427.4	high-energy collision-induced dissociation
1222 | 548782	8	61	R.[+229.16293]C[+57.02146]IQAN[+2569.90464]YSLMENGK[+229.16293].I	R.CIQANYSLMENGK.I	NTerm(TMT6plex / 229.1629); N5(NGlycan / 2569.9046); K13(TMT6plex / 229.1629)	HexNAc(5)Hex(6)NeuAc(2)	0.00016	0.0013	0	0	0	0	2.5e-05	0.00022	3.79	355.1	192.1	192.1	4	1139.49	1139.74	3.88	-1	4554.94	4555.92	Specific	5	>sp|P05090|APOD_HUMAN Apolipoprotein D OS=Homo sapiens GN=APOD PE=1 SV=1	83	52.1435	controllerType=0 controllerNumber=1 scan=12668	C1(Carbamidomethyl / 57.0215)	QEHF3_351_LR.12668.12668.4	high-energy collision-induced dissociation
1541 | 632702	16	67	K.[+229.16293]QVHFFVN[+2569.90464]ASDVDNVK[+229.16293].A	K.QVHFFVNASDVDNVK.A	NTerm(TMT6plex / 229.1629); N7(NGlycan / 2569.9046); K15(TMT6plex / 229.1629)	HexNAc(5)Hex(6)NeuAc(2)	1.5e-06	1.2e-05	0	0	0	0	1.6e-07	1.3e-06	5.83	598.1	352	352	4	1187.28	1187.53	6.11	-1	4746.11	4747.08	Specific	7	>sp|Q96IY4|CBPB2_HUMAN Carboxypeptidase B2 OS=Homo sapiens GN=CPB2 PE=1 SV=2	305	57.3093	controllerType=0 controllerNumber=1 scan=13985		QEHF3_351_LR.13985.13985.4	high-energy collision-induced dissociation
1919 | 382420	31	121	R.[+229.16293]FGC[+57.02146]EIENN[+2569.90464]R.S	R.FGCEIENNR.S	NTerm(TMT6plex / 229.1629); N8(NGlycan / 2569.9046)	HexNAc(5)Hex(6)NeuAc(2)	0.0012	0.0094	0	0.0011	0	0.0018	0.00018	0.0015	2.93	275.1	148.9	148.9	4	985.152	985.146	6.56		3937.59	3937.56	Specific	8	>sp|P25311|ZA2G_HUMAN Zinc-alpha-2-glycoprotein OS=Homo sapiens GN=AZGP1 PE=1 SV=2	160	39.9608	controllerType=0 controllerNumber=1 scan=9544	C3(Carbamidomethyl / 57.0215)	QEHF3_351_LR.9544.9544.4	high-energy collision-induced dissociation
2136 | 690822	46	144	K.YLNEYN[+2569.90464]GSYVPPGWKEWVGLLK.N	K.YLNEYNGSYVPPGWKEWVGLLK.N	N6(NGlycan / 2569.9046)	HexNAc(5)Hex(6)NeuAc(2)	0.0024	0.019	0	0.0082	0	0.013	0.00031	0.0082	2.63	285.8	41.1	8	4	1296.32	1296.31	5.15		5182.25	5182.22	Specific	6	>sp|Q8IWU5|SULF2_HUMAN Extracellular sulfatase Sulf-2 OS=Homo sapiens GN=SULF2 PE=1 SV=1	276	46.4627	controllerType=0 controllerNumber=1 scan=11208		QEHF3_351_LR.11208.11208.4	high-energy collision-induced dissociation
2612 | 661622	60	573	R.NQALN[+2569.90464]LSLAYSFVTPLTSMVVTK.P	R.NQALNLSLAYSFVTPLTSMVVTK.P	N5(NGlycan / 2569.9046)	HexNAc(5)Hex(6)NeuAc(2)	0.0028	0.0043	0	0	0	0	0.00034	0.00074	2.56	237.3	106.8	8	4	1267.81	1267.57	-5.93	1	5068.22	5067.24	Specific	5	>sp|Q14624|ITIH4_HUMAN Inter-alpha-trypsin inhibitor heavy chain H4 OS=Homo sapiens GN=ITIH4 PE=1 SV=4	238	76.1055	controllerType=0 controllerNumber=1 scan=18813		QEHF3_351_LR.18813.18813.4	high-energy collision-induced dissociation
1720 | 747342	27	58	K.[+229.16293]SVQEIQATFFYFTPN[+2892.98988]K[+229.16293].T	K.SVQEIQATFFYFTPNK.T	NTerm(TMT6plex / 229.1629); N15(NGlycan / 2892.9899); K16(TMT6plex / 229.1629)	HexNAc(5)Hex(6)NeuAc(1)NeuGc(2)	0.00019	0.0015	0	0	0	0	2.9e-05	0.00025	3.73	416.3	346	8	4	1318.85	1318.57	16.72	1	5272.36	5271.27	Specific	15	>sp|P02763|A1AG1_HUMAN Alpha-1-acid glycoprotein 1 OS=Homo sapiens GN=ORM1 PE=1 SV=1	70	80.3931	controllerType=0 controllerNumber=1 scan=19911		QEHF3_351_LR.19911.19911.4	high-energy collision-induced dissociation
1785 | 446907	28	593	K.M[+15.99492]AEVIGSKLN[+2892.98988]ISR.K	K.MAEVIGSKLNISR.K	M1(Oxidation / 15.9949); N10(NGlycan / 2892.9899)	HexNAc(5)Hex(6)NeuAc(1)NeuGc(2)	0.0014	0.012	0	0.0044	0	0.0067	0.00021	0.0044	2.84	269.3	106.4	106.4	4	1082.21	1082.45	7.99	-1	4325.8	4326.77	Specific	10	>sp|Q9NU22|MDN1_HUMAN Midasin OS=Homo sapiens GN=MDN1 PE=1 SV=2	324	31.5481	controllerType=0 controllerNumber=1 scan=7386		QEHF3_351_LR.7386.7386.3	high-energy collision-induced dissociation
480 | 744902	1	499	R.[+229.16293]FALLMTNC[+57.02146]YATPSSN[+2585.89955]ATDPLK[+229.16293].Y	R.FALLMTNCYATPSSNATDPLK.Y	NTerm(TMT6plex / 229.1629); N15(NGlycan / 2585.8996); K21(TMT6plex / 229.1629)	HexNAc(5)Hex(6)NeuAc(1)NeuGc(1)	0.0011	0.0091	0	0	0	0	0.00017	0.0014	2.95	252.3	53.4	53.4	4	1340.35	1340.59	12.15	-1	5358.39	5359.33	Specific	15	>sp|P07911|UROM_HUMAN Uromodulin OS=Homo sapiens GN=UMOD PE=1 SV=1	98	78.8334	controllerType=0 controllerNumber=1 scan=19513	C8(Carbamidomethyl / 57.0215)	QEHF3_351_LR.19513.19513.4	high-energy collision-induced dissociation
103 | 621942	1	223	R.[+229.16293]C[+57.02146]NTAAPMWLN[+2278.80922]GTHPSSDEGIVSR.K	R.CNTAAPMWLNGTHPSSDEGIVSR.K	NTerm(TMT6plex / 229.1629); N10(NGlycan / 2278.8092)	HexNAc(5)Hex(6)NeuAc(1)	0.00021	0.0017	0	0	0	0	3.5e-05	0.00029	3.68	281.5	210.7	46	4	1252.78	1252.78	2.07		5008.12	5008.11	Specific	10	>sp|P07911|UROM_HUMAN Uromodulin OS=Homo sapiens GN=UMOD PE=1 SV=1	98	49.2738	controllerType=0 controllerNumber=1 scan=11923	C1(Carbamidomethyl / 57.0215)	QEHF3_351_LR.11923.11923.4	high-energy collision-induced dissociation
993 | 552502	3	40	K.[+229.16293]TAVN[+2278.80922]C[+57.02146]SSDFDAC[+57.02146]LITK[+229.16293].A	K.TAVNCSSDFDACLITK.A	NTerm(TMT6plex / 229.1629); N4(NGlycan / 2278.8092); K16(TMT6plex / 229.1629)	HexNAc(5)Hex(6)NeuAc(1)	0.00011	0.00092	0	0	0	0	1.8e-05	0.00015	3.95	453.8	246.1	1.4	4	1135.76	1135.49	13.59	1	4540.01	4538.94	Specific	4	>sp|P13987|CD59_HUMAN CD59 glycoprotein OS=Homo sapiens GN=CD59 PE=1 SV=1	126	54.9124	controllerType=0 controllerNumber=1 scan=13372	C5(Carbamidomethyl / 57.0215); C12(Carbamidomethyl / 57.0215)	QEHF3_351_LR.13372.13372.4	high-energy collision-induced dissociation
994 | 551622	3	40	K.[+229.16293]TAVN[+2278.80922]C[+57.02146]SSDFDAC[+57.02146]LITK[+229.16293].A	K.TAVNCSSDFDACLITK.A	NTerm(TMT6plex / 229.1629); N4(NGlycan / 2278.8092); K16(TMT6plex / 229.1629)	HexNAc(5)Hex(6)NeuAc(1)	3.4e-05	0.00028	0	0	0	0	4.2e-06	3.5e-05	4.47	445.4	323.4	50.7	4	1135.25	1135.49	7.54	-1	4537.98	4538.94	Specific	4	>sp|P13987|CD59_HUMAN CD59 glycoprotein OS=Homo sapiens GN=CD59 PE=1 SV=1	126	54.3739	controllerType=0 controllerNumber=1 scan=13235	C5(Carbamidomethyl / 57.0215); C12(Carbamidomethyl / 57.0215)	QEHF3_351_LR.13235.13235.4	high-energy collision-induced dissociation
897 | 626502	3	40	K.[+229.16293]TAVN[+2732.97786]C[+57.02146]SSDFDAC[+57.02146]LITK[+229.16293].A	K.TAVNCSSDFDACLITK.A	NTerm(TMT6plex / 229.1629); N4(NGlycan / 2732.9779); K16(TMT6plex / 229.1629)	HexNAc(5)Hex(6)Fuc(3)NeuGc(1)	0.00011	0.00092	0	0	0	0	1.8e-05	0.00015	3.95	440.6	250.1	250.1	4	1249.3	1249.03	13.16	1	4994.18	4993.11	Specific	4	>sp|P13987|CD59_HUMAN CD59 glycoprotein OS=Homo sapiens GN=CD59 PE=1 SV=1	126	53.9848	controllerType=0 controllerNumber=1 scan=13136	C5(Carbamidomethyl / 57.0215); C12(Carbamidomethyl / 57.0215)	QEHF3_351_LR.13136.13136.4	high-energy collision-induced dissociation
898 | 626222	3	40	K.[+229.16293]TAVN[+2732.97786]C[+57.02146]SSDFDAC[+57.02146]LITK[+229.16293].A	K.TAVNCSSDFDACLITK.A	NTerm(TMT6plex / 229.1629); N4(NGlycan / 2732.9779); K16(TMT6plex / 229.1629)	HexNAc(5)Hex(6)Fuc(3)NeuGc(1)	0.00023	0.0019	0	0	0	0	3.9e-05	0.00032	3.63	412	267.8	267.8	4	1249.3	1249.03	10.82	1	4994.17	4993.11	Specific	4	>sp|P13987|CD59_HUMAN CD59 glycoprotein OS=Homo sapiens GN=CD59 PE=1 SV=1	126	53.8046	controllerType=0 controllerNumber=1 scan=13090	C5(Carbamidomethyl / 57.0215); C12(Carbamidomethyl / 57.0215)	QEHF3_351_LR.13090.13090.4	high-energy collision-induced dissociation
464 | 730822	1	499	R.[+229.16293]FALLMTNC[+57.02146]YATPSSN[+2716.98295]ATDPLK[+229.16293].Y	R.FALLMTNCYATPSSNATDPLK.Y	NTerm(TMT6plex / 229.1629); N15(NGlycan / 2716.9829); K21(TMT6plex / 229.1629)	HexNAc(5)Hex(6)Fuc(3)NeuAc(1)	3.2e-08	2.6e-07	0	0	0	0	3.3e-09	2.8e-08	7.49	583.6	500	0	4	1373.11	1373.36	-1.82	-1	5489.4	5490.41	Specific	15	>sp|P07911|UROM_HUMAN Uromodulin OS=Homo sapiens GN=UMOD PE=1 SV=1	98	72.7147	controllerType=0 controllerNumber=1 scan=17940	C8(Carbamidomethyl / 57.0215)	QEHF3_351_LR.17940.17940.4	high-energy collision-induced dissociation
465 | 730622	1	499	R.[+229.16293]FALLMTNC[+57.02146]YATPSSN[+2716.98295]ATDPLK[+229.16293].Y	R.FALLMTNCYATPSSNATDPLK.Y	NTerm(TMT6plex / 229.1629); N15(NGlycan / 2716.9829); K21(TMT6plex / 229.1629)	HexNAc(5)Hex(6)Fuc(3)NeuAc(1)	1.4e-07	1.1e-06	0	0	0	0	1.4e-08	1.1e-07	6.85	409	409	0	6	915.908	915.908	0.14		5490.41	5490.41	Specific	15	>sp|P07911|UROM_HUMAN Uromodulin OS=Homo sapiens GN=UMOD PE=1 SV=1	98	72.6715	controllerType=0 controllerNumber=1 scan=17929	C8(Carbamidomethyl / 57.0215)	QEHF3_351_LR.17929.17929.6	high-energy collision-induced dissociation
466 | 732542	1	499	R.[+229.16293]FALLMTNC[+57.02146]YATPSSN[+2716.98295]ATDPLK[+229.16293].Y	R.FALLMTNCYATPSSNATDPLK.Y	NTerm(TMT6plex / 229.1629); N15(NGlycan / 2716.9829); K21(TMT6plex / 229.1629)	HexNAc(5)Hex(6)Fuc(3)NeuAc(1)	5e-05	0.00041	0	0	0	0	6.4e-06	5.4e-05	4.3	229.9	165	0	5	1098.88	1098.89	-7.96		5490.37	5490.41	Specific	15	>sp|P07911|UROM_HUMAN Uromodulin OS=Homo sapiens GN=UMOD PE=1 SV=1	98	73.3399	controllerType=0 controllerNumber=1 scan=18101	C8(Carbamidomethyl / 57.0215)	QEHF3_351_LR.18101.18101.3	high-energy collision-induced dissociation
570 | 579782	2	43	R.[+229.16293]WFSAGLASN[+2716.98295]SSWLR.E	R.WFSAGLASNSSWLR.E	NTerm(TMT6plex / 229.1629); N9(NGlycan / 2716.9829)	HexNAc(5)Hex(6)Fuc(3)NeuAc(1)	0.00018	0.0015	0	0	0	0	2.9e-05	0.00024	3.73	423.3	140.8	2.3	4	1132.48	1132.74	-1.23	-1	4526.92	4527.93	Specific	9	>sp|P41222|PTGDS_HUMAN Prostaglandin-H2 D-isomerase OS=Homo sapiens GN=PTGDS PE=1 SV=1	178	72.4514	controllerType=0 controllerNumber=1 scan=17872		QEHF3_351_LR.17872.17872.4	high-energy collision-induced dissociation
645 | 649222	2	67	K.[+229.16293]SVVAPATDGGLN[+2716.98295]LTSTFLR.K	K.SVVAPATDGGLNLTSTFLR.K	NTerm(TMT6plex / 229.1629); N12(NGlycan / 2716.9829)	HexNAc(5)Hex(6)Fuc(3)NeuAc(1)	5e-10	4e-09	0	0	0	0	8.1e-11	6.5e-10	9.3	673.6	455	9.2	4	1216.8	1217.05	2.02	-1	4864.18	4865.17	Specific	12	>sp|P41222|PTGDS_HUMAN Prostaglandin-H2 D-isomerase OS=Homo sapiens GN=PTGDS PE=1 SV=1	178	68.2172	controllerType=0 controllerNumber=1 scan=16781		QEHF3_351_LR.16781.16781.4	high-energy collision-induced dissociation
646 | 649982	2	67	K.[+229.16293]SVVAPATDGGLN[+2716.98295]LTSTFLR.K	K.SVVAPATDGGLNLTSTFLR.K	NTerm(TMT6plex / 229.1629); N12(NGlycan / 2716.9829)	HexNAc(5)Hex(6)Fuc(3)NeuAc(1)	2.6e-05	0.00021	0	0	0	0	2.6e-06	2.1e-05	4.59	530.6	354.2	9.2	4	1216.8	1217.05	0.32	-1	4864.17	4865.17	Specific	12	>sp|P41222|PTGDS_HUMAN Prostaglandin-H2 D-isomerase OS=Homo sapiens GN=PTGDS PE=1 SV=1	178	68.7287	controllerType=0 controllerNumber=1 scan=16913		QEHF3_351_LR.16913.16913.4	high-energy collision-induced dissociation
905 | 631742	3	40	K.[+229.16293]TAVN[+2716.98295]C[+57.02146]SSDFDAC[+57.02146]LITK[+229.16293].A	K.TAVNCSSDFDACLITK.A	NTerm(TMT6plex / 229.1629); N4(NGlycan / 2716.9829); K16(TMT6plex / 229.1629)	HexNAc(5)Hex(6)Fuc(3)NeuAc(1)	4.5e-12	3.7e-11	0	0	0	0	7.9e-13	6e-12	11.34	797.7	586.9	9.2	4	1244.79	1245.04	2.25	-1	4976.13	4977.12	Specific	4	>sp|P13987|CD59_HUMAN CD59 glycoprotein OS=Homo sapiens GN=CD59 PE=1 SV=1	126	56.5876	controllerType=0 controllerNumber=1 scan=13800	C5(Carbamidomethyl / 57.0215); C12(Carbamidomethyl / 57.0215)	QEHF3_351_LR.13800.13800.4	high-energy collision-induced dissociation
906 | 626462	3	40	K.[+229.16293]TAVN[+2716.98295]C[+57.02146]SSDFDAC[+57.02146]LITK[+229.16293].A	K.TAVNCSSDFDACLITK.A	NTerm(TMT6plex / 229.1629); N4(NGlycan / 2716.9829); K16(TMT6plex / 229.1629)	HexNAc(5)Hex(6)Fuc(3)NeuAc(1)	5.6e-05	0.00046	0	0	0	0	7.1e-06	5.9e-05	4.25	447.2	265.5	9.2	4	1244.79	1245.04	8.04	-1	4976.15	4977.12	Specific	4	>sp|P13987|CD59_HUMAN CD59 glycoprotein OS=Homo sapiens GN=CD59 PE=1 SV=1	126	53.9152	controllerType=0 controllerNumber=1 scan=13118	C5(Carbamidomethyl / 57.0215); C12(Carbamidomethyl / 57.0215)	QEHF3_351_LR.13118.13118.4	high-energy collision-induced dissociation
2195 | 634222	50	125	K.[+229.16293]FNPGAESVVLSN[+2716.98295]STLK[+229.16293].F	K.FNPGAESVVLSNSTLK.F	NTerm(TMT6plex / 229.1629); N12(NGlycan / 2716.9829); K16(TMT6plex / 229.1629)	HexNAc(5)Hex(6)Fuc(3)NeuAc(1)	6.8e-05	0.00055	0	0	0	0	9.3e-06	7.8e-05	4.17	469.2	273.3	9.2	4	1210.05	1210.3	3.22	-1	4837.19	4838.18	Specific	12	>sp|Q13201|MMRN1_HUMAN Multimerin-1 OS=Homo sapiens GN=MMRN1 PE=1 SV=3	224	58.8749	controllerType=0 controllerNumber=1 scan=14386		QEHF3_351_LR.14386.14386.4	high-energy collision-induced dissociation
1171 | 775862	6	33	K.[+229.16293]TGVC[+57.02146]PELQADQN[+2425.88753]C[+57.02146]TQEC[+57.02146]VSDSEC[+57.02146]ADNLK[+229.16293].C	K.TGVCPELQADQNCTQECVSDSECADNLK.C	NTerm(TMT6plex / 229.1629); N12(NGlycan / 2425.8875); K28(TMT6plex / 229.1629)	HexNAc(5)Hex(6)Fuc(3)	6.9e-06	5.6e-05	0	0	0	0	6.2e-07	5e-06	5.16	289.1	289.1	289.1	6	1019.76	1019.59	1.35	1	6113.54	6112.53	Specific	12	>sp|Q14508|WFDC2_HUMAN WAP four-disulfide core domain protein 2 OS=Homo sapiens GN=WFDC2 PE=1 SV=2	236	48.5463	controllerType=0 controllerNumber=1 scan=11737	C4(Carbamidomethyl / 57.0215); C13(Carbamidomethyl / 57.0215); C17(Carbamidomethyl / 57.0215); C23(Carbamidomethyl / 57.0215)	QEHF3_351_LR.11737.11737.6	high-energy collision-induced dissociation
661 | 575382	2	67	K.[+229.16293]SVVAPATDGGLN[+2570.92504]LTSTFLR.K	K.SVVAPATDGGLNLTSTFLR.K	NTerm(TMT6plex / 229.1629); N12(NGlycan / 2570.925)	HexNAc(5)Hex(6)Fuc(2)NeuAc(1)	7.7e-11	6.2e-10	0	0	0	0	1.3e-11	1.1e-10	10.12	737.2	517.1	14.7	4	1180.54	1180.53	5.58		4719.14	4719.11	Specific	12	>sp|P41222|PTGDS_HUMAN Prostaglandin-H2 D-isomerase OS=Homo sapiens GN=PTGDS PE=1 SV=1	178	69.0719	controllerType=0 controllerNumber=1 scan=17002		QEHF3_351_LR.17002.17002.4	high-energy collision-induced dissociation
662 | 575782	2	67	K.[+229.16293]SVVAPATDGGLN[+2570.92504]LTSTFLR.K	K.SVVAPATDGGLNLTSTFLR.K	NTerm(TMT6plex / 229.1629); N12(NGlycan / 2570.925)	HexNAc(5)Hex(6)Fuc(2)NeuAc(1)	2.7e-10	2.2e-09	0	0	0	0	5.3e-11	4e-10	9.56	701.2	478.8	12.3	3	1573.71	1573.71	1.3		4719.12	4719.11	Specific	12	>sp|P41222|PTGDS_HUMAN Prostaglandin-H2 D-isomerase OS=Homo sapiens GN=PTGDS PE=1 SV=1	178	69.3119	controllerType=0 controllerNumber=1 scan=17064		QEHF3_351_LR.17064.17064.3	high-energy collision-induced dissociation
663 | 574462	2	67	K.[+229.16293]SVVAPATDGGLN[+2570.92504]LTSTFLR.K	K.SVVAPATDGGLNLTSTFLR.K	NTerm(TMT6plex / 229.1629); N12(NGlycan / 2570.925)	HexNAc(5)Hex(6)Fuc(2)NeuAc(1)	4.4e-10	3.6e-09	0	0	0	0	7.1e-11	5.6e-10	9.36	685.6	448.9	14.7	4	1180.29	1180.53	6.6	-1	4718.14	4719.11	Specific	12	>sp|P41222|PTGDS_HUMAN Prostaglandin-H2 D-isomerase OS=Homo sapiens GN=PTGDS PE=1 SV=1	178	68.5274	controllerType=0 controllerNumber=1 scan=16861		QEHF3_351_LR.16861.16861.4	high-energy collision-induced dissociation
932 | 632342	3	40	K.[+229.16293]TAVN[+2570.92504]C[+57.02146]SSDFDAC[+57.02146]LITK[+229.16293].A	K.TAVNCSSDFDACLITK.A	NTerm(TMT6plex / 229.1629); N4(NGlycan / 2570.925); K16(TMT6plex / 229.1629)	HexNAc(5)Hex(6)Fuc(2)NeuAc(1)	2.3e-05	0.00019	0	0	0	0	2.2e-06	1.8e-05	4.64	550.1	350.2	350.2	4	1208.78	1208.52	3.65	1	4832.08	4831.06	Specific	4	>sp|P13987|CD59_HUMAN CD59 glycoprotein OS=Homo sapiens GN=CD59 PE=1 SV=1	126	56.9863	controllerType=0 controllerNumber=1 scan=13902	C5(Carbamidomethyl / 57.0215); C12(Carbamidomethyl / 57.0215)	QEHF3_351_LR.13902.13902.4	high-energy collision-induced dissociation
933 | 631542	3	40	K.[+229.16293]TAVN[+2570.92504]C[+57.02146]SSDFDAC[+57.02146]LITK[+229.16293].A	K.TAVNCSSDFDACLITK.A	NTerm(TMT6plex / 229.1629); N4(NGlycan / 2570.925); K16(TMT6plex / 229.1629)	HexNAc(5)Hex(6)Fuc(2)NeuAc(1)	9.8e-05	0.0008	0	0	0	0	1.5e-05	0.00013	4.01	393.7	260.6	1.2	4	1208.27	1208.52	2.21	-1	4830.07	4831.06	Specific	4	>sp|P13987|CD59_HUMAN CD59 glycoprotein OS=Homo sapiens GN=CD59 PE=1 SV=1	126	56.4666	controllerType=0 controllerNumber=1 scan=13769	C5(Carbamidomethyl / 57.0215); C12(Carbamidomethyl / 57.0215)	QEHF3_351_LR.13769.13769.4	high-energy collision-induced dissociation
934 | 626742	3	40	K.[+229.16293]TAVN[+2570.92504]C[+57.02146]SSDFDAC[+57.02146]LITK[+229.16293].A	K.TAVNCSSDFDACLITK.A	NTerm(TMT6plex / 229.1629); N4(NGlycan / 2570.925); K16(TMT6plex / 229.1629)	HexNAc(5)Hex(6)Fuc(2)NeuAc(1)	0.00017	0.0014	0	0	0	0	2.6e-05	0.00022	3.78	353	212.8	14.7	4	1208.53	1208.52	8.99		4831.1	4831.06	Specific	4	>sp|P13987|CD59_HUMAN CD59 glycoprotein OS=Homo sapiens GN=CD59 PE=1 SV=1	126	54.0517	controllerType=0 controllerNumber=1 scan=13153	C5(Carbamidomethyl / 57.0215); C12(Carbamidomethyl / 57.0215)	QEHF3_351_LR.13153.13153.4	high-energy collision-induced dissociation
1115 | 557822	5	145	K.[+229.16293]VC[+57.02146]QDC[+57.02146]PLLAPLN[+2570.92504]DTR.V	K.VCQDCPLLAPLNDTR.V	NTerm(TMT6plex / 229.1629); N12(NGlycan / 2570.925)	HexNAc(5)Hex(6)Fuc(2)NeuAc(1)	0.00059	0.0048	0	0	0	0	9.6e-05	0.0008	3.23	315.6	163.2	163.2	4	1143.99	1143.74	-1.08	1	4572.93	4571.93	Specific	12	>sp|P02765|FETUA_HUMAN Alpha-2-HS-glycoprotein OS=Homo sapiens GN=AHSG PE=1 SV=1	71	58.4906	controllerType=0 controllerNumber=1 scan=14288	C2(Carbamidomethyl / 57.0215); C5(Carbamidomethyl / 57.0215)	QEHF3_351_LR.14288.14288.4	high-energy collision-induced dissociation
1357 | 372340	13	81	K.[+229.16293]K[+229.16293]EDALN[+2570.92504]ETR.E	K.KEDALNETR.E	NTerm(TMT6plex / 229.1629); K1(TMT6plex / 229.1629); N6(NGlycan / 2570.925)	HexNAc(5)Hex(6)Fuc(2)NeuAc(1)	0.0042	0.033	0	0.012	0	0.017	0.00039	0.012	2.38	282.8	82.6	1.2	4	1026.7	1026.95	2.05	-1	4103.79	4104.79	Specific	6	>sp|P10909|CLUS_HUMAN Clusterin OS=Homo sapiens GN=CLU PE=1 SV=1	114	32.9716	controllerType=0 controllerNumber=1 scan=7755		QEHF3_351_LR.7755.7755.4	high-energy collision-induced dissociation
1494 | 538262	15	129	K.[+229.16293]EHEGAIYPDN[+2570.92504]TTDFQR.A	K.EHEGAIYPDNTTDFQR.A	NTerm(TMT6plex / 229.1629); N10(NGlycan / 2570.925)	HexNAc(5)Hex(6)Fuc(2)NeuAc(1)	0.00037	0.003	0	0	0	0	6.5e-05	0.00054	3.43	326.3	147.4	1.2	4	1173.74	1173.99	1.16	-1	4691.93	4692.93	Specific	10	>sp|P00450|CERU_HUMAN Ceruloplasmin OS=Homo sapiens GN=CP PE=1 SV=1	41	40.8212	controllerType=0 controllerNumber=1 scan=9764		QEHF3_351_LR.9764.9764.4	high-energy collision-induced dissociation
2225 | 467299	52	48	K.[+229.16293]ANQQLN[+2570.92504]FTEAK[+229.16293].E	K.ANQQLNFTEAK.E	NTerm(TMT6plex / 229.1629); N6(NGlycan / 2570.925); K11(TMT6plex / 229.1629)	HexNAc(5)Hex(6)Fuc(2)NeuAc(1)	0.00016	0.0013	0	0	0	0	2.5e-05	0.00021	3.8	482.4	281.7	1.2	4	1073.73	1073.98	0.42	-1	4291.88	4292.88	Specific	6	>sp|Q9Y5Y7|LYVE1_HUMAN Lymphatic vessel endothelial hyaluronic acid receptor 1 OS=Homo sapiens GN=LYVE1 PE=1 SV=2	351	47.8748	controllerType=0 controllerNumber=1 scan=11567		QEHF3_351_LR.11567.11567.4	high-energy collision-induced dissociation
2226 | 466979	52	48	K.[+229.16293]ANQQLN[+2570.92504]FTEAK[+229.16293].E	K.ANQQLNFTEAK.E	NTerm(TMT6plex / 229.1629); N6(NGlycan / 2570.925); K11(TMT6plex / 229.1629)	HexNAc(5)Hex(6)Fuc(2)NeuAc(1)	0.00096	0.0077	0	0	0	0	0.00015	0.0013	3.02	388.9	209.9	5.2	3	1431.3	1431.63	0.41	-1	4291.88	4292.88	Specific	6	>sp|Q9Y5Y7|LYVE1_HUMAN Lymphatic vessel endothelial hyaluronic acid receptor 1 OS=Homo sapiens GN=LYVE1 PE=1 SV=2	351	47.6499	controllerType=0 controllerNumber=1 scan=11510		QEHF3_351_LR.11510.11510.3	high-energy collision-induced dissociation
731 | 570742	2	67	K.[+229.16293]SVVAPATDGGLN[+2279.82962]LTSTFLR.K	K.SVVAPATDGGLNLTSTFLR.K	NTerm(TMT6plex / 229.1629); N12(NGlycan / 2279.8296)	HexNAc(5)Hex(6)Fuc(2)	8.7e-11	7.1e-10	0	0	0	0	1.6e-11	1.4e-10	10.06	724.8	535.5	9.5	4	1107.77	1107.76	8.08		4428.05	4428.02	Specific	12	>sp|P41222|PTGDS_HUMAN Prostaglandin-H2 D-isomerase OS=Homo sapiens GN=PTGDS PE=1 SV=1	178	66.3291	controllerType=0 controllerNumber=1 scan=16294		QEHF3_351_LR.16294.16294.4	high-energy collision-induced dissociation
732 | 569902	2	67	K.[+229.16293]SVVAPATDGGLN[+2279.82962]LTSTFLR.K	K.SVVAPATDGGLNLTSTFLR.K	NTerm(TMT6plex / 229.1629); N12(NGlycan / 2279.8296)	HexNAc(5)Hex(6)Fuc(2)	8.7e-09	7.1e-08	0	0	0	0	1.2e-09	9.7e-09	8.06	643.5	482.6	9.9	4	1107.77	1107.76	7.97		4428.05	4428.02	Specific	12	>sp|P41222|PTGDS_HUMAN Prostaglandin-H2 D-isomerase OS=Homo sapiens GN=PTGDS PE=1 SV=1	178	65.7572	controllerType=0 controllerNumber=1 scan=16146		QEHF3_351_LR.16146.16146.4	high-energy collision-induced dissociation
1997 | 318853	37	200	K.[+229.16293]TPLTAN[+2279.82962]ITK[+229.16293].S	K.TPLTANITK.S	NTerm(TMT6plex / 229.1629); N6(NGlycan / 2279.8296); K9(TMT6plex / 229.1629)	HexNAc(5)Hex(6)Fuc(2)	0.0002	0.0016	0	0	0	0	3.1e-05	0.00026	3.7	542.3	215.8	215.8	4	924.943	924.933	10.43		3696.75	3696.71	Specific	6	>sp|P01877|IGHA2_HUMAN Ig alpha-2 chain C region OS=Homo sapiens GN=IGHA2 PE=1 SV=3	62	45.8442	controllerType=0 controllerNumber=1 scan=11051		QEHF3_351_LR.11051.11051.4	high-energy collision-induced dissociation
365 | 799822	1	499	R.[+229.16293]FALLMTNC[+57.02146]YATPSSN[+3055.04271]ATDPLK[+229.16293].Y	R.FALLMTNCYATPSSNATDPLK.Y	NTerm(TMT6plex / 229.1629); N15(NGlycan / 3055.0427); K21(TMT6plex / 229.1629)	HexNAc(5)Hex(6)Fuc(1)NeuGc(3)	0.00034	0.0027	0	0	0	0	5.7e-05	0.00048	3.47	237.9	197.1	89	4	1458.14	1457.87	11.34	1	5829.54	5828.47	Specific	15	>sp|P07911|UROM_HUMAN Uromodulin OS=Homo sapiens GN=UMOD PE=1 SV=1	98	69.3041	controllerType=0 controllerNumber=1 scan=17062	C8(Carbamidomethyl / 57.0215)	QEHF3_351_LR.17062.17062.4	high-energy collision-induced dissociation
450 | 732022	1	499	R.[+229.16293]FALLMTNC[+57.02146]YATPSSN[+2747.95238]ATDPLK[+229.16293].Y	R.FALLMTNCYATPSSNATDPLK.Y	NTerm(TMT6plex / 229.1629); N15(NGlycan / 2747.9524); K21(TMT6plex / 229.1629)	HexNAc(5)Hex(6)Fuc(1)NeuGc(2)	1.9e-05	0.00015	0	0	0	0	1.7e-06	1.4e-05	4.72	499.8	313.6	313.6	4	1381.37	1381.1	12.15	1	5522.45	5521.38	Specific	15	>sp|P07911|UROM_HUMAN Uromodulin OS=Homo sapiens GN=UMOD PE=1 SV=1	98	73.1726	controllerType=0 controllerNumber=1 scan=18058	C8(Carbamidomethyl / 57.0215)	QEHF3_351_LR.18058.18058.4	high-energy collision-induced dissociation
451 | 718982	1	499	R.[+229.16293]FALLMTNC[+57.02146]YATPSSN[+2747.95238]ATDPLK[+229.16293].Y	R.FALLMTNCYATPSSNATDPLK.Y	NTerm(TMT6plex / 229.1629); N15(NGlycan / 2747.9524); K21(TMT6plex / 229.1629)	HexNAc(5)Hex(6)Fuc(1)NeuGc(2)	8.2e-06	6.6e-05	0	0	0	0	7.6e-07	6.2e-06	5.09	293	160.9	160.9	6	921.245	921.07	8.23	1	5522.43	5521.38	Specific	15	>sp|P07911|UROM_HUMAN Uromodulin OS=Homo sapiens GN=UMOD PE=1 SV=1	98	67.1347	controllerType=0 controllerNumber=1 scan=16502	C8(Carbamidomethyl / 57.0215)	QEHF3_351_LR.16502.16502.6	high-energy collision-induced dissociation
688 | 569422	2	67	K.[+229.16293]SVVAPATDGGLN[+2440.86204]LTSTFLR.K	K.SVVAPATDGGLNLTSTFLR.K	NTerm(TMT6plex / 229.1629); N12(NGlycan / 2440.862)	HexNAc(5)Hex(6)Fuc(1)NeuGc(1)	1.3e-08	1e-07	0	0	0	0	1.7e-09	1.4e-08	7.89	640.2	448	448	4	1148.28	1148.02	11.5	1	4590.1	4589.05	Specific	12	>sp|P41222|PTGDS_HUMAN Prostaglandin-H2 D-isomerase OS=Homo sapiens GN=PTGDS PE=1 SV=1	178	65.6182	controllerType=0 controllerNumber=1 scan=16110		QEHF3_351_LR.16110.16110.4	high-energy collision-induced dissociation
689 | 568862	2	67	K.[+229.16293]SVVAPATDGGLN[+2440.86204]LTSTFLR.K	K.SVVAPATDGGLNLTSTFLR.K	NTerm(TMT6plex / 229.1629); N12(NGlycan / 2440.862)	HexNAc(5)Hex(6)Fuc(1)NeuGc(1)	7e-05	0.00056	0	0	0	0	9.7e-06	8.1e-05	4.16	501.3	339.4	36	4	1148.03	1148.02	14.67		4589.12	4589.05	Specific	12	>sp|P41222|PTGDS_HUMAN Prostaglandin-H2 D-isomerase OS=Homo sapiens GN=PTGDS PE=1 SV=1	178	65.084	controllerType=0 controllerNumber=1 scan=15973		QEHF3_351_LR.15973.15973.4	high-energy collision-induced dissociation
948 | 551142	3	40	K.[+229.16293]TAVN[+2440.86204]C[+57.02146]SSDFDAC[+57.02146]LITK[+229.16293].A	K.TAVNCSSDFDACLITK.A	NTerm(TMT6plex / 229.1629); N4(NGlycan / 2440.862); K16(TMT6plex / 229.1629)	HexNAc(5)Hex(6)Fuc(1)NeuGc(1)	1.2e-05	9.6e-05	0	0	0	0	1.1e-06	8.8e-06	4.93	562	372.4	28.3	4	1176.02	1176	12.46		4701.06	4701	Specific	4	>sp|P13987|CD59_HUMAN CD59 glycoprotein OS=Homo sapiens GN=CD59 PE=1 SV=1	126	54.1418	controllerType=0 controllerNumber=1 scan=13176	C5(Carbamidomethyl / 57.0215); C12(Carbamidomethyl / 57.0215)	QEHF3_351_LR.13176.13176.4	high-energy collision-induced dissociation
949 | 550382	3	40	K.[+229.16293]TAVN[+2440.86204]C[+57.02146]SSDFDAC[+57.02146]LITK[+229.16293].A	K.TAVNCSSDFDACLITK.A	NTerm(TMT6plex / 229.1629); N4(NGlycan / 2440.862); K16(TMT6plex / 229.1629)	HexNAc(5)Hex(6)Fuc(1)NeuGc(1)	0.00047	0.0038	0	0	0	0	7.8e-05	0.00066	3.33	280.6	177.8	19.7	4	1176.02	1176	12.26		4701.06	4701	Specific	4	>sp|P13987|CD59_HUMAN CD59 glycoprotein OS=Homo sapiens GN=CD59 PE=1 SV=1	126	53.5921	controllerType=0 controllerNumber=1 scan=13036	C5(Carbamidomethyl / 57.0215); C12(Carbamidomethyl / 57.0215)	QEHF3_351_LR.13036.13036.4	high-energy collision-induced dissociation
1238 | 697182	8	83	R.[+229.16293]ADGTVNQIEGEATPVN[+2440.86204]LTEPAK[+229.16293].L	R.ADGTVNQIEGEATPVNLTEPAK.L	NTerm(TMT6plex / 229.1629); N16(NGlycan / 2440.862); K22(TMT6plex / 229.1629)	HexNAc(5)Hex(6)Fuc(1)NeuGc(1)	4.2e-05	0.00034	0	0	0	0	5.4e-06	4.6e-05	4.37	396.4	322.9	322.9	4	1289.35	1289.08	12.17	1	5154.37	5153.31	Specific	16	>sp|P05090|APOD_HUMAN Apolipoprotein D OS=Homo sapiens GN=APOD PE=1 SV=1	83	52.2608	controllerType=0 controllerNumber=1 scan=12698		QEHF3_351_LR.12698.12698.4	high-energy collision-induced dissociation
44 | 775462	1	223	R.[+229.16293]C[+57.02146]NTAAPM[+15.99492]WLN[+3007.05796]GTHPSSDEGIVSR.K	R.CNTAAPMWLNGTHPSSDEGIVSR.K	NTerm(TMT6plex / 229.1629); M7(Oxidation / 15.9949); N10(NGlycan / 3007.058)	HexNAc(5)Hex(6)Fuc(1)NeuAc(3)	7.6e-05	0.00062	0	0	0	0	1.1e-05	9.5e-05	4.12	429.7	252.4	28.1	4	1439.1	1438.84	5.63	1	5753.39	5752.35	Specific	10	>sp|P07911|UROM_HUMAN Uromodulin OS=Homo sapiens GN=UMOD PE=1 SV=1	98	48.4234	controllerType=0 controllerNumber=1 scan=11706	C1(Carbamidomethyl / 57.0215)	QEHF3_351_LR.11706.11706.4	high-energy collision-induced dissociation
45 | 776822	1	223	R.[+229.16293]C[+57.02146]NTAAPM[+15.99492]WLN[+3007.05796]GTHPSSDEGIVSR.K	R.CNTAAPMWLNGTHPSSDEGIVSR.K	NTerm(TMT6plex / 229.1629); M7(Oxidation / 15.9949); N10(NGlycan / 3007.058)	HexNAc(5)Hex(6)Fuc(1)NeuAc(3)	0.00011	0.00089	0	0	0	0	1.7e-05	0.00015	3.96	368.2	174.3	174.3	4	1438.6	1438.84	5.78	-1	5751.38	5752.35	Specific	10	>sp|P07911|UROM_HUMAN Uromodulin OS=Homo sapiens GN=UMOD PE=1 SV=1	98	48.9778	controllerType=0 controllerNumber=1 scan=11847	C1(Carbamidomethyl / 57.0215)	QEHF3_351_LR.11847.11847.4	high-energy collision-induced dissociation
263 | 647022	1	319	K.[+229.16293]QDFN[+3007.05796]ITDISLLEHR.L	K.QDFNITDISLLEHR.L	NTerm(TMT6plex / 229.1629); N4(NGlycan / 3007.058)	HexNAc(5)Hex(6)Fuc(1)NeuAc(3)	0.001	0.0081	0	0	0	0	0.00016	0.0013	3	289.8	185.6	185.6	4	1235.03	1235.03	4.11		4937.1	4937.08	Specific	4	>sp|P07911|UROM_HUMAN Uromodulin OS=Homo sapiens GN=UMOD PE=1 SV=1	98	66.6858	controllerType=0 controllerNumber=1 scan=16386		QEHF3_351_LR.16386.16386.4	high-energy collision-induced dissociation
394 | 816142	1	499	R.[+229.16293]FALLMTNC[+57.02146]YATPSSN[+3007.05796]ATDPLK[+229.16293].Y	R.FALLMTNCYATPSSNATDPLK.Y	NTerm(TMT6plex / 229.1629); N15(NGlycan / 3007.058); K21(TMT6plex / 229.1629)	HexNAc(5)Hex(6)Fuc(1)NeuAc(3)	9.2e-09	7.5e-08	0	0	0	0	1.3e-09	1.1e-08	8.03	578.3	570	570	6	964.089	964.254	2.33	-1	5779.5	5780.49	Specific	15	>sp|P07911|UROM_HUMAN Uromodulin OS=Homo sapiens GN=UMOD PE=1 SV=1	98	75.6937	controllerType=0 controllerNumber=1 scan=18707	C8(Carbamidomethyl / 57.0215)	QEHF3_351_LR.18707.18707.6	high-energy collision-induced dissociation
395 | 816022	1	499	R.[+229.16293]FALLMTNC[+57.02146]YATPSSN[+3007.05796]ATDPLK[+229.16293].Y	R.FALLMTNCYATPSSNATDPLK.Y	NTerm(TMT6plex / 229.1629); N15(NGlycan / 3007.058); K21(TMT6plex / 229.1629)	HexNAc(5)Hex(6)Fuc(1)NeuAc(3)	6.6e-07	5.4e-06	0	0	0	0	4.6e-08	3.4e-07	6.18	494	380.7	380.7	4	1445.63	1445.88	0.92	-1	5779.49	5780.49	Specific	15	>sp|P07911|UROM_HUMAN Uromodulin OS=Homo sapiens GN=UMOD PE=1 SV=1	98	75.6631	controllerType=0 controllerNumber=1 scan=18699	C8(Carbamidomethyl / 57.0215)	QEHF3_351_LR.18699.18699.4	high-energy collision-induced dissociation
396 | 816822	1	499	R.[+229.16293]FALLMTNC[+57.02146]YATPSSN[+3007.05796]ATDPLK[+229.16293].Y	R.FALLMTNCYATPSSNATDPLK.Y	NTerm(TMT6plex / 229.1629); N15(NGlycan / 3007.058); K21(TMT6plex / 229.1629)	HexNAc(5)Hex(6)Fuc(1)NeuAc(3)	5.4e-05	0.00044	0	0	0	0	6.8e-06	5.7e-05	4.27	367.1	279.4	279.4	4	1445.88	1445.88	1.95		5780.5	5780.49	Specific	15	>sp|P07911|UROM_HUMAN Uromodulin OS=Homo sapiens GN=UMOD PE=1 SV=1	98	75.8762	controllerType=0 controllerNumber=1 scan=18754	C8(Carbamidomethyl / 57.0215)	QEHF3_351_LR.18754.18754.4	high-energy collision-induced dissociation
397 | 814582	1	499	R.[+229.16293]FALLMTNC[+57.02146]YATPSSN[+3007.05796]ATDPLK[+229.16293].Y	R.FALLMTNCYATPSSNATDPLK.Y	NTerm(TMT6plex / 229.1629); N15(NGlycan / 3007.058); K21(TMT6plex / 229.1629)	HexNAc(5)Hex(6)Fuc(1)NeuAc(3)	0.00018	0.0015	0	0	0	0	2.8e-05	0.00024	3.74	185.3	185.3	185.3	6	964.256	964.254	2.34		5780.5	5780.49	Specific	15	>sp|P07911|UROM_HUMAN Uromodulin OS=Homo sapiens GN=UMOD PE=1 SV=1	98	75.1677	controllerType=0 controllerNumber=1 scan=18571	C8(Carbamidomethyl / 57.0215)	QEHF3_351_LR.18571.18571.6	high-energy collision-induced dissociation
626 | 726982	2	67	K.[+229.16293]SVVAPATDGGLN[+3007.05796]LTSTFLR.K	K.SVVAPATDGGLNLTSTFLR.K	NTerm(TMT6plex / 229.1629); N12(NGlycan / 3007.058)	HexNAc(5)Hex(6)Fuc(1)NeuAc(3)	4.2e-05	0.00034	0	0	0	0	5.5e-06	4.7e-05	4.37	475.7	309.3	309.3	4	1289.32	1289.57	5.99	-1	5154.27	5155.24	Specific	12	>sp|P41222|PTGDS_HUMAN Prostaglandin-H2 D-isomerase OS=Homo sapiens GN=PTGDS PE=1 SV=1	178	71.4165	controllerType=0 controllerNumber=1 scan=17606		QEHF3_351_LR.17606.17606.4	high-energy collision-induced dissociation
627 | 724582	2	67	K.[+229.16293]SVVAPATDGGLN[+3007.05796]LTSTFLR.K	K.SVVAPATDGGLNLTSTFLR.K	NTerm(TMT6plex / 229.1629); N12(NGlycan / 3007.058)	HexNAc(5)Hex(6)Fuc(1)NeuAc(3)	7.5e-05	0.00061	0	0	0	0	1.1e-05	9.3e-05	4.12	434.1	312.1	312.1	4	1289.57	1289.57	3.25		5155.26	5155.24	Specific	12	>sp|P41222|PTGDS_HUMAN Prostaglandin-H2 D-isomerase OS=Homo sapiens GN=PTGDS PE=1 SV=1	178	70.3942	controllerType=0 controllerNumber=1 scan=17343		QEHF3_351_LR.17343.17343.4	high-energy collision-induced dissociation
628 | 725622	2	67	K.[+229.16293]SVVAPATDGGLN[+3007.05796]LTSTFLR.K	K.SVVAPATDGGLNLTSTFLR.K	NTerm(TMT6plex / 229.1629); N12(NGlycan / 3007.058)	HexNAc(5)Hex(6)Fuc(1)NeuAc(3)	9e-05	0.00073	0	0	0	0	1.4e-05	0.00012	4.04	413.2	289.7	289.7	4	1289.32	1289.57	6.18	-1	5154.27	5155.24	Specific	12	>sp|P41222|PTGDS_HUMAN Prostaglandin-H2 D-isomerase OS=Homo sapiens GN=PTGDS PE=1 SV=1	178	70.9035	controllerType=0 controllerNumber=1 scan=17474		QEHF3_351_LR.17474.17474.4	high-energy collision-induced dissociation
862 | 707022	3	40	K.[+229.16293]TAVN[+3007.05796]C[+57.02146]SSDFDAC[+57.02146]LITK[+229.16293].A	K.TAVNCSSDFDACLITK.A	NTerm(TMT6plex / 229.1629); N4(NGlycan / 3007.058); K16(TMT6plex / 229.1629)	HexNAc(5)Hex(6)Fuc(1)NeuAc(3)	7e-10	5.7e-09	0	0	0	0	1.1e-10	9e-10	9.15	692	514.3	514.3	4	1317.56	1317.55	5.51		5267.22	5267.19	Specific	4	>sp|P13987|CD59_HUMAN CD59 glycoprotein OS=Homo sapiens GN=CD59 PE=1 SV=1	126	58.2638	controllerType=0 controllerNumber=1 scan=14230	C5(Carbamidomethyl / 57.0215); C12(Carbamidomethyl / 57.0215)	QEHF3_351_LR.14230.14230.4	high-energy collision-induced dissociation
863 | 707982	3	40	K.[+229.16293]TAVN[+3007.05796]C[+57.02146]SSDFDAC[+57.02146]LITK[+229.16293].A	K.TAVNCSSDFDACLITK.A	NTerm(TMT6plex / 229.1629); N4(NGlycan / 3007.058); K16(TMT6plex / 229.1629)	HexNAc(5)Hex(6)Fuc(1)NeuAc(3)	4e-09	3.3e-08	0	0	0	0	4.8e-10	4e-09	8.4	605.8	514.6	514.6	4	1317.31	1317.55	6.42	-1	5266.22	5267.19	Specific	4	>sp|P13987|CD59_HUMAN CD59 glycoprotein OS=Homo sapiens GN=CD59 PE=1 SV=1	126	58.7768	controllerType=0 controllerNumber=1 scan=14361	C5(Carbamidomethyl / 57.0215); C12(Carbamidomethyl / 57.0215)	QEHF3_351_LR.14361.14361.4	high-energy collision-induced dissociation
864 | 702902	3	40	K.[+229.16293]TAVN[+3007.05796]C[+57.02146]SSDFDAC[+57.02146]LITK[+229.16293].A	K.TAVNCSSDFDACLITK.A	NTerm(TMT6plex / 229.1629); N4(NGlycan / 3007.058); K16(TMT6plex / 229.1629)	HexNAc(5)Hex(6)Fuc(1)NeuAc(3)	7e-08	5.7e-07	0	0	0	0	8.1e-09	6.2e-08	7.15	595.2	417.7	47.4	4	1317.81	1317.55	5.8	1	5268.23	5267.19	Specific	4	>sp|P13987|CD59_HUMAN CD59 glycoprotein OS=Homo sapiens GN=CD59 PE=1 SV=1	126	56.3804	controllerType=0 controllerNumber=1 scan=13747	C5(Carbamidomethyl / 57.0215); C12(Carbamidomethyl / 57.0215)	QEHF3_351_LR.13747.13747.4	high-energy collision-induced dissociation
865 | 705942	3	40	K.[+229.16293]TAVN[+3007.05796]C[+57.02146]SSDFDAC[+57.02146]LITK[+229.16293].A	K.TAVNCSSDFDACLITK.A	NTerm(TMT6plex / 229.1629); N4(NGlycan / 3007.058); K16(TMT6plex / 229.1629)	HexNAc(5)Hex(6)Fuc(1)NeuAc(3)	5.3e-05	0.00043	0	0	0	0	6.6e-06	5.5e-05	4.27	450.7	302.3	302.3	4	1317.32	1317.55	11.15	-1	5266.25	5267.19	Specific	4	>sp|P13987|CD59_HUMAN CD59 glycoprotein OS=Homo sapiens GN=CD59 PE=1 SV=1	126	57.7218	controllerType=0 controllerNumber=1 scan=14091	C5(Carbamidomethyl / 57.0215); C12(Carbamidomethyl / 57.0215)	QEHF3_351_LR.14091.14091.4	high-energy collision-induced dissociation
866 | 701582	3	40	K.[+229.16293]TAVN[+3007.05796]C[+57.02146]SSDFDAC[+57.02146]LITK[+229.16293].A	K.TAVNCSSDFDACLITK.A	NTerm(TMT6plex / 229.1629); N4(NGlycan / 3007.058); K16(TMT6plex / 229.1629)	HexNAc(5)Hex(6)Fuc(1)NeuAc(3)	7.5e-05	0.00061	0	0	0	0	1.1e-05	9.2e-05	4.12	378.3	264.7	264.7	4	1317.31	1317.55	6.42	-1	5266.22	5267.19	Specific	4	>sp|P13987|CD59_HUMAN CD59 glycoprotein OS=Homo sapiens GN=CD59 PE=1 SV=1	126	55.8324	controllerType=0 controllerNumber=1 scan=13607	C5(Carbamidomethyl / 57.0215); C12(Carbamidomethyl / 57.0215)	QEHF3_351_LR.13607.13607.4	high-energy collision-induced dissociation
867 | 707662	3	40	K.[+229.16293]TAVN[+3007.05796]C[+57.02146]SSDFDAC[+57.02146]LITK[+229.16293].A	K.TAVNCSSDFDACLITK.A	NTerm(TMT6plex / 229.1629); N4(NGlycan / 3007.058); K16(TMT6plex / 229.1629)	HexNAc(5)Hex(6)Fuc(1)NeuAc(3)	6.3e-06	5.1e-05	0	0	0	0	5.3e-07	4.4e-06	5.2	298.3	298.3	298.3	6	878.543	878.705	5.68	-1	5266.22	5267.19	Specific	4	>sp|P13987|CD59_HUMAN CD59 glycoprotein OS=Homo sapiens GN=CD59 PE=1 SV=1	126	58.6044	controllerType=0 controllerNumber=1 scan=14317	C5(Carbamidomethyl / 57.0215); C12(Carbamidomethyl / 57.0215)	QEHF3_351_LR.14317.14317.6	high-energy collision-induced dissociation
868 | 710022	3	40	K.[+229.16293]TAVN[+3007.05796]C[+57.02146]SSDFDAC[+57.02146]LITK[+229.16293].A	K.TAVNCSSDFDACLITK.A	NTerm(TMT6plex / 229.1629); N4(NGlycan / 3007.058); K16(TMT6plex / 229.1629)	HexNAc(5)Hex(6)Fuc(1)NeuAc(3)	0.0011	0.0085	0	0	0	0	0.00016	0.0014	2.98	227.2	94.7	94.7	4	1317.56	1317.55	5.14		5267.22	5267.19	Specific	4	>sp|P13987|CD59_HUMAN CD59 glycoprotein OS=Homo sapiens GN=CD59 PE=1 SV=1	126	60.1832	controllerType=0 controllerNumber=1 scan=14720	C5(Carbamidomethyl / 57.0215); C12(Carbamidomethyl / 57.0215)	QEHF3_351_LR.14720.14720.4	high-energy collision-induced dissociation
1104 | 636982	5	145	K.[+229.16293]VC[+57.02146]QDC[+57.02146]PLLAPLN[+3007.05796]DTR.V	K.VCQDCPLLAPLNDTR.V	NTerm(TMT6plex / 229.1629); N12(NGlycan / 3007.058)	HexNAc(5)Hex(6)Fuc(1)NeuAc(3)	0.00024	0.002	0	0	0	0	4e-05	0.00034	3.62	335.6	232.2	232.2	4	1252.76	1252.77	-7.97		5008.03	5008.07	Specific	12	>sp|P02765|FETUA_HUMAN Alpha-2-HS-glycoprotein OS=Homo sapiens GN=AHSG PE=1 SV=1	71	60.4619	controllerType=0 controllerNumber=1 scan=14791	C2(Carbamidomethyl / 57.0215); C5(Carbamidomethyl / 57.0215)	QEHF3_351_LR.14791.14791.4	high-energy collision-induced dissociation
1105 | 637822	5	145	K.[+229.16293]VC[+57.02146]QDC[+57.02146]PLLAPLN[+3007.05796]DTR.V	K.VCQDCPLLAPLNDTR.V	NTerm(TMT6plex / 229.1629); N12(NGlycan / 3007.058)	HexNAc(5)Hex(6)Fuc(1)NeuAc(3)	0.00084	0.0068	0	0	0	0	0.00014	0.0012	3.07	277.1	162.2	162.2	4	1252.78	1252.77	9.58		5008.12	5008.07	Specific	12	>sp|P02765|FETUA_HUMAN Alpha-2-HS-glycoprotein OS=Homo sapiens GN=AHSG PE=1 SV=1	71	60.9922	controllerType=0 controllerNumber=1 scan=14926	C2(Carbamidomethyl / 57.0215); C5(Carbamidomethyl / 57.0215)	QEHF3_351_LR.14926.14926.4	high-energy collision-induced dissociation
1161 | 778622	6	33	K.[+229.16293]TGVC[+57.02146]PELQADQN[+3007.05796]C[+57.02146]TQEC[+57.02146]VSDSEC[+57.02146]ADNLK[+229.16293].C	K.TGVCPELQADQNCTQECVSDSECADNLK.C	NTerm(TMT6plex / 229.1629); N12(NGlycan / 3007.058); K28(TMT6plex / 229.1629)	HexNAc(5)Hex(6)Fuc(1)NeuAc(3)	3.3e-06	2.7e-05	0	0	0	0	3.3e-07	2.7e-06	5.49	266.1	266.1	266.1	6	1116.3	1116.46	6.27	-1	6692.74	6693.7	Specific	12	>sp|Q14508|WFDC2_HUMAN WAP four-disulfide core domain protein 2 OS=Homo sapiens GN=WFDC2 PE=1 SV=2	236	51.0736	controllerType=0 controllerNumber=1 scan=12395	C4(Carbamidomethyl / 57.0215); C13(Carbamidomethyl / 57.0215); C17(Carbamidomethyl / 57.0215); C23(Carbamidomethyl / 57.0215)	QEHF3_351_LR.12395.12395.6	high-energy collision-induced dissociation
1162 | 779662	6	33	K.[+229.16293]TGVC[+57.02146]PELQADQN[+3007.05796]C[+57.02146]TQEC[+57.02146]VSDSEC[+57.02146]ADNLK[+229.16293].C	K.TGVCPELQADQNCTQECVSDSECADNLK.C	NTerm(TMT6plex / 229.1629); N12(NGlycan / 3007.058); K28(TMT6plex / 229.1629)	HexNAc(5)Hex(6)Fuc(1)NeuAc(3)	0.00026	0.0021	0	0	0	0	4.3e-05	0.00036	3.59	159.5	159.5	159.5	6	1116.3	1116.46	6.71	-1	6692.74	6693.7	Specific	12	>sp|Q14508|WFDC2_HUMAN WAP four-disulfide core domain protein 2 OS=Homo sapiens GN=WFDC2 PE=1 SV=2	236	51.6215	controllerType=0 controllerNumber=1 scan=12535	C4(Carbamidomethyl / 57.0215); C13(Carbamidomethyl / 57.0215); C17(Carbamidomethyl / 57.0215); C23(Carbamidomethyl / 57.0215)	QEHF3_351_LR.12535.12535.6	high-energy collision-induced dissociation
1255 | 624862	9	197	R.[+229.16293]ITYSIVQTN[+3007.05796]C[+57.02146]SK[+229.16293].E	R.ITYSIVQTNCSK.E	NTerm(TMT6plex / 229.1629); N9(NGlycan / 3007.058); K12(TMT6plex / 229.1629)	HexNAc(5)Hex(6)Fuc(1)NeuAc(3)	5.8e-05	0.00047	0	0	0	0	7.4e-06	6.2e-05	4.23	507.6	259.2	259.2	4	1220.53	1220.53	4.73		4879.11	4879.09	Specific	9	>sp|P01042|KNG1_HUMAN Kininogen-1 OS=Homo sapiens GN=KNG1 PE=1 SV=2	50	52.9622	controllerType=0 controllerNumber=1 scan=12876	C10(Carbamidomethyl / 57.0215)	QEHF3_351_LR.12876.12876.4	high-energy collision-induced dissociation
1270 | 639062	9	289	K.[+229.16293]LNAENN[+3007.05796]ATFYFK[+229.16293].I	K.LNAENNATFYFK.I	NTerm(TMT6plex / 229.1629); N6(NGlycan / 3007.058); K12(TMT6plex / 229.1629)	HexNAc(5)Hex(6)Fuc(1)NeuAc(3)	1.4e-05	0.00011	0	0	0	0	1.2e-06	1e-05	4.85	576.9	331.3	331.3	4	1225.03	1225.02	5.67		4897.1	4897.07	Specific	6	>sp|P01042|KNG1_HUMAN Kininogen-1 OS=Homo sapiens GN=KNG1 PE=1 SV=2	50	61.6712	controllerType=0 controllerNumber=1 scan=15099		QEHF3_351_LR.15099.15099.4	high-energy collision-induced dissociation
1271 | 639942	9	289	K.[+229.16293]LNAENN[+3007.05796]ATFYFK[+229.16293].I	K.LNAENNATFYFK.I	NTerm(TMT6plex / 229.1629); N6(NGlycan / 3007.058); K12(TMT6plex / 229.1629)	HexNAc(5)Hex(6)Fuc(1)NeuAc(3)	2.8e-05	0.00023	0	0	0	0	3.3e-06	2.7e-05	4.55	539	285.5	285.5	4	1224.78	1225.02	6.15	-1	4896.1	4897.07	Specific	6	>sp|P01042|KNG1_HUMAN Kininogen-1 OS=Homo sapiens GN=KNG1 PE=1 SV=2	50	62.1821	controllerType=0 controllerNumber=1 scan=15230		QEHF3_351_LR.15230.15230.4	high-energy collision-induced dissociation
1549 | 793542	17	46	R.[+229.16293]C[+57.02146]LNWLDAQSGLASAPVSGAGN[+3007.05796]HSYC[+57.02146]R.N	R.CLNWLDAQSGLASAPVSGAGNHSYCR.N	NTerm(TMT6plex / 229.1629); N21(NGlycan / 3007.058)	HexNAc(5)Hex(6)Fuc(1)NeuAc(3)	0.00026	0.0021	0	0	0	0	4.2e-05	0.00035	3.59	305	172.4	172.4	4	1507.63	1507.63	2.53		6027.5	6027.49	Specific	21	>sp|Q96FE7|P3IP1_HUMAN Phosphoinositide-3-kinase-interacting protein 1 OS=Homo sapiens GN=PIK3IP1 PE=1 SV=2	303	62.8145	controllerType=0 controllerNumber=1 scan=15391	C1(Carbamidomethyl / 57.0215); C25(Carbamidomethyl / 57.0215)	QEHF3_351_LR.15391.15391.4	high-energy collision-induced dissociation
1550 | 793462	17	46	R.[+229.16293]C[+57.02146]LNWLDAQSGLASAPVSGAGN[+3007.05796]HSYC[+57.02146]R.N	R.CLNWLDAQSGLASAPVSGAGNHSYCR.N	NTerm(TMT6plex / 229.1629); N21(NGlycan / 3007.058)	HexNAc(5)Hex(6)Fuc(1)NeuAc(3)	0.0024	0.019	0	0.0092	0	0	0.00032	0.0092	2.62	193.2	193.2	193.2	6	1005.26	1005.42	5.79	-1	6026.52	6027.49	Specific	21	>sp|Q96FE7|P3IP1_HUMAN Phosphoinositide-3-kinase-interacting protein 1 OS=Homo sapiens GN=PIK3IP1 PE=1 SV=2	303	62.7082	controllerType=0 controllerNumber=1 scan=15364	C1(Carbamidomethyl / 57.0215); C25(Carbamidomethyl / 57.0215)	QEHF3_351_LR.15364.15364.6	high-energy collision-induced dissociation
1646 | 680022	25	66	R.[+229.16293]STYN[+3007.05796]DTEDVSQASPSESEAR.F	R.STYNDTEDVSQASPSESEAR.F	NTerm(TMT6plex / 229.1629); N4(NGlycan / 3007.058)	HexNAc(5)Hex(6)Fuc(1)NeuAc(3)	0.00027	0.0022	0	0	0	0	4.6e-05	0.00038	3.57	390.1	234.1	234.1	4	1353.05	1353.04	7.61		5409.18	5409.14	Specific	4	>sp|Q6GTX8|LAIR1_HUMAN Leukocyte-associated immunoglobulin-like receptor 1 OS=Homo sapiens GN=LAIR1 PE=1 SV=1	260	35.6079	controllerType=0 controllerNumber=1 scan=8440		QEHF3_351_LR.8440.8440.4	high-energy collision-induced dissociation
1780 | 527782	28	593	K.M[+15.99492]AEVIGSKLN[+3007.05796]ISR.K	K.MAEVIGSKLNISR.K	M1(Oxidation / 15.9949); N10(NGlycan / 3007.058)	HexNAc(5)Hex(6)Fuc(1)NeuAc(3)	0.0011	0.0092	0	0	0	0	0.00018	0.0015	2.94	283.3	84.9	84.9	4	1110.72	1110.96	8.73	-1	4439.87	4440.84	Specific	10	>sp|Q9NU22|MDN1_HUMAN Midasin OS=Homo sapiens GN=MDN1 PE=1 SV=2	324	35.4335	controllerType=0 controllerNumber=1 scan=8395		QEHF3_351_LR.8395.8395.4	high-energy collision-induced dissociation
1783 | 527382	28	593	K.M[+15.99492]AEVIGSKLN[+3007.05796]ISR.K	K.MAEVIGSKLNISR.K	M1(Oxidation / 15.9949); N10(NGlycan / 3007.058)	HexNAc(5)Hex(6)Fuc(1)NeuAc(3)	0.0018	0.014	0	0.0053	0	0	0.00026	0.0054	2.75	228.3	91.7	91.7	4	1110.73	1110.96	11.59	-1	4439.88	4440.84	Specific	10	>sp|Q9NU22|MDN1_HUMAN Midasin OS=Homo sapiens GN=MDN1 PE=1 SV=2	324	34.9252	controllerType=0 controllerNumber=1 scan=8263		QEHF3_351_LR.8263.8263.4	high-energy collision-induced dissociation
1883 | 546702	29	331	R.[+229.16293]LPTTVLN[+3007.05796]ATAK[+229.16293].A	R.LPTTVLNATAK.A	NTerm(TMT6plex / 229.1629); N7(NGlycan / 3007.058); K11(TMT6plex / 229.1629)	HexNAc(5)Hex(6)Fuc(1)NeuAc(3)	2.5e-05	0.0002	0	0	0	0	2.4e-06	2e-05	4.61	575.8	374.9	374.9	4	1149.27	1149.27	5.23		4594.07	4594.05	Specific	7	>sp|Q9GZM5|YIPF3_HUMAN Protein YIPF3 OS=Homo sapiens GN=YIPF3 PE=1 SV=1	315	49.9486	controllerType=0 controllerNumber=1 scan=12101		QEHF3_351_LR.12101.12101.4	high-energy collision-induced dissociation
1884 | 547462	29	331	R.[+229.16293]LPTTVLN[+3007.05796]ATAK[+229.16293].A	R.LPTTVLNATAK.A	NTerm(TMT6plex / 229.1629); N7(NGlycan / 3007.058); K11(TMT6plex / 229.1629)	HexNAc(5)Hex(6)Fuc(1)NeuAc(3)	0.00033	0.0026	0	0	0	0	5.5e-05	0.00046	3.49	473.3	258.5	258.5	4	1149.27	1149.27	6.93		4594.08	4594.05	Specific	7	>sp|Q9GZM5|YIPF3_HUMAN Protein YIPF3 OS=Homo sapiens GN=YIPF3 PE=1 SV=1	315	50.4911	controllerType=0 controllerNumber=1 scan=12244		QEHF3_351_LR.12244.12244.4	high-energy collision-induced dissociation
1885 | 548182	29	331	R.[+229.16293]LPTTVLN[+3007.05796]ATAK[+229.16293].A	R.LPTTVLNATAK.A	NTerm(TMT6plex / 229.1629); N7(NGlycan / 3007.058); K11(TMT6plex / 229.1629)	HexNAc(5)Hex(6)Fuc(1)NeuAc(3)	0.00043	0.0035	0	0	0	0	7.2e-05	0.00061	3.36	312	219.7	219.7	4	1149.03	1149.27	9.68	-1	4593.09	4594.05	Specific	7	>sp|Q9GZM5|YIPF3_HUMAN Protein YIPF3 OS=Homo sapiens GN=YIPF3 PE=1 SV=1	315	51.5943	controllerType=0 controllerNumber=1 scan=12528		QEHF3_351_LR.12528.12528.4	high-energy collision-induced dissociation
1917 | 461579	31	121	R.[+229.16293]FGC[+57.02146]EIENN[+3007.05796]R.S	R.FGCEIENNR.S	NTerm(TMT6plex / 229.1629); N8(NGlycan / 3007.058)	HexNAc(5)Hex(6)Fuc(1)NeuAc(3)	0.0016	0.013	0	0.0053	0	0.0082	0.00024	0.0054	2.79	272.8	87.6	87.6	4	1094.19	1094.43	4.94	-1	4373.73	4374.72	Specific	8	>sp|P25311|ZA2G_HUMAN Zinc-alpha-2-glycoprotein OS=Homo sapiens GN=AZGP1 PE=1 SV=2	160	41.5414	controllerType=0 controllerNumber=1 scan=9950	C3(Carbamidomethyl / 57.0215)	QEHF3_351_LR.9950.9950.4	high-energy collision-induced dissociation
1985 | 663142	35	97	R.[+229.16293]FQLLN[+3007.05796]FSSSELK[+229.16293].V	R.FQLLNFSSSELK.V	NTerm(TMT6plex / 229.1629); N5(NGlycan / 3007.058); K12(TMT6plex / 229.1629)	HexNAc(5)Hex(6)Fuc(1)NeuAc(3)	6.2e-05	0.0005	0	0	0	0	8.1e-06	6.7e-05	4.21	420	253.2	253.2	4	1220.04	1220.29	3.89	-1	4877.14	4878.13	Specific	5	>sp|Q9BY67|CADM1_HUMAN Cell adhesion molecule 1 OS=Homo sapiens GN=CADM1 PE=1 SV=2	314	77.082	controllerType=0 controllerNumber=1 scan=19064		QEHF3_351_LR.19064.19064.4	high-energy collision-induced dissociation
2084 | 458427	43	321	K.[+229.16293]MFSQN[+3007.05796]DTR.C	K.MFSQNDTR.C	NTerm(TMT6plex / 229.1629); N5(NGlycan / 3007.058)	HexNAc(5)Hex(6)Fuc(1)NeuAc(3)	0.0019	0.015	0	0.0063	0	0.0096	0.00027	0.0063	2.73	257.3	160.2	160.2	3	1411.9	1412.22	5.34	-1	4233.68	4234.66	Specific	5	>sp|P02750|A2GL_HUMAN Leucine-rich alpha-2-glycoprotein OS=Homo sapiens GN=LRG1 PE=1 SV=2	67	39.3071	controllerType=0 controllerNumber=1 scan=9377		QEHF3_351_LR.9377.9377.3	high-energy collision-induced dissociation
2159 | 763822	47	231	K.DQNTPVVHPPPTPGSC[+57.02146]GHGGVVN[+3007.05796]ISK.P	K.DQNTPVVHPPPTPGSCGHGGVVNISK.P	N23(NGlycan / 3007.058)	HexNAc(5)Hex(6)Fuc(1)NeuAc(3)	0.0018	0.014	0	0.0052	0	0.0081	0.00026	0.0054	2.75	280.1	126.4	77.6	4	1415.6	1415.34	5.31	1	5659.39	5658.36	Specific	23	>sp|Q6UX06|OLFM4_HUMAN Olfactomedin-4 OS=Homo sapiens GN=OLFM4 PE=1 SV=1	263	39.4797	controllerType=0 controllerNumber=1 scan=9421	C16(Carbamidomethyl / 57.0215)	QEHF3_351_LR.9421.9421.4	high-energy collision-induced dissociation
40 | 776382	1	223	R.[+229.16293]C[+57.02146]NTAAPM[+15.99492]WLN[+3023.05288]GTHPSSDEGIVSR.K	R.CNTAAPMWLNGTHPSSDEGIVSR.K	NTerm(TMT6plex / 229.1629); M7(Oxidation / 15.9949); N10(NGlycan / 3023.0529)	HexNAc(5)Hex(6)Fuc(1)NeuAc(2)NeuGc(1)	9.1e-05	0.00074	0	0	0	0	1.4e-05	0.00012	4.04	441.5	286	33.2	4	1443.11	1442.84	12.51	1	5769.42	5768.35	Specific	10	>sp|P07911|UROM_HUMAN Uromodulin OS=Homo sapiens GN=UMOD PE=1 SV=1	98	48.8093	controllerType=0 controllerNumber=1 scan=11804	C1(Carbamidomethyl / 57.0215)	QEHF3_351_LR.11804.11804.3	high-energy collision-induced dissociation
41 | 776022	1	223	R.[+229.16293]C[+57.02146]NTAAPM[+15.99492]WLN[+3023.05288]GTHPSSDEGIVSR.K	R.CNTAAPMWLNGTHPSSDEGIVSR.K	NTerm(TMT6plex / 229.1629); M7(Oxidation / 15.9949); N10(NGlycan / 3023.0529)	HexNAc(5)Hex(6)Fuc(1)NeuAc(2)NeuGc(1)	5.9e-05	0.00048	0	0	0	0	7.5e-06	6.3e-05	4.23	400.3	257.1	257.1	5	1154.48	1154.47	8.7		5768.4	5768.35	Specific	10	>sp|P07911|UROM_HUMAN Uromodulin OS=Homo sapiens GN=UMOD PE=1 SV=1	98	48.6833	controllerType=0 controllerNumber=1 scan=11772	C1(Carbamidomethyl / 57.0215)	QEHF3_351_LR.11772.11772.4	high-energy collision-induced dissociation
380 | 816382	1	499	R.[+229.16293]FALLMTNC[+57.02146]YATPSSN[+3023.05288]ATDPLK[+229.16293].Y	R.FALLMTNCYATPSSNATDPLK.Y	NTerm(TMT6plex / 229.1629); N15(NGlycan / 3023.0529); K21(TMT6plex / 229.1629)	HexNAc(5)Hex(6)Fuc(1)NeuAc(2)NeuGc(1)	5.5e-07	4.5e-06	0	0	0	0	3.4e-08	2.7e-07	6.26	520.1	471.7	55.7	4	1450.14	1449.88	6.37	1	5797.52	5796.48	Specific	15	>sp|P07911|UROM_HUMAN Uromodulin OS=Homo sapiens GN=UMOD PE=1 SV=1	98	75.7794	controllerType=0 controllerNumber=1 scan=18729	C8(Carbamidomethyl / 57.0215)	QEHF3_351_LR.18729.18729.4	high-energy collision-induced dissociation
381 | 814982	1	499	R.[+229.16293]FALLMTNC[+57.02146]YATPSSN[+3023.05288]ATDPLK[+229.16293].Y	R.FALLMTNCYATPSSNATDPLK.Y	NTerm(TMT6plex / 229.1629); N15(NGlycan / 3023.0529); K21(TMT6plex / 229.1629)	HexNAc(5)Hex(6)Fuc(1)NeuAc(2)NeuGc(1)	1.2e-06	9.7e-06	0	0	0	0	1.1e-07	9.2e-07	5.92	462	432	35.3	4	1450.14	1449.88	6.37	1	5797.52	5796.48	Specific	15	>sp|P07911|UROM_HUMAN Uromodulin OS=Homo sapiens GN=UMOD PE=1 SV=1	98	75.2455	controllerType=0 controllerNumber=1 scan=18591	C8(Carbamidomethyl / 57.0215)	QEHF3_351_LR.18591.18591.4	high-energy collision-induced dissociation
382 | 814502	1	499	R.[+229.16293]FALLMTNC[+57.02146]YATPSSN[+3023.05288]ATDPLK[+229.16293].Y	R.FALLMTNCYATPSSNATDPLK.Y	NTerm(TMT6plex / 229.1629); N15(NGlycan / 3023.0529); K21(TMT6plex / 229.1629)	HexNAc(5)Hex(6)Fuc(1)NeuAc(2)NeuGc(1)	2.3e-07	1.9e-06	0	0	0	0	2.1e-08	1.6e-07	6.64	433.4	424.9	28.1	5	1160.31	1160.1	7.95	1	5797.53	5796.48	Specific	15	>sp|P07911|UROM_HUMAN Uromodulin OS=Homo sapiens GN=UMOD PE=1 SV=1	98	75.1446	controllerType=0 controllerNumber=1 scan=18565	C8(Carbamidomethyl / 57.0215)	QEHF3_351_LR.18565.18565.3	high-energy collision-induced dissociation
383 | 817062	1	499	R.[+229.16293]FALLMTNC[+57.02146]YATPSSN[+3023.05288]ATDPLK[+229.16293].Y	R.FALLMTNCYATPSSNATDPLK.Y	NTerm(TMT6plex / 229.1629); N15(NGlycan / 3023.0529); K21(TMT6plex / 229.1629)	HexNAc(5)Hex(6)Fuc(1)NeuAc(2)NeuGc(1)	1.9e-06	1.5e-05	0	0	0	0	2.1e-07	1.7e-06	5.73	315.1	315.1	29	6	967.091	966.92	4.38	1	5797.51	5796.48	Specific	15	>sp|P07911|UROM_HUMAN Uromodulin OS=Homo sapiens GN=UMOD PE=1 SV=1	98	75.9347	controllerType=0 controllerNumber=1 scan=18769	C8(Carbamidomethyl / 57.0215)	QEHF3_351_LR.18769.18769.6	high-energy collision-induced dissociation
384 | 809222	1	499	R.[+229.16293]FALLMTNC[+57.02146]YATPSSN[+3023.05288]ATDPLK[+229.16293].Y	R.FALLMTNCYATPSSNATDPLK.Y	NTerm(TMT6plex / 229.1629); N15(NGlycan / 3023.0529); K21(TMT6plex / 229.1629)	HexNAc(5)Hex(6)Fuc(1)NeuAc(2)NeuGc(1)	0.00016	0.0013	0	0	0	0	2.4e-05	0.0002	3.81	238.8	238.8	238.8	4	1450.1	1449.88	-18.74	1	5797.38	5796.48	Specific	15	>sp|P07911|UROM_HUMAN Uromodulin OS=Homo sapiens GN=UMOD PE=1 SV=1	98	73.2892	controllerType=0 controllerNumber=1 scan=18088	C8(Carbamidomethyl / 57.0215)	QEHF3_351_LR.18088.18088.4	high-energy collision-induced dissociation
385 | 799982	1	499	R.[+229.16293]FALLMTNC[+57.02146]YATPSSN[+3023.05288]ATDPLK[+229.16293].Y	R.FALLMTNCYATPSSNATDPLK.Y	NTerm(TMT6plex / 229.1629); N15(NGlycan / 3023.0529); K21(TMT6plex / 229.1629)	HexNAc(5)Hex(6)Fuc(1)NeuAc(2)NeuGc(1)	0.00015	0.0012	0	0	0	0	2.3e-05	0.00019	3.82	214.4	214.4	214.4	6	966.919	966.92	-0.43		5796.48	5796.48	Specific	15	>sp|P07911|UROM_HUMAN Uromodulin OS=Homo sapiens GN=UMOD PE=1 SV=1	98	69.4277	controllerType=0 controllerNumber=1 scan=17094	C8(Carbamidomethyl / 57.0215)	QEHF3_351_LR.17094.17094.6	high-energy collision-induced dissociation
387 | 811462	1	499	R.[+229.16293]FALLMTNC[+57.02146]YATPSSN[+3023.05288]ATDPLK[+229.16293].Y	R.FALLMTNCYATPSSNATDPLK.Y	NTerm(TMT6plex / 229.1629); N15(NGlycan / 3023.0529); K21(TMT6plex / 229.1629)	HexNAc(5)Hex(6)Fuc(1)NeuAc(2)NeuGc(1)	0.0041	0.032	0	0.012	0	0	0.00038	0.012	2.39	116	107.1	25.3	5	1160.31	1160.1	4.48	1	5797.51	5796.48	Specific	15	>sp|P07911|UROM_HUMAN Uromodulin OS=Homo sapiens GN=UMOD PE=1 SV=1	98	73.997	controllerType=0 controllerNumber=1 scan=18270	C8(Carbamidomethyl / 57.0215)	QEHF3_351_LR.18270.18270.3	high-energy collision-induced dissociation
388 | 794382	1	499	R.[+229.16293]FALLMTNC[+57.02146]YATPSSN[+3023.05288]ATDPLK[+229.16293].Y	R.FALLMTNCYATPSSNATDPLK.Y	NTerm(TMT6plex / 229.1629); N15(NGlycan / 3023.0529); K21(TMT6plex / 229.1629)	HexNAc(5)Hex(6)Fuc(1)NeuAc(2)NeuGc(1)	0.0002	0.0016	0	0	0	0	3.2e-05	0.00027	3.7	95.5	95.5	95.5	6	966.761	966.92	8.97	-1	5795.53	5796.48	Specific	15	>sp|P07911|UROM_HUMAN Uromodulin OS=Homo sapiens GN=UMOD PE=1 SV=1	98	63.7154	controllerType=0 controllerNumber=1 scan=15621	C8(Carbamidomethyl / 57.0215)	QEHF3_351_LR.15621.15621.6	high-energy collision-induced dissociation
432 | 802702	1	499	R.[+229.16293]FALLM[+15.99492]TNC[+57.02146]YATPSSN[+3023.05288]ATDPLK.Y	R.FALLMTNCYATPSSNATDPLK.Y	NTerm(TMT6plex / 229.1629); M5(Oxidation / 15.9949); N15(NGlycan / 3023.0529)	HexNAc(5)Hex(6)Fuc(1)NeuAc(2)NeuGc(1)	0.00067	0.0054	0	0	0	0	0.00011	0.00091	3.17	157.8	130.5	32.8	6	931.399	931.392	7.61		5583.36	5583.32	Specific	15	>sp|P07911|UROM_HUMAN Uromodulin OS=Homo sapiens GN=UMOD PE=1 SV=1	98	70.5847	controllerType=0 controllerNumber=1 scan=17392	C8(Carbamidomethyl / 57.0215)	QEHF3_351_LR.17392.17392.6	high-energy collision-induced dissociation
622 | 726102	2	67	K.[+229.16293]SVVAPATDGGLN[+3023.05288]LTSTFLR.K	K.SVVAPATDGGLNLTSTFLR.K	NTerm(TMT6plex / 229.1629); N12(NGlycan / 3023.0529)	HexNAc(5)Hex(6)Fuc(1)NeuAc(2)NeuGc(1)	0.00017	0.0014	0	0	0	0	2.7e-05	0.00023	3.76	422.8	297.6	297.6	4	1293.58	1293.57	10.65		5171.29	5171.24	Specific	12	>sp|P41222|PTGDS_HUMAN Prostaglandin-H2 D-isomerase OS=Homo sapiens GN=PTGDS PE=1 SV=1	178	71.082	controllerType=0 controllerNumber=1 scan=17520		QEHF3_351_LR.17520.17520.4	high-energy collision-induced dissociation
624 | 726742	2	67	K.[+229.16293]SVVAPATDGGLN[+3023.05288]LTSTFLR.K	K.SVVAPATDGGLNLTSTFLR.K	NTerm(TMT6plex / 229.1629); N12(NGlycan / 3023.0529)	HexNAc(5)Hex(6)Fuc(1)NeuAc(2)NeuGc(1)	0.0018	0.014	0	0.0053	0	0	0.00026	0.0054	2.75	179.8	175.4	175.4	5	1035.06	1035.05	7.75		5171.28	5171.24	Specific	12	>sp|P41222|PTGDS_HUMAN Prostaglandin-H2 D-isomerase OS=Homo sapiens GN=PTGDS PE=1 SV=1	178	71.3465	controllerType=0 controllerNumber=1 scan=17588		QEHF3_351_LR.17588.17588.4	high-energy collision-induced dissociation
853 | 706942	3	40	K.[+229.16293]TAVN[+3023.05288]C[+57.02146]SSDFDAC[+57.02146]LITK[+229.16293].A	K.TAVNCSSDFDACLITK.A	NTerm(TMT6plex / 229.1629); N4(NGlycan / 3023.0529); K16(TMT6plex / 229.1629)	HexNAc(5)Hex(6)Fuc(1)NeuAc(2)NeuGc(1)	1.2e-08	9.5e-08	0	0	0	0	1.5e-09	1.3e-08	7.93	625.9	480.1	68.5	4	1321.82	1321.55	10.63	1	5284.25	5283.19	Specific	4	>sp|P13987|CD59_HUMAN CD59 glycoprotein OS=Homo sapiens GN=CD59 PE=1 SV=1	126	58.2213	controllerType=0 controllerNumber=1 scan=14219	C5(Carbamidomethyl / 57.0215); C12(Carbamidomethyl / 57.0215)	QEHF3_351_LR.14219.14219.4	high-energy collision-induced dissociation
854 | 707862	3	40	K.[+229.16293]TAVN[+3023.05288]C[+57.02146]SSDFDAC[+57.02146]LITK[+229.16293].A	K.TAVNCSSDFDACLITK.A	NTerm(TMT6plex / 229.1629); N4(NGlycan / 3023.0529); K16(TMT6plex / 229.1629)	HexNAc(5)Hex(6)Fuc(1)NeuAc(2)NeuGc(1)	9e-08	7.3e-07	0	0	0	0	9.6e-09	7.2e-08	7.05	589.1	467.7	55.6	4	1321.82	1321.55	11.55	1	5284.25	5283.19	Specific	4	>sp|P13987|CD59_HUMAN CD59 glycoprotein OS=Homo sapiens GN=CD59 PE=1 SV=1	126	58.7331	controllerType=0 controllerNumber=1 scan=14350	C5(Carbamidomethyl / 57.0215); C12(Carbamidomethyl / 57.0215)	QEHF3_351_LR.14350.14350.4	high-energy collision-induced dissociation
855 | 703382	3	40	K.[+229.16293]TAVN[+3023.05288]C[+57.02146]SSDFDAC[+57.02146]LITK[+229.16293].A	K.TAVNCSSDFDACLITK.A	NTerm(TMT6plex / 229.1629); N4(NGlycan / 3023.0529); K16(TMT6plex / 229.1629)	HexNAc(5)Hex(6)Fuc(1)NeuAc(2)NeuGc(1)	1.4e-06	1.2e-05	0	0	0	0	1.5e-07	1.2e-06	5.84	522.2	383.2	383.2	4	1321.32	1321.55	10.6	-1	5282.24	5283.19	Specific	4	>sp|P13987|CD59_HUMAN CD59 glycoprotein OS=Homo sapiens GN=CD59 PE=1 SV=1	126	56.5527	controllerType=0 controllerNumber=1 scan=13791	C5(Carbamidomethyl / 57.0215); C12(Carbamidomethyl / 57.0215)	QEHF3_351_LR.13791.13791.4	high-energy collision-induced dissociation
856 | 705822	3	40	K.[+229.16293]TAVN[+3023.05288]C[+57.02146]SSDFDAC[+57.02146]LITK[+229.16293].A	K.TAVNCSSDFDACLITK.A	NTerm(TMT6plex / 229.1629); N4(NGlycan / 3023.0529); K16(TMT6plex / 229.1629)	HexNAc(5)Hex(6)Fuc(1)NeuAc(2)NeuGc(1)	0.00015	0.0012	0	0	0	0	2.3e-05	0.00019	3.82	346.5	175.5	175.5	4	1321.31	1321.55	7.18	-1	5282.22	5283.19	Specific	4	>sp|P13987|CD59_HUMAN CD59 glycoprotein OS=Homo sapiens GN=CD59 PE=1 SV=1	126	57.6718	controllerType=0 controllerNumber=1 scan=14078	C5(Carbamidomethyl / 57.0215); C12(Carbamidomethyl / 57.0215)	QEHF3_351_LR.14078.14078.4	high-energy collision-induced dissociation
857 | 704182	3	40	K.[+229.16293]TAVN[+3023.05288]C[+57.02146]SSDFDAC[+57.02146]LITK[+229.16293].A	K.TAVNCSSDFDACLITK.A	NTerm(TMT6plex / 229.1629); N4(NGlycan / 3023.0529); K16(TMT6plex / 229.1629)	HexNAc(5)Hex(6)Fuc(1)NeuAc(2)NeuGc(1)	0.00055	0.0044	0	0	0	0	9.1e-05	0.00076	3.26	229.2	117	117	4	1321.31	1321.55	6.63	-1	5282.22	5283.19	Specific	4	>sp|P13987|CD59_HUMAN CD59 glycoprotein OS=Homo sapiens GN=CD59 PE=1 SV=1	126	57.0834	controllerType=0 controllerNumber=1 scan=13927	C5(Carbamidomethyl / 57.0215); C12(Carbamidomethyl / 57.0215)	QEHF3_351_LR.13927.13927.4	high-energy collision-induced dissociation
1160 | 779022	6	33	K.[+229.16293]TGVC[+57.02146]PELQADQN[+3023.05288]C[+57.02146]TQEC[+57.02146]VSDSEC[+57.02146]ADNLK[+229.16293].C	K.TGVCPELQADQNCTQECVSDSECADNLK.C	NTerm(TMT6plex / 229.1629); N12(NGlycan / 3023.0529); K28(TMT6plex / 229.1629)	HexNAc(5)Hex(6)Fuc(1)NeuAc(2)NeuGc(1)	0.0042	0.033	0	0.012	0	0.017	0.00039	0.012	2.38	179.6	161.3	161.3	6	1119.14	1119.12	12.44		6709.78	6709.7	Specific	12	>sp|Q14508|WFDC2_HUMAN WAP four-disulfide core domain protein 2 OS=Homo sapiens GN=WFDC2 PE=1 SV=2	236	51.2067	controllerType=0 controllerNumber=1 scan=12429	C4(Carbamidomethyl / 57.0215); C13(Carbamidomethyl / 57.0215); C17(Carbamidomethyl / 57.0215); C23(Carbamidomethyl / 57.0215)	QEHF3_351_LR.12429.12429.6	high-energy collision-induced dissociation
1269 | 640142	9	289	K.[+229.16293]LNAENN[+3023.05288]ATFYFK[+229.16293].I	K.LNAENNATFYFK.I	NTerm(TMT6plex / 229.1629); N6(NGlycan / 3023.0529); K12(TMT6plex / 229.1629)	HexNAc(5)Hex(6)Fuc(1)NeuAc(2)NeuGc(1)	6.4e-05	0.00052	0	0	0	0	8.5e-06	7.1e-05	4.2	525.9	290.9	290.9	4	1229.04	1229.02	13.24		4913.13	4913.07	Specific	6	>sp|P01042|KNG1_HUMAN Kininogen-1 OS=Homo sapiens GN=KNG1 PE=1 SV=2	50	62.2682	controllerType=0 controllerNumber=1 scan=15252		QEHF3_351_LR.15252.15252.4	high-energy collision-induced dissociation
1881 | 546902	29	331	R.[+229.16293]LPTTVLN[+3023.05288]ATAK[+229.16293].A	R.LPTTVLNATAK.A	NTerm(TMT6plex / 229.1629); N7(NGlycan / 3023.0529); K11(TMT6plex / 229.1629)	HexNAc(5)Hex(6)Fuc(1)NeuAc(2)NeuGc(1)	0.00015	0.0012	0	0	0	0	2.3e-05	0.0002	3.81	459.3	378.1	378.1	4	1153.28	1153.27	10.66		4610.09	4610.04	Specific	7	>sp|Q9GZM5|YIPF3_HUMAN Protein YIPF3 OS=Homo sapiens GN=YIPF3 PE=1 SV=1	315	50.021	controllerType=0 controllerNumber=1 scan=12120		QEHF3_351_LR.12120.12120.4	high-energy collision-induced dissociation
1882 | 547582	29	331	R.[+229.16293]LPTTVLN[+3023.05288]ATAK[+229.16293].A	R.LPTTVLNATAK.A	NTerm(TMT6plex / 229.1629); N7(NGlycan / 3023.0529); K11(TMT6plex / 229.1629)	HexNAc(5)Hex(6)Fuc(1)NeuAc(2)NeuGc(1)	0.00036	0.0029	0	0	0	0	6.1e-05	0.00051	3.44	359.3	301.4	55.8	4	1153.53	1153.27	11.1	1	4611.1	4610.04	Specific	7	>sp|Q9GZM5|YIPF3_HUMAN Protein YIPF3 OS=Homo sapiens GN=YIPF3 PE=1 SV=1	315	50.6282	controllerType=0 controllerNumber=1 scan=12280		QEHF3_351_LR.12280.12280.4	high-energy collision-induced dissociation
1983 | 663262	35	97	R.[+229.16293]FQLLN[+3023.05288]FSSSELK[+229.16293].V	R.FQLLNFSSSELK.V	NTerm(TMT6plex / 229.1629); N5(NGlycan / 3023.0529); K12(TMT6plex / 229.1629)	HexNAc(5)Hex(6)Fuc(1)NeuAc(2)NeuGc(1)	5.8e-05	0.00047	0	0	0	0	7.3e-06	6.1e-05	4.24	443	341	43.9	4	1224.55	1224.29	13.42	1	4895.19	4894.12	Specific	5	>sp|Q9BY67|CADM1_HUMAN Cell adhesion molecule 1 OS=Homo sapiens GN=CADM1 PE=1 SV=2	314	77.1282	controllerType=0 controllerNumber=1 scan=19076		QEHF3_351_LR.19076.19076.4	high-energy collision-induced dissociation
1984 | 663462	35	97	R.[+229.16293]FQLLN[+3023.05288]FSSSELK[+229.16293].V	R.FQLLNFSSSELK.V	NTerm(TMT6plex / 229.1629); N5(NGlycan / 3023.0529); K12(TMT6plex / 229.1629)	HexNAc(5)Hex(6)Fuc(1)NeuAc(2)NeuGc(1)	6.4e-05	0.00052	0	0	0	0	8.7e-06	7.3e-05	4.19	441.9	300.6	44	4	1224.55	1224.29	8.83	1	4895.17	4894.12	Specific	5	>sp|Q9BY67|CADM1_HUMAN Cell adhesion molecule 1 OS=Homo sapiens GN=CADM1 PE=1 SV=2	314	77.1521	controllerType=0 controllerNumber=1 scan=19082		QEHF3_351_LR.19082.19082.4	high-energy collision-induced dissociation
2896 | 721502	75	268	K.[+229.16293]YTGN[+3023.05288]ASALFILPDQDK[+229.16293].M	K.YTGNASALFILPDQDK.M	NTerm(TMT6plex / 229.1629); N4(NGlycan / 3023.0529); K16(TMT6plex / 229.1629)	HexNAc(5)Hex(6)Fuc(1)NeuAc(2)NeuGc(1)	0.00068	0.00092	0	0	0	0	0.00011	0.00016	3.17	440.7	240.4	30.7	4	1309.59	1309.32	12.69	1	5235.33	5234.26	Specific	4	>sp|P01011|AACT_HUMAN Alpha-1-antichymotrypsin OS=Homo sapiens GN=SERPINA3 PE=1 SV=2	48	68.5619	controllerType=0 controllerNumber=1 scan=16870		QEHF3_351_LR.16870.16870.4	high-energy collision-induced dissociation
72 | 691582	1	223	R.[+229.16293]C[+57.02146]NTAAPM[+15.99492]WLN[+2715.96255]GTHPSSDEGIVSR.K	R.CNTAAPMWLNGTHPSSDEGIVSR.K	NTerm(TMT6plex / 229.1629); M7(Oxidation / 15.9949); N10(NGlycan / 2715.9625)	HexNAc(5)Hex(6)Fuc(1)NeuAc(2)	3.4e-05	0.00028	0	0	0	0	4.4e-06	3.7e-05	4.47	497.5	329.5	0	4	1366.07	1366.07	2.65		5461.27	5461.25	Specific	10	>sp|P07911|UROM_HUMAN Uromodulin OS=Homo sapiens GN=UMOD PE=1 SV=1	98	46.8245	controllerType=0 controllerNumber=1 scan=11300	C1(Carbamidomethyl / 57.0215)	QEHF3_351_LR.11300.11300.4	high-energy collision-induced dissociation
647 | 648542	2	67	K.[+229.16293]SVVAPATDGGLN[+2715.96255]LTSTFLR.K	K.SVVAPATDGGLNLTSTFLR.K	NTerm(TMT6plex / 229.1629); N12(NGlycan / 2715.9625)	HexNAc(5)Hex(6)Fuc(1)NeuAc(2)	4.4e-10	3.6e-09	0	0	0	0	6.8e-11	5.4e-10	9.36	666.2	455.1	455.1	4	1216.55	1216.79	5.22	-1	4863.17	4864.15	Specific	12	>sp|P41222|PTGDS_HUMAN Prostaglandin-H2 D-isomerase OS=Homo sapiens GN=PTGDS PE=1 SV=1	178	67.7056	controllerType=0 controllerNumber=1 scan=16649		QEHF3_351_LR.16649.16649.4	high-energy collision-induced dissociation
648 | 647622	2	67	K.[+229.16293]SVVAPATDGGLN[+2715.96255]LTSTFLR.K	K.SVVAPATDGGLNLTSTFLR.K	NTerm(TMT6plex / 229.1629); N12(NGlycan / 2715.9625)	HexNAc(5)Hex(6)Fuc(1)NeuAc(2)	2.1e-05	0.00017	0	0	0	0	2e-06	1.6e-05	4.69	493.5	356.8	356.8	4	1216.55	1216.79	4.71	-1	4863.17	4864.15	Specific	12	>sp|P41222|PTGDS_HUMAN Prostaglandin-H2 D-isomerase OS=Homo sapiens GN=PTGDS PE=1 SV=1	178	67.1691	controllerType=0 controllerNumber=1 scan=16511		QEHF3_351_LR.16511.16511.4	high-energy collision-induced dissociation
907 | 630702	3	40	K.[+229.16293]TAVN[+2715.96255]C[+57.02146]SSDFDAC[+57.02146]LITK[+229.16293].A	K.TAVNCSSDFDACLITK.A	NTerm(TMT6plex / 229.1629); N4(NGlycan / 2715.9625); K16(TMT6plex / 229.1629)	HexNAc(5)Hex(6)Fuc(1)NeuAc(2)	3.2e-05	0.00026	0	0	0	0	4.1e-06	3.4e-05	4.49	525.4	296.6	296.6	4	1244.54	1244.78	7.53	-1	4975.13	4976.1	Specific	4	>sp|P13987|CD59_HUMAN CD59 glycoprotein OS=Homo sapiens GN=CD59 PE=1 SV=1	126	56.0716	controllerType=0 controllerNumber=1 scan=13668	C5(Carbamidomethyl / 57.0215); C12(Carbamidomethyl / 57.0215)	QEHF3_351_LR.13668.13668.4	high-energy collision-induced dissociation
908 | 634102	3	40	K.[+229.16293]TAVN[+2715.96255]C[+57.02146]SSDFDAC[+57.02146]LITK[+229.16293].A	K.TAVNCSSDFDACLITK.A	NTerm(TMT6plex / 229.1629); N4(NGlycan / 2715.9625); K16(TMT6plex / 229.1629)	HexNAc(5)Hex(6)Fuc(1)NeuAc(2)	0.00037	0.003	0	0	0	0	6.4e-05	0.00054	3.43	345	164.5	3.9	4	1244.78	1244.78	1.06		4976.1	4976.1	Specific	4	>sp|P13987|CD59_HUMAN CD59 glycoprotein OS=Homo sapiens GN=CD59 PE=1 SV=1	126	58.7807	controllerType=0 controllerNumber=1 scan=14362	C5(Carbamidomethyl / 57.0215); C12(Carbamidomethyl / 57.0215)	QEHF3_351_LR.14362.14362.4	high-energy collision-induced dissociation
909 | 631662	3	40	K.[+229.16293]TAVN[+2715.96255]C[+57.02146]SSDFDAC[+57.02146]LITK[+229.16293].A	K.TAVNCSSDFDACLITK.A	NTerm(TMT6plex / 229.1629); N4(NGlycan / 2715.9625); K16(TMT6plex / 229.1629)	HexNAc(5)Hex(6)Fuc(1)NeuAc(2)	0.0023	0.019	0	0.0082	0	0	0.00031	0.0082	2.63	215.9	160.9	160.9	6	830.026	830.189	5.17	-1	4975.12	4976.1	Specific	4	>sp|P13987|CD59_HUMAN CD59 glycoprotein OS=Homo sapiens GN=CD59 PE=1 SV=1	126	56.5092	controllerType=0 controllerNumber=1 scan=13780	C5(Carbamidomethyl / 57.0215); C12(Carbamidomethyl / 57.0215)	QEHF3_351_LR.13780.13780.6	high-energy collision-induced dissociation
1166 | 777542	6	33	K.[+229.16293]TGVC[+57.02146]PELQADQN[+2715.96255]C[+57.02146]TQEC[+57.02146]VSDSEC[+57.02146]ADNLK[+229.16293].C	K.TGVCPELQADQNCTQECVSDSECADNLK.C	NTerm(TMT6plex / 229.1629); N12(NGlycan / 2715.9625); K28(TMT6plex / 229.1629)	HexNAc(5)Hex(6)Fuc(1)NeuAc(2)	1.4e-06	1.1e-05	0	0	0	0	1.4e-07	1.2e-06	5.87	358.9	358.9	0	6	1067.95	1067.94	5.67		6402.64	6402.61	Specific	12	>sp|Q14508|WFDC2_HUMAN WAP four-disulfide core domain protein 2 OS=Homo sapiens GN=WFDC2 PE=1 SV=2	236	49.9089	controllerType=0 controllerNumber=1 scan=12090	C4(Carbamidomethyl / 57.0215); C13(Carbamidomethyl / 57.0215); C17(Carbamidomethyl / 57.0215); C23(Carbamidomethyl / 57.0215)	QEHF3_351_LR.12090.12090.6	high-energy collision-induced dissociation
1233 | 698742	8	83	R.[+229.16293]ADGTVNQIEGEATPVN[+2715.96255]LTEPAK[+229.16293].L	R.ADGTVNQIEGEATPVNLTEPAK.L	NTerm(TMT6plex / 229.1629); N16(NGlycan / 2715.9625); K22(TMT6plex / 229.1629)	HexNAc(5)Hex(6)Fuc(1)NeuAc(2)	1.2e-05	0.0001	0	0	0	0	1.2e-06	9.8e-06	4.9	502.4	326	0	4	1357.87	1357.86	5.62		5428.44	5428.41	Specific	16	>sp|P05090|APOD_HUMAN Apolipoprotein D OS=Homo sapiens GN=APOD PE=1 SV=1	83	54.0323	controllerType=0 controllerNumber=1 scan=13148		QEHF3_351_LR.13148.13148.4	high-energy collision-induced dissociation
1234 | 698782	8	83	R.[+229.16293]ADGTVNQIEGEATPVN[+2715.96255]LTEPAK[+229.16293].L	R.ADGTVNQIEGEATPVNLTEPAK.L	NTerm(TMT6plex / 229.1629); N16(NGlycan / 2715.9625); K22(TMT6plex / 229.1629)	HexNAc(5)Hex(6)Fuc(1)NeuAc(2)	2.5e-05	0.0002	0	0	0	0	2.4e-06	2e-05	4.61	252.8	135.9	135.9	6	905.413	905.574	6.39	-1	5427.44	5428.41	Specific	16	>sp|P05090|APOD_HUMAN Apolipoprotein D OS=Homo sapiens GN=APOD PE=1 SV=1	83	54.0749	controllerType=0 controllerNumber=1 scan=13159		QEHF3_351_LR.13159.13159.6	high-energy collision-induced dissociation
1279 | 560702	9	289	K.[+229.16293]LNAENN[+2715.96255]ATFYFK[+229.16293].I	K.LNAENNATFYFK.I	NTerm(TMT6plex / 229.1629); N6(NGlycan / 2715.9625); K12(TMT6plex / 229.1629)	HexNAc(5)Hex(6)Fuc(1)NeuAc(2)	0.0006	0.0049	0	0	0	0	9.6e-05	0.00081	3.22	371.8	172.7	0.5	3	1536	1536	1.9		4605.99	4605.98	Specific	6	>sp|P01042|KNG1_HUMAN Kininogen-1 OS=Homo sapiens GN=KNG1 PE=1 SV=2	50	60.0619	controllerType=0 controllerNumber=1 scan=14689		QEHF3_351_LR.14689.14689.3	high-energy collision-induced dissociation
1493 | 611182	15	129	K.[+229.16293]EHEGAIYPDN[+2715.96255]TTDFQR.A	K.EHEGAIYPDNTTDFQR.A	NTerm(TMT6plex / 229.1629); N10(NGlycan / 2715.9625)	HexNAc(5)Hex(6)Fuc(1)NeuAc(2)	0.0015	0.012	0	0.0054	0	0.0084	0.00022	0.0054	2.82	262	94.5	94.5	4	1210	1210.25	3.06	-1	4836.98	4837.97	Specific	10	>sp|P00450|CERU_HUMAN Ceruloplasmin OS=Homo sapiens GN=CP PE=1 SV=1	41	40.4811	controllerType=0 controllerNumber=1 scan=9677		QEHF3_351_LR.9677.9677.4	high-energy collision-induced dissociation
1529 | 642942	16	66	K.KQVHFFVN[+2715.96255]ASDVDNVK[+229.16293].A	K.KQVHFFVNASDVDNVK.A	N8(NGlycan / 2715.9625); K16(TMT6plex / 229.1629)	HexNAc(5)Hex(6)Fuc(1)NeuAc(2)	0.00084	0.0068	0	0	0	0	0.00014	0.0011	3.08	245.4	149.1	9.2	4	1198.76	1198.77	-13.13		4792.01	4792.07	Specific	8	>sp|Q96IY4|CBPB2_HUMAN Carboxypeptidase B2 OS=Homo sapiens GN=CPB2 PE=1 SV=2	305	63.4843	controllerType=0 controllerNumber=1 scan=15562		QEHF3_351_LR.15562.15562.4	high-energy collision-induced dissociation
1552 | 791902	17	46	R.[+229.16293]C[+57.02146]LNWLDAQSGLASAPVSGAGN[+2715.96255]HSYC[+57.02146]R.N	R.CLNWLDAQSGLASAPVSGAGNHSYCR.N	NTerm(TMT6plex / 229.1629); N21(NGlycan / 2715.9625)	HexNAc(5)Hex(6)Fuc(1)NeuAc(2)	0.00021	0.0017	0	0	0	0	3.5e-05	0.00029	3.68	361.4	220	0	4	1434.85	1434.85	-0.29		5736.39	5736.39	Specific	21	>sp|Q96FE7|P3IP1_HUMAN Phosphoinositide-3-kinase-interacting protein 1 OS=Homo sapiens GN=PIK3IP1 PE=1 SV=2	303	60.8308	controllerType=0 controllerNumber=1 scan=14885	C1(Carbamidomethyl / 57.0215); C25(Carbamidomethyl / 57.0215)	QEHF3_351_LR.14885.14885.4	high-energy collision-induced dissociation
1553 | 791662	17	46	R.[+229.16293]C[+57.02146]LNWLDAQSGLASAPVSGAGN[+2715.96255]HSYC[+57.02146]R.N	R.CLNWLDAQSGLASAPVSGAGNHSYCR.N	NTerm(TMT6plex / 229.1629); N21(NGlycan / 2715.9625)	HexNAc(5)Hex(6)Fuc(1)NeuAc(2)	8.5e-06	6.9e-05	0	0	0	0	8.2e-07	6.7e-06	5.07	287.5	287.5	287.5	6	956.743	956.905	5.42	-1	5735.42	5736.39	Specific	21	>sp|Q96FE7|P3IP1_HUMAN Phosphoinositide-3-kinase-interacting protein 1 OS=Homo sapiens GN=PIK3IP1 PE=1 SV=2	303	60.6892	controllerType=0 controllerNumber=1 scan=14849	C1(Carbamidomethyl / 57.0215); C25(Carbamidomethyl / 57.0215)	QEHF3_351_LR.14849.14849.6	high-energy collision-induced dissociation
1636 | 637622	24	55	K.[+229.16293]AFN[+2715.96255]STLPTMAQMEK[+229.16293].A	K.AFNSTLPTMAQMEK.A	NTerm(TMT6plex / 229.1629); N3(NGlycan / 2715.9625); K14(TMT6plex / 229.1629)	HexNAc(5)Hex(6)Fuc(1)NeuAc(2)	0.0024	0.019	0	0.0092	0	0.014	0.00032	0.0092	2.62	250.3	59	59	4	1186.27	1186.51	6.25	-1	4742.06	4743.03	Specific	3	>sp|P16070|CD44_HUMAN CD44 antigen OS=Homo sapiens GN=CD44 PE=1 SV=3	135	60.9175	controllerType=0 controllerNumber=1 scan=14907		QEHF3_351_LR.14907.14907.4	high-energy collision-induced dissociation
1647 | 679622	25	66	R.[+229.16293]STYN[+2715.96255]DTEDVSQASPSESEAR.F	R.STYNDTEDVSQASPSESEAR.F	NTerm(TMT6plex / 229.1629); N4(NGlycan / 2715.9625)	HexNAc(5)Hex(6)Fuc(1)NeuAc(2)	0.0001	0.00083	0	0	0	0	1.6e-05	0.00014	3.99	414.9	243.8	243.8	4	1280.02	1280.27	3.58	-1	5117.06	5118.04	Specific	4	>sp|Q6GTX8|LAIR1_HUMAN Leukocyte-associated immunoglobulin-like receptor 1 OS=Homo sapiens GN=LAIR1 PE=1 SV=1	260	34.561	controllerType=0 controllerNumber=1 scan=8168		QEHF3_351_LR.8168.8168.4	high-energy collision-induced dissociation
1961 | 455827	34	315	R.[+229.16293]SC[+57.02146]PAC[+57.02146]PGSN[+2715.96255]ITIR.N	R.SCPACPGSNITIR.N	NTerm(TMT6plex / 229.1629); N9(NGlycan / 2715.9625)	HexNAc(5)Hex(6)Fuc(1)NeuAc(2)	0.00097	0.0078	0	0	0	0	0.00015	0.0013	3.01	260.7	101.5	101.5	4	1094.95	1095.2	-4.43	-1	4376.77	4377.79	Specific	9	>sp|P05164|PERM_HUMAN Myeloperoxidase OS=Homo sapiens GN=MPO PE=1 SV=1	88	38.0602	controllerType=0 controllerNumber=1 scan=9060	C2(Carbamidomethyl / 57.0215); C5(Carbamidomethyl / 57.0215)	QEHF3_351_LR.9060.9060.4	high-energy collision-induced dissociation
2160 | 683262	47	231	K.DQNTPVVHPPPTPGSC[+57.02146]GHGGVVN[+2715.96255]ISK.P	K.DQNTPVVHPPPTPGSCGHGGVVNISK.P	N23(NGlycan / 2715.9625)	HexNAc(5)Hex(6)Fuc(1)NeuAc(2)	0.0016	0.013	0	0.0054	0	0.0082	0.00023	0.0054	2.8	240.7	86	0	4	1342.83	1342.57	6.91	1	5368.3	5367.26	Specific	23	>sp|Q6UX06|OLFM4_HUMAN Olfactomedin-4 OS=Homo sapiens GN=OLFM4 PE=1 SV=1	263	38.2611	controllerType=0 controllerNumber=1 scan=9111	C16(Carbamidomethyl / 57.0215)	QEHF3_351_LR.9111.9111.4	high-energy collision-induced dissociation
370 | 817542	1	499	R.[+229.16293]FALLMTNC[+57.02146]YATPSSN[+3039.04779]ATDPLK[+229.16293].Y	R.FALLMTNCYATPSSNATDPLK.Y	NTerm(TMT6plex / 229.1629); N15(NGlycan / 3039.0478); K21(TMT6plex / 229.1629)	HexNAc(5)Hex(6)Fuc(1)NeuAc(1)NeuGc(2)	9.4e-08	7.7e-07	0	0	0	0	1.1e-08	8.1e-08	7.03	540.5	540.5	540.5	5	1163.51	1163.3	9.08	1	5813.53	5812.48	Specific	15	>sp|P07911|UROM_HUMAN Uromodulin OS=Homo sapiens GN=UMOD PE=1 SV=1	98	76.2215	controllerType=0 controllerNumber=1 scan=18843	C8(Carbamidomethyl / 57.0215)	QEHF3_351_LR.18843.18843.4	high-energy collision-induced dissociation
371 | 799582	1	499	R.[+229.16293]FALLMTNC[+57.02146]YATPSSN[+3039.04779]ATDPLK[+229.16293].Y	R.FALLMTNCYATPSSNATDPLK.Y	NTerm(TMT6plex / 229.1629); N15(NGlycan / 3039.0478); K21(TMT6plex / 229.1629)	HexNAc(5)Hex(6)Fuc(1)NeuAc(1)NeuGc(2)	6.9e-06	5.6e-05	0	0	0	0	6e-07	4.9e-06	5.16	244.9	244.9	244.9	6	969.76	969.586	7.09	1	5813.52	5812.48	Specific	15	>sp|P07911|UROM_HUMAN Uromodulin OS=Homo sapiens GN=UMOD PE=1 SV=1	98	69.2378	controllerType=0 controllerNumber=1 scan=17045	C8(Carbamidomethyl / 57.0215)	QEHF3_351_LR.17045.17045.6	high-energy collision-induced dissociation
372 | 807342	1	499	R.[+229.16293]FALLMTNC[+57.02146]YATPSSN[+3039.04779]ATDPLK[+229.16293].Y	R.FALLMTNCYATPSSNATDPLK.Y	NTerm(TMT6plex / 229.1629); N15(NGlycan / 3039.0478); K21(TMT6plex / 229.1629)	HexNAc(5)Hex(6)Fuc(1)NeuAc(1)NeuGc(2)	0.0019	0.015	0	0.0062	0	0	0.00027	0.0063	2.72	215.9	74.3	74.3	5	1163.09	1163.3	-6.17	-1	5811.44	5812.48	Specific	15	>sp|P07911|UROM_HUMAN Uromodulin OS=Homo sapiens GN=UMOD PE=1 SV=1	98	72.2104	controllerType=0 controllerNumber=1 scan=17810	C8(Carbamidomethyl / 57.0215)	QEHF3_351_LR.17810.17810.4	high-energy collision-induced dissociation
373 | 800782	1	499	R.[+229.16293]FALLMTNC[+57.02146]YATPSSN[+3039.04779]ATDPLK[+229.16293].Y	R.FALLMTNCYATPSSNATDPLK.Y	NTerm(TMT6plex / 229.1629); N15(NGlycan / 3039.0478); K21(TMT6plex / 229.1629)	HexNAc(5)Hex(6)Fuc(1)NeuAc(1)NeuGc(2)	0.00046	0.0037	0	0	0	0	7.7e-05	0.00065	3.33	204.1	204.1	204.1	6	969.595	969.586	9.41		5812.53	5812.48	Specific	15	>sp|P07911|UROM_HUMAN Uromodulin OS=Homo sapiens GN=UMOD PE=1 SV=1	98	69.7651	controllerType=0 controllerNumber=1 scan=17181	C8(Carbamidomethyl / 57.0215)	QEHF3_351_LR.17181.17181.4	high-energy collision-induced dissociation
621 | 726542	2	67	K.[+229.16293]SVVAPATDGGLN[+3039.04779]LTSTFLR.K	K.SVVAPATDGGLNLTSTFLR.K	NTerm(TMT6plex / 229.1629); N12(NGlycan / 3039.0478)	HexNAc(5)Hex(6)Fuc(1)NeuAc(1)NeuGc(2)	0.00017	0.0014	0	0	0	0	2.6e-05	0.00022	3.78	430.9	302.3	302.3	4	1297.84	1297.56	17.35	1	5188.33	5187.23	Specific	12	>sp|P41222|PTGDS_HUMAN Prostaglandin-H2 D-isomerase OS=Homo sapiens GN=PTGDS PE=1 SV=1	178	71.2648	controllerType=0 controllerNumber=1 scan=17567		QEHF3_351_LR.17567.17567.4	high-energy collision-induced dissociation
851 | 706822	3	40	K.[+229.16293]TAVN[+3039.04779]C[+57.02146]SSDFDAC[+57.02146]LITK[+229.16293].A	K.TAVNCSSDFDACLITK.A	NTerm(TMT6plex / 229.1629); N4(NGlycan / 3039.0478); K16(TMT6plex / 229.1629)	HexNAc(5)Hex(6)Fuc(1)NeuAc(1)NeuGc(2)	1.3e-07	1.1e-06	0	0	0	0	1.4e-08	1.1e-07	6.89	599.8	493.3	493.3	4	1325.82	1325.55	14.23	1	5300.26	5299.18	Specific	4	>sp|P13987|CD59_HUMAN CD59 glycoprotein OS=Homo sapiens GN=CD59 PE=1 SV=1	126	58.1895	controllerType=0 controllerNumber=1 scan=14211	C5(Carbamidomethyl / 57.0215); C12(Carbamidomethyl / 57.0215)	QEHF3_351_LR.14211.14211.4	high-energy collision-induced dissociation
852 | 707902	3	40	K.[+229.16293]TAVN[+3039.04779]C[+57.02146]SSDFDAC[+57.02146]LITK[+229.16293].A	K.TAVNCSSDFDACLITK.A	NTerm(TMT6plex / 229.1629); N4(NGlycan / 3039.0478); K16(TMT6plex / 229.1629)	HexNAc(5)Hex(6)Fuc(1)NeuAc(1)NeuGc(2)	3.3e-06	2.7e-05	0	0	0	0	3.4e-07	2.8e-06	5.48	502.7	428.9	428.9	4	1325.82	1325.55	14.13	1	5300.26	5299.18	Specific	4	>sp|P13987|CD59_HUMAN CD59 glycoprotein OS=Homo sapiens GN=CD59 PE=1 SV=1	126	58.737	controllerType=0 controllerNumber=1 scan=14351	C5(Carbamidomethyl / 57.0215); C12(Carbamidomethyl / 57.0215)	QEHF3_351_LR.14351.14351.4	high-energy collision-induced dissociation
1159 | 778982	6	33	K.[+229.16293]TGVC[+57.02146]PELQADQN[+3039.04779]C[+57.02146]TQEC[+57.02146]VSDSEC[+57.02146]ADNLK[+229.16293].C	K.TGVCPELQADQNCTQECVSDSECADNLK.C	NTerm(TMT6plex / 229.1629); N12(NGlycan / 3039.0478); K28(TMT6plex / 229.1629)	HexNAc(5)Hex(6)Fuc(1)NeuAc(1)NeuGc(2)	3.6e-06	3e-05	0	0	0	0	3.6e-07	3.1e-06	5.44	309.4	309.4	309.4	6	1121.97	1121.79	14.45	1	6726.79	6725.69	Specific	12	>sp|Q14508|WFDC2_HUMAN WAP four-disulfide core domain protein 2 OS=Homo sapiens GN=WFDC2 PE=1 SV=2	236	51.1639	controllerType=0 controllerNumber=1 scan=12418	C4(Carbamidomethyl / 57.0215); C13(Carbamidomethyl / 57.0215); C17(Carbamidomethyl / 57.0215); C23(Carbamidomethyl / 57.0215)	QEHF3_351_LR.12418.12418.6	high-energy collision-induced dissociation
454 | 730102	1	499	R.[+229.16293]FALLMTNC[+57.02146]YATPSSN[+2731.95746]ATDPLK[+229.16293].Y	R.FALLMTNCYATPSSNATDPLK.Y	NTerm(TMT6plex / 229.1629); N15(NGlycan / 2731.9575); K21(TMT6plex / 229.1629)	HexNAc(5)Hex(6)Fuc(1)NeuAc(1)NeuGc(1)	2.5e-10	2.1e-09	0	0	0	0	4.9e-11	3.7e-10	9.59	654.9	467	36.8	4	1377.36	1377.1	5.05	1	5506.42	5505.39	Specific	15	>sp|P07911|UROM_HUMAN Uromodulin OS=Homo sapiens GN=UMOD PE=1 SV=1	98	72.5641	controllerType=0 controllerNumber=1 scan=17901	C8(Carbamidomethyl / 57.0215)	QEHF3_351_LR.17901.17901.4	high-energy collision-induced dissociation
455 | 731862	1	499	R.[+229.16293]FALLMTNC[+57.02146]YATPSSN[+2731.95746]ATDPLK[+229.16293].Y	R.FALLMTNCYATPSSNATDPLK.Y	NTerm(TMT6plex / 229.1629); N15(NGlycan / 2731.9575); K21(TMT6plex / 229.1629)	HexNAc(5)Hex(6)Fuc(1)NeuAc(1)NeuGc(1)	2.9e-09	2.4e-08	0	0	0	0	4e-10	3.4e-09	8.54	608.9	411.2	37.9	4	1377.36	1377.1	8.16	1	5506.44	5505.39	Specific	15	>sp|P07911|UROM_HUMAN Uromodulin OS=Homo sapiens GN=UMOD PE=1 SV=1	98	73.0909	controllerType=0 controllerNumber=1 scan=18037	C8(Carbamidomethyl / 57.0215)	QEHF3_351_LR.18037.18037.4	high-energy collision-induced dissociation
456 | 719382	1	499	R.[+229.16293]FALLMTNC[+57.02146]YATPSSN[+2731.95746]ATDPLK[+229.16293].Y	R.FALLMTNCYATPSSNATDPLK.Y	NTerm(TMT6plex / 229.1629); N15(NGlycan / 2731.9575); K21(TMT6plex / 229.1629)	HexNAc(5)Hex(6)Fuc(1)NeuAc(1)NeuGc(1)	1.5e-06	1.2e-05	0	0	0	0	1.5e-07	1.3e-06	5.83	345.7	345.7	34.9	6	918.407	918.404	3.57		5505.41	5505.39	Specific	15	>sp|P07911|UROM_HUMAN Uromodulin OS=Homo sapiens GN=UMOD PE=1 SV=1	98	67.3676	controllerType=0 controllerNumber=1 scan=16562	C8(Carbamidomethyl / 57.0215)	QEHF3_351_LR.16562.16562.6	high-energy collision-induced dissociation
457 | 718502	1	499	R.[+229.16293]FALLMTNC[+57.02146]YATPSSN[+2731.95746]ATDPLK[+229.16293].Y	R.FALLMTNCYATPSSNATDPLK.Y	NTerm(TMT6plex / 229.1629); N15(NGlycan / 2731.9575); K21(TMT6plex / 229.1629)	HexNAc(5)Hex(6)Fuc(1)NeuAc(1)NeuGc(1)	1.9e-06	1.5e-05	0	0	0	0	2e-07	1.7e-06	5.73	309.3	309.3	32.9	6	918.409	918.404	4.9		5505.41	5505.39	Specific	15	>sp|P07911|UROM_HUMAN Uromodulin OS=Homo sapiens GN=UMOD PE=1 SV=1	98	66.8435	controllerType=0 controllerNumber=1 scan=16427	C8(Carbamidomethyl / 57.0215)	QEHF3_351_LR.16427.16427.6	high-energy collision-induced dissociation
458 | 718702	1	499	R.[+229.16293]FALLMTNC[+57.02146]YATPSSN[+2731.95746]ATDPLK[+229.16293].Y	R.FALLMTNCYATPSSNATDPLK.Y	NTerm(TMT6plex / 229.1629); N15(NGlycan / 2731.9575); K21(TMT6plex / 229.1629)	HexNAc(5)Hex(6)Fuc(1)NeuAc(1)NeuGc(1)	0.00084	0.0068	0	0	0	0	0.00014	0.0011	3.08	250	78.6	35.2	4	1377.11	1377.1	6.55		5505.42	5505.39	Specific	15	>sp|P07911|UROM_HUMAN Uromodulin OS=Homo sapiens GN=UMOD PE=1 SV=1	98	66.9525	controllerType=0 controllerNumber=1 scan=16455	C8(Carbamidomethyl / 57.0215)	QEHF3_351_LR.16455.16455.4	high-energy collision-induced dissociation
568 | 579942	2	43	R.[+229.16293]WFSAGLASN[+2731.95746]SSWLR.E	R.WFSAGLASNSSWLR.E	NTerm(TMT6plex / 229.1629); N9(NGlycan / 2731.9575)	HexNAc(5)Hex(6)Fuc(1)NeuAc(1)NeuGc(1)	0.00093	0.0075	0	0	0	0	0.00015	0.0012	3.03	308.1	87.1	29.5	4	1136.74	1136.48	9.47	1	4543.95	4542.9	Specific	9	>sp|P41222|PTGDS_HUMAN Prostaglandin-H2 D-isomerase OS=Homo sapiens GN=PTGDS PE=1 SV=1	178	72.5447	controllerType=0 controllerNumber=1 scan=17896		QEHF3_351_LR.17896.17896.4	high-energy collision-induced dissociation
640 | 649422	2	67	K.[+229.16293]SVVAPATDGGLN[+2731.95746]LTSTFLR.K	K.SVVAPATDGGLNLTSTFLR.K	NTerm(TMT6plex / 229.1629); N12(NGlycan / 2731.9575)	HexNAc(5)Hex(6)Fuc(1)NeuAc(1)NeuGc(1)	1.3e-09	1e-08	0	0	0	0	1.8e-10	1.5e-09	8.89	681.5	467.8	30	4	1221.06	1220.79	10.47	1	4881.2	4880.14	Specific	12	>sp|P41222|PTGDS_HUMAN Prostaglandin-H2 D-isomerase OS=Homo sapiens GN=PTGDS PE=1 SV=1	178	68.345	controllerType=0 controllerNumber=1 scan=16814		QEHF3_351_LR.16814.16814.4	high-energy collision-induced dissociation
641 | 648582	2	67	K.[+229.16293]SVVAPATDGGLN[+2731.95746]LTSTFLR.K	K.SVVAPATDGGLNLTSTFLR.K	NTerm(TMT6plex / 229.1629); N12(NGlycan / 2731.9575)	HexNAc(5)Hex(6)Fuc(1)NeuAc(1)NeuGc(1)	2.8e-05	0.00023	0	0	0	0	3.1e-06	2.6e-05	4.55	542.9	364	30.2	4	1220.8	1220.79	9.66		4880.19	4880.14	Specific	12	>sp|P41222|PTGDS_HUMAN Prostaglandin-H2 D-isomerase OS=Homo sapiens GN=PTGDS PE=1 SV=1	178	67.8139	controllerType=0 controllerNumber=1 scan=16677		QEHF3_351_LR.16677.16677.4	high-energy collision-induced dissociation
642 | 647822	2	67	K.[+229.16293]SVVAPATDGGLN[+2731.95746]LTSTFLR.K	K.SVVAPATDGGLNLTSTFLR.K	NTerm(TMT6plex / 229.1629); N12(NGlycan / 2731.9575)	HexNAc(5)Hex(6)Fuc(1)NeuAc(1)NeuGc(1)	8.5e-05	0.00069	0	0	0	0	1.3e-05	0.00011	4.07	432.3	312.7	30.7	4	1221.06	1220.79	11.87	1	4881.2	4880.14	Specific	12	>sp|P41222|PTGDS_HUMAN Prostaglandin-H2 D-isomerase OS=Homo sapiens GN=PTGDS PE=1 SV=1	178	67.2507	controllerType=0 controllerNumber=1 scan=16532		QEHF3_351_LR.16532.16532.4	high-energy collision-induced dissociation
899 | 631302	3	40	K.[+229.16293]TAVN[+2731.95746]C[+57.02146]SSDFDAC[+57.02146]LITK[+229.16293].A	K.TAVNCSSDFDACLITK.A	NTerm(TMT6plex / 229.1629); N4(NGlycan / 2731.9575); K16(TMT6plex / 229.1629)	HexNAc(5)Hex(6)Fuc(1)NeuAc(1)NeuGc(1)	9e-10	7.3e-09	0	0	0	0	1.5e-10	1.2e-09	9.05	670.9	522.2	28.2	4	1249.04	1248.78	12.07	1	4993.16	4992.09	Specific	4	>sp|P13987|CD59_HUMAN CD59 glycoprotein OS=Homo sapiens GN=CD59 PE=1 SV=1	126	56.3727	controllerType=0 controllerNumber=1 scan=13745	C5(Carbamidomethyl / 57.0215); C12(Carbamidomethyl / 57.0215)	QEHF3_351_LR.13745.13745.4	high-energy collision-induced dissociation
900 | 632142	3	40	K.[+229.16293]TAVN[+2731.95746]C[+57.02146]SSDFDAC[+57.02146]LITK[+229.16293].A	K.TAVNCSSDFDACLITK.A	NTerm(TMT6plex / 229.1629); N4(NGlycan / 2731.9575); K16(TMT6plex / 229.1629)	HexNAc(5)Hex(6)Fuc(1)NeuAc(1)NeuGc(1)	6.3e-05	0.00051	0	0	0	0	8.2e-06	6.8e-05	4.2	497.7	339.2	30.6	4	1249.04	1248.78	10.11	1	4993.15	4992.09	Specific	4	>sp|P13987|CD59_HUMAN CD59 glycoprotein OS=Homo sapiens GN=CD59 PE=1 SV=1	126	56.9044	controllerType=0 controllerNumber=1 scan=13881	C5(Carbamidomethyl / 57.0215); C12(Carbamidomethyl / 57.0215)	QEHF3_351_LR.13881.13881.4	high-energy collision-induced dissociation
901 | 630022	3	40	K.[+229.16293]TAVN[+2731.95746]C[+57.02146]SSDFDAC[+57.02146]LITK[+229.16293].A	K.TAVNCSSDFDACLITK.A	NTerm(TMT6plex / 229.1629); N4(NGlycan / 2731.9575); K16(TMT6plex / 229.1629)	HexNAc(5)Hex(6)Fuc(1)NeuAc(1)NeuGc(1)	8.7e-05	0.00071	0	0	0	0	1.3e-05	0.00011	4.06	474.8	317.4	30.1	4	1248.8	1248.78	13.52		4992.16	4992.09	Specific	4	>sp|P13987|CD59_HUMAN CD59 glycoprotein OS=Homo sapiens GN=CD59 PE=1 SV=1	126	55.8246	controllerType=0 controllerNumber=1 scan=13605	C5(Carbamidomethyl / 57.0215); C12(Carbamidomethyl / 57.0215)	QEHF3_351_LR.13605.13605.4	high-energy collision-induced dissociation
902 | 633902	3	40	K.[+229.16293]TAVN[+2731.95746]C[+57.02146]SSDFDAC[+57.02146]LITK[+229.16293].A	K.TAVNCSSDFDACLITK.A	NTerm(TMT6plex / 229.1629); N4(NGlycan / 2731.9575); K16(TMT6plex / 229.1629)	HexNAc(5)Hex(6)Fuc(1)NeuAc(1)NeuGc(1)	0.00077	0.0062	0	0	0	0	0.00013	0.0011	3.11	270.7	126.5	37.9	4	1248.78	1248.78	2.27		4992.1	4992.09	Specific	4	>sp|P13987|CD59_HUMAN CD59 glycoprotein OS=Homo sapiens GN=CD59 PE=1 SV=1	126	58.5881	controllerType=0 controllerNumber=1 scan=14313	C5(Carbamidomethyl / 57.0215); C12(Carbamidomethyl / 57.0215)	QEHF3_351_LR.14313.14313.4	high-energy collision-induced dissociation
1165 | 777702	6	33	K.[+229.16293]TGVC[+57.02146]PELQADQN[+2731.95746]C[+57.02146]TQEC[+57.02146]VSDSEC[+57.02146]ADNLK[+229.16293].C	K.TGVCPELQADQNCTQECVSDSECADNLK.C	NTerm(TMT6plex / 229.1629); N12(NGlycan / 2731.9575); K28(TMT6plex / 229.1629)	HexNAc(5)Hex(6)Fuc(1)NeuAc(1)NeuGc(1)	1.7e-06	1.3e-05	0	0	0	0	1.8e-07	1.5e-06	5.78	330	330	39	6	1070.62	1070.61	8.35		6418.66	6418.6	Specific	12	>sp|Q14508|WFDC2_HUMAN WAP four-disulfide core domain protein 2 OS=Homo sapiens GN=WFDC2 PE=1 SV=2	236	50.1578	controllerType=0 controllerNumber=1 scan=12156	C4(Carbamidomethyl / 57.0215); C13(Carbamidomethyl / 57.0215); C17(Carbamidomethyl / 57.0215); C23(Carbamidomethyl / 57.0215)	QEHF3_351_LR.12156.12156.6	high-energy collision-induced dissociation
1257 | 547902	9	197	R.[+229.16293]ITYSIVQTN[+2731.95746]C[+57.02146]SK[+229.16293].E	R.ITYSIVQTNCSK.E	NTerm(TMT6plex / 229.1629); N9(NGlycan / 2731.9575); K12(TMT6plex / 229.1629)	HexNAc(5)Hex(6)Fuc(1)NeuAc(1)NeuGc(1)	0.00028	0.0023	0	0	0	0	4.7e-05	0.00039	3.56	382	161.9	28.5	4	1151.76	1151.75	6.48		4604.02	4603.99	Specific	9	>sp|P01042|KNG1_HUMAN Kininogen-1 OS=Homo sapiens GN=KNG1 PE=1 SV=2	50	50.9518	controllerType=0 controllerNumber=1 scan=12364	C10(Carbamidomethyl / 57.0215)	QEHF3_351_LR.12364.12364.4	high-energy collision-induced dissociation
1278 | 559982	9	289	K.[+229.16293]LNAENN[+2731.95746]ATFYFK[+229.16293].I	K.LNAENNATFYFK.I	NTerm(TMT6plex / 229.1629); N6(NGlycan / 2731.9575); K12(TMT6plex / 229.1629)	HexNAc(5)Hex(6)Fuc(1)NeuAc(1)NeuGc(1)	0.00029	0.0024	0	0	0	0	4.9e-05	0.00041	3.53	316.4	143.9	27.4	4	1156.26	1156.25	13.91		4622.04	4621.97	Specific	6	>sp|P01042|KNG1_HUMAN Kininogen-1 OS=Homo sapiens GN=KNG1 PE=1 SV=2	50	59.6702	controllerType=0 controllerNumber=1 scan=14589		QEHF3_351_LR.14589.14589.4	high-energy collision-induced dissociation
1551 | 791782	17	46	R.[+229.16293]C[+57.02146]LNWLDAQSGLASAPVSGAGN[+2731.95746]HSYC[+57.02146]R.N	R.CLNWLDAQSGLASAPVSGAGNHSYCR.N	NTerm(TMT6plex / 229.1629); N21(NGlycan / 2731.9575)	HexNAc(5)Hex(6)Fuc(1)NeuAc(1)NeuGc(1)	2.9e-05	0.00024	0	0	0	0	3.4e-06	2.8e-05	4.54	341.2	339.6	40.5	5	1151.49	1151.28	6.53	1	5753.43	5752.39	Specific	21	>sp|Q96FE7|P3IP1_HUMAN Phosphoinositide-3-kinase-interacting protein 1 OS=Homo sapiens GN=PIK3IP1 PE=1 SV=2	303	60.729	controllerType=0 controllerNumber=1 scan=14859	C1(Carbamidomethyl / 57.0215); C25(Carbamidomethyl / 57.0215)	QEHF3_351_LR.14859.14859.4	high-energy collision-induced dissociation
2193 | 634302	50	125	K.[+229.16293]FNPGAESVVLSN[+2731.95746]STLK[+229.16293].F	K.FNPGAESVVLSNSTLK.F	NTerm(TMT6plex / 229.1629); N12(NGlycan / 2731.9575); K16(TMT6plex / 229.1629)	HexNAc(5)Hex(6)Fuc(1)NeuAc(1)NeuGc(1)	0.00019	0.0016	0	0	0	0	3.1e-05	0.00026	3.71	381.4	266.3	28.5	4	1214.31	1214.04	11.61	1	4854.21	4853.15	Specific	12	>sp|Q13201|MMRN1_HUMAN Multimerin-1 OS=Homo sapiens GN=MMRN1 PE=1 SV=3	224	58.8788	controllerType=0 controllerNumber=1 scan=14387		QEHF3_351_LR.14387.14387.4	high-energy collision-induced dissociation
2194 | 634382	50	125	K.[+229.16293]FNPGAESVVLSN[+2731.95746]STLK[+229.16293].F	K.FNPGAESVVLSNSTLK.F	NTerm(TMT6plex / 229.1629); N12(NGlycan / 2731.9575); K16(TMT6plex / 229.1629)	HexNAc(5)Hex(6)Fuc(1)NeuAc(1)NeuGc(1)	0.00012	0.001	0	0	0	0	1.9e-05	0.00016	3.91	260.8	223.7	27.1	5	971.648	971.436	11.45	1	4854.21	4853.15	Specific	12	>sp|Q13201|MMRN1_HUMAN Multimerin-1 OS=Homo sapiens GN=MMRN1 PE=1 SV=3	224	58.9728	controllerType=0 controllerNumber=1 scan=14411		QEHF3_351_LR.14411.14411.4	high-energy collision-induced dissociation
694 | 569342	2	67	K.[+229.16293]SVVAPATDGGLN[+2424.86713]LTSTFLR.K	K.SVVAPATDGGLNLTSTFLR.K	NTerm(TMT6plex / 229.1629); N12(NGlycan / 2424.8671)	HexNAc(5)Hex(6)Fuc(1)NeuAc(1)	7.7e-11	6.2e-10	0	0	0	0	1.2e-11	9.5e-11	10.12	709.3	461.9	22.7	4	1144.03	1144.02	5.82		4573.08	4573.05	Specific	12	>sp|P41222|PTGDS_HUMAN Prostaglandin-H2 D-isomerase OS=Homo sapiens GN=PTGDS PE=1 SV=1	178	65.3891	controllerType=0 controllerNumber=1 scan=16051		QEHF3_351_LR.16051.16051.4	high-energy collision-induced dissociation
695 | 575062	2	67	K.[+229.16293]SVVAPATDGGLN[+2424.86713]LTSTFLR.K	K.SVVAPATDGGLNLTSTFLR.K	NTerm(TMT6plex / 229.1629); N12(NGlycan / 2424.8671)	HexNAc(5)Hex(6)Fuc(1)NeuAc(1)	1.3e-08	1e-07	0	0	0	0	1.7e-09	1.5e-08	7.89	643.6	455	25.4	4	1144.03	1144.02	9.98		4573.1	4573.05	Specific	12	>sp|P41222|PTGDS_HUMAN Prostaglandin-H2 D-isomerase OS=Homo sapiens GN=PTGDS PE=1 SV=1	178	68.7403	controllerType=0 controllerNumber=1 scan=16916		QEHF3_351_LR.16916.16916.4	high-energy collision-induced dissociation
696 | 568782	2	67	K.[+229.16293]SVVAPATDGGLN[+2424.86713]LTSTFLR.K	K.SVVAPATDGGLNLTSTFLR.K	NTerm(TMT6plex / 229.1629); N12(NGlycan / 2424.8671)	HexNAc(5)Hex(6)Fuc(1)NeuAc(1)	1.3e-06	1e-05	0	0	0	0	1.3e-07	1.1e-06	5.89	593.4	353.2	26.3	4	1144.03	1144.02	5.71		4573.08	4573.05	Specific	12	>sp|P41222|PTGDS_HUMAN Prostaglandin-H2 D-isomerase OS=Homo sapiens GN=PTGDS PE=1 SV=1	178	64.8235	controllerType=0 controllerNumber=1 scan=15906		QEHF3_351_LR.15906.15906.4	high-energy collision-induced dissociation
697 | 569262	2	67	K.[+229.16293]SVVAPATDGGLN[+2424.86713]LTSTFLR.K	K.SVVAPATDGGLNLTSTFLR.K	NTerm(TMT6plex / 229.1629); N12(NGlycan / 2424.8671)	HexNAc(5)Hex(6)Fuc(1)NeuAc(1)	2.8e-06	2.3e-05	0	0	0	0	2.9e-07	2.4e-06	5.55	590.6	343.8	32	3	1525.03	1525.02	4.9		4573.08	4573.05	Specific	12	>sp|P41222|PTGDS_HUMAN Prostaglandin-H2 D-isomerase OS=Homo sapiens GN=PTGDS PE=1 SV=1	178	65.3114	controllerType=0 controllerNumber=1 scan=16031		QEHF3_351_LR.16031.16031.3	high-energy collision-induced dissociation
953 | 551022	3	40	K.[+229.16293]TAVN[+2424.86713]C[+57.02146]SSDFDAC[+57.02146]LITK[+229.16293].A	K.TAVNCSSDFDACLITK.A	NTerm(TMT6plex / 229.1629); N4(NGlycan / 2424.8671); K16(TMT6plex / 229.1629)	HexNAc(5)Hex(6)Fuc(1)NeuAc(1)	5.8e-08	4.7e-07	0	0	0	0	5.9e-09	4.3e-08	7.24	603.9	365.9	26.6	4	1171.76	1172.01	7.34	-1	4684.03	4685	Specific	4	>sp|P13987|CD59_HUMAN CD59 glycoprotein OS=Homo sapiens GN=CD59 PE=1 SV=1	126	54.0914	controllerType=0 controllerNumber=1 scan=13163	C5(Carbamidomethyl / 57.0215); C12(Carbamidomethyl / 57.0215)	QEHF3_351_LR.13163.13163.4	high-energy collision-induced dissociation
954 | 551582	3	40	K.[+229.16293]TAVN[+2424.86713]C[+57.02146]SSDFDAC[+57.02146]LITK[+229.16293].A	K.TAVNCSSDFDACLITK.A	NTerm(TMT6plex / 229.1629); N4(NGlycan / 2424.8671); K16(TMT6plex / 229.1629)	HexNAc(5)Hex(6)Fuc(1)NeuAc(1)	1.5e-08	1.3e-07	0	0	0	0	2.1e-09	1.8e-08	7.81	603.3	401.1	30	3	1562.68	1562.34	4.57	1	4686.03	4685	Specific	4	>sp|P13987|CD59_HUMAN CD59 glycoprotein OS=Homo sapiens GN=CD59 PE=1 SV=1	126	54.3301	controllerType=0 controllerNumber=1 scan=13224	C5(Carbamidomethyl / 57.0215); C12(Carbamidomethyl / 57.0215)	QEHF3_351_LR.13224.13224.3	high-energy collision-induced dissociation
955 | 551982	3	40	K.[+229.16293]TAVN[+2424.86713]C[+57.02146]SSDFDAC[+57.02146]LITK[+229.16293].A	K.TAVNCSSDFDACLITK.A	NTerm(TMT6plex / 229.1629); N4(NGlycan / 2424.8671); K16(TMT6plex / 229.1629)	HexNAc(5)Hex(6)Fuc(1)NeuAc(1)	1.7e-06	1.4e-05	0	0	0	0	1.9e-07	1.6e-06	5.76	522.8	403.3	26.7	4	1172.27	1172.01	8.72	1	4686.05	4685	Specific	4	>sp|P13987|CD59_HUMAN CD59 glycoprotein OS=Homo sapiens GN=CD59 PE=1 SV=1	126	54.6098	controllerType=0 controllerNumber=1 scan=13295	C5(Carbamidomethyl / 57.0215); C12(Carbamidomethyl / 57.0215)	QEHF3_351_LR.13295.13295.4	high-energy collision-induced dissociation
956 | 554782	3	40	K.[+229.16293]TAVN[+2424.86713]C[+57.02146]SSDFDAC[+57.02146]LITK[+229.16293].A	K.TAVNCSSDFDACLITK.A	NTerm(TMT6plex / 229.1629); N4(NGlycan / 2424.8671); K16(TMT6plex / 229.1629)	HexNAc(5)Hex(6)Fuc(1)NeuAc(1)	6.1e-05	0.00049	0	0	0	0	7.7e-06	6.5e-05	4.22	426.2	306.7	6.7	4	1172.01	1172.01	6.63		4685.03	4685	Specific	4	>sp|P13987|CD59_HUMAN CD59 glycoprotein OS=Homo sapiens GN=CD59 PE=1 SV=1	126	56.4347	controllerType=0 controllerNumber=1 scan=13761	C5(Carbamidomethyl / 57.0215); C12(Carbamidomethyl / 57.0215)	QEHF3_351_LR.13761.13761.4	high-energy collision-induced dissociation
957 | 550302	3	40	K.[+229.16293]TAVN[+2424.86713]C[+57.02146]SSDFDAC[+57.02146]LITK[+229.16293].A	K.TAVNCSSDFDACLITK.A	NTerm(TMT6plex / 229.1629); N4(NGlycan / 2424.8671); K16(TMT6plex / 229.1629)	HexNAc(5)Hex(6)Fuc(1)NeuAc(1)	0.0001	0.00084	0	0	0	0	1.6e-05	0.00014	3.99	353	221.6	22.8	4	1171.76	1172.01	4.32	-1	4684.02	4685	Specific	4	>sp|P13987|CD59_HUMAN CD59 glycoprotein OS=Homo sapiens GN=CD59 PE=1 SV=1	126	53.5444	controllerType=0 controllerNumber=1 scan=13024	C5(Carbamidomethyl / 57.0215); C12(Carbamidomethyl / 57.0215)	QEHF3_351_LR.13024.13024.4	high-energy collision-induced dissociation
1259 | 468779	9	197	R.[+229.16293]ITYSIVQTN[+2424.86713]C[+57.02146]SK[+229.16293].E	R.ITYSIVQTNCSK.E	NTerm(TMT6plex / 229.1629); N9(NGlycan / 2424.8671); K12(TMT6plex / 229.1629)	HexNAc(5)Hex(6)Fuc(1)NeuAc(1)	0.0018	0.014	0	0.0053	0	0.0081	0.00025	0.0054	2.76	280.2	61	24.7	4	1074.99	1074.98	7.85		4296.93	4296.9	Specific	9	>sp|P01042|KNG1_HUMAN Kininogen-1 OS=Homo sapiens GN=KNG1 PE=1 SV=2	50	49.0357	controllerType=0 controllerNumber=1 scan=11862	C10(Carbamidomethyl / 57.0215)	QEHF3_351_LR.11862.11862.4	high-energy collision-induced dissociation
1282 | 479219	9	289	K.[+229.16293]LNAENN[+2424.86713]ATFYFK[+229.16293].I	K.LNAENNATFYFK.I	NTerm(TMT6plex / 229.1629); N6(NGlycan / 2424.8671); K12(TMT6plex / 229.1629)	HexNAc(5)Hex(6)Fuc(1)NeuAc(1)	0.0006	0.0049	0	0	0	0	9.7e-05	0.00081	3.22	276.4	93.2	24	4	1079.23	1079.48	4.81	-1	4313.9	4314.88	Specific	6	>sp|P01042|KNG1_HUMAN Kininogen-1 OS=Homo sapiens GN=KNG1 PE=1 SV=2	50	57.3015	controllerType=0 controllerNumber=1 scan=13983		QEHF3_351_LR.13983.13983.4	high-energy collision-induced dissociation
1648 | 602782	25	66	R.[+229.16293]STYN[+2424.86713]DTEDVSQASPSESEAR.F	R.STYNDTEDVSQASPSESEAR.F	NTerm(TMT6plex / 229.1629); N4(NGlycan / 2424.8671)	HexNAc(5)Hex(6)Fuc(1)NeuAc(1)	0.00022	0.0018	0	0	0	0	3.7e-05	0.00031	3.65	298.2	151.3	26.6	4	1207.25	1207.49	3.67	-1	4825.96	4826.95	Specific	4	>sp|Q6GTX8|LAIR1_HUMAN Leukocyte-associated immunoglobulin-like receptor 1 OS=Homo sapiens GN=LAIR1 PE=1 SV=1	260	33.2649	controllerType=0 controllerNumber=1 scan=7831		QEHF3_351_LR.7831.7831.4	high-energy collision-induced dissociation
1817 | 303231	28	593	K.M[+15.99492]AEVIGSKLN[+2424.86713]ISR.K	K.MAEVIGSKLNISR.K	M1(Oxidation / 15.9949); N10(NGlycan / 2424.8671)	HexNAc(5)Hex(6)Fuc(1)NeuAc(1)	0.0014	0.011	0	0.0011	0	0.0017	0.0002	0.0017	2.87	327.8	100.8	100.8	3	1286.89	1286.89	5.56		3858.67	3858.65	Specific	10	>sp|Q9NU22|MDN1_HUMAN Midasin OS=Homo sapiens GN=MDN1 PE=1 SV=2	324	32.2423	controllerType=0 controllerNumber=1 scan=7566		QEHF3_351_LR.7566.7566.3	high-energy collision-induced dissociation
768 | 492619	2	67	K.[+229.16293]SVVAPATDGGLN[+2133.77171]LTSTFLR.K	K.SVVAPATDGGLNLTSTFLR.K	NTerm(TMT6plex / 229.1629); N12(NGlycan / 2133.7717)	HexNAc(5)Hex(6)Fuc(1)	9.8e-09	8e-08	0	0	0	0	1.4e-09	1.2e-08	8.01	609.1	489.2	489.2	4	1071.51	1071.24	11.98	1	4283.01	4281.96	Specific	12	>sp|P41222|PTGDS_HUMAN Prostaglandin-H2 D-isomerase OS=Homo sapiens GN=PTGDS PE=1 SV=1	178	66.0342	controllerType=0 controllerNumber=1 scan=16218		QEHF3_351_LR.16218.16218.4	high-energy collision-induced dissociation
769 | 487139	2	67	K.[+229.16293]SVVAPATDGGLN[+2133.77171]LTSTFLR.K	K.SVVAPATDGGLNLTSTFLR.K	NTerm(TMT6plex / 229.1629); N12(NGlycan / 2133.7717)	HexNAc(5)Hex(6)Fuc(1)	1.3e-06	1.1e-05	0	0	0	0	1.4e-07	1.1e-06	5.88	547.7	384.1	28.6	4	1071.25	1071.24	5.81		4281.98	4281.96	Specific	12	>sp|P41222|PTGDS_HUMAN Prostaglandin-H2 D-isomerase OS=Homo sapiens GN=PTGDS PE=1 SV=1	178	62.7121	controllerType=0 controllerNumber=1 scan=15365		QEHF3_351_LR.15365.15365.4	high-energy collision-induced dissociation
496 | 716102	1	499	R.[+229.16293]FALLMTNC[+57.02146]YATPSSN[+2439.84164]ATDPLK[+229.16293].Y	R.FALLMTNCYATPSSNATDPLK.Y	NTerm(TMT6plex / 229.1629); N15(NGlycan / 2439.8416); K21(TMT6plex / 229.1629)	HexNAc(5)Hex(5)NeuGc(2)	6.2e-06	5e-05	0	0	0	0	5.2e-07	4.3e-06	5.21	279.8	279.8	12	6	869.892	869.718	7.72	1	5214.32	5213.27	Specific	15	>sp|P07911|UROM_HUMAN Uromodulin OS=Homo sapiens GN=UMOD PE=1 SV=1	98	64.7917	controllerType=0 controllerNumber=1 scan=15898	C8(Carbamidomethyl / 57.0215)	QEHF3_351_LR.15898.15898.6	high-energy collision-induced dissociation
770 | 498059	2	67	K.[+229.16293]SVVAPATDGGLN[+2132.75131]LTSTFLR.K	K.SVVAPATDGGLNLTSTFLR.K	NTerm(TMT6plex / 229.1629); N12(NGlycan / 2132.7513)	HexNAc(5)Hex(5)NeuGc(1)	1.4e-09	1.1e-08	0	0	0	0	2.1e-10	1.7e-09	8.87	650.7	471.3	11.7	4	1070.98	1070.99	-5.17		4280.92	4280.94	Specific	12	>sp|P41222|PTGDS_HUMAN Prostaglandin-H2 D-isomerase OS=Homo sapiens GN=PTGDS PE=1 SV=1	178	70.351	controllerType=0 controllerNumber=1 scan=17332		QEHF3_351_LR.17332.17332.4	high-energy collision-induced dissociation
771 | 494139	2	67	K.[+229.16293]SVVAPATDGGLN[+2132.75131]LTSTFLR.K	K.SVVAPATDGGLNLTSTFLR.K	NTerm(TMT6plex / 229.1629); N12(NGlycan / 2132.7513)	HexNAc(5)Hex(5)NeuGc(1)	0.0002	0.0016	0	0	0	0	3.1e-05	0.00026	3.71	353.1	308.2	11.7	4	1070.99	1070.99	-2.43		4280.93	4280.94	Specific	12	>sp|P41222|PTGDS_HUMAN Prostaglandin-H2 D-isomerase OS=Homo sapiens GN=PTGDS PE=1 SV=1	178	67.2584	controllerType=0 controllerNumber=1 scan=16534		QEHF3_351_LR.16534.16534.4	high-energy collision-induced dissociation
1183 | 780342	6	33	K.[+229.16293]TGVC[+57.02146]PELQADQN[+2132.75131]C[+57.02146]TQEC[+57.02146]VSDSEC[+57.02146]ADNLK[+229.16293].C	K.TGVCPELQADQNCTQECVSDSECADNLK.C	NTerm(TMT6plex / 229.1629); N12(NGlycan / 2132.7513); K28(TMT6plex / 229.1629)	HexNAc(5)Hex(5)NeuGc(1)	9.9e-06	8e-05	0	0	0	0	9.1e-07	7.5e-06	5.01	317.8	317.8	317.8	5	1164.51	1164.68	18.35	-1	5818.5	5819.4	Specific	12	>sp|Q14508|WFDC2_HUMAN WAP four-disulfide core domain protein 2 OS=Homo sapiens GN=WFDC2 PE=1 SV=2	236	52.2813	controllerType=0 controllerNumber=1 scan=12703	C4(Carbamidomethyl / 57.0215); C13(Carbamidomethyl / 57.0215); C17(Carbamidomethyl / 57.0215); C23(Carbamidomethyl / 57.0215)	QEHF3_351_LR.12703.12703.6	high-energy collision-induced dissociation
94 | 694182	1	223	R.[+229.16293]C[+57.02146]NTAAPM[+15.99492]WLN[+2407.85181]GTHPSSDEGIVSR.K	R.CNTAAPMWLNGTHPSSDEGIVSR.K	NTerm(TMT6plex / 229.1629); M7(Oxidation / 15.9949); N10(NGlycan / 2407.8518)	HexNAc(5)Hex(5)NeuAc(2)	0.00012	0.00094	0	0	0	0	1.8e-05	0.00016	3.94	404.6	288.2	92.8	4	1289.3	1289.04	5.26	1	5154.17	5153.14	Specific	10	>sp|P07911|UROM_HUMAN Uromodulin OS=Homo sapiens GN=UMOD PE=1 SV=1	98	48.226	controllerType=0 controllerNumber=1 scan=11656	C1(Carbamidomethyl / 57.0215)	QEHF3_351_LR.11656.11656.4	high-energy collision-induced dissociation
773 | 493779	2	67	K.[+229.16293]SVVAPATDGGLN[+2116.75640]LTSTFLR.K	K.SVVAPATDGGLNLTSTFLR.K	NTerm(TMT6plex / 229.1629); N12(NGlycan / 2116.7564)	HexNAc(5)Hex(5)NeuAc(1)	3e-06	2.4e-05	0	0	0	0	2.9e-07	2.4e-06	5.53	468.2	425.4	425.4	4	1066.73	1066.99	-9.37	-1	4263.9	4264.94	Specific	12	>sp|P41222|PTGDS_HUMAN Prostaglandin-H2 D-isomerase OS=Homo sapiens GN=PTGDS PE=1 SV=1	178	66.9094	controllerType=0 controllerNumber=1 scan=16444		QEHF3_351_LR.16444.16444.4	high-energy collision-induced dissociation
1184 | 776582	6	33	K.[+229.16293]TGVC[+57.02146]PELQADQN[+2116.75640]C[+57.02146]TQEC[+57.02146]VSDSEC[+57.02146]ADNLK[+229.16293].C	K.TGVCPELQADQNCTQECVSDSECADNLK.C	NTerm(TMT6plex / 229.1629); N12(NGlycan / 2116.7564); K28(TMT6plex / 229.1629)	HexNAc(5)Hex(5)NeuAc(1)	3.3e-06	2.7e-05	0	0	0	0	3.2e-07	2.7e-06	5.49	308.8	308.8	45.2	6	968.082	968.073	9.99		5803.46	5803.4	Specific	12	>sp|Q14508|WFDC2_HUMAN WAP four-disulfide core domain protein 2 OS=Homo sapiens GN=WFDC2 PE=1 SV=2	236	48.8637	controllerType=0 controllerNumber=1 scan=11818	C4(Carbamidomethyl / 57.0215); C13(Carbamidomethyl / 57.0215); C17(Carbamidomethyl / 57.0215); C23(Carbamidomethyl / 57.0215)	QEHF3_351_LR.11818.11818.6	high-energy collision-induced dissociation
772 | 492779	2	67	K.[+229.16293]SVVAPATDGGLN[+2117.77680]LTSTFLR.K	K.SVVAPATDGGLNLTSTFLR.K	NTerm(TMT6plex / 229.1629); N12(NGlycan / 2117.7768)	HexNAc(5)Hex(5)Fuc(2)	7.7e-11	6.2e-10	0	0	0	0	1.2e-11	1e-10	10.12	747.4	546.1	9.2	4	1067.25	1067.25	5.78		4265.99	4265.96	Specific	12	>sp|P41222|PTGDS_HUMAN Prostaglandin-H2 D-isomerase OS=Homo sapiens GN=PTGDS PE=1 SV=1	178	66.0924	controllerType=0 controllerNumber=1 scan=16233		QEHF3_351_LR.16233.16233.4	high-energy collision-induced dissociation
1008 | 477019	3	40	K.[+229.16293]TAVN[+2117.77680]C[+57.02146]SSDFDAC[+57.02146]LITK[+229.16293].A	K.TAVNCSSDFDACLITK.A	NTerm(TMT6plex / 229.1629); N4(NGlycan / 2117.7768); K16(TMT6plex / 229.1629)	HexNAc(5)Hex(5)Fuc(2)	7e-10	5.7e-09	0	0	0	0	1.1e-10	8.6e-10	9.15	650.8	479.6	4.7	4	1095.24	1095.23	6.31		4377.94	4377.91	Specific	4	>sp|P13987|CD59_HUMAN CD59 glycoprotein OS=Homo sapiens GN=CD59 PE=1 SV=1	126	54.6575	controllerType=0 controllerNumber=1 scan=13307	C5(Carbamidomethyl / 57.0215); C12(Carbamidomethyl / 57.0215)	QEHF3_351_LR.13307.13307.4	high-energy collision-induced dissociation
83 | 692542	1	223	R.[+229.16293]C[+57.02146]NTAAPM[+15.99492]WLN[+2553.90972]GTHPSSDEGIVSR.K	R.CNTAAPMWLNGTHPSSDEGIVSR.K	NTerm(TMT6plex / 229.1629); M7(Oxidation / 15.9949); N10(NGlycan / 2553.9097)	HexNAc(5)Hex(5)Fuc(1)NeuAc(2)	0.0018	0.014	0	0.0053	0	0.0081	0.00026	0.0054	2.75	245.7	96.2	96.2	4	1325.31	1325.56	6.98	-1	5298.24	5299.2	Specific	10	>sp|P07911|UROM_HUMAN Uromodulin OS=Homo sapiens GN=UMOD PE=1 SV=1	98	47.4305	controllerType=0 controllerNumber=1 scan=11454	C1(Carbamidomethyl / 57.0215)	QEHF3_351_LR.11454.11454.4	high-energy collision-induced dissociation
175 | 736302	1	313	R.WHC[+57.02146]QC[+57.02146]KQDFN[+2553.90972]ITDISLLEHR.L	R.WHCQCKQDFNITDISLLEHR.L	N10(NGlycan / 2553.9097)	HexNAc(5)Hex(5)Fuc(1)NeuAc(2)	0.0012	0.0093	0	0	0	0	0.00018	0.0015	2.94	233.1	201.7	201.7	4	1289.01	1289.29	-18.63	-1	5153.02	5154.12	Specific	10	>sp|P07911|UROM_HUMAN Uromodulin OS=Homo sapiens GN=UMOD PE=1 SV=1	98	75.1407	controllerType=0 controllerNumber=1 scan=18564	C3(Carbamidomethyl / 57.0215); C5(Carbamidomethyl / 57.0215)	QEHF3_351_LR.18564.18564.4	high-energy collision-induced dissociation
668 | 575342	2	67	K.[+229.16293]SVVAPATDGGLN[+2553.90972]LTSTFLR.K	K.SVVAPATDGGLNLTSTFLR.K	NTerm(TMT6plex / 229.1629); N12(NGlycan / 2553.9097)	HexNAc(5)Hex(5)Fuc(1)NeuAc(2)	8.7e-17	7.1e-16	0	0	0	0	4.5e-17	3.7e-16	16.06	1044.3	706.7	706.7	4	1176.28	1176.28	2.52		4702.11	4702.1	Specific	12	>sp|P41222|PTGDS_HUMAN Prostaglandin-H2 D-isomerase OS=Homo sapiens GN=PTGDS PE=1 SV=1	178	69.0413	controllerType=0 controllerNumber=1 scan=16994		QEHF3_351_LR.16994.16994.4	high-energy collision-induced dissociation
669 | 574422	2	67	K.[+229.16293]SVVAPATDGGLN[+2553.90972]LTSTFLR.K	K.SVVAPATDGGLNLTSTFLR.K	NTerm(TMT6plex / 229.1629); N12(NGlycan / 2553.9097)	HexNAc(5)Hex(5)Fuc(1)NeuAc(2)	5e-14	4e-13	0	0	0	0	1e-14	8.3e-14	13.3	886.9	642.6	642.6	4	1176.03	1176.28	2.2	-1	4701.1	4702.1	Specific	12	>sp|P41222|PTGDS_HUMAN Prostaglandin-H2 D-isomerase OS=Homo sapiens GN=PTGDS PE=1 SV=1	178	68.4842	controllerType=0 controllerNumber=1 scan=16850		QEHF3_351_LR.16850.16850.4	high-energy collision-induced dissociation
670 | 569742	2	67	K.[+229.16293]SVVAPATDGGLN[+2553.90972]LTSTFLR.K	K.SVVAPATDGGLNLTSTFLR.K	NTerm(TMT6plex / 229.1629); N12(NGlycan / 2553.9097)	HexNAc(5)Hex(5)Fuc(1)NeuAc(2)	9.6e-06	7.8e-05	0	0	0	0	8.4e-07	7.1e-06	5.02	549.4	365.2	365.2	4	1176.03	1176.28	5	-1	4701.12	4702.1	Specific	12	>sp|P41222|PTGDS_HUMAN Prostaglandin-H2 D-isomerase OS=Homo sapiens GN=PTGDS PE=1 SV=1	178	65.7189	controllerType=0 controllerNumber=1 scan=16136		QEHF3_351_LR.16136.16136.4	high-energy collision-induced dissociation
671 | 576302	2	67	K.[+229.16293]SVVAPATDGGLN[+2553.90972]LTSTFLR.K	K.SVVAPATDGGLNLTSTFLR.K	NTerm(TMT6plex / 229.1629); N12(NGlycan / 2553.9097)	HexNAc(5)Hex(5)Fuc(1)NeuAc(2)	2.9e-05	0.00023	0	0	0	0	3.3e-06	2.8e-05	4.54	534.6	190.5	190.5	5	941.042	941.225	18.42	-1	4701.18	4702.1	Specific	12	>sp|P41222|PTGDS_HUMAN Prostaglandin-H2 D-isomerase OS=Homo sapiens GN=PTGDS PE=1 SV=1	178	69.5523	controllerType=0 controllerNumber=1 scan=17126		QEHF3_351_LR.17126.17126.4	high-energy collision-induced dissociation
672 | 571062	2	67	K.[+229.16293]SVVAPATDGGLN[+2553.90972]LTSTFLR.K	K.SVVAPATDGGLNLTSTFLR.K	NTerm(TMT6plex / 229.1629); N12(NGlycan / 2553.9097)	HexNAc(5)Hex(5)Fuc(1)NeuAc(2)	2.7e-05	0.00022	0	0	0	0	2.7e-06	2.2e-05	4.57	475	313.8	313.8	4	1176.01	1176.28	-15.98	-1	4701.02	4702.1	Specific	12	>sp|P41222|PTGDS_HUMAN Prostaglandin-H2 D-isomerase OS=Homo sapiens GN=PTGDS PE=1 SV=1	178	66.4333	controllerType=0 controllerNumber=1 scan=16321		QEHF3_351_LR.16321.16321.4	high-energy collision-induced dissociation
673 | 566862	2	67	K.[+229.16293]SVVAPATDGGLN[+2553.90972]LTSTFLR.K	K.SVVAPATDGGLNLTSTFLR.K	NTerm(TMT6plex / 229.1629); N12(NGlycan / 2553.9097)	HexNAc(5)Hex(5)Fuc(1)NeuAc(2)	0.00013	0.0011	0	0	0	0	2e-05	0.00017	3.88	436.8	291.8	291.8	4	1176.03	1176.28	-1.54	-1	4701.09	4702.1	Specific	12	>sp|P41222|PTGDS_HUMAN Prostaglandin-H2 D-isomerase OS=Homo sapiens GN=PTGDS PE=1 SV=1	178	63.0929	controllerType=0 controllerNumber=1 scan=15462		QEHF3_351_LR.15462.15462.4	high-energy collision-induced dissociation
674 | 573382	2	67	K.[+229.16293]SVVAPATDGGLN[+2553.90972]LTSTFLR.K	K.SVVAPATDGGLNLTSTFLR.K	NTerm(TMT6plex / 229.1629); N12(NGlycan / 2553.9097)	HexNAc(5)Hex(5)Fuc(1)NeuAc(2)	0.00013	0.0011	0	0	0	0	2e-05	0.00017	3.88	361.5	269.6	269.6	4	1176.03	1176.28	1.05	-1	4701.1	4702.1	Specific	12	>sp|P41222|PTGDS_HUMAN Prostaglandin-H2 D-isomerase OS=Homo sapiens GN=PTGDS PE=1 SV=1	178	67.5462	controllerType=0 controllerNumber=1 scan=16608		QEHF3_351_LR.16608.16608.4	high-energy collision-induced dissociation
675 | 578262	2	67	K.[+229.16293]SVVAPATDGGLN[+2553.90972]LTSTFLR.K	K.SVVAPATDGGLNLTSTFLR.K	NTerm(TMT6plex / 229.1629); N12(NGlycan / 2553.9097)	HexNAc(5)Hex(5)Fuc(1)NeuAc(2)	0.00037	0.003	0	0	0	0	6.3e-05	0.00053	3.43	285	213.1	213.1	4	1176.27	1176.28	-10.36		4702.05	4702.1	Specific	12	>sp|P41222|PTGDS_HUMAN Prostaglandin-H2 D-isomerase OS=Homo sapiens GN=PTGDS PE=1 SV=1	178	71.4396	controllerType=0 controllerNumber=1 scan=17612		QEHF3_351_LR.17612.17612.4	high-energy collision-induced dissociation
935 | 631942	3	40	K.[+229.16293]TAVN[+2553.90972]C[+57.02146]SSDFDAC[+57.02146]LITK[+229.16293].A	K.TAVNCSSDFDACLITK.A	NTerm(TMT6plex / 229.1629); N4(NGlycan / 2553.9097); K16(TMT6plex / 229.1629)	HexNAc(5)Hex(5)Fuc(1)NeuAc(2)	8e-09	6.5e-08	0	0	0	0	1e-09	8.7e-09	8.1	642.2	446.5	446.5	4	1204.27	1204.27	3.99		4814.06	4814.05	Specific	4	>sp|P13987|CD59_HUMAN CD59 glycoprotein OS=Homo sapiens GN=CD59 PE=1 SV=1	126	56.8107	controllerType=0 controllerNumber=1 scan=13857	C5(Carbamidomethyl / 57.0215); C12(Carbamidomethyl / 57.0215)	QEHF3_351_LR.13857.13857.4	high-energy collision-induced dissociation
936 | 627742	3	40	K.[+229.16293]TAVN[+2553.90972]C[+57.02146]SSDFDAC[+57.02146]LITK[+229.16293].A	K.TAVNCSSDFDACLITK.A	NTerm(TMT6plex / 229.1629); N4(NGlycan / 2553.9097); K16(TMT6plex / 229.1629)	HexNAc(5)Hex(5)Fuc(1)NeuAc(2)	0.00056	0.0045	0	0	0	0	9.3e-05	0.00077	3.25	291.4	134.2	44.2	4	1204.53	1204.27	7.96	1	4815.09	4814.05	Specific	4	>sp|P13987|CD59_HUMAN CD59 glycoprotein OS=Homo sapiens GN=CD59 PE=1 SV=1	126	54.5119	controllerType=0 controllerNumber=1 scan=13270	C5(Carbamidomethyl / 57.0215); C12(Carbamidomethyl / 57.0215)	QEHF3_351_LR.13270.13270.4	high-energy collision-induced dissociation
937 | 628902	3	40	K.[+229.16293]TAVN[+2553.90972]C[+57.02146]SSDFDAC[+57.02146]LITK[+229.16293].A	K.TAVNCSSDFDACLITK.A	NTerm(TMT6plex / 229.1629); N4(NGlycan / 2553.9097); K16(TMT6plex / 229.1629)	HexNAc(5)Hex(5)Fuc(1)NeuAc(2)	0.0011	0.0089	0	0	0	0	0.00017	0.0014	2.96	273.9	137.5	37	4	1204.52	1204.27	-0.66	1	4815.05	4814.05	Specific	4	>sp|P13987|CD59_HUMAN CD59 glycoprotein OS=Homo sapiens GN=CD59 PE=1 SV=1	126	55.0606	controllerType=0 controllerNumber=1 scan=13410	C5(Carbamidomethyl / 57.0215); C12(Carbamidomethyl / 57.0215)	QEHF3_351_LR.13410.13410.4	high-energy collision-induced dissociation
1168 | 778142	6	33	K.[+229.16293]TGVC[+57.02146]PELQADQN[+2553.90972]C[+57.02146]TQEC[+57.02146]VSDSEC[+57.02146]ADNLK[+229.16293].C	K.TGVCPELQADQNCTQECVSDSECADNLK.C	NTerm(TMT6plex / 229.1629); N12(NGlycan / 2553.9097); K28(TMT6plex / 229.1629)	HexNAc(5)Hex(5)Fuc(1)NeuAc(2)	1.5e-07	1.2e-06	0	0	0	0	1.5e-08	1.1e-07	6.82	404.5	383.7	383.7	6	1040.94	1040.93	10.88		6240.62	6240.55	Specific	12	>sp|Q14508|WFDC2_HUMAN WAP four-disulfide core domain protein 2 OS=Homo sapiens GN=WFDC2 PE=1 SV=2	236	50.3618	controllerType=0 controllerNumber=1 scan=12210	C4(Carbamidomethyl / 57.0215); C13(Carbamidomethyl / 57.0215); C17(Carbamidomethyl / 57.0215); C23(Carbamidomethyl / 57.0215)	QEHF3_351_LR.12210.12210.6	high-energy collision-induced dissociation
1664 | 524782	26	20	R.ASSNPN[+2553.90972]ATSSSSQDPESLQDR.G	R.ASSNPNATSSSSQDPESLQDR.G	N6(NGlycan / 2553.9097)	HexNAc(5)Hex(5)Fuc(1)NeuAc(2)	0.00045	0.0036	0	0	0	0	7.6e-05	0.00065	3.35	286.1	130.5	130.5	4	1183.74	1183.72	17.49		4731.95	4731.86	Specific	6	>sp|P05155|IC1_HUMAN Plasma protease C1 inhibitor OS=Homo sapiens GN=SERPING1 PE=1 SV=2	86	31.8329	controllerType=0 controllerNumber=1 scan=7460		QEHF3_351_LR.7460.7460.4	high-energy collision-induced dissociation
1807 | 374700	28	593	K.M[+15.99492]AEVIGSKLN[+2553.90972]ISR.K	K.MAEVIGSKLNISR.K	M1(Oxidation / 15.9949); N10(NGlycan / 2553.9097)	HexNAc(5)Hex(5)Fuc(1)NeuAc(2)	0.0015	0.012	0	0.0043	0	0.0067	0.00022	0.0044	2.84	355.1	116.6	116.6	3	1329.91	1329.9	5.82		3987.71	3987.69	Specific	10	>sp|Q9NU22|MDN1_HUMAN Midasin OS=Homo sapiens GN=MDN1 PE=1 SV=2	324	35.3945	controllerType=0 controllerNumber=1 scan=8385		QEHF3_351_LR.8385.8385.3	high-energy collision-induced dissociation
2232 | 367460	53	95	R.N[+2553.90972]C[+57.02146]TITANAEC[+57.02146]AC[+57.02146]R.N	R.NCTITANAECACR.N	N1(NGlycan / 2553.9097)	HexNAc(5)Hex(5)Fuc(1)NeuAc(2)	0.00032	0.0026	0	0	0	0	5.2e-05	0.00044	3.5	406.9	241.4	241.4	3	1365.53	1365.52	5.55		4094.56	4094.54	Specific	1	>sp|P26842|CD27_HUMAN CD27 antigen OS=Homo sapiens GN=CD27 PE=1 SV=2	162	28.6882	controllerType=0 controllerNumber=1 scan=6649	C2(Carbamidomethyl / 57.0215); C10(Carbamidomethyl / 57.0215); C12(Carbamidomethyl / 57.0215)	QEHF3_351_LR.6649.6649.3	high-energy collision-induced dissociation
2233 | 367420	53	95	R.N[+2553.90972]C[+57.02146]TITANAEC[+57.02146]AC[+57.02146]R.N	R.NCTITANAECACR.N	N1(NGlycan / 2553.9097)	HexNAc(5)Hex(5)Fuc(1)NeuAc(2)	0.00037	0.003	0	0	0	0	6.2e-05	0.00052	3.44	293.7	164.6	164.6	4	1024.4	1024.39	6.57		4094.57	4094.54	Specific	1	>sp|P26842|CD27_HUMAN CD27 antigen OS=Homo sapiens GN=CD27 PE=1 SV=2	162	28.618	controllerType=0 controllerNumber=1 scan=6631	C2(Carbamidomethyl / 57.0215); C10(Carbamidomethyl / 57.0215); C12(Carbamidomethyl / 57.0215)	QEHF3_351_LR.6631.6631.4	high-energy collision-induced dissociation
735 | 492939	2	67	K.[+229.16293]SVVAPATDGGLN[+2262.81431]LTSTFLR.K	K.SVVAPATDGGLNLTSTFLR.K	NTerm(TMT6plex / 229.1629); N12(NGlycan / 2262.8143)	HexNAc(5)Hex(5)Fuc(1)NeuAc(1)	7.7e-10	6.2e-09	0	0	0	0	1.3e-10	1.1e-09	9.12	667.5	489.3	23.3	4	1103.51	1103.51	6.27		4411.03	4411	Specific	12	>sp|P41222|PTGDS_HUMAN Prostaglandin-H2 D-isomerase OS=Homo sapiens GN=PTGDS PE=1 SV=1	178	66.213	controllerType=0 controllerNumber=1 scan=16264		QEHF3_351_LR.16264.16264.4	high-energy collision-induced dissociation
736 | 492899	2	67	K.[+229.16293]SVVAPATDGGLN[+2262.81431]LTSTFLR.K	K.SVVAPATDGGLNLTSTFLR.K	NTerm(TMT6plex / 229.1629); N12(NGlycan / 2262.8143)	HexNAc(5)Hex(5)Fuc(1)NeuAc(1)	1.7e-08	1.4e-07	0	0	0	0	2.2e-09	1.9e-08	7.77	640.9	437.7	28.9	3	1471.01	1471.01	4.85		4411.02	4411	Specific	12	>sp|P41222|PTGDS_HUMAN Prostaglandin-H2 D-isomerase OS=Homo sapiens GN=PTGDS PE=1 SV=1	178	66.1196	controllerType=0 controllerNumber=1 scan=16240		QEHF3_351_LR.16240.16240.3	high-energy collision-induced dissociation
737 | 491979	2	67	K.[+229.16293]SVVAPATDGGLN[+2262.81431]LTSTFLR.K	K.SVVAPATDGGLNLTSTFLR.K	NTerm(TMT6plex / 229.1629); N12(NGlycan / 2262.8143)	HexNAc(5)Hex(5)Fuc(1)NeuAc(1)	3.7e-05	0.0003	0	0	0	0	4.8e-06	4e-05	4.43	512.8	343.6	25.9	4	1103.51	1103.51	8.27		4411.04	4411	Specific	12	>sp|P41222|PTGDS_HUMAN Prostaglandin-H2 D-isomerase OS=Homo sapiens GN=PTGDS PE=1 SV=1	178	65.6835	controllerType=0 controllerNumber=1 scan=16127		QEHF3_351_LR.16127.16127.4	high-energy collision-induced dissociation
995 | 552662	3	40	K.[+229.16293]TAVN[+2262.81431]C[+57.02146]SSDFDAC[+57.02146]LITK[+229.16293].A	K.TAVNCSSDFDACLITK.A	NTerm(TMT6plex / 229.1629); N4(NGlycan / 2262.8143); K16(TMT6plex / 229.1629)	HexNAc(5)Hex(5)Fuc(1)NeuAc(1)	7e-09	5.7e-08	0	0	0	0	8.2e-10	6.9e-09	8.15	615.1	449	26.2	4	1131.5	1131.49	4.72		4522.97	4522.95	Specific	4	>sp|P13987|CD59_HUMAN CD59 glycoprotein OS=Homo sapiens GN=CD59 PE=1 SV=1	126	55.081	controllerType=0 controllerNumber=1 scan=13415	C5(Carbamidomethyl / 57.0215); C12(Carbamidomethyl / 57.0215)	QEHF3_351_LR.13415.13415.4	high-energy collision-induced dissociation
1998 | 318693	37	200	K.[+229.16293]TPLTAN[+2262.81431]ITK[+229.16293].S	K.TPLTANITK.S	NTerm(TMT6plex / 229.1629); N6(NGlycan / 2262.8143); K9(TMT6plex / 229.1629)	HexNAc(5)Hex(5)Fuc(1)NeuAc(1)	6.1e-08	5e-07	0	0	0	0	6.6e-09	4.9e-08	7.21	667.5	260	260	4	920.685	920.68	5.82		3679.72	3679.7	Specific	6	>sp|P01877|IGHA2_HUMAN Ig alpha-2 chain C region OS=Homo sapiens GN=IGHA2 PE=1 SV=3	62	45.7772	controllerType=0 controllerNumber=1 scan=11034		QEHF3_351_LR.11034.11034.4	high-energy collision-induced dissociation
804 | 413321	2	67	K.[+229.16293]SVVAPATDGGLN[+1971.71889]LTSTFLR.K	K.SVVAPATDGGLNLTSTFLR.K	NTerm(TMT6plex / 229.1629); N12(NGlycan / 1971.7189)	HexNAc(5)Hex(5)Fuc(1)	8e-07	6.5e-06	0	0	0	0	6.5e-08	5.1e-07	6.1	579	387.6	37.2	4	1030.74	1030.73	6.41		4119.93	4119.91	Specific	12	>sp|P41222|PTGDS_HUMAN Prostaglandin-H2 D-isomerase OS=Homo sapiens GN=PTGDS PE=1 SV=1	178	63.2769	controllerType=0 controllerNumber=1 scan=15509		QEHF3_351_LR.15509.15509.4	high-energy collision-induced dissociation
1035 | 473059	3	40	K.[+229.16293]TAVN[+1971.71889]C[+57.02146]SSDFDAC[+57.02146]LITK[+229.16293].A	K.TAVNCSSDFDACLITK.A	NTerm(TMT6plex / 229.1629); N4(NGlycan / 1971.7189); K16(TMT6plex / 229.1629)	HexNAc(5)Hex(5)Fuc(1)	7e-09	5.7e-08	0	0	0	0	7.5e-10	6.3e-09	8.15	624.3	460.7	25.5	4	1058.73	1058.72	6.14		4231.88	4231.85	Specific	4	>sp|P13987|CD59_HUMAN CD59 glycoprotein OS=Homo sapiens GN=CD59 PE=1 SV=1	126	52.3279	controllerType=0 controllerNumber=1 scan=12715	C5(Carbamidomethyl / 57.0215); C12(Carbamidomethyl / 57.0215)	QEHF3_351_LR.12715.12715.4	high-energy collision-induced dissociation
740 | 504461	2	67	K.[+229.16293]SVVAPATDGGLN[+2245.79899]LTSTFLR.K	K.SVVAPATDGGLNLTSTFLR.K	NTerm(TMT6plex / 229.1629); N12(NGlycan / 2245.799)	HexNAc(5)Hex(4)NeuAc(2)	0.0016	0.013	0	0.0053	0	0.0017	0.00024	0.0054	2.79	423.2	53.2	2	4	1099.26	1099.25	3.45		4394	4393.99	Specific	12	>sp|P41222|PTGDS_HUMAN Prostaglandin-H2 D-isomerase OS=Homo sapiens GN=PTGDS PE=1 SV=1	178	75.8723	controllerType=0 controllerNumber=1 scan=18753		QEHF3_351_LR.18753.18753.4	high-energy collision-induced dissociation
741 | 504661	2	67	K.[+229.16293]SVVAPATDGGLN[+2245.79899]LTSTFLR.K	K.SVVAPATDGGLNLTSTFLR.K	NTerm(TMT6plex / 229.1629); N12(NGlycan / 2245.799)	HexNAc(5)Hex(4)NeuAc(2)	0.0013	0.01	0	0.0011	0	0.0017	0.00019	0.0016	2.9	358.7	55.6	55.6	4	1099	1099.25	3.21	-1	4393	4393.99	Specific	12	>sp|P41222|PTGDS_HUMAN Prostaglandin-H2 D-isomerase OS=Homo sapiens GN=PTGDS PE=1 SV=1	178	76.0901	controllerType=0 controllerNumber=1 scan=18809		QEHF3_351_LR.18809.18809.4	high-energy collision-induced dissociation
181 | 656982	1	313	R.WHC[+57.02146]QC[+57.02146]KQDFN[+2261.79390]ITDISLLEHR.L	R.WHCQCKQDFNITDISLLEHR.L	N10(NGlycan / 2261.7939)	HexNAc(5)Hex(4)NeuAc(1)NeuGc(1)	0.002	0.016	0	0.0062	0	0.0096	0.00028	0.0063	2.69	249.7	170.1	170.1	4	1216.24	1216.26	-17.58		4861.92	4862.01	Specific	10	>sp|P07911|UROM_HUMAN Uromodulin OS=Homo sapiens GN=UMOD PE=1 SV=1	98	73.0448	controllerType=0 controllerNumber=1 scan=18025	C3(Carbamidomethyl / 57.0215); C5(Carbamidomethyl / 57.0215)	QEHF3_351_LR.18025.18025.4	high-energy collision-induced dissociation
1177 | 776662	6	33	K.[+229.16293]TGVC[+57.02146]PELQADQN[+2261.79390]C[+57.02146]TQEC[+57.02146]VSDSEC[+57.02146]ADNLK[+229.16293].C	K.TGVCPELQADQNCTQECVSDSECADNLK.C	NTerm(TMT6plex / 229.1629); N12(NGlycan / 2261.7939); K28(TMT6plex / 229.1629)	HexNAc(5)Hex(4)NeuAc(1)NeuGc(1)	1.6e-06	1.3e-05	0	0	0	0	1.6e-07	1.4e-06	5.81	358	351.2	7.7	6	992.422	992.246	8.59	1	5949.49	5948.44	Specific	12	>sp|Q14508|WFDC2_HUMAN WAP four-disulfide core domain protein 2 OS=Homo sapiens GN=WFDC2 PE=1 SV=2	236	48.8917	controllerType=0 controllerNumber=1 scan=11825	C4(Carbamidomethyl / 57.0215); C13(Carbamidomethyl / 57.0215); C17(Carbamidomethyl / 57.0215); C23(Carbamidomethyl / 57.0215)	QEHF3_351_LR.11825.11825.6	high-energy collision-induced dissociation
1213 | 500419	7	268	K.YLGN[+2261.79390]ATAIFFLPDEGK[+229.16293].L	K.YLGNATAIFFLPDEGK.L	N4(NGlycan / 2261.7939); K16(TMT6plex / 229.1629)	HexNAc(5)Hex(4)NeuAc(1)NeuGc(1)	0.00048	0.0039	0	0	0	0	8.1e-05	0.00068	3.32	248.3	129.4	129.4	4	1062.23	1062.47	7.77	-1	4245.88	4246.85	Specific	4	>sp|P01009|A1AT_HUMAN Alpha-1-antitrypsin OS=Homo sapiens GN=SERPINA1 PE=1 SV=3	47	72.342	controllerType=0 controllerNumber=1 scan=17844		QEHF3_351_LR.17844.17844.4	high-energy collision-induced dissociation
2235 | 298525	53	95	R.N[+2261.79390]C[+57.02146]TITANAEC[+57.02146]AC[+57.02146]R.N	R.NCTITANAECACR.N	N1(NGlycan / 2261.7939)	HexNAc(5)Hex(4)NeuAc(1)NeuGc(1)	0.0016	0.013	0	0.0054	0	0.0083	0.00023	0.0054	2.8	268.5	118.3	118.3	4	951.372	951.361	10.89		3802.47	3802.42	Specific	1	>sp|P26842|CD27_HUMAN CD27 antigen OS=Homo sapiens GN=CD27 PE=1 SV=2	162	27.1561	controllerType=0 controllerNumber=1 scan=6255	C2(Carbamidomethyl / 57.0215); C10(Carbamidomethyl / 57.0215); C12(Carbamidomethyl / 57.0215)	QEHF3_351_LR.6255.6255.4	high-energy collision-induced dissociation
542 | 581342	1	499	R.[+229.16293]FALLMTNC[+57.02146]YATPSSN[+1954.70357]ATDPLK[+229.16293].Y	R.FALLMTNCYATPSSNATDPLK.Y	NTerm(TMT6plex / 229.1629); N15(NGlycan / 1954.7036); K21(TMT6plex / 229.1629)	HexNAc(5)Hex(4)NeuAc(1)	2.7e-05	0.00022	0	0	0	0	2.9e-06	2.4e-05	4.57	355.2	311.2	54.3	4	1183.03	1182.79	-11.33	1	4729.08	4728.13	Specific	15	>sp|P07911|UROM_HUMAN Uromodulin OS=Homo sapiens GN=UMOD PE=1 SV=1	98	73.5779	controllerType=0 controllerNumber=1 scan=18162	C8(Carbamidomethyl / 57.0215)	QEHF3_351_LR.18162.18162.4	high-energy collision-induced dissociation
805 | 421351	2	67	K.[+229.16293]SVVAPATDGGLN[+1954.70357]LTSTFLR.K	K.SVVAPATDGGLNLTSTFLR.K	NTerm(TMT6plex / 229.1629); N12(NGlycan / 1954.7036)	HexNAc(5)Hex(4)NeuAc(1)	0.00063	0.0051	0	0	0	0	0.0001	0.00084	3.2	394.7	82	29.3	4	1026.48	1026.48	4.93		4102.91	4102.89	Specific	12	>sp|P41222|PTGDS_HUMAN Prostaglandin-H2 D-isomerase OS=Homo sapiens GN=PTGDS PE=1 SV=1	178	72.587	controllerType=0 controllerNumber=1 scan=17907		QEHF3_351_LR.17907.17907.4	high-energy collision-induced dissociation
806 | 421671	2	67	K.[+229.16293]SVVAPATDGGLN[+1954.70357]LTSTFLR.K	K.SVVAPATDGGLNLTSTFLR.K	NTerm(TMT6plex / 229.1629); N12(NGlycan / 1954.7036)	HexNAc(5)Hex(4)NeuAc(1)	0.00066	0.0053	0	0	0	0	0.00011	0.00089	3.18	300.8	169.1	169.1	3	1367.96	1368.3	-5.45	-1	4101.86	4102.89	Specific	12	>sp|P41222|PTGDS_HUMAN Prostaglandin-H2 D-isomerase OS=Homo sapiens GN=PTGDS PE=1 SV=1	178	72.9354	controllerType=0 controllerNumber=1 scan=17997		QEHF3_351_LR.17997.17997.3	high-energy collision-induced dissociation
106 | 621022	1	223	R.[+229.16293]C[+57.02146]NTAAPM[+15.99492]WLN[+2246.81939]GTHPSSDEGIVSR.K	R.CNTAAPMWLNGTHPSSDEGIVSR.K	NTerm(TMT6plex / 229.1629); M7(Oxidation / 15.9949); N10(NGlycan / 2246.8194)	HexNAc(5)Hex(4)Fuc(2)NeuAc(1)	0.00021	0.0017	0	0	0	0	3.6e-05	0.0003	3.67	334.6	197.6	1.2	4	1248.79	1248.78	3.9		4992.13	4992.11	Specific	10	>sp|P07911|UROM_HUMAN Uromodulin OS=Homo sapiens GN=UMOD PE=1 SV=1	98	48.5698	controllerType=0 controllerNumber=1 scan=11743	C1(Carbamidomethyl / 57.0215)	QEHF3_351_LR.11743.11743.4	high-energy collision-induced dissociation
739 | 492099	2	67	K.[+229.16293]SVVAPATDGGLN[+2246.81939]LTSTFLR.K	K.SVVAPATDGGLNLTSTFLR.K	NTerm(TMT6plex / 229.1629); N12(NGlycan / 2246.8194)	HexNAc(5)Hex(4)Fuc(2)NeuAc(1)	6.3e-07	5.1e-06	0	0	0	0	4.3e-08	3.2e-07	6.2	591	368.1	27.2	4	1099.26	1099.51	2.79	-1	4394.01	4395.01	Specific	12	>sp|P41222|PTGDS_HUMAN Prostaglandin-H2 D-isomerase OS=Homo sapiens GN=PTGDS PE=1 SV=1	178	65.7343	controllerType=0 controllerNumber=1 scan=16140		QEHF3_351_LR.16140.16140.4	high-energy collision-induced dissociation
97 | 694982	1	223	R.[+229.16293]C[+57.02146]NTAAPM[+15.99492]WLN[+2391.85690]GTHPSSDEGIVSR.K	R.CNTAAPMWLNGTHPSSDEGIVSR.K	NTerm(TMT6plex / 229.1629); M7(Oxidation / 15.9949); N10(NGlycan / 2391.8569)	HexNAc(5)Hex(4)Fuc(1)NeuAc(2)	0.00016	0.0013	0	0	0	0	2.4e-05	0.00021	3.8	292.3	261.8	32	4	1285.3	1285.04	6.67	1	5138.19	5137.15	Specific	10	>sp|P07911|UROM_HUMAN Uromodulin OS=Homo sapiens GN=UMOD PE=1 SV=1	98	48.7268	controllerType=0 controllerNumber=1 scan=11783	C1(Carbamidomethyl / 57.0215)	QEHF3_351_LR.11783.11783.4	high-energy collision-induced dissociation
98 | 692502	1	223	R.[+229.16293]C[+57.02146]NTAAPM[+15.99492]WLN[+2391.85690]GTHPSSDEGIVSR.K	R.CNTAAPMWLNGTHPSSDEGIVSR.K	NTerm(TMT6plex / 229.1629); M7(Oxidation / 15.9949); N10(NGlycan / 2391.8569)	HexNAc(5)Hex(4)Fuc(1)NeuAc(2)	0.00067	0.0054	0	0	0	0	0.00011	0.00093	3.17	262.7	171.8	40.4	4	1285.31	1285.04	10.94	1	5138.21	5137.15	Specific	10	>sp|P07911|UROM_HUMAN Uromodulin OS=Homo sapiens GN=UMOD PE=1 SV=1	98	47.356	controllerType=0 controllerNumber=1 scan=11435	C1(Carbamidomethyl / 57.0215)	QEHF3_351_LR.11435.11435.4	high-energy collision-induced dissociation
277 | 497619	1	319	K.[+229.16293]QDFN[+2391.85690]ITDISLLEHR.L	K.QDFNITDISLLEHR.L	NTerm(TMT6plex / 229.1629); N4(NGlycan / 2391.8569)	HexNAc(5)Hex(4)Fuc(1)NeuAc(2)	0.0011	0.0089	0	0	0	0	0.00017	0.0014	2.96	241.7	147.5	147.5	4	1080.99	1081.23	15.16	-1	4320.94	4321.88	Specific	4	>sp|P07911|UROM_HUMAN Uromodulin OS=Homo sapiens GN=UMOD PE=1 SV=1	98	70.0754	controllerType=0 controllerNumber=1 scan=17261		QEHF3_351_LR.17261.17261.4	high-energy collision-induced dissociation
574 | 501145	2	43	R.[+229.16293]WFSAGLASN[+2391.85690]SSWLR.E	R.WFSAGLASNSSWLR.E	NTerm(TMT6plex / 229.1629); N9(NGlycan / 2391.8569)	HexNAc(5)Hex(4)Fuc(1)NeuAc(2)	0.0014	0.011	0	0.0022	0	0.0034	0.0002	0.0022	2.86	225.3	60.9	60.9	4	1051.21	1051.46	3.69	-1	4201.81	4202.8	Specific	9	>sp|P41222|PTGDS_HUMAN Prostaglandin-H2 D-isomerase OS=Homo sapiens GN=PTGDS PE=1 SV=1	178	73.1535	controllerType=0 controllerNumber=1 scan=18053		QEHF3_351_LR.18053.18053.4	high-energy collision-induced dissociation
701 | 575102	2	67	K.[+229.16293]SVVAPATDGGLN[+2391.85690]LTSTFLR.K	K.SVVAPATDGGLNLTSTFLR.K	NTerm(TMT6plex / 229.1629); N12(NGlycan / 2391.8569)	HexNAc(5)Hex(4)Fuc(1)NeuAc(2)	1.6e-10	1.3e-09	0	0	0	0	2.9e-11	2.2e-10	9.81	735.8	461.7	461.7	3	1513.69	1514.02	1.45	-1	4539.05	4540.04	Specific	12	>sp|P41222|PTGDS_HUMAN Prostaglandin-H2 D-isomerase OS=Homo sapiens GN=PTGDS PE=1 SV=1	178	68.7442	controllerType=0 controllerNumber=1 scan=16917		QEHF3_351_LR.16917.16917.3	high-energy collision-induced dissociation
702 | 574582	2	67	K.[+229.16293]SVVAPATDGGLN[+2391.85690]LTSTFLR.K	K.SVVAPATDGGLNLTSTFLR.K	NTerm(TMT6plex / 229.1629); N12(NGlycan / 2391.8569)	HexNAc(5)Hex(4)Fuc(1)NeuAc(2)	7.6e-06	6.2e-05	0	0	0	0	7.2e-07	5.9e-06	5.12	565.3	359	359	4	1135.52	1135.77	4.66	-1	4539.06	4540.04	Specific	12	>sp|P41222|PTGDS_HUMAN Prostaglandin-H2 D-isomerase OS=Homo sapiens GN=PTGDS PE=1 SV=1	178	68.5658	controllerType=0 controllerNumber=1 scan=16871		QEHF3_351_LR.16871.16871.4	high-energy collision-induced dissociation
963 | 555462	3	40	K.[+229.16293]TAVN[+2391.85690]C[+57.02146]SSDFDAC[+57.02146]LITK[+229.16293].A	K.TAVNCSSDFDACLITK.A	NTerm(TMT6plex / 229.1629); N4(NGlycan / 2391.8569); K16(TMT6plex / 229.1629)	HexNAc(5)Hex(4)Fuc(1)NeuAc(2)	2.5e-09	2e-08	0	0	0	0	3.3e-10	2.7e-09	8.6	691.1	441.8	441.8	3	1551.34	1551.34	1.51		4652	4651.99	Specific	4	>sp|P13987|CD59_HUMAN CD59 glycoprotein OS=Homo sapiens GN=CD59 PE=1 SV=1	126	56.9122	controllerType=0 controllerNumber=1 scan=13883	C5(Carbamidomethyl / 57.0215); C12(Carbamidomethyl / 57.0215)	QEHF3_351_LR.13883.13883.3	high-energy collision-induced dissociation
964 | 555222	3	40	K.[+229.16293]TAVN[+2391.85690]C[+57.02146]SSDFDAC[+57.02146]LITK[+229.16293].A	K.TAVNCSSDFDACLITK.A	NTerm(TMT6plex / 229.1629); N4(NGlycan / 2391.8569); K16(TMT6plex / 229.1629)	HexNAc(5)Hex(4)Fuc(1)NeuAc(2)	8.3e-07	6.7e-06	0	0	0	0	7.3e-08	5.7e-07	6.08	576.8	411.1	411.1	4	1163.76	1163.75	2.89		4652.01	4651.99	Specific	4	>sp|P13987|CD59_HUMAN CD59 glycoprotein OS=Homo sapiens GN=CD59 PE=1 SV=1	126	56.7672	controllerType=0 controllerNumber=1 scan=13846	C5(Carbamidomethyl / 57.0215); C12(Carbamidomethyl / 57.0215)	QEHF3_351_LR.13846.13846.4	high-energy collision-induced dissociation
1173 | 778022	6	33	K.[+229.16293]TGVC[+57.02146]PELQADQN[+2391.85690]C[+57.02146]TQEC[+57.02146]VSDSEC[+57.02146]ADNLK[+229.16293].C	K.TGVCPELQADQNCTQECVSDSECADNLK.C	NTerm(TMT6plex / 229.1629); N12(NGlycan / 2391.8569); K28(TMT6plex / 229.1629)	HexNAc(5)Hex(4)Fuc(1)NeuAc(2)	6.3e-08	5.2e-07	0	0	0	0	6.8e-09	5.1e-08	7.2	456	456	342.8	6	1013.93	1013.92	3.89		6078.52	6078.5	Specific	12	>sp|Q14508|WFDC2_HUMAN WAP four-disulfide core domain protein 2 OS=Homo sapiens GN=WFDC2 PE=1 SV=2	236	50.2075	controllerType=0 controllerNumber=1 scan=12169	C4(Carbamidomethyl / 57.0215); C13(Carbamidomethyl / 57.0215); C17(Carbamidomethyl / 57.0215); C23(Carbamidomethyl / 57.0215)	QEHF3_351_LR.12169.12169.6	high-energy collision-induced dissociation
1284 | 483539	9	289	K.[+229.16293]LNAENN[+2391.85690]ATFYFK[+229.16293].I	K.LNAENNATFYFK.I	NTerm(TMT6plex / 229.1629); N6(NGlycan / 2391.8569); K12(TMT6plex / 229.1629)	HexNAc(5)Hex(4)Fuc(1)NeuAc(2)	5.1e-08	4.1e-07	0	0	0	0	5.2e-09	4.1e-08	7.29	636.8	377.4	377.4	4	1070.98	1071.22	5.76	-1	4280.89	4281.87	Specific	6	>sp|P01042|KNG1_HUMAN Kininogen-1 OS=Homo sapiens GN=KNG1 PE=1 SV=2	50	60.286	controllerType=0 controllerNumber=1 scan=14746		QEHF3_351_LR.14746.14746.4	high-energy collision-induced dissociation
1285 | 483659	9	289	K.[+229.16293]LNAENN[+2391.85690]ATFYFK[+229.16293].I	K.LNAENNATFYFK.I	NTerm(TMT6plex / 229.1629); N6(NGlycan / 2391.8569); K12(TMT6plex / 229.1629)	HexNAc(5)Hex(4)Fuc(1)NeuAc(2)	3.6e-05	0.00029	0	0	0	0	4.6e-06	3.9e-05	4.45	549.5	308.8	308.8	3	1427.64	1427.96	7.37	-1	4280.9	4281.87	Specific	6	>sp|P01042|KNG1_HUMAN Kininogen-1 OS=Homo sapiens GN=KNG1 PE=1 SV=2	50	60.2976	controllerType=0 controllerNumber=1 scan=14749		QEHF3_351_LR.14749.14749.3	high-energy collision-induced dissociation
1591 | 496099	20	466	K.[+229.16293]VPGN[+2391.85690]VTAVLGETLK[+229.16293].V	K.VPGNVTAVLGETLK.V	NTerm(TMT6plex / 229.1629); N4(NGlycan / 2391.8569); K14(TMT6plex / 229.1629)	HexNAc(5)Hex(4)Fuc(1)NeuAc(2)	3.6e-05	0.00029	0	0	0	0	4.7e-06	4e-05	4.44	477.6	325.1	325.1	4	1062.5	1062.75	4.27	-1	4247	4247.98	Specific	4	>sp|P01833|PIGR_HUMAN Polymeric immunoglobulin receptor OS=Homo sapiens GN=PIGR PE=1 SV=4	56	68.9561	controllerType=0 controllerNumber=1 scan=16972		QEHF3_351_LR.16972.16972.4	high-energy collision-induced dissociation
573 | 501265	2	43	R.[+229.16293]WFSAGLASN[+2407.85181]SSWLR.E	R.WFSAGLASNSSWLR.E	NTerm(TMT6plex / 229.1629); N9(NGlycan / 2407.8518)	HexNAc(5)Hex(4)Fuc(1)NeuAc(1)NeuGc(1)	0.00027	0.0022	0	0	0	0	4.5e-05	0.00037	3.57	325.4	184.6	184.6	4	1055.71	1055.45	7.57	1	4219.83	4218.8	Specific	9	>sp|P41222|PTGDS_HUMAN Prostaglandin-H2 D-isomerase OS=Homo sapiens GN=PTGDS PE=1 SV=1	178	73.2274	controllerType=0 controllerNumber=1 scan=18072		QEHF3_351_LR.18072.18072.4	high-energy collision-induced dissociation
698 | 575222	2	67	K.[+229.16293]SVVAPATDGGLN[+2407.85181]LTSTFLR.K	K.SVVAPATDGGLNLTSTFLR.K	NTerm(TMT6plex / 229.1629); N12(NGlycan / 2407.8518)	HexNAc(5)Hex(4)Fuc(1)NeuAc(1)NeuGc(1)	1.7e-10	1.4e-09	0	0	0	0	3.2e-11	2.4e-10	9.77	726.6	469.8	469.8	3	1519.7	1519.35	6.71	1	4557.07	4556.04	Specific	12	>sp|P41222|PTGDS_HUMAN Prostaglandin-H2 D-isomerase OS=Homo sapiens GN=PTGDS PE=1 SV=1	178	68.8411	controllerType=0 controllerNumber=1 scan=16942		QEHF3_351_LR.16942.16942.3	high-energy collision-induced dissociation
699 | 574822	2	67	K.[+229.16293]SVVAPATDGGLN[+2407.85181]LTSTFLR.K	K.SVVAPATDGGLNLTSTFLR.K	NTerm(TMT6plex / 229.1629); N12(NGlycan / 2407.8518)	HexNAc(5)Hex(4)Fuc(1)NeuAc(1)NeuGc(1)	8.7e-10	7.1e-09	0	0	0	0	1.4e-10	1.2e-09	9.06	679.7	476	476	4	1140.03	1139.77	9	1	4557.08	4556.04	Specific	12	>sp|P41222|PTGDS_HUMAN Prostaglandin-H2 D-isomerase OS=Homo sapiens GN=PTGDS PE=1 SV=1	178	68.6244	controllerType=0 controllerNumber=1 scan=16886		QEHF3_351_LR.16886.16886.4	high-energy collision-induced dissociation
700 | 569502	2	67	K.[+229.16293]SVVAPATDGGLN[+2407.85181]LTSTFLR.K	K.SVVAPATDGGLNLTSTFLR.K	NTerm(TMT6plex / 229.1629); N12(NGlycan / 2407.8518)	HexNAc(5)Hex(4)Fuc(1)NeuAc(1)NeuGc(1)	0.00073	0.0059	0	0	0	0	0.00012	0.001	3.14	232.2	82.8	82.8	4	1140	1139.77	-16.83	1	4556.96	4556.04	Specific	12	>sp|P41222|PTGDS_HUMAN Prostaglandin-H2 D-isomerase OS=Homo sapiens GN=PTGDS PE=1 SV=1	178	65.6642	controllerType=0 controllerNumber=1 scan=16122		QEHF3_351_LR.16122.16122.4	high-energy collision-induced dissociation
959 | 555582	3	40	K.[+229.16293]TAVN[+2407.85181]C[+57.02146]SSDFDAC[+57.02146]LITK[+229.16293].A	K.TAVNCSSDFDACLITK.A	NTerm(TMT6plex / 229.1629); N4(NGlycan / 2407.8518); K16(TMT6plex / 229.1629)	HexNAc(5)Hex(4)Fuc(1)NeuAc(1)NeuGc(1)	8e-11	6.5e-10	0	0	0	0	1.5e-11	1.2e-10	10.1	739.5	550.4	550.4	4	1167.76	1167.75	7.42		4668.02	4667.99	Specific	4	>sp|P13987|CD59_HUMAN CD59 glycoprotein OS=Homo sapiens GN=CD59 PE=1 SV=1	126	56.9786	controllerType=0 controllerNumber=1 scan=13900	C5(Carbamidomethyl / 57.0215); C12(Carbamidomethyl / 57.0215)	QEHF3_351_LR.13900.13900.4	high-energy collision-induced dissociation
960 | 552222	3	40	K.[+229.16293]TAVN[+2407.85181]C[+57.02146]SSDFDAC[+57.02146]LITK[+229.16293].A	K.TAVNCSSDFDACLITK.A	NTerm(TMT6plex / 229.1629); N4(NGlycan / 2407.8518); K16(TMT6plex / 229.1629)	HexNAc(5)Hex(4)Fuc(1)NeuAc(1)NeuGc(1)	9.1e-05	0.00074	0	0	0	0	1.4e-05	0.00012	4.04	440.6	307	307	4	1167.75	1167.75	0.94		4667.99	4667.99	Specific	4	>sp|P13987|CD59_HUMAN CD59 glycoprotein OS=Homo sapiens GN=CD59 PE=1 SV=1	126	54.7401	controllerType=0 controllerNumber=1 scan=13328	C5(Carbamidomethyl / 57.0215); C12(Carbamidomethyl / 57.0215)	QEHF3_351_LR.13328.13328.4	high-energy collision-induced dissociation
961 | 551222	3	40	K.[+229.16293]TAVN[+2407.85181]C[+57.02146]SSDFDAC[+57.02146]LITK[+229.16293].A	K.TAVNCSSDFDACLITK.A	NTerm(TMT6plex / 229.1629); N4(NGlycan / 2407.8518); K16(TMT6plex / 229.1629)	HexNAc(5)Hex(4)Fuc(1)NeuAc(1)NeuGc(1)	0.00016	0.0013	0	0	0	0	2.4e-05	0.0002	3.81	422.7	263.7	263.7	4	1167.76	1167.75	10.04		4668.03	4667.99	Specific	4	>sp|P13987|CD59_HUMAN CD59 glycoprotein OS=Homo sapiens GN=CD59 PE=1 SV=1	126	54.2243	controllerType=0 controllerNumber=1 scan=13197	C5(Carbamidomethyl / 57.0215); C12(Carbamidomethyl / 57.0215)	QEHF3_351_LR.13197.13197.4	high-energy collision-induced dissociation
1283 | 483739	9	289	K.[+229.16293]LNAENN[+2407.85181]ATFYFK[+229.16293].I	K.LNAENNATFYFK.I	NTerm(TMT6plex / 229.1629); N6(NGlycan / 2407.8518); K12(TMT6plex / 229.1629)	HexNAc(5)Hex(4)Fuc(1)NeuAc(1)NeuGc(1)	3.2e-05	0.00026	0	0	0	0	3.9e-06	3.3e-05	4.49	543.6	309.4	309.4	4	1075.24	1075.22	11.82		4297.92	4297.87	Specific	6	>sp|P01042|KNG1_HUMAN Kininogen-1 OS=Homo sapiens GN=KNG1 PE=1 SV=2	50	60.3363	controllerType=0 controllerNumber=1 scan=14759		QEHF3_351_LR.14759.14759.4	high-energy collision-induced dissociation
744 | 504421	2	67	K.[+229.16293]SVVAPATDGGLN[+2100.76148]LTSTFLRK.N	K.SVVAPATDGGLNLTSTFLRK.N	NTerm(TMT6plex / 229.1629); N12(NGlycan / 2100.7615)	HexNAc(5)Hex(4)Fuc(1)NeuAc(1)	9.3e-05	0.00075	0	0	0	0	1.4e-05	0.00012	4.03	359.9	359.9	359.9	4	1095	1095.02	-15.13		4376.98	4377.04	Specific	12	>sp|P41222|PTGDS_HUMAN Prostaglandin-H2 D-isomerase OS=Homo sapiens GN=PTGDS PE=1 SV=1	178	75.8608	controllerType=0 controllerNumber=1 scan=18750		QEHF3_351_LR.18750.18750.4	high-energy collision-induced dissociation
745 | 503781	2	67	K.[+229.16293]SVVAPATDGGLN[+2100.76148]LTSTFLRK.N	K.SVVAPATDGGLNLTSTFLRK.N	NTerm(TMT6plex / 229.1629); N12(NGlycan / 2100.7615)	HexNAc(5)Hex(4)Fuc(1)NeuAc(1)	0.00019	0.0015	0	0	0	0	3e-05	0.00025	3.72	324.2	211.5	211.5	4	1095	1095.02	-14.91		4376.98	4377.04	Specific	12	>sp|P41222|PTGDS_HUMAN Prostaglandin-H2 D-isomerase OS=Homo sapiens GN=PTGDS PE=1 SV=1	178	75.3155	controllerType=0 controllerNumber=1 scan=18609		QEHF3_351_LR.18609.18609.4	high-energy collision-induced dissociation
746 | 504141	2	67	K.[+229.16293]SVVAPATDGGLN[+2100.76148]LTSTFLRK.N	K.SVVAPATDGGLNLTSTFLRK.N	NTerm(TMT6plex / 229.1629); N12(NGlycan / 2100.7615)	HexNAc(5)Hex(4)Fuc(1)NeuAc(1)	0.00024	0.0019	0	0	0	0	3.9e-05	0.00032	3.62	323.4	279.5	279.5	3	1459.66	1459.69	-14.72		4376.98	4377.04	Specific	12	>sp|P41222|PTGDS_HUMAN Prostaglandin-H2 D-isomerase OS=Homo sapiens GN=PTGDS PE=1 SV=1	178	75.6592	controllerType=0 controllerNumber=1 scan=18698		QEHF3_351_LR.18698.18698.3	high-energy collision-induced dissociation
747 | 503541	2	67	K.[+229.16293]SVVAPATDGGLN[+2100.76148]LTSTFLRK.N	K.SVVAPATDGGLNLTSTFLRK.N	NTerm(TMT6plex / 229.1629); N12(NGlycan / 2100.7615)	HexNAc(5)Hex(4)Fuc(1)NeuAc(1)	0.00071	0.0057	0	0	0	0	0.00012	0.00099	3.15	256.3	207.7	207.7	3	1459.67	1459.69	-13.63		4376.98	4377.04	Specific	12	>sp|P41222|PTGDS_HUMAN Prostaglandin-H2 D-isomerase OS=Homo sapiens GN=PTGDS PE=1 SV=1	178	75.1129	controllerType=0 controllerNumber=1 scan=18557		QEHF3_351_LR.18557.18557.3	high-energy collision-induced dissociation
775 | 492739	2	67	K.[+229.16293]SVVAPATDGGLN[+2100.76148]LTSTFLR.K	K.SVVAPATDGGLNLTSTFLR.K	NTerm(TMT6plex / 229.1629); N12(NGlycan / 2100.7615)	HexNAc(5)Hex(4)Fuc(1)NeuAc(1)	0.00017	0.0014	0	0	0	0	2.6e-05	0.00022	3.77	498.4	277.8	277.8	3	1417	1416.99	7.21		4248.98	4248.95	Specific	12	>sp|P41222|PTGDS_HUMAN Prostaglandin-H2 D-isomerase OS=Homo sapiens GN=PTGDS PE=1 SV=1	178	66.0886	controllerType=0 controllerNumber=1 scan=16232		QEHF3_351_LR.16232.16232.4	high-energy collision-induced dissociation
1185 | 776542	6	33	K.[+229.16293]TGVC[+57.02146]PELQADQN[+2100.76148]C[+57.02146]TQEC[+57.02146]VSDSEC[+57.02146]ADNLK[+229.16293].C	K.TGVCPELQADQNCTQECVSDSECADNLK.C	NTerm(TMT6plex / 229.1629); N12(NGlycan / 2100.7615); K28(TMT6plex / 229.1629)	HexNAc(5)Hex(4)Fuc(1)NeuAc(1)	9.2e-07	7.5e-06	0	0	0	0	8.9e-08	7.4e-07	6.04	474.2	474.2	474.2	4	1447.38	1447.61	13.35	-1	5786.48	5787.41	Specific	12	>sp|Q14508|WFDC2_HUMAN WAP four-disulfide core domain protein 2 OS=Homo sapiens GN=WFDC2 PE=1 SV=2	236	48.8598	controllerType=0 controllerNumber=1 scan=11817	C4(Carbamidomethyl / 57.0215); C13(Carbamidomethyl / 57.0215); C17(Carbamidomethyl / 57.0215); C23(Carbamidomethyl / 57.0215)	QEHF3_351_LR.11817.11817.4	high-energy collision-induced dissociation
1186 | 776462	6	33	K.[+229.16293]TGVC[+57.02146]PELQADQN[+2100.76148]C[+57.02146]TQEC[+57.02146]VSDSEC[+57.02146]ADNLK[+229.16293].C	K.TGVCPELQADQNCTQECVSDSECADNLK.C	NTerm(TMT6plex / 229.1629); N12(NGlycan / 2100.7615); K28(TMT6plex / 229.1629)	HexNAc(5)Hex(4)Fuc(1)NeuAc(1)	1.1e-06	9.1e-06	0	0	0	0	1e-07	8.6e-07	5.95	313.8	313.8	313.8	6	965.244	965.407	4.55	-1	5786.43	5787.41	Specific	12	>sp|Q14508|WFDC2_HUMAN WAP four-disulfide core domain protein 2 OS=Homo sapiens GN=WFDC2 PE=1 SV=2	236	48.8327	controllerType=0 controllerNumber=1 scan=11810	C4(Carbamidomethyl / 57.0215); C13(Carbamidomethyl / 57.0215); C17(Carbamidomethyl / 57.0215); C23(Carbamidomethyl / 57.0215)	QEHF3_351_LR.11810.11810.6	high-energy collision-induced dissociation
1289 | 405041	9	289	K.[+229.16293]LNAENN[+2100.76148]ATFYFK[+229.16293].I	K.LNAENNATFYFK.I	NTerm(TMT6plex / 229.1629); N6(NGlycan / 2100.7615); K12(TMT6plex / 229.1629)	HexNAc(5)Hex(4)Fuc(1)NeuAc(1)	0.00031	0.0026	0	0	0	0	5.2e-05	0.00043	3.5	385.1	168.3	168.3	4	998.454	998.45	4.1		3990.79	3990.78	Specific	6	>sp|P01042|KNG1_HUMAN Kininogen-1 OS=Homo sapiens GN=KNG1 PE=1 SV=2	50	57.6911	controllerType=0 controllerNumber=1 scan=14083		QEHF3_351_LR.14083.14083.4	high-energy collision-induced dissociation
808 | 421831	2	67	K.[+229.16293]SVVAPATDGGLN[+1938.70866]LTSTFLR.K	K.SVVAPATDGGLNLTSTFLR.K	NTerm(TMT6plex / 229.1629); N12(NGlycan / 1938.7087)	HexNAc(5)Hex(3)Fuc(1)NeuAc(1)	6.8e-06	5.5e-05	0	0	0	0	5.6e-07	4.7e-06	5.17	582.8	279.8	279.8	3	1362.63	1362.97	-1.72	-1	4085.88	4086.89	Specific	12	>sp|P41222|PTGDS_HUMAN Prostaglandin-H2 D-isomerase OS=Homo sapiens GN=PTGDS PE=1 SV=1	178	73.0171	controllerType=0 controllerNumber=1 scan=18018		QEHF3_351_LR.18018.18018.3	high-energy collision-induced dissociation
809 | 421871	2	67	K.[+229.16293]SVVAPATDGGLN[+1938.70866]LTSTFLR.K	K.SVVAPATDGGLNLTSTFLR.K	NTerm(TMT6plex / 229.1629); N12(NGlycan / 1938.7087)	HexNAc(5)Hex(3)Fuc(1)NeuAc(1)	0.0008	0.0064	0	0	0	0	0.00013	0.0011	3.1	399	93.8	93.8	4	1022.23	1022.48	-1.8	-1	4085.88	4086.89	Specific	12	>sp|P41222|PTGDS_HUMAN Prostaglandin-H2 D-isomerase OS=Homo sapiens GN=PTGDS PE=1 SV=1	178	73.0209	controllerType=0 controllerNumber=1 scan=18019		QEHF3_351_LR.18019.18019.4	high-energy collision-induced dissociation
810 | 421231	2	67	K.[+229.16293]SVVAPATDGGLN[+1938.70866]LTSTFLR.K	K.SVVAPATDGGLNLTSTFLR.K	NTerm(TMT6plex / 229.1629); N12(NGlycan / 1938.7087)	HexNAc(5)Hex(3)Fuc(1)NeuAc(1)	0.00069	0.0056	0	0	0	0	0.00011	0.00095	3.16	375.2	99.3	99.3	4	1022.23	1022.48	-2.46	-1	4085.88	4086.89	Specific	12	>sp|P41222|PTGDS_HUMAN Prostaglandin-H2 D-isomerase OS=Homo sapiens GN=PTGDS PE=1 SV=1	178	72.4786	controllerType=0 controllerNumber=1 scan=17879		QEHF3_351_LR.17879.17879.4	high-energy collision-induced dissociation
2048 | 185827	41	176	R.[+229.16293]EEQYN[+1647.61324]STYR.V	R.EEQYNSTYR.V	NTerm(TMT6plex / 229.1629); N5(NGlycan / 1647.6132)	HexNAc(5)Hex(3)Fuc(1)	0.0009	0.0073	0	0	0	0	0.00015	0.0012	3.04	375	250.9	250.9	3	1022.77	1022.77	6.89		3066.31	3066.29	Specific	5	>sp|P01857|IGHG1_HUMAN Ig gamma-1 chain C region OS=Homo sapiens GN=IGHG1 PE=1 SV=1	58	28.1469	controllerType=0 controllerNumber=1 scan=6510		QEHF3_351_LR.6510.6510.3	high-energy collision-induced dissociation
818 | 342789	2	67	K.[+229.16293]SVVAPATDGGLN[+1501.55533]LTSTFLRK.N	K.SVVAPATDGGLNLTSTFLRK.N	NTerm(TMT6plex / 229.1629); N12(NGlycan / 1501.5553)	HexNAc(5)Hex(3)	0.00076	0.0061	0	0	0	0	0.00013	0.001	3.12	277	262.9	262.9	4	945.197	945.215	-19.12		3777.76	3777.84	Specific	12	>sp|P41222|PTGDS_HUMAN Prostaglandin-H2 D-isomerase OS=Homo sapiens GN=PTGDS PE=1 SV=1	178	69.5945	controllerType=0 controllerNumber=1 scan=17137		QEHF3_351_LR.17137.17137.4	high-energy collision-induced dissociation
1030 | 480459	3	40	K.[+229.16293]TAVN[+2237.78267]C[+57.02146]SSDFDAC[+57.02146]LITK.A	K.TAVNCSSDFDACLITK.A	NTerm(TMT6plex / 229.1629); N4(NGlycan / 2237.7827)	HexNAc(4)Hex(7)NeuAc(1)	0.00024	0.002	0	0	0	0	4e-05	0.00033	3.62	323.2	211.4	56.6	4	1068.19	1067.94	-3.62	1	4269.74	4268.76	Specific	4	>sp|P13987|CD59_HUMAN CD59 glycoprotein OS=Homo sapiens GN=CD59 PE=1 SV=1	126	58.4751	controllerType=0 controllerNumber=1 scan=14284	C5(Carbamidomethyl / 57.0215); C12(Carbamidomethyl / 57.0215)	QEHF3_351_LR.14284.14284.4	high-energy collision-induced dissociation
1031 | 479699	3	40	K.[+229.16293]TAVN[+2237.78267]C[+57.02146]SSDFDAC[+57.02146]LITK.A	K.TAVNCSSDFDACLITK.A	NTerm(TMT6plex / 229.1629); N4(NGlycan / 2237.7827)	HexNAc(4)Hex(7)NeuAc(1)	0.0019	0.016	0	0.0062	0	0	0.00028	0.0063	2.71	301.6	198.3	55.9	4	1068.19	1067.94	-0.87	1	4269.75	4268.76	Specific	4	>sp|P13987|CD59_HUMAN CD59 glycoprotein OS=Homo sapiens GN=CD59 PE=1 SV=1	126	57.9243	controllerType=0 controllerNumber=1 scan=14143	C5(Carbamidomethyl / 57.0215); C12(Carbamidomethyl / 57.0215)	QEHF3_351_LR.14143.14143.4	high-energy collision-induced dissociation
1204 | 585622	7	268	K.[+229.16293]YLGN[+2237.78267]ATAIFFLPDEGK[+229.16293].L	K.YLGNATAIFFLPDEGK.L	NTerm(TMT6plex / 229.1629); N4(NGlycan / 2237.7827); K16(TMT6plex / 229.1629)	HexNAc(4)Hex(7)NeuAc(1)	1.2e-09	9.5e-09	0	0	0	0	1.7e-10	1.4e-09	8.93	684.9	558.5	33	4	1114.02	1113.76	10.44	1	4453.05	4452	Specific	4	>sp|P01009|A1AT_HUMAN Alpha-1-antitrypsin OS=Homo sapiens GN=SERPINA1 PE=1 SV=3	47	77.7134	controllerType=0 controllerNumber=1 scan=19226		QEHF3_351_LR.19226.19226.4	high-energy collision-induced dissociation
1029 | 480859	3	40	K.[+229.16293]TAVN[+2238.80307]C[+57.02146]SSDFDAC[+57.02146]LITK.A	K.TAVNCSSDFDACLITK.A	NTerm(TMT6plex / 229.1629); N4(NGlycan / 2238.8031)	HexNAc(4)Hex(7)Fuc(2)	0.0018	0.015	0	0.0063	0	0.0097	0.00027	0.0063	2.73	254.7	148.4	148.4	3	1424.26	1423.93	-4.29	1	4270.76	4269.78	Specific	4	>sp|P13987|CD59_HUMAN CD59 glycoprotein OS=Homo sapiens GN=CD59 PE=1 SV=1	126	58.6161	controllerType=0 controllerNumber=1 scan=14320	C5(Carbamidomethyl / 57.0215); C12(Carbamidomethyl / 57.0215)	QEHF3_351_LR.14320.14320.3	high-energy collision-induced dissociation
1141 | 642022	5	166	K.[+229.16293]AALAAFNAQNN[+2238.80307]GSNFQLEEISR.A	K.AALAAFNAQNNGSNFQLEEISR.A	NTerm(TMT6plex / 229.1629); N11(NGlycan / 2238.8031)	HexNAc(4)Hex(7)Fuc(2)	2.9e-10	2.4e-09	0	0	0	0	5.7e-11	4.4e-10	9.54	693.3	508.6	508.6	4	1209.3	1209.04	7.46	1	4834.16	4833.12	Specific	11	>sp|P02765|FETUA_HUMAN Alpha-2-HS-glycoprotein OS=Homo sapiens GN=AHSG PE=1 SV=1	71	63.0033	controllerType=0 controllerNumber=1 scan=15439		QEHF3_351_LR.15439.15439.4	high-energy collision-induced dissociation
776 | 492419	2	67	K.[+229.16293]SVVAPATDGGLN[+2092.74516]LTSTFLR.K	K.SVVAPATDGGLNLTSTFLR.K	NTerm(TMT6plex / 229.1629); N12(NGlycan / 2092.7452)	HexNAc(4)Hex(7)Fuc(1)	1.4e-09	1.2e-08	0	0	0	0	2.2e-10	1.8e-09	8.85	681	541.8	48.3	4	1061	1060.99	14.89		4240.99	4240.93	Specific	12	>sp|P41222|PTGDS_HUMAN Prostaglandin-H2 D-isomerase OS=Homo sapiens GN=PTGDS PE=1 SV=1	178	65.8158	controllerType=0 controllerNumber=1 scan=16161		QEHF3_351_LR.16161.16161.4	high-energy collision-induced dissociation
777 | 493179	2	67	K.[+229.16293]SVVAPATDGGLN[+2092.74516]LTSTFLR.K	K.SVVAPATDGGLNLTSTFLR.K	NTerm(TMT6plex / 229.1629); N12(NGlycan / 2092.7452)	HexNAc(4)Hex(7)Fuc(1)	1e-06	8.3e-06	0	0	0	0	1e-07	8.3e-07	5.99	574.5	442.9	442.9	4	1061.25	1060.99	13.75	1	4241.99	4240.93	Specific	12	>sp|P41222|PTGDS_HUMAN Prostaglandin-H2 D-isomerase OS=Homo sapiens GN=PTGDS PE=1 SV=1	178	66.3442	controllerType=0 controllerNumber=1 scan=16298		QEHF3_351_LR.16298.16298.4	high-energy collision-induced dissociation
1009 | 477219	3	40	K.[+229.16293]TAVN[+2092.74516]C[+57.02146]SSDFDAC[+57.02146]LITK[+229.16293].A	K.TAVNCSSDFDACLITK.A	NTerm(TMT6plex / 229.1629); N4(NGlycan / 2092.7452); K16(TMT6plex / 229.1629)	HexNAc(4)Hex(7)Fuc(1)	9e-09	7.3e-08	0	0	0	0	1.2e-09	1e-08	8.05	618.6	546.2	546.2	4	1089.24	1088.98	13.52	1	4353.94	4352.88	Specific	4	>sp|P13987|CD59_HUMAN CD59 glycoprotein OS=Homo sapiens GN=CD59 PE=1 SV=1	126	54.83	controllerType=0 controllerNumber=1 scan=13351	C5(Carbamidomethyl / 57.0215); C12(Carbamidomethyl / 57.0215)	QEHF3_351_LR.13351.13351.4	high-energy collision-induced dissociation
1245 | 624502	8	83	R.[+229.16293]ADGTVNQIEGEATPVN[+2092.74516]LTEPAK[+229.16293].L	R.ADGTVNQIEGEATPVNLTEPAK.L	NTerm(TMT6plex / 229.1629); N16(NGlycan / 2092.7452); K22(TMT6plex / 229.1629)	HexNAc(4)Hex(7)Fuc(1)	3.3e-12	2.6e-11	0	0	0	0	6.3e-13	5.2e-12	11.49	774.3	650.5	650.5	4	1202.32	1202.05	13.94	1	4806.26	4805.19	Specific	16	>sp|P05090|APOD_HUMAN Apolipoprotein D OS=Homo sapiens GN=APOD PE=1 SV=1	83	52.6351	controllerType=0 controllerNumber=1 scan=12793		QEHF3_351_LR.12793.12793.4	high-energy collision-induced dissociation
531 | 644582	1	499	R.[+229.16293]FALLMTNC[+57.02146]YATPSSN[+2075.72985]ATDPLK[+229.16293].Y	R.FALLMTNCYATPSSNATDPLK.Y	NTerm(TMT6plex / 229.1629); N15(NGlycan / 2075.7298); K21(TMT6plex / 229.1629)	HexNAc(4)Hex(6)NeuAc(1)	0.0013	0.011	0	0.0011	0	0.0017	0.0002	0.0017	2.88	210.1	210.1	129.4	5	970.443	970.638	6.17	-1	4848.19	4849.16	Specific	15	>sp|P07911|UROM_HUMAN Uromodulin OS=Homo sapiens GN=UMOD PE=1 SV=1	98	64.9905	controllerType=0 controllerNumber=1 scan=15949	C8(Carbamidomethyl / 57.0215)	QEHF3_351_LR.15949.15949.4	high-energy collision-induced dissociation
780 | 492179	2	67	K.[+229.16293]SVVAPATDGGLN[+2075.72985]LTSTFLR.K	K.SVVAPATDGGLNLTSTFLR.K	NTerm(TMT6plex / 229.1629); N12(NGlycan / 2075.7298)	HexNAc(4)Hex(6)NeuAc(1)	1.3e-10	1e-09	0	0	0	0	2.4e-11	2e-10	9.89	744.8	554.8	6.4	4	1057	1056.73	10.84	1	4224.97	4223.92	Specific	12	>sp|P41222|PTGDS_HUMAN Prostaglandin-H2 D-isomerase OS=Homo sapiens GN=PTGDS PE=1 SV=1	178	65.7649	controllerType=0 controllerNumber=1 scan=16148		QEHF3_351_LR.16148.16148.4	high-energy collision-induced dissociation
781 | 491419	2	67	K.[+229.16293]SVVAPATDGGLN[+2075.72985]LTSTFLR.K	K.SVVAPATDGGLNLTSTFLR.K	NTerm(TMT6plex / 229.1629); N12(NGlycan / 2075.7298)	HexNAc(4)Hex(6)NeuAc(1)	1e-06	8.3e-06	0	0	0	0	9.7e-08	8.1e-07	5.99	572.5	388.8	9.9	4	1056.75	1056.73	11.87		4223.97	4223.92	Specific	12	>sp|P41222|PTGDS_HUMAN Prostaglandin-H2 D-isomerase OS=Homo sapiens GN=PTGDS PE=1 SV=1	178	65.166	controllerType=0 controllerNumber=1 scan=15994		QEHF3_351_LR.15994.15994.4	high-energy collision-induced dissociation
782 | 506301	2	67	K.[+229.16293]SVVAPATDGGLN[+2075.72985]LTSTFLR.K	K.SVVAPATDGGLNLTSTFLR.K	NTerm(TMT6plex / 229.1629); N12(NGlycan / 2075.7298)	HexNAc(4)Hex(6)NeuAc(1)	0.0011	0.0085	0	0	0	0	0.00016	0.0013	2.98	245	119.1	119.1	4	1056.48	1056.73	-0.63	-1	4222.91	4223.92	Specific	12	>sp|P41222|PTGDS_HUMAN Prostaglandin-H2 D-isomerase OS=Homo sapiens GN=PTGDS PE=1 SV=1	178	77.206	controllerType=0 controllerNumber=1 scan=19096		QEHF3_351_LR.19096.19096.4	high-energy collision-induced dissociation
1014 | 477539	3	40	K.[+229.16293]TAVN[+2075.72985]C[+57.02146]SSDFDAC[+57.02146]LITK[+229.16293].A	K.TAVNCSSDFDACLITK.A	NTerm(TMT6plex / 229.1629); N4(NGlycan / 2075.7298); K16(TMT6plex / 229.1629)	HexNAc(4)Hex(6)NeuAc(1)	1.2e-11	9.5e-11	0	0	0	0	2.5e-12	2e-11	10.93	766.8	583	9.5	4	1084.98	1084.72	11.36	1	4336.92	4335.87	Specific	4	>sp|P13987|CD59_HUMAN CD59 glycoprotein OS=Homo sapiens GN=CD59 PE=1 SV=1	126	54.951	controllerType=0 controllerNumber=1 scan=13382	C5(Carbamidomethyl / 57.0215); C12(Carbamidomethyl / 57.0215)	QEHF3_351_LR.13382.13382.4	high-energy collision-induced dissociation
1015 | 478619	3	40	K.[+229.16293]TAVN[+2075.72985]C[+57.02146]SSDFDAC[+57.02146]LITK[+229.16293].A	K.TAVNCSSDFDACLITK.A	NTerm(TMT6plex / 229.1629); N4(NGlycan / 2075.7298); K16(TMT6plex / 229.1629)	HexNAc(4)Hex(6)NeuAc(1)	0.00031	0.0025	0	0	0	0	5e-05	0.00042	3.51	304.3	176.8	14.1	4	1084.98	1084.72	6.85	1	4336.9	4335.87	Specific	4	>sp|P13987|CD59_HUMAN CD59 glycoprotein OS=Homo sapiens GN=CD59 PE=1 SV=1	126	56.4192	controllerType=0 controllerNumber=1 scan=13757	C5(Carbamidomethyl / 57.0215); C12(Carbamidomethyl / 57.0215)	QEHF3_351_LR.13757.13757.4	high-energy collision-induced dissociation
1187 | 776222	6	33	K.[+229.16293]TGVC[+57.02146]PELQADQN[+2075.72985]C[+57.02146]TQEC[+57.02146]VSDSEC[+57.02146]ADNLK[+229.16293].C	K.TGVCPELQADQNCTQECVSDSECADNLK.C	NTerm(TMT6plex / 229.1629); N12(NGlycan / 2075.7298); K28(TMT6plex / 229.1629)	HexNAc(4)Hex(6)NeuAc(1)	6.7e-05	0.00055	0	0	0	0	9.2e-06	7.7e-05	4.17	267.7	262.2	40.9	6	961.411	961.235	9.18	1	5763.43	5762.37	Specific	12	>sp|Q14508|WFDC2_HUMAN WAP four-disulfide core domain protein 2 OS=Homo sapiens GN=WFDC2 PE=1 SV=2	236	48.7734	controllerType=0 controllerNumber=1 scan=11795	C4(Carbamidomethyl / 57.0215); C13(Carbamidomethyl / 57.0215); C17(Carbamidomethyl / 57.0215); C23(Carbamidomethyl / 57.0215)	QEHF3_351_LR.11795.11795.6	high-energy collision-induced dissociation
1246 | 624262	8	83	R.[+229.16293]ADGTVNQIEGEATPVN[+2075.72985]LTEPAK[+229.16293].L	R.ADGTVNQIEGEATPVNLTEPAK.L	NTerm(TMT6plex / 229.1629); N16(NGlycan / 2075.7298); K22(TMT6plex / 229.1629)	HexNAc(4)Hex(6)NeuAc(1)	4.7e-11	3.8e-10	0	0	0	0	6.9e-12	5.5e-11	10.33	743	562.4	32.5	4	1197.82	1197.8	14.42		4788.24	4788.18	Specific	16	>sp|P05090|APOD_HUMAN Apolipoprotein D OS=Homo sapiens GN=APOD PE=1 SV=1	83	52.541	controllerType=0 controllerNumber=1 scan=12769		QEHF3_351_LR.12769.12769.4	high-energy collision-induced dissociation
1247 | 624182	8	83	R.[+229.16293]ADGTVNQIEGEATPVN[+2075.72985]LTEPAK[+229.16293].L	R.ADGTVNQIEGEATPVNLTEPAK.L	NTerm(TMT6plex / 229.1629); N16(NGlycan / 2075.7298); K22(TMT6plex / 229.1629)	HexNAc(4)Hex(6)NeuAc(1)	3.3e-09	2.6e-08	0	0	0	0	4.2e-10	3.5e-09	8.49	608.4	428	15.3	4	1197.82	1197.8	13.09		4788.24	4788.18	Specific	16	>sp|P05090|APOD_HUMAN Apolipoprotein D OS=Homo sapiens GN=APOD PE=1 SV=1	83	52.4737	controllerType=0 controllerNumber=1 scan=12752		QEHF3_351_LR.12752.12752.4	high-energy collision-induced dissociation
1643 | 407401	24	55	K.[+229.16293]AFN[+2075.72985]STLPTMAQMEK[+229.16293].A	K.AFNSTLPTMAQMEK.A	NTerm(TMT6plex / 229.1629); N3(NGlycan / 2075.7298); K14(TMT6plex / 229.1629)	HexNAc(4)Hex(6)NeuAc(1)	0.00037	0.003	0	0	0	0	6.4e-05	0.00053	3.43	402	235.8	16.3	4	1026.47	1026.46	14.57		4102.86	4102.8	Specific	3	>sp|P16070|CD44_HUMAN CD44 antigen OS=Homo sapiens GN=CD44 PE=1 SV=3	135	59.4544	controllerType=0 controllerNumber=1 scan=14534		QEHF3_351_LR.14534.14534.4	high-energy collision-induced dissociation
1651 | 526662	25	66	R.[+229.16293]STYN[+2075.72985]DTEDVSQASPSESEAR.F	R.STYNDTEDVSQASPSESEAR.F	NTerm(TMT6plex / 229.1629); N4(NGlycan / 2075.7298)	HexNAc(4)Hex(6)NeuAc(1)	0.00013	0.0011	0	0	0	0	2e-05	0.00017	3.88	439.7	275.4	1.5	4	1120.47	1120.21	13.38	1	4478.87	4477.81	Specific	4	>sp|Q6GTX8|LAIR1_HUMAN Leukocyte-associated immunoglobulin-like receptor 1 OS=Homo sapiens GN=LAIR1 PE=1 SV=1	260	33.8135	controllerType=0 controllerNumber=1 scan=7974		QEHF3_351_LR.7974.7974.4	high-energy collision-induced dissociation
778 | 493059	2	67	K.[+229.16293]SVVAPATDGGLN[+2076.75025]LTSTFLR.K	K.SVVAPATDGGLNLTSTFLR.K	NTerm(TMT6plex / 229.1629); N12(NGlycan / 2076.7502)	HexNAc(4)Hex(6)Fuc(2)	8.7e-12	7.1e-11	0	0	0	0	1.9e-12	1.6e-11	11.06	768.4	587.2	12.4	4	1057	1056.99	7.38		4224.97	4224.94	Specific	12	>sp|P41222|PTGDS_HUMAN Prostaglandin-H2 D-isomerase OS=Homo sapiens GN=PTGDS PE=1 SV=1	178	66.2983	controllerType=0 controllerNumber=1 scan=16286		QEHF3_351_LR.16286.16286.4	high-energy collision-induced dissociation
779 | 492539	2	67	K.[+229.16293]SVVAPATDGGLN[+2076.75025]LTSTFLR.K	K.SVVAPATDGGLNLTSTFLR.K	NTerm(TMT6plex / 229.1629); N12(NGlycan / 2076.7502)	HexNAc(4)Hex(6)Fuc(2)	1.7e-10	1.4e-09	0	0	0	0	3e-11	2.3e-10	9.77	740.1	539.4	12.3	3	1408.99	1408.98	4.37		4224.95	4224.94	Specific	12	>sp|P41222|PTGDS_HUMAN Prostaglandin-H2 D-isomerase OS=Homo sapiens GN=PTGDS PE=1 SV=1	178	65.8994	controllerType=0 controllerNumber=1 scan=16183		QEHF3_351_LR.16183.16183.3	high-energy collision-induced dissociation
1011 | 476459	3	40	K.[+229.16293]TAVN[+2076.75025]C[+57.02146]SSDFDAC[+57.02146]LITK[+229.16293].A	K.TAVNCSSDFDACLITK.A	NTerm(TMT6plex / 229.1629); N4(NGlycan / 2076.7502); K16(TMT6plex / 229.1629)	HexNAc(4)Hex(6)Fuc(2)	4.6e-12	3.7e-11	0	0	0	0	8.8e-13	6.7e-12	11.34	760	585	7.6	4	1084.73	1084.98	7.64	-1	4335.92	4336.89	Specific	4	>sp|P13987|CD59_HUMAN CD59 glycoprotein OS=Homo sapiens GN=CD59 PE=1 SV=1	126	54.4022	controllerType=0 controllerNumber=1 scan=13242	C5(Carbamidomethyl / 57.0215); C12(Carbamidomethyl / 57.0215)	QEHF3_351_LR.13242.13242.4	high-energy collision-induced dissociation
1012 | 476859	3	40	K.[+229.16293]TAVN[+2076.75025]C[+57.02146]SSDFDAC[+57.02146]LITK[+229.16293].A	K.TAVNCSSDFDACLITK.A	NTerm(TMT6plex / 229.1629); N4(NGlycan / 2076.7502); K16(TMT6plex / 229.1629)	HexNAc(4)Hex(6)Fuc(2)	1.5e-11	1.3e-10	0	0	0	0	3e-12	2.5e-11	10.81	752.1	571.6	12.3	3	1446.31	1446.3	6.12		4336.91	4336.89	Specific	4	>sp|P13987|CD59_HUMAN CD59 glycoprotein OS=Homo sapiens GN=CD59 PE=1 SV=1	126	54.5865	controllerType=0 controllerNumber=1 scan=13289	C5(Carbamidomethyl / 57.0215); C12(Carbamidomethyl / 57.0215)	QEHF3_351_LR.13289.13289.3	high-energy collision-induced dissociation
1620 | 373860	23	71	R.[+229.16293]DPGAAVPGAAN[+2076.75025]ASAQQPR.T	R.DPGAAVPGAANASAQQPR.T	NTerm(TMT6plex / 229.1629); N11(NGlycan / 2076.7502)	HexNAc(4)Hex(6)Fuc(2)	0.00018	0.0014	0	0	0	0	2.7e-05	0.00023	3.76	413.8	265.9	265.9	4	996.699	996.691	7.79		3983.77	3983.74	Specific	11	>sp|P28300|LYOX_HUMAN Protein-lysine 6-oxidase OS=Homo sapiens GN=LOX PE=1 SV=2	163	34.6041	controllerType=0 controllerNumber=1 scan=8179		QEHF3_351_LR.8179.8179.4	high-energy collision-induced dissociation
2089 | 623622	44	77	R.[+229.16293]DLLGSGYTETYTAAN[+2076.75025]GSEVTEQPR.G	R.DLLGSGYTETYTAANGSEVTEQPR.G	NTerm(TMT6plex / 229.1629); N15(NGlycan / 2076.7502)	HexNAc(4)Hex(6)Fuc(2)	8.8e-05	0.00071	0	0	0	0	1.3e-05	0.00011	4.06	420.4	284.7	284.7	4	1217.05	1217.03	16.62		4865.18	4865.1	Specific	15	>sp|P78325|ADAM8_HUMAN Disintegrin and metalloproteinase domain-containing protein 8 OS=Homo sapiens GN=ADAM8 PE=1 SV=2	204	51.8137	controllerType=0 controllerNumber=1 scan=12584		QEHF3_351_LR.12584.12584.4	high-energy collision-induced dissociation
748 | 492579	2	67	K.[+229.16293]SVVAPATDGGLN[+2221.78776]LTSTFLR.K	K.SVVAPATDGGLNLTSTFLR.K	NTerm(TMT6plex / 229.1629); N12(NGlycan / 2221.7878)	HexNAc(4)Hex(6)Fuc(1)NeuAc(1)	2.2e-06	1.8e-05	0	0	0	0	2.3e-07	1.9e-06	5.66	542.6	397.4	27.2	4	1093.26	1093.25	9.39		4370.02	4369.97	Specific	12	>sp|P41222|PTGDS_HUMAN Prostaglandin-H2 D-isomerase OS=Homo sapiens GN=PTGDS PE=1 SV=1	178	65.9884	controllerType=0 controllerNumber=1 scan=16206		QEHF3_351_LR.16206.16206.4	high-energy collision-induced dissociation
998 | 555262	3	40	K.[+229.16293]TAVN[+2221.78776]C[+57.02146]SSDFDAC[+57.02146]LITK[+229.16293].A	K.TAVNCSSDFDACLITK.A	NTerm(TMT6plex / 229.1629); N4(NGlycan / 2221.7878); K16(TMT6plex / 229.1629)	HexNAc(4)Hex(6)Fuc(1)NeuAc(1)	7e-11	5.7e-10	0	0	0	0	1e-11	8.2e-11	10.15	731.2	555.9	6.7	4	1121.24	1121.24	6.22		4481.95	4481.92	Specific	4	>sp|P13987|CD59_HUMAN CD59 glycoprotein OS=Homo sapiens GN=CD59 PE=1 SV=1	126	56.775	controllerType=0 controllerNumber=1 scan=13848	C5(Carbamidomethyl / 57.0215); C12(Carbamidomethyl / 57.0215)	QEHF3_351_LR.13848.13848.4	high-energy collision-induced dissociation
999 | 551542	3	40	K.[+229.16293]TAVN[+2221.78776]C[+57.02146]SSDFDAC[+57.02146]LITK[+229.16293].A	K.TAVNCSSDFDACLITK.A	NTerm(TMT6plex / 229.1629); N4(NGlycan / 2221.7878); K16(TMT6plex / 229.1629)	HexNAc(4)Hex(6)Fuc(1)NeuAc(1)	9e-11	7.3e-10	0	0	0	0	1.7e-11	1.4e-10	10.05	725	545.3	25.8	4	1121.5	1121.24	12.67	1	4482.98	4481.92	Specific	4	>sp|P13987|CD59_HUMAN CD59 glycoprotein OS=Homo sapiens GN=CD59 PE=1 SV=1	126	54.3146	controllerType=0 controllerNumber=1 scan=13220	C5(Carbamidomethyl / 57.0215); C12(Carbamidomethyl / 57.0215)	QEHF3_351_LR.13220.13220.4	high-energy collision-induced dissociation
1032 | 480619	3	40	K.[+229.16293]TAVN[+2221.78776]C[+57.02146]SSDFDAC[+57.02146]LITK.A	K.TAVNCSSDFDACLITK.A	NTerm(TMT6plex / 229.1629); N4(NGlycan / 2221.7878)	HexNAc(4)Hex(6)Fuc(1)NeuAc(1)	0.0012	0.0094	0	0.0011	0	0.0017	0.00018	0.0015	2.93	291	162.9	53.2	3	1418.58	1418.26	-9.55	1	4253.72	4252.76	Specific	4	>sp|P13987|CD59_HUMAN CD59 glycoprotein OS=Homo sapiens GN=CD59 PE=1 SV=1	126	58.561	controllerType=0 controllerNumber=1 scan=14306	C5(Carbamidomethyl / 57.0215); C12(Carbamidomethyl / 57.0215)	QEHF3_351_LR.14306.14306.3	high-energy collision-induced dissociation
1033 | 479939	3	40	K.[+229.16293]TAVN[+2221.78776]C[+57.02146]SSDFDAC[+57.02146]LITK.A	K.TAVNCSSDFDACLITK.A	NTerm(TMT6plex / 229.1629); N4(NGlycan / 2221.7878)	HexNAc(4)Hex(6)Fuc(1)NeuAc(1)	0.0022	0.017	0	0.0072	0	0.0017	0.00029	0.0072	2.66	268.6	125.4	50	3	1418.58	1418.26	-9.37	1	4253.72	4252.76	Specific	4	>sp|P13987|CD59_HUMAN CD59 glycoprotein OS=Homo sapiens GN=CD59 PE=1 SV=1	126	58.0295	controllerType=0 controllerNumber=1 scan=14170	C5(Carbamidomethyl / 57.0215); C12(Carbamidomethyl / 57.0215)	QEHF3_351_LR.14170.14170.3	high-energy collision-induced dissociation
1120 | 481539	5	145	K.[+229.16293]VC[+57.02146]QDC[+57.02146]PLLAPLN[+2221.78776]DTR.V	K.VCQDCPLLAPLNDTR.V	NTerm(TMT6plex / 229.1629); N12(NGlycan / 2221.7878)	HexNAc(4)Hex(6)Fuc(1)NeuAc(1)	2.8e-05	0.00022	0	0	0	0	3e-06	2.5e-05	4.56	529.7	376.3	8.3	3	1407.95	1408.27	8.29	-1	4221.83	4222.8	Specific	12	>sp|P02765|FETUA_HUMAN Alpha-2-HS-glycoprotein OS=Homo sapiens GN=AHSG PE=1 SV=1	71	59.0901	controllerType=0 controllerNumber=1 scan=14441	C2(Carbamidomethyl / 57.0215); C5(Carbamidomethyl / 57.0215)	QEHF3_351_LR.14441.14441.3	high-energy collision-induced dissociation
1121 | 481499	5	145	K.[+229.16293]VC[+57.02146]QDC[+57.02146]PLLAPLN[+2221.78776]DTR.V	K.VCQDCPLLAPLNDTR.V	NTerm(TMT6plex / 229.1629); N12(NGlycan / 2221.7878)	HexNAc(4)Hex(6)Fuc(1)NeuAc(1)	3.7e-05	0.0003	0	0	0	0	5e-06	4.2e-05	4.43	489.5	355.3	6.7	4	1056.46	1056.45	7.62		4222.83	4222.8	Specific	12	>sp|P02765|FETUA_HUMAN Alpha-2-HS-glycoprotein OS=Homo sapiens GN=AHSG PE=1 SV=1	71	59.0553	controllerType=0 controllerNumber=1 scan=14432	C2(Carbamidomethyl / 57.0215); C5(Carbamidomethyl / 57.0215)	QEHF3_351_LR.14432.14432.4	high-energy collision-induced dissociation
1122 | 482379	5	145	K.[+229.16293]VC[+57.02146]QDC[+57.02146]PLLAPLN[+2221.78776]DTR.V	K.VCQDCPLLAPLNDTR.V	NTerm(TMT6plex / 229.1629); N12(NGlycan / 2221.7878)	HexNAc(4)Hex(6)Fuc(1)NeuAc(1)	0.00017	0.0014	0	0	0	0	2.7e-05	0.00023	3.76	367	209.6	6.7	4	1056.46	1056.45	2.88		4222.81	4222.8	Specific	12	>sp|P02765|FETUA_HUMAN Alpha-2-HS-glycoprotein OS=Homo sapiens GN=AHSG PE=1 SV=1	71	59.6034	controllerType=0 controllerNumber=1 scan=14572	C2(Carbamidomethyl / 57.0215); C5(Carbamidomethyl / 57.0215)	QEHF3_351_LR.14572.14572.4	high-energy collision-induced dissociation
1142 | 641462	5	166	K.[+229.16293]AALAAFNAQNN[+2221.78776]GSNFQLEEISR.A	K.AALAAFNAQNNGSNFQLEEISR.A	NTerm(TMT6plex / 229.1629); N11(NGlycan / 2221.7878)	HexNAc(4)Hex(6)Fuc(1)NeuAc(1)	1.7e-11	1.3e-10	0	0	0	0	3.7e-12	3e-11	10.78	716.1	513.9	6.7	4	1204.54	1204.78	6.99	-1	4815.13	4816.1	Specific	11	>sp|P02765|FETUA_HUMAN Alpha-2-HS-glycoprotein OS=Homo sapiens GN=AHSG PE=1 SV=1	71	62.8382	controllerType=0 controllerNumber=1 scan=15397		QEHF3_351_LR.15397.15397.4	high-energy collision-induced dissociation
1205 | 586102	7	268	K.[+229.16293]YLGN[+2221.78776]ATAIFFLPDEGK[+229.16293].L	K.YLGNATAIFFLPDEGK.L	NTerm(TMT6plex / 229.1629); N4(NGlycan / 2221.7878); K16(TMT6plex / 229.1629)	HexNAc(4)Hex(6)Fuc(1)NeuAc(1)	7e-14	5.7e-13	0	0	0	0	2e-14	1.6e-13	13.15	850.1	706.2	6.7	4	1109.76	1109.76	5.24		4436.03	4436.01	Specific	4	>sp|P01009|A1AT_HUMAN Alpha-1-antitrypsin OS=Homo sapiens GN=SERPINA1 PE=1 SV=3	47	78.0103	controllerType=0 controllerNumber=1 scan=19302		QEHF3_351_LR.19302.19302.4	high-energy collision-induced dissociation
1206 | 585382	7	268	K.[+229.16293]YLGN[+2221.78776]ATAIFFLPDEGK[+229.16293].L	K.YLGNATAIFFLPDEGK.L	NTerm(TMT6plex / 229.1629); N4(NGlycan / 2221.7878); K16(TMT6plex / 229.1629)	HexNAc(4)Hex(6)Fuc(1)NeuAc(1)	7e-12	5.7e-11	0	0	0	0	1.4e-12	1.1e-11	11.15	774.8	590.2	3.8	4	1109.76	1109.76	5.46		4436.03	4436.01	Specific	4	>sp|P01009|A1AT_HUMAN Alpha-1-antitrypsin OS=Homo sapiens GN=SERPINA1 PE=1 SV=3	47	77.4635	controllerType=0 controllerNumber=1 scan=19162		QEHF3_351_LR.19162.19162.4	high-energy collision-induced dissociation
1207 | 585502	7	268	K.[+229.16293]YLGN[+2221.78776]ATAIFFLPDEGK[+229.16293].L	K.YLGNATAIFFLPDEGK.L	NTerm(TMT6plex / 229.1629); N4(NGlycan / 2221.7878); K16(TMT6plex / 229.1629)	HexNAc(4)Hex(6)Fuc(1)NeuAc(1)	2.5e-10	2e-09	0	0	0	0	4.5e-11	3.4e-10	9.6	711.4	477.8	36.5	3	1479.68	1479.34	1.26	1	4437.02	4436.01	Specific	4	>sp|P01009|A1AT_HUMAN Alpha-1-antitrypsin OS=Homo sapiens GN=SERPINA1 PE=1 SV=3	47	77.6085	controllerType=0 controllerNumber=1 scan=19199		QEHF3_351_LR.19199.19199.3	high-energy collision-induced dissociation
1243 | 627942	8	83	R.[+229.16293]ADGTVNQIEGEATPVN[+2221.78776]LTEPAK[+229.16293].L	R.ADGTVNQIEGEATPVNLTEPAK.L	NTerm(TMT6plex / 229.1629); N16(NGlycan / 2221.7878); K22(TMT6plex / 229.1629)	HexNAc(4)Hex(6)Fuc(1)NeuAc(1)	2e-05	0.00016	0	0	0	0	1.9e-06	1.5e-05	4.7	482.3	345.4	6.7	4	1234.33	1234.31	10.87		4934.29	4934.23	Specific	16	>sp|P05090|APOD_HUMAN Apolipoprotein D OS=Homo sapiens GN=APOD PE=1 SV=1	83	54.6292	controllerType=0 controllerNumber=1 scan=13300		QEHF3_351_LR.13300.13300.4	high-energy collision-induced dissociation
1295 | 485419	10	421	K.[+229.16293]C[+57.02146]GLVPVLAENYN[+2221.78776]K[+229.16293].S	K.CGLVPVLAENYNK.S	NTerm(TMT6plex / 229.1629); N12(NGlycan / 2221.7878); K13(TMT6plex / 229.1629)	HexNAc(4)Hex(6)Fuc(1)NeuAc(1)	8.3e-07	6.8e-06	0	0	0	0	7.5e-08	6e-07	6.08	561.8	468.3	6.7	4	1039.98	1039.97	7.15		4156.89	4156.87	Specific	12	>sp|P02787|TRFE_HUMAN Serotransferrin OS=Homo sapiens GN=TF PE=1 SV=3	72	61.499	controllerType=0 controllerNumber=1 scan=15055	C1(Carbamidomethyl / 57.0215)	QEHF3_351_LR.15055.15055.4	high-energy collision-induced dissociation
1504 | 494339	15	346	K.[+229.16293]AGLQAFFQVQEC[+57.02146]N[+2221.78776]K[+229.16293].S	K.AGLQAFFQVQECNK.S	NTerm(TMT6plex / 229.1629); N13(NGlycan / 2221.7878); K14(TMT6plex / 229.1629)	HexNAc(4)Hex(6)Fuc(1)NeuAc(1)	2.3e-05	0.00019	0	0	0	0	2.2e-06	1.8e-05	4.64	540.3	340.8	6.7	4	1080.74	1080.73	7.65		4319.94	4319.9	Specific	13	>sp|P00450|CERU_HUMAN Ceruloplasmin OS=Homo sapiens GN=CP PE=1 SV=1	41	67.29	controllerType=0 controllerNumber=1 scan=16542	C12(Carbamidomethyl / 57.0215)	QEHF3_351_LR.16542.16542.4	high-energy collision-induced dissociation
1594 | 420591	20	466	K.[+229.16293]VPGN[+2221.78776]VTAVLGETLK[+229.16293].V	K.VPGNVTAVLGETLK.V	NTerm(TMT6plex / 229.1629); N4(NGlycan / 2221.7878); K14(TMT6plex / 229.1629)	HexNAc(4)Hex(6)Fuc(1)NeuAc(1)	0.00019	0.0016	0	0	0	0	3e-05	0.00025	3.72	347.5	269.5	7.6	4	1020.23	1020.23	-6.24		4077.89	4077.91	Specific	4	>sp|P01833|PIGR_HUMAN Polymeric immunoglobulin receptor OS=Homo sapiens GN=PIGR PE=1 SV=4	56	70.9305	controllerType=0 controllerNumber=1 scan=17481		QEHF3_351_LR.17481.17481.4	high-energy collision-induced dissociation
1837 | 303911	28	593	K.M[+15.99492]AEVIGSKLN[+2221.78776]ISR.K	K.MAEVIGSKLNISR.K	M1(Oxidation / 15.9949); N10(NGlycan / 2221.7878)	HexNAc(4)Hex(6)Fuc(1)NeuAc(1)	0.0042	0.033	0	0.012	0	0.017	0.00039	0.012	2.37	290.5	83.5	83.5	3	1219.2	1219.19	7.48		3655.59	3655.57	Specific	10	>sp|Q9NU22|MDN1_HUMAN Midasin OS=Homo sapiens GN=MDN1 PE=1 SV=2	324	32.9064	controllerType=0 controllerNumber=1 scan=7738		QEHF3_351_LR.7738.7738.3	high-energy collision-induced dissociation
2217 | 387860	51	28	R.[+229.16293]DIENFN[+2221.78776]STQK[+229.16293].F	R.DIENFNSTQK.F	NTerm(TMT6plex / 229.1629); N6(NGlycan / 2221.7878); K10(TMT6plex / 229.1629)	HexNAc(4)Hex(6)Fuc(1)NeuAc(1)	0.00021	0.0017	0	0	0	0	3.5e-05	0.0003	3.68	536.4	304.9	304.9	3	1292.57	1292.56	9.02		3875.71	3875.67	Specific	6	>sp|P43652|AFAM_HUMAN Afamin OS=Homo sapiens GN=AFM PE=1 SV=1	182	44.1877	controllerType=0 controllerNumber=1 scan=10633		QEHF3_351_LR.10633.10633.3	high-energy collision-induced dissociation
124 | 543742	1	223	R.[+229.16293]C[+57.02146]NTAAPM[+15.99492]WLN[+1930.69234]GTHPSSDEGIVSR.K	R.CNTAAPMWLNGTHPSSDEGIVSR.K	NTerm(TMT6plex / 229.1629); M7(Oxidation / 15.9949); N10(NGlycan / 1930.6923)	HexNAc(4)Hex(6)Fuc(1)	0.00026	0.0021	0	0	0	0	4.3e-05	0.00035	3.59	296.6	220.2	199.3	4	1170.01	1169.75	3.39	1	4677	4675.98	Specific	10	>sp|P07911|UROM_HUMAN Uromodulin OS=Homo sapiens GN=UMOD PE=1 SV=1	98	46.6796	controllerType=0 controllerNumber=1 scan=11263	C1(Carbamidomethyl / 57.0215)	QEHF3_351_LR.11263.11263.4	high-energy collision-induced dissociation
1036 | 477299	3	40	K.[+229.16293]TAVN[+1930.69234]C[+57.02146]SSDFDAC[+57.02146]LITK[+229.16293].A	K.TAVNCSSDFDACLITK.A	NTerm(TMT6plex / 229.1629); N4(NGlycan / 1930.6923); K16(TMT6plex / 229.1629)	HexNAc(4)Hex(6)Fuc(1)	4.6e-08	3.7e-07	0	0	0	0	4.2e-09	3.4e-08	7.34	594.1	468.5	6.7	4	1048.22	1048.46	7.16	-1	4189.85	4190.83	Specific	4	>sp|P13987|CD59_HUMAN CD59 glycoprotein OS=Homo sapiens GN=CD59 PE=1 SV=1	126	54.8455	controllerType=0 controllerNumber=1 scan=13355	C5(Carbamidomethyl / 57.0215); C12(Carbamidomethyl / 57.0215)	QEHF3_351_LR.13355.13355.4	high-energy collision-induced dissociation
1134 | 404321	5	145	K.[+229.16293]VC[+57.02146]QDC[+57.02146]PLLAPLN[+1930.69234]DTR.V	K.VCQDCPLLAPLNDTR.V	NTerm(TMT6plex / 229.1629); N12(NGlycan / 1930.6923)	HexNAc(4)Hex(6)Fuc(1)	7.2e-05	0.00059	0	0	0	0	1e-05	8.7e-05	4.14	498.6	349.7	349.7	3	1311.25	1311.24	5.53		3931.72	3931.7	Specific	12	>sp|P02765|FETUA_HUMAN Alpha-2-HS-glycoprotein OS=Homo sapiens GN=AHSG PE=1 SV=1	71	56.9594	controllerType=0 controllerNumber=1 scan=13895	C2(Carbamidomethyl / 57.0215); C5(Carbamidomethyl / 57.0215)	QEHF3_351_LR.13895.13895.3	high-energy collision-induced dissociation
1147 | 562582	5	166	K.[+229.16293]AALAAFNAQNN[+1930.69234]GSNFQLEEISR.A	K.AALAAFNAQNNGSNFQLEEISR.A	NTerm(TMT6plex / 229.1629); N11(NGlycan / 1930.6923)	HexNAc(4)Hex(6)Fuc(1)	2.9e-10	2.4e-09	0	0	0	0	5.5e-11	4.2e-10	9.54	669.5	513.2	6.7	4	1132.02	1132.01	8.47		4525.05	4525.01	Specific	11	>sp|P02765|FETUA_HUMAN Alpha-2-HS-glycoprotein OS=Homo sapiens GN=AHSG PE=1 SV=1	71	60.7483	controllerType=0 controllerNumber=1 scan=14864		QEHF3_351_LR.14864.14864.4	high-energy collision-induced dissociation
1215 | 502701	7	268	K.[+229.16293]YLGN[+1930.69234]ATAIFFLPDEGK[+229.16293].L	K.YLGNATAIFFLPDEGK.L	NTerm(TMT6plex / 229.1629); N4(NGlycan / 1930.6923); K16(TMT6plex / 229.1629)	HexNAc(4)Hex(6)Fuc(1)	7e-11	5.7e-10	0	0	0	0	1.1e-11	8.8e-11	10.15	734.3	587.6	6.7	4	1036.99	1036.98	5.42		4144.94	4144.91	Specific	4	>sp|P01009|A1AT_HUMAN Alpha-1-antitrypsin OS=Homo sapiens GN=SERPINA1 PE=1 SV=3	47	74.5106	controllerType=0 controllerNumber=1 scan=18402		QEHF3_351_LR.18402.18402.4	high-energy collision-induced dissociation
1305 | 334376	10	421	K.[+229.16293]C[+57.02146]GLVPVLAENYN[+1930.69234]K[+229.16293].S	K.CGLVPVLAENYNK.S	NTerm(TMT6plex / 229.1629); N12(NGlycan / 1930.6923); K13(TMT6plex / 229.1629)	HexNAc(4)Hex(6)Fuc(1)	1.2e-06	9.9e-06	0	0	0	0	1.2e-07	9.8e-07	5.92	565.4	484	484	4	967.209	967.198	11.34		3865.81	3865.77	Specific	12	>sp|P02787|TRFE_HUMAN Serotransferrin OS=Homo sapiens GN=TF PE=1 SV=3	72	59.1259	controllerType=0 controllerNumber=1 scan=14450	C1(Carbamidomethyl / 57.0215)	QEHF3_351_LR.14450.14450.4	high-energy collision-induced dissociation
1933 | 249452	31	121	R.[+229.16293]FGC[+57.02146]EIENN[+1930.69234]R.S	R.FGCEIENNR.S	NTerm(TMT6plex / 229.1629); N8(NGlycan / 1930.6923)	HexNAc(4)Hex(6)Fuc(1)	0.0012	0.0094	0	0.0011	0	0.0017	0.00018	0.0015	2.93	380.6	249.7	249.7	3	1100.14	1100.12	12.68		3298.39	3298.35	Specific	8	>sp|P25311|ZA2G_HUMAN Zinc-alpha-2-glycoprotein OS=Homo sapiens GN=AZGP1 PE=1 SV=2	160	38.8357	controllerType=0 controllerNumber=1 scan=9257	C3(Carbamidomethyl / 57.0215)	QEHF3_351_LR.9257.9257.3	high-energy collision-induced dissociation
1045 | 397678	3	40	K.[+229.16293]TAVN[+1784.63443]C[+57.02146]SSDFDAC[+57.02146]LITK[+229.16293].A	K.TAVNCSSDFDACLITK.A	NTerm(TMT6plex / 229.1629); N4(NGlycan / 1784.6344); K16(TMT6plex / 229.1629)	HexNAc(4)Hex(6)	9e-12	7.3e-11	0	0	0	0	2.2e-12	1.8e-11	11.05	753.8	633.4	633.4	4	1012.21	1011.95	12.53	1	4045.82	4044.77	Specific	4	>sp|P13987|CD59_HUMAN CD59 glycoprotein OS=Homo sapiens GN=CD59 PE=1 SV=1	126	52.1948	controllerType=0 controllerNumber=1 scan=12681	C5(Carbamidomethyl / 57.0215); C12(Carbamidomethyl / 57.0215)	QEHF3_351_LR.12681.12681.4	high-energy collision-induced dissociation
742 | 503621	2	67	K.[+229.16293]SVVAPATDGGLN[+2236.76227]LTSTFLR.K	K.SVVAPATDGGLNLTSTFLR.K	NTerm(TMT6plex / 229.1629); N12(NGlycan / 2236.7623)	HexNAc(4)Hex(5)NeuGc(2)	5.8e-05	0.00047	0	0	0	0	7.2e-06	6e-05	4.24	349.3	315.8	315.8	4	1096.75	1096.99	3.13	-1	4383.96	4384.95	Specific	12	>sp|P41222|PTGDS_HUMAN Prostaglandin-H2 D-isomerase OS=Homo sapiens GN=PTGDS PE=1 SV=1	178	75.1639	controllerType=0 controllerNumber=1 scan=18570		QEHF3_351_LR.18570.18570.4	high-energy collision-induced dissociation
743 | 503741	2	67	K.[+229.16293]SVVAPATDGGLN[+2236.76227]LTSTFLR.K	K.SVVAPATDGGLNLTSTFLR.K	NTerm(TMT6plex / 229.1629); N12(NGlycan / 2236.7623)	HexNAc(4)Hex(5)NeuGc(2)	0.00086	0.007	0	0	0	0	0.00014	0.0012	3.06	262.2	196.9	196.9	3	1461.99	1462.32	3.06	-1	4383.96	4384.95	Specific	12	>sp|P41222|PTGDS_HUMAN Prostaglandin-H2 D-isomerase OS=Homo sapiens GN=PTGDS PE=1 SV=1	178	75.2878	controllerType=0 controllerNumber=1 scan=18602		QEHF3_351_LR.18602.18602.3	high-energy collision-induced dissociation
1135 | 404041	5	145	K.[+229.16293]VC[+57.02146]QDC[+57.02146]PLLAPLN[+1929.67194]DTR.V	K.VCQDCPLLAPLNDTR.V	NTerm(TMT6plex / 229.1629); N12(NGlycan / 1929.6719)	HexNAc(4)Hex(5)NeuGc(1)	1.9e-06	1.6e-05	0	0	0	0	2.1e-07	1.8e-06	5.71	527.6	392.1	392.1	4	983.438	983.426	12.5		3930.73	3930.68	Specific	12	>sp|P02765|FETUA_HUMAN Alpha-2-HS-glycoprotein OS=Homo sapiens GN=AHSG PE=1 SV=1	71	56.6069	controllerType=0 controllerNumber=1 scan=13805	C2(Carbamidomethyl / 57.0215); C5(Carbamidomethyl / 57.0215)	QEHF3_351_LR.13805.13805.4	high-energy collision-induced dissociation
108 | 620382	1	223	R.[+229.16293]C[+57.02146]NTAAPM[+15.99492]WLN[+2204.77244]GTHPSSDEGIVSR.K	R.CNTAAPMWLNGTHPSSDEGIVSR.K	NTerm(TMT6plex / 229.1629); M7(Oxidation / 15.9949); N10(NGlycan / 2204.7724)	HexNAc(4)Hex(5)NeuAc(2)	5.6e-05	0.00046	0	0	0	0	7e-06	5.9e-05	4.25	455.3	221.5	210.4	4	1238.03	1238.27	6.4	-1	4949.09	4950.06	Specific	10	>sp|P07911|UROM_HUMAN Uromodulin OS=Homo sapiens GN=UMOD PE=1 SV=1	98	48.1791	controllerType=0 controllerNumber=1 scan=11644	C1(Carbamidomethyl / 57.0215)	QEHF3_351_LR.11644.11644.4	high-energy collision-induced dissociation
720 | 570702	2	67	K.[+229.16293]SVVAPATDGGLN[+2204.77244]LTSTFLRK.N	K.SVVAPATDGGLNLTSTFLRK.N	NTerm(TMT6plex / 229.1629); N12(NGlycan / 2204.7724)	HexNAc(4)Hex(5)NeuAc(2)	0.0017	0.013	0	0.0053	0	0.0081	0.00024	0.0054	2.78	230.7	153.5	36	4	1121.01	1121.02	-6.44		4481.02	4481.05	Specific	12	>sp|P41222|PTGDS_HUMAN Prostaglandin-H2 D-isomerase OS=Homo sapiens GN=PTGDS PE=1 SV=1	178	66.3252	controllerType=0 controllerNumber=1 scan=16293		QEHF3_351_LR.16293.16293.4	high-energy collision-induced dissociation
753 | 496179	2	67	K.[+229.16293]SVVAPATDGGLN[+2204.77244]LTSTFLR.K	K.SVVAPATDGGLNLTSTFLR.K	NTerm(TMT6plex / 229.1629); N12(NGlycan / 2204.7724)	HexNAc(4)Hex(5)NeuAc(2)	8.7e-09	7.1e-08	0	0	0	0	1.1e-09	9e-09	8.06	606.8	418.7	5.8	4	1089	1089	2.63		4352.97	4352.96	Specific	12	>sp|P41222|PTGDS_HUMAN Prostaglandin-H2 D-isomerase OS=Homo sapiens GN=PTGDS PE=1 SV=1	178	69.0529	controllerType=0 controllerNumber=1 scan=16997		QEHF3_351_LR.16997.16997.4	high-energy collision-induced dissociation
1006 | 555982	3	40	K.[+229.16293]TAVN[+2204.77244]C[+57.02146]SSDFDAC[+57.02146]LITK[+229.16293].A	K.TAVNCSSDFDACLITK.A	NTerm(TMT6plex / 229.1629); N4(NGlycan / 2204.7724); K16(TMT6plex / 229.1629)	HexNAc(4)Hex(5)NeuAc(2)	8.7e-07	7.1e-06	0	0	0	0	8.1e-08	6.4e-07	6.06	535.2	393.6	393.6	4	1116.74	1116.98	4.96	-1	4463.93	4464.91	Specific	4	>sp|P13987|CD59_HUMAN CD59 glycoprotein OS=Homo sapiens GN=CD59 PE=1 SV=1	126	57.231	controllerType=0 controllerNumber=1 scan=13965	C5(Carbamidomethyl / 57.0215); C12(Carbamidomethyl / 57.0215)	QEHF3_351_LR.13965.13965.4	high-energy collision-induced dissociation
1100 | 552862	5	144	R.[+229.16293]K[+229.16293]VC[+57.02146]QDC[+57.02146]PLLAPLN[+2204.77244]DTR.V	R.KVCQDCPLLAPLNDTR.V	NTerm(TMT6plex / 229.1629); K1(TMT6plex / 229.1629); N13(NGlycan / 2204.7724)	HexNAc(4)Hex(5)NeuAc(2)	0.00036	0.0029	0	0	0	0	6e-05	0.00051	3.44	344.8	159.9	159.9	3	1521.36	1521.68	6.3	-1	4562.07	4563.04	Specific	13	>sp|P02765|FETUA_HUMAN Alpha-2-HS-glycoprotein OS=Homo sapiens GN=AHSG PE=1 SV=1	71	55.1982	controllerType=0 controllerNumber=1 scan=13445	C3(Carbamidomethyl / 57.0215); C6(Carbamidomethyl / 57.0215)	QEHF3_351_LR.13445.13445.3	high-energy collision-induced dissociation
1101 | 552702	5	144	R.[+229.16293]K[+229.16293]VC[+57.02146]QDC[+57.02146]PLLAPLN[+2204.77244]DTR.V	R.KVCQDCPLLAPLNDTR.V	NTerm(TMT6plex / 229.1629); K1(TMT6plex / 229.1629); N13(NGlycan / 2204.7724)	HexNAc(4)Hex(5)NeuAc(2)	1.5e-05	0.00012	0	0	0	0	1.3e-06	1.1e-05	4.84	332.8	214.5	214.5	6	761.183	761.346	6.1	-1	4562.06	4563.04	Specific	13	>sp|P02765|FETUA_HUMAN Alpha-2-HS-glycoprotein OS=Homo sapiens GN=AHSG PE=1 SV=1	71	55.1429	controllerType=0 controllerNumber=1 scan=13431	C3(Carbamidomethyl / 57.0215); C6(Carbamidomethyl / 57.0215)	QEHF3_351_LR.13431.13431.6	high-energy collision-induced dissociation
1128 | 481099	5	145	K.[+229.16293]VC[+57.02146]QDC[+57.02146]PLLAPLN[+2204.77244]DTR.V	K.VCQDCPLLAPLNDTR.V	NTerm(TMT6plex / 229.1629); N12(NGlycan / 2204.7724)	HexNAc(4)Hex(5)NeuAc(2)	0.00041	0.0033	0	0	0	0	6.8e-05	0.00057	3.39	409	208.9	2.2	3	1402.6	1402.6	2.61		4205.79	4205.78	Specific	12	>sp|P02765|FETUA_HUMAN Alpha-2-HS-glycoprotein OS=Homo sapiens GN=AHSG PE=1 SV=1	71	58.7846	controllerType=0 controllerNumber=1 scan=14363	C2(Carbamidomethyl / 57.0215); C5(Carbamidomethyl / 57.0215)	QEHF3_351_LR.14363.14363.3	high-energy collision-induced dissociation
1129 | 483899	5	145	K.[+229.16293]VC[+57.02146]QDC[+57.02146]PLLAPLN[+2204.77244]DTR.V	K.VCQDCPLLAPLNDTR.V	NTerm(TMT6plex / 229.1629); N12(NGlycan / 2204.7724)	HexNAc(4)Hex(5)NeuAc(2)	0.0019	0.015	0	0.0063	0	0	0.00027	0.0063	2.73	241	98.9	17.1	4	1052.45	1052.2	-0.3	1	4206.78	4205.78	Specific	12	>sp|P02765|FETUA_HUMAN Alpha-2-HS-glycoprotein OS=Homo sapiens GN=AHSG PE=1 SV=1	71	60.4416	controllerType=0 controllerNumber=1 scan=14786	C2(Carbamidomethyl / 57.0215); C5(Carbamidomethyl / 57.0215)	QEHF3_351_LR.14786.14786.4	high-energy collision-induced dissociation
1146 | 641942	5	166	K.[+229.16293]AALAAFNAQNN[+2204.77244]GSNFQLEEISR.A	K.AALAAFNAQNNGSNFQLEEISR.A	NTerm(TMT6plex / 229.1629); N11(NGlycan / 2204.7724)	HexNAc(4)Hex(5)NeuAc(2)	1.6e-06	1.3e-05	0	0	0	0	1.7e-07	1.5e-06	5.79	314.7	272.9	219.4	6	800.524	800.688	4.86	-1	4798.11	4799.09	Specific	11	>sp|P02765|FETUA_HUMAN Alpha-2-HS-glycoprotein OS=Homo sapiens GN=AHSG PE=1 SV=1	71	62.9877	controllerType=0 controllerNumber=1 scan=15435		QEHF3_351_LR.15435.15435.6	high-energy collision-induced dissociation
1210 | 585302	7	268	K.[+229.16293]YLGN[+2204.77244]ATAIFFLPDEGK[+229.16293].L	K.YLGNATAIFFLPDEGK.L	NTerm(TMT6plex / 229.1629); N4(NGlycan / 2204.7724); K16(TMT6plex / 229.1629)	HexNAc(4)Hex(5)NeuAc(2)	8e-11	6.5e-10	0	0	0	0	1.4e-11	1.1e-10	10.1	724.7	558.1	8.4	4	1105.51	1105.5	1.99		4419	4418.99	Specific	4	>sp|P01009|A1AT_HUMAN Alpha-1-antitrypsin OS=Homo sapiens GN=SERPINA1 PE=1 SV=3	47	77.421	controllerType=0 controllerNumber=1 scan=19151		QEHF3_351_LR.19151.19151.4	high-energy collision-induced dissociation
1211 | 586022	7	268	K.[+229.16293]YLGN[+2204.77244]ATAIFFLPDEGK[+229.16293].L	K.YLGNATAIFFLPDEGK.L	NTerm(TMT6plex / 229.1629); N4(NGlycan / 2204.7724); K16(TMT6plex / 229.1629)	HexNAc(4)Hex(5)NeuAc(2)	5.4e-05	0.00044	0	0	0	0	6.7e-06	5.6e-05	4.27	495.6	326.7	288.4	3	1473.34	1473.67	3.32	-1	4418	4418.99	Specific	4	>sp|P01009|A1AT_HUMAN Alpha-1-antitrypsin OS=Homo sapiens GN=SERPINA1 PE=1 SV=3	47	77.9707	controllerType=0 controllerNumber=1 scan=19292		QEHF3_351_LR.19292.19292.4	high-energy collision-induced dissociation
1298 | 486099	10	421	K.[+229.16293]C[+57.02146]GLVPVLAENYN[+2204.77244]K[+229.16293].S	K.CGLVPVLAENYNK.S	NTerm(TMT6plex / 229.1629); N12(NGlycan / 2204.7724); K13(TMT6plex / 229.1629)	HexNAc(4)Hex(5)NeuAc(2)	4e-09	3.3e-08	0	0	0	0	5e-10	4.2e-09	8.4	647	502.2	422.7	4	1035.47	1035.72	6.5	-1	4138.87	4139.85	Specific	12	>sp|P02787|TRFE_HUMAN Serotransferrin OS=Homo sapiens GN=TF PE=1 SV=3	72	61.9715	controllerType=0 controllerNumber=1 scan=15176	C1(Carbamidomethyl / 57.0215)	QEHF3_351_LR.15176.15176.4	high-energy collision-induced dissociation
1303 | 405481	10	421	K.C[+57.02146]GLVPVLAENYN[+2204.77244]K[+229.16293].S	K.CGLVPVLAENYNK.S	N12(NGlycan / 2204.7724); K13(TMT6plex / 229.1629)	HexNAc(4)Hex(5)NeuAc(2)	0.0004	0.0032	0	0	0	0	6.8e-05	0.00057	3.4	343.6	229.4	229.4	4	978.426	978.427	-1.26		3910.68	3910.69	Specific	12	>sp|P02787|TRFE_HUMAN Serotransferrin OS=Homo sapiens GN=TF PE=1 SV=3	72	58.2407	controllerType=0 controllerNumber=1 scan=14224	C1(Carbamidomethyl / 57.0215)	QEHF3_351_LR.14224.14224.4	high-energy collision-induced dissociation
1304 | 418351	10	421	K.C[+57.02146]GLVPVLAENYN[+2204.77244]K[+229.16293].S	K.CGLVPVLAENYNK.S	N12(NGlycan / 2204.7724); K13(TMT6plex / 229.1629)	HexNAc(4)Hex(5)NeuAc(2)	0.00063	0.0051	0	0	0	0	0.0001	0.00084	3.2	265.3	192.9	192.9	4	978.429	978.427	1.99		3910.69	3910.69	Specific	12	>sp|P02787|TRFE_HUMAN Serotransferrin OS=Homo sapiens GN=TF PE=1 SV=3	72	68.9716	controllerType=0 controllerNumber=1 scan=16976	C1(Carbamidomethyl / 57.0215)	QEHF3_351_LR.16976.16976.4	high-energy collision-induced dissociation
1318 | 570262	10	622	R.QQQHLFGSN[+2204.77244]VTDC[+57.02146]SGNFC[+57.02146]LFR.S	R.QQQHLFGSNVTDCSGNFCLFR.S	N9(NGlycan / 2204.7724)	HexNAc(4)Hex(5)NeuAc(2)	6.1e-05	0.00049	0	0	0	0	7.8e-06	6.6e-05	4.22	423.9	220.9	220.9	4	1180.48	1180.73	4.59	-1	4718.91	4719.9	Specific	9	>sp|P02787|TRFE_HUMAN Serotransferrin OS=Homo sapiens GN=TF PE=1 SV=3	72	65.9377	controllerType=0 controllerNumber=1 scan=16193	C13(Carbamidomethyl / 57.0215); C18(Carbamidomethyl / 57.0215)	QEHF3_351_LR.16193.16193.4	high-energy collision-induced dissociation
1367 | 243876	13	82	K.[+229.16293]EDALN[+2204.77244]ETR.E	K.EDALNETR.E	NTerm(TMT6plex / 229.1629); N5(NGlycan / 2204.7724)	HexNAc(4)Hex(5)NeuAc(2)	0.0011	0.0091	0	0	0	0	0.00017	0.0015	2.95	392.9	129.9	129.9	4	846.102	846.1	2.29		3381.39	3381.38	Specific	5	>sp|P10909|CLUS_HUMAN Clusterin OS=Homo sapiens GN=CLU PE=1 SV=1	114	32.1497	controllerType=0 controllerNumber=1 scan=7542		QEHF3_351_LR.7542.7542.4	high-energy collision-induced dissociation
1368 | 244036	13	82	K.[+229.16293]EDALN[+2204.77244]ETR.E	K.EDALNETR.E	NTerm(TMT6plex / 229.1629); N5(NGlycan / 2204.7724)	HexNAc(4)Hex(5)NeuAc(2)	0.0032	0.025	0	0.011	0	0	0.00035	0.011	2.5	357.6	92.5	92.5	3	1127.8	1127.8	5.56		3381.4	3381.38	Specific	5	>sp|P10909|CLUS_HUMAN Clusterin OS=Homo sapiens GN=CLU PE=1 SV=1	114	32.3663	controllerType=0 controllerNumber=1 scan=7598		QEHF3_351_LR.7598.7598.3	high-energy collision-induced dissociation
1462 | 406561	13	372	R.[+229.16293]LAN[+2204.77244]LTQGEDQYYLR.V	R.LANLTQGEDQYYLR.V	NTerm(TMT6plex / 229.1629); N3(NGlycan / 2204.7724)	HexNAc(4)Hex(5)NeuAc(2)	0.00026	0.0021	0	0	0	0	4.5e-05	0.00037	3.58	346.4	162.4	3.7	4	1030.2	1030.2	3.28		4117.78	4117.77	Specific	3	>sp|P10909|CLUS_HUMAN Clusterin OS=Homo sapiens GN=CLU PE=1 SV=1	114	58.9137	controllerType=0 controllerNumber=1 scan=14396		QEHF3_351_LR.14396.14396.4	high-energy collision-induced dissociation
1469 | 325813	14	181	R.[+229.16293]SWPAVGN[+2204.77244]C[+57.02146]SSALR.W	R.SWPAVGNCSSALR.W	NTerm(TMT6plex / 229.1629); N7(NGlycan / 2204.7724)	HexNAc(4)Hex(5)NeuAc(2)	1.5e-06	1.2e-05	0	0	0	0	1.6e-07	1.3e-06	5.82	532.6	388.4	388.4	4	960.412	960.407	5.37		3838.62	3838.6	Specific	7	>sp|P02790|HEMO_HUMAN Hemopexin OS=Homo sapiens GN=HPX PE=1 SV=2	74	50.9835	controllerType=0 controllerNumber=1 scan=12372	C8(Carbamidomethyl / 57.0215)	QEHF3_351_LR.12372.12372.4	high-energy collision-induced dissociation
1484 | 485339	14	447	K.[+229.16293]ALPQPQN[+2204.77244]VTSLLGC[+57.02146]TH.-	K.ALPQPQNVTSLLGCTH.-	NTerm(TMT6plex / 229.1629); N7(NGlycan / 2204.7724)	HexNAc(4)Hex(5)NeuAc(2)	1.8e-11	1.4e-10	0	0	0	0	4.5e-12	3.7e-11	10.76	792.3	617.3	3.8	3	1390.61	1390.61	2.26		4169.82	4169.81	Specific	7	>sp|P02790|HEMO_HUMAN Hemopexin OS=Homo sapiens GN=HPX PE=1 SV=2	74	61.4747	controllerType=0 controllerNumber=1 scan=15049	C14(Carbamidomethyl / 57.0215)	QEHF3_351_LR.15049.15049.3	high-energy collision-induced dissociation
1485 | 487819	14	447	K.[+229.16293]ALPQPQN[+2204.77244]VTSLLGC[+57.02146]TH.-	K.ALPQPQNVTSLLGCTH.-	NTerm(TMT6plex / 229.1629); N7(NGlycan / 2204.7724)	HexNAc(4)Hex(5)NeuAc(2)	0.00011	0.0009	0	0	0	0	1.7e-05	0.00015	3.96	464.2	310.2	11.5	4	1043.21	1043.21	1.37		4169.82	4169.81	Specific	7	>sp|P02790|HEMO_HUMAN Hemopexin OS=Homo sapiens GN=HPX PE=1 SV=2	74	63.0541	controllerType=0 controllerNumber=1 scan=15452	C14(Carbamidomethyl / 57.0215)	QEHF3_351_LR.15452.15452.4	high-energy collision-induced dissociation
1497 | 461179	15	129	K.[+229.16293]EHEGAIYPDN[+2204.77244]TTDFQR.A	K.EHEGAIYPDNTTDFQR.A	NTerm(TMT6plex / 229.1629); N10(NGlycan / 2204.7724)	HexNAc(4)Hex(5)NeuAc(2)	2.5e-09	2.1e-08	0	0	0	0	3.5e-10	3e-09	8.6	666.8	437.2	2.4	3	1442.93	1442.93	2.5		4326.79	4326.78	Specific	10	>sp|P00450|CERU_HUMAN Ceruloplasmin OS=Homo sapiens GN=CP PE=1 SV=1	41	41.1026	controllerType=0 controllerNumber=1 scan=9836		QEHF3_351_LR.9836.9836.3	high-energy collision-induced dissociation
1498 | 460939	15	129	K.[+229.16293]EHEGAIYPDN[+2204.77244]TTDFQR.A	K.EHEGAIYPDNTTDFQR.A	NTerm(TMT6plex / 229.1629); N10(NGlycan / 2204.7724)	HexNAc(4)Hex(5)NeuAc(2)	1.7e-05	0.00014	0	0	0	0	1.5e-06	1.2e-05	4.76	573.8	354.5	354.5	4	1082.2	1082.45	3.8	-1	4325.79	4326.78	Specific	10	>sp|P00450|CERU_HUMAN Ceruloplasmin OS=Homo sapiens GN=CP PE=1 SV=1	41	40.9925	controllerType=0 controllerNumber=1 scan=9808		QEHF3_351_LR.9808.9808.4	high-energy collision-induced dissociation
1505 | 494419	15	346	K.[+229.16293]AGLQAFFQVQEC[+57.02146]N[+2204.77244]K[+229.16293].S	K.AGLQAFFQVQECNK.S	NTerm(TMT6plex / 229.1629); N13(NGlycan / 2204.7724); K14(TMT6plex / 229.1629)	HexNAc(4)Hex(5)NeuAc(2)	4e-10	3.3e-09	0	0	0	0	6.5e-11	5.1e-10	9.4	657.1	420.6	420.6	4	1076.23	1076.48	6.35	-1	4301.91	4302.89	Specific	13	>sp|P00450|CERU_HUMAN Ceruloplasmin OS=Homo sapiens GN=CP PE=1 SV=1	41	67.3361	controllerType=0 controllerNumber=1 scan=16554	C12(Carbamidomethyl / 57.0215)	QEHF3_351_LR.16554.16554.4	high-energy collision-induced dissociation
1508 | 556302	15	396	K.[+229.16293]EN[+2204.77244]LTAPGSDSAVFFEQGTTR.I	K.ENLTAPGSDSAVFFEQGTTR.I	NTerm(TMT6plex / 229.1629); N2(NGlycan / 2204.7724)	HexNAc(4)Hex(5)NeuAc(2)	0.00043	0.0035	0	0	0	0	7e-05	0.00059	3.37	363.7	167.2	13.6	4	1140.99	1140.99	0.78		4560.94	4560.93	Specific	2	>sp|P00450|CERU_HUMAN Ceruloplasmin OS=Homo sapiens GN=CP PE=1 SV=1	41	57.5472	controllerType=0 controllerNumber=1 scan=14046		QEHF3_351_LR.14046.14046.4	high-energy collision-induced dissociation
1595 | 543622	20	498	K.[+229.16293]WN[+2204.77244]NTGC[+57.02146]QALPSQDEGPSK[+229.16293].A	K.WNNTGCQALPSQDEGPSK.A	NTerm(TMT6plex / 229.1629); N2(NGlycan / 2204.7724); K18(TMT6plex / 229.1629)	HexNAc(4)Hex(5)NeuAc(2)	2.1e-05	0.00017	0	0	0	0	2e-06	1.7e-05	4.68	523.4	332.5	318.5	4	1163.51	1163.75	7.75	-1	4651.01	4651.98	Specific	2	>sp|P01833|PIGR_HUMAN Polymeric immunoglobulin receptor OS=Homo sapiens GN=PIGR PE=1 SV=4	56	46.5893	controllerType=0 controllerNumber=1 scan=11240	C6(Carbamidomethyl / 57.0215)	QEHF3_351_LR.11240.11240.4	high-energy collision-induced dissociation
1671 | 524502	26	20	R.[+229.16293]ASSNPN[+2204.77244]ATSSSSQDPESLQDR.G	R.ASSNPNATSSSSQDPESLQDR.G	NTerm(TMT6plex / 229.1629); N6(NGlycan / 2204.7724)	HexNAc(4)Hex(5)NeuAc(2)	3.7e-05	0.0003	0	0	0	0	4.8e-06	4.1e-05	4.43	357.9	234	234	4	1153.48	1153.73	4.53	-1	4610.91	4611.89	Specific	6	>sp|P05155|IC1_HUMAN Plasma protease C1 inhibitor OS=Homo sapiens GN=SERPING1 PE=1 SV=2	86	31.552	controllerType=0 controllerNumber=1 scan=7387		QEHF3_351_LR.7387.7387.4	high-energy collision-induced dissociation
1697 | 248292	26	234	R.[+229.16293]DTFVN[+2204.77244]ASR.T	R.DTFVNASR.T	NTerm(TMT6plex / 229.1629); N5(NGlycan / 2204.7724)	HexNAc(4)Hex(5)NeuAc(2)	0.0026	0.02	0	0.0091	0	0.014	0.00033	0.0092	2.59	278.1	108.1	108.1	4	836.604	836.6	4.92		3343.39	3343.38	Specific	5	>sp|P05155|IC1_HUMAN Plasma protease C1 inhibitor OS=Homo sapiens GN=SERPING1 PE=1 SV=2	86	36.3802	controllerType=0 controllerNumber=1 scan=8635		QEHF3_351_LR.8635.8635.4	high-energy collision-induced dissociation
1712 | 243156	27	52	R.[+229.16293]NEEYN[+2204.77244]K[+229.16293].S	R.NEEYNK.S	NTerm(TMT6plex / 229.1629); N5(NGlycan / 2204.7724); K6(TMT6plex / 229.1629)	HexNAc(4)Hex(5)NeuAc(2)	0.002	0.016	0	0.0062	0	0.0096	0.00028	0.0063	2.71	475.2	178.5	178.5	4	865.622	865.617	6.32		3459.47	3459.45	Specific	5	>sp|P02763|A1AG1_HUMAN Alpha-1-acid glycoprotein 1 OS=Homo sapiens GN=ORM1 PE=1 SV=1	70	31.5911	controllerType=0 controllerNumber=1 scan=7397		QEHF3_351_LR.7397.7397.4	high-energy collision-induced dissociation
1929 | 252572	31	121	R.[+229.16293]FGC[+57.02146]EIENN[+2204.77244]R.S	R.FGCEIENNR.S	NTerm(TMT6plex / 229.1629); N8(NGlycan / 2204.7724)	HexNAc(4)Hex(5)NeuAc(2)	0.00073	0.0059	0	0	0	0	0.00012	0.001	3.14	451	222.4	222.4	3	1191.49	1191.48	5.03		3572.45	3572.43	Specific	8	>sp|P25311|ZA2G_HUMAN Zinc-alpha-2-glycoprotein OS=Homo sapiens GN=AZGP1 PE=1 SV=2	160	40.8876	controllerType=0 controllerNumber=1 scan=9781	C3(Carbamidomethyl / 57.0215)	QEHF3_351_LR.9781.9781.3	high-energy collision-induced dissociation
1930 | 251732	31	121	R.[+229.16293]FGC[+57.02146]EIENN[+2204.77244]R.S	R.FGCEIENNR.S	NTerm(TMT6plex / 229.1629); N8(NGlycan / 2204.7724)	HexNAc(4)Hex(5)NeuAc(2)	0.0007	0.0057	0	0	0	0	0.00012	0.00097	3.15	361.8	195.1	195.1	4	893.868	893.863	5.42		3572.45	3572.43	Specific	8	>sp|P25311|ZA2G_HUMAN Zinc-alpha-2-glycoprotein OS=Homo sapiens GN=AZGP1 PE=1 SV=2	160	40.3801	controllerType=0 controllerNumber=1 scan=9651	C3(Carbamidomethyl / 57.0215)	QEHF3_351_LR.9651.9651.4	high-energy collision-induced dissociation
1931 | 254172	31	121	R.[+229.16293]FGC[+57.02146]EIENN[+2204.77244]R.S	R.FGCEIENNR.S	NTerm(TMT6plex / 229.1629); N8(NGlycan / 2204.7724)	HexNAc(4)Hex(5)NeuAc(2)	0.00086	0.007	0	0	0	0	0.00014	0.0012	3.07	360	200.8	200.8	4	893.861	893.863	-1.9		3572.42	3572.43	Specific	8	>sp|P25311|ZA2G_HUMAN Zinc-alpha-2-glycoprotein OS=Homo sapiens GN=AZGP1 PE=1 SV=2	160	41.5187	controllerType=0 controllerNumber=1 scan=9944	C3(Carbamidomethyl / 57.0215)	QEHF3_351_LR.9944.9944.4	high-energy collision-induced dissociation
1945 | 569182	32	997	K.[+229.16293]LDAPTNLQFVN[+2204.77244]ETDSTVLVR.W	K.LDAPTNLQFVNETDSTVLVR.W	NTerm(TMT6plex / 229.1629); N11(NGlycan / 2204.7724)	HexNAc(4)Hex(5)NeuAc(2)	0.00018	0.0014	0	0	0	0	2.8e-05	0.00023	3.75	405.3	244.2	4.2	4	1167.28	1167.28	2.78		4666.1	4666.09	Specific	11	>sp|P02751|FINC_HUMAN Fibronectin OS=Homo sapiens GN=FN1 PE=1 SV=4	68	65.2251	controllerType=0 controllerNumber=1 scan=16009		QEHF3_351_LR.16009.16009.4	high-energy collision-induced dissociation
1957 | 567422	33	236	K.[+229.16293]VVLHPN[+2204.77244]YSQVDIGLIK[+229.16293].L	K.VVLHPNYSQVDIGLIK.L	NTerm(TMT6plex / 229.1629); N6(NGlycan / 2204.7724); K16(TMT6plex / 229.1629)	HexNAc(4)Hex(5)NeuAc(2)	8.8e-12	7.2e-11	0	0	0	0	2.1e-12	1.7e-11	11.05	774.8	652.6	616.8	4	1115.04	1115.28	4.19	-1	4457.12	4458.11	Specific	6	>sp|P00738|HPT_HUMAN Haptoglobin OS=Homo sapiens GN=HP PE=1 SV=1	43	63.4882	controllerType=0 controllerNumber=1 scan=15563		QEHF3_351_LR.15563.15563.4	high-energy collision-induced dissociation
2027 | 401958	38	100	R.[+229.16293]LFN[+2204.77244]VTPQDEQK[+229.16293].F	R.LFNVTPQDEQK.F	NTerm(TMT6plex / 229.1629); N3(NGlycan / 2204.7724); K11(TMT6plex / 229.1629)	HexNAc(4)Hex(5)NeuAc(2)	1.9e-08	1.5e-07	0	0	0	0	2.4e-09	2e-08	7.73	626.3	419.8	419.8	4	996.202	996.196	5.64		3981.78	3981.76	Specific	3	>sp|O75144|ICOSL_HUMAN ICOS ligand OS=Homo sapiens GN=ICOSLG PE=1 SV=2	28	54.8416	controllerType=0 controllerNumber=1 scan=13354		QEHF3_351_LR.13354.13354.4	high-energy collision-induced dissociation
2028 | 402238	38	100	R.[+229.16293]LFN[+2204.77244]VTPQDEQK[+229.16293].F	R.LFNVTPQDEQK.F	NTerm(TMT6plex / 229.1629); N3(NGlycan / 2204.7724); K11(TMT6plex / 229.1629)	HexNAc(4)Hex(5)NeuAc(2)	0.0013	0.011	0	0.0011	0	0	0.0002	0.0017	2.88	357.2	145.9	145.9	3	1327.93	1327.93	3.36		3981.78	3981.76	Specific	3	>sp|O75144|ICOSL_HUMAN ICOS ligand OS=Homo sapiens GN=ICOSLG PE=1 SV=2	28	55.0926	controllerType=0 controllerNumber=1 scan=13418		QEHF3_351_LR.13418.13418.4	high-energy collision-induced dissociation
2065 | 690702	42	136	R.[+229.16293]YPHK[+229.16293]PEIN[+2204.77244]STTHPGADLQENFC[+57.02146]R.N	R.YPHKPEINSTTHPGADLQENFCR.N	NTerm(TMT6plex / 229.1629); K4(TMT6plex / 229.1629); N8(NGlycan / 2204.7724)	HexNAc(4)Hex(5)NeuAc(2)	3.2e-10	2.6e-09	0	0	0	0	5.9e-11	4.6e-10	9.49	652.6	480.1	402.6	6	896.404	896.566	6.03	-1	5373.39	5374.36	Specific	8	>sp|P00734|THRB_HUMAN Prothrombin OS=Homo sapiens GN=F2 PE=1 SV=2	42	46.4158	controllerType=0 controllerNumber=1 scan=11196	C22(Carbamidomethyl / 57.0215)	QEHF3_351_LR.11196.11196.6	high-energy collision-induced dissociation
2066 | 690222	42	136	R.[+229.16293]YPHK[+229.16293]PEIN[+2204.77244]STTHPGADLQENFC[+57.02146]R.N	R.YPHKPEINSTTHPGADLQENFCR.N	NTerm(TMT6plex / 229.1629); K4(TMT6plex / 229.1629); N8(NGlycan / 2204.7724)	HexNAc(4)Hex(5)NeuAc(2)	1.5e-05	0.00012	0	0	0	0	1.4e-06	1.1e-05	4.81	538.2	372.2	12.3	6	896.57	896.566	4.34		5374.38	5374.36	Specific	8	>sp|P00734|THRB_HUMAN Prothrombin OS=Homo sapiens GN=F2 PE=1 SV=2	42	46.2972	controllerType=0 controllerNumber=1 scan=11166	C22(Carbamidomethyl / 57.0215)	QEHF3_351_LR.11166.11166.6	high-energy collision-induced dissociation
2067 | 691982	42	136	R.[+229.16293]YPHK[+229.16293]PEIN[+2204.77244]STTHPGADLQENFC[+57.02146]R.N	R.YPHKPEINSTTHPGADLQENFCR.N	NTerm(TMT6plex / 229.1629); K4(TMT6plex / 229.1629); N8(NGlycan / 2204.7724)	HexNAc(4)Hex(5)NeuAc(2)	1.8e-05	0.00015	0	0	0	0	1.6e-06	1.3e-05	4.75	516.1	334.8	334.8	6	896.406	896.566	7.6	-1	5373.4	5374.36	Specific	8	>sp|P00734|THRB_HUMAN Prothrombin OS=Homo sapiens GN=F2 PE=1 SV=2	42	47.0653	controllerType=0 controllerNumber=1 scan=11361	C22(Carbamidomethyl / 57.0215)	QEHF3_351_LR.11361.11361.6	high-energy collision-induced dissociation
2068 | 690502	42	136	R.[+229.16293]YPHK[+229.16293]PEIN[+2204.77244]STTHPGADLQENFC[+57.02146]R.N	R.YPHKPEINSTTHPGADLQENFCR.N	NTerm(TMT6plex / 229.1629); K4(TMT6plex / 229.1629); N8(NGlycan / 2204.7724)	HexNAc(4)Hex(5)NeuAc(2)	6.3e-05	0.00051	0	0	0	0	8.4e-06	7e-05	4.2	515.8	328.7	8	4	1344.35	1344.35	6.02		5374.39	5374.36	Specific	8	>sp|P00734|THRB_HUMAN Prothrombin OS=Homo sapiens GN=F2 PE=1 SV=2	42	46.3682	controllerType=0 controllerNumber=1 scan=11184	C22(Carbamidomethyl / 57.0215)	QEHF3_351_LR.11184.11184.4	high-energy collision-induced dissociation
2073 | 501705	43	178	R.[+229.16293]K[+229.16293]LPPGLLAN[+2204.77244]FTLLR.T	R.KLPPGLLANFTLLR.T	NTerm(TMT6plex / 229.1629); K1(TMT6plex / 229.1629); N9(NGlycan / 2204.7724)	HexNAc(4)Hex(5)NeuAc(2)	8.2e-06	6.7e-05	0	0	0	0	8e-07	6.6e-06	5.09	474.2	441.1	7.6	4	1054.77	1054.77	2.28		4216.07	4216.06	Specific	9	>sp|P02750|A2GL_HUMAN Leucine-rich alpha-2-glycoprotein OS=Homo sapiens GN=LRG1 PE=1 SV=2	67	73.4843	controllerType=0 controllerNumber=1 scan=18138		QEHF3_351_LR.18138.18138.4	high-energy collision-induced dissociation
2076 | 348607	43	179	K.[+229.16293]LPPGLLAN[+2204.77244]FTLLR.T	K.LPPGLLANFTLLR.T	NTerm(TMT6plex / 229.1629); N8(NGlycan / 2204.7724)	HexNAc(4)Hex(5)NeuAc(2)	0.00028	0.0022	0	0	0	0	4.7e-05	0.00039	3.56	265.7	265.7	265.7	4	965.461	965.455	6.57		3858.82	3858.8	Specific	8	>sp|P02750|A2GL_HUMAN Leucine-rich alpha-2-glycoprotein OS=Homo sapiens GN=LRG1 PE=1 SV=2	67	81.5651	controllerType=0 controllerNumber=1 scan=20208		QEHF3_351_LR.20208.20208.4	high-energy collision-induced dissociation
2077 | 348447	43	179	K.[+229.16293]LPPGLLAN[+2204.77244]FTLLR.T	K.LPPGLLANFTLLR.T	NTerm(TMT6plex / 229.1629); N8(NGlycan / 2204.7724)	HexNAc(4)Hex(5)NeuAc(2)	0.00035	0.0028	0	0	0	0	5.9e-05	0.00049	3.45	258.1	258.1	258.1	4	965.463	965.455	8.34		3858.83	3858.8	Specific	8	>sp|P02750|A2GL_HUMAN Leucine-rich alpha-2-glycoprotein OS=Homo sapiens GN=LRG1 PE=1 SV=2	67	81.0471	controllerType=0 controllerNumber=1 scan=20077		QEHF3_351_LR.20077.20077.4	high-energy collision-induced dissociation
2176 | 386660	48	155	R.[+229.16293]VYK[+229.16293]PSAGN[+2204.77244]NSLYR.D	R.VYKPSAGNNSLYR.D	NTerm(TMT6plex / 229.1629); K3(TMT6plex / 229.1629); N8(NGlycan / 2204.7724)	HexNAc(4)Hex(5)NeuAc(2)	0.00057	0.0046	0	0	0	0	9.5e-05	0.00079	3.25	378.5	113.7	113.7	4	1033.47	1033.72	6.19	-1	4130.87	4131.85	Specific	8	>sp|P02749|APOH_HUMAN Beta-2-glycoprotein 1 OS=Homo sapiens GN=APOH PE=1 SV=3	66	42.9868	controllerType=0 controllerNumber=1 scan=10329		QEHF3_351_LR.10329.10329.4	high-energy collision-induced dissociation
2177 | 386940	48	155	R.[+229.16293]VYK[+229.16293]PSAGN[+2204.77244]NSLYR.D	R.VYKPSAGNNSLYR.D	NTerm(TMT6plex / 229.1629); K3(TMT6plex / 229.1629); N8(NGlycan / 2204.7724)	HexNAc(4)Hex(5)NeuAc(2)	0.00033	0.0027	0	0	0	0	5.7e-05	0.00048	3.48	333.9	141.4	141.4	3	1377.63	1377.96	5.59	-1	4130.87	4131.85	Specific	8	>sp|P02749|APOH_HUMAN Beta-2-glycoprotein 1 OS=Homo sapiens GN=APOH PE=1 SV=3	66	43.1679	controllerType=0 controllerNumber=1 scan=10376		QEHF3_351_LR.10376.10376.3	high-energy collision-induced dissociation
2187 | 316693	49	70	R.[+229.16293]EN[+2204.77244]ISDPTSPLR.T	R.ENISDPTSPLR.T	NTerm(TMT6plex / 229.1629); N2(NGlycan / 2204.7724)	HexNAc(4)Hex(5)NeuAc(2)	0.0013	0.01	0	0.0011	0	0.0017	0.0002	0.0016	2.89	405.3	153.8	153.8	3	1221.53	1221.52	5.93		3662.57	3662.55	Specific	2	>sp|P01591|IGJ_HUMAN Immunoglobulin J chain OS=Homo sapiens GN=JCHAIN PE=1 SV=4	55	42.798	controllerType=0 controllerNumber=1 scan=10280		QEHF3_351_LR.10280.10280.3	high-energy collision-induced dissociation
2218 | 317813	51	28	R.[+229.16293]DIENFN[+2204.77244]STQK[+229.16293].F	R.DIENFNSTQK.F	NTerm(TMT6plex / 229.1629); N6(NGlycan / 2204.7724); K10(TMT6plex / 229.1629)	HexNAc(4)Hex(5)NeuAc(2)	7.1e-05	0.00057	0	0	0	0	1e-05	8.3e-05	4.15	556.2	330.2	330.2	4	965.428	965.42	8.05		3858.69	3858.66	Specific	6	>sp|P43652|AFAM_HUMAN Afamin OS=Homo sapiens GN=AFM PE=1 SV=1	182	44.1177	controllerType=0 controllerNumber=1 scan=10615		QEHF3_351_LR.10615.10615.4	high-energy collision-induced dissociation
2873 | 421631	73	87	R.[+229.16293]AQLLQGLGFN[+2204.77244]LTER.S	R.AQLLQGLGFNLTER.S	NTerm(TMT6plex / 229.1629); N10(NGlycan / 2204.7724)	HexNAc(4)Hex(5)NeuAc(2)	0.00053	0.00082	0	0	0	0	8.9e-05	0.00014	3.27	499.7	302.5	302.5	3	1331.94	1331.93	3.75		3993.8	3993.79	Specific	10	>sp|P08185|CBG_HUMAN Corticosteroid-binding globulin OS=Homo sapiens GN=SERPINA6 PE=1 SV=1	101	72.878	controllerType=0 controllerNumber=1 scan=17982		QEHF3_351_LR.17982.17982.3	high-energy collision-induced dissociation
2874 | 421431	73	87	R.[+229.16293]AQLLQGLGFN[+2204.77244]LTER.S	R.AQLLQGLGFNLTER.S	NTerm(TMT6plex / 229.1629); N10(NGlycan / 2204.7724)	HexNAc(4)Hex(5)NeuAc(2)	0.00053	0.00081	0	0	0	0	8.8e-05	0.00013	3.28	440.4	259.1	259.1	4	999.207	999.203	4.22		3993.81	3993.79	Specific	10	>sp|P08185|CBG_HUMAN Corticosteroid-binding globulin OS=Homo sapiens GN=SERPINA6 PE=1 SV=1	101	72.683	controllerType=0 controllerNumber=1 scan=17932		QEHF3_351_LR.17932.17932.4	high-energy collision-induced dissociation
3158 | 318613	83	112	R.[+229.16293]LHEITN[+2204.77244]ETFR.G	R.LHEITNETFR.G	NTerm(TMT6plex / 229.1629); N6(NGlycan / 2204.7724)	HexNAc(4)Hex(5)NeuAc(2)	0.0037	0.005	0	0	0	0	0.00037	0.00083	2.43	494.7	246.4	246.4	3	1231.87	1231.86	7.64		3693.6	3693.57	Specific	6	>sp|Q6EMK4|VASN_HUMAN Vasorin OS=Homo sapiens GN=VASN PE=1 SV=1	259	45.5883	controllerType=0 controllerNumber=1 scan=10986		QEHF3_351_LR.10986.10986.3	high-energy collision-induced dissociation
1924 | 252452	31	121	R.[+229.16293]FGC[+57.02146]EIENN[+2220.76736]R.S	R.FGCEIENNR.S	NTerm(TMT6plex / 229.1629); N8(NGlycan / 2220.7674)	HexNAc(4)Hex(5)NeuAc(1)NeuGc(1)	0.0068	0.053	0	0.012	0	0.017	0.00046	0.012	2.16	332.5	135.7	135.7	3	1196.83	1196.81	14.82		3588.48	3588.42	Specific	8	>sp|P25311|ZA2G_HUMAN Zinc-alpha-2-glycoprotein OS=Homo sapiens GN=AZGP1 PE=1 SV=2	160	40.7351	controllerType=0 controllerNumber=1 scan=9742	C3(Carbamidomethyl / 57.0215)	QEHF3_351_LR.9742.9742.3	high-energy collision-induced dissociation
1136 | 404201	5	145	K.[+229.16293]VC[+57.02146]QDC[+57.02146]PLLAPLN[+1913.67702]DTR.V	K.VCQDCPLLAPLNDTR.V	NTerm(TMT6plex / 229.1629); N12(NGlycan / 1913.677)	HexNAc(4)Hex(5)NeuAc(1)	8e-10	6.5e-09	0	0	0	0	1.4e-10	1.1e-09	9.1	665.2	462.4	462.4	4	979.431	979.427	4.08		3914.7	3914.69	Specific	12	>sp|P02765|FETUA_HUMAN Alpha-2-HS-glycoprotein OS=Homo sapiens GN=AHSG PE=1 SV=1	71	56.9362	controllerType=0 controllerNumber=1 scan=13889	C2(Carbamidomethyl / 57.0215); C5(Carbamidomethyl / 57.0215)	QEHF3_351_LR.13889.13889.4	high-energy collision-induced dissociation
1137 | 404241	5	145	K.[+229.16293]VC[+57.02146]QDC[+57.02146]PLLAPLN[+1913.67702]DTR.V	K.VCQDCPLLAPLNDTR.V	NTerm(TMT6plex / 229.1629); N12(NGlycan / 1913.677)	HexNAc(4)Hex(5)NeuAc(1)	0.00032	0.0026	0	0	0	0	5.2e-05	0.00044	3.5	402.3	240.2	240.2	3	1305.58	1305.57	6.41		3914.71	3914.69	Specific	12	>sp|P02765|FETUA_HUMAN Alpha-2-HS-glycoprotein OS=Homo sapiens GN=AHSG PE=1 SV=1	71	56.9401	controllerType=0 controllerNumber=1 scan=13890	C2(Carbamidomethyl / 57.0215); C5(Carbamidomethyl / 57.0215)	QEHF3_351_LR.13890.13890.3	high-energy collision-induced dissociation
1149 | 562622	5	166	K.[+229.16293]AALAAFNAQNN[+1913.67702]GSNFQLEEISR.A	K.AALAAFNAQNNGSNFQLEEISR.A	NTerm(TMT6plex / 229.1629); N11(NGlycan / 1913.677)	HexNAc(4)Hex(5)NeuAc(1)	2.9e-13	2.3e-12	0	0	0	0	7.6e-14	5.7e-13	12.54	832.2	618.1	32.9	4	1127.76	1127.75	4.21		4508.01	4507.99	Specific	11	>sp|P02765|FETUA_HUMAN Alpha-2-HS-glycoprotein OS=Homo sapiens GN=AHSG PE=1 SV=1	71	60.8114	controllerType=0 controllerNumber=1 scan=14880		QEHF3_351_LR.14880.14880.4	high-energy collision-induced dissociation
1216 | 423391	7	268	K.[+229.16293]YLGN[+1913.67702]ATAIFFLPDEGK[+229.16293].L	K.YLGNATAIFFLPDEGK.L	NTerm(TMT6plex / 229.1629); N4(NGlycan / 1913.677); K16(TMT6plex / 229.1629)	HexNAc(4)Hex(5)NeuAc(1)	4.5e-13	3.7e-12	0	0	0	0	1e-13	8e-13	12.34	802.4	690.2	472	4	1032.48	1032.73	1.93	-1	4126.9	4127.9	Specific	4	>sp|P01009|A1AT_HUMAN Alpha-1-antitrypsin OS=Homo sapiens GN=SERPINA1 PE=1 SV=3	47	74.5028	controllerType=0 controllerNumber=1 scan=18400		QEHF3_351_LR.18400.18400.4	high-energy collision-induced dissociation
1217 | 423511	7	268	K.[+229.16293]YLGN[+1913.67702]ATAIFFLPDEGK[+229.16293].L	K.YLGNATAIFFLPDEGK.L	NTerm(TMT6plex / 229.1629); N4(NGlycan / 1913.677); K16(TMT6plex / 229.1629)	HexNAc(4)Hex(5)NeuAc(1)	1.8e-10	1.4e-09	0	0	0	0	3.4e-11	2.7e-10	9.76	745.5	556.9	32.4	3	1376.64	1376.64	4.15		4127.92	4127.9	Specific	4	>sp|P01009|A1AT_HUMAN Alpha-1-antitrypsin OS=Homo sapiens GN=SERPINA1 PE=1 SV=3	47	74.6353	controllerType=0 controllerNumber=1 scan=18434		QEHF3_351_LR.18434.18434.3	high-energy collision-induced dissociation
1249 | 549742	8	83	R.[+229.16293]ADGTVNQIEGEATPVN[+1913.67702]LTEPAK[+229.16293].L	R.ADGTVNQIEGEATPVNLTEPAK.L	NTerm(TMT6plex / 229.1629); N16(NGlycan / 1913.677); K22(TMT6plex / 229.1629)	HexNAc(4)Hex(5)NeuAc(1)	2.9e-09	2.3e-08	0	0	0	0	3.8e-10	3.2e-09	8.54	616.1	563.6	35.7	4	1157.29	1157.29	3.76		4626.14	4626.12	Specific	16	>sp|P05090|APOD_HUMAN Apolipoprotein D OS=Homo sapiens GN=APOD PE=1 SV=1	83	52.9455	controllerType=0 controllerNumber=1 scan=12872		QEHF3_351_LR.12872.12872.4	high-energy collision-induced dissociation
1307 | 334416	10	421	K.[+229.16293]C[+57.02146]GLVPVLAENYN[+1913.67702]K[+229.16293].S	K.CGLVPVLAENYNK.S	NTerm(TMT6plex / 229.1629); N12(NGlycan / 1913.677); K13(TMT6plex / 229.1629)	HexNAc(4)Hex(5)NeuAc(1)	7e-09	5.7e-08	0	0	0	0	8.8e-10	7.4e-09	8.15	649.7	516.5	448.9	4	962.95	962.944	6.17		3848.78	3848.75	Specific	12	>sp|P02787|TRFE_HUMAN Serotransferrin OS=Homo sapiens GN=TF PE=1 SV=3	72	59.1298	controllerType=0 controllerNumber=1 scan=14451	C1(Carbamidomethyl / 57.0215)	QEHF3_351_LR.14451.14451.4	high-energy collision-induced dissociation
1320 | 560582	10	622	R.[+229.16293]QQQHLFGSN[+1913.67702]VTDC[+57.02146]SGNFC[+57.02146]LFR.S	R.QQQHLFGSNVTDCSGNFCLFR.S	NTerm(TMT6plex / 229.1629); N9(NGlycan / 1913.677)	HexNAc(4)Hex(5)NeuAc(1)	8.5e-05	0.00069	0	0	0	0	1.3e-05	0.00011	4.07	314.4	213.5	213.5	4	1165.23	1165.25	-17.06		4657.88	4657.96	Specific	9	>sp|P02787|TRFE_HUMAN Serotransferrin OS=Homo sapiens GN=TF PE=1 SV=3	72	60.0143	controllerType=0 controllerNumber=1 scan=14677	C13(Carbamidomethyl / 57.0215); C18(Carbamidomethyl / 57.0215)	QEHF3_351_LR.14677.14677.4	high-energy collision-induced dissociation
1490 | 407041	14	447	K.[+229.16293]ALPQPQN[+1913.67702]VTSLLGC[+57.02146]TH.-	K.ALPQPQNVTSLLGCTH.-	NTerm(TMT6plex / 229.1629); N7(NGlycan / 1913.677)	HexNAc(4)Hex(5)NeuAc(1)	7e-13	5.7e-12	0	0	0	0	1.4e-13	1.1e-12	12.15	809.4	703	672.2	4	970.44	970.435	5.11		3878.74	3878.72	Specific	7	>sp|P02790|HEMO_HUMAN Hemopexin OS=Homo sapiens GN=HPX PE=1 SV=2	74	59.3102	controllerType=0 controllerNumber=1 scan=14497	C14(Carbamidomethyl / 57.0215)	QEHF3_351_LR.14497.14497.4	high-energy collision-induced dissociation
1491 | 407921	14	447	K.[+229.16293]ALPQPQN[+1913.67702]VTSLLGC[+57.02146]TH.-	K.ALPQPQNVTSLLGCTH.-	NTerm(TMT6plex / 229.1629); N7(NGlycan / 1913.677)	HexNAc(4)Hex(5)NeuAc(1)	1.8e-06	1.5e-05	0	0	0	0	2e-07	1.7e-06	5.74	568.3	453.2	453.2	3	1293.59	1293.58	6.73		3878.75	3878.72	Specific	7	>sp|P02790|HEMO_HUMAN Hemopexin OS=Homo sapiens GN=HPX PE=1 SV=2	74	59.6547	controllerType=0 controllerNumber=1 scan=14585	C14(Carbamidomethyl / 57.0215)	QEHF3_351_LR.14585.14585.3	high-energy collision-induced dissociation
1502 | 381140	15	129	K.[+229.16293]EHEGAIYPDN[+1913.67702]TTDFQR.A	K.EHEGAIYPDNTTDFQR.A	NTerm(TMT6plex / 229.1629); N10(NGlycan / 1913.677)	HexNAc(4)Hex(5)NeuAc(1)	0.0014	0.011	0	0.0033	0	0.0051	0.00021	0.0033	2.85	337.7	92.6	32.8	3	1345.9	1345.9	4.37		4035.7	4035.68	Specific	10	>sp|P00450|CERU_HUMAN Ceruloplasmin OS=Homo sapiens GN=CP PE=1 SV=1	41	39.1661	controllerType=0 controllerNumber=1 scan=9341		QEHF3_351_LR.9341.9341.3	high-energy collision-induced dissociation
1596 | 464619	20	498	K.[+229.16293]WN[+1913.67702]NTGC[+57.02146]QALPSQDEGPSK[+229.16293].A	K.WNNTGCQALPSQDEGPSK.A	NTerm(TMT6plex / 229.1629); N2(NGlycan / 1913.677); K18(TMT6plex / 229.1629)	HexNAc(4)Hex(5)NeuAc(1)	2.4e-05	0.0002	0	0	0	0	2.3e-06	1.9e-05	4.61	500.7	325	295.8	4	1090.73	1090.98	6.63	-1	4359.91	4360.88	Specific	2	>sp|P01833|PIGR_HUMAN Polymeric immunoglobulin receptor OS=Homo sapiens GN=PIGR PE=1 SV=4	56	45.1384	controllerType=0 controllerNumber=1 scan=10873	C6(Carbamidomethyl / 57.0215)	QEHF3_351_LR.10873.10873.4	high-energy collision-induced dissociation
1716 | 187907	27	52	R.[+229.16293]NEEYN[+1913.67702]K[+229.16293].S	R.NEEYNK.S	NTerm(TMT6plex / 229.1629); N5(NGlycan / 1913.677); K6(TMT6plex / 229.1629)	HexNAc(4)Hex(5)NeuAc(1)	0.00087	0.007	0	0	0	0	0.00014	0.0012	3.06	542.1	264.1	264.1	3	1056.79	1056.79	6.27		3168.37	3168.35	Specific	5	>sp|P02763|A1AG1_HUMAN Alpha-1-acid glycoprotein 1 OS=Homo sapiens GN=ORM1 PE=1 SV=1	70	29.9345	controllerType=0 controllerNumber=1 scan=6970		QEHF3_351_LR.6970.6970.3	high-energy collision-induced dissociation
1717 | 188067	27	52	R.[+229.16293]NEEYN[+1913.67702]K[+229.16293].S	R.NEEYNK.S	NTerm(TMT6plex / 229.1629); N5(NGlycan / 1913.677); K6(TMT6plex / 229.1629)	HexNAc(4)Hex(5)NeuAc(1)	0.0018	0.015	0	0.0063	0	0	0.00027	0.0063	2.73	459.4	167.4	167.4	4	792.848	792.843	6.71		3168.37	3168.35	Specific	5	>sp|P02763|A1AG1_HUMAN Alpha-1-acid glycoprotein 1 OS=Homo sapiens GN=ORM1 PE=1 SV=1	70	30.0315	controllerType=0 controllerNumber=1 scan=6995		QEHF3_351_LR.6995.6995.4	high-energy collision-induced dissociation
1935 | 249252	31	121	R.[+229.16293]FGC[+57.02146]EIENN[+1913.67702]R.S	R.FGCEIENNR.S	NTerm(TMT6plex / 229.1629); N8(NGlycan / 1913.677)	HexNAc(4)Hex(5)NeuAc(1)	6.8e-05	0.00055	0	0	0	0	9.4e-06	7.8e-05	4.17	538.8	347.2	347.2	4	821.093	821.089	5.34		3281.35	3281.33	Specific	8	>sp|P25311|ZA2G_HUMAN Zinc-alpha-2-glycoprotein OS=Homo sapiens GN=AZGP1 PE=1 SV=2	160	38.6194	controllerType=0 controllerNumber=1 scan=9202	C3(Carbamidomethyl / 57.0215)	QEHF3_351_LR.9202.9202.4	high-energy collision-induced dissociation
1936 | 249052	31	121	R.[+229.16293]FGC[+57.02146]EIENN[+1913.67702]R.S	R.FGCEIENNR.S	NTerm(TMT6plex / 229.1629); N8(NGlycan / 1913.677)	HexNAc(4)Hex(5)NeuAc(1)	0.00063	0.0051	0	0	0	0	0.0001	0.00086	3.2	477.1	288	288	3	1094.46	1094.45	5.06		3281.35	3281.33	Specific	8	>sp|P25311|ZA2G_HUMAN Zinc-alpha-2-glycoprotein OS=Homo sapiens GN=AZGP1 PE=1 SV=2	160	38.5333	controllerType=0 controllerNumber=1 scan=9180	C3(Carbamidomethyl / 57.0215)	QEHF3_351_LR.9180.9180.3	high-energy collision-induced dissociation
1937 | 250412	31	121	R.[+229.16293]FGC[+57.02146]EIENN[+1913.67702]R.S	R.FGCEIENNR.S	NTerm(TMT6plex / 229.1629); N8(NGlycan / 1913.677)	HexNAc(4)Hex(5)NeuAc(1)	0.0018	0.014	0	0.0053	0	0	0.00025	0.0054	2.75	332.8	202.1	202.1	3	1094.45	1094.45	-0.74		3281.33	3281.33	Specific	8	>sp|P25311|ZA2G_HUMAN Zinc-alpha-2-glycoprotein OS=Homo sapiens GN=AZGP1 PE=1 SV=2	160	39.6912	controllerType=0 controllerNumber=1 scan=9475	C3(Carbamidomethyl / 57.0215)	QEHF3_351_LR.9475.9475.3	high-energy collision-induced dissociation
2178 | 315173	48	155	R.[+229.16293]VYK[+229.16293]PSAGN[+1913.67702]NSLYR.D	R.VYKPSAGNNSLYR.D	NTerm(TMT6plex / 229.1629); K3(TMT6plex / 229.1629); N8(NGlycan / 1913.677)	HexNAc(4)Hex(5)NeuAc(1)	0.00071	0.0057	0	0	0	0	0.00012	0.00098	3.15	430.6	110.4	110.4	4	960.951	960.945	6.09		3840.78	3840.76	Specific	8	>sp|P02749|APOH_HUMAN Beta-2-glycoprotein 1 OS=Homo sapiens GN=APOH PE=1 SV=3	66	41.298	controllerType=0 controllerNumber=1 scan=9886		QEHF3_351_LR.9886.9886.4	high-energy collision-induced dissociation
2680 | 340656	64	155	K.[+229.16293]FLN[+1913.67702]DTMAVYEAK[+229.16293].L	K.FLNDTMAVYEAK.L	NTerm(TMT6plex / 229.1629); N3(NGlycan / 1913.677); K12(TMT6plex / 229.1629)	HexNAc(4)Hex(5)NeuAc(1)	0.0051	0.0078	0	0	0	0	0.0004	0.0013	2.29	347.1	73.6	73.6	4	944.18	944.174	6.25		3773.7	3773.67	Specific	3	>sp|P29622|KAIN_HUMAN Kallistatin OS=Homo sapiens GN=SERPINA4 PE=1 SV=3	165	66.7507	controllerType=0 controllerNumber=1 scan=16403		QEHF3_351_LR.16403.16403.4	high-energy collision-induced dissociation
3443 | 266784	98	212	K.[+229.16293]LN[+1913.67702]TSAGNVDIYK.K	K.LNTSAGNVDIYK.K	NTerm(TMT6plex / 229.1629); N2(NGlycan / 1913.677)	HexNAc(4)Hex(5)NeuAc(1)	0.0036	0.0048	0	0	0	0	0.00036	0.0008	2.45	299.4	135.9	135.9	3	1146.49	1146.51	-14.23		3437.45	3437.5	Specific	2	>sp|O15393|TMPS2_HUMAN Transmembrane protease serine 2 OS=Homo sapiens GN=TMPRSS2 PE=1 SV=3	17	52.0182	controllerType=0 controllerNumber=1 scan=12636		QEHF3_351_LR.12636.12636.3	high-energy collision-induced dissociation
468 | 720702	1	499	R.[+229.16293]FALLMTNC[+57.02146]YATPSSN[+2674.93600]ATDPLK[+229.16293].Y	R.FALLMTNCYATPSSNATDPLK.Y	NTerm(TMT6plex / 229.1629); N15(NGlycan / 2674.936); K21(TMT6plex / 229.1629)	HexNAc(4)Hex(5)Fuc(3)NeuGc(2)	0.00055	0.0044	0	0	0	0	9e-05	0.00075	3.26	177.7	177.7	177.7	5	1090.3	1090.48	15.8	-1	5447.45	5448.37	Specific	15	>sp|P07911|UROM_HUMAN Uromodulin OS=Homo sapiens GN=UMOD PE=1 SV=1	98	68.2011	controllerType=0 controllerNumber=1 scan=16777	C8(Carbamidomethyl / 57.0215)	QEHF3_351_LR.16777.16777.4	high-energy collision-induced dissociation
650 | 654262	2	67	K.[+229.16293]SVVAPATDGGLN[+2674.93600]LTSTFLR.K	K.SVVAPATDGGLNLTSTFLR.K	NTerm(TMT6plex / 229.1629); N12(NGlycan / 2674.936)	HexNAc(4)Hex(5)Fuc(3)NeuGc(2)	1.7e-06	1.4e-05	0	0	0	0	1.8e-07	1.5e-06	5.77	540.2	415.4	20.6	4	1206.8	1206.54	12.21	1	4824.18	4823.12	Specific	12	>sp|P41222|PTGDS_HUMAN Prostaglandin-H2 D-isomerase OS=Homo sapiens GN=PTGDS PE=1 SV=1	178	71.3149	controllerType=0 controllerNumber=1 scan=17580		QEHF3_351_LR.17580.17580.4	high-energy collision-induced dissociation
911 | 634022	3	40	K.[+229.16293]TAVN[+2674.93600]C[+57.02146]SSDFDAC[+57.02146]LITK[+229.16293].A	K.TAVNCSSDFDACLITK.A	NTerm(TMT6plex / 229.1629); N4(NGlycan / 2674.936); K16(TMT6plex / 229.1629)	HexNAc(4)Hex(5)Fuc(3)NeuGc(2)	2.3e-06	1.9e-05	0	0	0	0	2.5e-07	2e-06	5.64	518.6	452.9	11.6	4	1234.79	1234.52	12.63	1	4936.14	4935.07	Specific	4	>sp|P13987|CD59_HUMAN CD59 glycoprotein OS=Homo sapiens GN=CD59 PE=1 SV=1	126	58.6547	controllerType=0 controllerNumber=1 scan=14330	C5(Carbamidomethyl / 57.0215); C12(Carbamidomethyl / 57.0215)	QEHF3_351_LR.14330.14330.4	high-energy collision-induced dissociation
912 | 634582	3	40	K.[+229.16293]TAVN[+2674.93600]C[+57.02146]SSDFDAC[+57.02146]LITK[+229.16293].A	K.TAVNCSSDFDACLITK.A	NTerm(TMT6plex / 229.1629); N4(NGlycan / 2674.936); K16(TMT6plex / 229.1629)	HexNAc(4)Hex(5)Fuc(3)NeuGc(2)	0.002	0.016	0	0.0062	0	0	0.00028	0.0063	2.71	229.7	173.9	173.9	4	1234.54	1234.52	12.72		4935.13	4935.07	Specific	4	>sp|P13987|CD59_HUMAN CD59 glycoprotein OS=Homo sapiens GN=CD59 PE=1 SV=1	126	59.0824	controllerType=0 controllerNumber=1 scan=14439	C5(Carbamidomethyl / 57.0215); C12(Carbamidomethyl / 57.0215)	QEHF3_351_LR.14439.14439.4	high-energy collision-induced dissociation
472 | 734822	1	499	R.[+229.16293]FALLMTNC[+57.02146]YATPSSN[+2642.94617]ATDPLK[+229.16293].Y	R.FALLMTNCYATPSSNATDPLK.Y	NTerm(TMT6plex / 229.1629); N15(NGlycan / 2642.9462); K21(TMT6plex / 229.1629)	HexNAc(4)Hex(5)Fuc(3)NeuAc(2)	0.00013	0.0011	0	0	0	0	1.9e-05	0.00017	3.89	258.2	162.5	162.5	4	1354.61	1354.85	8.73	-1	5415.42	5416.38	Specific	15	>sp|P07911|UROM_HUMAN Uromodulin OS=Homo sapiens GN=UMOD PE=1 SV=1	98	74.5183	controllerType=0 controllerNumber=1 scan=18404	C8(Carbamidomethyl / 57.0215)	QEHF3_351_LR.18404.18404.4	high-energy collision-induced dissociation
922 | 634422	3	40	K.[+229.16293]TAVN[+2642.94617]C[+57.02146]SSDFDAC[+57.02146]LITK[+229.16293].A	K.TAVNCSSDFDACLITK.A	NTerm(TMT6plex / 229.1629); N4(NGlycan / 2642.9462); K16(TMT6plex / 229.1629)	HexNAc(4)Hex(5)Fuc(3)NeuAc(2)	4.5e-10	3.7e-09	0	0	0	0	7.5e-11	5.9e-10	9.34	663.4	478.5	478.5	4	1226.28	1226.53	3.84	-1	4902.1	4903.08	Specific	4	>sp|P13987|CD59_HUMAN CD59 glycoprotein OS=Homo sapiens GN=CD59 PE=1 SV=1	126	58.9922	controllerType=0 controllerNumber=1 scan=14416	C5(Carbamidomethyl / 57.0215); C12(Carbamidomethyl / 57.0215)	QEHF3_351_LR.14416.14416.4	high-energy collision-induced dissociation
651 | 653862	2	67	K.[+229.16293]SVVAPATDGGLN[+2658.94108]LTSTFLR.K	K.SVVAPATDGGLNLTSTFLR.K	NTerm(TMT6plex / 229.1629); N12(NGlycan / 2658.9411)	HexNAc(4)Hex(5)Fuc(3)NeuAc(1)NeuGc(1)	3.2e-05	0.00026	0	0	0	0	3.8e-06	3.2e-05	4.5	536.6	335.4	58.6	4	1202.54	1202.54	4.47		4807.15	4807.13	Specific	12	>sp|P41222|PTGDS_HUMAN Prostaglandin-H2 D-isomerase OS=Homo sapiens GN=PTGDS PE=1 SV=1	178	71.1715	controllerType=0 controllerNumber=1 scan=17543		QEHF3_351_LR.17543.17543.4	high-energy collision-induced dissociation
918 | 634462	3	40	K.[+229.16293]TAVN[+2658.94108]C[+57.02146]SSDFDAC[+57.02146]LITK[+229.16293].A	K.TAVNCSSDFDACLITK.A	NTerm(TMT6plex / 229.1629); N4(NGlycan / 2658.9411); K16(TMT6plex / 229.1629)	HexNAc(4)Hex(5)Fuc(3)NeuAc(1)NeuGc(1)	7e-09	5.7e-08	0	0	0	0	8.5e-10	7.2e-09	8.15	628.9	450.6	90.4	4	1230.53	1230.52	6.66		4919.11	4919.08	Specific	4	>sp|P13987|CD59_HUMAN CD59 glycoprotein OS=Homo sapiens GN=CD59 PE=1 SV=1	126	58.9961	controllerType=0 controllerNumber=1 scan=14417	C5(Carbamidomethyl / 57.0215); C12(Carbamidomethyl / 57.0215)	QEHF3_351_LR.14417.14417.4	high-energy collision-induced dissociation
919 | 632022	3	40	K.[+229.16293]TAVN[+2658.94108]C[+57.02146]SSDFDAC[+57.02146]LITK[+229.16293].A	K.TAVNCSSDFDACLITK.A	NTerm(TMT6plex / 229.1629); N4(NGlycan / 2658.9411); K16(TMT6plex / 229.1629)	HexNAc(4)Hex(5)Fuc(3)NeuAc(1)NeuGc(1)	4.5e-09	3.7e-08	0	0	0	0	5.2e-10	4.4e-09	8.34	622.2	433.7	433.7	4	1230.28	1230.52	2.18	-1	4918.08	4919.08	Specific	4	>sp|P13987|CD59_HUMAN CD59 glycoprotein OS=Homo sapiens GN=CD59 PE=1 SV=1	126	56.8688	controllerType=0 controllerNumber=1 scan=13872	C5(Carbamidomethyl / 57.0215); C12(Carbamidomethyl / 57.0215)	QEHF3_351_LR.13872.13872.4	high-energy collision-induced dissociation
920 | 633822	3	40	K.[+229.16293]TAVN[+2658.94108]C[+57.02146]SSDFDAC[+57.02146]LITK[+229.16293].A	K.TAVNCSSDFDACLITK.A	NTerm(TMT6plex / 229.1629); N4(NGlycan / 2658.9411); K16(TMT6plex / 229.1629)	HexNAc(4)Hex(5)Fuc(3)NeuAc(1)NeuGc(1)	1.4e-06	1.1e-05	0	0	0	0	1.4e-07	1.2e-06	5.86	543.7	401.2	54.1	4	1230.53	1230.52	8.15		4919.12	4919.08	Specific	4	>sp|P13987|CD59_HUMAN CD59 glycoprotein OS=Homo sapiens GN=CD59 PE=1 SV=1	126	58.452	controllerType=0 controllerNumber=1 scan=14278	C5(Carbamidomethyl / 57.0215); C12(Carbamidomethyl / 57.0215)	QEHF3_351_LR.14278.14278.4	high-energy collision-induced dissociation
578 | 501065	2	43	R.[+229.16293]WFSAGLASN[+2351.85075]SSWLR.E	R.WFSAGLASNSSWLR.E	NTerm(TMT6plex / 229.1629); N9(NGlycan / 2351.8508)	HexNAc(4)Hex(5)Fuc(3)NeuAc(1)	2.9e-05	0.00024	0	0	0	0	3.5e-06	2.9e-05	4.53	569.9	279.8	1.2	4	1041.2	1041.45	-1.6	-1	4161.78	4162.79	Specific	9	>sp|P41222|PTGDS_HUMAN Prostaglandin-H2 D-isomerase OS=Homo sapiens GN=PTGDS PE=1 SV=1	178	73.1341	controllerType=0 controllerNumber=1 scan=18048		QEHF3_351_LR.18048.18048.4	high-energy collision-induced dissociation
579 | 502025	2	43	R.[+229.16293]WFSAGLASN[+2351.85075]SSWLR.E	R.WFSAGLASNSSWLR.E	NTerm(TMT6plex / 229.1629); N9(NGlycan / 2351.8508)	HexNAc(4)Hex(5)Fuc(3)NeuAc(1)	0.0001	0.00081	0	0	0	0	1.6e-05	0.00013	4	428.3	209.2	9.2	4	1041.2	1041.45	0.39	-1	4161.79	4162.79	Specific	9	>sp|P41222|PTGDS_HUMAN Prostaglandin-H2 D-isomerase OS=Homo sapiens GN=PTGDS PE=1 SV=1	178	73.6869	controllerType=0 controllerNumber=1 scan=18190		QEHF3_351_LR.18190.18190.4	high-energy collision-induced dissociation
580 | 501945	2	43	R.[+229.16293]WFSAGLASN[+2351.85075]SSWLR.E	R.WFSAGLASNSSWLR.E	NTerm(TMT6plex / 229.1629); N9(NGlycan / 2351.8508)	HexNAc(4)Hex(5)Fuc(3)NeuAc(1)	0.00078	0.0063	0	0	0	0	0.00013	0.0011	3.11	402.3	192	4.9	3	1387.93	1388.27	-0.7	-1	4161.79	4162.79	Specific	9	>sp|P41222|PTGDS_HUMAN Prostaglandin-H2 D-isomerase OS=Homo sapiens GN=PTGDS PE=1 SV=1	178	73.6085	controllerType=0 controllerNumber=1 scan=18170		QEHF3_351_LR.18170.18170.4	high-energy collision-induced dissociation
649 | 646982	2	67	K.[+229.16293]SVVAPATDGGLN[+2351.85075]LTSTFLRK[+229.16293].N	K.SVVAPATDGGLNLTSTFLRK.N	NTerm(TMT6plex / 229.1629); N12(NGlycan / 2351.8508); K20(TMT6plex / 229.1629)	HexNAc(4)Hex(5)Fuc(3)NeuAc(1)	3.5e-05	0.00029	0	0	0	0	4.6e-06	3.8e-05	4.45	564.3	311.4	8.2	4	1214.83	1215.08	0.08	-1	4856.29	4857.29	Specific	12	>sp|P41222|PTGDS_HUMAN Prostaglandin-H2 D-isomerase OS=Homo sapiens GN=PTGDS PE=1 SV=1	178	66.542	controllerType=0 controllerNumber=1 scan=16349		QEHF3_351_LR.16349.16349.4	high-energy collision-induced dissociation
711 | 575302	2	67	K.[+229.16293]SVVAPATDGGLN[+2351.85075]LTSTFLR.K	K.SVVAPATDGGLNLTSTFLR.K	NTerm(TMT6plex / 229.1629); N12(NGlycan / 2351.8508)	HexNAc(4)Hex(5)Fuc(3)NeuAc(1)	2.1e-13	1.7e-12	0	0	0	0	5.2e-14	3.7e-13	12.67	858.2	563.1	1	3	1500.35	1500.68	-1.51	-1	4499.03	4500.04	Specific	12	>sp|P41222|PTGDS_HUMAN Prostaglandin-H2 D-isomerase OS=Homo sapiens GN=PTGDS PE=1 SV=1	178	68.9867	controllerType=0 controllerNumber=1 scan=16980		QEHF3_351_LR.16980.16980.3	high-energy collision-induced dissociation
712 | 575422	2	67	K.[+229.16293]SVVAPATDGGLN[+2351.85075]LTSTFLR.K	K.SVVAPATDGGLNLTSTFLR.K	NTerm(TMT6plex / 229.1629); N12(NGlycan / 2351.8508)	HexNAc(4)Hex(5)Fuc(3)NeuAc(1)	7.1e-13	5.8e-12	0	0	0	0	1.6e-13	1.3e-12	12.15	846.5	590	8.8	4	1125.51	1125.76	0.21	-1	4499.03	4500.04	Specific	12	>sp|P41222|PTGDS_HUMAN Prostaglandin-H2 D-isomerase OS=Homo sapiens GN=PTGDS PE=1 SV=1	178	69.1103	controllerType=0 controllerNumber=1 scan=17012		QEHF3_351_LR.17012.17012.4	high-energy collision-induced dissociation
713 | 574742	2	67	K.[+229.16293]SVVAPATDGGLN[+2351.85075]LTSTFLR.K	K.SVVAPATDGGLNLTSTFLR.K	NTerm(TMT6plex / 229.1629); N12(NGlycan / 2351.8508)	HexNAc(4)Hex(5)Fuc(3)NeuAc(1)	7.1e-12	5.8e-11	0	0	0	0	1.5e-12	1.2e-11	11.15	788.7	562.1	8.8	4	1125.51	1125.76	0.21	-1	4499.03	4500.04	Specific	12	>sp|P41222|PTGDS_HUMAN Prostaglandin-H2 D-isomerase OS=Homo sapiens GN=PTGDS PE=1 SV=1	178	68.6013	controllerType=0 controllerNumber=1 scan=16880		QEHF3_351_LR.16880.16880.4	high-energy collision-induced dissociation
714 | 573142	2	67	K.[+229.16293]SVVAPATDGGLN[+2351.85075]LTSTFLR.K	K.SVVAPATDGGLNLTSTFLR.K	NTerm(TMT6plex / 229.1629); N12(NGlycan / 2351.8508)	HexNAc(4)Hex(5)Fuc(3)NeuAc(1)	9.7e-11	7.9e-10	0	0	0	0	1.9e-11	1.6e-10	10.01	733	487.3	3.9	4	1125.51	1125.76	-0.88	-1	4499.03	4500.04	Specific	12	>sp|P41222|PTGDS_HUMAN Prostaglandin-H2 D-isomerase OS=Homo sapiens GN=PTGDS PE=1 SV=1	178	67.433	controllerType=0 controllerNumber=1 scan=16579		QEHF3_351_LR.16579.16579.4	high-energy collision-induced dissociation
715 | 576022	2	67	K.[+229.16293]SVVAPATDGGLN[+2351.85075]LTSTFLR.K	K.SVVAPATDGGLNLTSTFLR.K	NTerm(TMT6plex / 229.1629); N12(NGlycan / 2351.8508)	HexNAc(4)Hex(5)Fuc(3)NeuAc(1)	0.00068	0.0055	0	0	0	0	0.00011	0.00094	3.17	385.9	185.5	9.2	3	1500.35	1500.68	0.36	-1	4499.04	4500.04	Specific	12	>sp|P41222|PTGDS_HUMAN Prostaglandin-H2 D-isomerase OS=Homo sapiens GN=PTGDS PE=1 SV=1	178	69.4316	controllerType=0 controllerNumber=1 scan=17095		QEHF3_351_LR.17095.17095.4	high-energy collision-induced dissociation
978 | 555542	3	40	K.[+229.16293]TAVN[+2351.85075]C[+57.02146]SSDFDAC[+57.02146]LITK[+229.16293].A	K.TAVNCSSDFDACLITK.A	NTerm(TMT6plex / 229.1629); N4(NGlycan / 2351.8508); K16(TMT6plex / 229.1629)	HexNAc(4)Hex(5)Fuc(3)NeuAc(1)	1.4e-13	1.2e-12	0	0	0	0	3.3e-14	2.7e-13	12.84	868.2	575.4	8	3	1537.67	1538	0.04	-1	4610.98	4611.99	Specific	4	>sp|P13987|CD59_HUMAN CD59 glycoprotein OS=Homo sapiens GN=CD59 PE=1 SV=1	126	56.9747	controllerType=0 controllerNumber=1 scan=13899	C5(Carbamidomethyl / 57.0215); C12(Carbamidomethyl / 57.0215)	QEHF3_351_LR.13899.13899.3	high-energy collision-induced dissociation
979 | 556022	3	40	K.[+229.16293]TAVN[+2351.85075]C[+57.02146]SSDFDAC[+57.02146]LITK[+229.16293].A	K.TAVNCSSDFDACLITK.A	NTerm(TMT6plex / 229.1629); N4(NGlycan / 2351.8508); K16(TMT6plex / 229.1629)	HexNAc(4)Hex(5)Fuc(3)NeuAc(1)	6.5e-14	5.3e-13	0	0	0	0	1.4e-14	1.1e-13	13.19	859.3	642.2	9.2	4	1153.5	1153.75	0.32	-1	4610.98	4611.99	Specific	4	>sp|P13987|CD59_HUMAN CD59 glycoprotein OS=Homo sapiens GN=CD59 PE=1 SV=1	126	57.2744	controllerType=0 controllerNumber=1 scan=13976	C5(Carbamidomethyl / 57.0215); C12(Carbamidomethyl / 57.0215)	QEHF3_351_LR.13976.13976.4	high-energy collision-induced dissociation
980 | 555142	3	40	K.[+229.16293]TAVN[+2351.85075]C[+57.02146]SSDFDAC[+57.02146]LITK[+229.16293].A	K.TAVNCSSDFDACLITK.A	NTerm(TMT6plex / 229.1629); N4(NGlycan / 2351.8508); K16(TMT6plex / 229.1629)	HexNAc(4)Hex(5)Fuc(3)NeuAc(1)	4.5e-13	3.7e-12	0	0	0	0	8.9e-14	6.9e-13	12.34	847.4	631.3	9.2	4	1153.5	1153.75	2.22	-1	4610.99	4611.99	Specific	4	>sp|P13987|CD59_HUMAN CD59 glycoprotein OS=Homo sapiens GN=CD59 PE=1 SV=1	126	56.7595	controllerType=0 controllerNumber=1 scan=13844	C5(Carbamidomethyl / 57.0215); C12(Carbamidomethyl / 57.0215)	QEHF3_351_LR.13844.13844.4	high-energy collision-induced dissociation
981 | 554822	3	40	K.[+229.16293]TAVN[+2351.85075]C[+57.02146]SSDFDAC[+57.02146]LITK[+229.16293].A	K.TAVNCSSDFDACLITK.A	NTerm(TMT6plex / 229.1629); N4(NGlycan / 2351.8508); K16(TMT6plex / 229.1629)	HexNAc(4)Hex(5)Fuc(3)NeuAc(1)	1.4e-08	1.2e-07	0	0	0	0	1.9e-09	1.6e-08	7.84	637.7	418.9	9.2	3	1537.67	1538	0.36	-1	4610.98	4611.99	Specific	4	>sp|P13987|CD59_HUMAN CD59 glycoprotein OS=Homo sapiens GN=CD59 PE=1 SV=1	126	56.4386	controllerType=0 controllerNumber=1 scan=13762	C5(Carbamidomethyl / 57.0215); C12(Carbamidomethyl / 57.0215)	QEHF3_351_LR.13762.13762.3	high-energy collision-induced dissociation
982 | 556742	3	40	K.[+229.16293]TAVN[+2351.85075]C[+57.02146]SSDFDAC[+57.02146]LITK[+229.16293].A	K.TAVNCSSDFDACLITK.A	NTerm(TMT6plex / 229.1629); N4(NGlycan / 2351.8508); K16(TMT6plex / 229.1629)	HexNAc(4)Hex(5)Fuc(3)NeuAc(1)	0.00014	0.0011	0	0	0	0	2.1e-05	0.00018	3.85	410.1	270	9.2	4	1153.76	1153.75	4.67		4612.01	4611.99	Specific	4	>sp|P13987|CD59_HUMAN CD59 glycoprotein OS=Homo sapiens GN=CD59 PE=1 SV=1	126	57.7883	controllerType=0 controllerNumber=1 scan=14108	C5(Carbamidomethyl / 57.0215); C12(Carbamidomethyl / 57.0215)	QEHF3_351_LR.14108.14108.4	high-energy collision-induced dissociation
983 | 559382	3	40	K.[+229.16293]TAVN[+2351.85075]C[+57.02146]SSDFDAC[+57.02146]LITK[+229.16293].A	K.TAVNCSSDFDACLITK.A	NTerm(TMT6plex / 229.1629); N4(NGlycan / 2351.8508); K16(TMT6plex / 229.1629)	HexNAc(4)Hex(5)Fuc(3)NeuAc(1)	0.00039	0.0031	0	0	0	0	6.7e-05	0.00056	3.41	380.6	219.7	1.9	4	1153.75	1153.75	-1.58		4611.98	4611.99	Specific	4	>sp|P13987|CD59_HUMAN CD59 glycoprotein OS=Homo sapiens GN=CD59 PE=1 SV=1	126	59.4234	controllerType=0 controllerNumber=1 scan=14526	C5(Carbamidomethyl / 57.0215); C12(Carbamidomethyl / 57.0215)	QEHF3_351_LR.14526.14526.4	high-energy collision-induced dissociation
984 | 557542	3	40	K.[+229.16293]TAVN[+2351.85075]C[+57.02146]SSDFDAC[+57.02146]LITK[+229.16293].A	K.TAVNCSSDFDACLITK.A	NTerm(TMT6plex / 229.1629); N4(NGlycan / 2351.8508); K16(TMT6plex / 229.1629)	HexNAc(4)Hex(5)Fuc(3)NeuAc(1)	0.00014	0.0011	0	0	0	0	2.1e-05	0.00018	3.85	372.8	212.8	9.2	4	1153.5	1153.75	0.42	-1	4610.98	4611.99	Specific	4	>sp|P13987|CD59_HUMAN CD59 glycoprotein OS=Homo sapiens GN=CD59 PE=1 SV=1	126	58.3265	controllerType=0 controllerNumber=1 scan=14246	C5(Carbamidomethyl / 57.0215); C12(Carbamidomethyl / 57.0215)	QEHF3_351_LR.14246.14246.4	high-energy collision-induced dissociation
985 | 551062	3	40	K.[+229.16293]TAVN[+2351.85075]C[+57.02146]SSDFDAC[+57.02146]LITK[+229.16293].A	K.TAVNCSSDFDACLITK.A	NTerm(TMT6plex / 229.1629); N4(NGlycan / 2351.8508); K16(TMT6plex / 229.1629)	HexNAc(4)Hex(5)Fuc(3)NeuAc(1)	0.00015	0.0012	0	0	0	0	2.2e-05	0.00019	3.84	350.3	246.8	9.2	4	1153.75	1153.75	2.34		4612	4611.99	Specific	4	>sp|P13987|CD59_HUMAN CD59 glycoprotein OS=Homo sapiens GN=CD59 PE=1 SV=1	126	54.1185	controllerType=0 controllerNumber=1 scan=13170	C5(Carbamidomethyl / 57.0215); C12(Carbamidomethyl / 57.0215)	QEHF3_351_LR.13170.13170.4	high-energy collision-induced dissociation
1117 | 481219	5	145	K.[+229.16293]VC[+57.02146]QDC[+57.02146]PLLAPLN[+2351.85075]DTR.V	K.VCQDCPLLAPLNDTR.V	NTerm(TMT6plex / 229.1629); N12(NGlycan / 2351.8508)	HexNAc(4)Hex(5)Fuc(3)NeuAc(1)	0.00024	0.002	0	0	0	0	4.1e-05	0.00034	3.61	338.5	173.7	9.2	4	1088.97	1088.97	2.46		4352.87	4352.86	Specific	12	>sp|P02765|FETUA_HUMAN Alpha-2-HS-glycoprotein OS=Homo sapiens GN=AHSG PE=1 SV=1	71	58.8351	controllerType=0 controllerNumber=1 scan=14376	C2(Carbamidomethyl / 57.0215); C5(Carbamidomethyl / 57.0215)	QEHF3_351_LR.14376.14376.4	high-energy collision-induced dissociation
1176 | 777782	6	33	K.[+229.16293]TGVC[+57.02146]PELQADQN[+2351.85075]C[+57.02146]TQEC[+57.02146]VSDSEC[+57.02146]ADNLK[+229.16293].C	K.TGVCPELQADQNCTQECVSDSECADNLK.C	NTerm(TMT6plex / 229.1629); N12(NGlycan / 2351.8508); K28(TMT6plex / 229.1629)	HexNAc(4)Hex(5)Fuc(3)NeuAc(1)	3.9e-07	3.2e-06	0	0	0	0	2.9e-08	2.2e-07	6.41	502.7	482	0	4	1510.14	1510.38	6.26	-1	6037.53	6038.49	Specific	12	>sp|Q14508|WFDC2_HUMAN WAP four-disulfide core domain protein 2 OS=Homo sapiens GN=WFDC2 PE=1 SV=2	236	50.1694	controllerType=0 controllerNumber=1 scan=12159	C4(Carbamidomethyl / 57.0215); C13(Carbamidomethyl / 57.0215); C17(Carbamidomethyl / 57.0215); C23(Carbamidomethyl / 57.0215)	QEHF3_351_LR.12159.12159.4	high-energy collision-induced dissociation
1240 | 626942	8	83	R.[+229.16293]ADGTVNQIEGEATPVN[+2351.85075]LTEPAK[+229.16293].L	R.ADGTVNQIEGEATPVNLTEPAK.L	NTerm(TMT6plex / 229.1629); N16(NGlycan / 2351.8508); K22(TMT6plex / 229.1629)	HexNAc(4)Hex(5)Fuc(3)NeuAc(1)	3.6e-07	2.9e-06	0	0	0	0	2.5e-08	1.9e-07	6.45	522.8	456.3	11.9	4	1266.58	1266.83	3.6	-1	5063.31	5064.3	Specific	16	>sp|P05090|APOD_HUMAN Apolipoprotein D OS=Homo sapiens GN=APOD PE=1 SV=1	83	54.1379	controllerType=0 controllerNumber=1 scan=13175		QEHF3_351_LR.13175.13175.4	high-energy collision-induced dissociation
1457 | 480579	13	372	R.[+229.16293]LAN[+2351.85075]LTQGEDQYYLR.V	R.LANLTQGEDQYYLR.V	NTerm(TMT6plex / 229.1629); N3(NGlycan / 2351.8508)	HexNAc(4)Hex(5)Fuc(3)NeuAc(1)	0.0017	0.014	0	0.0053	0	0.0081	0.00025	0.0054	2.77	257.4	105.4	8.4	4	1066.97	1066.97	-0.2		4264.85	4264.85	Specific	3	>sp|P10909|CLUS_HUMAN Clusterin OS=Homo sapiens GN=CLU PE=1 SV=1	114	58.5302	controllerType=0 controllerNumber=1 scan=14298		QEHF3_351_LR.14298.14298.4	high-energy collision-induced dissociation
1495 | 538062	15	129	K.[+229.16293]EHEGAIYPDN[+2351.85075]TTDFQR.A	K.EHEGAIYPDNTTDFQR.A	NTerm(TMT6plex / 229.1629); N10(NGlycan / 2351.8508)	HexNAc(4)Hex(5)Fuc(3)NeuAc(1)	1e-09	8.1e-09	0	0	0	0	1.6e-10	1.3e-09	9	672.5	456.9	9.2	4	1118.97	1119.22	2.65	-1	4472.86	4473.85	Specific	10	>sp|P00450|CERU_HUMAN Ceruloplasmin OS=Homo sapiens GN=CP PE=1 SV=1	41	40.6374	controllerType=0 controllerNumber=1 scan=9717		QEHF3_351_LR.9717.9717.4	high-energy collision-induced dissociation
1557 | 712462	17	46	R.[+229.16293]C[+57.02146]LNWLDAQSGLASAPVSGAGN[+2351.85075]HSYC[+57.02146]R.N	R.CLNWLDAQSGLASAPVSGAGNHSYCR.N	NTerm(TMT6plex / 229.1629); N21(NGlycan / 2351.8508)	HexNAc(4)Hex(5)Fuc(3)NeuAc(1)	3.4e-11	2.7e-10	0	0	0	0	6.4e-12	5.1e-11	10.47	743.6	576.4	0	4	1343.58	1343.83	6.4	-1	5371.31	5372.28	Specific	21	>sp|Q96FE7|P3IP1_HUMAN Phosphoinositide-3-kinase-interacting protein 1 OS=Homo sapiens GN=PIK3IP1 PE=1 SV=2	303	61.5417	controllerType=0 controllerNumber=1 scan=15066	C1(Carbamidomethyl / 57.0215); C25(Carbamidomethyl / 57.0215)	QEHF3_351_LR.15066.15066.4	high-energy collision-induced dissociation
1558 | 712502	17	46	R.[+229.16293]C[+57.02146]LNWLDAQSGLASAPVSGAGN[+2351.85075]HSYC[+57.02146]R.N	R.CLNWLDAQSGLASAPVSGAGNHSYCR.N	NTerm(TMT6plex / 229.1629); N21(NGlycan / 2351.8508)	HexNAc(4)Hex(5)Fuc(3)NeuAc(1)	1.8e-07	1.5e-06	0	0	0	0	1.6e-08	1.2e-07	6.74	448.3	444.8	0	6	896.053	896.22	1.21	-1	5371.28	5372.28	Specific	21	>sp|Q96FE7|P3IP1_HUMAN Phosphoinositide-3-kinase-interacting protein 1 OS=Homo sapiens GN=PIK3IP1 PE=1 SV=2	303	61.561	controllerType=0 controllerNumber=1 scan=15071	C1(Carbamidomethyl / 57.0215); C25(Carbamidomethyl / 57.0215)	QEHF3_351_LR.15071.15071.6	high-energy collision-induced dissociation
1593 | 495859	20	466	K.[+229.16293]VPGN[+2351.85075]VTAVLGETLK[+229.16293].V	K.VPGNVTAVLGETLK.V	NTerm(TMT6plex / 229.1629); N4(NGlycan / 2351.8508); K14(TMT6plex / 229.1629)	HexNAc(4)Hex(5)Fuc(3)NeuAc(1)	8.3e-05	0.00067	0	0	0	0	1.2e-05	0.0001	4.08	454.6	280.6	5.3	4	1052.5	1052.75	-0.61	-1	4206.97	4207.98	Specific	4	>sp|P01833|PIGR_HUMAN Polymeric immunoglobulin receptor OS=Homo sapiens GN=PIGR PE=1 SV=4	56	68.748	controllerType=0 controllerNumber=1 scan=16918		QEHF3_351_LR.16918.16918.4	high-energy collision-induced dissociation
1641 | 486219	24	55	K.[+229.16293]AFN[+2351.85075]STLPTMAQMEK[+229.16293].A	K.AFNSTLPTMAQMEK.A	NTerm(TMT6plex / 229.1629); N3(NGlycan / 2351.8508); K14(TMT6plex / 229.1629)	HexNAc(4)Hex(5)Fuc(3)NeuAc(1)	4.5e-10	3.7e-09	0	0	0	0	7.8e-11	6.2e-10	9.34	662.3	403.6	9.2	4	1095.24	1095.49	2.97	-1	4377.93	4378.92	Specific	3	>sp|P16070|CD44_HUMAN CD44 antigen OS=Homo sapiens GN=CD44 PE=1 SV=3	135	61.9869	controllerType=0 controllerNumber=1 scan=15180		QEHF3_351_LR.15180.15180.4	high-energy collision-induced dissociation
1642 | 485179	24	55	K.[+229.16293]AFN[+2351.85075]STLPTMAQMEK[+229.16293].A	K.AFNSTLPTMAQMEK.A	NTerm(TMT6plex / 229.1629); N3(NGlycan / 2351.8508); K14(TMT6plex / 229.1629)	HexNAc(4)Hex(5)Fuc(3)NeuAc(1)	8.3e-07	6.7e-06	0	0	0	0	7e-08	5.5e-07	6.08	594.2	372.7	9.2	4	1095.24	1095.49	1.41	-1	4377.92	4378.92	Specific	3	>sp|P16070|CD44_HUMAN CD44 antigen OS=Homo sapiens GN=CD44 PE=1 SV=3	135	61.4203	controllerType=0 controllerNumber=1 scan=15035		QEHF3_351_LR.15035.15035.4	high-energy collision-induced dissociation
1823 | 306991	28	593	K.M[+15.99492]AEVIGSKLN[+2351.85075]ISR.K	K.MAEVIGSKLNISR.K	M1(Oxidation / 15.9949); N10(NGlycan / 2351.8508)	HexNAc(4)Hex(5)Fuc(3)NeuAc(1)	0.0027	0.022	0	0.01	0	0.015	0.00034	0.01	2.57	365	81.4	81.4	3	1262.55	1262.55	0.78		3785.63	3785.63	Specific	10	>sp|Q9NU22|MDN1_HUMAN Midasin OS=Homo sapiens GN=MDN1 PE=1 SV=2	324	35.2216	controllerType=0 controllerNumber=1 scan=8340		QEHF3_351_LR.8340.8340.3	high-energy collision-induced dissociation
2036 | 577262	39	134	K.[+229.16293]EFGFAWPESLN[+2351.85075]C[+57.02146]SK[+229.16293].F	K.EFGFAWPESLNCSK.F	NTerm(TMT6plex / 229.1629); N11(NGlycan / 2351.8508); K14(TMT6plex / 229.1629)	HexNAc(4)Hex(5)Fuc(3)NeuAc(1)	6.6e-05	0.00054	0	0	0	0	8.9e-06	7.5e-05	4.18	487.4	300.4	9.2	4	1121.24	1121.24	0.31		4481.93	4481.92	Specific	11	>sp|Q9ULV1|FZD4_HUMAN Frizzled-4 OS=Homo sapiens GN=FZD4 PE=1 SV=2	341	70.4174	controllerType=0 controllerNumber=1 scan=17349	C12(Carbamidomethyl / 57.0215)	QEHF3_351_LR.17349.17349.4	high-energy collision-induced dissociation
2051 | 450827	42	118	R.GHVN[+2351.85075]ITRSGIEC[+57.02146]QLWR.S	R.GHVNITRSGIECQLWR.S	N4(NGlycan / 2351.8508)	HexNAc(4)Hex(5)Fuc(3)NeuAc(1)	0.0054	0.042	0	0.012	0	0.017	0.00042	0.012	2.27	349	60.2	9.2	4	1069.96	1070.21	0.55	-1	4276.83	4277.83	Specific	4	>sp|P00734|THRB_HUMAN Prothrombin OS=Homo sapiens GN=F2 PE=1 SV=2	42	35.3602	controllerType=0 controllerNumber=1 scan=8376	C12(Carbamidomethyl / 57.0215)	QEHF3_351_LR.8376.8376.4	high-energy collision-induced dissociation
2163 | 608382	47	231	K.DQNTPVVHPPPTPGSC[+57.02146]GHGGVVN[+2351.85075]ISK.P	K.DQNTPVVHPPPTPGSCGHGGVVNISK.P	N23(NGlycan / 2351.8508)	HexNAc(4)Hex(5)Fuc(3)NeuAc(1)	0.0016	0.013	0	0.0054	0	0.0083	0.00023	0.0054	2.8	250.4	83.7	0	4	1251.55	1251.54	3.69		5003.17	5003.15	Specific	23	>sp|Q6UX06|OLFM4_HUMAN Olfactomedin-4 OS=Homo sapiens GN=OLFM4 PE=1 SV=1	263	38.2727	controllerType=0 controllerNumber=1 scan=9114	C16(Carbamidomethyl / 57.0215)	QEHF3_351_LR.9114.9114.4	high-energy collision-induced dissociation
2181 | 556142	49	62	R.[+229.16293]IIVPLNNREN[+2351.85075]ISDPTSPLR.T	R.IIVPLNNRENISDPTSPLR.T	NTerm(TMT6plex / 229.1629); N10(NGlycan / 2351.8508)	HexNAc(4)Hex(5)Fuc(3)NeuAc(1)	0.00024	0.0019	0	0	0	0	3.9e-05	0.00032	3.63	412.1	253.4	9.2	4	1182.81	1183.05	3.8	-1	4728.21	4729.19	Specific	10	>sp|P01591|IGJ_HUMAN Immunoglobulin J chain OS=Homo sapiens GN=JCHAIN PE=1 SV=4	55	57.286	controllerType=0 controllerNumber=1 scan=13979		QEHF3_351_LR.13979.13979.4	high-energy collision-induced dissociation
2617 | 380660	62	39	K.N[+2351.85075]ITQIVGHSGC[+57.02146]EAK[+229.16293].S	K.NITQIVGHSGCEAK.S	N1(NGlycan / 2351.8508); K14(TMT6plex / 229.1629)	HexNAc(4)Hex(5)Fuc(3)NeuAc(1)	0.00059	0.0009	0	0	0	0	9.5e-05	0.00015	3.23	455.1	253.2	9.2	4	1024.2	1024.44	4.7	-1	4093.77	4094.76	Specific	1	>sp|P41271|NBL1_HUMAN Neuroblastoma suppressor of tumorigenicity 1 OS=Homo sapiens GN=NBL1 PE=1 SV=2	179	38.9256	controllerType=0 controllerNumber=1 scan=9280	C11(Carbamidomethyl / 57.0215)	QEHF3_351_LR.9280.9280.4	high-energy collision-induced dissociation
2675 | 496819	64	155	K.[+229.16293]FLN[+2351.85075]DTMAVYEAK[+229.16293].L	K.FLNDTMAVYEAK.L	NTerm(TMT6plex / 229.1629); N3(NGlycan / 2351.8508); K12(TMT6plex / 229.1629)	HexNAc(4)Hex(5)Fuc(3)NeuAc(1)	0.0022	0.0033	0	0	0	0	0.0003	0.00058	2.66	324.5	98	5.8	4	1053.47	1053.72	-0.48	-1	4210.84	4211.85	Specific	3	>sp|P29622|KAIN_HUMAN Kallistatin OS=Homo sapiens GN=SERPINA4 PE=1 SV=3	165	69.6061	controllerType=0 controllerNumber=1 scan=17140		QEHF3_351_LR.17140.17140.4	high-energy collision-induced dissociation
109 | 623262	1	223	R.[+229.16293]C[+57.02146]NTAAPMWLN[+2205.79284]GTHPSSDEGIVSR.K	R.CNTAAPMWLNGTHPSSDEGIVSR.K	NTerm(TMT6plex / 229.1629); N10(NGlycan / 2205.7928)	HexNAc(4)Hex(5)Fuc(2)NeuAc(1)	0.00019	0.0016	0	0	0	0	3e-05	0.00025	3.72	379.1	177.9	1.2	4	1234.53	1234.53	5.55		4935.12	4935.09	Specific	10	>sp|P07911|UROM_HUMAN Uromodulin OS=Homo sapiens GN=UMOD PE=1 SV=1	98	51.5904	controllerType=0 controllerNumber=1 scan=12527	C1(Carbamidomethyl / 57.0215)	QEHF3_351_LR.12527.12527.4	high-energy collision-induced dissociation
751 | 492259	2	67	K.[+229.16293]SVVAPATDGGLN[+2205.79284]LTSTFLR.K	K.SVVAPATDGGLNLTSTFLR.K	NTerm(TMT6plex / 229.1629); N12(NGlycan / 2205.7928)	HexNAc(4)Hex(5)Fuc(2)NeuAc(1)	7.7e-09	6.2e-08	0	0	0	0	9.9e-10	8.4e-09	8.12	628.5	434.8	25.9	4	1089.26	1089.25	6.02		4354.01	4353.98	Specific	12	>sp|P41222|PTGDS_HUMAN Prostaglandin-H2 D-isomerase OS=Homo sapiens GN=PTGDS PE=1 SV=1	178	65.7766	controllerType=0 controllerNumber=1 scan=16151		QEHF3_351_LR.16151.16151.4	high-energy collision-induced dissociation
752 | 492339	2	67	K.[+229.16293]SVVAPATDGGLN[+2205.79284]LTSTFLR.K	K.SVVAPATDGGLNLTSTFLR.K	NTerm(TMT6plex / 229.1629); N12(NGlycan / 2205.7928)	HexNAc(4)Hex(5)Fuc(2)NeuAc(1)	0.00037	0.003	0	0	0	0	6.4e-05	0.00054	3.43	433.8	246.7	23	3	1452	1452	0.51		4353.98	4353.98	Specific	12	>sp|P41222|PTGDS_HUMAN Prostaglandin-H2 D-isomerase OS=Homo sapiens GN=PTGDS PE=1 SV=1	178	65.7927	controllerType=0 controllerNumber=1 scan=16155		QEHF3_351_LR.16155.16155.3	high-energy collision-induced dissociation
1002 | 555422	3	40	K.[+229.16293]TAVN[+2205.79284]C[+57.02146]SSDFDAC[+57.02146]LITK[+229.16293].A	K.TAVNCSSDFDACLITK.A	NTerm(TMT6plex / 229.1629); N4(NGlycan / 2205.7928); K16(TMT6plex / 229.1629)	HexNAc(4)Hex(5)Fuc(2)NeuAc(1)	1.8e-10	1.4e-09	0	0	0	0	3.3e-11	2.5e-10	9.76	713.2	479	21	3	1489.32	1489.31	1.98		4465.94	4465.93	Specific	4	>sp|P13987|CD59_HUMAN CD59 glycoprotein OS=Homo sapiens GN=CD59 PE=1 SV=1	126	56.8378	controllerType=0 controllerNumber=1 scan=13864	C5(Carbamidomethyl / 57.0215); C12(Carbamidomethyl / 57.0215)	QEHF3_351_LR.13864.13864.3	high-energy collision-induced dissociation
1003 | 551662	3	40	K.[+229.16293]TAVN[+2205.79284]C[+57.02146]SSDFDAC[+57.02146]LITK[+229.16293].A	K.TAVNCSSDFDACLITK.A	NTerm(TMT6plex / 229.1629); N4(NGlycan / 2205.7928); K16(TMT6plex / 229.1629)	HexNAc(4)Hex(5)Fuc(2)NeuAc(1)	1.5e-09	1.3e-08	0	0	0	0	2.4e-10	2e-09	8.81	656.9	444.4	24.4	3	1489.32	1489.31	4.93		4465.95	4465.93	Specific	4	>sp|P13987|CD59_HUMAN CD59 glycoprotein OS=Homo sapiens GN=CD59 PE=1 SV=1	126	54.3816	controllerType=0 controllerNumber=1 scan=13237	C5(Carbamidomethyl / 57.0215); C12(Carbamidomethyl / 57.0215)	QEHF3_351_LR.13237.13237.3	high-energy collision-induced dissociation
1004 | 555102	3	40	K.[+229.16293]TAVN[+2205.79284]C[+57.02146]SSDFDAC[+57.02146]LITK[+229.16293].A	K.TAVNCSSDFDACLITK.A	NTerm(TMT6plex / 229.1629); N4(NGlycan / 2205.7928); K16(TMT6plex / 229.1629)	HexNAc(4)Hex(5)Fuc(2)NeuAc(1)	2.7e-05	0.00022	0	0	0	0	2.9e-06	2.4e-05	4.57	479.2	366.5	1.2	4	1116.99	1117.24	7.17	-1	4464.96	4465.93	Specific	4	>sp|P13987|CD59_HUMAN CD59 glycoprotein OS=Homo sapiens GN=CD59 PE=1 SV=1	126	56.689	controllerType=0 controllerNumber=1 scan=13826	C5(Carbamidomethyl / 57.0215); C12(Carbamidomethyl / 57.0215)	QEHF3_351_LR.13826.13826.4	high-energy collision-induced dissociation
1005 | 551262	3	40	K.[+229.16293]TAVN[+2205.79284]C[+57.02146]SSDFDAC[+57.02146]LITK[+229.16293].A	K.TAVNCSSDFDACLITK.A	NTerm(TMT6plex / 229.1629); N4(NGlycan / 2205.7928); K16(TMT6plex / 229.1629)	HexNAc(4)Hex(5)Fuc(2)NeuAc(1)	6e-05	0.00049	0	0	0	0	7.6e-06	6.4e-05	4.22	422.9	263.8	18	4	1116.99	1117.24	4.11	-1	4464.94	4465.93	Specific	4	>sp|P13987|CD59_HUMAN CD59 glycoprotein OS=Homo sapiens GN=CD59 PE=1 SV=1	126	54.2359	controllerType=0 controllerNumber=1 scan=13200	C5(Carbamidomethyl / 57.0215); C12(Carbamidomethyl / 57.0215)	QEHF3_351_LR.13200.13200.4	high-energy collision-induced dissociation
1099 | 552742	5	144	R.[+229.16293]K[+229.16293]VC[+57.02146]QDC[+57.02146]PLLAPLN[+2205.79284]DTR.V	R.KVCQDCPLLAPLNDTR.V	NTerm(TMT6plex / 229.1629); K1(TMT6plex / 229.1629); N13(NGlycan / 2205.7928)	HexNAc(4)Hex(5)Fuc(2)NeuAc(1)	1.9e-08	1.6e-07	0	0	0	0	2.6e-09	2.1e-08	7.72	651.2	323.5	1.2	4	1141.52	1141.77	2.06	-1	4563.07	4564.06	Specific	13	>sp|P02765|FETUA_HUMAN Alpha-2-HS-glycoprotein OS=Homo sapiens GN=AHSG PE=1 SV=1	71	55.1671	controllerType=0 controllerNumber=1 scan=13437	C3(Carbamidomethyl / 57.0215); C6(Carbamidomethyl / 57.0215)	QEHF3_351_LR.13437.13437.4	high-energy collision-induced dissociation
1125 | 481899	5	145	K.[+229.16293]VC[+57.02146]QDC[+57.02146]PLLAPLN[+2205.79284]DTR.V	K.VCQDCPLLAPLNDTR.V	NTerm(TMT6plex / 229.1629); N12(NGlycan / 2205.7928)	HexNAc(4)Hex(5)Fuc(2)NeuAc(1)	1e-10	8.1e-10	0	0	0	0	2.2e-11	1.8e-10	10	700.3	466.9	5.2	3	1402.61	1402.94	1.78	-1	4205.81	4206.8	Specific	12	>sp|P02765|FETUA_HUMAN Alpha-2-HS-glycoprotein OS=Homo sapiens GN=AHSG PE=1 SV=1	71	59.2948	controllerType=0 controllerNumber=1 scan=14493	C2(Carbamidomethyl / 57.0215); C5(Carbamidomethyl / 57.0215)	QEHF3_351_LR.14493.14493.3	high-energy collision-induced dissociation
1126 | 481379	5	145	K.[+229.16293]VC[+57.02146]QDC[+57.02146]PLLAPLN[+2205.79284]DTR.V	K.VCQDCPLLAPLNDTR.V	NTerm(TMT6plex / 229.1629); N12(NGlycan / 2205.7928)	HexNAc(4)Hex(5)Fuc(2)NeuAc(1)	6.5e-09	5.3e-08	0	0	0	0	6.4e-10	5.4e-09	8.19	619.7	417.8	1.2	4	1052.21	1052.46	1.21	-1	4205.8	4206.8	Specific	12	>sp|P02765|FETUA_HUMAN Alpha-2-HS-glycoprotein OS=Homo sapiens GN=AHSG PE=1 SV=1	71	58.9496	controllerType=0 controllerNumber=1 scan=14405	C2(Carbamidomethyl / 57.0215); C5(Carbamidomethyl / 57.0215)	QEHF3_351_LR.14405.14405.4	high-energy collision-induced dissociation
1127 | 482179	5	145	K.[+229.16293]VC[+57.02146]QDC[+57.02146]PLLAPLN[+2205.79284]DTR.V	K.VCQDCPLLAPLNDTR.V	NTerm(TMT6plex / 229.1629); N12(NGlycan / 2205.7928)	HexNAc(4)Hex(5)Fuc(2)NeuAc(1)	6.5e-09	5.3e-08	0	0	0	0	6.8e-10	5.7e-09	8.19	601.6	438.1	1.2	4	1052.21	1052.46	1.21	-1	4205.8	4206.8	Specific	12	>sp|P02765|FETUA_HUMAN Alpha-2-HS-glycoprotein OS=Homo sapiens GN=AHSG PE=1 SV=1	71	59.467	controllerType=0 controllerNumber=1 scan=14537	C2(Carbamidomethyl / 57.0215); C5(Carbamidomethyl / 57.0215)	QEHF3_351_LR.14537.14537.4	high-energy collision-induced dissociation
1143 | 642582	5	166	K.[+229.16293]AALAAFNAQNN[+2205.79284]GSNFQLEEISR.A	K.AALAAFNAQNNGSNFQLEEISR.A	NTerm(TMT6plex / 229.1629); N11(NGlycan / 2205.7928)	HexNAc(4)Hex(5)Fuc(2)NeuAc(1)	3.2e-12	2.6e-11	0	0	0	0	5.7e-13	4.7e-12	11.49	761.4	550.9	3.3	4	1200.53	1200.78	-0.75	-1	4799.1	4800.11	Specific	11	>sp|P02765|FETUA_HUMAN Alpha-2-HS-glycoprotein OS=Homo sapiens GN=AHSG PE=1 SV=1	71	63.2614	controllerType=0 controllerNumber=1 scan=15505		QEHF3_351_LR.15505.15505.4	high-energy collision-induced dissociation
1144 | 641262	5	166	K.[+229.16293]AALAAFNAQNN[+2205.79284]GSNFQLEEISR.A	K.AALAAFNAQNNGSNFQLEEISR.A	NTerm(TMT6plex / 229.1629); N11(NGlycan / 2205.7928)	HexNAc(4)Hex(5)Fuc(2)NeuAc(1)	1.7e-11	1.3e-10	0	0	0	0	3.4e-12	2.8e-11	10.78	744.5	516.8	1.2	4	1200.53	1200.78	2.19	-1	4799.12	4800.11	Specific	11	>sp|P02765|FETUA_HUMAN Alpha-2-HS-glycoprotein OS=Homo sapiens GN=AHSG PE=1 SV=1	71	62.7511	controllerType=0 controllerNumber=1 scan=15375		QEHF3_351_LR.15375.15375.4	high-energy collision-induced dissociation
1145 | 641982	5	166	K.[+229.16293]AALAAFNAQNN[+2205.79284]GSNFQLEEISR.A	K.AALAAFNAQNNGSNFQLEEISR.A	NTerm(TMT6plex / 229.1629); N11(NGlycan / 2205.7928)	HexNAc(4)Hex(5)Fuc(2)NeuAc(1)	3.8e-06	3.1e-05	0	0	0	0	3.7e-07	3.2e-06	5.42	324.7	296.9	12.3	6	800.859	800.857	1.72		4800.12	4800.11	Specific	11	>sp|P02765|FETUA_HUMAN Alpha-2-HS-glycoprotein OS=Homo sapiens GN=AHSG PE=1 SV=1	71	62.9877	controllerType=0 controllerNumber=1 scan=15435		QEHF3_351_LR.15435.15435.6	high-energy collision-induced dissociation
1208 | 585982	7	268	K.[+229.16293]YLGN[+2205.79284]ATAIFFLPDEGK[+229.16293].L	K.YLGNATAIFFLPDEGK.L	NTerm(TMT6plex / 229.1629); N4(NGlycan / 2205.7928); K16(TMT6plex / 229.1629)	HexNAc(4)Hex(5)Fuc(2)NeuAc(1)	6.5e-15	5.3e-14	0	0	0	0	2e-15	1.6e-14	14.19	915.5	744.7	0.9	4	1105.51	1105.76	0.23	-1	4419.01	4420.01	Specific	4	>sp|P01009|A1AT_HUMAN Alpha-1-antitrypsin OS=Homo sapiens GN=SERPINA1 PE=1 SV=3	47	77.959	controllerType=0 controllerNumber=1 scan=19289		QEHF3_351_LR.19289.19289.4	high-energy collision-induced dissociation
1209 | 585422	7	268	K.[+229.16293]YLGN[+2205.79284]ATAIFFLPDEGK[+229.16293].L	K.YLGNATAIFFLPDEGK.L	NTerm(TMT6plex / 229.1629); N4(NGlycan / 2205.7928); K16(TMT6plex / 229.1629)	HexNAc(4)Hex(5)Fuc(2)NeuAc(1)	5.2e-05	0.00042	0	0	0	0	6.5e-06	5.4e-05	4.29	533.2	345.6	5.2	3	1473.68	1474.01	0.3	-1	4419.01	4420.01	Specific	4	>sp|P01009|A1AT_HUMAN Alpha-1-antitrypsin OS=Homo sapiens GN=SERPINA1 PE=1 SV=3	47	77.4751	controllerType=0 controllerNumber=1 scan=19165		QEHF3_351_LR.19165.19165.3	high-energy collision-induced dissociation
1287 | 408961	9	289	K.[+229.16293]LNAENN[+2205.79284]ATFYFK[+229.16293].I	K.LNAENNATFYFK.I	NTerm(TMT6plex / 229.1629); N6(NGlycan / 2205.7928); K12(TMT6plex / 229.1629)	HexNAc(4)Hex(5)Fuc(2)NeuAc(1)	1.8e-07	1.5e-06	0	0	0	0	1.7e-08	1.3e-07	6.74	600.2	308.5	5.2	3	1365.61	1365.94	5.02	-1	4094.83	4095.81	Specific	6	>sp|P01042|KNG1_HUMAN Kininogen-1 OS=Homo sapiens GN=KNG1 PE=1 SV=2	50	60.3596	controllerType=0 controllerNumber=1 scan=14765		QEHF3_351_LR.14765.14765.3	high-energy collision-induced dissociation
1288 | 408841	9	289	K.[+229.16293]LNAENN[+2205.79284]ATFYFK[+229.16293].I	K.LNAENNATFYFK.I	NTerm(TMT6plex / 229.1629); N6(NGlycan / 2205.7928); K12(TMT6plex / 229.1629)	HexNAc(4)Hex(5)Fuc(2)NeuAc(1)	1.3e-05	0.00011	0	0	0	0	1.2e-06	1e-05	4.89	563.7	331.2	1.2	4	1024.46	1024.71	1.04	-1	4094.81	4095.81	Specific	6	>sp|P01042|KNG1_HUMAN Kininogen-1 OS=Homo sapiens GN=KNG1 PE=1 SV=2	50	60.3015	controllerType=0 controllerNumber=1 scan=14750		QEHF3_351_LR.14750.14750.4	high-energy collision-induced dissociation
1296 | 485459	10	421	K.[+229.16293]C[+57.02146]GLVPVLAENYN[+2205.79284]K[+229.16293].S	K.CGLVPVLAENYNK.S	NTerm(TMT6plex / 229.1629); N12(NGlycan / 2205.7928); K13(TMT6plex / 229.1629)	HexNAc(4)Hex(5)Fuc(2)NeuAc(1)	1.4e-08	1.2e-07	0	0	0	0	1.9e-09	1.6e-08	7.84	633.2	459.9	5.2	3	1380.63	1380.96	1.15	-1	4139.87	4140.87	Specific	12	>sp|P02787|TRFE_HUMAN Serotransferrin OS=Homo sapiens GN=TF PE=1 SV=3	72	61.5145	controllerType=0 controllerNumber=1 scan=15059	C1(Carbamidomethyl / 57.0215)	QEHF3_351_LR.15059.15059.3	high-energy collision-induced dissociation
1297 | 485299	10	421	K.[+229.16293]C[+57.02146]GLVPVLAENYN[+2205.79284]K[+229.16293].S	K.CGLVPVLAENYNK.S	NTerm(TMT6plex / 229.1629); N12(NGlycan / 2205.7928); K13(TMT6plex / 229.1629)	HexNAc(4)Hex(5)Fuc(2)NeuAc(1)	6.5e-09	5.3e-08	0	0	0	0	7.1e-10	6e-09	8.19	620.1	487.8	1.2	4	1035.72	1035.97	1.22	-1	4139.87	4140.87	Specific	12	>sp|P02787|TRFE_HUMAN Serotransferrin OS=Homo sapiens GN=TF PE=1 SV=3	72	61.4592	controllerType=0 controllerNumber=1 scan=15045	C1(Carbamidomethyl / 57.0215)	QEHF3_351_LR.15045.15045.4	high-energy collision-induced dissociation
1314 | 639862	10	622	R.[+229.16293]QQQHLFGSN[+2205.79284]VTDC[+57.02146]SGNFC[+57.02146]LFR.S	R.QQQHLFGSNVTDCSGNFCLFR.S	NTerm(TMT6plex / 229.1629); N9(NGlycan / 2205.7928)	HexNAc(4)Hex(5)Fuc(2)NeuAc(1)	3.2e-12	2.6e-11	0	0	0	0	5e-13	4.1e-12	11.49	761.4	555.6	1.2	4	1238.03	1238.28	5.58	-1	4949.1	4950.08	Specific	9	>sp|P02787|TRFE_HUMAN Serotransferrin OS=Homo sapiens GN=TF PE=1 SV=3	72	62.1464	controllerType=0 controllerNumber=1 scan=15221	C13(Carbamidomethyl / 57.0215); C18(Carbamidomethyl / 57.0215)	QEHF3_351_LR.15221.15221.4	high-energy collision-induced dissociation
1460 | 406641	13	372	R.[+229.16293]LAN[+2205.79284]LTQGEDQYYLR.V	R.LANLTQGEDQYYLR.V	NTerm(TMT6plex / 229.1629); N3(NGlycan / 2205.7928)	HexNAc(4)Hex(5)Fuc(2)NeuAc(1)	0.00021	0.0017	0	0	0	0	3.4e-05	0.00029	3.68	346.1	202.2	5.2	3	1373.27	1373.6	3.57	-1	4117.8	4118.79	Specific	3	>sp|P10909|CLUS_HUMAN Clusterin OS=Homo sapiens GN=CLU PE=1 SV=1	114	58.9292	controllerType=0 controllerNumber=1 scan=14400		QEHF3_351_LR.14400.14400.3	high-energy collision-induced dissociation
1468 | 325573	14	181	R.[+229.16293]SWPAVGN[+2205.79284]C[+57.02146]SSALR.W	R.SWPAVGNCSSALR.W	NTerm(TMT6plex / 229.1629); N7(NGlycan / 2205.7928)	HexNAc(4)Hex(5)Fuc(2)NeuAc(1)	0.00026	0.0021	0	0	0	0	4.4e-05	0.00036	3.58	460.8	266.3	266.3	3	1280.55	1280.55	2.71		3839.64	3839.62	Specific	7	>sp|P02790|HEMO_HUMAN Hemopexin OS=Homo sapiens GN=HPX PE=1 SV=2	74	50.8396	controllerType=0 controllerNumber=1 scan=12335	C8(Carbamidomethyl / 57.0215)	QEHF3_351_LR.12335.12335.3	high-energy collision-induced dissociation
1480 | 485939	14	447	K.[+229.16293]ALPQPQN[+2205.79284]VTSLLGC[+57.02146]TH.-	K.ALPQPQNVTSLLGCTH.-	NTerm(TMT6plex / 229.1629); N7(NGlycan / 2205.7928)	HexNAc(4)Hex(5)Fuc(2)NeuAc(1)	6.5e-16	5.3e-15	0	0	0	0	2e-16	1.6e-15	15.19	992.9	878.6	1.2	4	1043.21	1043.46	0.44	-1	4169.83	4170.84	Specific	7	>sp|P02790|HEMO_HUMAN Hemopexin OS=Homo sapiens GN=HPX PE=1 SV=2	74	61.8815	controllerType=0 controllerNumber=1 scan=15153	C14(Carbamidomethyl / 57.0215)	QEHF3_351_LR.15153.15153.4	high-energy collision-induced dissociation
1481 | 486299	14	447	K.[+229.16293]ALPQPQN[+2205.79284]VTSLLGC[+57.02146]TH.-	K.ALPQPQNVTSLLGCTH.-	NTerm(TMT6plex / 229.1629); N7(NGlycan / 2205.7928)	HexNAc(4)Hex(5)Fuc(2)NeuAc(1)	1.4e-13	1.2e-12	0	0	0	0	3.8e-14	3.1e-13	12.84	854.4	667.5	5.2	3	1390.62	1390.95	0.37	-1	4169.83	4170.84	Specific	7	>sp|P02790|HEMO_HUMAN Hemopexin OS=Homo sapiens GN=HPX PE=1 SV=2	74	62.0148	controllerType=0 controllerNumber=1 scan=15187	C14(Carbamidomethyl / 57.0215)	QEHF3_351_LR.15187.15187.3	high-energy collision-induced dissociation
1482 | 484939	14	447	K.[+229.16293]ALPQPQN[+2205.79284]VTSLLGC[+57.02146]TH.-	K.ALPQPQNVTSLLGCTH.-	NTerm(TMT6plex / 229.1629); N7(NGlycan / 2205.7928)	HexNAc(4)Hex(5)Fuc(2)NeuAc(1)	6.5e-12	5.3e-11	0	0	0	0	1.3e-12	1e-11	11.19	786.7	652.9	15.6	4	1043.21	1043.46	1.26	-1	4169.84	4170.84	Specific	7	>sp|P02790|HEMO_HUMAN Hemopexin OS=Homo sapiens GN=HPX PE=1 SV=2	74	61.3379	controllerType=0 controllerNumber=1 scan=15014	C14(Carbamidomethyl / 57.0215)	QEHF3_351_LR.15014.15014.4	high-energy collision-induced dissociation
1483 | 486459	14	447	K.[+229.16293]ALPQPQN[+2205.79284]VTSLLGC[+57.02146]TH.-	K.ALPQPQNVTSLLGCTH.-	NTerm(TMT6plex / 229.1629); N7(NGlycan / 2205.7928)	HexNAc(4)Hex(5)Fuc(2)NeuAc(1)	1e-08	8.1e-08	0	0	0	0	1.5e-09	1.2e-08	8	633.3	484.8	5.2	3	1390.62	1390.95	2.04	-1	4169.84	4170.84	Specific	7	>sp|P02790|HEMO_HUMAN Hemopexin OS=Homo sapiens GN=HPX PE=1 SV=2	74	62.2014	controllerType=0 controllerNumber=1 scan=15235	C14(Carbamidomethyl / 57.0215)	QEHF3_351_LR.15235.15235.3	high-energy collision-induced dissociation
1489 | 386260	14	447	K.[+229.16293]ALPQPQN[+2205.79284]VTSLLGC[+57.02146]T.H	K.ALPQPQNVTSLLGCT.H	NTerm(TMT6plex / 229.1629); N7(NGlycan / 2205.7928)	HexNAc(4)Hex(5)Fuc(2)NeuAc(1)	3.4e-05	0.00027	0	0	0	0	4.2e-06	3.5e-05	4.47	233.6	169.9	1.2	4	1008.95	1009.2	5.92	-1	4032.8	4033.78	CRagged	7	>sp|P02790|HEMO_HUMAN Hemopexin OS=Homo sapiens GN=HPX PE=1 SV=2	74	42.6211	controllerType=0 controllerNumber=1 scan=10233	C14(Carbamidomethyl / 57.0215)	QEHF3_351_LR.10233.10233.3	high-energy collision-induced dissociation
1544 | 479459	16	67	K.[+229.16293]QVHFFVN[+2205.79284]ASDVDNVK[+229.16293].A	K.QVHFFVNASDVDNVK.A	NTerm(TMT6plex / 229.1629); N7(NGlycan / 2205.7928); K15(TMT6plex / 229.1629)	HexNAc(4)Hex(5)Fuc(2)NeuAc(1)	1.6e-08	1.3e-07	0	0	0	0	2.2e-09	1.8e-08	7.81	639.9	422.8	3.4	4	1096.24	1096.5	-3.19	-1	4381.95	4382.97	Specific	7	>sp|Q96IY4|CBPB2_HUMAN Carboxypeptidase B2 OS=Homo sapiens GN=CPB2 PE=1 SV=2	305	57.6253	controllerType=0 controllerNumber=1 scan=14066		QEHF3_351_LR.14066.14066.4	high-energy collision-induced dissociation
1927 | 254052	31	121	R.[+229.16293]FGC[+57.02146]EIENN[+2205.79284]R.S	R.FGCEIENNR.S	NTerm(TMT6plex / 229.1629); N8(NGlycan / 2205.7928)	HexNAc(4)Hex(5)Fuc(2)NeuAc(1)	0.0019	0.015	0	0.0062	0	0.0096	0.00028	0.0063	2.72	334.1	172.6	172.6	3	1191.81	1191.82	-7.41		3573.42	3573.45	Specific	8	>sp|P25311|ZA2G_HUMAN Zinc-alpha-2-glycoprotein OS=Homo sapiens GN=AZGP1 PE=1 SV=2	160	41.4691	controllerType=0 controllerNumber=1 scan=9931	C3(Carbamidomethyl / 57.0215)	QEHF3_351_LR.9931.9931.3	high-energy collision-induced dissociation
2037 | 498899	39	134	K.[+229.16293]EFGFAWPESLN[+2205.79284]C[+57.02146]SK[+229.16293].F	K.EFGFAWPESLNCSK.F	NTerm(TMT6plex / 229.1629); N11(NGlycan / 2205.7928); K14(TMT6plex / 229.1629)	HexNAc(4)Hex(5)Fuc(2)NeuAc(1)	4.5e-09	3.7e-08	0	0	0	0	5.4e-10	4.6e-09	8.34	611.4	420.8	1.2	4	1084.47	1084.72	2.73	-1	4334.87	4335.87	Specific	11	>sp|Q9ULV1|FZD4_HUMAN Frizzled-4 OS=Homo sapiens GN=FZD4 PE=1 SV=2	341	70.9574	controllerType=0 controllerNumber=1 scan=17488	C12(Carbamidomethyl / 57.0215)	QEHF3_351_LR.17488.17488.4	high-energy collision-induced dissociation
2742 | 548342	66	19	R.[+229.16293]IDQDN[+2205.79284]SSFDSLSPEPK[+229.16293].S	R.IDQDNSSFDSLSPEPK.S	NTerm(TMT6plex / 229.1629); N5(NGlycan / 2205.7928); K16(TMT6plex / 229.1629)	HexNAc(4)Hex(5)Fuc(2)NeuAc(1)	0.0015	0.0023	0	0	0	0	0.00022	0.0004	2.83	266.2	153	17.6	4	1111.24	1111.49	7.24	-1	4441.96	4442.93	Specific	5	>sp|Q9Y5C1|ANGL3_HUMAN Angiopoietin-related protein 3 OS=Homo sapiens GN=ANGPTL3 PE=1 SV=1	350	51.7389	controllerType=0 controllerNumber=1 scan=12565		QEHF3_351_LR.12565.12565.4	high-energy collision-induced dissociation
2749 | 384900	66	289	R.IDGSQNFN[+2205.79284]ETWENYK.Y	R.IDGSQNFNETWENYK.Y	N8(NGlycan / 2205.7928)	HexNAc(4)Hex(5)Fuc(2)NeuAc(1)	0.0023	0.0035	0	0	0	0	0.0003	0.00062	2.64	250.2	154.2	1.2	4	1013.16	1013.41	0.46	-1	4049.6	4050.6	Specific	8	>sp|Q9Y5C1|ANGL3_HUMAN Angiopoietin-related protein 3 OS=Homo sapiens GN=ANGPTL3 PE=1 SV=1	350	41.4767	controllerType=0 controllerNumber=1 scan=9933		QEHF3_351_LR.9933.9933.4	high-energy collision-induced dissociation
3300 | 460227	90	27	K.[+229.16293]VTAC[+57.02146]HSSQPN[+2205.79284]ATLYK[+229.16293].M	K.VTACHSSQPNATLYK.M	NTerm(TMT6plex / 229.1629); N10(NGlycan / 2205.7928); K15(TMT6plex / 229.1629)	HexNAc(4)Hex(5)Fuc(2)NeuAc(1)	0.0021	0.0029	0	0	0	0	0.00029	0.0005	2.67	357.3	186.3	1.2	4	1085.74	1085.99	1.98	-1	4339.93	4340.92	Specific	10	>sp|P05543|THBG_HUMAN Thyroxine-binding globulin OS=Homo sapiens GN=SERPINA7 PE=1 SV=2	90	40.5554	controllerType=0 controllerNumber=1 scan=9696	C4(Carbamidomethyl / 57.0215)	QEHF3_351_LR.9696.9696.4	high-energy collision-induced dissociation
1038 | 477099	3	40	K.[+229.16293]TAVN[+1914.69743]C[+57.02146]SSDFDAC[+57.02146]LITK[+229.16293].A	K.TAVNCSSDFDACLITK.A	NTerm(TMT6plex / 229.1629); N4(NGlycan / 1914.6974); K16(TMT6plex / 229.1629)	HexNAc(4)Hex(5)Fuc(2)	0.00033	0.0027	0	0	0	0	5.6e-05	0.00047	3.48	303.6	186.7	186.7	4	1044.72	1044.46	3.77	1	4175.85	4174.83	Specific	4	>sp|P13987|CD59_HUMAN CD59 glycoprotein OS=Homo sapiens GN=CD59 PE=1 SV=1	126	54.7517	controllerType=0 controllerNumber=1 scan=13331	C5(Carbamidomethyl / 57.0215); C12(Carbamidomethyl / 57.0215)	QEHF3_351_LR.13331.13331.4	high-energy collision-induced dissociation
1338 | 783982	11	247	R.[+229.16293]YFYN[+1914.69743]GTSMAC[+57.02146]ETFQYGGC[+57.02146]MGNGNNFVTEK[+229.16293].E	R.YFYNGTSMACETFQYGGCMGNGNNFVTEK.E	NTerm(TMT6plex / 229.1629); N4(NGlycan / 1914.6974); K29(TMT6plex / 229.1629)	HexNAc(4)Hex(5)Fuc(2)	0.0017	0.013	0	0.0053	0	0.0082	0.00024	0.0054	2.78	142.6	114.9	114.9	5	1145.08	1144.88	-0.61	1	5721.38	5720.38	Specific	4	>sp|P02760|AMBP_HUMAN Protein AMBP OS=Homo sapiens GN=AMBP PE=1 SV=1	69	55.3512	controllerType=0 controllerNumber=1 scan=13484	C10(Carbamidomethyl / 57.0215); C18(Carbamidomethyl / 57.0215)	QEHF3_351_LR.13484.13484.3	high-energy collision-induced dissociation
2679 | 340696	64	155	K.[+229.16293]FLN[+1914.69743]DTMAVYEAK[+229.16293].L	K.FLNDTMAVYEAK.L	NTerm(TMT6plex / 229.1629); N3(NGlycan / 1914.6974); K12(TMT6plex / 229.1629)	HexNAc(4)Hex(5)Fuc(2)	0.0065	0.0099	0	0.0011	0	0.0017	0.00045	0.0016	2.19	318.6	80.8	80.8	4	944.427	944.429	-2.39		3774.69	3774.7	Specific	3	>sp|P29622|KAIN_HUMAN Kallistatin OS=Homo sapiens GN=SERPINA4 PE=1 SV=3	165	66.7507	controllerType=0 controllerNumber=1 scan=16403		QEHF3_351_LR.16403.16403.4	high-energy collision-induced dissociation
3442 | 266824	98	212	K.[+229.16293]LN[+1914.69743]TSAGNVDIYK.K	K.LNTSAGNVDIYK.K	NTerm(TMT6plex / 229.1629); N2(NGlycan / 1914.6974)	HexNAc(4)Hex(5)Fuc(2)	0.0061	0.0082	0	0	0	0	0.00044	0.0013	2.22	256.2	131.9	131.9	3	1146.83	1146.85	-17.14		3438.47	3438.52	Specific	2	>sp|O15393|TMPS2_HUMAN Transmembrane protease serine 2 OS=Homo sapiens GN=TMPRSS2 PE=1 SV=3	17	52.0182	controllerType=0 controllerNumber=1 scan=12636		QEHF3_351_LR.12636.12636.3	high-energy collision-induced dissociation
501 | 719702	1	499	R.[+229.16293]FALLMTNC[+57.02146]YATPSSN[+2382.82018]ATDPLK[+229.16293].Y	R.FALLMTNCYATPSSNATDPLK.Y	NTerm(TMT6plex / 229.1629); N15(NGlycan / 2382.8202); K21(TMT6plex / 229.1629)	HexNAc(4)Hex(5)Fuc(1)NeuGc(2)	0.00029	0.0024	0	0	0	0	4.8e-05	0.0004	3.53	260.3	141.7	141.7	4	1289.84	1289.82	14.11		5156.32	5156.25	Specific	15	>sp|P07911|UROM_HUMAN Uromodulin OS=Homo sapiens GN=UMOD PE=1 SV=1	98	67.5185	controllerType=0 controllerNumber=1 scan=16601	C8(Carbamidomethyl / 57.0215)	QEHF3_351_LR.16601.16601.4	high-energy collision-induced dissociation
602 | 731702	2	67	K.[+229.16293]SVVAPATDGGLN[+2382.82018]LTSTFLRKNQC[+57.02146]ETR.T	K.SVVAPATDGGLNLTSTFLRKNQCETR.T	NTerm(TMT6plex / 229.1629); N12(NGlycan / 2382.8202)	HexNAc(4)Hex(5)Fuc(1)NeuGc(2)	0.00081	0.0066	0	0	0	0	0.00014	0.0011	3.09	291	281.8	281.8	4	1362.6	1362.61	-11.09		5447.36	5447.42	Specific	12	>sp|P41222|PTGDS_HUMAN Prostaglandin-H2 D-isomerase OS=Homo sapiens GN=PTGDS PE=1 SV=1	178	73.0171	controllerType=0 controllerNumber=1 scan=18018	C23(Carbamidomethyl / 57.0215)	QEHF3_351_LR.18018.18018.3	high-energy collision-induced dissociation
703 | 574782	2	67	K.[+229.16293]SVVAPATDGGLN[+2382.82018]LTSTFLR.K	K.SVVAPATDGGLNLTSTFLR.K	NTerm(TMT6plex / 229.1629); N12(NGlycan / 2382.8202)	HexNAc(4)Hex(5)Fuc(1)NeuGc(2)	1.4e-08	1.2e-07	0	0	0	0	1.8e-09	1.5e-08	7.85	612.7	465	465	4	1133.77	1133.51	14.42	1	4532.07	4531.01	Specific	12	>sp|P41222|PTGDS_HUMAN Prostaglandin-H2 D-isomerase OS=Homo sapiens GN=PTGDS PE=1 SV=1	178	68.6205	controllerType=0 controllerNumber=1 scan=16885		QEHF3_351_LR.16885.16885.4	high-energy collision-induced dissociation
965 | 554982	3	40	K.[+229.16293]TAVN[+2382.82018]C[+57.02146]SSDFDAC[+57.02146]LITK[+229.16293].A	K.TAVNCSSDFDACLITK.A	NTerm(TMT6plex / 229.1629); N4(NGlycan / 2382.8202); K16(TMT6plex / 229.1629)	HexNAc(4)Hex(5)Fuc(1)NeuGc(2)	7.3e-05	0.00059	0	0	0	0	1.1e-05	8.9e-05	4.14	371.5	262	262	4	1161.48	1161.49	-13.7		4642.89	4642.96	Specific	4	>sp|P13987|CD59_HUMAN CD59 glycoprotein OS=Homo sapiens GN=CD59 PE=1 SV=1	126	56.6427	controllerType=0 controllerNumber=1 scan=13814	C5(Carbamidomethyl / 57.0215); C12(Carbamidomethyl / 57.0215)	QEHF3_351_LR.13814.13814.4	high-energy collision-induced dissociation
99 | 692222	1	223	R.[+229.16293]C[+57.02146]NTAAPM[+15.99492]WLN[+2350.83035]GTHPSSDEGIVSR.K	R.CNTAAPMWLNGTHPSSDEGIVSR.K	NTerm(TMT6plex / 229.1629); M7(Oxidation / 15.9949); N10(NGlycan / 2350.8304)	HexNAc(4)Hex(5)Fuc(1)NeuAc(2)	2.7e-05	0.00022	0	0	0	0	2.7e-06	2.2e-05	4.57	510.8	241.2	83	4	1274.54	1274.79	6.25	-1	5095.15	5096.12	Specific	10	>sp|P07911|UROM_HUMAN Uromodulin OS=Homo sapiens GN=UMOD PE=1 SV=1	98	47.2346	controllerType=0 controllerNumber=1 scan=11404	C1(Carbamidomethyl / 57.0215)	QEHF3_351_LR.11404.11404.4	high-energy collision-induced dissociation
100 | 694822	1	223	R.[+229.16293]C[+57.02146]NTAAPM[+15.99492]WLN[+2350.83035]GTHPSSDEGIVSR.K	R.CNTAAPMWLNGTHPSSDEGIVSR.K	NTerm(TMT6plex / 229.1629); M7(Oxidation / 15.9949); N10(NGlycan / 2350.8304)	HexNAc(4)Hex(5)Fuc(1)NeuAc(2)	0.00065	0.0052	0	0	0	0	0.0001	0.00087	3.19	286.7	165.7	0	4	1275.04	1274.79	-0.91	1	5097.12	5096.12	Specific	10	>sp|P07911|UROM_HUMAN Uromodulin OS=Homo sapiens GN=UMOD PE=1 SV=1	98	48.5775	controllerType=0 controllerNumber=1 scan=11745	C1(Carbamidomethyl / 57.0215)	QEHF3_351_LR.11745.11745.4	high-energy collision-induced dissociation
508 | 733182	1	499	R.[+229.16293]FALLMTNC[+57.02146]YATPSSN[+2350.83035]ATDPLK[+229.16293].Y	R.FALLMTNCYATPSSNATDPLK.Y	NTerm(TMT6plex / 229.1629); N15(NGlycan / 2350.8304); K21(TMT6plex / 229.1629)	HexNAc(4)Hex(5)Fuc(1)NeuAc(2)	9.4e-08	7.6e-07	0	0	0	0	1e-08	7.8e-08	7.03	541.1	517.8	0	5	1025.66	1025.66	4.03		5124.28	5124.26	Specific	15	>sp|P07911|UROM_HUMAN Uromodulin OS=Homo sapiens GN=UMOD PE=1 SV=1	98	73.6946	controllerType=0 controllerNumber=1 scan=18192	C8(Carbamidomethyl / 57.0215)	QEHF3_351_LR.18192.18192.4	high-energy collision-induced dissociation
509 | 740062	1	499	R.[+229.16293]FALLMTNC[+57.02146]YATPSSN[+2350.83035]ATDPLK[+229.16293].Y	R.FALLMTNCYATPSSNATDPLK.Y	NTerm(TMT6plex / 229.1629); N15(NGlycan / 2350.8304); K21(TMT6plex / 229.1629)	HexNAc(4)Hex(5)Fuc(1)NeuAc(2)	0.00013	0.0011	0	0	0	0	2e-05	0.00017	3.88	266.3	237.8	0	4	1281.81	1281.82	-11.51		5124.2	5124.26	Specific	15	>sp|P07911|UROM_HUMAN Uromodulin OS=Homo sapiens GN=UMOD PE=1 SV=1	98	76.6961	controllerType=0 controllerNumber=1 scan=18965	C8(Carbamidomethyl / 57.0215)	QEHF3_351_LR.18965.18965.4	high-energy collision-induced dissociation
581 | 501225	2	43	R.[+229.16293]WFSAGLASN[+2350.83035]SSWLR.E	R.WFSAGLASNSSWLR.E	NTerm(TMT6plex / 229.1629); N9(NGlycan / 2350.8304)	HexNAc(4)Hex(5)Fuc(1)NeuAc(2)	0.00053	0.0043	0	0	0	0	8.8e-05	0.00073	3.28	394	130.5	70.6	3	1387.6	1387.93	2.06	-1	4160.78	4161.77	Specific	9	>sp|P41222|PTGDS_HUMAN Prostaglandin-H2 D-isomerase OS=Homo sapiens GN=PTGDS PE=1 SV=1	178	73.1803	controllerType=0 controllerNumber=1 scan=18060		QEHF3_351_LR.18060.18060.3	high-energy collision-induced dissociation
716 | 570662	2	67	K.[+229.16293]SVVAPATDGGLN[+2350.83035]LTSTFLR.K	K.SVVAPATDGGLNLTSTFLR.K	NTerm(TMT6plex / 229.1629); N12(NGlycan / 2350.8304)	HexNAc(4)Hex(5)Fuc(1)NeuAc(2)	5e-12	4.1e-11	0	0	0	0	9.7e-13	7.5e-12	11.3	780.3	562.1	83.5	4	1125.27	1125.51	8.65	-1	4498.05	4499.02	Specific	12	>sp|P41222|PTGDS_HUMAN Prostaglandin-H2 D-isomerase OS=Homo sapiens GN=PTGDS PE=1 SV=1	178	66.306	controllerType=0 controllerNumber=1 scan=16288		QEHF3_351_LR.16288.16288.4	high-energy collision-induced dissociation
717 | 574342	2	67	K.[+229.16293]SVVAPATDGGLN[+2350.83035]LTSTFLR.K	K.SVVAPATDGGLNLTSTFLR.K	NTerm(TMT6plex / 229.1629); N12(NGlycan / 2350.8304)	HexNAc(4)Hex(5)Fuc(1)NeuAc(2)	2.7e-09	2.2e-08	0	0	0	0	3.7e-10	3.1e-09	8.56	692.8	439.5	1.2	3	1500.35	1500.34	1.79		4499.02	4499.02	Specific	12	>sp|P41222|PTGDS_HUMAN Prostaglandin-H2 D-isomerase OS=Homo sapiens GN=PTGDS PE=1 SV=1	178	68.4449	controllerType=0 controllerNumber=1 scan=16840		QEHF3_351_LR.16840.16840.3	high-energy collision-induced dissociation
718 | 570062	2	67	K.[+229.16293]SVVAPATDGGLN[+2350.83035]LTSTFLR.K	K.SVVAPATDGGLNLTSTFLR.K	NTerm(TMT6plex / 229.1629); N12(NGlycan / 2350.8304)	HexNAc(4)Hex(5)Fuc(1)NeuAc(2)	5e-10	4.1e-09	0	0	0	0	8.4e-11	6.8e-10	9.3	686.3	465.9	80	4	1125.27	1125.51	8.76	-1	4498.05	4499.02	Specific	12	>sp|P41222|PTGDS_HUMAN Prostaglandin-H2 D-isomerase OS=Homo sapiens GN=PTGDS PE=1 SV=1	178	65.7804	controllerType=0 controllerNumber=1 scan=16152		QEHF3_351_LR.16152.16152.4	high-energy collision-induced dissociation
987 | 554422	3	40	K.[+229.16293]TAVN[+2350.83035]C[+57.02146]SSDFDAC[+57.02146]LITK[+229.16293].A	K.TAVNCSSDFDACLITK.A	NTerm(TMT6plex / 229.1629); N4(NGlycan / 2350.8304); K16(TMT6plex / 229.1629)	HexNAc(4)Hex(5)Fuc(1)NeuAc(2)	4e-10	3.3e-09	0	0	0	0	6.2e-11	4.9e-10	9.4	664.1	436.2	68.5	4	1153.25	1153.5	6.01	-1	4609.99	4610.97	Specific	4	>sp|P13987|CD59_HUMAN CD59 glycoprotein OS=Homo sapiens GN=CD59 PE=1 SV=1	126	56.2477	controllerType=0 controllerNumber=1 scan=13713	C5(Carbamidomethyl / 57.0215); C12(Carbamidomethyl / 57.0215)	QEHF3_351_LR.13713.13713.4	high-energy collision-induced dissociation
988 | 555622	3	40	K.[+229.16293]TAVN[+2350.83035]C[+57.02146]SSDFDAC[+57.02146]LITK[+229.16293].A	K.TAVNCSSDFDACLITK.A	NTerm(TMT6plex / 229.1629); N4(NGlycan / 2350.8304); K16(TMT6plex / 229.1629)	HexNAc(4)Hex(5)Fuc(1)NeuAc(2)	1.6e-07	1.3e-06	0	0	0	0	1.6e-08	1.2e-07	6.81	511.9	425.2	1.7	6	769.335	769.334	1.55		4610.97	4610.97	Specific	4	>sp|P13987|CD59_HUMAN CD59 glycoprotein OS=Homo sapiens GN=CD59 PE=1 SV=1	126	57.0018	controllerType=0 controllerNumber=1 scan=13906	C5(Carbamidomethyl / 57.0215); C12(Carbamidomethyl / 57.0215)	QEHF3_351_LR.13906.13906.6	high-energy collision-induced dissociation
989 | 558582	3	40	K.[+229.16293]TAVN[+2350.83035]C[+57.02146]SSDFDAC[+57.02146]LITK[+229.16293].A	K.TAVNCSSDFDACLITK.A	NTerm(TMT6plex / 229.1629); N4(NGlycan / 2350.8304); K16(TMT6plex / 229.1629)	HexNAc(4)Hex(5)Fuc(1)NeuAc(2)	6.6e-05	0.00054	0	0	0	0	8.8e-06	7.4e-05	4.18	497.9	303.9	1.5	4	1153.75	1153.5	1.38	1	4611.98	4610.97	Specific	4	>sp|P13987|CD59_HUMAN CD59 glycoprotein OS=Homo sapiens GN=CD59 PE=1 SV=1	126	58.906	controllerType=0 controllerNumber=1 scan=14394	C5(Carbamidomethyl / 57.0215); C12(Carbamidomethyl / 57.0215)	QEHF3_351_LR.14394.14394.4	high-energy collision-induced dissociation
990 | 551422	3	40	K.[+229.16293]TAVN[+2350.83035]C[+57.02146]SSDFDAC[+57.02146]LITK[+229.16293].A	K.TAVNCSSDFDACLITK.A	NTerm(TMT6plex / 229.1629); N4(NGlycan / 2350.8304); K16(TMT6plex / 229.1629)	HexNAc(4)Hex(5)Fuc(1)NeuAc(2)	3.1e-05	0.00025	0	0	0	0	3.7e-06	3.1e-05	4.51	492.2	340.3	66	4	1153.26	1153.5	11.31	-1	4610.01	4610.97	Specific	4	>sp|P13987|CD59_HUMAN CD59 glycoprotein OS=Homo sapiens GN=CD59 PE=1 SV=1	126	54.2718	controllerType=0 controllerNumber=1 scan=13209	C5(Carbamidomethyl / 57.0215); C12(Carbamidomethyl / 57.0215)	QEHF3_351_LR.13209.13209.4	high-energy collision-induced dissociation
1203 | 585462	7	268	K.[+229.16293]YLGN[+2350.83035]ATAIFFLPDEGK[+229.16293].L	K.YLGNATAIFFLPDEGK.L	NTerm(TMT6plex / 229.1629); N4(NGlycan / 2350.8304); K16(TMT6plex / 229.1629)	HexNAc(4)Hex(5)Fuc(1)NeuAc(2)	7.8e-07	6.4e-06	0	0	0	0	6e-08	4.6e-07	6.11	545.4	392.4	50.9	4	1141.77	1142.02	2.6	-1	4564.06	4565.05	Specific	4	>sp|P01009|A1AT_HUMAN Alpha-1-antitrypsin OS=Homo sapiens GN=SERPINA1 PE=1 SV=3	47	77.5814	controllerType=0 controllerNumber=1 scan=19192		QEHF3_351_LR.19192.19192.4	high-energy collision-induced dissociation
1241 | 627062	8	83	R.[+229.16293]ADGTVNQIEGEATPVN[+2350.83035]LTEPAK[+229.16293].L	R.ADGTVNQIEGEATPVNLTEPAK.L	NTerm(TMT6plex / 229.1629); N16(NGlycan / 2350.8304); K22(TMT6plex / 229.1629)	HexNAc(4)Hex(5)Fuc(1)NeuAc(2)	2.5e-06	2.1e-05	0	0	0	0	2.7e-07	2.3e-06	5.6	354.7	290.3	0	6	844.723	844.719	4.57		5063.3	5063.28	Specific	16	>sp|P05090|APOD_HUMAN Apolipoprotein D OS=Homo sapiens GN=APOD PE=1 SV=1	83	54.1612	controllerType=0 controllerNumber=1 scan=13181		QEHF3_351_LR.13181.13181.6	high-energy collision-induced dissociation
[truncated: 126 more rows]
