# Supplementary material for: Distinct urinary glycoprotein signatures in prostate cancer patients
Source: Oncotarget. 2018 Sep 4;9(69):33077–97. doi: 10.18632/oncotarget.26005 (PMC6145689; doi:10.18632/oncotarget.26005)
Supplement: Supplementary file 5 [file oncotarget-09-33077-s005.xlsx]

## Sheet: Sheet1
Supplementary Table 4: Intact N-glycopeptides identified by LC-MS/MS followed by Byonic database search using HILIC SPE enrichment
Protein rank	Position	Sequence	SequenceOriginalDebug	Mods_x000D_ (variable)	Glycans	PEP_x000D_ 2D	Score	Delta_x000D_ score	Delta Mod._x000D_ Score	z	Obs._x000D_ m/z	Calc._x000D_ m/z	ppm_x000D_ err.	Off-_x000D_By-X	Obs._x000D_ MH	Calc._x000D_ MH	Cleavage	Glycans_x000D_ Pos.	Protein_x000D_ name	Prot._x000D_ Id	Comment	Scan_x000D_ time (min)	Scan #	Fragment_x000D_ type	q-value 2D	FDR_x000D_ 2D	FDR uniq._x000D_ 2D	PEP_x000D_ 1D	q-value_x000D_ 1D	FDR_x000D_ 1D	FDR uniq._x000D_ 1D	|Log Prob|	PID
1	67	K.[+229.16293]SVVAPATDGGLN[+3432.24767]LTSTFLR.K	K.SVVAPATDGGLNLTSTFLR.K	NTerm(TMT6plex / 229.1629); N12(NGlycan / 3432.2477)	HexNAc(9)Hex(9)Fuc(1)	2.2e-05	304.8	302.1	302.1	5	1116.89	1116.89	0.21		5580.44	5580.43	Specific	12	>sp|P41222|PTGDS_HUMAN Prostaglandin-H2 D-isomerase OS=Homo sapiens GN=PTGDS PE=1 SV=1	191	QEHF3_00528_LR.20164.20164.4	83.36	controllerType=0 controllerNumber=1 scan=20164	high-energy collision-induced dissociation	2.9e-06	0	0	0.00017	2.3e-05	0	0	4.67	141 | 774806
2	499	R.[+229.16293]FALLMTNC[+57.02146]YATPSSN[+3432.24767]ATDPLK[+229.16293].Y	R.FALLMTNCYATPSSNATDPLK.Y	NTerm(TMT6plex / 229.1629); N15(NGlycan / 3432.2477); K21(TMT6plex / 229.1629)	HexNAc(9)Hex(9)Fuc(1)	0.0015	211.9	211.9	110.3	5	1242.14	1241.94	-5.53	1	6206.65	6205.68	Specific	15	>sp|P07911|UROM_HUMAN Uromodulin OS=Homo sapiens GN=UMOD PE=1 SV=1	102	QEHF3_00528_LR.22366.22366.4	92.03	controllerType=0 controllerNumber=1 scan=22366	high-energy collision-induced dissociation	0.00018	0	0	0.011	0.0015	0.0009	0.0015	2.84	738 | 876806
1	67	K.[+229.16293]SVVAPATDGGLN[+2946.08920]LTSTFLR.K	K.SVVAPATDGGLNLTSTFLR.K	NTerm(TMT6plex / 229.1629); N12(NGlycan / 2946.0892)	HexNAc(9)Hex(6)Fuc(1)	0.00014	288.6	156	156	4	1274.55	1274.32	-18.64	1	5095.18	5094.28	Specific	12	>sp|P41222|PTGDS_HUMAN Prostaglandin-H2 D-isomerase OS=Homo sapiens GN=PTGDS PE=1 SV=1	191	QEHF3_00528_LR.21035.21035.4	86.79	controllerType=0 controllerNumber=1 scan=21035	high-energy collision-induced dissociation	1.9e-05	0	0	0.0011	0.00016	0	0	3.86	177 | 699206
1	43	R.[+229.16293]WFSAGLASN[+2800.03129]SSWLR.E	R.WFSAGLASNSSWLR.E	NTerm(TMT6plex / 229.1629); N9(NGlycan / 2800.0313)	HexNAc(9)Hex(6)	9.4e-05	422.8	229	229	4	1153.26	1153.5	9.38	-1	4610.02	4610.98	Specific	9	>sp|P41222|PTGDS_HUMAN Prostaglandin-H2 D-isomerase OS=Homo sapiens GN=PTGDS PE=1 SV=1	191	QEHF3_00528_LR.21589.21589.4	88.97	controllerType=0 controllerNumber=1 scan=21589	high-energy collision-induced dissociation	1.3e-05	0	0	0.00075	0.00011	0	0	4.03	13 | 625470
2	499	R.[+229.16293]FALLMTNC[+57.02146]YATPSSN[+2621.98356]ATDPLK[+229.16293].Y	R.FALLMTNCYATPSSNATDPLK.Y	NTerm(TMT6plex / 229.1629); N15(NGlycan / 2621.9836); K21(TMT6plex / 229.1629)	HexNAc(9)Hex(4)Fuc(1)	4.4e-05	264.2	210.5	210.5	4	1349.84	1349.61	-16.06	1	5396.33	5395.41	Specific	15	>sp|P07911|UROM_HUMAN Uromodulin OS=Homo sapiens GN=UMOD PE=1 SV=1	102	QEHF3_00528_LR.22332.22332.4	91.89	controllerType=0 controllerNumber=1 scan=22332	high-energy collision-induced dissociation	5.8e-06	0	0	0.00035	4.7e-05	0	0	4.36	868 | 709286
8	447	K.[+229.16293]ALPQPQN[+2459.93073]VTSLLGC[+57.02146]TH.-	K.ALPQPQNVTSLLGCTH.-	NTerm(TMT6plex / 229.1629); N7(NGlycan / 2459.9307)	HexNAc(9)Hex(3)Fuc(1)	3.3e-05	461.4	310	24.7	4	1106.76	1107	6.55	-1	4424	4424.97	Specific	7	>sp|P02790|HEMO_HUMAN Hemopexin OS=Homo sapiens GN=HPX PE=1 SV=2	77	QEHF3_00528_LR.18788.18788.4	77.95	controllerType=0 controllerNumber=1 scan=18788	high-energy collision-induced dissociation	4.3e-06	0	0	0.00026	3.5e-05	0	0	4.48	1594 | 531714
8	447	K.[+229.16293]ALPQPQN[+2459.93073]VTSLLGC[+57.02146]TH.-	K.ALPQPQNVTSLLGCTH.-	NTerm(TMT6plex / 229.1629); N7(NGlycan / 2459.9307)	HexNAc(9)Hex(3)Fuc(1)	0.0018	337.8	106.5	106.5	4	1107.26	1107	8.45	1	4426.01	4424.97	Specific	7	>sp|P02790|HEMO_HUMAN Hemopexin OS=Homo sapiens GN=HPX PE=1 SV=2	77	QEHF3_00528_LR.18927.18927.4	78.5	controllerType=0 controllerNumber=1 scan=18927	high-energy collision-induced dissociation	0.00022	0	0	0.014	0.0036	0.0035	0	2.75	1595 | 532314
11	268	K.YLGN[+2459.93073]ATAIFFLPDEGK[+229.16293].L	K.YLGNATAIFFLPDEGK.L	N4(NGlycan / 2459.9307); K16(TMT6plex / 229.1629)	HexNAc(9)Hex(3)Fuc(1)	0.00061	290	191.2	113.8	4	1112.26	1112	3.8	1	4446.01	4444.99	Specific	4	>sp|P01009|A1AT_HUMAN Alpha-1-antitrypsin OS=Homo sapiens GN=SERPINA1 PE=1 SV=3	48	QEHF3_00528_LR.22758.22758.4	93.56	controllerType=0 controllerNumber=1 scan=22758	high-energy collision-induced dissociation	7.1e-05	0	0	0.0048	0.00061	0	0	3.22	1673 | 553943
13	136	R.[+229.16293]YPHK[+229.16293]PEIN[+2459.93073]STTHPGADLQENFC[+57.02146]R.N	R.YPHKPEINSTTHPGADLQENFCR.N	NTerm(TMT6plex / 229.1629); K4(TMT6plex / 229.1629); N8(NGlycan / 2459.9307)	HexNAc(9)Hex(3)Fuc(1)	0.00013	380.5	328.8	328.8	6	939.1	939.093	7.96		5629.56	5629.52	Specific	8	>sp|P00734|THRB_HUMAN Prothrombin OS=Homo sapiens GN=F2 PE=1 SV=2	42	QEHF3_00528_LR.13957.13957.6	58.97	controllerType=0 controllerNumber=1 scan=13957	high-energy collision-induced dissociation	1.7e-05	0	0	0.001	0.00015	0	0	3.89	1740 | 739606
1	67	K.[+229.16293]SVVAPATDGGLN[+4758.68216]LTSTFLR.K	K.SVVAPATDGGLNLTSTFLR.K	NTerm(TMT6plex / 229.1629); N12(NGlycan / 4758.6822)	HexNAc(9)Hex(10)Fuc(1)NeuAc(4)	0.0017	156	156	156	6	1152.17	1151.98	13.86	1	6907.97	6906.87	Specific	12	>sp|P41222|PTGDS_HUMAN Prostaglandin-H2 D-isomerase OS=Homo sapiens GN=PTGDS PE=1 SV=1	191	QEHF3_00528_LR.20955.20955.4	86.48	controllerType=0 controllerNumber=1 scan=20955	high-energy collision-induced dissociation	0.00021	0	0	0.014	0.0036	0.0035	0.0059	2.76	114 | 871686
2	499	R.[+229.16293]FALLMTNC[+57.02146]YATPSSN[+3594.30050]ATDPLK[+229.16293].Y	R.FALLMTNCYATPSSNATDPLK.Y	NTerm(TMT6plex / 229.1629); N15(NGlycan / 3594.3005); K21(TMT6plex / 229.1629)	HexNAc(9)Hex(10)Fuc(1)	0.00028	201.2	201.2	201.2	5	1274.14	1274.35	-11.1	-1	6366.66	6367.73	Specific	15	>sp|P07911|UROM_HUMAN Uromodulin OS=Homo sapiens GN=UMOD PE=1 SV=1	102	QEHF3_00528_LR.22318.22318.4	91.84	controllerType=0 controllerNumber=1 scan=22318	high-energy collision-induced dissociation	3.7e-05	0	0	0.0022	0.00031	0	0	3.56	727 | 876646
1	67	K.[+229.16293]SVVAPATDGGLN[+3067.11548]LTSTFLR.K	K.SVVAPATDGGLNLTSTFLR.K	NTerm(TMT6plex / 229.1629); N12(NGlycan / 3067.1155)	HexNAc(8)Hex(8)Fuc(1)	0.00017	225.6	190.6	190.6	4	1304.83	1304.58	-2.28	1	5216.29	5215.3	Specific	12	>sp|P41222|PTGDS_HUMAN Prostaglandin-H2 D-isomerase OS=Homo sapiens GN=PTGDS PE=1 SV=1	191	QEHF3_00528_LR.22285.22285.3	91.71	controllerType=0 controllerNumber=1 scan=22285	high-energy collision-induced dissociation	2.4e-05	0	0	0.0014	0.00021	0	0	3.76	161 | 708646
2	499	R.[+229.16293]FALLMTNC[+57.02146]YATPSSN[+3067.11548]ATDPLK[+229.16293].Y	R.FALLMTNCYATPSSNATDPLK.Y	NTerm(TMT6plex / 229.1629); N15(NGlycan / 3067.1155); K21(TMT6plex / 229.1629)	HexNAc(8)Hex(8)Fuc(1)	0.0014	165.3	165.3	165.3	6	974.264	974.264	0.6		5840.55	5840.55	Specific	15	>sp|P07911|UROM_HUMAN Uromodulin OS=Homo sapiens GN=UMOD PE=1 SV=1	102	QEHF3_00528_LR.20408.20408.6	84.32	controllerType=0 controllerNumber=1 scan=20408	high-energy collision-induced dissociation	0.00017	0	0	0.011	0.0014	0.00092	0.0016	2.86	774 | 776006
1	67	K.[+229.16293]SVVAPATDGGLN[+2921.05757]LTSTFLR.K	K.SVVAPATDGGLNLTSTFLR.K	NTerm(TMT6plex / 229.1629); N12(NGlycan / 2921.0576)	HexNAc(8)Hex(8)	0.00033	248.5	175	175	4	1268.31	1268.07	-2.38	1	5070.23	5069.24	Specific	12	>sp|P41222|PTGDS_HUMAN Prostaglandin-H2 D-isomerase OS=Homo sapiens GN=PTGDS PE=1 SV=1	191	QEHF3_00528_LR.21988.21988.4	90.54	controllerType=0 controllerNumber=1 scan=21988	high-energy collision-induced dissociation	4.2e-05	0	0	0.0027	0.00035	0	0	3.48	183 | 706166
1	67	K.[+229.16293]SVVAPATDGGLN[+2759.00475]LTSTFLR.K	K.SVVAPATDGGLNLTSTFLR.K	NTerm(TMT6plex / 229.1629); N12(NGlycan / 2759.0047)	HexNAc(8)Hex(7)	1.6e-05	519.6	355	355	4	1227.8	1227.55	-5.19	1	4908.17	4907.19	Specific	12	>sp|P41222|PTGDS_HUMAN Prostaglandin-H2 D-isomerase OS=Homo sapiens GN=PTGDS PE=1 SV=1	191	QEHF3_00528_LR.22021.22021.4	90.67	controllerType=0 controllerNumber=1 scan=22021	high-energy collision-induced dissociation	1.6e-06	0	0	0.00012	1.3e-05	0	0	4.8	204 | 627910
2	499	R.[+229.16293]FALLMTNC[+57.02146]YATPSSN[+2759.00475]ATDPLK[+229.16293].Y	R.FALLMTNCYATPSSNATDPLK.Y	NTerm(TMT6plex / 229.1629); N15(NGlycan / 2759.0047); K21(TMT6plex / 229.1629)	HexNAc(8)Hex(7)	1.2e-05	512.1	337.1	337.1	4	1384.12	1383.86	3.19	1	5533.46	5532.44	Specific	15	>sp|P07911|UROM_HUMAN Uromodulin OS=Homo sapiens GN=UMOD PE=1 SV=1	102	QEHF3_00528_LR.22534.22534.4	92.69	controllerType=0 controllerNumber=1 scan=22534	high-energy collision-induced dissociation	1.1e-06	0	0	9.7e-05	9.5e-06	0	0	4.91	835 | 790526
3	40	K.[+229.16293]TAVN[+2759.00475]C[+57.02146]SSDFDAC[+57.02146]LITK[+229.16293].A	K.TAVNCSSDFDACLITK.A	NTerm(TMT6plex / 229.1629); N4(NGlycan / 2759.0047); K16(TMT6plex / 229.1629)	HexNAc(8)Hex(7)	0.0019	228.1	149.9	149.9	4	1255.8	1255.54	10.75	1	5020.2	5019.14	Specific	4	>sp|P13987|CD59_HUMAN CD59 glycoprotein OS=Homo sapiens GN=CD59 PE=1 SV=1	135	QEHF3_00528_LR.16999.16999.4	70.93	controllerType=0 controllerNumber=1 scan=16999	high-energy collision-induced dissociation	0.00023	0	0	0.015	0.0044	0.0044	0.0073	2.73	1103 | 670766
1	67	K.[+229.16293]SVVAPATDGGLN[+2596.95192]LTSTFLR.K	K.SVVAPATDGGLNLTSTFLR.K	NTerm(TMT6plex / 229.1629); N12(NGlycan / 2596.9519)	HexNAc(8)Hex(6)	6.1e-07	527.5	409.5	409.5	4	1187.06	1187.04	19.95		4745.23	4745.14	Specific	12	>sp|P41222|PTGDS_HUMAN Prostaglandin-H2 D-isomerase OS=Homo sapiens GN=PTGDS PE=1 SV=1	191	QEHF3_00528_LR.21282.21282.4	87.77	controllerType=0 controllerNumber=1 scan=21282	high-energy collision-induced dissociation	4.4e-08	0	0	4.8e-06	3.4e-07	0	0	6.22	238 | 622190
1	67	K.[+229.16293]SVVAPATDGGLN[+2596.95192]LTSTFLR.K	K.SVVAPATDGGLNLTSTFLR.K	NTerm(TMT6plex / 229.1629); N12(NGlycan / 2596.9519)	HexNAc(8)Hex(6)	1.8e-05	450.3	338.9	338.9	4	1186.81	1187.04	16.74	-1	4744.21	4745.14	Specific	12	>sp|P41222|PTGDS_HUMAN Prostaglandin-H2 D-isomerase OS=Homo sapiens GN=PTGDS PE=1 SV=1	191	QEHF3_00528_LR.21420.21420.4	88.31	controllerType=0 controllerNumber=1 scan=21420	high-energy collision-induced dissociation	2e-06	0	0	0.00014	1.6e-05	0	0	4.76	239 | 623630
3	40	K.[+229.16293]TAVN[+2596.95192]C[+57.02146]SSDFDAC[+57.02146]LITK[+229.16293].A	K.TAVNCSSDFDACLITK.A	NTerm(TMT6plex / 229.1629); N4(NGlycan / 2596.9519); K16(TMT6plex / 229.1629)	HexNAc(8)Hex(6)	5.5e-05	497.8	312.2	312.2	4	1215.02	1215.03	-6.94		4857.05	4857.09	Specific	4	>sp|P13987|CD59_HUMAN CD59 glycoprotein OS=Homo sapiens GN=CD59 PE=1 SV=1	135	QEHF3_00528_LR.17215.17215.4	71.78	controllerType=0 controllerNumber=1 scan=17215	high-energy collision-induced dissociation	7.3e-06	0	0	0.00043	5.9e-05	0	0	4.26	1124 | 598566
1	43	R.[+229.16293]WFSAGLASN[+2580.95701]SSWLR.E	R.WFSAGLASNSSWLR.E	NTerm(TMT6plex / 229.1629); N9(NGlycan / 2580.957)	HexNAc(8)Hex(5)Fuc(1)	0.00029	322.7	185	185	4	1098.97	1098.73	-6.45	1	4392.88	4391.9	Specific	9	>sp|P41222|PTGDS_HUMAN Prostaglandin-H2 D-isomerase OS=Homo sapiens GN=PTGDS PE=1 SV=1	191	QEHF3_00528_LR.22615.22615.4	93	controllerType=0 controllerNumber=1 scan=22615	high-energy collision-induced dissociation	3.8e-05	0	0	0.0023	0.00032	0	0	3.54	21 | 553423
1	67	K.[+229.16293]SVVAPATDGGLN[+2580.95701]LTSTFLR.K	K.SVVAPATDGGLNLTSTFLR.K	NTerm(TMT6plex / 229.1629); N12(NGlycan / 2580.957)	HexNAc(8)Hex(5)Fuc(1)	2.1e-06	565.2	371.3	371.3	4	1182.81	1183.04	12.42	-1	4728.2	4729.14	Specific	12	>sp|P41222|PTGDS_HUMAN Prostaglandin-H2 D-isomerase OS=Homo sapiens GN=PTGDS PE=1 SV=1	191	QEHF3_00528_LR.21337.21337.4	87.98	controllerType=0 controllerNumber=1 scan=21337	high-energy collision-induced dissociation	1.6e-07	0	0	1.7e-05	1.3e-06	0	0	5.68	245 | 622830
1	67	K.[+229.16293]SVVAPATDGGLN[+2580.95701]LTSTFLR.K	K.SVVAPATDGGLNLTSTFLR.K	NTerm(TMT6plex / 229.1629); N12(NGlycan / 2580.957)	HexNAc(8)Hex(5)Fuc(1)	2.3e-05	510.9	212.1	212.1	4	1183.03	1183.04	-9.66		4729.1	4729.14	Specific	12	>sp|P41222|PTGDS_HUMAN Prostaglandin-H2 D-isomerase OS=Homo sapiens GN=PTGDS PE=1 SV=1	191	QEHF3_00528_LR.22172.22172.4	91.26	controllerType=0 controllerNumber=1 scan=22172	high-energy collision-induced dissociation	3.2e-06	0	0	0.00019	2.5e-05	0	0	4.63	246 | 629350
1	67	K.[+229.16293]SVVAPATDGGLN[+2580.95701]LTSTFLR.K	K.SVVAPATDGGLNLTSTFLR.K	NTerm(TMT6plex / 229.1629); N12(NGlycan / 2580.957)	HexNAc(8)Hex(5)Fuc(1)	8e-06	509.1	319.9	319.9	4	1182.81	1183.04	13.45	-1	4728.2	4729.14	Specific	12	>sp|P41222|PTGDS_HUMAN Prostaglandin-H2 D-isomerase OS=Homo sapiens GN=PTGDS PE=1 SV=1	191	QEHF3_00528_LR.21203.21203.4	87.46	controllerType=0 controllerNumber=1 scan=21203	high-energy collision-induced dissociation	6.3e-07	0	0	6.4e-05	5.1e-06	0	0	5.1	247 | 621510
1	67	K.[+229.16293]SVVAPATDGGLN[+2580.95701]LTSTFLR.K	K.SVVAPATDGGLNLTSTFLR.K	NTerm(TMT6plex / 229.1629); N12(NGlycan / 2580.957)	HexNAc(8)Hex(5)Fuc(1)	6.3e-05	406.3	245.6	245.6	3	1576.75	1577.05	18.09	-1	4728.23	4729.14	Specific	12	>sp|P41222|PTGDS_HUMAN Prostaglandin-H2 D-isomerase OS=Homo sapiens GN=PTGDS PE=1 SV=1	191	QEHF3_00528_LR.21156.21156.3	87.27	controllerType=0 controllerNumber=1 scan=21156	high-energy collision-induced dissociation	8.2e-06	0	0	0.0005	6.7e-05	0	0	4.2	248 | 620990
3	40	K.[+229.16293]TAVN[+2580.95701]C[+57.02146]SSDFDAC[+57.02146]LITK[+229.16293].A	K.TAVNCSSDFDACLITK.A	NTerm(TMT6plex / 229.1629); N4(NGlycan / 2580.957); K16(TMT6plex / 229.1629)	HexNAc(8)Hex(5)Fuc(1)	1.2e-05	570.1	353	353	4	1210.79	1211.03	13.45	-1	4840.15	4841.09	Specific	4	>sp|P13987|CD59_HUMAN CD59 glycoprotein OS=Homo sapiens GN=CD59 PE=1 SV=1	135	QEHF3_00528_LR.17202.17202.4	71.73	controllerType=0 controllerNumber=1 scan=17202	high-energy collision-induced dissociation	1.1e-06	0	0	9.6e-05	9.4e-06	0	0	4.92	1125 | 598486
14	46	R.[+229.16293]C[+57.02146]LNWLDAQSGLASAPVSGAGN[+2580.95701]HSYC[+57.02146]R.N	R.CLNWLDAQSGLASAPVSGAGNHSYCR.N	NTerm(TMT6plex / 229.1629); N21(NGlycan / 2580.957)	HexNAc(8)Hex(5)Fuc(1)	0.00031	307.1	172.9	172.9	4	1400.87	1401.1	14.28	-1	5600.46	5601.39	Specific	21	>sp|Q96FE7|P3IP1_HUMAN Phosphoinositide-3-kinase-interacting protein 1 OS=Homo sapiens GN=PIK3IP1 PE=1 SV=2	322	QEHF3_00528_LR.18574.18574.4	77.11	controllerType=0 controllerNumber=1 scan=18574	high-energy collision-induced dissociation	4e-05	0	0	0.0025	0.00034	0	0	3.51	1763 | 766246
14	46	R.[+229.16293]C[+57.02146]LNWLDAQSGLASAPVSGAGN[+2580.95701]HSYC[+57.02146]R.N	R.CLNWLDAQSGLASAPVSGAGNHSYCR.N	NTerm(TMT6plex / 229.1629); N21(NGlycan / 2580.957)	HexNAc(8)Hex(5)Fuc(1)	7.1e-05	262.6	193.2	193.2	6	934.245	934.404	9.35	-1	5600.44	5601.39	Specific	21	>sp|Q96FE7|P3IP1_HUMAN Phosphoinositide-3-kinase-interacting protein 1 OS=Homo sapiens GN=PIK3IP1 PE=1 SV=2	322	QEHF3_00528_LR.18678.18678.6	77.51	controllerType=0 controllerNumber=1 scan=18678	high-energy collision-induced dissociation	9e-06	0	0	0.00057	7.3e-05	0	0	4.15	1764 | 767046
51	133	K.[+229.16293]ALVLEQLTPALHSTN[+2580.95701]FSC[+57.02146]VLVDPEQVVQR.H	K.ALVLEQLTPALHSTNFSCVLVDPEQVVQR.H	NTerm(TMT6plex / 229.1629); N15(NGlycan / 2580.957)	HexNAc(8)Hex(5)Fuc(1)	9.9e-05	415.4	203	203	4	1518.98	1519.21	11.98	-1	6072.9	6073.83	Specific	15	>sp|O95998|I18BP_HUMAN Interleukin-18-binding protein OS=Homo sapiens GN=IL18BP PE=1 SV=2	39	QEHF3_00528_LR.22555.22555.4	92.77	controllerType=0 controllerNumber=1 scan=22555	high-energy collision-induced dissociation	1.4e-05	0	0	0.00021	2.9e-05	0	0	4	2778 | 877406
2	266	K.[+229.16293]AC[+57.02146]AGGYYVYN[+2434.89910]LTAPPEC[+57.02146]HLAYC[+57.02146]TDPSSVEGTC[+57.02146]EEC[+57.02146]SIDEDC[+57.02146]K[+229.16293].S	K.ACAGGYYVYNLTAPPECHLAYCTDPSSVEGTCEECSIDEDCK.S	NTerm(TMT6plex / 229.1629); N10(NGlycan / 2434.8991); K42(TMT6plex / 229.1629)	HexNAc(8)Hex(5)	0.00021	248.6	32.2	32.2	6	1291.37	1291.2	0.54	1	7743.18	7742.17	Specific	10	>sp|P07911|UROM_HUMAN Uromodulin OS=Homo sapiens GN=UMOD PE=1 SV=1	102	QEHF3_00528_LR.13031.13031.2	55.3	controllerType=0 controllerNumber=1 scan=13031	high-energy collision-induced dissociation	3e-05	0	0	0.0017	0.00025	0	0	3.67	579 | 905366
4	166	K.[+229.16293]AALAAFNAQNN[+2434.89910]GSNFQLEEISR.A	K.AALAAFNAQNNGSNFQLEEISR.A	NTerm(TMT6plex / 229.1629); N11(NGlycan / 2434.8991)	HexNAc(8)Hex(5)	7.6e-05	440.1	317.5	317.5	4	1258.08	1258.06	13.38		5029.28	5029.22	Specific	11	>sp|P02765|FETUA_HUMAN Alpha-2-HS-glycoprotein OS=Homo sapiens GN=AHSG PE=1 SV=1	74	QEHF3_00528_LR.19526.19526.4	80.85	controllerType=0 controllerNumber=1 scan=19526	high-energy collision-induced dissociation	1e-05	0	0	0.00061	8.5e-05	0	0	4.12	1276 | 688286
6	289	K.[+229.16293]LNAENN[+2434.89910]ATFYFK[+229.16293].I	K.LNAENNATFYFK.I	NTerm(TMT6plex / 229.1629); N6(NGlycan / 2434.8991); K12(TMT6plex / 229.1629)	HexNAc(8)Hex(5)	0.001	299.7	145.1	145.1	4	1081.99	1081.98	7.81		4324.95	4324.92	Specific	6	>sp|P01042|KNG1_HUMAN Kininogen-1 OS=Homo sapiens GN=KNG1 PE=1 SV=2	52	QEHF3_00528_LR.19273.19273.4	79.86	controllerType=0 controllerNumber=1 scan=19273	high-energy collision-induced dissociation	0.00013	0	0	0.008	0.001	0	0	2.99	1512 | 533744
8	447	K.[+229.16293]ALPQPQN[+2434.89910]VTSLLGC[+57.02146]TH.-	K.ALPQPQNVTSLLGCTH.-	NTerm(TMT6plex / 229.1629); N7(NGlycan / 2434.8991)	HexNAc(8)Hex(5)	1.9e-07	616.4	304.2	304.2	4	1100.75	1100.74	12.79		4400	4399.94	Specific	7	>sp|P02790|HEMO_HUMAN Hemopexin OS=Homo sapiens GN=HPX PE=1 SV=2	77	QEHF3_00528_LR.18719.18719.4	77.68	controllerType=0 controllerNumber=1 scan=18719	high-energy collision-induced dissociation	1.3e-08	0	0	1.5e-06	1e-07	0	0	6.73	1598 | 531554
8	447	K.[+229.16293]ALPQPQN[+2434.89910]VTSLLGC[+57.02146]TH.-	K.ALPQPQNVTSLLGCTH.-	NTerm(TMT6plex / 229.1629); N7(NGlycan / 2434.8991)	HexNAc(8)Hex(5)	0.00022	479	186	186	4	1100.75	1100.74	12.68		4400	4399.94	Specific	7	>sp|P02790|HEMO_HUMAN Hemopexin OS=Homo sapiens GN=HPX PE=1 SV=2	77	QEHF3_00528_LR.18985.18985.4	78.72	controllerType=0 controllerNumber=1 scan=18985	high-energy collision-induced dissociation	3.1e-05	0	0	0.0018	0.00026	0	0	3.65	1599 | 532554
2	319	K.[+229.16293]QDFN[+2272.84627]ITDISLLEHR.L	K.QDFNITDISLLEHR.L	NTerm(TMT6plex / 229.1629); N4(NGlycan / 2272.8463)	HexNAc(8)Hex(4)	0.00073	319.9	271.2	271.2	3	1401.96	1401.63	1.76	1	4203.88	4202.87	Specific	4	>sp|P07911|UROM_HUMAN Uromodulin OS=Homo sapiens GN=UMOD PE=1 SV=1	102	QEHF3_00528_LR.21592.21592.4	88.98	controllerType=0 controllerNumber=1 scan=21592	high-energy collision-induced dissociation	8.5e-05	0	0	0.0058	0.0007	0	0	3.13	690 | 466751
2	499	R.[+229.16293]FALLMTNC[+57.02146]YATPSSN[+2272.84627]ATDPLK[+229.16293].Y	R.FALLMTNCYATPSSNATDPLK.Y	NTerm(TMT6plex / 229.1629); N15(NGlycan / 2272.8463); K21(TMT6plex / 229.1629)	HexNAc(8)Hex(4)	0.0015	212.3	125	125	4	1262.05	1262.32	-18.83	-1	5045.18	5046.28	Specific	15	>sp|P07911|UROM_HUMAN Uromodulin OS=Homo sapiens GN=UMOD PE=1 SV=1	102	QEHF3_00528_LR.22413.22413.4	92.21	controllerType=0 controllerNumber=1 scan=22413	high-energy collision-induced dissociation	0.00018	0	0	0.011	0.0015	0.00091	0.0015	2.84	971 | 710366
2	499	R.[+229.16293]FALLMTNC[+57.02146]YATPSSN[+2256.85136]ATDPLK[+229.16293].Y	R.FALLMTNCYATPSSNATDPLK.Y	NTerm(TMT6plex / 229.1629); N15(NGlycan / 2256.8514); K21(TMT6plex / 229.1629)	HexNAc(8)Hex(3)Fuc(1)	3.6e-05	310	207.8	207.8	4	1258.56	1258.33	-16.96	1	5031.2	5030.28	Specific	15	>sp|P07911|UROM_HUMAN Uromodulin OS=Homo sapiens GN=UMOD PE=1 SV=1	102	QEHF3_00528_LR.22399.22399.4	92.16	controllerType=0 controllerNumber=1 scan=22399	high-energy collision-induced dissociation	4.9e-06	0	0	0.00029	3.9e-05	0	0	4.44	976 | 710246
6	289	K.[+229.16293]LNAENN[+3025.06853]ATFYFK[+229.16293].I	K.LNAENNATFYFK.I	NTerm(TMT6plex / 229.1629); N6(NGlycan / 3025.0685); K12(TMT6plex / 229.1629)	HexNAc(7)Hex(8)NeuGc(1)	0.0011	302.9	138.7	138.7	4	1229.54	1229.53	11.64		4915.14	4915.08	Specific	6	>sp|P01042|KNG1_HUMAN Kininogen-1 OS=Homo sapiens GN=KNG1 PE=1 SV=2	52	QEHF3_00528_LR.19892.19892.4	82.29	controllerType=0 controllerNumber=1 scan=19892	high-energy collision-induced dissociation	0.00014	0	0	0.0086	0.0011	0	0	2.96	1504 | 612870
1	67	K.[+229.16293]SVVAPATDGGLN[+3009.07361]LTSTFLR.K	K.SVVAPATDGGLNLTSTFLR.K	NTerm(TMT6plex / 229.1629); N12(NGlycan / 3009.0736)	HexNAc(7)Hex(8)NeuAc(1)	0.00095	177.9	157.8	8	4	1289.8	1290.07	-11.53	-1	5156.2	5157.26	Specific	12	>sp|P41222|PTGDS_HUMAN Prostaglandin-H2 D-isomerase OS=Homo sapiens GN=PTGDS PE=1 SV=1	191	QEHF3_00528_LR.21131.21131.4	87.17	controllerType=0 controllerNumber=1 scan=21131	high-energy collision-induced dissociation	0.00011	0	0	0.0075	0.00092	0	0	3.02	169 | 700086
6	289	K.[+229.16293]LNAENN[+3009.07361]ATFYFK[+229.16293].I	K.LNAENNATFYFK.I	NTerm(TMT6plex / 229.1629); N6(NGlycan / 3009.0736); K12(TMT6plex / 229.1629)	HexNAc(7)Hex(8)NeuAc(1)	0.00061	327.6	145.2	145.2	4	1225.53	1225.53	4.86		4899.11	4899.09	Specific	6	>sp|P01042|KNG1_HUMAN Kininogen-1 OS=Homo sapiens GN=KNG1 PE=1 SV=2	52	QEHF3_00528_LR.20043.20043.4	82.89	controllerType=0 controllerNumber=1 scan=20043	high-energy collision-induced dissociation	7.3e-05	0	0	0.0048	0.00061	0	0	3.21	1506 | 613630
6	289	K.[+229.16293]LNAENN[+3478.21677]ATFYFK[+229.16293].I	K.LNAENNATFYFK.I	NTerm(TMT6plex / 229.1629); N6(NGlycan / 3478.2168); K12(TMT6plex / 229.1629)	HexNAc(7)Hex(8)Fuc(1)NeuGc(2)	0.00071	251.2	212.7	212.7	5	1074.47	1074.45	14.43		5368.31	5368.23	Specific	6	>sp|P01042|KNG1_HUMAN Kininogen-1 OS=Homo sapiens GN=KNG1 PE=1 SV=2	52	QEHF3_00528_LR.19809.19809.2	81.97	controllerType=0 controllerNumber=1 scan=19809	high-energy collision-induced dissociation	8.1e-05	0	0	0.0056	0.00067	0	0	3.15	1497 | 690446
1	67	K.[+229.16293]SVVAPATDGGLN[+3737.32236]LTSTFLR.K	K.SVVAPATDGGLNLTSTFLR.K	NTerm(TMT6plex / 229.1629); N12(NGlycan / 3737.3224)	HexNAc(7)Hex(8)Fuc(1)NeuAc(3)	0.001	210.6	195.5	195.5	5	1178.12	1177.91	10.54	1	5886.57	5885.51	Specific	12	>sp|P41222|PTGDS_HUMAN Prostaglandin-H2 D-isomerase OS=Homo sapiens GN=PTGDS PE=1 SV=1	191	QEHF3_00528_LR.21216.21216.4	87.51	controllerType=0 controllerNumber=1 scan=21216	high-energy collision-induced dissociation	0.00013	0	0	0.0082	0.0011	0	0	2.98	128 | 781446
1	67	K.[+229.16293]SVVAPATDGGLN[+3462.22185]LTSTFLR.K	K.SVVAPATDGGLNLTSTFLR.K	NTerm(TMT6plex / 229.1629); N12(NGlycan / 3462.2219)	HexNAc(7)Hex(8)Fuc(1)NeuAc(1)NeuGc(1)	1.1e-10	663.5	491.8	491.8	4	1403.09	1403.36	-9.52	-1	5609.35	5610.41	Specific	12	>sp|P41222|PTGDS_HUMAN Prostaglandin-H2 D-isomerase OS=Homo sapiens GN=PTGDS PE=1 SV=1	191	QEHF3_00528_LR.21183.21183.3	87.38	controllerType=0 controllerNumber=1 scan=21183	high-energy collision-induced dissociation	1.2e-11	0	0	8.6e-10	9.6e-11	0	0	9.96	136 | 781246
2	266	K.[+229.16293]AC[+57.02146]AGGYYVYN[+3462.22185]LTAPPEC[+57.02146]HLAYC[+57.02146]TDPSSVEGTC[+57.02146]EEC[+57.02146]SIDEDC[+57.02146]K[+229.16293]SNNGR.W	K.ACAGGYYVYNLTAPPECHLAYCTDPSSVEGTCEECSIDEDCKSNNGR.W	NTerm(TMT6plex / 229.1629); N10(NGlycan / 3462.2219); K42(TMT6plex / 229.1629)	HexNAc(7)Hex(8)Fuc(1)NeuAc(1)NeuGc(1)	4e-05	265.2	265.2	265.2	7	1329.41	1329.11	10.02	2	9299.83	9297.73	Specific	10	>sp|P07911|UROM_HUMAN Uromodulin OS=Homo sapiens GN=UMOD PE=1 SV=1	102	QEHF3_00528_LR.17644.17644.4	73.46	controllerType=0 controllerNumber=1 scan=17644	high-energy collision-induced dissociation	5.4e-06	0	0	0.00032	4.3e-05	0	0	4.4	560 | 932886
1	43	R.[+229.16293]WFSAGLASN[+3155.13152]SSWLREK[+229.16293].K	R.WFSAGLASNSSWLREK.K	NTerm(TMT6plex / 229.1629); N9(NGlycan / 3155.1315); K16(TMT6plex / 229.1629)	HexNAc(7)Hex(8)Fuc(1)NeuAc(1)	0.00081	235.6	219.7	219.7	4	1363.84	1363.85	-9.78		5452.32	5452.38	Specific	9	>sp|P41222|PTGDS_HUMAN Prostaglandin-H2 D-isomerase OS=Homo sapiens GN=PTGDS PE=1 SV=1	191	QEHF3_00528_LR.23386.23386.3	96.02	controllerType=0 controllerNumber=1 scan=23386	high-energy collision-induced dissociation	0.0001	0	0	0.0064	0.00081	0	0	3.09	1 | 797846
27	1	-.MALSWVLTVLSLLPLLEAQIPLC[+57.02146]ANLVPVPITN[+3591.26445]ATLDQITGK[+229.16293].W	-.MALSWVLTVLSLLPLLEAQIPLCANLVPVPITNATLDQITGK.W	N33(NGlycan / 3591.2644); K42(TMT6plex / 229.1629)	HexNAc(7)Hex(7)Fuc(1)NeuAc(2)NeuGc(1)	1.8e-05	138.3	138.3	27.9	6	1392.32	1392	-12.24	2	8348.87	8346.97	Specific	33	>sp|P02763|A1AG1_HUMAN Alpha-1-acid glycoprotein 1 OS=Homo sapiens GN=ORM1 PE=1 SV=1	73	QEHF3_00528_LR.23228.23228.4	95.41	controllerType=0 controllerNumber=1 scan=23228	high-energy collision-induced dissociation	2e-06	0	0	0.00014	1.6e-05	0	0	4.75	1992 | 958366
3	40	K.[+229.16293]TAVN[+2701.98328]C[+57.02146]SSDFDAC[+57.02146]LITK[+229.16293].A	K.TAVNCSSDFDACLITK.A	NTerm(TMT6plex / 229.1629); N4(NGlycan / 2701.9833); K16(TMT6plex / 229.1629)	HexNAc(7)Hex(7)Fuc(1)	0.0011	322.7	170.7	170.7	4	1241.53	1241.29	-3.3	1	4963.11	4962.12	Specific	4	>sp|P13987|CD59_HUMAN CD59 glycoprotein OS=Homo sapiens GN=CD59 PE=1 SV=1	135	QEHF3_00528_LR.18679.18679.4	77.52	controllerType=0 controllerNumber=1 scan=18679	high-energy collision-induced dissociation	0.00014	0	0	0.0087	0.0011	0	0	2.96	1116 | 605526
2	499	R.[+229.16293]FALLMTNC[+57.02146]YATPSSN[+2539.93046]ATDPLK[+229.16293].Y	R.FALLMTNCYATPSSNATDPLK.Y	NTerm(TMT6plex / 229.1629); N15(NGlycan / 2539.9305); K21(TMT6plex / 229.1629)	HexNAc(7)Hex(6)Fuc(1)	8e-07	534.3	534.3	534.3	4	1329.34	1329.1	-5.95	1	5314.33	5313.36	Specific	15	>sp|P07911|UROM_HUMAN Uromodulin OS=Homo sapiens GN=UMOD PE=1 SV=1	102	QEHF3_00528_LR.22648.22648.4	93.13	controllerType=0 controllerNumber=1 scan=22648	high-energy collision-induced dissociation	6.3e-08	0	0	6.4e-06	5.1e-07	0	0	6.1	890 | 712886
1	67	K.[+229.16293]SVVAPATDGGLN[+2393.87255]LTSTFLR.K	K.SVVAPATDGGLNLTSTFLR.K	NTerm(TMT6plex / 229.1629); N12(NGlycan / 2393.8725)	HexNAc(7)Hex(6)	8.6e-12	750.6	580	580	3	1515.02	1514.69	-2.56	1	4543.05	4542.06	Specific	12	>sp|P41222|PTGDS_HUMAN Prostaglandin-H2 D-isomerase OS=Homo sapiens GN=PTGDS PE=1 SV=1	191	QEHF3_00528_LR.22088.22088.3	90.93	controllerType=0 controllerNumber=1 scan=22088	high-energy collision-induced dissociation	1.7e-12	0	0	6.8e-11	1.4e-11	0	0	11.07	301 | 549503
1	67	K.[+229.16293]SVVAPATDGGLN[+2393.87255]LTSTFLR.K	K.SVVAPATDGGLNLTSTFLR.K	NTerm(TMT6plex / 229.1629); N12(NGlycan / 2393.8725)	HexNAc(7)Hex(6)	2.5e-11	708.5	524.9	524.9	4	1136.52	1136.27	-0.8	1	4543.06	4542.06	Specific	12	>sp|P41222|PTGDS_HUMAN Prostaglandin-H2 D-isomerase OS=Homo sapiens GN=PTGDS PE=1 SV=1	191	QEHF3_00528_LR.22141.22141.4	91.14	controllerType=0 controllerNumber=1 scan=22141	high-energy collision-induced dissociation	4.4e-12	0	0	2e-10	3.5e-11	0	0	10.6	302 | 550023
1	67	K.[+229.16293]SVVAPATDGGLN[+2393.87255]LTSTFLR.K	K.SVVAPATDGGLNLTSTFLR.K	NTerm(TMT6plex / 229.1629); N12(NGlycan / 2393.8725)	HexNAc(7)Hex(6)	2.4e-11	701.9	515.2	515.2	4	1136.27	1136.27	1.98		4542.07	4542.06	Specific	12	>sp|P41222|PTGDS_HUMAN Prostaglandin-H2 D-isomerase OS=Homo sapiens GN=PTGDS PE=1 SV=1	191	QEHF3_00528_LR.21394.21394.4	88.2	controllerType=0 controllerNumber=1 scan=21394	high-energy collision-induced dissociation	4.3e-12	0	0	1.9e-10	3.4e-11	0	0	10.61	303 | 545064
2	499	R.[+229.16293]FALLMTNC[+57.02146]YATPSSN[+2393.87255]ATDPLK[+229.16293].Y	R.FALLMTNCYATPSSNATDPLK.Y	NTerm(TMT6plex / 229.1629); N15(NGlycan / 2393.8725); K21(TMT6plex / 229.1629)	HexNAc(7)Hex(6)	3.7e-05	448.4	232.3	232.3	4	1292.84	1292.58	4.24	1	5168.33	5167.3	Specific	15	>sp|P07911|UROM_HUMAN Uromodulin OS=Homo sapiens GN=UMOD PE=1 SV=1	102	QEHF3_00528_LR.22581.22581.4	92.87	controllerType=0 controllerNumber=1 scan=22581	high-energy collision-induced dissociation	5e-06	0	0	0.00029	4e-05	0	0	4.44	938 | 711766
3	40	K.[+229.16293]TAVN[+2393.87255]C[+57.02146]SSDFDAC[+57.02146]LITK[+229.16293].A	K.TAVNCSSDFDACLITK.A	NTerm(TMT6plex / 229.1629); N4(NGlycan / 2393.8725); K16(TMT6plex / 229.1629)	HexNAc(7)Hex(6)	1.9e-08	624.7	388.5	388.5	3	1552.37	1552.01	15.14	1	4655.08	4654.01	Specific	4	>sp|P13987|CD59_HUMAN CD59 glycoprotein OS=Homo sapiens GN=CD59 PE=1 SV=1	135	QEHF3_00528_LR.17996.17996.3	74.84	controllerType=0 controllerNumber=1 scan=17996	high-energy collision-induced dissociation	1.8e-09	0	0	1.5e-07	1.4e-08	0	0	7.72	1140 | 601726
3	40	K.[+229.16293]TAVN[+2393.87255]C[+57.02146]SSDFDAC[+57.02146]LITK[+229.16293].A	K.TAVNCSSDFDACLITK.A	NTerm(TMT6plex / 229.1629); N4(NGlycan / 2393.8725); K16(TMT6plex / 229.1629)	HexNAc(7)Hex(6)	5e-05	535.9	353	353	3	1552.02	1552.01	5.92		4654.04	4654.01	Specific	4	>sp|P13987|CD59_HUMAN CD59 glycoprotein OS=Homo sapiens GN=CD59 PE=1 SV=1	135	QEHF3_00528_LR.17856.17856.3	74.29	controllerType=0 controllerNumber=1 scan=17856	high-energy collision-induced dissociation	6.6e-06	0	0	0.0004	5.4e-05	0	0	4.3	1141 | 600966
3	40	K.[+229.16293]TAVN[+2393.87255]C[+57.02146]SSDFDAC[+57.02146]LITK[+229.16293].A	K.TAVNCSSDFDACLITK.A	NTerm(TMT6plex / 229.1629); N4(NGlycan / 2393.8725); K16(TMT6plex / 229.1629)	HexNAc(7)Hex(6)	0.00073	298	181.6	181.6	4	1164.51	1164.26	-0.25	1	4655.01	4654.01	Specific	4	>sp|P13987|CD59_HUMAN CD59 glycoprotein OS=Homo sapiens GN=CD59 PE=1 SV=1	135	QEHF3_00528_LR.18628.18628.4	77.32	controllerType=0 controllerNumber=1 scan=18628	high-energy collision-induced dissociation	8.4e-05	0	0	0.0058	0.00069	0	0	3.14	1142 | 605046
17	83	R.[+229.16293]ADGTVNQIEGEATPVN[+2393.87255]LTEPAK[+229.16293].L	R.ADGTVNQIEGEATPVNLTEPAK.L	NTerm(TMT6plex / 229.1629); N16(NGlycan / 2393.8725); K22(TMT6plex / 229.1629)	HexNAc(7)Hex(6)	0.00032	256.1	256.1	256.1	4	1277.33	1277.34	-0.21		5106.32	5106.32	Specific	16	>sp|P05090|APOD_HUMAN Apolipoprotein D OS=Homo sapiens GN=APOD PE=1 SV=1	88	QEHF3_00528_LR.17114.17114.4	71.38	controllerType=0 controllerNumber=1 scan=17114	high-energy collision-induced dissociation	4.1e-05	0	0	0.0025	0.00035	0	0	3.5	1845 | 671166
1	43	R.[+229.16293]WFSAGLASN[+2361.88272]SSWLR.E	R.WFSAGLASNSSWLR.E	NTerm(TMT6plex / 229.1629); N9(NGlycan / 2361.8827)	HexNAc(7)Hex(4)Fuc(2)	2.4e-05	498.7	348.4	348.4	3	1391.26	1391.61	-10.88	-1	4171.78	4172.83	Specific	9	>sp|P41222|PTGDS_HUMAN Prostaglandin-H2 D-isomerase OS=Homo sapiens GN=PTGDS PE=1 SV=1	191	QEHF3_00528_LR.22200.22200.3	91.37	controllerType=0 controllerNumber=1 scan=22200	high-energy collision-induced dissociation	3.2e-06	0	0	0.00019	2.5e-05	0	0	4.63	48 | 470631
1	67	K.[+229.16293]SVVAPATDGGLN[+2361.88272]LTSTFLR.K	K.SVVAPATDGGLNLTSTFLR.K	NTerm(TMT6plex / 229.1629); N12(NGlycan / 2361.8827)	HexNAc(7)Hex(4)Fuc(2)	2.4e-12	754.6	488.1	488.1	3	1503.68	1504.03	-9.46	-1	4509.02	4510.07	Specific	12	>sp|P41222|PTGDS_HUMAN Prostaglandin-H2 D-isomerase OS=Homo sapiens GN=PTGDS PE=1 SV=1	191	QEHF3_00528_LR.21413.21413.3	88.28	controllerType=0 controllerNumber=1 scan=21413	high-energy collision-induced dissociation	5.7e-13	0	0	1.9e-11	4.5e-12	0	0	11.61	324 | 545264
3	40	K.[+229.16293]TAVN[+2361.88272]C[+57.02146]SSDFDAC[+57.02146]LITK[+229.16293].A	K.TAVNCSSDFDACLITK.A	NTerm(TMT6plex / 229.1629); N4(NGlycan / 2361.8827); K16(TMT6plex / 229.1629)	HexNAc(7)Hex(4)Fuc(2)	1.3e-05	543.6	355.6	355.6	4	1156	1156.26	-8.71	-1	4620.97	4622.02	Specific	4	>sp|P13987|CD59_HUMAN CD59 glycoprotein OS=Homo sapiens GN=CD59 PE=1 SV=1	135	QEHF3_00528_LR.17174.17174.4	71.62	controllerType=0 controllerNumber=1 scan=17174	high-energy collision-induced dissociation	1.2e-06	0	0	0.0001	1e-05	0	0	4.9	1157 | 598246
3	40	K.[+229.16293]TAVN[+2361.88272]C[+57.02146]SSDFDAC[+57.02146]LITK[+229.16293].A	K.TAVNCSSDFDACLITK.A	NTerm(TMT6plex / 229.1629); N4(NGlycan / 2361.8827); K16(TMT6plex / 229.1629)	HexNAc(7)Hex(4)Fuc(2)	0.00021	448.9	297.2	297.2	3	1540.99	1541.34	-9.78	-1	4620.97	4622.02	Specific	4	>sp|P13987|CD59_HUMAN CD59 glycoprotein OS=Homo sapiens GN=CD59 PE=1 SV=1	135	QEHF3_00528_LR.17144.17144.3	71.5	controllerType=0 controllerNumber=1 scan=17144	high-energy collision-induced dissociation	2.9e-05	0	0	0.0016	0.00024	0	0	3.69	1158 | 598086
27	58	K.[+229.16293]SVQEIQATFFYFTPN[+2361.88272]K[+229.16293].T	K.SVQEIQATFFYFTPNK.T	NTerm(TMT6plex / 229.1629); N15(NGlycan / 2361.8827); K16(TMT6plex / 229.1629)	HexNAc(7)Hex(4)Fuc(2)	0.00037	262.3	182.8	182.8	4	1185.8	1185.8	5.47		4740.19	4740.16	Specific	15	>sp|P02763|A1AG1_HUMAN Alpha-1-acid glycoprotein 1 OS=Homo sapiens GN=ORM1 PE=1 SV=1	73	QEHF3_00528_LR.23264.23264.4	95.55	controllerType=0 controllerNumber=1 scan=23264	high-energy collision-induced dissociation	4.8e-05	0	0	0.003	0.0004	0	0	3.43	2011 | 637110
2	266	K.[+229.16293]AC[+57.02146]AGGYYVYN[+2215.82481]LTAPPEC[+57.02146]HLAYC[+57.02146]TDPSSVEGTC[+57.02146]EEC[+57.02146]SIDEDC[+57.02146]K[+229.16293]SNNGR.W	K.ACAGGYYVYNLTAPPECHLAYCTDPSSVEGTCEECSIDEDCKSNNGR.W	NTerm(TMT6plex / 229.1629); N10(NGlycan / 2215.8248); K42(TMT6plex / 229.1629)	HexNAc(7)Hex(4)Fuc(1)	0.00013	238.9	238.9	238.9	6	1342.57	1342.73	9.34	-1	8050.41	8051.34	Specific	10	>sp|P07911|UROM_HUMAN Uromodulin OS=Homo sapiens GN=UMOD PE=1 SV=1	102	QEHF3_00528_LR.17590.17590.3	73.25	controllerType=0 controllerNumber=1 scan=17590	high-energy collision-induced dissociation	1.8e-05	0	0	0.001	0.00015	0	0	3.89	575 | 932646
6	289	K.[+229.16293]LNAENN[+2215.82481]ATFYFK[+229.16293].I	K.LNAENNATFYFK.I	NTerm(TMT6plex / 229.1629); N6(NGlycan / 2215.8248); K12(TMT6plex / 229.1629)	HexNAc(7)Hex(4)Fuc(1)	5.3e-10	682.8	431.9	431.9	4	1026.96	1027.22	-9.37	-1	4104.8	4105.84	Specific	6	>sp|P01042|KNG1_HUMAN Kininogen-1 OS=Homo sapiens GN=KNG1 PE=1 SV=2	52	QEHF3_00528_LR.19728.19728.4	81.65	controllerType=0 controllerNumber=1 scan=19728	high-energy collision-induced dissociation	6.4e-11	0	0	4.2e-09	5.1e-10	0	0	9.28	1523 | 456594
1	67	K.[+229.16293]SVVAPATDGGLN[+2069.76690]LTSTFLR.K	K.SVVAPATDGGLNLTSTFLR.K	NTerm(TMT6plex / 229.1629); N12(NGlycan / 2069.7669)	HexNAc(7)Hex(4)	2.1e-13	830.6	637	637	4	1055.24	1055.24	-7.2		4217.92	4217.95	Specific	12	>sp|P41222|PTGDS_HUMAN Prostaglandin-H2 D-isomerase OS=Homo sapiens GN=PTGDS PE=1 SV=1	191	QEHF3_00528_LR.20344.20344.4	84.07	controllerType=0 controllerNumber=1 scan=20344	high-energy collision-induced dissociation	4.8e-14	0	0	1.6e-12	3.8e-13	0	0	12.68	454 | 459714
1	67	K.[+229.16293]SVVAPATDGGLN[+2069.76690]LTSTFLR.K	K.SVVAPATDGGLNLTSTFLR.K	NTerm(TMT6plex / 229.1629); N12(NGlycan / 2069.7669)	HexNAc(7)Hex(4)	2.7e-08	597.8	408.2	408.2	3	1406.31	1406.66	-6.57	-1	4216.92	4217.95	Specific	12	>sp|P41222|PTGDS_HUMAN Prostaglandin-H2 D-isomerase OS=Homo sapiens GN=PTGDS PE=1 SV=1	191	QEHF3_00528_LR.20312.20312.3	83.95	controllerType=0 controllerNumber=1 scan=20312	high-energy collision-induced dissociation	2.5e-09	0	0	2.1e-07	1.7e-08	0	0	7.57	455 | 459514
1	67	K.[+229.16293]SVVAPATDGGLN[+1907.71408]LTSTFLR.K	K.SVVAPATDGGLNLTSTFLR.K	NTerm(TMT6plex / 229.1629); N12(NGlycan / 1907.7141)	HexNAc(7)Hex(3)	6.6e-12	702.4	510	510	4	1014.47	1014.73	-10.25	-1	4054.86	4055.9	Specific	12	>sp|P41222|PTGDS_HUMAN Prostaglandin-H2 D-isomerase OS=Homo sapiens GN=PTGDS PE=1 SV=1	191	QEHF3_00528_LR.21611.21611.4	89.06	controllerType=0 controllerNumber=1 scan=21611	high-energy collision-induced dissociation	1.5e-12	0	0	5.2e-11	1.1e-11	0	0	11.18	508 | 466911
1	67	K.[+229.16293]SVVAPATDGGLN[+1907.71408]LTSTFLR.K	K.SVVAPATDGGLNLTSTFLR.K	NTerm(TMT6plex / 229.1629); N12(NGlycan / 1907.7141)	HexNAc(7)Hex(3)	1.5e-08	597	414.3	414.3	3	1352.29	1352.64	-10.87	-1	4054.85	4055.9	Specific	12	>sp|P41222|PTGDS_HUMAN Prostaglandin-H2 D-isomerase OS=Homo sapiens GN=PTGDS PE=1 SV=1	191	QEHF3_00528_LR.21605.21605.3	89.03	controllerType=0 controllerNumber=1 scan=21605	high-energy collision-induced dissociation	1.3e-09	0	0	1.2e-07	1e-08	0	0	7.83	509 | 466831
2	499	R.[+229.16293]FALLMTNC[+57.02146]YATPSSN[+1907.71408]ATDPLK[+229.16293].Y	R.FALLMTNCYATPSSNATDPLK.Y	NTerm(TMT6plex / 229.1629); N15(NGlycan / 1907.7141); K21(TMT6plex / 229.1629)	HexNAc(7)Hex(3)	0.00062	230.5	86.8	86.8	4	1171.06	1171.04	12.9		4681.2	4681.14	Specific	15	>sp|P07911|UROM_HUMAN Uromodulin OS=Homo sapiens GN=UMOD PE=1 SV=1	102	QEHF3_00528_LR.22945.22945.4	94.3	controllerType=0 controllerNumber=1 scan=22945	high-energy collision-induced dissociation	7.3e-05	0	0	0.0049	0.00062	0	0	3.21	1042 | 635590
2	499	R.[+229.16293]FALLMTNC[+57.02146]YATPSSN[+3405.20039]ATDPLK[+229.16293].Y	R.FALLMTNCYATPSSNATDPLK.Y	NTerm(TMT6plex / 229.1629); N15(NGlycan / 3405.2004); K21(TMT6plex / 229.1629)	HexNAc(6)Hex(9)Fuc(1)NeuAc(2)	0.001	196	196	196	5	1236.75	1236.53	11.66	1	6179.71	6178.63	Specific	15	>sp|P07911|UROM_HUMAN Uromodulin OS=Homo sapiens GN=UMOD PE=1 SV=1	102	QEHF3_00528_LR.22532.22532.4	92.68	controllerType=0 controllerNumber=1 scan=22532	high-energy collision-induced dissociation	0.00013	0	0	0.0082	0.0011	0	0	2.98	741 | 877326
2	499	R.FALLMTNC[+57.02146]YATPSSN[+3405.20039]ATDPLK[+229.16293].Y	R.FALLMTNCYATPSSNATDPLK.Y	N15(NGlycan / 3405.2004); K21(TMT6plex / 229.1629)	HexNAc(6)Hex(9)Fuc(1)NeuAc(2)	0.0015	179.4	179.4	87.6	6	992.423	992.417	5.87		5949.5	5949.47	Specific	15	>sp|P07911|UROM_HUMAN Uromodulin OS=Homo sapiens GN=UMOD PE=1 SV=1	102	QEHF3_00528_LR.22281.22281.6	91.69	controllerType=0 controllerNumber=1 scan=22281	high-energy collision-induced dissociation	0.00019	0	0	0.012	0.0016	0.0009	0.0015	2.83	754 | 788286
4	166	K.[+229.16293]AALAAFNAQNN[+3405.20039]GSNFQLEEISR.A	K.AALAAFNAQNNGSNFQLEEISR.A	NTerm(TMT6plex / 229.1629); N11(NGlycan / 3405.2004)	HexNAc(6)Hex(9)Fuc(1)NeuAc(2)	5.2e-07	572.2	461.4	461.4	5	1200.93	1200.71	17.41	1	6000.62	5999.52	Specific	11	>sp|P02765|FETUA_HUMAN Alpha-2-HS-glycoprotein OS=Homo sapiens GN=AHSG PE=1 SV=1	74	QEHF3_00528_LR.20825.20825.4	85.97	controllerType=0 controllerNumber=1 scan=20825	high-energy collision-induced dissociation	4e-08	0	0	4.1e-06	3.1e-07	0	0	6.28	1273 | 778886
1	67	K.[+229.16293]SVVAPATDGGLN[+2805.99424]LTSTFLR.K	K.SVVAPATDGGLNLTSTFLR.K	NTerm(TMT6plex / 229.1629); N12(NGlycan / 2805.9942)	HexNAc(6)Hex(8)NeuAc(1)	0.00019	277.2	145.7	48.1	4	1239.31	1239.3	10.63		4954.23	4954.18	Specific	12	>sp|P41222|PTGDS_HUMAN Prostaglandin-H2 D-isomerase OS=Homo sapiens GN=PTGDS PE=1 SV=1	191	QEHF3_00528_LR.20760.20760.4	85.71	controllerType=0 controllerNumber=1 scan=20760	high-energy collision-induced dissociation	2.7e-05	0	0	0.0015	0.00022	0	0	3.72	192 | 618430
2	319	K.[+229.16293]QDFN[+2805.99424]ITDISLLEHR.L	K.QDFNITDISLLEHR.L	NTerm(TMT6plex / 229.1629); N4(NGlycan / 2805.9942)	HexNAc(6)Hex(8)NeuAc(1)	0.0016	268.5	128	46	4	1184.77	1184.76	7.95		4736.06	4736.02	Specific	4	>sp|P07911|UROM_HUMAN Uromodulin OS=Homo sapiens GN=UMOD PE=1 SV=1	102	QEHF3_00528_LR.19765.19765.4	81.79	controllerType=0 controllerNumber=1 scan=19765	high-energy collision-induced dissociation	0.0002	0	0	0.013	0.0027	0.0027	0.0045	2.79	688 | 612150
3	40	K.[+229.16293]TAVN[+2952.05215]C[+57.02146]SSDFDAC[+57.02146]LITK[+229.16293].A	K.TAVNCSSDFDACLITK.A	NTerm(TMT6plex / 229.1629); N4(NGlycan / 2952.0521); K16(TMT6plex / 229.1629)	HexNAc(6)Hex(8)Fuc(1)NeuAc(1)	0.00014	341	284.1	284.1	4	1304.06	1303.8	5.01	1	5213.22	5212.19	Specific	4	>sp|P13987|CD59_HUMAN CD59 glycoprotein OS=Homo sapiens GN=CD59 PE=1 SV=1	135	QEHF3_00528_LR.17929.17929.2	74.58	controllerType=0 controllerNumber=1 scan=17929	high-energy collision-induced dissociation	1.9e-05	0	0	0.0011	0.00016	0	0	3.87	1092 | 676646
1	67	K.[+229.16293]SVVAPATDGGLN[+3517.22767]LTSTFLR.K	K.SVVAPATDGGLNLTSTFLR.K	NTerm(TMT6plex / 229.1629); N12(NGlycan / 3517.2277)	HexNAc(6)Hex(7)NeuAc(4)	2.1e-10	658.5	473.3	473.3	4	1417.35	1417.11	-6.47	1	5666.38	5665.41	Specific	12	>sp|P41222|PTGDS_HUMAN Prostaglandin-H2 D-isomerase OS=Homo sapiens GN=PTGDS PE=1 SV=1	191	QEHF3_00528_LR.21228.21228.3	87.55	controllerType=0 controllerNumber=1 scan=21228	high-energy collision-induced dissociation	2.4e-11	0	0	1.6e-09	1.9e-10	0	0	9.68	134 | 781526
3	40	K.[+229.16293]TAVN[+3533.22258]C[+57.02146]SSDFDAC[+57.02146]LITK[+229.16293].A	K.TAVNCSSDFDACLITK.A	NTerm(TMT6plex / 229.1629); N4(NGlycan / 3533.2226); K16(TMT6plex / 229.1629)	HexNAc(6)Hex(7)NeuAc(3)NeuGc(1)	8.1e-09	608.1	483.7	483.7	4	1449.11	1449.09	7.95		5793.4	5793.36	Specific	4	>sp|P13987|CD59_HUMAN CD59 glycoprotein OS=Homo sapiens GN=CD59 PE=1 SV=1	135	QEHF3_00528_LR.17131.17131.3	71.45	controllerType=0 controllerNumber=1 scan=17131	high-energy collision-induced dissociation	6.9e-10	0	0	6.4e-08	5.3e-09	0	0	8.09	1074 | 757606
13	118	R.[+229.16293]GHVN[+3226.13225]ITR.S	R.GHVNITR.S	NTerm(TMT6plex / 229.1629); N4(NGlycan / 3226.1323)	HexNAc(6)Hex(7)NeuAc(3)	0.0016	264.9	185.6	185.6	4	1063.71	1063.69	18.84		4251.82	4251.74	Specific	4	>sp|P00734|THRB_HUMAN Prothrombin OS=Homo sapiens GN=F2 PE=1 SV=2	42	QEHF3_00528_LR.9681.9681.4	42.12	controllerType=0 controllerNumber=1 scan=9681	high-energy collision-induced dissociation	0.00019	0	0	0.012	0.0018	0.0018	0.003	2.81	1695 | 415681
2	266	K.[+229.16293]AC[+57.02146]AGGYYVYN[+3549.21750]LTAPPEC[+57.02146]HLAYC[+57.02146]TDPSSVEGTC[+57.02146]EEC[+57.02146]SIDEDC[+57.02146]K[+229.16293].S	K.ACAGGYYVYNLTAPPECHLAYCTDPSSVEGTCEECSIDEDCK.S	NTerm(TMT6plex / 229.1629); N10(NGlycan / 3549.2175); K42(TMT6plex / 229.1629)	HexNAc(6)Hex(7)NeuAc(2)NeuGc(2)	9.2e-06	337.7	171.7	171.7	9	984.737	984.95	10.85	-2	8854.58	8856.49	Specific	10	>sp|P07911|UROM_HUMAN Uromodulin OS=Homo sapiens GN=UMOD PE=1 SV=1	102	QEHF3_00528_LR.13069.13069.2	55.46	controllerType=0 controllerNumber=1 scan=13069	high-energy collision-induced dissociation	7e-07	0	0	7.3e-05	5.8e-06	0	0	5.04	566 | 905566
10	375	R.[+229.16293]ALLPFDNLHDDPC[+57.02146]LLTN[+3549.21750]RSAR.I	R.ALLPFDNLHDDPCLLTNRSAR.I	NTerm(TMT6plex / 229.1629); N17(NGlycan / 3549.2175)	HexNAc(6)Hex(7)NeuAc(2)NeuGc(2)	0.00011	296.2	277.9	277.9	5	1243.92	1244.13	-8.72	-1	6215.55	6216.6	Specific	17	>sp|P05164|PERM_HUMAN Myeloperoxidase OS=Homo sapiens GN=MPO PE=1 SV=1	93	QEHF3_00528_LR.19729.19729.3	81.65	controllerType=0 controllerNumber=1 scan=19729	high-energy collision-induced dissociation	1.5e-05	0	0	0.00087	0.00012	0	0	3.96	1656 | 866326
26	516	R.[+229.16293]DQC[+57.02146]IVDDITYNVN[+3242.12716]DTFHK[+229.16293].R	R.DQCIVDDITYNVNDTFHK.R	NTerm(TMT6plex / 229.1629); N13(NGlycan / 3242.1272); K18(TMT6plex / 229.1629)	HexNAc(6)Hex(7)NeuAc(2)NeuGc(1)	6.4e-05	426	337	337	5	1180.11	1180.29	15.79	-1	5896.53	5897.44	Specific	13	>sp|P02751|FINC_HUMAN Fibronectin OS=Homo sapiens GN=FN1 PE=1 SV=4	71	QEHF3_00528_LR.20352.20352.4	84.1	controllerType=0 controllerNumber=1 scan=20352	high-energy collision-induced dissociation	8.5e-06	0	0	0.00051	6.9e-05	0	0	4.19	1982 | 775606
2	499	R.[+229.16293]FALLMTNC[+57.02146]YATPSSN[+2935.03683]ATDPLK[+229.16293].Y	R.FALLMTNCYATPSSNATDPLK.Y	NTerm(TMT6plex / 229.1629); N15(NGlycan / 2935.0368); K21(TMT6plex / 229.1629)	HexNAc(6)Hex(7)NeuAc(2)	3.6e-07	557.6	493.4	384.6	4	1427.88	1427.87	7.21		5708.51	5708.47	Specific	15	>sp|P07911|UROM_HUMAN Uromodulin OS=Homo sapiens GN=UMOD PE=1 SV=1	102	QEHF3_00528_LR.22559.22559.4	92.78	controllerType=0 controllerNumber=1 scan=22559	high-energy collision-induced dissociation	2.4e-08	0	0	2.9e-06	1.9e-07	0	0	6.45	799 | 790606
1	67	K.[+229.16293]SVVAPATDGGLN[+2951.03175]LTSTFLR.K	K.SVVAPATDGGLNLTSTFLR.K	NTerm(TMT6plex / 229.1629); N12(NGlycan / 2951.0317)	HexNAc(6)Hex(7)NeuAc(1)NeuGc(1)	8.9e-05	315.1	168	168	4	1275.31	1275.56	1.14	-1	5098.22	5099.22	Specific	12	>sp|P41222|PTGDS_HUMAN Prostaglandin-H2 D-isomerase OS=Homo sapiens GN=PTGDS PE=1 SV=1	191	QEHF3_00528_LR.21767.21767.4	89.67	controllerType=0 controllerNumber=1 scan=21767	high-energy collision-induced dissociation	1.2e-05	0	0	0.00071	0.0001	0	0	4.05	175 | 704406
2	499	R.[+229.16293]FALLMTNC[+57.02146]YATPSSN[+2951.03175]ATDPLK[+229.16293].Y	R.FALLMTNCYATPSSNATDPLK.Y	NTerm(TMT6plex / 229.1629); N15(NGlycan / 2951.0317); K21(TMT6plex / 229.1629)	HexNAc(6)Hex(7)NeuAc(1)NeuGc(1)	0.00084	167.7	167.7	4.9	4	1432.1	1431.87	-12.21	1	5725.4	5724.46	Specific	15	>sp|P07911|UROM_HUMAN Uromodulin OS=Homo sapiens GN=UMOD PE=1 SV=1	102	QEHF3_00528_LR.22765.22765.4	93.59	controllerType=0 controllerNumber=1 scan=22765	high-energy collision-induced dissociation	0.0001	0	0	0.0066	0.00083	0	0	3.08	796 | 792766
1	67	K.[+229.16293]SVVAPATDGGLN[+2643.94142]LTSTFLR.K	K.SVVAPATDGGLNLTSTFLR.K	NTerm(TMT6plex / 229.1629); N12(NGlycan / 2643.9414)	HexNAc(6)Hex(7)NeuAc(1)	4e-06	550.8	379.1	379.1	4	1199.06	1198.79	15.44	1	4793.2	4792.13	Specific	12	>sp|P41222|PTGDS_HUMAN Prostaglandin-H2 D-isomerase OS=Homo sapiens GN=PTGDS PE=1 SV=1	191	QEHF3_00528_LR.21051.21051.4	86.86	controllerType=0 controllerNumber=1 scan=21051	high-energy collision-induced dissociation	3.2e-07	0	0	3.1e-05	2.6e-06	0	0	5.4	222 | 620070
1	67	K.[+229.16293]SVVAPATDGGLN[+3244.16797]LTSTFLR.K	K.SVVAPATDGGLNLTSTFLR.K	NTerm(TMT6plex / 229.1629); N12(NGlycan / 3244.168)	HexNAc(6)Hex(7)Fuc(4)NeuGc(1)	3.1e-07	493.1	439.8	439.8	5	1079.09	1079.28	17.39	-1	5391.44	5392.35	Specific	12	>sp|P41222|PTGDS_HUMAN Prostaglandin-H2 D-isomerase OS=Homo sapiens GN=PTGDS PE=1 SV=1	191	QEHF3_00528_LR.21349.21349.4	88.03	controllerType=0 controllerNumber=1 scan=21349	high-energy collision-induced dissociation	1.9e-08	0	0	2.5e-06	1.5e-07	0	0	6.51	150 | 701166
1	67	K.[+229.16293]SVVAPATDGGLN[+3663.28558]LTSTFLR.K	K.SVVAPATDGGLNLTSTFLR.K	NTerm(TMT6plex / 229.1629); N12(NGlycan / 3663.2856)	HexNAc(6)Hex(7)Fuc(1)NeuAc(4)	0.00055	293.1	113.2	113.2	4	1453.9	1453.62	14.73	1	5812.56	5811.47	Specific	12	>sp|P41222|PTGDS_HUMAN Prostaglandin-H2 D-isomerase OS=Homo sapiens GN=PTGDS PE=1 SV=1	191	QEHF3_00528_LR.22229.22229.3	91.49	controllerType=0 controllerNumber=1 scan=22229	high-energy collision-induced dissociation	6.5e-05	0	0	0.0043	0.00055	0	0	3.26	132 | 787926
2	319	K.[+229.16293]QDFN[+3663.28558]ITDISLLEHR.L	K.QDFNITDISLLEHR.L	NTerm(TMT6plex / 229.1629); N4(NGlycan / 3663.2856)	HexNAc(6)Hex(7)Fuc(1)NeuAc(4)	8.9e-05	472.8	337.3	337.3	4	1399.09	1399.08	4.46		5593.33	5593.31	Specific	4	>sp|P07911|UROM_HUMAN Uromodulin OS=Homo sapiens GN=UMOD PE=1 SV=1	102	QEHF3_00528_LR.22077.22077.4	90.89	controllerType=0 controllerNumber=1 scan=22077	high-energy collision-induced dissociation	1.2e-05	0	0	0.00071	0.0001	0	0	4.05	671 | 787086
2	319	K.[+229.16293]QDFN[+3663.28558]ITDISLLEHR.L	K.QDFNITDISLLEHR.L	NTerm(TMT6plex / 229.1629); N4(NGlycan / 3663.2856)	HexNAc(6)Hex(7)Fuc(1)NeuAc(4)	0.00031	337.3	271	271	4	1399.09	1399.08	5.86		5593.34	5593.31	Specific	4	>sp|P07911|UROM_HUMAN Uromodulin OS=Homo sapiens GN=UMOD PE=1 SV=1	102	QEHF3_00528_LR.21596.21596.4	89	controllerType=0 controllerNumber=1 scan=21596	high-energy collision-induced dissociation	4e-05	0	0	0.0024	0.00033	0	0	3.51	672 | 783166
2	319	K.[+229.16293]QDFN[+3679.28049]ITDISLLEHR.L	K.QDFNITDISLLEHR.L	NTerm(TMT6plex / 229.1629); N4(NGlycan / 3679.2805)	HexNAc(6)Hex(7)Fuc(1)NeuAc(3)NeuGc(1)	0.00093	316.9	156.7	156.7	4	1403.34	1403.08	8.15	1	5610.35	5609.3	Specific	4	>sp|P07911|UROM_HUMAN Uromodulin OS=Homo sapiens GN=UMOD PE=1 SV=1	102	QEHF3_00528_LR.22067.22067.4	90.85	controllerType=0 controllerNumber=1 scan=22067	high-energy collision-induced dissociation	0.00011	0	0	0.0073	0.00089	0	0	3.03	668 | 787046
2	319	K.[+229.16293]QDFN[+3372.19016]ITDISLLEHR.L	K.QDFNITDISLLEHR.L	NTerm(TMT6plex / 229.1629); N4(NGlycan / 3372.1902)	HexNAc(6)Hex(7)Fuc(1)NeuAc(3)	5e-05	469.9	349.3	349.3	4	1326.06	1326.31	2.61	-1	5301.22	5302.21	Specific	4	>sp|P07911|UROM_HUMAN Uromodulin OS=Homo sapiens GN=UMOD PE=1 SV=1	102	QEHF3_00528_LR.21448.21448.4	88.42	controllerType=0 controllerNumber=1 scan=21448	high-energy collision-induced dissociation	6.6e-06	0	0	0.0004	5.3e-05	0	0	4.3	677 | 701886
2	319	K.[+229.16293]QDFN[+3372.19016]ITDISLLEHR.L	K.QDFNITDISLLEHR.L	NTerm(TMT6plex / 229.1629); N4(NGlycan / 3372.1902)	HexNAc(6)Hex(7)Fuc(1)NeuAc(3)	0.00011	441	273.4	273.4	4	1326.07	1326.31	6.11	-1	5301.24	5302.21	Specific	4	>sp|P07911|UROM_HUMAN Uromodulin OS=Homo sapiens GN=UMOD PE=1 SV=1	102	QEHF3_00528_LR.21577.21577.4	88.92	controllerType=0 controllerNumber=1 scan=21577	high-energy collision-induced dissociation	1.5e-05	0	0	0.00089	0.00013	0	0	3.95	678 | 703046
2	319	K.[+229.16293]QDFN[+3372.19016]ITDISLLEHR.L	K.QDFNITDISLLEHR.L	NTerm(TMT6plex / 229.1629); N4(NGlycan / 3372.1902)	HexNAc(6)Hex(7)Fuc(1)NeuAc(3)	0.00021	362.6	260	260	4	1326.07	1326.31	9.89	-1	5301.26	5302.21	Specific	4	>sp|P07911|UROM_HUMAN Uromodulin OS=Homo sapiens GN=UMOD PE=1 SV=1	102	QEHF3_00528_LR.20704.20704.4	85.49	controllerType=0 controllerNumber=1 scan=20704	high-energy collision-induced dissociation	2.9e-05	0	0	0.0016	0.00024	0	0	3.69	679 | 697006
27	1	-.MALSWVLTVLSLLPLLEAQIPLC[+57.02146]ANLVPVPITN[+3372.19016]ATLDQITGK[+229.16293].W	-.MALSWVLTVLSLLPLLEAQIPLCANLVPVPITNATLDQITGK.W	N33(NGlycan / 3372.1902); K42(TMT6plex / 229.1629)	HexNAc(6)Hex(7)Fuc(1)NeuAc(3)	0.0007	121.4	42.3	42.3	6	1355.66	1355.49	5.65	1	8128.94	8127.89	Specific	33	>sp|P02763|A1AG1_HUMAN Alpha-1-acid glycoprotein 1 OS=Homo sapiens GN=ORM1 PE=1 SV=1	73	QEHF3_00528_LR.23215.23215.4	95.36	controllerType=0 controllerNumber=1 scan=23215	high-energy collision-induced dissociation	8e-05	0	0	0.0055	0.00066	0	0	3.16	1993 | 958286
1	67	K.[+229.16293]SVVAPATDGGLN[+3081.09474]LTSTFLR.K	K.SVVAPATDGGLNLTSTFLR.K	NTerm(TMT6plex / 229.1629); N12(NGlycan / 3081.0947)	HexNAc(6)Hex(7)Fuc(1)NeuAc(2)	2.6e-05	359.3	201	5.5	4	1307.84	1308.08	7.74	-1	5228.32	5229.28	Specific	12	>sp|P41222|PTGDS_HUMAN Prostaglandin-H2 D-isomerase OS=Homo sapiens GN=PTGDS PE=1 SV=1	191	QEHF3_00528_LR.21764.21764.4	89.66	controllerType=0 controllerNumber=1 scan=21764	high-energy collision-induced dissociation	3.6e-06	0	0	0.00021	2.9e-05	0	0	4.58	156 | 704366
1	67	K.[+229.16293]SVVAPATDGGLN[+3081.09474]LTSTFLR.K	K.SVVAPATDGGLNLTSTFLR.K	NTerm(TMT6plex / 229.1629); N12(NGlycan / 3081.0947)	HexNAc(6)Hex(7)Fuc(1)NeuAc(2)	6.8e-05	267.6	214.3	2.8	5	1046.67	1046.66	12.24		5229.34	5229.28	Specific	12	>sp|P41222|PTGDS_HUMAN Prostaglandin-H2 D-isomerase OS=Homo sapiens GN=PTGDS PE=1 SV=1	191	QEHF3_00528_LR.20343.20343.4	84.07	controllerType=0 controllerNumber=1 scan=20343	high-energy collision-induced dissociation	8.8e-06	0	0	0.00054	7.2e-05	0	0	4.17	157 | 694166
2	319	K.[+229.16293]QDFN[+3081.09474]ITDISLLEHR.L	K.QDFNITDISLLEHR.L	NTerm(TMT6plex / 229.1629); N4(NGlycan / 3081.0947)	HexNAc(6)Hex(7)Fuc(1)NeuAc(2)	0.00027	389.8	224.3	5.5	4	1253.54	1253.53	6.32		5011.15	5011.12	Specific	4	>sp|P07911|UROM_HUMAN Uromodulin OS=Homo sapiens GN=UMOD PE=1 SV=1	102	QEHF3_00528_LR.20710.20710.4	85.51	controllerType=0 controllerNumber=1 scan=20710	high-energy collision-induced dissociation	3.6e-05	0	0	0.0022	0.00031	0	0	3.56	681 | 618230
2	319	K.[+229.16293]QDFN[+3081.09474]ITDISLLEHR.L	K.QDFNITDISLLEHR.L	NTerm(TMT6plex / 229.1629); N4(NGlycan / 3081.0947)	HexNAc(6)Hex(7)Fuc(1)NeuAc(2)	0.00096	227	165	32.9	4	1253.79	1253.53	2.93	1	5012.14	5011.12	Specific	4	>sp|P07911|UROM_HUMAN Uromodulin OS=Homo sapiens GN=UMOD PE=1 SV=1	102	QEHF3_00528_LR.20573.20573.4	84.97	controllerType=0 controllerNumber=1 scan=20573	high-energy collision-induced dissociation	0.00012	0	0	0.0076	0.00094	0	0	3.02	682 | 617670
1	67	K.[+229.16293]SVVAPATDGGLN[+2789.99933]LTSTFLR.K	K.SVVAPATDGGLNLTSTFLR.K	NTerm(TMT6plex / 229.1629); N12(NGlycan / 2789.9993)	HexNAc(6)Hex(7)Fuc(1)NeuAc(1)	3.1e-05	379.5	225.5	28.2	4	1235.07	1235.3	11.33	-1	4937.24	4938.19	Specific	12	>sp|P41222|PTGDS_HUMAN Prostaglandin-H2 D-isomerase OS=Homo sapiens GN=PTGDS PE=1 SV=1	191	QEHF3_00528_LR.20771.20771.4	85.75	controllerType=0 controllerNumber=1 scan=20771	high-energy collision-induced dissociation	4.1e-06	0	0	0.00024	3.2e-05	0	0	4.51	196 | 618470
1	67	K.[+229.16293]SVVAPATDGGLN[+2789.99933]LTSTFLR.K	K.SVVAPATDGGLNLTSTFLR.K	NTerm(TMT6plex / 229.1629); N12(NGlycan / 2789.9993)	HexNAc(6)Hex(7)Fuc(1)NeuAc(1)	2.9e-05	363.7	248.9	17	4	1235.04	1235.3	-6.76	-1	4937.15	4938.19	Specific	12	>sp|P41222|PTGDS_HUMAN Prostaglandin-H2 D-isomerase OS=Homo sapiens GN=PTGDS PE=1 SV=1	191	QEHF3_00528_LR.21952.21952.4	90.4	controllerType=0 controllerNumber=1 scan=21952	high-energy collision-induced dissociation	3.8e-06	0	0	0.00023	3.1e-05	0	0	4.54	197 | 627070
2	319	K.[+229.16293]QDFN[+2789.99933]ITDISLLEHR.L	K.QDFNITDISLLEHR.L	NTerm(TMT6plex / 229.1629); N4(NGlycan / 2789.9993)	HexNAc(6)Hex(7)Fuc(1)NeuAc(1)	0.00016	441.3	312.3	62.5	4	1180.77	1180.76	11.65		4720.08	4720.02	Specific	4	>sp|P07911|UROM_HUMAN Uromodulin OS=Homo sapiens GN=UMOD PE=1 SV=1	102	QEHF3_00528_LR.19738.19738.4	81.69	controllerType=0 controllerNumber=1 scan=19738	high-energy collision-induced dissociation	2.2e-05	0	0	0.0013	0.00019	0	0	3.8	689 | 611950
1	43	R.[+229.16293]WFSAGLASN[+2498.90391]SSWLR.E	R.WFSAGLASNSSWLR.E	NTerm(TMT6plex / 229.1629); N9(NGlycan / 2498.9039)	HexNAc(6)Hex(7)Fuc(1)	0.00042	309.5	193.4	193.4	3	1436.95	1437.29	0.84	-1	4308.85	4309.85	Specific	9	>sp|P41222|PTGDS_HUMAN Prostaglandin-H2 D-isomerase OS=Homo sapiens GN=PTGDS PE=1 SV=1	191	QEHF3_00528_LR.22568.22568.3	92.82	controllerType=0 controllerNumber=1 scan=22568	high-energy collision-induced dissociation	5.2e-05	0	0	0.0033	0.00044	0	0	3.38	25 | 552983
1	67	K.[+229.16293]SVVAPATDGGLN[+2498.90391]LTSTFLR.K	K.SVVAPATDGGLNLTSTFLR.K	NTerm(TMT6plex / 229.1629); N12(NGlycan / 2498.9039)	HexNAc(6)Hex(7)Fuc(1)	9.9e-06	481.4	319.2	319.2	4	1162.53	1162.53	5.9		4647.12	4647.09	Specific	12	>sp|P41222|PTGDS_HUMAN Prostaglandin-H2 D-isomerase OS=Homo sapiens GN=PTGDS PE=1 SV=1	191	QEHF3_00528_LR.21201.21201.4	87.45	controllerType=0 controllerNumber=1 scan=21201	high-energy collision-induced dissociation	7.7e-07	0	0	7.8e-05	6.4e-06	0	0	5.01	266 | 621430
1	67	K.[+229.16293]SVVAPATDGGLN[+2498.90391]LTSTFLR.K	K.SVVAPATDGGLNLTSTFLR.K	NTerm(TMT6plex / 229.1629); N12(NGlycan / 2498.9039)	HexNAc(6)Hex(7)Fuc(1)	0.0003	336.9	131.8	131.8	3	1549.37	1549.7	2.15	-1	4646.1	4647.09	Specific	12	>sp|P41222|PTGDS_HUMAN Prostaglandin-H2 D-isomerase OS=Homo sapiens GN=PTGDS PE=1 SV=1	191	QEHF3_00528_LR.21974.21974.3	90.49	controllerType=0 controllerNumber=1 scan=21974	high-energy collision-induced dissociation	3.9e-05	0	0	0.0024	0.00033	0	0	3.52	267 | 627430
63	97	K.[+229.16293]TFYWDFYTN[+2352.84600]R.T	K.TFYWDFYTNR.T	NTerm(TMT6plex / 229.1629); N9(NGlycan / 2352.846)	HexNAc(6)Hex(7)	0.00078	476.4	348.9	348.9	3	1332.23	1332.22	12.86		3994.69	3994.64	Specific	9	>sp|P12273|PIP_HUMAN Prolactin-inducible protein OS=Homo sapiens GN=PIP PE=1 SV=1	130	QEHF3_00528_LR.19558.19558.3	80.98	controllerType=0 controllerNumber=1 scan=19558	high-energy collision-induced dissociation	9.3e-05	0	0	0.0014	0.0002	0	0	3.11	3089 | 387700
2	499	R.[+229.16293]FALLMTNC[+57.02146]YATPSSN[+2772.98401]ATDPLK[+229.16293].Y	R.FALLMTNCYATPSSNATDPLK.Y	NTerm(TMT6plex / 229.1629); N15(NGlycan / 2772.984); K21(TMT6plex / 229.1629)	HexNAc(6)Hex(6)NeuAc(2)	0.0018	199.6	199.6	199.6	4	1387.62	1387.36	8.95	1	5547.47	5546.41	Specific	15	>sp|P07911|UROM_HUMAN Uromodulin OS=Homo sapiens GN=UMOD PE=1 SV=1	102	QEHF3_00528_LR.19629.19629.4	81.26	controllerType=0 controllerNumber=1 scan=19629	high-energy collision-induced dissociation	0.00022	0	0	0.014	0.0036	0.0035	0	2.74	831 | 772406
2	499	R.[+229.16293]FALLMTNC[+57.02146]YATPSSN[+2772.98401]ATDPLK[+229.16293].Y	R.FALLMTNCYATPSSNATDPLK.Y	NTerm(TMT6plex / 229.1629); N15(NGlycan / 2772.984); K21(TMT6plex / 229.1629)	HexNAc(6)Hex(6)NeuAc(2)	0.00028	191.4	191.4	191.4	6	925.247	925.242	6.13		5546.45	5546.41	Specific	15	>sp|P07911|UROM_HUMAN Uromodulin OS=Homo sapiens GN=UMOD PE=1 SV=1	102	QEHF3_00528_LR.19493.19493.6	80.72	controllerType=0 controllerNumber=1 scan=19493	high-energy collision-induced dissociation	3.7e-05	0	0	0.0022	0.00031	0	0	3.55	832 | 771406
2	499	R.[+229.16293]FALLMTNC[+57.02146]YATPSSN[+2788.97892]ATDPLK[+229.16293].Y	R.FALLMTNCYATPSSNATDPLK.Y	NTerm(TMT6plex / 229.1629); N15(NGlycan / 2788.9789); K21(TMT6plex / 229.1629)	HexNAc(6)Hex(6)NeuAc(1)NeuGc(1)	2.5e-07	452.2	442.2	442.2	4	1391.09	1391.36	-12.22	-1	5561.34	5562.41	Specific	15	>sp|P07911|UROM_HUMAN Uromodulin OS=Homo sapiens GN=UMOD PE=1 SV=1	102	QEHF3_00528_LR.23143.23143.4	95.07	controllerType=0 controllerNumber=1 scan=23143	high-energy collision-induced dissociation	1.7e-08	0	0	2e-06	1.3e-07	0	0	6.6	826 | 796686
2	499	R.[+229.16293]FALLMTNC[+57.02146]YATPSSN[+2788.97892]ATDPLK[+229.16293].Y	R.FALLMTNCYATPSSNATDPLK.Y	NTerm(TMT6plex / 229.1629); N15(NGlycan / 2788.9789); K21(TMT6plex / 229.1629)	HexNAc(6)Hex(6)NeuAc(1)NeuGc(1)	8.5e-05	241.8	241.8	0.5	4	1391.37	1391.36	7.45		5562.45	5562.41	Specific	15	>sp|P07911|UROM_HUMAN Uromodulin OS=Homo sapiens GN=UMOD PE=1 SV=1	102	QEHF3_00528_LR.19509.19509.4	80.79	controllerType=0 controllerNumber=1 scan=19509	high-energy collision-induced dissociation	1.2e-05	0	0	0.00068	9.6e-05	0	0	4.07	827 | 771486
1	67	K.[+229.16293]SVVAPATDGGLN[+2481.88859]LTSTFLR.K	K.SVVAPATDGGLNLTSTFLR.K	NTerm(TMT6plex / 229.1629); N12(NGlycan / 2481.8886)	HexNAc(6)Hex(6)NeuAc(1)	3.9e-06	527.9	346.7	346.7	4	1158.03	1158.27	8.69	-1	4629.11	4630.07	Specific	12	>sp|P41222|PTGDS_HUMAN Prostaglandin-H2 D-isomerase OS=Homo sapiens GN=PTGDS PE=1 SV=1	191	QEHF3_00528_LR.21190.21190.4	87.4	controllerType=0 controllerNumber=1 scan=21190	high-energy collision-induced dissociation	3.1e-07	0	0	3.1e-05	2.4e-06	0	0	5.41	268 | 621270
1	67	K.[+229.16293]SVVAPATDGGLN[+2481.88859]LTSTFLR.K	K.SVVAPATDGGLNLTSTFLR.K	NTerm(TMT6plex / 229.1629); N12(NGlycan / 2481.8886)	HexNAc(6)Hex(6)NeuAc(1)	1.2e-05	511.7	322	322	4	1158.02	1158.27	-4.7	-1	4629.05	4630.07	Specific	12	>sp|P41222|PTGDS_HUMAN Prostaglandin-H2 D-isomerase OS=Homo sapiens GN=PTGDS PE=1 SV=1	191	QEHF3_00528_LR.21354.21354.4	88.05	controllerType=0 controllerNumber=1 scan=21354	high-energy collision-induced dissociation	1.1e-06	0	0	9.5e-05	9e-06	0	0	4.92	269 | 623030
1	67	K.[+229.16293]SVVAPATDGGLN[+2481.88859]LTSTFLR.K	K.SVVAPATDGGLNLTSTFLR.K	NTerm(TMT6plex / 229.1629); N12(NGlycan / 2481.8886)	HexNAc(6)Hex(6)NeuAc(1)	0.00034	329.2	63.1	63.1	4	1158.03	1158.27	4.79	-1	4629.09	4630.07	Specific	12	>sp|P41222|PTGDS_HUMAN Prostaglandin-H2 D-isomerase OS=Homo sapiens GN=PTGDS PE=1 SV=1	191	QEHF3_00528_LR.21490.21490.4	88.58	controllerType=0 controllerNumber=1 scan=21490	high-energy collision-induced dissociation	4.4e-05	0	0	0.0027	0.00037	0	0	3.46	270 | 624350
2	499	R.[+229.16293]FALLMTNC[+57.02146]YATPSSN[+2481.88859]ATDPLK[+229.16293].Y	R.FALLMTNCYATPSSNATDPLK.Y	NTerm(TMT6plex / 229.1629); N15(NGlycan / 2481.8886); K21(TMT6plex / 229.1629)	HexNAc(6)Hex(6)NeuAc(1)	3.4e-05	228.2	228.2	228.2	6	876.564	876.726	5.73	-1	5254.35	5255.32	Specific	15	>sp|P07911|UROM_HUMAN Uromodulin OS=Homo sapiens GN=UMOD PE=1 SV=1	102	QEHF3_00528_LR.18539.18539.6	76.97	controllerType=0 controllerNumber=1 scan=18539	high-energy collision-induced dissociation	4.6e-06	0	0	0.00027	3.7e-05	0	0	4.46	908 | 681206
3	40	K.[+229.16293]TAVN[+2481.88859]C[+57.02146]SSDFDAC[+57.02146]LITK[+229.16293].A	K.TAVNCSSDFDACLITK.A	NTerm(TMT6plex / 229.1629); N4(NGlycan / 2481.8886); K16(TMT6plex / 229.1629)	HexNAc(6)Hex(6)NeuAc(1)	0.00026	327.7	216.8	216.8	4	1186.03	1186.26	17.25	-1	4741.1	4742.02	Specific	4	>sp|P13987|CD59_HUMAN CD59 glycoprotein OS=Homo sapiens GN=CD59 PE=1 SV=1	135	QEHF3_00528_LR.17083.17083.4	71.26	controllerType=0 controllerNumber=1 scan=17083	high-energy collision-induced dissociation	3.5e-05	0	0	0.002	0.00029	0	0	3.59	1130 | 597726
2	499	R.[+229.16293]FALLMTNC[+57.02146]YATPSSN[+2482.90899]ATDPLK[+229.16293].Y	R.FALLMTNCYATPSSNATDPLK.Y	NTerm(TMT6plex / 229.1629); N15(NGlycan / 2482.909); K21(TMT6plex / 229.1629)	HexNAc(6)Hex(6)Fuc(2)	0.0018	180.1	180.1	180.1	4	1315.08	1314.84	-6.85	1	5257.31	5256.34	Specific	15	>sp|P07911|UROM_HUMAN Uromodulin OS=Homo sapiens GN=UMOD PE=1 SV=1	102	QEHF3_00528_LR.20853.20853.4	86.08	controllerType=0 controllerNumber=1 scan=20853	high-energy collision-induced dissociation	0.00022	0	0	0.014	0.0036	0.0035	0.0059	2.75	906 | 697686
2	499	R.[+229.16293]FALLMTNC[+57.02146]YATPSSN[+3210.13734]ATDPLK[+229.16293].Y	R.FALLMTNCYATPSSNATDPLK.Y	NTerm(TMT6plex / 229.1629); N15(NGlycan / 3210.1373); K21(TMT6plex / 229.1629)	HexNAc(6)Hex(6)Fuc(1)NeuAc(3)	4.3e-05	239.4	239.4	122.5	4	1496.39	1496.65	-6.5	-1	5982.53	5983.57	Specific	15	>sp|P07911|UROM_HUMAN Uromodulin OS=Homo sapiens GN=UMOD PE=1 SV=1	102	QEHF3_00528_LR.22296.22296.4	91.75	controllerType=0 controllerNumber=1 scan=22296	high-energy collision-induced dissociation	5.8e-06	0	0	0.00034	4.6e-05	0	0	4.37	746 | 788446
1	67	K.[+229.16293]SVVAPATDGGLN[+2919.04192]LTSTFLR.K	K.SVVAPATDGGLNLTSTFLR.K	NTerm(TMT6plex / 229.1629); N12(NGlycan / 2919.0419)	HexNAc(6)Hex(6)Fuc(1)NeuAc(2)	5.1e-05	378.9	183.6	183.6	4	1267.57	1267.56	4.65		5067.25	5067.23	Specific	12	>sp|P41222|PTGDS_HUMAN Prostaglandin-H2 D-isomerase OS=Homo sapiens GN=PTGDS PE=1 SV=1	191	QEHF3_00528_LR.21745.21745.4	89.58	controllerType=0 controllerNumber=1 scan=21745	high-energy collision-induced dissociation	6.7e-06	0	0	0.00041	5.4e-05	0	0	4.29	184 | 704166
2	499	R.[+229.16293]FALLMTNC[+57.02146]YATPSSN[+2919.04192]ATDPLK[+229.16293].Y	R.FALLMTNCYATPSSNATDPLK.Y	NTerm(TMT6plex / 229.1629); N15(NGlycan / 2919.0419); K21(TMT6plex / 229.1629)	HexNAc(6)Hex(6)Fuc(1)NeuAc(2)	1.6e-08	586.9	419.6	419.6	4	1423.88	1423.87	4.28		5692.5	5692.47	Specific	15	>sp|P07911|UROM_HUMAN Uromodulin OS=Homo sapiens GN=UMOD PE=1 SV=1	102	QEHF3_00528_LR.22535.22535.4	92.69	controllerType=0 controllerNumber=1 scan=22535	high-energy collision-induced dissociation	1.5e-09	0	0	1.3e-07	1.2e-08	0	0	7.79	801 | 790566
2	499	R.[+229.16293]FALLMTNC[+57.02146]YATPSSN[+2919.04192]ATDPLK[+229.16293].Y	R.FALLMTNCYATPSSNATDPLK.Y	NTerm(TMT6plex / 229.1629); N15(NGlycan / 2919.0419); K21(TMT6plex / 229.1629)	HexNAc(6)Hex(6)Fuc(1)NeuAc(2)	8.7e-05	230.3	230.3	170.1	4	1423.88	1423.87	1.45		5692.48	5692.47	Specific	15	>sp|P07911|UROM_HUMAN Uromodulin OS=Homo sapiens GN=UMOD PE=1 SV=1	102	QEHF3_00528_LR.21834.21834.4	89.94	controllerType=0 controllerNumber=1 scan=21834	high-energy collision-induced dissociation	1.2e-05	0	0	0.00069	0.0001	0	0	4.06	802 | 784806
1	67	K.[+229.16293]SVVAPATDGGLN[+2935.03683]LTSTFLR.K	K.SVVAPATDGGLNLTSTFLR.K	NTerm(TMT6plex / 229.1629); N12(NGlycan / 2935.0368)	HexNAc(6)Hex(6)Fuc(1)NeuAc(1)NeuGc(1)	1.3e-05	494.3	302.4	302.4	4	1271.58	1271.56	10.82		5083.28	5083.22	Specific	12	>sp|P41222|PTGDS_HUMAN Prostaglandin-H2 D-isomerase OS=Homo sapiens GN=PTGDS PE=1 SV=1	191	QEHF3_00528_LR.21744.21744.4	89.58	controllerType=0 controllerNumber=1 scan=21744	high-energy collision-induced dissociation	1.3e-06	0	0	0.0001	1.1e-05	0	0	4.88	179 | 704086
1	67	K.[+229.16293]SVVAPATDGGLN[+2935.03683]LTSTFLR.K	K.SVVAPATDGGLNLTSTFLR.K	NTerm(TMT6plex / 229.1629); N12(NGlycan / 2935.0368)	HexNAc(6)Hex(6)Fuc(1)NeuAc(1)NeuGc(1)	6.5e-05	368.2	223.4	29.1	4	1271.83	1271.56	12.94	1	5084.29	5083.22	Specific	12	>sp|P41222|PTGDS_HUMAN Prostaglandin-H2 D-isomerase OS=Homo sapiens GN=PTGDS PE=1 SV=1	191	QEHF3_00528_LR.21955.21955.4	90.41	controllerType=0 controllerNumber=1 scan=21955	high-energy collision-induced dissociation	8.5e-06	0	0	0.00051	6.9e-05	0	0	4.19	180 | 705966
1	67	K.[+229.16293]SVVAPATDGGLN[+2627.94650]LTSTFLR.K	K.SVVAPATDGGLNLTSTFLR.K	NTerm(TMT6plex / 229.1629); N12(NGlycan / 2627.9465)	HexNAc(6)Hex(6)Fuc(1)NeuAc(1)	1.1e-08	604.3	366.7	366.7	4	1194.55	1194.79	7.44	-1	4775.16	4776.13	Specific	12	>sp|P41222|PTGDS_HUMAN Prostaglandin-H2 D-isomerase OS=Homo sapiens GN=PTGDS PE=1 SV=1	191	QEHF3_00528_LR.21062.21062.4	86.9	controllerType=0 controllerNumber=1 scan=21062	high-energy collision-induced dissociation	1.1e-09	0	0	9e-08	8.5e-09	0	0	7.95	226 | 620190
1	67	K.[+229.16293]SVVAPATDGGLN[+2627.94650]LTSTFLR.K	K.SVVAPATDGGLNLTSTFLR.K	NTerm(TMT6plex / 229.1629); N12(NGlycan / 2627.9465)	HexNAc(6)Hex(6)Fuc(1)NeuAc(1)	7.5e-06	484.5	318.1	318.1	4	1194.55	1194.79	10.1	-1	4775.18	4776.13	Specific	12	>sp|P41222|PTGDS_HUMAN Prostaglandin-H2 D-isomerase OS=Homo sapiens GN=PTGDS PE=1 SV=1	191	QEHF3_00528_LR.20930.20930.4	86.38	controllerType=0 controllerNumber=1 scan=20930	high-energy collision-induced dissociation	5.6e-07	0	0	5.9e-05	4.5e-06	0	0	5.13	227 | 619150
1	67	K.[+229.16293]SVVAPATDGGLN[+2627.94650]LTSTFLR.K	K.SVVAPATDGGLNLTSTFLR.K	NTerm(TMT6plex / 229.1629); N12(NGlycan / 2627.9465)	HexNAc(6)Hex(6)Fuc(1)NeuAc(1)	0.00042	370.1	41.8	41.8	4	1194.54	1194.79	2.03	-1	4775.14	4776.13	Specific	12	>sp|P41222|PTGDS_HUMAN Prostaglandin-H2 D-isomerase OS=Homo sapiens GN=PTGDS PE=1 SV=1	191	QEHF3_00528_LR.21338.21338.4	87.98	controllerType=0 controllerNumber=1 scan=21338	high-energy collision-induced dissociation	5.3e-05	0	0	0.0034	0.00045	0	0	3.37	228 | 622870
1	67	K.[+229.16293]SVVAPATDGGLN[+2627.94650]LTSTFLR.K	K.SVVAPATDGGLNLTSTFLR.K	NTerm(TMT6plex / 229.1629); N12(NGlycan / 2627.9465)	HexNAc(6)Hex(6)Fuc(1)NeuAc(1)	0.0011	225.6	117.5	40.5	4	1194.77	1194.79	-14.63		4776.06	4776.13	Specific	12	>sp|P41222|PTGDS_HUMAN Prostaglandin-H2 D-isomerase OS=Homo sapiens GN=PTGDS PE=1 SV=1	191	QEHF3_00528_LR.20155.20155.4	83.33	controllerType=0 controllerNumber=1 scan=20155	high-energy collision-induced dissociation	0.00014	0	0	0.0088	0.0011	0	0	2.95	229 | 614390
5	247	R.[+229.16293]YFYN[+2336.85109]GTSMAC[+57.02146]ETFQYGGC[+57.02146]MGNGNNFVTEK[+229.16293].E	R.YFYNGTSMACETFQYGGCMGNGNNFVTEK.E	NTerm(TMT6plex / 229.1629); N4(NGlycan / 2336.8511); K29(TMT6plex / 229.1629)	HexNAc(6)Hex(6)Fuc(1)	3.1e-05	228.2	181.5	181.5	6	1024.43	1024.59	4.07	-1	6141.55	6142.53	Specific	4	>sp|P02760|AMBP_HUMAN Protein AMBP OS=Homo sapiens GN=AMBP PE=1 SV=1	72	QEHF3_00528_LR.16515.16515.6	69.02	controllerType=0 controllerNumber=1 scan=16515	high-energy collision-induced dissociation	4.2e-06	0	0	0.00025	3.3e-05	0	0	4.51	1320 | 843246
1	67	K.[+229.16293]SVVAPATDGGLN[+2320.85617]LTSTFLR.K	K.SVVAPATDGGLNLTSTFLR.K	NTerm(TMT6plex / 229.1629); N12(NGlycan / 2320.8562)	HexNAc(6)Hex(5)Fuc(2)	8e-05	382.8	244.5	244.5	4	1118.01	1118.02	-3.28		4469.03	4469.04	Specific	12	>sp|P41222|PTGDS_HUMAN Prostaglandin-H2 D-isomerase OS=Homo sapiens GN=PTGDS PE=1 SV=1	191	QEHF3_00528_LR.21272.21272.4	87.73	controllerType=0 controllerNumber=1 scan=21272	high-energy collision-induced dissociation	1.1e-05	0	0	0.00064	8.8e-05	0	0	4.1	353 | 544064
2	499	R.[+229.16293]FALLMTNC[+57.02146]YATPSSN[+2320.85617]ATDPLK[+229.16293].Y	R.FALLMTNCYATPSSNATDPLK.Y	NTerm(TMT6plex / 229.1629); N15(NGlycan / 2320.8562); K21(TMT6plex / 229.1629)	HexNAc(6)Hex(5)Fuc(2)	0.0014	254.4	49.9	49.9	4	1274.33	1274.33	-1.12		5094.28	5094.29	Specific	15	>sp|P07911|UROM_HUMAN Uromodulin OS=Homo sapiens GN=UMOD PE=1 SV=1	102	QEHF3_00528_LR.21858.21858.4	90.03	controllerType=0 controllerNumber=1 scan=21858	high-energy collision-induced dissociation	0.00018	0	0	0.011	0.0015	0.00091	0.0015	2.84	961 | 705086
5	247	R.[+229.16293]YFYN[+2320.85617]GTSMAC[+57.02146]ETFQYGGC[+57.02146]MGNGNNFVTEK[+229.16293].E	R.YFYNGTSMACETFQYGGCMGNGNNFVTEK.E	NTerm(TMT6plex / 229.1629); N4(NGlycan / 2320.8562); K29(TMT6plex / 229.1629)	HexNAc(6)Hex(5)Fuc(2)	4.2e-05	242.8	221.6	221.6	4	1532.13	1532.39	-4.29	-1	6125.51	6126.54	Specific	4	>sp|P02760|AMBP_HUMAN Protein AMBP OS=Homo sapiens GN=AMBP PE=1 SV=1	72	QEHF3_00528_LR.16850.16850.4	70.34	controllerType=0 controllerNumber=1 scan=16850	high-energy collision-induced dissociation	5.6e-06	0	0	0.00033	4.5e-05	0	0	4.38	1321 | 845566
2	319	K.[+229.16293]QDFN[+3096.06926]ITDISLLEHR.L	K.QDFNITDISLLEHR.L	NTerm(TMT6plex / 229.1629); N4(NGlycan / 3096.0693)	HexNAc(6)Hex(5)Fuc(1)NeuGc(3)	0.00013	390.5	301.9	301.9	4	1257.3	1257.28	15.17		5026.17	5026.09	Specific	4	>sp|P07911|UROM_HUMAN Uromodulin OS=Homo sapiens GN=UMOD PE=1 SV=1	102	QEHF3_00528_LR.20721.20721.4	85.56	controllerType=0 controllerNumber=1 scan=20721	high-energy collision-induced dissociation	1.8e-05	0	0	0.0011	0.00015	0	0	3.87	680 | 697166
1	67	K.[+229.16293]SVVAPATDGGLN[+3064.07943]LTSTFLR.K	K.SVVAPATDGGLNLTSTFLR.K	NTerm(TMT6plex / 229.1629); N12(NGlycan / 3064.0794)	HexNAc(6)Hex(5)Fuc(1)NeuAc(2)NeuGc(1)	0.001	267.3	19.8	19.8	4	1303.59	1303.82	11.92	-1	5211.32	5212.27	Specific	12	>sp|P41222|PTGDS_HUMAN Prostaglandin-H2 D-isomerase OS=Homo sapiens GN=PTGDS PE=1 SV=1	191	QEHF3_00528_LR.17369.17369.3	72.38	controllerType=0 controllerNumber=1 scan=17369	high-energy collision-induced dissociation	0.00013	0	0	0.0083	0.0011	0	0	2.98	163 | 672686
2	319	K.[+229.16293]QDFN[+3064.07943]ITDISLLEHR.L	K.QDFNITDISLLEHR.L	NTerm(TMT6plex / 229.1629); N4(NGlycan / 3064.0794)	HexNAc(6)Hex(5)Fuc(1)NeuAc(2)NeuGc(1)	0.0005	280.2	209.4	209.4	4	1249.04	1249.28	10.67	-1	4993.15	4994.1	Specific	4	>sp|P07911|UROM_HUMAN Uromodulin OS=Homo sapiens GN=UMOD PE=1 SV=1	102	QEHF3_00528_LR.19658.19658.4	81.37	controllerType=0 controllerNumber=1 scan=19658	high-energy collision-induced dissociation	5.9e-05	0	0	0.004	0.00051	0	0	3.3	683 | 611430
1	67	K.[+229.16293]SVVAPATDGGLN[+2756.98910]LTSTFLR.K	K.SVVAPATDGGLNLTSTFLR.K	NTerm(TMT6plex / 229.1629); N12(NGlycan / 2756.9891)	HexNAc(6)Hex(5)Fuc(1)NeuAc(2)	4e-05	346.5	200.1	60.8	4	1227.31	1227.05	5.16	1	4906.2	4905.18	Specific	12	>sp|P41222|PTGDS_HUMAN Prostaglandin-H2 D-isomerase OS=Homo sapiens GN=PTGDS PE=1 SV=1	191	QEHF3_00528_LR.21111.21111.4	87.09	controllerType=0 controllerNumber=1 scan=21111	high-energy collision-induced dissociation	5.5e-06	0	0	0.00032	4.4e-05	0	0	4.4	205 | 620630
1	67	K.[+229.16293]SVVAPATDGGLN[+2772.98401]LTSTFLR.K	K.SVVAPATDGGLNLTSTFLR.K	NTerm(TMT6plex / 229.1629); N12(NGlycan / 2772.984)	HexNAc(6)Hex(5)Fuc(1)NeuAc(1)NeuGc(1)	2.3e-05	356.8	203.9	203.9	4	1230.8	1231.05	4.27	-1	4920.19	4921.17	Specific	12	>sp|P41222|PTGDS_HUMAN Prostaglandin-H2 D-isomerase OS=Homo sapiens GN=PTGDS PE=1 SV=1	191	QEHF3_00528_LR.22002.22002.4	90.6	controllerType=0 controllerNumber=1 scan=22002	high-energy collision-induced dissociation	3.1e-06	0	0	0.00019	2.5e-05	0	0	4.63	198 | 627830
1	67	K.[+229.16293]SVVAPATDGGLN[+2772.98401]LTSTFLR.K	K.SVVAPATDGGLNLTSTFLR.K	NTerm(TMT6plex / 229.1629); N12(NGlycan / 2772.984)	HexNAc(6)Hex(5)Fuc(1)NeuAc(1)NeuGc(1)	0.0014	339.3	33.5	33.5	4	1231.06	1231.05	11.32		4921.23	4921.17	Specific	12	>sp|P41222|PTGDS_HUMAN Prostaglandin-H2 D-isomerase OS=Homo sapiens GN=PTGDS PE=1 SV=1	191	QEHF3_00528_LR.22090.22090.4	90.94	controllerType=0 controllerNumber=1 scan=22090	high-energy collision-induced dissociation	0.00017	0	0	0.011	0.0014	0.00092	0	2.86	199 | 628750
1	67	K.[+229.16293]SVVAPATDGGLN[+2465.89368]LTSTFLR.K	K.SVVAPATDGGLNLTSTFLR.K	NTerm(TMT6plex / 229.1629); N12(NGlycan / 2465.8937)	HexNAc(6)Hex(5)Fuc(1)NeuAc(1)	2e-08	589.5	396.6	28.8	4	1154.02	1154.28	-5.61	-1	4613.05	4614.08	Specific	12	>sp|P41222|PTGDS_HUMAN Prostaglandin-H2 D-isomerase OS=Homo sapiens GN=PTGDS PE=1 SV=1	191	QEHF3_00528_LR.22095.22095.4	90.96	controllerType=0 controllerNumber=1 scan=22095	high-energy collision-induced dissociation	1.9e-09	0	0	1.6e-07	1.5e-08	0	0	7.69	271 | 628790
5	247	R.YFYN[+2465.89368]GTSMAC[+57.02146]ETFQYGGC[+57.02146]M[+15.99492]GNGNNFVTEK[+229.16293].E	R.YFYNGTSMACETFQYGGCMGNGNNFVTEK.E	N4(NGlycan / 2465.8937); M19(Oxidation / 15.9949); K29(TMT6plex / 229.1629)	HexNAc(6)Hex(5)Fuc(1)NeuAc(1)	1.9e-05	333.5	303.9	39.7	4	1515.38	1515.36	12.46		6058.48	6058.41	Specific	4	>sp|P02760|AMBP_HUMAN Protein AMBP OS=Homo sapiens GN=AMBP PE=1 SV=1	72	QEHF3_00528_LR.19353.19353.4	80.17	controllerType=0 controllerNumber=1 scan=19353	high-energy collision-induced dissociation	2.4e-06	0	0	0.00015	1.9e-05	0	0	4.71	1389 | 864486
2	499	R.[+229.16293]FALLMTNC[+57.02146]YATPSSN[+2174.79826]ATDPLK[+229.16293].Y	R.FALLMTNCYATPSSNATDPLK.Y	NTerm(TMT6plex / 229.1629); N15(NGlycan / 2174.7983); K21(TMT6plex / 229.1629)	HexNAc(6)Hex(5)Fuc(1)	1.2e-10	666.1	546.7	546.7	4	1237.55	1237.81	-7.03	-1	4947.19	4948.23	Specific	15	>sp|P07911|UROM_HUMAN Uromodulin OS=Homo sapiens GN=UMOD PE=1 SV=1	102	QEHF3_00528_LR.22729.22729.4	93.45	controllerType=0 controllerNumber=1 scan=22729	high-energy collision-induced dissociation	1.4e-11	0	0	9.5e-10	1.1e-10	0	0	9.92	1005 | 634070
1	43	R.[+229.16293]WFSAGLASN[+2157.78295]SSWLREK.K	R.WFSAGLASNSSWLREK.K	NTerm(TMT6plex / 229.1629); N9(NGlycan / 2157.7829)	HexNAc(6)Hex(4)NeuAc(1)	0.0016	232.8	133.5	133.5	4	1056.95	1057.22	-15.54	-1	4224.8	4225.86	Specific	9	>sp|P41222|PTGDS_HUMAN Prostaglandin-H2 D-isomerase OS=Homo sapiens GN=PTGDS PE=1 SV=1	191	QEHF3_00528_LR.23435.23435.4	96.21	controllerType=0 controllerNumber=1 scan=23435	high-energy collision-induced dissociation	0.0002	0	0	0.013	0.0027	0.0027	0.0045	2.8	38 | 477286
1	67	K.[+229.16293]SVVAPATDGGLN[+2157.78295]LTSTFLR.K	K.SVVAPATDGGLNLTSTFLR.K	NTerm(TMT6plex / 229.1629); N12(NGlycan / 2157.7829)	HexNAc(6)Hex(4)NeuAc(1)	0.00067	225.3	51.4	51.4	4	1077.02	1077.25	19.48	-1	4305.05	4305.97	Specific	12	>sp|P41222|PTGDS_HUMAN Prostaglandin-H2 D-isomerase OS=Homo sapiens GN=PTGDS PE=1 SV=1	191	QEHF3_00528_LR.22266.22266.4	91.63	controllerType=0 controllerNumber=1 scan=22266	high-energy collision-induced dissociation	7.7e-05	0	0	0.0053	0.00064	0	0	3.17	415 | 550823
2	499	R.[+229.16293]FALLMTNC[+57.02146]YATPSSN[+2157.78295]ATDPLK[+229.16293].Y	R.FALLMTNCYATPSSNATDPLK.Y	NTerm(TMT6plex / 229.1629); N15(NGlycan / 2157.7829); K21(TMT6plex / 229.1629)	HexNAc(6)Hex(4)NeuAc(1)	1.2e-09	613.5	555.5	555.5	4	1233.3	1233.56	-6.89	-1	4930.18	4931.21	Specific	15	>sp|P07911|UROM_HUMAN Uromodulin OS=Homo sapiens GN=UMOD PE=1 SV=1	102	QEHF3_00528_LR.22709.22709.4	93.37	controllerType=0 controllerNumber=1 scan=22709	high-energy collision-induced dissociation	1.3e-10	0	0	9.5e-09	9.9e-10	0	0	8.92	1006 | 633830
1	67	K.[+229.16293]SVVAPATDGGLN[+2012.74544]LTSTFLR.K	K.SVVAPATDGGLNLTSTFLR.K	NTerm(TMT6plex / 229.1629); N12(NGlycan / 2012.7454)	HexNAc(6)Hex(4)Fuc(1)	4.6e-05	327.1	256.2	256.2	4	1040.72	1040.99	-15.01	-1	4159.87	4160.93	Specific	12	>sp|P41222|PTGDS_HUMAN Prostaglandin-H2 D-isomerase OS=Homo sapiens GN=PTGDS PE=1 SV=1	191	QEHF3_00528_LR.20957.20957.4	86.49	controllerType=0 controllerNumber=1 scan=20957	high-energy collision-induced dissociation	6.1e-06	0	0	0.00037	4.9e-05	0	0	4.33	477 | 463216
1	43	R.[+229.16293]WFSAGLASN[+1866.68753]SSWLREK.K	R.WFSAGLASNSSWLREK.K	NTerm(TMT6plex / 229.1629); N9(NGlycan / 1866.6875)	HexNAc(6)Hex(4)	0.0014	317.1	233.6	233.6	3	1312.24	1312.26	-15.89		3934.71	3934.77	Specific	9	>sp|P41222|PTGDS_HUMAN Prostaglandin-H2 D-isomerase OS=Homo sapiens GN=PTGDS PE=1 SV=1	191	QEHF3_00528_LR.23129.23129.3	95.02	controllerType=0 controllerNumber=1 scan=23129	high-energy collision-induced dissociation	0.00018	0	0	0.011	0.0015	0.00091	0	2.85	85 | 396592
1	43	R.[+229.16293]WFSAGLASN[+1866.68753]SSWLREK.K	R.WFSAGLASNSSWLREK.K	NTerm(TMT6plex / 229.1629); N9(NGlycan / 1866.6875)	HexNAc(6)Hex(4)	0.00035	303.9	253.7	253.7	4	984.432	984.448	-16.25		3934.7	3934.77	Specific	9	>sp|P41222|PTGDS_HUMAN Prostaglandin-H2 D-isomerase OS=Homo sapiens GN=PTGDS PE=1 SV=1	191	QEHF3_00528_LR.23125.23125.4	95	controllerType=0 controllerNumber=1 scan=23125	high-energy collision-induced dissociation	4.5e-05	0	0	0.0028	0.00037	0	0	3.46	86 | 396432
8	447	K.[+229.16293]ALPQPQN[+2142.80843]VTSLLGC[+57.02146]TH.-	K.ALPQPQNVTSLLGCTH.-	NTerm(TMT6plex / 229.1629); N7(NGlycan / 2142.8084)	HexNAc(6)Hex(3)Fuc(3)	0.0011	398.4	64.4	64.4	4	1027.48	1027.72	15.91	-1	4106.91	4107.85	Specific	7	>sp|P02790|HEMO_HUMAN Hemopexin OS=Homo sapiens GN=HPX PE=1 SV=2	77	QEHF3_00528_LR.17838.17838.4	74.22	controllerType=0 controllerNumber=1 scan=17838	high-energy collision-induced dissociation	0.00013	0	0	0.0084	0.0011	0	0	2.97	1619 | 448794
13	118	R.[+229.16293]GHVN[+2142.80843]ITR.S	R.GHVNITR.S	NTerm(TMT6plex / 229.1629); N4(NGlycan / 2142.8084)	HexNAc(6)Hex(3)Fuc(3)	0.0014	321.1	164.9	164.9	4	792.872	792.859	16.12		3168.46	3168.41	Specific	4	>sp|P00734|THRB_HUMAN Prothrombin OS=Homo sapiens GN=F2 PE=1 SV=2	42	QEHF3_00528_LR.7878.7878.4	35.11	controllerType=0 controllerNumber=1 scan=7878	high-energy collision-induced dissociation	0.00018	0	0	0.011	0.0015	0.00091	0.0015	2.84	1716 | 206251
13	118	R.[+229.16293]GHVN[+2142.80843]ITR.S	R.GHVNITR.S	NTerm(TMT6plex / 229.1629); N4(NGlycan / 2142.8084)	HexNAc(6)Hex(3)Fuc(3)	0.0021	298.3	175.1	175.1	4	792.871	792.859	15.04		3168.46	3168.41	Specific	4	>sp|P00734|THRB_HUMAN Prothrombin OS=Homo sapiens GN=F2 PE=1 SV=2	42	QEHF3_00528_LR.7603.7603.4	34.04	controllerType=0 controllerNumber=1 scan=7603	high-energy collision-induced dissociation	0.00025	0	0	0.017	0.006	0.006	0.0015	2.67	1717 | 203571
13	118	R.[+229.16293]GHVN[+2142.80843]ITR.S	R.GHVNITR.S	NTerm(TMT6plex / 229.1629); N4(NGlycan / 2142.8084)	HexNAc(6)Hex(3)Fuc(3)	0.0021	283.5	167.4	167.4	4	792.871	792.859	15.73		3168.46	3168.41	Specific	4	>sp|P00734|THRB_HUMAN Prothrombin OS=Homo sapiens GN=F2 PE=1 SV=2	42	QEHF3_00528_LR.7745.7745.4	34.59	controllerType=0 controllerNumber=1 scan=7745	high-energy collision-induced dissociation	0.00025	0	0	0.017	0.006	0.006	0.0015	2.67	1718 | 204731
1	67	K.[+229.16293]SVVAPATDGGLN[+2303.84086]LTSTFLR.K	K.SVVAPATDGGLNLTSTFLR.K	NTerm(TMT6plex / 229.1629); N12(NGlycan / 2303.8409)	HexNAc(6)Hex(3)Fuc(2)NeuGc(1)	2e-05	385.1	268.3	268.3	4	1113.5	1113.76	-7.11	-1	4450.99	4452.03	Specific	12	>sp|P41222|PTGDS_HUMAN Prostaglandin-H2 D-isomerase OS=Homo sapiens GN=PTGDS PE=1 SV=1	191	QEHF3_00528_LR.21227.21227.4	87.55	controllerType=0 controllerNumber=1 scan=21227	high-energy collision-induced dissociation	2.5e-06	0	0	0.00016	2e-05	0	0	4.71	355 | 543464
1	67	K.[+229.16293]SVVAPATDGGLN[+2303.84086]LTSTFLR.K	K.SVVAPATDGGLNLTSTFLR.K	NTerm(TMT6plex / 229.1629); N12(NGlycan / 2303.8409)	HexNAc(6)Hex(3)Fuc(2)NeuGc(1)	8.5e-05	287.1	177.8	177.8	3	1484.33	1484.68	-12.71	-1	4450.97	4452.03	Specific	12	>sp|P41222|PTGDS_HUMAN Prostaglandin-H2 D-isomerase OS=Homo sapiens GN=PTGDS PE=1 SV=1	191	QEHF3_00528_LR.21295.21295.3	87.82	controllerType=0 controllerNumber=1 scan=21295	high-energy collision-induced dissociation	1.1e-05	0	0	0.00068	9.5e-05	0	0	4.07	356 | 544264
17	83	R.[+229.16293]ADGTVNQIEGEATPVN[+2303.84086]LTEPAKLEVK[+229.16293].F	R.ADGTVNQIEGEATPVNLTEPAKLEVK.F	NTerm(TMT6plex / 229.1629); N16(NGlycan / 2303.8409); K26(TMT6plex / 229.1629)	HexNAc(6)Hex(3)Fuc(2)NeuGc(1)	8.6e-05	228.4	228.4	85.1	6	915.284	915.102	15.79	1	5486.67	5485.58	Specific	16	>sp|P05090|APOD_HUMAN Apolipoprotein D OS=Homo sapiens GN=APOD PE=1 SV=1	88	QEHF3_00528_LR.18346.18346.6	76.21	controllerType=0 controllerNumber=1 scan=18346	high-energy collision-induced dissociation	1.2e-05	0	0	0.00068	9.7e-05	0	0	4.07	1836 | 764326
1	43	R.[+229.16293]WFSAGLASN[+2287.84594]SSWLR.E	R.WFSAGLASNSSWLR.E	NTerm(TMT6plex / 229.1629); N9(NGlycan / 2287.8459)	HexNAc(6)Hex(3)Fuc(2)NeuAc(1)	0.00021	422.7	186.5	186.5	3	1366.61	1366.93	4.36	-1	4097.8	4098.79	Specific	9	>sp|P41222|PTGDS_HUMAN Prostaglandin-H2 D-isomerase OS=Homo sapiens GN=PTGDS PE=1 SV=1	191	QEHF3_00528_LR.22110.22110.3	91.02	controllerType=0 controllerNumber=1 scan=22110	high-energy collision-induced dissociation	2.9e-05	0	0	0.0016	0.00024	0	0	3.68	52 | 469871
1	43	R.[+229.16293]WFSAGLASN[+2287.84594]SSWLR.E	R.WFSAGLASNSSWLR.E	NTerm(TMT6plex / 229.1629); N9(NGlycan / 2287.8459)	HexNAc(6)Hex(3)Fuc(2)NeuAc(1)	0.00064	382.2	94.2	94.2	4	1025.22	1025.45	17.42	-1	4097.86	4098.79	Specific	9	>sp|P41222|PTGDS_HUMAN Prostaglandin-H2 D-isomerase OS=Homo sapiens GN=PTGDS PE=1 SV=1	191	QEHF3_00528_LR.21210.21210.4	87.48	controllerType=0 controllerNumber=1 scan=21210	high-energy collision-induced dissociation	7.4e-05	0	0	0.0051	0.00063	0	0	3.19	54 | 464176
1	67	K.[+229.16293]SVVAPATDGGLN[+2287.84594]LTSTFLR.K	K.SVVAPATDGGLNLTSTFLR.K	NTerm(TMT6plex / 229.1629); N12(NGlycan / 2287.8459)	HexNAc(6)Hex(3)Fuc(2)NeuAc(1)	2.6e-09	642.6	434	434	4	1109.78	1109.76	17.27		4436.11	4436.03	Specific	12	>sp|P41222|PTGDS_HUMAN Prostaglandin-H2 D-isomerase OS=Homo sapiens GN=PTGDS PE=1 SV=1	191	QEHF3_00528_LR.20218.20218.4	83.58	controllerType=0 controllerNumber=1 scan=20218	high-energy collision-induced dissociation	2.6e-10	0	0	2e-08	2.1e-09	0	0	8.59	358 | 538904
1	67	K.[+229.16293]SVVAPATDGGLN[+2287.84594]LTSTFLR.K	K.SVVAPATDGGLNLTSTFLR.K	NTerm(TMT6plex / 229.1629); N12(NGlycan / 2287.8459)	HexNAc(6)Hex(3)Fuc(2)NeuAc(1)	3.8e-07	541.7	420.1	420.1	4	1110.03	1109.76	15.63	1	4437.1	4436.03	Specific	12	>sp|P41222|PTGDS_HUMAN Prostaglandin-H2 D-isomerase OS=Homo sapiens GN=PTGDS PE=1 SV=1	191	QEHF3_00528_LR.20351.20351.4	84.1	controllerType=0 controllerNumber=1 scan=20351	high-energy collision-induced dissociation	2.6e-08	0	0	3e-06	2.1e-07	0	0	6.42	359 | 539624
1	67	K.[+229.16293]SVVAPATDGGLN[+2287.84594]LTSTFLR.K	K.SVVAPATDGGLNLTSTFLR.K	NTerm(TMT6plex / 229.1629); N12(NGlycan / 2287.8459)	HexNAc(6)Hex(3)Fuc(2)NeuAc(1)	7.8e-06	423	301.2	301.2	4	1109.75	1109.76	-12.12		4435.98	4436.03	Specific	12	>sp|P41222|PTGDS_HUMAN Prostaglandin-H2 D-isomerase OS=Homo sapiens GN=PTGDS PE=1 SV=1	191	QEHF3_00528_LR.20084.20084.4	83.05	controllerType=0 controllerNumber=1 scan=20084	high-energy collision-induced dissociation	6.2e-07	0	0	6.2e-05	5e-06	0	0	5.11	360 | 538024
1	67	K.[+229.16293]SVVAPATDGGLN[+2287.84594]LTSTFLR.K	K.SVVAPATDGGLNLTSTFLR.K	NTerm(TMT6plex / 229.1629); N12(NGlycan / 2287.8459)	HexNAc(6)Hex(3)Fuc(2)NeuAc(1)	8.3e-05	409	243.4	243.4	3	1479.37	1479.35	15.8		4436.1	4436.03	Specific	12	>sp|P41222|PTGDS_HUMAN Prostaglandin-H2 D-isomerase OS=Homo sapiens GN=PTGDS PE=1 SV=1	191	QEHF3_00528_LR.20273.20273.3	83.79	controllerType=0 controllerNumber=1 scan=20273	high-energy collision-induced dissociation	1.1e-05	0	0	0.00066	9.1e-05	0	0	4.08	361 | 539264
1	67	K.[+229.16293]SVVAPATDGGLN[+2287.84594]LTSTFLR.K	K.SVVAPATDGGLNLTSTFLR.K	NTerm(TMT6plex / 229.1629); N12(NGlycan / 2287.8459)	HexNAc(6)Hex(3)Fuc(2)NeuAc(1)	9.7e-05	334.4	126.2	126.2	3	1478.99	1479.35	-13.77	-1	4434.97	4436.03	Specific	12	>sp|P41222|PTGDS_HUMAN Prostaglandin-H2 D-isomerase OS=Homo sapiens GN=PTGDS PE=1 SV=1	191	QEHF3_00528_LR.20120.20120.3	83.19	controllerType=0 controllerNumber=1 scan=20120	high-energy collision-induced dissociation	1.4e-05	0	0	0.00077	0.00011	0	0	4.01	362 | 538384
1	67	K.[+229.16293]SVVAPATDGGLN[+2287.84594]LTSTFLR.K	K.SVVAPATDGGLNLTSTFLR.K	NTerm(TMT6plex / 229.1629); N12(NGlycan / 2287.8459)	HexNAc(6)Hex(3)Fuc(2)NeuAc(1)	0.00029	233.1	48.5	48.5	4	1109.5	1109.76	-10.59	-1	4434.98	4436.03	Specific	12	>sp|P41222|PTGDS_HUMAN Prostaglandin-H2 D-isomerase OS=Homo sapiens GN=PTGDS PE=1 SV=1	191	QEHF3_00528_LR.19944.19944.4	82.5	controllerType=0 controllerNumber=1 scan=19944	high-energy collision-induced dissociation	3.7e-05	0	0	0.0023	0.00031	0	0	3.54	363 | 537184
2	499	R.[+229.16293]FALLMTNC[+57.02146]YATPSSN[+2287.84594]ATDPLK[+229.16293].Y	R.FALLMTNCYATPSSNATDPLK.Y	NTerm(TMT6plex / 229.1629); N15(NGlycan / 2287.8459); K21(TMT6plex / 229.1629)	HexNAc(6)Hex(3)Fuc(2)NeuAc(1)	7.3e-05	296.7	194.9	194.9	4	1265.81	1266.07	-8.48	-1	5060.23	5061.28	Specific	15	>sp|P07911|UROM_HUMAN Uromodulin OS=Homo sapiens GN=UMOD PE=1 SV=1	102	QEHF3_00528_LR.21853.21853.4	90.01	controllerType=0 controllerNumber=1 scan=21853	high-energy collision-induced dissociation	9.1e-06	0	0	0.00058	7.4e-05	0	0	4.14	967 | 704966
5	247	R.[+229.16293]YFYN[+2287.84594]GTSMAC[+57.02146]ETFQYGGC[+57.02146]MGNGNNFVTEK[+229.16293].E	R.YFYNGTSMACETFQYGGCMGNGNNFVTEK.E	NTerm(TMT6plex / 229.1629); N4(NGlycan / 2287.8459); K29(TMT6plex / 229.1629)	HexNAc(6)Hex(3)Fuc(2)NeuAc(1)	5.5e-05	231.9	223.3	223.3	4	1524.38	1524.14	-5.74	1	6094.49	6093.53	Specific	4	>sp|P02760|AMBP_HUMAN Protein AMBP OS=Homo sapiens GN=AMBP PE=1 SV=1	72	QEHF3_00528_LR.19784.19784.4	81.87	controllerType=0 controllerNumber=1 scan=19784	high-energy collision-induced dissociation	7.3e-06	0	0	0.00044	5.9e-05	0	0	4.26	1335 | 866526
17	83	R.[+229.16293]ADGTVNQIEGEATPVN[+2287.84594]LTEPAKLEVK[+229.16293].F	R.ADGTVNQIEGEATPVNLTEPAKLEVK.F	NTerm(TMT6plex / 229.1629); N16(NGlycan / 2287.8459); K26(TMT6plex / 229.1629)	HexNAc(6)Hex(3)Fuc(2)NeuAc(1)	0.00015	284.6	284.6	86.8	6	912.616	912.436	13.34	1	5470.66	5469.58	Specific	16	>sp|P05090|APOD_HUMAN Apolipoprotein D OS=Homo sapiens GN=APOD PE=1 SV=1	88	QEHF3_00528_LR.18428.18428.6	76.53	controllerType=0 controllerNumber=1 scan=18428	high-energy collision-induced dissociation	2.1e-05	0	0	0.0012	0.00017	0	0	3.84	1837 | 764926
51	133	K.[+229.16293]ALVLEQLTPALHSTN[+2287.84594]FSC[+57.02146]VLVDPEQVVQR.H	K.ALVLEQLTPALHSTNFSCVLVDPEQVVQR.H	NTerm(TMT6plex / 229.1629); N15(NGlycan / 2287.8459)	HexNAc(6)Hex(3)Fuc(2)NeuAc(1)	1.2e-05	492.6	339.8	339.8	6	964.473	964.292	14.25	1	5781.8	5780.72	Specific	15	>sp|O95998|I18BP_HUMAN Interleukin-18-binding protein OS=Homo sapiens GN=IL18BP PE=1 SV=2	39	QEHF3_00528_LR.22402.22402.6	92.17	controllerType=0 controllerNumber=1 scan=22402	high-energy collision-induced dissociation	1.2e-06	0	0	2.6e-05	1.8e-06	0	0	4.91	2781 | 789606
1	43	R.[+229.16293]WFSAGLASN[+1996.75052]SSWLREK.K	R.WFSAGLASNSSWLREK.K	NTerm(TMT6plex / 229.1629); N9(NGlycan / 1996.7505)	HexNAc(6)Hex(3)Fuc(2)	0.00049	311.6	213.7	213.7	3	1355.26	1355.62	-19.06	-1	4063.75	4064.83	Specific	9	>sp|P41222|PTGDS_HUMAN Prostaglandin-H2 D-isomerase OS=Homo sapiens GN=PTGDS PE=1 SV=1	191	QEHF3_00528_LR.23414.23414.3	96.13	controllerType=0 controllerNumber=1 scan=23414	high-energy collision-induced dissociation	5.8e-05	0	0	0.0039	0.00051	0	0	3.31	68 | 477126
1	67	K.[+229.16293]SVVAPATDGGLN[+1996.75052]LTSTFLR.K	K.SVVAPATDGGLNLTSTFLR.K	NTerm(TMT6plex / 229.1629); N12(NGlycan / 1996.7505)	HexNAc(6)Hex(3)Fuc(2)	7.5e-05	325.5	126.6	126.6	4	1036.98	1036.99	-13.16		4144.88	4144.94	Specific	12	>sp|P41222|PTGDS_HUMAN Prostaglandin-H2 D-isomerase OS=Homo sapiens GN=PTGDS PE=1 SV=1	191	QEHF3_00528_LR.18911.18911.4	78.43	controllerType=0 controllerNumber=1 scan=18911	high-energy collision-induced dissociation	9.8e-06	0	0	0.00059	8e-05	0	0	4.13	481 | 453194
17	83	R.[+229.16293]ADGTVNQIEGEATPVN[+1996.75052]LTEPAKLEVK[+229.16293].F	R.ADGTVNQIEGEATPVNLTEPAKLEVK.F	NTerm(TMT6plex / 229.1629); N16(NGlycan / 1996.7505); K26(TMT6plex / 229.1629)	HexNAc(6)Hex(3)Fuc(2)	0.00012	239.5	239.5	80.5	6	864.099	863.92	12.78	1	5179.56	5178.49	Specific	16	>sp|P05090|APOD_HUMAN Apolipoprotein D OS=Homo sapiens GN=APOD PE=1 SV=1	88	QEHF3_00528_LR.17591.17591.6	73.25	controllerType=0 controllerNumber=1 scan=17591	high-energy collision-induced dissociation	1.6e-05	0	0	0.00092	0.00013	0	0	3.93	1842 | 674046
1	67	K.[+229.16293]SVVAPATDGGLN[+2157.78295]LTSTFLR.K	K.SVVAPATDGGLNLTSTFLR.K	NTerm(TMT6plex / 229.1629); N12(NGlycan / 2157.7829)	HexNAc(6)Hex(3)Fuc(1)NeuGc(1)	1.2e-12	781.6	542.9	542.9	4	1076.99	1077.25	-6.49	-1	4304.94	4305.97	Specific	12	>sp|P41222|PTGDS_HUMAN Prostaglandin-H2 D-isomerase OS=Homo sapiens GN=PTGDS PE=1 SV=1	191	QEHF3_00528_LR.22164.22164.4	91.23	controllerType=0 controllerNumber=1 scan=22164	high-energy collision-induced dissociation	2.6e-13	0	0	9.5e-12	2e-12	0	0	11.92	413 | 550343
1	67	K.[+229.16293]SVVAPATDGGLN[+2157.78295]LTSTFLR.K	K.SVVAPATDGGLNLTSTFLR.K	NTerm(TMT6plex / 229.1629); N12(NGlycan / 2157.7829)	HexNAc(6)Hex(3)Fuc(1)NeuGc(1)	2.4e-09	641.7	422.8	422.8	3	1435.65	1435.99	-9.53	-1	4304.92	4305.97	Specific	12	>sp|P41222|PTGDS_HUMAN Prostaglandin-H2 D-isomerase OS=Homo sapiens GN=PTGDS PE=1 SV=1	191	QEHF3_00528_LR.22160.22160.3	91.22	controllerType=0 controllerNumber=1 scan=22160	high-energy collision-induced dissociation	2.5e-10	0	0	1.9e-08	2e-09	0	0	8.61	414 | 550303
1	43	R.[+229.16293]WFSAGLASN[+2432.88345]SSWLR.E	R.WFSAGLASNSSWLR.E	NTerm(TMT6plex / 229.1629); N9(NGlycan / 2432.8834)	HexNAc(6)Hex(3)Fuc(1)NeuAc(2)	2.2e-05	504.5	343	343	4	1061.72	1061.71	4.43		4243.85	4243.83	Specific	9	>sp|P41222|PTGDS_HUMAN Prostaglandin-H2 D-isomerase OS=Homo sapiens GN=PTGDS PE=1 SV=1	191	QEHF3_00528_LR.22538.22538.4	92.7	controllerType=0 controllerNumber=1 scan=22538	high-energy collision-induced dissociation	3e-06	0	0	0.00018	2.4e-05	0	0	4.65	29 | 472511
1	43	R.[+229.16293]WFSAGLASN[+2432.88345]SSWLR.E	R.WFSAGLASNSSWLR.E	NTerm(TMT6plex / 229.1629); N9(NGlycan / 2432.8834)	HexNAc(6)Hex(3)Fuc(1)NeuAc(2)	0.00017	469.8	267.6	267.6	3	1415.29	1415.28	3.18		4243.84	4243.83	Specific	9	>sp|P41222|PTGDS_HUMAN Prostaglandin-H2 D-isomerase OS=Homo sapiens GN=PTGDS PE=1 SV=1	191	QEHF3_00528_LR.22539.22539.3	92.71	controllerType=0 controllerNumber=1 scan=22539	high-energy collision-induced dissociation	2.4e-05	0	0	0.0013	0.0002	0	0	3.78	30 | 472591
1	43	R.[+229.16293]WFSAGLASN[+2432.88345]SSWLR.E	R.WFSAGLASNSSWLR.E	NTerm(TMT6plex / 229.1629); N9(NGlycan / 2432.8834)	HexNAc(6)Hex(3)Fuc(1)NeuAc(2)	0.00016	439.5	186.4	186.4	4	1061.72	1061.71	4.43		4243.85	4243.83	Specific	9	>sp|P41222|PTGDS_HUMAN Prostaglandin-H2 D-isomerase OS=Homo sapiens GN=PTGDS PE=1 SV=1	191	QEHF3_00528_LR.22545.22545.4	92.73	controllerType=0 controllerNumber=1 scan=22545	high-energy collision-induced dissociation	2.3e-05	0	0	0.0013	0.00019	0	0	3.8	31 | 472711
1	43	R.[+229.16293]WFSAGLASN[+2432.88345]SSWLR.E	R.WFSAGLASNSSWLR.E	NTerm(TMT6plex / 229.1629); N9(NGlycan / 2432.8834)	HexNAc(6)Hex(3)Fuc(1)NeuAc(2)	0.00054	355.5	93.8	93.8	4	1061.46	1061.71	2.69	-1	4242.84	4243.83	Specific	9	>sp|P41222|PTGDS_HUMAN Prostaglandin-H2 D-isomerase OS=Homo sapiens GN=PTGDS PE=1 SV=1	191	QEHF3_00528_LR.23470.23470.4	96.35	controllerType=0 controllerNumber=1 scan=23470	high-energy collision-induced dissociation	6.4e-05	0	0	0.0043	0.00055	0	0	3.26	32 | 477566
1	67	K.[+229.16293]SVVAPATDGGLN[+2432.88345]LTSTFLR.K	K.SVVAPATDGGLNLTSTFLR.K	NTerm(TMT6plex / 229.1629); N12(NGlycan / 2432.8834)	HexNAc(6)Hex(3)Fuc(1)NeuAc(2)	0.00016	383	108.2	108.2	4	1145.77	1146.02	0.42	-1	4580.07	4581.07	Specific	12	>sp|P41222|PTGDS_HUMAN Prostaglandin-H2 D-isomerase OS=Homo sapiens GN=PTGDS PE=1 SV=1	191	QEHF3_00528_LR.22798.22798.4	93.72	controllerType=0 controllerNumber=1 scan=22798	high-energy collision-induced dissociation	2.3e-05	0	0	0.0013	0.00019	0	0	3.79	281 | 554463
7	421	K.[+229.16293]C[+57.02146]GLVPVLAENYN[+2432.88345]KSDNC[+57.02146]EDTPEAGYFAVAVVK[+229.16293].K	K.CGLVPVLAENYNKSDNCEDTPEAGYFAVAVVK.K	NTerm(TMT6plex / 229.1629); N12(NGlycan / 2432.8834); K32(TMT6plex / 229.1629)	HexNAc(6)Hex(3)Fuc(1)NeuAc(2)	6.4e-05	319.8	319.8	18.6	6	1071.16	1070.98	12.14	1	6421.95	6420.87	Specific	12	>sp|TRFE_HUMAN|(Common contaminant protein)	436	QEHF3_00528_LR.22431.22431.6	92.28	controllerType=0 controllerNumber=1 scan=22431	high-energy collision-induced dissociation	8.4e-06	0	0	0.00051	6.8e-05	0	0	4.19	1536 | 877126
7	622	R.[+229.16293]QQQHLFGSN[+2432.88345]VTDC[+57.02146]SGNFC[+57.02146]LFR.S	R.QQQHLFGSNVTDCSGNFCLFR.S	NTerm(TMT6plex / 229.1629); N9(NGlycan / 2432.8834)	HexNAc(6)Hex(3)Fuc(1)NeuAc(2)	0.00096	276	100.8	19.5	4	1295.32	1295.05	14.55	1	5178.25	5177.17	Specific	9	>sp|TRFE_HUMAN|(Common contaminant protein)	436	QEHF3_00528_LR.19205.19205.4	79.59	controllerType=0 controllerNumber=1 scan=19205	high-energy collision-induced dissociation	0.00012	0	0	0.0076	0.00096	0	0	3.02	1562 | 685287
8	447	K.[+229.16293]ALPQPQN[+2432.88345]VTSLLGC[+57.02146]TH.-	K.ALPQPQNVTSLLGCTH.-	NTerm(TMT6plex / 229.1629); N7(NGlycan / 2432.8834)	HexNAc(6)Hex(3)Fuc(1)NeuAc(2)	1.5e-07	630.3	320.3	320.3	4	1100.25	1100.24	15.91		4398	4397.93	Specific	7	>sp|P02790|HEMO_HUMAN Hemopexin OS=Homo sapiens GN=HPX PE=1 SV=2	77	QEHF3_00528_LR.18719.18719.4	77.68	controllerType=0 controllerNumber=1 scan=18719	high-energy collision-induced dissociation	1e-08	0	0	1.2e-06	8.3e-08	0	0	6.81	1601 | 531514
8	447	K.[+229.16293]ALPQPQN[+2432.88345]VTSLLGC[+57.02146]TH.-	K.ALPQPQNVTSLLGCTH.-	NTerm(TMT6plex / 229.1629); N7(NGlycan / 2432.8834)	HexNAc(6)Hex(3)Fuc(1)NeuAc(2)	2.3e-05	541.8	348.7	15	4	1100.5	1100.24	15.37	1	4399	4397.93	Specific	7	>sp|P02790|HEMO_HUMAN Hemopexin OS=Homo sapiens GN=HPX PE=1 SV=2	77	QEHF3_00528_LR.18583.18583.4	77.14	controllerType=0 controllerNumber=1 scan=18583	high-energy collision-induced dissociation	3.1e-06	0	0	0.00018	2.4e-05	0	0	4.64	1602 | 531154
8	447	K.[+229.16293]ALPQPQN[+2432.88345]VTSLLGC[+57.02146]TH.-	K.ALPQPQNVTSLLGCTH.-	NTerm(TMT6plex / 229.1629); N7(NGlycan / 2432.8834)	HexNAc(6)Hex(3)Fuc(1)NeuAc(2)	0.00082	503.5	91.3	14.8	4	1100.51	1100.24	16.82	1	4399	4397.93	Specific	7	>sp|P02790|HEMO_HUMAN Hemopexin OS=Homo sapiens GN=HPX PE=1 SV=2	77	QEHF3_00528_LR.18850.18850.4	78.19	controllerType=0 controllerNumber=1 scan=18850	high-energy collision-induced dissociation	0.0001	0	0	0.0065	0.00082	0	0	3.08	1603 | 531994
8	447	K.[+229.16293]ALPQPQN[+2432.88345]VTSLLGC[+57.02146]TH.-	K.ALPQPQNVTSLLGCTH.-	NTerm(TMT6plex / 229.1629); N7(NGlycan / 2432.8834)	HexNAc(6)Hex(3)Fuc(1)NeuAc(2)	0.0013	353	132.9	22	3	1467	1466.65	14.89	1	4398.99	4397.93	Specific	7	>sp|P02790|HEMO_HUMAN Hemopexin OS=Homo sapiens GN=HPX PE=1 SV=2	77	QEHF3_00528_LR.18909.18909.3	78.42	controllerType=0 controllerNumber=1 scan=18909	high-energy collision-induced dissociation	0.00016	0	0	0.01	0.0013	0.00092	0	2.88	1604 | 532274
8	447	K.[+229.16293]ALPQPQN[+2432.88345]VTSLLGC[+57.02146]TH.-	K.ALPQPQNVTSLLGCTH.-	NTerm(TMT6plex / 229.1629); N7(NGlycan / 2432.8834)	HexNAc(6)Hex(3)Fuc(1)NeuAc(2)	0.00079	348.6	167.6	167.6	3	1466.67	1466.65	15.21		4397.99	4397.93	Specific	7	>sp|P02790|HEMO_HUMAN Hemopexin OS=Homo sapiens GN=HPX PE=1 SV=2	77	QEHF3_00528_LR.18768.18768.3	77.87	controllerType=0 controllerNumber=1 scan=18768	high-energy collision-induced dissociation	9.7e-05	0	0	0.0062	0.00079	0	0	3.1	1605 | 531674
13	134	R.[+229.16293]SRYPHK[+229.16293]PEIN[+2432.88345]STTHPGADLQENFC[+57.02146]R.N	R.SRYPHKPEINSTTHPGADLQENFCR.N	NTerm(TMT6plex / 229.1629); K6(TMT6plex / 229.1629); N10(NGlycan / 2432.8834)	HexNAc(6)Hex(3)Fuc(1)NeuAc(2)	0.0017	290.9	205.4	205.4	6	975.124	975.107	16.98		5845.7	5845.61	Specific	10	>sp|P00734|THRB_HUMAN Prothrombin OS=Homo sapiens GN=F2 PE=1 SV=2	42	QEHF3_00528_LR.13211.13211.6	56.02	controllerType=0 controllerNumber=1 scan=13211	high-energy collision-induced dissociation	0.00021	0	0	0.014	0.0036	0.0035	0.0059	2.76	1736 | 734486
13	136	R.[+229.16293]YPHK[+229.16293]PEIN[+2432.88345]STTHPGADLQENFC[+57.02146]R.N	R.YPHKPEINSTTHPGADLQENFCR.N	NTerm(TMT6plex / 229.1629); K4(TMT6plex / 229.1629); N8(NGlycan / 2432.8834)	HexNAc(6)Hex(3)Fuc(1)NeuAc(2)	1.2e-08	607.1	465.7	465.7	6	934.599	934.585	14.81		5602.56	5602.47	Specific	8	>sp|P00734|THRB_HUMAN Prothrombin OS=Homo sapiens GN=F2 PE=1 SV=2	42	QEHF3_00528_LR.13952.13952.6	58.95	controllerType=0 controllerNumber=1 scan=13952	high-energy collision-induced dissociation	1.2e-09	0	0	9.5e-08	9.3e-09	0	0	7.92	1742 | 739566
13	136	R.[+229.16293]YPHK[+229.16293]PEIN[+2432.88345]STTHPGADLQENFC[+57.02146]R.N	R.YPHKPEINSTTHPGADLQENFCR.N	NTerm(TMT6plex / 229.1629); K4(TMT6plex / 229.1629); N8(NGlycan / 2432.8834)	HexNAc(6)Hex(3)Fuc(1)NeuAc(2)	0.00034	429.8	280.8	280.8	6	934.601	934.585	17.16		5602.57	5602.47	Specific	8	>sp|P00734|THRB_HUMAN Prothrombin OS=Homo sapiens GN=F2 PE=1 SV=2	42	QEHF3_00528_LR.14089.14089.6	59.49	controllerType=0 controllerNumber=1 scan=14089	high-energy collision-induced dissociation	4.3e-05	0	0	0.0027	0.00036	0	0	3.47	1743 | 740926
13	136	R.[+229.16293]YPHK[+229.16293]PEIN[+2432.88345]STTHPGADLQENFC[+57.02146]R.N	R.YPHKPEINSTTHPGADLQENFCR.N	NTerm(TMT6plex / 229.1629); K4(TMT6plex / 229.1629); N8(NGlycan / 2432.8834)	HexNAc(6)Hex(3)Fuc(1)NeuAc(2)	0.0002	352.8	271.2	16.9	6	934.766	934.585	15.28	1	5603.56	5602.47	Specific	8	>sp|P00734|THRB_HUMAN Prothrombin OS=Homo sapiens GN=F2 PE=1 SV=2	42	QEHF3_00528_LR.13820.13820.6	58.43	controllerType=0 controllerNumber=1 scan=13820	high-energy collision-induced dissociation	2.8e-05	0	0	0.0016	0.00024	0	0	3.69	1744 | 738686
13	136	R.[+229.16293]YPHK[+229.16293]PEIN[+2432.88345]STTHPGADLQENFC[+57.02146]R.N	R.YPHKPEINSTTHPGADLQENFCR.N	NTerm(TMT6plex / 229.1629); K4(TMT6plex / 229.1629); N8(NGlycan / 2432.8834)	HexNAc(6)Hex(3)Fuc(1)NeuAc(2)	0.0008	323.5	178.5	14.9	6	934.766	934.585	14.56	1	5603.56	5602.47	Specific	8	>sp|P00734|THRB_HUMAN Prothrombin OS=Homo sapiens GN=F2 PE=1 SV=2	42	QEHF3_00528_LR.14363.14363.6	60.56	controllerType=0 controllerNumber=1 scan=14363	high-energy collision-induced dissociation	0.0001	0	0	0.0063	0.0008	0	0	3.1	1745 | 743206
16	129	K.[+229.16293]EHEGAIYPDN[+2432.88345]TTDFQR.A	K.EHEGAIYPDNTTDFQR.A	NTerm(TMT6plex / 229.1629); N10(NGlycan / 2432.8834)	HexNAc(6)Hex(3)Fuc(1)NeuAc(2)	0.0011	293.4	179.2	179.2	4	1139.24	1139.48	14.83	-1	4553.95	4554.89	Specific	10	>sp|P00450|CERU_HUMAN Ceruloplasmin OS=Homo sapiens GN=CP PE=1 SV=1	41	QEHF3_00528_LR.12197.12197.4	52.02	controllerType=0 controllerNumber=1 scan=12197	high-energy collision-induced dissociation	0.00014	0	0	0.0085	0.0011	0	0	2.97	1792 | 512150
23	236	K.[+229.16293]VVLHPN[+2432.88345]YSQVDIGLIK[+229.16293].L	K.VVLHPNYSQVDIGLIK.L	NTerm(TMT6plex / 229.1629); N6(NGlycan / 2432.8834); K16(TMT6plex / 229.1629)	HexNAc(6)Hex(3)Fuc(1)NeuAc(2)	0.00053	384.9	259.1	259.1	4	1172.33	1172.31	16.46		4686.3	4686.22	Specific	6	>sp|P00738|HPT_HUMAN Haptoglobin OS=Homo sapiens GN=HP PE=1 SV=1	43	QEHF3_00528_LR.19441.19441.4	80.52	controllerType=0 controllerNumber=1 scan=19441	high-energy collision-induced dissociation	6.1e-05	0	0	0.0042	0.00052	0	0	3.28	1926 | 610190
1	43	R.[+229.16293]WFSAGLASN[+2448.87836]SSWLR.E	R.WFSAGLASNSSWLR.E	NTerm(TMT6plex / 229.1629); N9(NGlycan / 2448.8784)	HexNAc(6)Hex(3)Fuc(1)NeuAc(1)NeuGc(1)	5.6e-05	469	217.9	217.9	4	1065.45	1065.71	-10	-1	4258.78	4259.82	Specific	9	>sp|P41222|PTGDS_HUMAN Prostaglandin-H2 D-isomerase OS=Homo sapiens GN=PTGDS PE=1 SV=1	191	QEHF3_00528_LR.22961.22961.4	94.36	controllerType=0 controllerNumber=1 scan=22961	high-energy collision-induced dissociation	7.4e-06	0	0	0.00044	6e-05	0	0	4.25	26 | 474831
1	67	K.[+229.16293]SVVAPATDGGLN[+2448.87836]LTSTFLR.K	K.SVVAPATDGGLNLTSTFLR.K	NTerm(TMT6plex / 229.1629); N12(NGlycan / 2448.8784)	HexNAc(6)Hex(3)Fuc(1)NeuAc(1)NeuGc(1)	0.00087	301.3	47	47	4	1150.03	1150.02	8.55		4597.1	4597.06	Specific	12	>sp|P41222|PTGDS_HUMAN Prostaglandin-H2 D-isomerase OS=Homo sapiens GN=PTGDS PE=1 SV=1	191	QEHF3_00528_LR.22805.22805.4	93.75	controllerType=0 controllerNumber=1 scan=22805	high-energy collision-induced dissociation	0.0001	0	0	0.0069	0.00085	0	0	3.06	274 | 554663
43	410	K.LN[+2448.87836]DTTLQVLNTWYTK.Q	K.LNDTTLQVLNTWYTK.Q	N2(NGlycan / 2448.8784)	HexNAc(6)Hex(3)Fuc(1)NeuAc(1)NeuGc(1)	0.0017	275.6	140.5	140.5	3	1419.93	1420.28	-7.48	-1	4257.78	4258.82	Specific	2	>sp|Q6UX06|OLFM4_HUMAN Olfactomedin-4 OS=Homo sapiens GN=OLFM4 PE=1 SV=1	281	QEHF3_00528_LR.22967.22967.3	94.38	controllerType=0 controllerNumber=1 scan=22967	high-energy collision-induced dissociation	0.00021	0	0	0.0058	0.0007	0	0	2.76	2543 | 474871
1	43	R.[+229.16293]WFSAGLASN[+2141.78803]SSWLR.E	R.WFSAGLASNSSWLR.E	NTerm(TMT6plex / 229.1629); N9(NGlycan / 2141.788)	HexNAc(6)Hex(3)Fuc(1)NeuAc(1)	5.3e-08	617.7	363.4	363.4	4	988.943	988.938	4.75		3952.75	3952.73	Specific	9	>sp|P41222|PTGDS_HUMAN Prostaglandin-H2 D-isomerase OS=Homo sapiens GN=PTGDS PE=1 SV=1	191	QEHF3_00528_LR.22161.22161.4	91.22	controllerType=0 controllerNumber=1 scan=22161	high-energy collision-induced dissociation	3.8e-09	0	0	4.2e-07	2.8e-08	0	0	7.28	82 | 394712
1	43	R.[+229.16293]WFSAGLASN[+2141.78803]SSWLR.E	R.WFSAGLASNSSWLR.E	NTerm(TMT6plex / 229.1629); N9(NGlycan / 2141.788)	HexNAc(6)Hex(3)Fuc(1)NeuAc(1)	1.6e-06	598	349.1	349.1	3	1318.25	1318.25	4.67		3952.75	3952.73	Specific	9	>sp|P41222|PTGDS_HUMAN Prostaglandin-H2 D-isomerase OS=Homo sapiens GN=PTGDS PE=1 SV=1	191	QEHF3_00528_LR.22143.22143.3	91.15	controllerType=0 controllerNumber=1 scan=22143	high-energy collision-induced dissociation	1.4e-07	0	0	1.2e-05	1.1e-06	0	0	5.81	83 | 394552
1	67	K.[+229.16293]SVVAPATDGGLN[+2141.78803]LTSTFLR.K	K.SVVAPATDGGLNLTSTFLR.K	NTerm(TMT6plex / 229.1629); N12(NGlycan / 2141.788)	HexNAc(6)Hex(3)Fuc(1)NeuAc(1)	1.5e-12	782	551.3	551.3	4	1073	1073.25	-1.78	-1	4288.96	4289.97	Specific	12	>sp|P41222|PTGDS_HUMAN Prostaglandin-H2 D-isomerase OS=Homo sapiens GN=PTGDS PE=1 SV=1	191	QEHF3_00528_LR.21326.21326.4	87.94	controllerType=0 controllerNumber=1 scan=21326	high-energy collision-induced dissociation	3.3e-13	0	0	1.2e-11	2.5e-12	0	0	11.84	421 | 464911
1	67	K.[+229.16293]SVVAPATDGGLN[+2141.78803]LTSTFLR.K	K.SVVAPATDGGLNLTSTFLR.K	NTerm(TMT6plex / 229.1629); N12(NGlycan / 2141.788)	HexNAc(6)Hex(3)Fuc(1)NeuAc(1)	7.6e-06	538.3	358.4	358.4	3	1430.34	1430.66	6.12	-1	4289	4289.97	Specific	12	>sp|P41222|PTGDS_HUMAN Prostaglandin-H2 D-isomerase OS=Homo sapiens GN=PTGDS PE=1 SV=1	191	QEHF3_00528_LR.21318.21318.3	87.91	controllerType=0 controllerNumber=1 scan=21318	high-energy collision-induced dissociation	5.7e-07	0	0	6.1e-05	4.6e-06	0	0	5.12	422 | 464751
1	67	K.[+229.16293]SVVAPATDGGLN[+2141.78803]LTSTFLR.K	K.SVVAPATDGGLNLTSTFLR.K	NTerm(TMT6plex / 229.1629); N12(NGlycan / 2141.788)	HexNAc(6)Hex(3)Fuc(1)NeuAc(1)	1.2e-05	388.1	299.9	41.8	4	1073.24	1073.25	-12.46		4289.92	4289.97	Specific	12	>sp|P41222|PTGDS_HUMAN Prostaglandin-H2 D-isomerase OS=Homo sapiens GN=PTGDS PE=1 SV=1	191	QEHF3_00528_LR.21624.21624.6	89.11	controllerType=0 controllerNumber=1 scan=21624	high-energy collision-induced dissociation	1.2e-06	0	0	9.8e-05	9.9e-06	0	0	4.91	423 | 466991
6	289	K.[+229.16293]LNAENN[+2141.78803]ATFYFK[+229.16293].I	K.LNAENNATFYFK.I	NTerm(TMT6plex / 229.1629); N6(NGlycan / 2141.788); K12(TMT6plex / 229.1629)	HexNAc(6)Hex(3)Fuc(1)NeuAc(1)	1e-11	758.4	456.3	25.4	4	1008.71	1008.71	2.56		4031.81	4031.8	Specific	6	>sp|P01042|KNG1_HUMAN Kininogen-1 OS=Homo sapiens GN=KNG1 PE=1 SV=2	52	QEHF3_00528_LR.18031.18031.4	74.98	controllerType=0 controllerNumber=1 scan=18031	high-energy collision-induced dissociation	2e-12	0	0	8.1e-11	1.6e-11	0	0	10.99	1529 | 449514
6	289	K.[+229.16293]LNAENN[+2141.78803]ATFYFK[+229.16293].I	K.LNAENNATFYFK.I	NTerm(TMT6plex / 229.1629); N6(NGlycan / 2141.788); K12(TMT6plex / 229.1629)	HexNAc(6)Hex(3)Fuc(1)NeuAc(1)	0.00011	514.4	270.1	270.1	3	1344.27	1344.61	2.17	-1	4030.81	4031.8	Specific	6	>sp|P01042|KNG1_HUMAN Kininogen-1 OS=Homo sapiens GN=KNG1 PE=1 SV=2	52	QEHF3_00528_LR.18017.18017.3	74.92	controllerType=0 controllerNumber=1 scan=18017	high-energy collision-induced dissociation	1.5e-05	0	0	0.0009	0.00013	0	0	3.95	1530 | 449434
7	421	K.[+229.16293]C[+57.02146]GLVPVLAENYN[+2141.78803]K.S	K.CGLVPVLAENYNK.S	NTerm(TMT6plex / 229.1629); N12(NGlycan / 2141.788)	HexNAc(6)Hex(3)Fuc(1)NeuAc(1)	0.0017	289.7	176.3	176.3	3	1283.26	1283.24	18.14		3847.77	3847.7	Specific	12	>sp|TRFE_HUMAN|(Common contaminant protein)	436	QEHF3_00528_LR.18632.18632.3	77.33	controllerType=0 controllerNumber=1 scan=18632	high-energy collision-induced dissociation	0.00021	0	0	0.013	0.0036	0.0035	0.006	2.77	1554 | 385541
13	136	R.[+229.16293]YPHK[+229.16293]PEIN[+2141.78803]STTHPGADLQENFC[+57.02146]R.N	R.YPHKPEINSTTHPGADLQENFCR.N	NTerm(TMT6plex / 229.1629); K4(TMT6plex / 229.1629); N8(NGlycan / 2141.788)	HexNAc(6)Hex(3)Fuc(1)NeuAc(1)	4.5e-06	494.2	386.8	39.9	6	886.082	886.069	14.83		5311.46	5311.38	Specific	8	>sp|P00734|THRB_HUMAN Prothrombin OS=Homo sapiens GN=F2 PE=1 SV=2	42	QEHF3_00528_LR.13439.13439.6	56.93	controllerType=0 controllerNumber=1 scan=13439	high-energy collision-induced dissociation	3.5e-07	0	0	3.5e-05	2.7e-06	0	0	5.35	1752 | 659126
13	136	R.[+229.16293]YPHK[+229.16293]PEIN[+2141.78803]STTHPGADLQENFC[+57.02146]R.N	R.YPHKPEINSTTHPGADLQENFCR.N	NTerm(TMT6plex / 229.1629); K4(TMT6plex / 229.1629); N8(NGlycan / 2141.788)	HexNAc(6)Hex(3)Fuc(1)NeuAc(1)	0.00012	400.6	330	28	6	886.25	886.069	15.25	1	5312.46	5311.38	Specific	8	>sp|P00734|THRB_HUMAN Prothrombin OS=Homo sapiens GN=F2 PE=1 SV=2	42	QEHF3_00528_LR.13774.13774.2	58.25	controllerType=0 controllerNumber=1 scan=13774	high-energy collision-induced dissociation	1.6e-05	0	0	0.00096	0.00013	0	0	3.92	1753 | 660446
13	136	R.[+229.16293]YPHK[+229.16293]PEIN[+2141.78803]STTHPGADLQENFC[+57.02146]R.N	R.YPHKPEINSTTHPGADLQENFCR.N	NTerm(TMT6plex / 229.1629); K4(TMT6plex / 229.1629); N8(NGlycan / 2141.788)	HexNAc(6)Hex(3)Fuc(1)NeuAc(1)	0.00074	323.5	195.4	15.3	6	886.248	886.069	12.98	1	5312.45	5311.38	Specific	8	>sp|P00734|THRB_HUMAN Prothrombin OS=Homo sapiens GN=F2 PE=1 SV=2	42	QEHF3_00528_LR.13890.13890.6	58.71	controllerType=0 controllerNumber=1 scan=13890	high-energy collision-induced dissociation	8.6e-05	0	0	0.0058	0.00071	0	0	3.13	1754 | 661086
1	43	R.[+229.16293]WFSAGLASN[+1704.63471]SSWLREK.K	R.WFSAGLASNSSWLREK.K	NTerm(TMT6plex / 229.1629); N9(NGlycan / 1704.6347)	HexNAc(6)Hex(3)	0.002	222.5	124.9	124.9	3	1258.22	1258.24	-16.94		3772.65	3772.72	Specific	9	>sp|P41222|PTGDS_HUMAN Prostaglandin-H2 D-isomerase OS=Homo sapiens GN=PTGDS PE=1 SV=1	191	QEHF3_00528_LR.23173.23173.3	95.19	controllerType=0 controllerNumber=1 scan=23173	high-energy collision-induced dissociation	0.00024	0	0	0.016	0.0052	0.0052	0.0087	2.7	96 | 396872
1	67	K.[+229.16293]SVVAPATDGGLN[+1704.63471]LTSTFLRK.N	K.SVVAPATDGGLNLTSTFLRK.N	NTerm(TMT6plex / 229.1629); N12(NGlycan / 1704.6347)	HexNAc(6)Hex(3)	2.2e-05	359.9	343.7	343.7	4	995.968	995.984	-16.68		3980.85	3980.92	Specific	12	>sp|P41222|PTGDS_HUMAN Prostaglandin-H2 D-isomerase OS=Homo sapiens GN=PTGDS PE=1 SV=1	191	QEHF3_00528_LR.22139.22139.4	91.13	controllerType=0 controllerNumber=1 scan=22139	high-energy collision-induced dissociation	2.9e-06	0	0	0.00017	2.3e-05	0	0	4.67	518 | 394472
1	67	K.[+229.16293]SVVAPATDGGLN[+3276.15780]LTSTFLR.K	K.SVVAPATDGGLNLTSTFLR.K	NTerm(TMT6plex / 229.1629); N12(NGlycan / 3276.1578)	HexNAc(6)Hex(10)Fuc(1)NeuAc(1)	6.7e-06	428	350.9	350.9	4	1356.82	1356.84	-12.34		5424.28	5424.34	Specific	12	>sp|P41222|PTGDS_HUMAN Prostaglandin-H2 D-isomerase OS=Homo sapiens GN=PTGDS PE=1 SV=1	191	QEHF3_00528_LR.22488.22488.3	92.51	controllerType=0 controllerNumber=1 scan=22488	high-energy collision-induced dissociation	4.8e-07	0	0	5.3e-05	3.8e-06	0	0	5.17	146 | 790406
3	40	K.[+229.16293]TAVN[+3276.15780]C[+57.02146]SSDFDAC[+57.02146]LITK[+229.16293].A	K.TAVNCSSDFDACLITK.A	NTerm(TMT6plex / 229.1629); N4(NGlycan / 3276.1578); K16(TMT6plex / 229.1629)	HexNAc(6)Hex(10)Fuc(1)NeuAc(1)	0.00023	241.8	220.1	220.1	4	1384.81	1384.83	-11.73		5536.23	5536.29	Specific	4	>sp|P13987|CD59_HUMAN CD59 glycoprotein OS=Homo sapiens GN=CD59 PE=1 SV=1	135	QEHF3_00528_LR.20004.20004.3	82.73	controllerType=0 controllerNumber=1 scan=20004	high-energy collision-induced dissociation	3.3e-05	0	0	0.0018	0.00027	0	0	3.64	1076 | 774166
1	67	K.[+229.16293]SVVAPATDGGLN[+2619.93018]LTSTFLR.K	K.SVVAPATDGGLNLTSTFLR.K	NTerm(TMT6plex / 229.1629); N12(NGlycan / 2619.9302)	HexNAc(5)Hex(9)Fuc(1)	0.00021	258.5	153	24.7	4	1193.03	1192.78	-6.71	1	4769.09	4768.12	Specific	12	>sp|P41222|PTGDS_HUMAN Prostaglandin-H2 D-isomerase OS=Homo sapiens GN=PTGDS PE=1 SV=1	191	QEHF3_00528_LR.22079.22079.4	90.9	controllerType=0 controllerNumber=1 scan=22079	high-energy collision-induced dissociation	3e-05	0	0	0.0017	0.00025	0	0	3.68	233 | 628630
2	499	R.[+229.16293]FALLMTNC[+57.02146]YATPSSN[+2896.05109]ATDPLK[+229.16293].Y	R.FALLMTNCYATPSSNATDPLK.Y	NTerm(TMT6plex / 229.1629); N15(NGlycan / 2896.0511); K21(TMT6plex / 229.1629)	HexNAc(5)Hex(8)Fuc(4)	2.4e-05	338.9	234.8	234.8	4	1418.11	1418.13	-12.22		5669.41	5669.48	Specific	15	>sp|P07911|UROM_HUMAN Uromodulin OS=Homo sapiens GN=UMOD PE=1 SV=1	102	QEHF3_00528_LR.22629.22629.4	93.06	controllerType=0 controllerNumber=1 scan=22629	high-energy collision-induced dissociation	3.2e-06	0	0	0.00019	2.6e-05	0	0	4.62	806 | 791246
1	67	K.[+229.16293]SVVAPATDGGLN[+2457.87736]LTSTFLR.K	K.SVVAPATDGGLNLTSTFLR.K	NTerm(TMT6plex / 229.1629); N12(NGlycan / 2457.8774)	HexNAc(5)Hex(8)Fuc(1)	1.9e-08	589.3	432.3	432.3	4	1152.29	1152.27	14.37		4606.13	4606.06	Specific	12	>sp|P41222|PTGDS_HUMAN Prostaglandin-H2 D-isomerase OS=Homo sapiens GN=PTGDS PE=1 SV=1	191	QEHF3_00528_LR.21094.21094.4	87.03	controllerType=0 controllerNumber=1 scan=21094	high-energy collision-induced dissociation	1.9e-09	0	0	1.5e-07	1.5e-08	0	0	7.71	272 | 542424
1	67	K.[+229.16293]SVVAPATDGGLN[+2457.87736]LTSTFLR.K	K.SVVAPATDGGLNLTSTFLR.K	NTerm(TMT6plex / 229.1629); N12(NGlycan / 2457.8774)	HexNAc(5)Hex(8)Fuc(1)	3.6e-05	392.8	294.8	294.8	4	1152.29	1152.27	14.9		4606.13	4606.06	Specific	12	>sp|P41222|PTGDS_HUMAN Prostaglandin-H2 D-isomerase OS=Homo sapiens GN=PTGDS PE=1 SV=1	191	QEHF3_00528_LR.20955.20955.4	86.48	controllerType=0 controllerNumber=1 scan=20955	high-energy collision-induced dissociation	4.8e-06	0	0	0.00028	3.8e-05	0	0	4.45	273 | 542024
2	499	R.[+229.16293]FALLMTNC[+57.02146]YATPSSN[+2457.87736]ATDPLK[+229.16293].Y	R.FALLMTNCYATPSSNATDPLK.Y	NTerm(TMT6plex / 229.1629); N15(NGlycan / 2457.8774); K21(TMT6plex / 229.1629)	HexNAc(5)Hex(8)Fuc(1)	2.2e-09	636.5	389.8	389.8	4	1308.6	1308.58	12.03		5231.37	5231.31	Specific	15	>sp|P07911|UROM_HUMAN Uromodulin OS=Homo sapiens GN=UMOD PE=1 SV=1	102	QEHF3_00528_LR.22178.22178.4	91.29	controllerType=0 controllerNumber=1 scan=22178	high-energy collision-induced dissociation	2.3e-10	0	0	1.7e-08	1.8e-09	0	0	8.67	911 | 707766
2	499	R.[+229.16293]FALLMTNC[+57.02146]YATPSSN[+2457.87736]ATDPLK[+229.16293].Y	R.FALLMTNCYATPSSNATDPLK.Y	NTerm(TMT6plex / 229.1629); N15(NGlycan / 2457.8774); K21(TMT6plex / 229.1629)	HexNAc(5)Hex(8)Fuc(1)	8.2e-05	263	165.3	165.3	4	1308.34	1308.58	8.01	-1	5230.35	5231.31	Specific	15	>sp|P07911|UROM_HUMAN Uromodulin OS=Homo sapiens GN=UMOD PE=1 SV=1	102	QEHF3_00528_LR.20805.20805.4	85.89	controllerType=0 controllerNumber=1 scan=20805	high-energy collision-induced dissociation	1.1e-05	0	0	0.00065	9e-05	0	0	4.08	912 | 697526
2	499	R.[+229.16293]FALLMTNC[+57.02146]YATPSSN[+2311.81945]ATDPLK[+229.16293].Y	R.FALLMTNCYATPSSNATDPLK.Y	NTerm(TMT6plex / 229.1629); N15(NGlycan / 2311.8195); K21(TMT6plex / 229.1629)	HexNAc(5)Hex(8)	0.0002	263.3	155.8	155.8	4	1272.3	1272.07	-14.63	1	5086.18	5085.25	Specific	15	>sp|P07911|UROM_HUMAN Uromodulin OS=Homo sapiens GN=UMOD PE=1 SV=1	102	QEHF3_00528_LR.22785.22785.4	93.67	controllerType=0 controllerNumber=1 scan=22785	high-energy collision-induced dissociation	2.8e-05	0	0	0.0016	0.00024	0	0	3.69	965 | 714566
5	247	R.[+229.16293]YFYN[+2311.81945]GTSMAC[+57.02146]ETFQYGGC[+57.02146]MGNGNNFVTEK[+229.16293].E	R.YFYNGTSMACETFQYGGCMGNGNNFVTEK.E	NTerm(TMT6plex / 229.1629); N4(NGlycan / 2311.8195); K29(TMT6plex / 229.1629)	HexNAc(5)Hex(8)	2.4e-06	301.6	280.5	184.6	6	1020.26	1020.42	6.79	-1	6116.54	6117.5	Specific	4	>sp|P02760|AMBP_HUMAN Protein AMBP OS=Homo sapiens GN=AMBP PE=1 SV=1	72	QEHF3_00528_LR.17671.17671.6	73.57	controllerType=0 controllerNumber=1 scan=17671	high-energy collision-induced dissociation	1.7e-07	0	0	1.9e-05	1.4e-06	0	0	5.62	1322 | 852366
5	247	R.[+229.16293]YFYN[+2311.81945]GTSMAC[+57.02146]ETFQYGGC[+57.02146]MGNGNNFVTEK[+229.16293].E	R.YFYNGTSMACETFQYGGCMGNGNNFVTEK.E	NTerm(TMT6plex / 229.1629); N4(NGlycan / 2311.8195); K29(TMT6plex / 229.1629)	HexNAc(5)Hex(8)	0.00045	206.7	205.8	147.5	6	1020.26	1020.42	6.43	-1	6116.53	6117.5	Specific	4	>sp|P02760|AMBP_HUMAN Protein AMBP OS=Homo sapiens GN=AMBP PE=1 SV=1	72	QEHF3_00528_LR.17891.17891.6	74.43	controllerType=0 controllerNumber=1 scan=17891	high-energy collision-induced dissociation	5.5e-05	0	0	0.0035	0.00047	0	0	3.35	1323 | 854686
5	247	R.[+229.16293]YFYN[+2311.81945]GTSMAC[+57.02146]ETFQYGGC[+57.02146]MGNGNNFVTEK[+229.16293].E	R.YFYNGTSMACETFQYGGCMGNGNNFVTEK.E	NTerm(TMT6plex / 229.1629); N4(NGlycan / 2311.8195); K29(TMT6plex / 229.1629)	HexNAc(5)Hex(8)	0.001	188.6	188.6	139.8	6	1020.43	1020.42	9.43		6117.56	6117.5	Specific	4	>sp|P02760|AMBP_HUMAN Protein AMBP OS=Homo sapiens GN=AMBP PE=1 SV=1	72	QEHF3_00528_LR.17868.17868.6	74.34	controllerType=0 controllerNumber=1 scan=17868	high-energy collision-induced dissociation	0.00013	0	0	0.008	0.001	0	0	2.99	1324 | 854526
1	67	K.[+229.16293]SVVAPATDGGLN[+2910.00520]LTSTFLR.K	K.SVVAPATDGGLNLTSTFLR.K	NTerm(TMT6plex / 229.1629); N12(NGlycan / 2910.0052)	HexNAc(5)Hex(7)Fuc(1)NeuGc(2)	2.2e-10	681.2	638.5	8.4	5	1012.44	1012.44	-3.44		5058.17	5058.19	Specific	12	>sp|P41222|PTGDS_HUMAN Prostaglandin-H2 D-isomerase OS=Homo sapiens GN=PTGDS PE=1 SV=1	191	QEHF3_00528_LR.21405.21405.4	88.25	controllerType=0 controllerNumber=1 scan=21405	high-energy collision-induced dissociation	3e-11	0	0	1.7e-09	2.4e-10	0	0	9.67	188 | 701606
1	67	K.[+229.16293]SVVAPATDGGLN[+2910.00520]LTSTFLR.K	K.SVVAPATDGGLNLTSTFLR.K	NTerm(TMT6plex / 229.1629); N12(NGlycan / 2910.0052)	HexNAc(5)Hex(7)Fuc(1)NeuGc(2)	0.00013	240.6	212.4	212.4	4	1265.56	1265.3	1.5	1	5059.2	5058.19	Specific	12	>sp|P41222|PTGDS_HUMAN Prostaglandin-H2 D-isomerase OS=Homo sapiens GN=PTGDS PE=1 SV=1	191	QEHF3_00528_LR.22105.22105.4	91	controllerType=0 controllerNumber=1 scan=22105	high-energy collision-induced dissociation	1.7e-05	0	0	0.001	0.00014	0	0	3.9	189 | 707326
1	67	K.[+229.16293]SVVAPATDGGLN[+2878.01537]LTSTFLR.K	K.SVVAPATDGGLNLTSTFLR.K	NTerm(TMT6plex / 229.1629); N12(NGlycan / 2878.0154)	HexNAc(5)Hex(7)Fuc(1)NeuAc(2)	0.00014	325.8	169	37.2	4	1257.32	1257.31	10.26		5026.25	5026.2	Specific	12	>sp|P41222|PTGDS_HUMAN Prostaglandin-H2 D-isomerase OS=Homo sapiens GN=PTGDS PE=1 SV=1	191	QEHF3_00528_LR.21897.21897.4	90.18	controllerType=0 controllerNumber=1 scan=21897	high-energy collision-induced dissociation	2.1e-05	0	0	0.0011	0.00017	0	0	3.84	191 | 705406
65	67	K.[+229.16293]QVHFFVN[+2878.01537]ASDVDNVK[+229.16293].A	K.QVHFFVNASDVDNVK.A	NTerm(TMT6plex / 229.1629); N7(NGlycan / 2878.0154); K15(TMT6plex / 229.1629)	HexNAc(5)Hex(7)Fuc(1)NeuAc(2)	0.0005	487.1	267.8	6	4	1264.56	1264.55	5.93		5055.22	5055.19	Specific	7	>sp|Q96IY4|CBPB2_HUMAN Carboxypeptidase B2 OS=Homo sapiens GN=CPB2 PE=1 SV=2	326	QEHF3_00528_LR.19068.19068.4	79.05	controllerType=0 controllerNumber=1 scan=19068	high-energy collision-induced dissociation	5.9e-05	0	0	0.00088	0.00012	0	0	3.3	3140 | 684566
1	67	K.[+229.16293]SVVAPATDGGLN[+2586.91995]LTSTFLR.K	K.SVVAPATDGGLNLTSTFLR.K	NTerm(TMT6plex / 229.1629); N12(NGlycan / 2586.92)	HexNAc(5)Hex(7)Fuc(1)NeuAc(1)	2.1e-11	707.2	491	36	4	1184.54	1184.53	8.28		4735.15	4735.11	Specific	12	>sp|P41222|PTGDS_HUMAN Prostaglandin-H2 D-isomerase OS=Homo sapiens GN=PTGDS PE=1 SV=1	191	QEHF3_00528_LR.22023.22023.4	90.68	controllerType=0 controllerNumber=1 scan=22023	high-energy collision-induced dissociation	3.7e-12	0	0	1.7e-10	2.9e-11	0	0	10.67	242 | 627950
1	67	K.[+229.16293]SVVAPATDGGLN[+2586.91995]LTSTFLR.K	K.SVVAPATDGGLNLTSTFLR.K	NTerm(TMT6plex / 229.1629); N12(NGlycan / 2586.92)	HexNAc(5)Hex(7)Fuc(1)NeuAc(1)	4.1e-05	440.7	219.1	43.4	4	1184.54	1184.53	4.47		4735.13	4735.11	Specific	12	>sp|P41222|PTGDS_HUMAN Prostaglandin-H2 D-isomerase OS=Homo sapiens GN=PTGDS PE=1 SV=1	191	QEHF3_00528_LR.21958.21958.4	90.42	controllerType=0 controllerNumber=1 scan=21958	high-energy collision-induced dissociation	5.5e-06	0	0	0.00032	4.4e-05	0	0	4.39	243 | 627150
1	67	K.[+229.16293]SVVAPATDGGLN[+2586.91995]LTSTFLR.K	K.SVVAPATDGGLNLTSTFLR.K	NTerm(TMT6plex / 229.1629); N12(NGlycan / 2586.92)	HexNAc(5)Hex(7)Fuc(1)NeuAc(1)	0.00023	323.3	138.9	20.2	4	1184.52	1184.53	-6.57		4735.07	4735.11	Specific	12	>sp|P41222|PTGDS_HUMAN Prostaglandin-H2 D-isomerase OS=Homo sapiens GN=PTGDS PE=1 SV=1	191	QEHF3_00528_LR.20313.20313.4	83.95	controllerType=0 controllerNumber=1 scan=20313	high-energy collision-induced dissociation	3.2e-05	0	0	0.0018	0.00027	0	0	3.64	244 | 615750
1	67	K.[+229.16293]SVVAPATDGGLN[+2295.82454]LTSTFLR.K	K.SVVAPATDGGLNLTSTFLR.K	NTerm(TMT6plex / 229.1629); N12(NGlycan / 2295.8245)	HexNAc(5)Hex(7)Fuc(1)	2.6e-11	733.1	526.1	43.4	4	1111.77	1111.76	13.05		4444.07	4444.01	Specific	12	>sp|P41222|PTGDS_HUMAN Prostaglandin-H2 D-isomerase OS=Homo sapiens GN=PTGDS PE=1 SV=1	191	QEHF3_00528_LR.21236.21236.4	87.59	controllerType=0 controllerNumber=1 scan=21236	high-energy collision-induced dissociation	4.7e-12	0	0	2.1e-10	3.7e-11	0	0	10.58	357 | 543504
1	67	K.[+229.16293]SVVAPATDGGLN[+2149.76663]LTSTFLR.K	K.SVVAPATDGGLNLTSTFLR.K	NTerm(TMT6plex / 229.1629); N12(NGlycan / 2149.7666)	HexNAc(5)Hex(7)	1.5e-12	790.6	575	575	4	1075.01	1075.24	13.2	-1	4297.01	4297.95	Specific	12	>sp|P41222|PTGDS_HUMAN Prostaglandin-H2 D-isomerase OS=Homo sapiens GN=PTGDS PE=1 SV=1	191	QEHF3_00528_LR.21457.21457.4	88.45	controllerType=0 controllerNumber=1 scan=21457	high-energy collision-induced dissociation	3.4e-13	0	0	1.2e-11	2.7e-12	0	0	11.82	417 | 545824
1	67	K.[+229.16293]SVVAPATDGGLN[+2149.76663]LTSTFLR.K	K.SVVAPATDGGLNLTSTFLR.K	NTerm(TMT6plex / 229.1629); N12(NGlycan / 2149.7666)	HexNAc(5)Hex(7)	1e-06	539	424.9	424.9	3	1433.68	1433.32	15.09	1	4299.02	4297.95	Specific	12	>sp|P41222|PTGDS_HUMAN Prostaglandin-H2 D-isomerase OS=Homo sapiens GN=PTGDS PE=1 SV=1	191	QEHF3_00528_LR.20146.20146.3	83.29	controllerType=0 controllerNumber=1 scan=20146	high-energy collision-induced dissociation	8.7e-08	0	0	7.9e-06	7.2e-07	0	0	6	418 | 538704
2	499	R.[+229.16293]FALLMTNC[+57.02146]YATPSSN[+2149.76663]ATDPLK[+229.16293].Y	R.FALLMTNCYATPSSNATDPLK.Y	NTerm(TMT6plex / 229.1629); N15(NGlycan / 2149.7666); K21(TMT6plex / 229.1629)	HexNAc(5)Hex(7)	1.8e-05	535.3	297.5	297.5	4	1231.58	1231.55	18.55		4923.29	4923.2	Specific	15	>sp|P07911|UROM_HUMAN Uromodulin OS=Homo sapiens GN=UMOD PE=1 SV=1	102	QEHF3_00528_LR.21602.21602.4	89.02	controllerType=0 controllerNumber=1 scan=21602	high-energy collision-induced dissociation	2.1e-06	0	0	0.00014	1.7e-05	0	0	4.74	1007 | 625590
2	499	R.[+229.16293]FALLMTNC[+57.02146]YATPSSN[+2601.89447]ATDPLK[+229.16293].Y	R.FALLMTNCYATPSSNATDPLK.Y	NTerm(TMT6plex / 229.1629); N15(NGlycan / 2601.8945); K21(TMT6plex / 229.1629)	HexNAc(5)Hex(6)NeuGc(2)	1.5e-05	380.8	363.6	363.6	4	1344.82	1344.59	-14.9	1	5376.25	5375.32	Specific	15	>sp|P07911|UROM_HUMAN Uromodulin OS=Homo sapiens GN=UMOD PE=1 SV=1	102	QEHF3_00528_LR.23088.23088.4	94.86	controllerType=0 controllerNumber=1 scan=23088	high-energy collision-induced dissociation	1.5e-06	0	0	0.00012	1.2e-05	0	0	4.83	871 | 717006
1	43	R.[+229.16293]WFSAGLASN[+2294.80414]SSWLR.E	R.WFSAGLASNSSWLR.E	NTerm(TMT6plex / 229.1629); N9(NGlycan / 2294.8041)	HexNAc(5)Hex(6)NeuGc(1)	0.00011	302.9	222.6	222.6	4	1026.95	1027.19	7.11	-1	4104.77	4105.75	Specific	9	>sp|P41222|PTGDS_HUMAN Prostaglandin-H2 D-isomerase OS=Homo sapiens GN=PTGDS PE=1 SV=1	191	QEHF3_00528_LR.23391.23391.4	96.04	controllerType=0 controllerNumber=1 scan=23391	high-energy collision-induced dissociation	1.5e-05	0	0	0.00088	0.00012	0	0	3.96	51 | 476886
5	247	R.[+229.16293]YFYN[+2294.80414]GTSMAC[+57.02146]ETFQYGGC[+57.02146]MGNGNNFVTEK[+229.16293].E	R.YFYNGTSMACETFQYGGCMGNGNNFVTEK.E	NTerm(TMT6plex / 229.1629); N4(NGlycan / 2294.8041); K29(TMT6plex / 229.1629)	HexNAc(5)Hex(6)NeuGc(1)	1e-05	322.3	317.7	317.7	4	1525.63	1525.88	0.14	-1	6099.48	6100.48	Specific	4	>sp|P02760|AMBP_HUMAN Protein AMBP OS=Homo sapiens GN=AMBP PE=1 SV=1	72	QEHF3_00528_LR.17673.17673.4	73.57	controllerType=0 controllerNumber=1 scan=17673	high-energy collision-induced dissociation	8.6e-07	0	0	8.2e-05	7.1e-06	0	0	4.99	1328 | 852446
5	247	R.[+229.16293]YFYN[+2294.80414]GTSMAC[+57.02146]ETFQYGGC[+57.02146]MGNGNNFVTEK[+229.16293].E	R.YFYNGTSMACETFQYGGCMGNGNNFVTEK.E	NTerm(TMT6plex / 229.1629); N4(NGlycan / 2294.8041); K29(TMT6plex / 229.1629)	HexNAc(5)Hex(6)NeuGc(1)	7.8e-06	304.2	277.5	277.5	6	1017.42	1017.59	4.89	-1	6099.51	6100.48	Specific	4	>sp|P02760|AMBP_HUMAN Protein AMBP OS=Homo sapiens GN=AMBP PE=1 SV=1	72	QEHF3_00528_LR.17645.17645.6	73.46	controllerType=0 controllerNumber=1 scan=17645	high-energy collision-induced dissociation	6e-07	0	0	6.2e-05	4.9e-06	0	0	5.11	1329 | 852086
5	247	R.[+229.16293]YFYN[+2294.80414]GTSMAC[+57.02146]ETFQYGGC[+57.02146]MGNGNNFVTEK[+229.16293].E	R.YFYNGTSMACETFQYGGCMGNGNNFVTEK.E	NTerm(TMT6plex / 229.1629); N4(NGlycan / 2294.8041); K29(TMT6plex / 229.1629)	HexNAc(5)Hex(6)NeuGc(1)	6.8e-06	290.4	244.1	244.1	7	872.218	872.361	-0.06	-1	6099.48	6100.48	Specific	4	>sp|P02760|AMBP_HUMAN Protein AMBP OS=Homo sapiens GN=AMBP PE=1 SV=1	72	QEHF3_00528_LR.17893.17893.2	74.44	controllerType=0 controllerNumber=1 scan=17893	high-energy collision-induced dissociation	5.2e-07	0	0	5.4e-05	4.1e-06	0	0	5.17	1330 | 854726
5	247	R.[+229.16293]YFYN[+2294.80414]GTSMAC[+57.02146]ETFQYGGC[+57.02146]MGNGNNFVTEK[+229.16293].E	R.YFYNGTSMACETFQYGGCMGNGNNFVTEK.E	NTerm(TMT6plex / 229.1629); N4(NGlycan / 2294.8041); K29(TMT6plex / 229.1629)	HexNAc(5)Hex(6)NeuGc(1)	2.5e-05	265.9	265.9	0.9	4	1525.89	1525.88	6.15		6100.52	6100.48	Specific	4	>sp|P02760|AMBP_HUMAN Protein AMBP OS=Homo sapiens GN=AMBP PE=1 SV=1	72	QEHF3_00528_LR.17843.17843.4	74.24	controllerType=0 controllerNumber=1 scan=17843	high-energy collision-induced dissociation	3.5e-06	0	0	0.0002	2.8e-05	0	0	4.59	1331 | 854366
5	247	R.[+229.16293]YFYN[+2294.80414]GTSMAC[+57.02146]ETFQYGGC[+57.02146]MGNGNNFVTEK[+229.16293].E	R.YFYNGTSMACETFQYGGCMGNGNNFVTEK.E	NTerm(TMT6plex / 229.1629); N4(NGlycan / 2294.8041); K29(TMT6plex / 229.1629)	HexNAc(5)Hex(6)NeuGc(1)	9.6e-06	232.6	215.6	215.6	6	1017.42	1017.59	3.75	-1	6099.5	6100.48	Specific	4	>sp|P02760|AMBP_HUMAN Protein AMBP OS=Homo sapiens GN=AMBP PE=1 SV=1	72	QEHF3_00528_LR.17830.17830.6	74.19	controllerType=0 controllerNumber=1 scan=17830	high-energy collision-induced dissociation	7.5e-07	0	0	7.6e-05	6.2e-06	0	0	5.02	1332 | 854206
3	40	K.[+229.16293]TAVN[+2861.00005]C[+57.02146]SSDFDAC[+57.02146]LITK[+229.16293].A	K.TAVNCSSDFDACLITK.A	NTerm(TMT6plex / 229.1629); N4(NGlycan / 2861.0001); K16(TMT6plex / 229.1629)	HexNAc(5)Hex(6)NeuAc(3)	9.1e-05	447.9	257.5	257.5	4	1280.79	1281.04	4.57	-1	5120.16	5121.14	Specific	4	>sp|P13987|CD59_HUMAN CD59 glycoprotein OS=Homo sapiens GN=CD59 PE=1 SV=1	135	QEHF3_00528_LR.18495.18495.4	76.8	controllerType=0 controllerNumber=1 scan=18495	high-energy collision-induced dissociation	1.3e-05	0	0	0.00072	0.0001	0	0	4.04	1099 | 680806
6	289	K.[+229.16293]LNAENN[+2861.00005]ATFYFK[+229.16293].I	K.LNAENNATFYFK.I	NTerm(TMT6plex / 229.1629); N6(NGlycan / 2861.0001); K12(TMT6plex / 229.1629)	HexNAc(5)Hex(6)NeuAc(3)	4.8e-05	492.8	302.3	302.3	4	1188.52	1188.51	5.9		4751.04	4751.02	Specific	6	>sp|P01042|KNG1_HUMAN Kininogen-1 OS=Homo sapiens GN=KNG1 PE=1 SV=2	52	QEHF3_00528_LR.19889.19889.4	82.28	controllerType=0 controllerNumber=1 scan=19889	high-energy collision-induced dissociation	6.2e-06	0	0	0.00038	5e-05	0	0	4.32	1511 | 612790
27	58	K.[+229.16293]SVQEIQATFFYFTPN[+2861.00005]K[+229.16293].T	K.SVQEIQATFFYFTPNK.T	NTerm(TMT6plex / 229.1629); N15(NGlycan / 2861.0001); K16(TMT6plex / 229.1629)	HexNAc(5)Hex(6)NeuAc(3)	0.0002	353.9	180.7	180.7	4	1310.58	1310.58	5.92		5239.31	5239.28	Specific	15	>sp|P02763|A1AG1_HUMAN Alpha-1-acid glycoprotein 1 OS=Homo sapiens GN=ORM1 PE=1 SV=1	73	QEHF3_00528_LR.23043.23043.4	94.68	controllerType=0 controllerNumber=1 scan=23043	high-energy collision-induced dissociation	2.8e-05	0	0	0.0016	0.00023	0	0	3.7	2009 | 716526
29	372	R.[+229.16293]LAN[+2861.00005]LTQGEDQYYLR.V	R.LANLTQGEDQYYLR.V	NTerm(TMT6plex / 229.1629); N3(NGlycan / 2861.0001)	HexNAc(5)Hex(6)NeuAc(3)	0.00022	268.8	161.6	161.6	4	1194.01	1194.25	5.36	-1	4773.02	4774	Specific	3	>sp|P10909|CLUS_HUMAN Clusterin OS=Homo sapiens GN=CLU PE=1 SV=1	124	QEHF3_00528_LR.19389.19389.4	80.31	controllerType=0 controllerNumber=1 scan=19389	high-energy collision-induced dissociation	3.2e-05	0	0	0.0018	0.00026	0	0	3.65	2055 | 609910
34	573	R.NQALN[+2861.00005]LSLAYSFVTPLTSMVVTK.P	R.NQALNLSLAYSFVTPLTSMVVTK.P	N5(NGlycan / 2861.0001)	HexNAc(5)Hex(6)NeuAc(3)	0.0019	240	52.8	52.8	4	1340.1	1340.34	5.18	-1	5357.36	5358.34	Specific	5	>sp|Q14624|ITIH4_HUMAN Inter-alpha-trypsin inhibitor heavy chain H4 OS=Homo sapiens GN=ITIH4 PE=1 SV=4	254	QEHF3_00528_LR.22906.22906.4	94.14	controllerType=0 controllerNumber=1 scan=22906	high-energy collision-induced dissociation	0.00023	0	0	0.0088	0.0011	0	0	2.72	2410 | 715206
3	40	K.[+229.16293]TAVN[+2876.99497]C[+57.02146]SSDFDAC[+57.02146]LITK[+229.16293].A	K.TAVNCSSDFDACLITK.A	NTerm(TMT6plex / 229.1629); N4(NGlycan / 2876.995); K16(TMT6plex / 229.1629)	HexNAc(5)Hex(6)NeuAc(2)NeuGc(1)	0.00011	474.3	274.6	2.5	4	1285.3	1285.04	9.65	1	5138.18	5137.13	Specific	4	>sp|P13987|CD59_HUMAN CD59 glycoprotein OS=Homo sapiens GN=CD59 PE=1 SV=1	135	QEHF3_00528_LR.18451.18451.4	76.62	controllerType=0 controllerNumber=1 scan=18451	high-energy collision-induced dissociation	1.5e-05	0	0	0.00085	0.00012	0	0	3.97	1096 | 680406
27	58	K.[+229.16293]SVQEIQATFFYFTPN[+2876.99497]K[+229.16293].T	K.SVQEIQATFFYFTPNK.T	NTerm(TMT6plex / 229.1629); N15(NGlycan / 2876.995); K16(TMT6plex / 229.1629)	HexNAc(5)Hex(6)NeuAc(2)NeuGc(1)	0.00012	389.5	265.7	2.5	4	1314.83	1314.57	4.84	1	5256.3	5255.27	Specific	15	>sp|P02763|A1AG1_HUMAN Alpha-1-acid glycoprotein 1 OS=Homo sapiens GN=ORM1 PE=1 SV=1	73	QEHF3_00528_LR.23057.23057.4	94.74	controllerType=0 controllerNumber=1 scan=23057	high-energy collision-induced dissociation	1.6e-05	0	0	0.00092	0.00013	0	0	3.94	2008 | 716686
2	499	R.[+229.16293]FALLMTNC[+57.02146]YATPSSN[+2569.90464]ATDPLK.Y	R.FALLMTNCYATPSSNATDPLK.Y	NTerm(TMT6plex / 229.1629); N15(NGlycan / 2569.9046)	HexNAc(5)Hex(6)NeuAc(2)	0.0019	208.8	197.8	92.2	4	1279.04	1279.3	-3.48	-1	5113.15	5114.17	Specific	15	>sp|P07911|UROM_HUMAN Uromodulin OS=Homo sapiens GN=UMOD PE=1 SV=1	102	QEHF3_00528_LR.22766.22766.4	93.6	controllerType=0 controllerNumber=1 scan=22766	high-energy collision-induced dissociation	0.00023	0	0	0.015	0.0044	0.0043	0.0073	2.73	958 | 714366
4	145	K.[+229.16293]VC[+57.02146]QDC[+57.02146]PLLAPLN[+2569.90464]DTR.V	K.VCQDCPLLAPLNDTR.V	NTerm(TMT6plex / 229.1629); N12(NGlycan / 2569.9046)	HexNAc(5)Hex(6)NeuAc(2)	0.002	276.5	85.6	12.1	4	1143.74	1143.48	0.82	1	4571.92	4570.91	Specific	12	>sp|P02765|FETUA_HUMAN Alpha-2-HS-glycoprotein OS=Homo sapiens GN=AHSG PE=1 SV=1	74	QEHF3_00528_LR.18430.18430.4	76.54	controllerType=0 controllerNumber=1 scan=18430	high-energy collision-induced dissociation	0.00024	0	0	0.016	0.0052	0.0052	0.0086	2.69	1243 | 530394
2	499	R.[+229.16293]FALLMTNC[+57.02146]YATPSSN[+2585.89955]ATDPLK[+229.16293].Y	R.FALLMTNCYATPSSNATDPLK.Y	NTerm(TMT6plex / 229.1629); N15(NGlycan / 2585.8996); K21(TMT6plex / 229.1629)	HexNAc(5)Hex(6)NeuAc(1)NeuGc(1)	0.00015	309.1	192.8	0.5	4	1340.58	1340.59	-3.97		5359.31	5359.33	Specific	15	>sp|P07911|UROM_HUMAN Uromodulin OS=Homo sapiens GN=UMOD PE=1 SV=1	102	QEHF3_00528_LR.22249.22249.4	91.57	controllerType=0 controllerNumber=1 scan=22249	high-energy collision-induced dissociation	2.2e-05	0	0	0.0012	0.00018	0	0	3.82	875 | 708406
1	67	K.[+229.16293]SVVAPATDGGLN[+2278.80922]LTSTFLRK.N	K.SVVAPATDGGLNLTSTFLRK.N	NTerm(TMT6plex / 229.1629); N12(NGlycan / 2278.8092)	HexNAc(5)Hex(6)NeuAc(1)	0.0011	222.1	36.1	24.7	3	1518.68	1519.04	-13.04	-1	4554.03	4555.09	Specific	12	>sp|P41222|PTGDS_HUMAN Prostaglandin-H2 D-isomerase OS=Homo sapiens GN=PTGDS PE=1 SV=1	191	QEHF3_00528_LR.22148.22148.3	91.17	controllerType=0 controllerNumber=1 scan=22148	high-energy collision-induced dissociation	0.00013	0	0	0.0084	0.0011	0	0	2.97	300 | 550143
3	40	K.[+229.16293]TAVN[+2278.80922]C[+57.02146]SSDFDAC[+57.02146]LITK[+229.16293].A	K.TAVNCSSDFDACLITK.A	NTerm(TMT6plex / 229.1629); N4(NGlycan / 2278.8092); K16(TMT6plex / 229.1629)	HexNAc(5)Hex(6)NeuAc(1)	9.4e-10	687.3	495.4	9.7	4	1135.76	1135.49	11.33	1	4540	4538.94	Specific	4	>sp|P13987|CD59_HUMAN CD59 glycoprotein OS=Homo sapiens GN=CD59 PE=1 SV=1	135	QEHF3_00528_LR.17187.17187.4	71.67	controllerType=0 controllerNumber=1 scan=17187	high-energy collision-induced dissociation	9.5e-11	0	0	7.5e-09	7.3e-10	0	0	9.03	1172 | 526118
3	40	K.[+229.16293]TAVN[+2278.80922]C[+57.02146]SSDFDAC[+57.02146]LITK[+229.16293].A	K.TAVNCSSDFDACLITK.A	NTerm(TMT6plex / 229.1629); N4(NGlycan / 2278.8092); K16(TMT6plex / 229.1629)	HexNAc(5)Hex(6)NeuAc(1)	8.1e-10	657	451.8	8.5	4	1135.5	1135.49	7.44		4538.98	4538.94	Specific	4	>sp|P13987|CD59_HUMAN CD59 glycoprotein OS=Homo sapiens GN=CD59 PE=1 SV=1	135	QEHF3_00528_LR.17025.17025.4	71.03	controllerType=0 controllerNumber=1 scan=17025	high-energy collision-induced dissociation	8.8e-11	0	0	6.4e-09	7e-10	0	0	9.09	1173 | 525038
5	247	R.[+229.16293]YFYN[+2278.80922]GTSMAC[+57.02146]ETFQYGGC[+57.02146]MGNGNNFVTEK[+229.16293].E	R.YFYNGTSMACETFQYGGCMGNGNNFVTEK.E	NTerm(TMT6plex / 229.1629); N4(NGlycan / 2278.8092); K29(TMT6plex / 229.1629)	HexNAc(5)Hex(6)NeuAc(1)	7.9e-08	435.1	422.9	31	6	1014.75	1014.92	1.04	-1	6083.49	6084.49	Specific	4	>sp|P02760|AMBP_HUMAN Protein AMBP OS=Homo sapiens GN=AMBP PE=1 SV=1	72	QEHF3_00528_LR.17872.17872.6	74.35	controllerType=0 controllerNumber=1 scan=17872	high-energy collision-induced dissociation	5.5e-09	0	0	6.3e-07	4e-08	0	0	7.1	1340 | 854566
5	247	R.[+229.16293]YFYN[+2278.80922]GTSMAC[+57.02146]ETFQYGGC[+57.02146]MGNGNNFVTEK[+229.16293].E	R.YFYNGTSMACETFQYGGCMGNGNNFVTEK.E	NTerm(TMT6plex / 229.1629); N4(NGlycan / 2278.8092); K29(TMT6plex / 229.1629)	HexNAc(5)Hex(6)NeuAc(1)	3.4e-07	403.8	396.8	37.7	4	1521.63	1521.88	1.31	-1	6083.49	6084.49	Specific	4	>sp|P02760|AMBP_HUMAN Protein AMBP OS=Homo sapiens GN=AMBP PE=1 SV=1	72	QEHF3_00528_LR.17881.17881.4	74.39	controllerType=0 controllerNumber=1 scan=17881	high-energy collision-induced dissociation	2.3e-08	0	0	2.7e-06	1.8e-07	0	0	6.46	1341 | 854646
5	247	R.[+229.16293]YFYN[+2278.80922]GTSMAC[+57.02146]ETFQYGGC[+57.02146]MGNGNNFVTEK[+229.16293].E	R.YFYNGTSMACETFQYGGCMGNGNNFVTEK.E	NTerm(TMT6plex / 229.1629); N4(NGlycan / 2278.8092); K29(TMT6plex / 229.1629)	HexNAc(5)Hex(6)NeuAc(1)	3.8e-07	385.7	385.7	39.9	4	1521.63	1521.88	1.23	-1	6083.49	6084.49	Specific	4	>sp|P02760|AMBP_HUMAN Protein AMBP OS=Homo sapiens GN=AMBP PE=1 SV=1	72	QEHF3_00528_LR.19744.19744.4	81.71	controllerType=0 controllerNumber=1 scan=19744	high-energy collision-induced dissociation	2.7e-08	0	0	3e-06	2.2e-07	0	0	6.42	1342 | 866406
5	247	R.[+229.16293]YFYN[+2278.80922]GTSMAC[+57.02146]ETFQYGGC[+57.02146]MGNGNNFVTEK[+229.16293].E	R.YFYNGTSMACETFQYGGCMGNGNNFVTEK.E	NTerm(TMT6plex / 229.1629); N4(NGlycan / 2278.8092); K29(TMT6plex / 229.1629)	HexNAc(5)Hex(6)NeuAc(1)	1.5e-05	383	303.5	40.4	4	1522.12	1521.88	-4.53	1	6085.46	6084.49	Specific	4	>sp|P02760|AMBP_HUMAN Protein AMBP OS=Homo sapiens GN=AMBP PE=1 SV=1	72	QEHF3_00528_LR.19791.19791.4	81.89	controllerType=0 controllerNumber=1 scan=19791	high-energy collision-induced dissociation	1.5e-06	0	0	0.00012	1.3e-05	0	0	4.81	1343 | 866566
5	247	R.[+229.16293]YFYN[+2278.80922]GTSMAC[+57.02146]ETFQYGGC[+57.02146]MGNGNNFVTEK[+229.16293].E	R.YFYNGTSMACETFQYGGCMGNGNNFVTEK.E	NTerm(TMT6plex / 229.1629); N4(NGlycan / 2278.8092); K29(TMT6plex / 229.1629)	HexNAc(5)Hex(6)NeuAc(1)	5.7e-06	353.8	353.8	39.5	4	1521.63	1521.88	-0.38	-1	6083.48	6084.49	Specific	4	>sp|P02760|AMBP_HUMAN Protein AMBP OS=Homo sapiens GN=AMBP PE=1 SV=1	72	QEHF3_00528_LR.17742.17742.4	73.84	controllerType=0 controllerNumber=1 scan=17742	high-energy collision-induced dissociation	4.3e-07	0	0	4.5e-05	3.4e-06	0	0	5.25	1344 | 853566
5	247	R.[+229.16293]YFYN[+2278.80922]GTSMAC[+57.02146]ETFQYGGC[+57.02146]MGNGNNFVTEK[+229.16293].E	R.YFYNGTSMACETFQYGGCMGNGNNFVTEK.E	NTerm(TMT6plex / 229.1629); N4(NGlycan / 2278.8092); K29(TMT6plex / 229.1629)	HexNAc(5)Hex(6)NeuAc(1)	0.00012	291.9	150.4	39	4	1522.13	1521.88	0.52	1	6085.5	6084.49	Specific	4	>sp|P02760|AMBP_HUMAN Protein AMBP OS=Homo sapiens GN=AMBP PE=1 SV=1	72	QEHF3_00528_LR.17603.17603.4	73.3	controllerType=0 controllerNumber=1 scan=17603	high-energy collision-induced dissociation	1.6e-05	0	0	0.00096	0.00014	0	0	3.92	1345 | 851446
5	247	R.[+229.16293]YFYN[+2278.80922]GTSMAC[+57.02146]ETFQYGGC[+57.02146]MGNGNNFVTEK[+229.16293].E	R.YFYNGTSMACETFQYGGCMGNGNNFVTEK.E	NTerm(TMT6plex / 229.1629); N4(NGlycan / 2278.8092); K29(TMT6plex / 229.1629)	HexNAc(5)Hex(6)NeuAc(1)	7.5e-05	290.9	290.9	39.3	4	1521.87	1521.88	-3.66		6084.47	6084.49	Specific	4	>sp|P02760|AMBP_HUMAN Protein AMBP OS=Homo sapiens GN=AMBP PE=1 SV=1	72	QEHF3_00528_LR.18150.18150.4	75.44	controllerType=0 controllerNumber=1 scan=18150	high-energy collision-induced dissociation	1e-05	0	0	0.0006	8.4e-05	0	0	4.12	1346 | 856446
5	247	R.[+229.16293]YFYN[+2278.80922]GTSMAC[+57.02146]ETFQYGGC[+57.02146]MGNGNNFVTEK[+229.16293].E	R.YFYNGTSMACETFQYGGCMGNGNNFVTEK.E	NTerm(TMT6plex / 229.1629); N4(NGlycan / 2278.8092); K29(TMT6plex / 229.1629)	HexNAc(5)Hex(6)NeuAc(1)	1.1e-05	282.2	213.8	43.1	6	1015.09	1014.92	0.88	1	6085.5	6084.49	Specific	4	>sp|P02760|AMBP_HUMAN Protein AMBP OS=Homo sapiens GN=AMBP PE=1 SV=1	72	QEHF3_00528_LR.17741.17741.6	73.84	controllerType=0 controllerNumber=1 scan=17741	high-energy collision-induced dissociation	1e-06	0	0	8.8e-05	8.4e-06	0	0	4.96	1347 | 853526
5	247	R.[+229.16293]YFYN[+2278.80922]GTSMAC[+57.02146]ETFQYGGC[+57.02146]MGNGNNFVTEK[+229.16293].E	R.YFYNGTSMACETFQYGGCMGNGNNFVTEK.E	NTerm(TMT6plex / 229.1629); N4(NGlycan / 2278.8092); K29(TMT6plex / 229.1629)	HexNAc(5)Hex(6)NeuAc(1)	9e-06	276	251.8	33.5	7	870.076	870.076	0.28		6084.49	6084.49	Specific	4	>sp|P02760|AMBP_HUMAN Protein AMBP OS=Homo sapiens GN=AMBP PE=1 SV=1	72	QEHF3_00528_LR.17855.17855.7	74.29	controllerType=0 controllerNumber=1 scan=17855	high-energy collision-induced dissociation	6.7e-07	0	0	7.1e-05	5.4e-06	0	0	5.05	1348 | 854406
5	247	R.[+229.16293]YFYN[+2278.80922]GTSMAC[+57.02146]ETFQYGGC[+57.02146]MGNGNNFVTEK[+229.16293].E	R.YFYNGTSMACETFQYGGCMGNGNNFVTEK.E	NTerm(TMT6plex / 229.1629); N4(NGlycan / 2278.8092); K29(TMT6plex / 229.1629)	HexNAc(5)Hex(6)NeuAc(1)	1.1e-05	269	216.1	37.5	6	1014.76	1014.92	3.63	-1	6083.51	6084.49	Specific	4	>sp|P02760|AMBP_HUMAN Protein AMBP OS=Homo sapiens GN=AMBP PE=1 SV=1	72	QEHF3_00528_LR.18891.18891.6	78.35	controllerType=0 controllerNumber=1 scan=18891	high-energy collision-induced dissociation	9.8e-07	0	0	8.8e-05	8.2e-06	0	0	4.96	1349 | 862166
5	247	R.[+229.16293]YFYN[+2278.80922]GTSMAC[+57.02146]ETFQYGGC[+57.02146]MGNGNNFVTEK[+229.16293].E	R.YFYNGTSMACETFQYGGCMGNGNNFVTEK.E	NTerm(TMT6plex / 229.1629); N4(NGlycan / 2278.8092); K29(TMT6plex / 229.1629)	HexNAc(5)Hex(6)NeuAc(1)	5.2e-05	252.6	238.1	40.4	4	1521.87	1521.88	-1.89		6084.48	6084.49	Specific	4	>sp|P02760|AMBP_HUMAN Protein AMBP OS=Homo sapiens GN=AMBP PE=1 SV=1	72	QEHF3_00528_LR.18285.18285.4	75.97	controllerType=0 controllerNumber=1 scan=18285	high-energy collision-induced dissociation	6.8e-06	0	0	0.00041	5.5e-05	0	0	4.29	1350 | 857446
5	247	R.[+229.16293]YFYN[+2278.80922]GTSMAC[+57.02146]ETFQYGGC[+57.02146]MGNGNNFVTEK[+229.16293].E	R.YFYNGTSMACETFQYGGCMGNGNNFVTEK.E	NTerm(TMT6plex / 229.1629); N4(NGlycan / 2278.8092); K29(TMT6plex / 229.1629)	HexNAc(5)Hex(6)NeuAc(1)	4.2e-05	234.5	213.8	41.5	4	1521.88	1521.88	0.51		6084.49	6084.49	Specific	4	>sp|P02760|AMBP_HUMAN Protein AMBP OS=Homo sapiens GN=AMBP PE=1 SV=1	72	QEHF3_00528_LR.19315.19315.4	80.02	controllerType=0 controllerNumber=1 scan=19315	high-energy collision-induced dissociation	5.7e-06	0	0	0.00034	4.6e-05	0	0	4.37	1351 | 864406
5	247	R.[+229.16293]YFYN[+2278.80922]GTSMAC[+57.02146]ETFQYGGC[+57.02146]MGNGNNFVTEK[+229.16293].E	R.YFYNGTSMACETFQYGGCMGNGNNFVTEK.E	NTerm(TMT6plex / 229.1629); N4(NGlycan / 2278.8092); K29(TMT6plex / 229.1629)	HexNAc(5)Hex(6)NeuAc(1)	0.00058	212.5	200	40.1	6	1014.92	1014.92	1.35		6084.5	6084.49	Specific	4	>sp|P02760|AMBP_HUMAN Protein AMBP OS=Homo sapiens GN=AMBP PE=1 SV=1	72	QEHF3_00528_LR.19566.19566.6	81.01	controllerType=0 controllerNumber=1 scan=19566	high-energy collision-induced dissociation	6.8e-05	0	0	0.0046	0.00058	0	0	3.24	1352 | 865606
5	247	R.[+229.16293]YFYN[+2278.80922]GTSMAC[+57.02146]ETFQYGGC[+57.02146]MGNGNNFVTEK[+229.16293].E	R.YFYNGTSMACETFQYGGCMGNGNNFVTEK.E	NTerm(TMT6plex / 229.1629); N4(NGlycan / 2278.8092); K29(TMT6plex / 229.1629)	HexNAc(5)Hex(6)NeuAc(1)	0.0018	207.4	189.4	37.7	6	1014.75	1014.92	-3.89	-1	6083.46	6084.49	Specific	4	>sp|P02760|AMBP_HUMAN Protein AMBP OS=Homo sapiens GN=AMBP PE=1 SV=1	72	QEHF3_00528_LR.18008.18008.6	74.89	controllerType=0 controllerNumber=1 scan=18008	high-energy collision-induced dissociation	0.00022	0	0	0.014	0.0036	0.0035	0	2.76	1353 | 855526
5	247	R.[+229.16293]YFYN[+2278.80922]GTSMAC[+57.02146]ETFQYGGC[+57.02146]MGNGNNFVTEK[+229.16293].E	R.YFYNGTSMACETFQYGGCMGNGNNFVTEK.E	NTerm(TMT6plex / 229.1629); N4(NGlycan / 2278.8092); K29(TMT6plex / 229.1629)	HexNAc(5)Hex(6)NeuAc(1)	0.0019	189.7	177.7	36.6	5	1217.7	1217.7	0.84		6084.49	6084.49	Specific	4	>sp|P02760|AMBP_HUMAN Protein AMBP OS=Homo sapiens GN=AMBP PE=1 SV=1	72	QEHF3_00528_LR.20905.20905.4	86.28	controllerType=0 controllerNumber=1 scan=20905	high-energy collision-induced dissociation	0.00023	0	0	0.015	0.0044	0.0043	0	2.72	1354 | 871406
5	247	R.[+229.16293]YFYN[+2278.80922]GTSMAC[+57.02146]ETFQYGGC[+57.02146]MGNGNNFVTEK[+229.16293].E	R.YFYNGTSMACETFQYGGCMGNGNNFVTEK.E	NTerm(TMT6plex / 229.1629); N4(NGlycan / 2278.8092); K29(TMT6plex / 229.1629)	HexNAc(5)Hex(6)NeuAc(1)	0.00089	148.2	148.2	39	4	1521.63	1521.88	1.31	-1	6083.49	6084.49	Specific	4	>sp|P02760|AMBP_HUMAN Protein AMBP OS=Homo sapiens GN=AMBP PE=1 SV=1	72	QEHF3_00528_LR.18021.18021.4	74.94	controllerType=0 controllerNumber=1 scan=18021	high-energy collision-induced dissociation	0.00011	0	0	0.0071	0.00087	0	0	3.05	1357 | 855606
5	247	R.[+229.16293]YFYN[+2278.80922]GTSMAC[+57.02146]ETFQYGGC[+57.02146]MGNGNNFVTEK[+229.16293].E	R.YFYNGTSMACETFQYGGCMGNGNNFVTEK.E	NTerm(TMT6plex / 229.1629); N4(NGlycan / 2278.8092); K29(TMT6plex / 229.1629)	HexNAc(5)Hex(6)NeuAc(1)	0.0016	146.1	124.9	37.6	6	1014.75	1014.92	0.14	-1	6083.49	6084.49	Specific	4	>sp|P02760|AMBP_HUMAN Protein AMBP OS=Homo sapiens GN=AMBP PE=1 SV=1	72	QEHF3_00528_LR.18455.18455.6	76.64	controllerType=0 controllerNumber=1 scan=18455	high-energy collision-induced dissociation	0.0002	0	0	0.013	0.0036	0.0036	0	2.79	1358 | 859526
1	67	K.[+229.16293]SVVAPATDGGLN[+2732.97786]LTSTFLR.K	K.SVVAPATDGGLNLTSTFLR.K	NTerm(TMT6plex / 229.1629); N12(NGlycan / 2732.9779)	HexNAc(5)Hex(6)Fuc(3)NeuGc(1)	0.00038	306.7	103.8	103.8	4	1221.31	1221.05	9.99	1	4882.22	4881.16	Specific	12	>sp|P41222|PTGDS_HUMAN Prostaglandin-H2 D-isomerase OS=Homo sapiens GN=PTGDS PE=1 SV=1	191	QEHF3_00528_LR.20959.20959.4	86.49	controllerType=0 controllerNumber=1 scan=20959	high-energy collision-induced dissociation	4.9e-05	0	0	0.003	0.00041	0	0	3.42	210 | 619470
1	43	R.[+229.16293]WFSAGLASN[+2716.98295]SSWLR.E	R.WFSAGLASNSSWLR.E	NTerm(TMT6plex / 229.1629); N9(NGlycan / 2716.9829)	HexNAc(5)Hex(6)Fuc(3)NeuAc(1)	3.5e-05	524.5	242.4	4.7	4	1132.49	1132.74	-0.69	-1	4526.92	4527.93	Specific	9	>sp|P41222|PTGDS_HUMAN Prostaglandin-H2 D-isomerase OS=Homo sapiens GN=PTGDS PE=1 SV=1	191	QEHF3_00528_LR.22476.22476.4	92.46	controllerType=0 controllerNumber=1 scan=22476	high-energy collision-induced dissociation	4.7e-06	0	0	0.00028	3.7e-05	0	0	4.46	15 | 552343
1	43	R.[+229.16293]WFSAGLASN[+2716.98295]SSWLR.E	R.WFSAGLASNSSWLR.E	NTerm(TMT6plex / 229.1629); N9(NGlycan / 2716.9829)	HexNAc(5)Hex(6)Fuc(3)NeuAc(1)	0.00014	495.4	200.5	9.2	3	1509.65	1509.98	0.38	-1	4526.93	4527.93	Specific	9	>sp|P41222|PTGDS_HUMAN Prostaglandin-H2 D-isomerase OS=Homo sapiens GN=PTGDS PE=1 SV=1	191	QEHF3_00528_LR.22477.22477.3	92.46	controllerType=0 controllerNumber=1 scan=22477	high-energy collision-induced dissociation	2e-05	0	0	0.0011	0.00017	0	0	3.85	16 | 552383
1	67	K.[+229.16293]SVVAPATDGGLN[+2716.98295]LTSTFLR.K	K.SVVAPATDGGLNLTSTFLR.K	NTerm(TMT6plex / 229.1629); N12(NGlycan / 2716.9829)	HexNAc(5)Hex(6)Fuc(3)NeuAc(1)	1.2e-12	752.4	515.5	9.2	4	1216.8	1217.05	2.83	-1	4864.18	4865.17	Specific	12	>sp|P41222|PTGDS_HUMAN Prostaglandin-H2 D-isomerase OS=Homo sapiens GN=PTGDS PE=1 SV=1	191	QEHF3_00528_LR.21932.21932.4	90.32	controllerType=0 controllerNumber=1 scan=21932	high-energy collision-induced dissociation	2.7e-13	0	0	9.6e-12	2.1e-12	0	0	11.92	216 | 627030
2	499	R.[+229.16293]FALLMTNC[+57.02146]YATPSSN[+2716.98295]ATDPLK[+229.16293].Y	R.FALLMTNCYATPSSNATDPLK.Y	NTerm(TMT6plex / 229.1629); N15(NGlycan / 2716.9829); K21(TMT6plex / 229.1629)	HexNAc(5)Hex(6)Fuc(3)NeuAc(1)	1.2e-11	715.5	632.8	0	4	1373.11	1373.36	2.98	-1	5489.43	5490.41	Specific	15	>sp|P07911|UROM_HUMAN Uromodulin OS=Homo sapiens GN=UMOD PE=1 SV=1	102	QEHF3_00528_LR.22497.22497.4	92.54	controllerType=0 controllerNumber=1 scan=22497	high-energy collision-induced dissociation	2.5e-12	0	0	9.6e-11	2e-11	0	0	10.92	856 | 790446
3	40	K.[+229.16293]TAVN[+2716.98295]C[+57.02146]SSDFDAC[+57.02146]LITK[+229.16293].A	K.TAVNCSSDFDACLITK.A	NTerm(TMT6plex / 229.1629); N4(NGlycan / 2716.9829); K16(TMT6plex / 229.1629)	HexNAc(5)Hex(6)Fuc(3)NeuAc(1)	6.1e-10	652.5	386.7	9.2	4	1244.79	1245.04	1.96	-1	4976.12	4977.12	Specific	4	>sp|P13987|CD59_HUMAN CD59 glycoprotein OS=Homo sapiens GN=CD59 PE=1 SV=1	135	QEHF3_00528_LR.17773.17773.4	73.97	controllerType=0 controllerNumber=1 scan=17773	high-energy collision-induced dissociation	8e-11	0	0	4.9e-09	6.4e-10	0	0	9.21	1112 | 600526
3	40	K.[+229.16293]TAVN[+2716.98295]C[+57.02146]SSDFDAC[+57.02146]LITK[+229.16293].A	K.TAVNCSSDFDACLITK.A	NTerm(TMT6plex / 229.1629); N4(NGlycan / 2716.9829); K16(TMT6plex / 229.1629)	HexNAc(5)Hex(6)Fuc(3)NeuAc(1)	6.1e-09	639.2	410.9	9.2	4	1244.79	1245.04	0.78	-1	4976.12	4977.12	Specific	4	>sp|P13987|CD59_HUMAN CD59 glycoprotein OS=Homo sapiens GN=CD59 PE=1 SV=1	135	QEHF3_00528_LR.17633.17633.4	73.42	controllerType=0 controllerNumber=1 scan=17633	high-energy collision-induced dissociation	5.1e-10	0	0	4.9e-08	4.1e-09	0	0	8.21	1113 | 599926
3	40	K.[+229.16293]TAVN[+2716.98295]C[+57.02146]SSDFDAC[+57.02146]LITK[+229.16293].A	K.TAVNCSSDFDACLITK.A	NTerm(TMT6plex / 229.1629); N4(NGlycan / 2716.9829); K16(TMT6plex / 229.1629)	HexNAc(5)Hex(6)Fuc(3)NeuAc(1)	0.00029	412.5	174	9.2	4	1245.04	1245.04	6.19		4977.15	4977.12	Specific	4	>sp|P13987|CD59_HUMAN CD59 glycoprotein OS=Homo sapiens GN=CD59 PE=1 SV=1	135	QEHF3_00528_LR.16864.16864.4	70.4	controllerType=0 controllerNumber=1 scan=16864	high-energy collision-induced dissociation	3.8e-05	0	0	0.0023	0.00032	0	0	3.54	1114 | 596606
68	125	K.[+229.16293]FNPGAESVVLSN[+2716.98295]STLK[+229.16293].F	K.FNPGAESVVLSNSTLK.F	NTerm(TMT6plex / 229.1629); N12(NGlycan / 2716.9829); K16(TMT6plex / 229.1629)	HexNAc(5)Hex(6)Fuc(3)NeuAc(1)	0.0011	334.2	189.2	9.2	4	1210.05	1210.3	2.21	-1	4837.19	4838.18	Specific	12	>sp|Q13201|MMRN1_HUMAN Multimerin-1 OS=Homo sapiens GN=MMRN1 PE=1 SV=3	239	QEHF3_00528_LR.18664.18664.4	77.46	controllerType=0 controllerNumber=1 scan=18664	high-energy collision-induced dissociation	0.00014	0	0	0.0019	0.00028	0	0	2.97	3202 | 605246
1	67	K.[+229.16293]SVVAPATDGGLN[+2425.88753]LTSTFLR.K	K.SVVAPATDGGLNLTSTFLR.K	NTerm(TMT6plex / 229.1629); N12(NGlycan / 2425.8875)	HexNAc(5)Hex(6)Fuc(3)	7.3e-05	495.2	224.6	224.6	3	1525.69	1525.36	-1.6	1	4575.07	4574.07	Specific	12	>sp|P41222|PTGDS_HUMAN Prostaglandin-H2 D-isomerase OS=Homo sapiens GN=PTGDS PE=1 SV=1	191	QEHF3_00528_LR.21152.21152.3	87.25	controllerType=0 controllerNumber=1 scan=21152	high-energy collision-induced dissociation	9.1e-06	0	0	0.00058	7.5e-05	0	0	4.14	284 | 542864
2	499	R.[+229.16293]FALLMTNC[+57.02146]YATPSSN[+2425.88753]ATDPLK[+229.16293].Y	R.FALLMTNCYATPSSNATDPLK.Y	NTerm(TMT6plex / 229.1629); N15(NGlycan / 2425.8875); K21(TMT6plex / 229.1629)	HexNAc(5)Hex(6)Fuc(3)	0.00015	254.2	218.7	218.7	4	1300.82	1300.59	-10.78	1	5200.27	5199.32	Specific	15	>sp|P07911|UROM_HUMAN Uromodulin OS=Homo sapiens GN=UMOD PE=1 SV=1	102	QEHF3_00528_LR.21791.21791.2	89.77	controllerType=0 controllerNumber=1 scan=21791	high-energy collision-induced dissociation	2.2e-05	0	0	0.0012	0.00018	0	0	3.82	923 | 704566
1	43	R.[+229.16293]WFSAGLASN[+2570.92504]SSWLR.E	R.WFSAGLASNSSWLR.E	NTerm(TMT6plex / 229.1629); N9(NGlycan / 2570.925)	HexNAc(5)Hex(6)Fuc(2)NeuAc(1)	0.00041	431.1	200.8	12.3	3	1461.31	1461.29	8.55		4381.91	4381.87	Specific	9	>sp|P41222|PTGDS_HUMAN Prostaglandin-H2 D-isomerase OS=Homo sapiens GN=PTGDS PE=1 SV=1	191	QEHF3_00528_LR.22612.22612.4	92.99	controllerType=0 controllerNumber=1 scan=22612	high-energy collision-induced dissociation	5e-05	0	0	0.0032	0.00043	0	0	3.39	22 | 553343
1	67	K.[+229.16293]SVVAPATDGGLN[+2570.92504]LTSTFLR.K	K.SVVAPATDGGLNLTSTFLR.K	NTerm(TMT6plex / 229.1629); N12(NGlycan / 2570.925)	HexNAc(5)Hex(6)Fuc(2)NeuAc(1)	4.2e-10	699.5	407.1	407.1	3	1574.05	1573.71	6.12	1	4720.14	4719.11	Specific	12	>sp|P41222|PTGDS_HUMAN Prostaglandin-H2 D-isomerase OS=Homo sapiens GN=PTGDS PE=1 SV=1	191	QEHF3_00528_LR.21999.21999.3	90.59	controllerType=0 controllerNumber=1 scan=21999	high-energy collision-induced dissociation	4.7e-11	0	0	3.3e-09	3.9e-10	0	0	9.38	250 | 627790
1	67	K.[+229.16293]SVVAPATDGGLN[+2570.92504]LTSTFLR.K	K.SVVAPATDGGLNLTSTFLR.K	NTerm(TMT6plex / 229.1629); N12(NGlycan / 2570.925)	HexNAc(5)Hex(6)Fuc(2)NeuAc(1)	2.1e-10	685.1	476.3	14.7	4	1180.54	1180.53	9.41		4719.16	4719.11	Specific	12	>sp|P41222|PTGDS_HUMAN Prostaglandin-H2 D-isomerase OS=Homo sapiens GN=PTGDS PE=1 SV=1	191	QEHF3_00528_LR.21968.21968.4	90.46	controllerType=0 controllerNumber=1 scan=21968	high-energy collision-induced dissociation	2.9e-11	0	0	1.7e-09	2.3e-10	0	0	9.67	251 | 627390
1	67	K.[+229.16293]SVVAPATDGGLN[+2570.92504]LTSTFLR.K	K.SVVAPATDGGLNLTSTFLR.K	NTerm(TMT6plex / 229.1629); N12(NGlycan / 2570.925)	HexNAc(5)Hex(6)Fuc(2)NeuAc(1)	1.6e-05	440.1	276.1	14.7	4	1180.29	1180.53	4.32	-1	4718.13	4719.11	Specific	12	>sp|P41222|PTGDS_HUMAN Prostaglandin-H2 D-isomerase OS=Homo sapiens GN=PTGDS PE=1 SV=1	191	QEHF3_00528_LR.21311.21311.4	87.88	controllerType=0 controllerNumber=1 scan=21311	high-energy collision-induced dissociation	1.7e-06	0	0	0.00013	1.4e-05	0	0	4.79	252 | 622630
3	40	K.[+229.16293]TAVN[+2570.92504]C[+57.02146]SSDFDAC[+57.02146]LITK[+229.16293].A	K.TAVNCSSDFDACLITK.A	NTerm(TMT6plex / 229.1629); N4(NGlycan / 2570.925); K16(TMT6plex / 229.1629)	HexNAc(5)Hex(6)Fuc(2)NeuAc(1)	2.3e-05	560.9	307.5	307.5	4	1208.77	1208.52	0.31	1	4832.07	4831.06	Specific	4	>sp|P13987|CD59_HUMAN CD59 glycoprotein OS=Homo sapiens GN=CD59 PE=1 SV=1	135	QEHF3_00528_LR.17807.17807.4	74.1	controllerType=0 controllerNumber=1 scan=17807	high-energy collision-induced dissociation	3e-06	0	0	0.00018	2.4e-05	0	0	4.64	1127 | 600766
1	43	R.[+229.16293]WFSAGLASN[+2279.82962]SSWLR.E	R.WFSAGLASNSSWLR.E	NTerm(TMT6plex / 229.1629); N9(NGlycan / 2279.8296)	HexNAc(5)Hex(6)Fuc(2)	2.2e-05	515.7	366.7	366.7	4	1023.7	1023.45	2.85	1	4091.79	4090.77	Specific	9	>sp|P41222|PTGDS_HUMAN Prostaglandin-H2 D-isomerase OS=Homo sapiens GN=PTGDS PE=1 SV=1	191	QEHF3_00528_LR.22202.22202.4	91.38	controllerType=0 controllerNumber=1 scan=22202	high-energy collision-induced dissociation	2.9e-06	0	0	0.00017	2.3e-05	0	0	4.66	59 | 470711
1	43	R.[+229.16293]WFSAGLASN[+2279.82962]SSWLR.E	R.WFSAGLASNSSWLR.E	NTerm(TMT6plex / 229.1629); N9(NGlycan / 2279.8296)	HexNAc(5)Hex(6)Fuc(2)	9.6e-05	478	259.8	12.3	3	1363.94	1364.26	5.34	-1	4089.79	4090.77	Specific	9	>sp|P41222|PTGDS_HUMAN Prostaglandin-H2 D-isomerase OS=Homo sapiens GN=PTGDS PE=1 SV=1	191	QEHF3_00528_LR.22193.22193.3	91.35	controllerType=0 controllerNumber=1 scan=22193	high-energy collision-induced dissociation	1.3e-05	0	0	0.00077	0.00011	0	0	4.02	60 | 470551
1	67	K.[+229.16293]SVVAPATDGGLN[+2279.82962]LTSTFLR.K	K.SVVAPATDGGLNLTSTFLR.K	NTerm(TMT6plex / 229.1629); N12(NGlycan / 2279.8296)	HexNAc(5)Hex(6)Fuc(2)	4.8e-12	792.4	546.7	12.3	3	1476.69	1476.68	8.63		4428.05	4428.02	Specific	12	>sp|P41222|PTGDS_HUMAN Prostaglandin-H2 D-isomerase OS=Homo sapiens GN=PTGDS PE=1 SV=1	191	QEHF3_00528_LR.21340.21340.3	87.99	controllerType=0 controllerNumber=1 scan=21340	high-energy collision-induced dissociation	1.1e-12	0	0	3.8e-11	8.4e-12	0	0	11.32	367 | 544624
1	67	K.[+229.16293]SVVAPATDGGLN[+2279.82962]LTSTFLR.K	K.SVVAPATDGGLNLTSTFLR.K	NTerm(TMT6plex / 229.1629); N12(NGlycan / 2279.8296)	HexNAc(5)Hex(6)Fuc(2)	4.2e-12	777.7	515.4	12.3	3	1476.69	1476.68	7.72		4428.05	4428.02	Specific	12	>sp|P41222|PTGDS_HUMAN Prostaglandin-H2 D-isomerase OS=Homo sapiens GN=PTGDS PE=1 SV=1	191	QEHF3_00528_LR.21205.21205.3	87.46	controllerType=0 controllerNumber=1 scan=21205	high-energy collision-induced dissociation	9.7e-13	0	0	3.3e-11	7.6e-12	0	0	11.38	368 | 543384
1	67	K.[+229.16293]SVVAPATDGGLN[+2279.82962]LTSTFLR.K	K.SVVAPATDGGLNLTSTFLR.K	NTerm(TMT6plex / 229.1629); N12(NGlycan / 2279.8296)	HexNAc(5)Hex(6)Fuc(2)	1.9e-12	767.4	539.4	8.8	4	1107.77	1107.76	6.21		4428.04	4428.02	Specific	12	>sp|P41222|PTGDS_HUMAN Prostaglandin-H2 D-isomerase OS=Homo sapiens GN=PTGDS PE=1 SV=1	191	QEHF3_00528_LR.21314.21314.4	87.89	controllerType=0 controllerNumber=1 scan=21314	high-energy collision-induced dissociation	4.2e-13	0	0	1.5e-11	3.2e-12	0	0	11.73	369 | 544424
1	67	K.[+229.16293]SVVAPATDGGLN[+2279.82962]LTSTFLR.K	K.SVVAPATDGGLNLTSTFLR.K	NTerm(TMT6plex / 229.1629); N12(NGlycan / 2279.8296)	HexNAc(5)Hex(6)Fuc(2)	1.2e-11	715.8	517.6	6.4	4	1107.52	1107.76	9.17	-1	4427.05	4428.02	Specific	12	>sp|P41222|PTGDS_HUMAN Prostaglandin-H2 D-isomerase OS=Homo sapiens GN=PTGDS PE=1 SV=1	191	QEHF3_00528_LR.21446.21446.4	88.41	controllerType=0 controllerNumber=1 scan=21446	high-energy collision-induced dissociation	2.8e-12	0	0	9.8e-11	2.2e-11	0	0	10.91	370 | 545744
1	67	K.[+229.16293]SVVAPATDGGLN[+2279.82962]LTSTFLR.K	K.SVVAPATDGGLNLTSTFLR.K	NTerm(TMT6plex / 229.1629); N12(NGlycan / 2279.8296)	HexNAc(5)Hex(6)Fuc(2)	2.1e-10	690.8	456.1	14.7	4	1107.77	1107.76	8.08		4428.05	4428.02	Specific	12	>sp|P41222|PTGDS_HUMAN Prostaglandin-H2 D-isomerase OS=Homo sapiens GN=PTGDS PE=1 SV=1	191	QEHF3_00528_LR.21175.21175.4	87.35	controllerType=0 controllerNumber=1 scan=21175	high-energy collision-induced dissociation	2.8e-11	0	0	1.7e-09	2.3e-10	0	0	9.67	371 | 543224
1	67	K.[+229.16293]SVVAPATDGGLN[+2279.82962]LTSTFLR.K	K.SVVAPATDGGLNLTSTFLR.K	NTerm(TMT6plex / 229.1629); N12(NGlycan / 2279.8296)	HexNAc(5)Hex(6)Fuc(2)	6.2e-07	581.7	365	365	3	1477.03	1476.68	13.52	1	4429.08	4428.02	Specific	12	>sp|P41222|PTGDS_HUMAN Prostaglandin-H2 D-isomerase OS=Homo sapiens GN=PTGDS PE=1 SV=1	191	QEHF3_00528_LR.20137.20137.3	83.26	controllerType=0 controllerNumber=1 scan=20137	high-energy collision-induced dissociation	4.7e-08	0	0	4.9e-06	3.7e-07	0	0	6.21	372 | 538584
1	67	K.[+229.16293]SVVAPATDGGLN[+2279.82962]LTSTFLR.K	K.SVVAPATDGGLNLTSTFLR.K	NTerm(TMT6plex / 229.1629); N12(NGlycan / 2279.8296)	HexNAc(5)Hex(6)Fuc(2)	5.7e-05	329.3	286.8	286.8	4	1108	1107.76	-9.32	1	4428.98	4428.02	Specific	12	>sp|P41222|PTGDS_HUMAN Prostaglandin-H2 D-isomerase OS=Homo sapiens GN=PTGDS PE=1 SV=1	191	QEHF3_00528_LR.22819.22819.4	93.8	controllerType=0 controllerNumber=1 scan=22819	high-energy collision-induced dissociation	7.8e-06	0	0	0.00046	6.3e-05	0	0	4.24	373 | 554743
5	247	R.[+229.16293]YFYN[+2279.82962]GTSMAC[+57.02146]ETFQYGGC[+57.02146]MGNGNNFVTEK[+229.16293].E	R.YFYNGTSMACETFQYGGCMGNGNNFVTEK.E	NTerm(TMT6plex / 229.1629); N4(NGlycan / 2279.8296); K29(TMT6plex / 229.1629)	HexNAc(5)Hex(6)Fuc(2)	3.7e-05	233	219.7	219.7	6	1015.26	1015.09	3.63	1	6086.53	6085.51	Specific	4	>sp|P02760|AMBP_HUMAN Protein AMBP OS=Homo sapiens GN=AMBP PE=1 SV=1	72	QEHF3_00528_LR.19981.19981.6	82.64	controllerType=0 controllerNumber=1 scan=19981	high-energy collision-induced dissociation	5.1e-06	0	0	0.0003	4e-05	0	0	4.43	1338 | 867606
15	200	K.[+229.16293]TPLTAN[+2279.82962]ITK[+229.16293].S	K.TPLTANITK.S	NTerm(TMT6plex / 229.1629); N6(NGlycan / 2279.8296); K9(TMT6plex / 229.1629)	HexNAc(5)Hex(6)Fuc(2)	3.7e-07	604.9	235.6	235.6	4	924.942	924.933	9.51		3696.75	3696.71	Specific	6	>sp|P01877|IGHA2_HUMAN Ig alpha-2 chain C region OS=Homo sapiens GN=IGHA2 PE=1 SV=3	64	QEHF3_00528_LR.14142.14142.4	59.7	controllerType=0 controllerNumber=1 scan=14142	high-energy collision-induced dissociation	2.5e-08	0	0	2.9e-06	2e-07	0	0	6.43	1780 | 304767
2	499	R.[+229.16293]FALLMTNC[+57.02146]YATPSSN[+3055.04271]ATDPLK[+229.16293].Y	R.FALLMTNCYATPSSNATDPLK.Y	NTerm(TMT6plex / 229.1629); N15(NGlycan / 3055.0427); K21(TMT6plex / 229.1629)	HexNAc(5)Hex(6)Fuc(1)NeuGc(3)	1.9e-05	464.4	230	230	4	1457.64	1457.87	11.57	-1	5827.54	5828.47	Specific	15	>sp|P07911|UROM_HUMAN Uromodulin OS=Homo sapiens GN=UMOD PE=1 SV=1	102	QEHF3_00528_LR.22812.22812.3	93.78	controllerType=0 controllerNumber=1 scan=22812	high-energy collision-induced dissociation	2.3e-06	0	0	0.00015	1.8e-05	0	0	4.73	776 | 793246
2	499	R.[+229.16293]FALLMTNC[+57.02146]YATPSSN[+3055.04271]ATDPLK[+229.16293].Y	R.FALLMTNCYATPSSNATDPLK.Y	NTerm(TMT6plex / 229.1629); N15(NGlycan / 3055.0427); K21(TMT6plex / 229.1629)	HexNAc(5)Hex(6)Fuc(1)NeuGc(3)	1e-05	329.2	300.7	189.4	5	1166.31	1166.5	6.51	-1	5827.51	5828.47	Specific	15	>sp|P07911|UROM_HUMAN Uromodulin OS=Homo sapiens GN=UMOD PE=1 SV=1	102	QEHF3_00528_LR.22614.22614.4	93	controllerType=0 controllerNumber=1 scan=22614	high-energy collision-induced dissociation	8.1e-07	0	0	8e-05	6.7e-06	0	0	5	777 | 791166
1	67	K.[+229.16293]SVVAPATDGGLN[+2747.95238]LTSTFLR.K	K.SVVAPATDGGLNLTSTFLR.K	NTerm(TMT6plex / 229.1629); N12(NGlycan / 2747.9524)	HexNAc(5)Hex(6)Fuc(1)NeuGc(2)	1.5e-05	500.5	335	335	4	1225.06	1224.79	17.46	1	4897.23	4896.14	Specific	12	>sp|P41222|PTGDS_HUMAN Prostaglandin-H2 D-isomerase OS=Homo sapiens GN=PTGDS PE=1 SV=1	191	QEHF3_00528_LR.21890.21890.4	90.16	controllerType=0 controllerNumber=1 scan=21890	high-energy collision-induced dissociation	1.5e-06	0	0	0.00012	1.2e-05	0	0	4.82	208 | 626950
3	40	K.[+229.16293]TAVN[+2747.95238]C[+57.02146]SSDFDAC[+57.02146]LITK[+229.16293].A	K.TAVNCSSDFDACLITK.A	NTerm(TMT6plex / 229.1629); N4(NGlycan / 2747.9524); K16(TMT6plex / 229.1629)	HexNAc(5)Hex(6)Fuc(1)NeuGc(2)	2.2e-06	559.4	404.4	404.4	4	1252.8	1252.78	17.42		5008.18	5008.09	Specific	4	>sp|P13987|CD59_HUMAN CD59 glycoprotein OS=Homo sapiens GN=CD59 PE=1 SV=1	135	QEHF3_00528_LR.17701.17701.4	73.68	controllerType=0 controllerNumber=1 scan=17701	high-energy collision-induced dissociation	1.6e-07	0	0	1.7e-05	1.3e-06	0	0	5.67	1105 | 600126
1	67	K.[+229.16293]SVVAPATDGGLN[+2440.86204]LTSTFLR.K	K.SVVAPATDGGLNLTSTFLR.K	NTerm(TMT6plex / 229.1629); N12(NGlycan / 2440.862)	HexNAc(5)Hex(6)Fuc(1)NeuGc(1)	2.2e-10	667.4	497.2	497.2	4	1148.28	1148.02	11.5	1	4590.1	4589.05	Specific	12	>sp|P41222|PTGDS_HUMAN Prostaglandin-H2 D-isomerase OS=Homo sapiens GN=PTGDS PE=1 SV=1	191	QEHF3_00528_LR.21042.21042.4	86.82	controllerType=0 controllerNumber=1 scan=21042	high-energy collision-induced dissociation	3.1e-11	0	0	1.7e-09	2.5e-10	0	0	9.67	275 | 542384
1	67	K.[+229.16293]SVVAPATDGGLN[+2440.86204]LTSTFLR.K	K.SVVAPATDGGLNLTSTFLR.K	NTerm(TMT6plex / 229.1629); N12(NGlycan / 2440.862)	HexNAc(5)Hex(6)Fuc(1)NeuGc(1)	4.2e-09	643.8	413.2	55.1	3	1530.37	1530.35	7.61		4589.08	4589.05	Specific	12	>sp|P41222|PTGDS_HUMAN Prostaglandin-H2 D-isomerase OS=Homo sapiens GN=PTGDS PE=1 SV=1	191	QEHF3_00528_LR.21003.21003.3	86.67	controllerType=0 controllerNumber=1 scan=21003	high-energy collision-induced dissociation	3.7e-10	0	0	3.3e-08	2.9e-09	0	0	8.38	276 | 542264
1	67	K.[+229.16293]SVVAPATDGGLN[+2440.86204]LTSTFLR.K	K.SVVAPATDGGLNLTSTFLR.K	NTerm(TMT6plex / 229.1629); N12(NGlycan / 2440.862)	HexNAc(5)Hex(6)Fuc(1)NeuGc(1)	2.2e-09	617.3	466.2	466.2	4	1148.28	1148.02	11.92	1	4590.11	4589.05	Specific	12	>sp|P41222|PTGDS_HUMAN Prostaglandin-H2 D-isomerase OS=Homo sapiens GN=PTGDS PE=1 SV=1	191	QEHF3_00528_LR.21184.21184.4	87.38	controllerType=0 controllerNumber=1 scan=21184	high-energy collision-induced dissociation	2.2e-10	0	0	1.7e-08	1.8e-09	0	0	8.67	277 | 543304
1	67	K.[+229.16293]SVVAPATDGGLN[+2440.86204]LTSTFLR.K	K.SVVAPATDGGLNLTSTFLR.K	NTerm(TMT6plex / 229.1629); N12(NGlycan / 2440.862)	HexNAc(5)Hex(6)Fuc(1)NeuGc(1)	4.2e-07	557.2	419.2	42	4	1148.03	1148.02	10.74		4589.1	4589.05	Specific	12	>sp|P41222|PTGDS_HUMAN Prostaglandin-H2 D-isomerase OS=Homo sapiens GN=PTGDS PE=1 SV=1	191	QEHF3_00528_LR.20904.20904.4	86.28	controllerType=0 controllerNumber=1 scan=20904	high-energy collision-induced dissociation	3.3e-08	0	0	3.3e-06	2.6e-07	0	0	6.38	278 | 541904
1	67	K.[+229.16293]SVVAPATDGGLN[+2440.86204]LTSTFLR.K	K.SVVAPATDGGLNLTSTFLR.K	NTerm(TMT6plex / 229.1629); N12(NGlycan / 2440.862)	HexNAc(5)Hex(6)Fuc(1)NeuGc(1)	3e-05	510.8	336.5	23.7	3	1530.33	1530.35	-15.85		4588.98	4589.05	Specific	12	>sp|P41222|PTGDS_HUMAN Prostaglandin-H2 D-isomerase OS=Homo sapiens GN=PTGDS PE=1 SV=1	191	QEHF3_00528_LR.21145.21145.3	87.23	controllerType=0 controllerNumber=1 scan=21145	high-energy collision-induced dissociation	3.9e-06	0	0	0.00024	3.1e-05	0	0	4.52	279 | 542784
2	499	R.[+229.16293]FALLMTNC[+57.02146]YATPSSN[+2440.86204]ATDPLK[+229.16293].Y	R.FALLMTNCYATPSSNATDPLK.Y	NTerm(TMT6plex / 229.1629); N15(NGlycan / 2440.862); K21(TMT6plex / 229.1629)	HexNAc(5)Hex(6)Fuc(1)NeuGc(1)	8.5e-07	498.9	470.3	470.3	4	1304.56	1304.33	-15.98	1	5215.21	5214.29	Specific	15	>sp|P07911|UROM_HUMAN Uromodulin OS=Homo sapiens GN=UMOD PE=1 SV=1	102	QEHF3_00528_LR.23271.23271.4	95.57	controllerType=0 controllerNumber=1 scan=23271	high-energy collision-induced dissociation	7.1e-08	0	0	6.8e-06	5.8e-07	0	0	6.07	914 | 718046
2	499	R.[+229.16293]FALLMTNC[+57.02146]YATPSSN[+2440.86204]ATDPLK[+229.16293].Y	R.FALLMTNCYATPSSNATDPLK.Y	NTerm(TMT6plex / 229.1629); N15(NGlycan / 2440.862); K21(TMT6plex / 229.1629)	HexNAc(5)Hex(6)Fuc(1)NeuGc(1)	5.2e-05	372.9	256.3	256.3	4	1304.59	1304.33	11.18	1	5215.35	5214.29	Specific	15	>sp|P07911|UROM_HUMAN Uromodulin OS=Homo sapiens GN=UMOD PE=1 SV=1	102	QEHF3_00528_LR.22145.22145.3	91.16	controllerType=0 controllerNumber=1 scan=22145	high-energy collision-induced dissociation	6.9e-06	0	0	0.00042	5.6e-05	0	0	4.28	915 | 707606
3	40	K.[+229.16293]TAVN[+2440.86204]C[+57.02146]SSDFDAC[+57.02146]LITK[+229.16293].A	K.TAVNCSSDFDACLITK.A	NTerm(TMT6plex / 229.1629); N4(NGlycan / 2440.862); K16(TMT6plex / 229.1629)	HexNAc(5)Hex(6)Fuc(1)NeuGc(1)	1.9e-05	540.4	362.5	362.5	4	1176.27	1176	10.09	1	4702.05	4701	Specific	4	>sp|P13987|CD59_HUMAN CD59 glycoprotein OS=Homo sapiens GN=CD59 PE=1 SV=1	135	QEHF3_00528_LR.16929.16929.4	70.65	controllerType=0 controllerNumber=1 scan=16929	high-energy collision-induced dissociation	2.3e-06	0	0	0.00015	1.9e-05	0	0	4.73	1131 | 596846
1	43	R.[+229.16293]WFSAGLASN[+3007.05796]SSWLR.E	R.WFSAGLASNSSWLR.E	NTerm(TMT6plex / 229.1629); N9(NGlycan / 3007.058)	HexNAc(5)Hex(6)Fuc(1)NeuAc(3)	0.00014	370.3	200.9	200.9	4	1205.26	1205.26	4.37		4818.02	4818	Specific	9	>sp|P41222|PTGDS_HUMAN Prostaglandin-H2 D-isomerase OS=Homo sapiens GN=PTGDS PE=1 SV=1	191	QEHF3_00528_LR.22775.22775.4	93.63	controllerType=0 controllerNumber=1 scan=22775	high-energy collision-induced dissociation	1.9e-05	0	0	0.0011	0.00016	0	0	3.86	12 | 634470
1	67	K.[+229.16293]SVVAPATDGGLN[+3007.05796]LTSTFLR.K	K.SVVAPATDGGLNLTSTFLR.K	NTerm(TMT6plex / 229.1629); N12(NGlycan / 3007.058)	HexNAc(5)Hex(6)Fuc(1)NeuAc(3)	1.6e-05	415.5	265.7	265.7	4	1289.32	1289.57	7.03	-1	5154.28	5155.24	Specific	12	>sp|P41222|PTGDS_HUMAN Prostaglandin-H2 D-isomerase OS=Homo sapiens GN=PTGDS PE=1 SV=1	191	QEHF3_00528_LR.22320.22320.4	91.85	controllerType=0 controllerNumber=1 scan=22320	high-energy collision-induced dissociation	1.6e-06	0	0	0.00013	1.3e-05	0	0	4.8	171 | 709046
1	67	K.[+229.16293]SVVAPATDGGLN[+3007.05796]LTSTFLR.K	K.SVVAPATDGGLNLTSTFLR.K	NTerm(TMT6plex / 229.1629); N12(NGlycan / 3007.058)	HexNAc(5)Hex(6)Fuc(1)NeuAc(3)	3e-05	382.5	215.5	215.5	4	1289.33	1289.57	11.95	-1	5154.3	5155.24	Specific	12	>sp|P41222|PTGDS_HUMAN Prostaglandin-H2 D-isomerase OS=Homo sapiens GN=PTGDS PE=1 SV=1	191	QEHF3_00528_LR.21888.21888.4	90.15	controllerType=0 controllerNumber=1 scan=21888	high-energy collision-induced dissociation	3.9e-06	0	0	0.00024	3.1e-05	0	0	4.53	172 | 705286
2	319	K.[+229.16293]QDFN[+3007.05796]ITDISLLEHR.L	K.QDFNITDISLLEHR.L	NTerm(TMT6plex / 229.1629); N4(NGlycan / 3007.058)	HexNAc(5)Hex(6)Fuc(1)NeuAc(3)	0.00035	353.9	214.2	214.2	4	1235.03	1235.03	2.73		4937.09	4937.08	Specific	4	>sp|P07911|UROM_HUMAN Uromodulin OS=Homo sapiens GN=UMOD PE=1 SV=1	102	QEHF3_00528_LR.21665.21665.4	89.27	controllerType=0 controllerNumber=1 scan=21665	high-energy collision-induced dissociation	4.5e-05	0	0	0.0028	0.00038	0	0	3.45	685 | 625910
2	499	R.[+229.16293]FALLMTNC[+57.02146]YATPSSN[+3007.05796]ATDPLK[+229.16293].Y	R.FALLMTNCYATPSSNATDPLK.Y	NTerm(TMT6plex / 229.1629); N15(NGlycan / 3007.058); K21(TMT6plex / 229.1629)	HexNAc(5)Hex(6)Fuc(1)NeuAc(3)	2.2e-07	456.2	437.2	437.2	6	964.26	964.254	6.4		5780.53	5780.49	Specific	15	>sp|P07911|UROM_HUMAN Uromodulin OS=Homo sapiens GN=UMOD PE=1 SV=1	102	QEHF3_00528_LR.22795.22795.6	93.71	controllerType=0 controllerNumber=1 scan=22795	high-energy collision-induced dissociation	1.5e-08	0	0	1.7e-06	1.2e-07	0	0	6.67	788 | 793046
3	40	K.[+229.16293]TAVN[+3007.05796]C[+57.02146]SSDFDAC[+57.02146]LITK[+229.16293].A	K.TAVNCSSDFDACLITK.A	NTerm(TMT6plex / 229.1629); N4(NGlycan / 3007.058); K16(TMT6plex / 229.1629)	HexNAc(5)Hex(6)Fuc(1)NeuAc(3)	8.1e-09	624.9	412.1	412.1	4	1317.56	1317.55	6.44		5267.23	5267.19	Specific	4	>sp|P13987|CD59_HUMAN CD59 glycoprotein OS=Homo sapiens GN=CD59 PE=1 SV=1	135	QEHF3_00528_LR.18517.18517.4	76.88	controllerType=0 controllerNumber=1 scan=18517	high-energy collision-induced dissociation	7.2e-10	0	0	6.4e-08	5.6e-09	0	0	8.09	1087 | 681006
3	40	K.[+229.16293]TAVN[+3007.05796]C[+57.02146]SSDFDAC[+57.02146]LITK[+229.16293].A	K.TAVNCSSDFDACLITK.A	NTerm(TMT6plex / 229.1629); N4(NGlycan / 3007.058); K16(TMT6plex / 229.1629)	HexNAc(5)Hex(6)Fuc(1)NeuAc(3)	5.7e-06	572.4	360.6	360.6	4	1317.31	1317.55	4.57	-1	5266.21	5267.19	Specific	4	>sp|P13987|CD59_HUMAN CD59 glycoprotein OS=Homo sapiens GN=CD59 PE=1 SV=1	135	QEHF3_00528_LR.18383.18383.4	76.36	controllerType=0 controllerNumber=1 scan=18383	high-energy collision-induced dissociation	4.2e-07	0	0	4.5e-05	3.3e-06	0	0	5.25	1088 | 680166
3	40	K.[+229.16293]TAVN[+3007.05796]C[+57.02146]SSDFDAC[+57.02146]LITK[+229.16293].A	K.TAVNCSSDFDACLITK.A	NTerm(TMT6plex / 229.1629); N4(NGlycan / 3007.058); K16(TMT6plex / 229.1629)	HexNAc(5)Hex(6)Fuc(1)NeuAc(3)	0.00036	335.9	170	170	4	1317.32	1317.55	11.89	-1	5266.25	5267.19	Specific	4	>sp|P13987|CD59_HUMAN CD59 glycoprotein OS=Homo sapiens GN=CD59 PE=1 SV=1	135	QEHF3_00528_LR.18652.18652.4	77.41	controllerType=0 controllerNumber=1 scan=18652	high-energy collision-induced dissociation	4.7e-05	0	0	0.0029	0.00039	0	0	3.44	1089 | 682126
3	40	K.[+229.16293]TAVN[+3007.05796]C[+57.02146]SSDFDAC[+57.02146]LITK[+229.16293].A	K.TAVNCSSDFDACLITK.A	NTerm(TMT6plex / 229.1629); N4(NGlycan / 3007.058); K16(TMT6plex / 229.1629)	HexNAc(5)Hex(6)Fuc(1)NeuAc(3)	0.0014	224.9	106.8	106.8	4	1317.56	1317.55	5.23		5267.22	5267.19	Specific	4	>sp|P13987|CD59_HUMAN CD59 glycoprotein OS=Homo sapiens GN=CD59 PE=1 SV=1	135	QEHF3_00528_LR.16842.16842.4	70.31	controllerType=0 controllerNumber=1 scan=16842	high-energy collision-induced dissociation	0.00017	0	0	0.011	0.0014	0.00092	0	2.87	1090 | 670406
6	289	K.[+229.16293]LNAENN[+3007.05796]ATFYFK[+229.16293].I	K.LNAENNATFYFK.I	NTerm(TMT6plex / 229.1629); N6(NGlycan / 3007.058); K12(TMT6plex / 229.1629)	HexNAc(5)Hex(6)Fuc(1)NeuAc(3)	0.0002	449.2	200.8	200.8	4	1225.03	1225.02	5.97		4897.1	4897.07	Specific	6	>sp|P01042|KNG1_HUMAN Kininogen-1 OS=Homo sapiens GN=KNG1 PE=1 SV=2	52	QEHF3_00528_LR.19903.19903.4	82.34	controllerType=0 controllerNumber=1 scan=19903	high-energy collision-induced dissociation	2.7e-05	0	0	0.0016	0.00023	0	0	3.7	1508 | 612950
88	97	R.[+229.16293]FQLLN[+3007.05796]FSSSELK[+229.16293].V	R.FQLLNFSSSELK.V	NTerm(TMT6plex / 229.1629); N5(NGlycan / 3007.058); K12(TMT6plex / 229.1629)	HexNAc(5)Hex(6)Fuc(1)NeuAc(3)	0.0012	363.9	165	165	4	1220.04	1220.29	3.19	-1	4877.14	4878.13	Specific	5	>sp|Q9BY67|CADM1_HUMAN Cell adhesion molecule 1 OS=Homo sapiens GN=CADM1 PE=1 SV=2	335	QEHF3_00528_LR.22898.22898.4	94.11	controllerType=0 controllerNumber=1 scan=22898	high-energy collision-induced dissociation	0.00015	0	0	0.0021	0.0003	0	0	2.92	3861 | 635310
1	43	R.[+229.16293]WFSAGLASN[+3023.05288]SSWLR.E	R.WFSAGLASNSSWLR.E	NTerm(TMT6plex / 229.1629); N9(NGlycan / 3023.0529)	HexNAc(5)Hex(6)Fuc(1)NeuAc(2)NeuGc(1)	4.6e-05	469	303.3	69.2	4	1209.52	1209.25	8.75	1	4835.04	4834	Specific	9	>sp|P41222|PTGDS_HUMAN Prostaglandin-H2 D-isomerase OS=Homo sapiens GN=PTGDS PE=1 SV=1	191	QEHF3_00528_LR.22836.22836.4	93.87	controllerType=0 controllerNumber=1 scan=22836	high-energy collision-induced dissociation	6.1e-06	0	0	0.00037	4.9e-05	0	0	4.34	10 | 634910
1	67	K.[+229.16293]SVVAPATDGGLN[+3023.05288]LTSTFLR.K	K.SVVAPATDGGLNLTSTFLR.K	NTerm(TMT6plex / 229.1629); N12(NGlycan / 3023.0529)	HexNAc(5)Hex(6)Fuc(1)NeuAc(2)NeuGc(1)	9.4e-05	354.8	219.6	62.6	4	1293.81	1293.57	-2.28	1	5172.23	5171.24	Specific	12	>sp|P41222|PTGDS_HUMAN Prostaglandin-H2 D-isomerase OS=Homo sapiens GN=PTGDS PE=1 SV=1	191	QEHF3_00528_LR.22093.22093.4	90.95	controllerType=0 controllerNumber=1 scan=22093	high-energy collision-induced dissociation	1.3e-05	0	0	0.00075	0.00011	0	0	4.03	167 | 707166
1	67	K.[+229.16293]SVVAPATDGGLN[+3023.05288]LTSTFLR.K	K.SVVAPATDGGLNLTSTFLR.K	NTerm(TMT6plex / 229.1629); N12(NGlycan / 3023.0529)	HexNAc(5)Hex(6)Fuc(1)NeuAc(2)NeuGc(1)	5.3e-05	342.5	188.3	188.3	4	1293.57	1293.57	7.15		5171.28	5171.24	Specific	12	>sp|P41222|PTGDS_HUMAN Prostaglandin-H2 D-isomerase OS=Homo sapiens GN=PTGDS PE=1 SV=1	191	QEHF3_00528_LR.22312.22312.4	91.81	controllerType=0 controllerNumber=1 scan=22312	high-energy collision-induced dissociation	7e-06	0	0	0.00042	5.6e-05	0	0	4.28	168 | 708966
2	499	R.[+229.16293]FALLMTNC[+57.02146]YATPSSN[+3023.05288]ATDPLK[+229.16293].Y	R.FALLMTNCYATPSSNATDPLK.Y	NTerm(TMT6plex / 229.1629); N15(NGlycan / 3023.0529); K21(TMT6plex / 229.1629)	HexNAc(5)Hex(6)Fuc(1)NeuAc(2)NeuGc(1)	2.2e-09	634.5	464.5	464.5	4	1449.89	1449.88	12.08		5796.55	5796.48	Specific	15	>sp|P07911|UROM_HUMAN Uromodulin OS=Homo sapiens GN=UMOD PE=1 SV=1	102	QEHF3_00528_LR.22804.22804.4	93.74	controllerType=0 controllerNumber=1 scan=22804	high-energy collision-induced dissociation	2.4e-10	0	0	1.7e-08	1.9e-09	0	0	8.67	781 | 793166
2	499	R.[+229.16293]FALLMTNC[+57.02146]YATPSSN[+3023.05288]ATDPLK[+229.16293].Y	R.FALLMTNCYATPSSNATDPLK.Y	NTerm(TMT6plex / 229.1629); N15(NGlycan / 3023.0529); K21(TMT6plex / 229.1629)	HexNAc(5)Hex(6)Fuc(1)NeuAc(2)NeuGc(1)	2.8e-07	566.1	440	440	4	1449.89	1449.88	10.99		5796.55	5796.48	Specific	15	>sp|P07911|UROM_HUMAN Uromodulin OS=Homo sapiens GN=UMOD PE=1 SV=1	102	QEHF3_00528_LR.22565.22565.4	92.81	controllerType=0 controllerNumber=1 scan=22565	high-energy collision-induced dissociation	1.8e-08	0	0	2.3e-06	1.4e-07	0	0	6.55	782 | 790646
3	40	K.[+229.16293]TAVN[+3023.05288]C[+57.02146]SSDFDAC[+57.02146]LITK[+229.16293].A	K.TAVNCSSDFDACLITK.A	NTerm(TMT6plex / 229.1629); N4(NGlycan / 3023.0529); K16(TMT6plex / 229.1629)	HexNAc(5)Hex(6)Fuc(1)NeuAc(2)NeuGc(1)	9.3e-09	634.4	419.7	63.9	4	1321.82	1321.55	9.89	1	5284.24	5283.19	Specific	4	>sp|P13987|CD59_HUMAN CD59 glycoprotein OS=Homo sapiens GN=CD59 PE=1 SV=1	135	QEHF3_00528_LR.18492.18492.4	76.78	controllerType=0 controllerNumber=1 scan=18492	high-energy collision-induced dissociation	7.7e-10	0	0	7.4e-08	6e-09	0	0	8.03	1080 | 680766
3	40	K.[+229.16293]TAVN[+3023.05288]C[+57.02146]SSDFDAC[+57.02146]LITK[+229.16293].A	K.TAVNCSSDFDACLITK.A	NTerm(TMT6plex / 229.1629); N4(NGlycan / 3023.0529); K16(TMT6plex / 229.1629)	HexNAc(5)Hex(6)Fuc(1)NeuAc(2)NeuGc(1)	1.7e-05	575.3	347.5	52.7	4	1321.82	1321.55	12.1	1	5284.26	5283.19	Specific	4	>sp|P13987|CD59_HUMAN CD59 glycoprotein OS=Homo sapiens GN=CD59 PE=1 SV=1	135	QEHF3_00528_LR.18354.18354.4	76.24	controllerType=0 controllerNumber=1 scan=18354	high-energy collision-induced dissociation	1.9e-06	0	0	0.00014	1.5e-05	0	0	4.77	1081 | 679926
3	40	K.[+229.16293]TAVN[+3023.05288]C[+57.02146]SSDFDAC[+57.02146]LITK[+229.16293].A	K.TAVNCSSDFDACLITK.A	NTerm(TMT6plex / 229.1629); N4(NGlycan / 3023.0529); K16(TMT6plex / 229.1629)	HexNAc(5)Hex(6)Fuc(1)NeuAc(2)NeuGc(1)	5.4e-05	504.3	324.9	324.9	4	1321.57	1321.55	9.87		5283.24	5283.19	Specific	4	>sp|P13987|CD59_HUMAN CD59 glycoprotein OS=Homo sapiens GN=CD59 PE=1 SV=1	135	QEHF3_00528_LR.18620.18620.4	77.29	controllerType=0 controllerNumber=1 scan=18620	high-energy collision-induced dissociation	7.2e-06	0	0	0.00043	5.8e-05	0	0	4.26	1082 | 681926
3	40	K.[+229.16293]TAVN[+3023.05288]C[+57.02146]SSDFDAC[+57.02146]LITK[+229.16293].A	K.TAVNCSSDFDACLITK.A	NTerm(TMT6plex / 229.1629); N4(NGlycan / 3023.0529); K16(TMT6plex / 229.1629)	HexNAc(5)Hex(6)Fuc(1)NeuAc(2)NeuGc(1)	0.00013	404	222.5	222.5	4	1321.33	1321.55	18.37	-1	5282.28	5283.19	Specific	4	>sp|P13987|CD59_HUMAN CD59 glycoprotein OS=Homo sapiens GN=CD59 PE=1 SV=1	135	QEHF3_00528_LR.17680.17680.4	73.6	controllerType=0 controllerNumber=1 scan=17680	high-energy collision-induced dissociation	1.8e-05	0	0	0.001	0.00015	0	0	3.89	1083 | 674766
6	289	K.[+229.16293]LNAENN[+3023.05288]ATFYFK[+229.16293].I	K.LNAENNATFYFK.I	NTerm(TMT6plex / 229.1629); N6(NGlycan / 3023.0529); K12(TMT6plex / 229.1629)	HexNAc(5)Hex(6)Fuc(1)NeuAc(2)NeuGc(1)	0.00042	387.2	143	143	4	1229.03	1229.02	6.39		4913.1	4913.07	Specific	6	>sp|P01042|KNG1_HUMAN Kininogen-1 OS=Homo sapiens GN=KNG1 PE=1 SV=2	52	QEHF3_00528_LR.20026.20026.4	82.82	controllerType=0 controllerNumber=1 scan=20026	high-energy collision-induced dissociation	5.2e-05	0	0	0.0033	0.00044	0	0	3.38	1505 | 613550
1	67	K.[+229.16293]SVVAPATDGGLN[+2715.96255]LTSTFLR.K	K.SVVAPATDGGLNLTSTFLR.K	NTerm(TMT6plex / 229.1629); N12(NGlycan / 2715.9625)	HexNAc(5)Hex(6)Fuc(1)NeuAc(2)	9.4e-10	650	394.5	394.5	4	1216.55	1216.79	4.31	-1	4863.17	4864.15	Specific	12	>sp|P41222|PTGDS_HUMAN Prostaglandin-H2 D-isomerase OS=Homo sapiens GN=PTGDS PE=1 SV=1	191	QEHF3_00528_LR.21803.21803.4	89.81	controllerType=0 controllerNumber=1 scan=21803	high-energy collision-induced dissociation	1.1e-10	0	0	7.5e-09	8.2e-10	0	0	9.03	217 | 626670
32	66	R.[+229.16293]STYN[+2715.96255]DTEDVSQASPSESEAR.F	R.STYNDTEDVSQASPSESEAR.F	NTerm(TMT6plex / 229.1629); N4(NGlycan / 2715.9625)	HexNAc(5)Hex(6)Fuc(1)NeuAc(2)	0.00021	220.3	144.2	0	4	1280.27	1280.27	4.17		5118.06	5118.04	Specific	4	>sp|Q6GTX8|LAIR1_HUMAN Leukocyte-associated immunoglobulin-like receptor 1 OS=Homo sapiens GN=LAIR1 PE=1 SV=1	276	QEHF3_00528_LR.10733.10733.4	46.26	controllerType=0 controllerNumber=1 scan=10733	high-energy collision-induced dissociation	3e-05	0	0	0.001	0.00014	0	0	3.67	2360 | 648766
1	67	K.[+229.16293]SVVAPATDGGLN[+3039.04779]LTSTFLR.K	K.SVVAPATDGGLNLTSTFLR.K	NTerm(TMT6plex / 229.1629); N12(NGlycan / 3039.0478)	HexNAc(5)Hex(6)Fuc(1)NeuAc(1)NeuGc(2)	3.5e-05	346.3	197.4	197.4	4	1297.33	1297.56	10.08	-1	5186.28	5187.23	Specific	12	>sp|P41222|PTGDS_HUMAN Prostaglandin-H2 D-isomerase OS=Homo sapiens GN=PTGDS PE=1 SV=1	191	QEHF3_00528_LR.22351.22351.4	91.97	controllerType=0 controllerNumber=1 scan=22351	high-energy collision-induced dissociation	4.8e-06	0	0	0.00028	3.8e-05	0	0	4.46	166 | 709566
1	43	R.[+229.16293]WFSAGLASN[+2731.95746]SSWLREK[+229.16293].K	R.WFSAGLASNSSWLREK.K	NTerm(TMT6plex / 229.1629); N9(NGlycan / 2731.9575); K16(TMT6plex / 229.1629)	HexNAc(5)Hex(6)Fuc(1)NeuAc(1)NeuGc(1)	0.0012	266.5	188.9	33.2	4	1258.06	1258.06	3.13		5029.22	5029.2	Specific	9	>sp|P41222|PTGDS_HUMAN Prostaglandin-H2 D-isomerase OS=Homo sapiens GN=PTGDS PE=1 SV=1	191	QEHF3_00528_LR.23173.23173.3	95.19	controllerType=0 controllerNumber=1 scan=23173	high-energy collision-induced dissociation	0.00015	0	0	0.0094	0.0012	0	0	2.92	7 | 717326
1	43	R.[+229.16293]WFSAGLASN[+2731.95746]SSWLR.E	R.WFSAGLASNSSWLR.E	NTerm(TMT6plex / 229.1629); N9(NGlycan / 2731.9575)	HexNAc(5)Hex(6)Fuc(1)NeuAc(1)NeuGc(1)	2.3e-05	545.2	331.3	26.8	4	1136.74	1136.48	8.71	1	4543.94	4542.9	Specific	9	>sp|P41222|PTGDS_HUMAN Prostaglandin-H2 D-isomerase OS=Homo sapiens GN=PTGDS PE=1 SV=1	191	QEHF3_00528_LR.22482.22482.4	92.48	controllerType=0 controllerNumber=1 scan=22482	high-energy collision-induced dissociation	3.1e-06	0	0	0.00018	2.5e-05	0	0	4.64	14 | 552463
1	67	K.[+229.16293]SVVAPATDGGLN[+2731.95746]LTSTFLR.K	K.SVVAPATDGGLNLTSTFLR.K	NTerm(TMT6plex / 229.1629); N12(NGlycan / 2731.9575)	HexNAc(5)Hex(6)Fuc(1)NeuAc(1)NeuGc(1)	3.5e-07	568.5	394.7	24.1	4	1221.06	1220.79	12.17	1	4881.21	4880.14	Specific	12	>sp|P41222|PTGDS_HUMAN Prostaglandin-H2 D-isomerase OS=Homo sapiens GN=PTGDS PE=1 SV=1	191	QEHF3_00528_LR.21712.21712.4	89.45	controllerType=0 controllerNumber=1 scan=21712	high-energy collision-induced dissociation	2.3e-08	0	0	2.8e-06	1.9e-07	0	0	6.46	211 | 626110
1	67	K.[+229.16293]SVVAPATDGGLN[+2731.95746]LTSTFLR.K	K.SVVAPATDGGLNLTSTFLR.K	NTerm(TMT6plex / 229.1629); N12(NGlycan / 2731.9575)	HexNAc(5)Hex(6)Fuc(1)NeuAc(1)NeuGc(1)	4.1e-07	556.8	382.8	23.9	4	1220.8	1220.79	10.06		4880.19	4880.14	Specific	12	>sp|P41222|PTGDS_HUMAN Prostaglandin-H2 D-isomerase OS=Homo sapiens GN=PTGDS PE=1 SV=1	191	QEHF3_00528_LR.21987.21987.4	90.54	controllerType=0 controllerNumber=1 scan=21987	high-energy collision-induced dissociation	3.2e-08	0	0	3.3e-06	2.5e-07	0	0	6.38	212 | 627550
1	67	K.[+229.16293]SVVAPATDGGLN[+2731.95746]LTSTFLR.K	K.SVVAPATDGGLNLTSTFLR.K	NTerm(TMT6plex / 229.1629); N12(NGlycan / 2731.9575)	HexNAc(5)Hex(6)Fuc(1)NeuAc(1)NeuGc(1)	3e-05	451.4	325.7	21.6	4	1220.81	1220.79	17.46		4880.23	4880.14	Specific	12	>sp|P41222|PTGDS_HUMAN Prostaglandin-H2 D-isomerase OS=Homo sapiens GN=PTGDS PE=1 SV=1	191	QEHF3_00528_LR.21181.21181.4	87.37	controllerType=0 controllerNumber=1 scan=21181	high-energy collision-induced dissociation	4e-06	0	0	0.00024	3.2e-05	0	0	4.52	213 | 621230
1	67	K.[+229.16293]SVVAPATDGGLN[+2731.95746]LTSTFLR.K	K.SVVAPATDGGLNLTSTFLR.K	NTerm(TMT6plex / 229.1629); N12(NGlycan / 2731.9575)	HexNAc(5)Hex(6)Fuc(1)NeuAc(1)NeuGc(1)	5.8e-05	363.1	214.8	23.4	4	1221.05	1220.79	9.17	1	4881.19	4880.14	Specific	12	>sp|P41222|PTGDS_HUMAN Prostaglandin-H2 D-isomerase OS=Homo sapiens GN=PTGDS PE=1 SV=1	191	QEHF3_00528_LR.21851.21851.4	90	controllerType=0 controllerNumber=1 scan=21851	high-energy collision-induced dissociation	7.9e-06	0	0	0.00046	6.4e-05	0	0	4.23	214 | 626870
2	499	R.[+229.16293]FALLMTNC[+57.02146]YATPSSN[+2731.95746]ATDPLK[+229.16293].Y	R.FALLMTNCYATPSSNATDPLK.Y	NTerm(TMT6plex / 229.1629); N15(NGlycan / 2731.9575); K21(TMT6plex / 229.1629)	HexNAc(5)Hex(6)Fuc(1)NeuAc(1)NeuGc(1)	2.1e-11	733.5	515.3	32.2	4	1377.37	1377.1	9.31	1	5506.44	5505.39	Specific	15	>sp|P07911|UROM_HUMAN Uromodulin OS=Homo sapiens GN=UMOD PE=1 SV=1	102	QEHF3_00528_LR.22510.22510.4	92.59	controllerType=0 controllerNumber=1 scan=22510	high-energy collision-induced dissociation	3.8e-12	0	0	1.7e-10	3e-11	0	0	10.67	846 | 790486
2	499	R.[+229.16293]FALLMTNC[+57.02146]YATPSSN[+2731.95746]ATDPLK[+229.16293].Y	R.FALLMTNCYATPSSNATDPLK.Y	NTerm(TMT6plex / 229.1629); N15(NGlycan / 2731.9575); K21(TMT6plex / 229.1629)	HexNAc(5)Hex(6)Fuc(1)NeuAc(1)NeuGc(1)	0.00057	277	83.5	31.9	4	1377.36	1377.1	3.37	1	5506.41	5505.39	Specific	15	>sp|P07911|UROM_HUMAN Uromodulin OS=Homo sapiens GN=UMOD PE=1 SV=1	102	QEHF3_00528_LR.22675.22675.4	93.24	controllerType=0 controllerNumber=1 scan=22675	high-energy collision-induced dissociation	6.6e-05	0	0	0.0045	0.00057	0	0	3.25	847 | 791726
2	499	R.[+229.16293]FALLMTNC[+57.02146]YATPSSN[+2731.95746]ATDPLK[+229.16293].Y	R.FALLMTNCYATPSSNATDPLK.Y	NTerm(TMT6plex / 229.1629); N15(NGlycan / 2731.9575); K21(TMT6plex / 229.1629)	HexNAc(5)Hex(6)Fuc(1)NeuAc(1)NeuGc(1)	0.00036	230.1	101.5	34.8	4	1377.11	1377.1	7.35		5505.43	5505.39	Specific	15	>sp|P07911|UROM_HUMAN Uromodulin OS=Homo sapiens GN=UMOD PE=1 SV=1	102	QEHF3_00528_LR.21723.21723.4	89.5	controllerType=0 controllerNumber=1 scan=21723	high-energy collision-induced dissociation	4.6e-05	0	0	0.0028	0.00038	0	0	3.45	848 | 783926
2	499	R.[+229.16293]FALLMTNC[+57.02146]YATPSSN[+2731.95746]ATDPLK[+229.16293].Y	R.FALLMTNCYATPSSNATDPLK.Y	NTerm(TMT6plex / 229.1629); N15(NGlycan / 2731.9575); K21(TMT6plex / 229.1629)	HexNAc(5)Hex(6)Fuc(1)NeuAc(1)NeuGc(1)	0.0016	210.1	147.4	147.4	4	1376.87	1377.1	15.05	-1	5504.47	5505.39	Specific	15	>sp|P07911|UROM_HUMAN Uromodulin OS=Homo sapiens GN=UMOD PE=1 SV=1	102	QEHF3_00528_LR.20804.20804.4	85.88	controllerType=0 controllerNumber=1 scan=20804	high-energy collision-induced dissociation	0.0002	0	0	0.013	0.0027	0.0027	0	2.79	849 | 778766
3	40	K.[+229.16293]TAVN[+2731.95746]C[+57.02146]SSDFDAC[+57.02146]LITK[+229.16293].A	K.TAVNCSSDFDACLITK.A	NTerm(TMT6plex / 229.1629); N4(NGlycan / 2731.9575); K16(TMT6plex / 229.1629)	HexNAc(5)Hex(6)Fuc(1)NeuAc(1)NeuGc(1)	9.4e-10	687.4	477.7	25.4	4	1248.79	1248.78	10.3		4992.14	4992.09	Specific	4	>sp|P13987|CD59_HUMAN CD59 glycoprotein OS=Homo sapiens GN=CD59 PE=1 SV=1	135	QEHF3_00528_LR.17752.17752.4	73.88	controllerType=0 controllerNumber=1 scan=17752	high-energy collision-induced dissociation	9.9e-11	0	0	7.5e-09	7.6e-10	0	0	9.03	1107 | 600366
3	40	K.[+229.16293]TAVN[+2731.95746]C[+57.02146]SSDFDAC[+57.02146]LITK[+229.16293].A	K.TAVNCSSDFDACLITK.A	NTerm(TMT6plex / 229.1629); N4(NGlycan / 2731.9575); K16(TMT6plex / 229.1629)	HexNAc(5)Hex(6)Fuc(1)NeuAc(1)NeuGc(1)	7.5e-05	472.1	311.6	30.7	4	1248.78	1248.78	1.98		4992.1	4992.09	Specific	4	>sp|P13987|CD59_HUMAN CD59 glycoprotein OS=Homo sapiens GN=CD59 PE=1 SV=1	135	QEHF3_00528_LR.17617.17617.4	73.35	controllerType=0 controllerNumber=1 scan=17617	high-energy collision-induced dissociation	1e-05	0	0	0.0006	8.2e-05	0	0	4.12	1108 | 599806
3	40	K.[+229.16293]TAVN[+2731.95746]C[+57.02146]SSDFDAC[+57.02146]LITK[+229.16293].A	K.TAVNCSSDFDACLITK.A	NTerm(TMT6plex / 229.1629); N4(NGlycan / 2731.9575); K16(TMT6plex / 229.1629)	HexNAc(5)Hex(6)Fuc(1)NeuAc(1)NeuGc(1)	8e-05	464	241.4	241.4	4	1248.54	1248.78	9.21	-1	4991.14	4992.09	Specific	4	>sp|P13987|CD59_HUMAN CD59 glycoprotein OS=Homo sapiens GN=CD59 PE=1 SV=1	135	QEHF3_00528_LR.16994.16994.4	70.91	controllerType=0 controllerNumber=1 scan=16994	high-energy collision-induced dissociation	1.1e-05	0	0	0.00063	8.8e-05	0	0	4.1	1109 | 597406
3	40	K.[+229.16293]TAVN[+2731.95746]C[+57.02146]SSDFDAC[+57.02146]LITK[+229.16293].A	K.TAVNCSSDFDACLITK.A	NTerm(TMT6plex / 229.1629); N4(NGlycan / 2731.9575); K16(TMT6plex / 229.1629)	HexNAc(5)Hex(6)Fuc(1)NeuAc(1)NeuGc(1)	0.00023	425.4	208.4	21.8	4	1249.05	1248.78	14.22	1	4993.17	4992.09	Specific	4	>sp|P13987|CD59_HUMAN CD59 glycoprotein OS=Homo sapiens GN=CD59 PE=1 SV=1	135	QEHF3_00528_LR.16844.16844.4	70.32	controllerType=0 controllerNumber=1 scan=16844	high-energy collision-induced dissociation	3.4e-05	0	0	0.0019	0.00028	0	0	3.63	1110 | 596566
3	40	K.[+229.16293]TAVN[+2731.95746]C[+57.02146]SSDFDAC[+57.02146]LITK[+229.16293].A	K.TAVNCSSDFDACLITK.A	NTerm(TMT6plex / 229.1629); N4(NGlycan / 2731.9575); K16(TMT6plex / 229.1629)	HexNAc(5)Hex(6)Fuc(1)NeuAc(1)NeuGc(1)	0.0014	296.1	130.2	24.4	4	1248.8	1248.78	15.77		4992.17	4992.09	Specific	4	>sp|P13987|CD59_HUMAN CD59 glycoprotein OS=Homo sapiens GN=CD59 PE=1 SV=1	135	QEHF3_00528_LR.17923.17923.4	74.55	controllerType=0 controllerNumber=1 scan=17923	high-energy collision-induced dissociation	0.00017	0	0	0.011	0.0014	0.00092	0	2.86	1111 | 601366
1	43	R.[+229.16293]WFSAGLASN[+2424.86713]SSWLR.E	R.WFSAGLASNSSWLR.E	NTerm(TMT6plex / 229.1629); N9(NGlycan / 2424.8671)	HexNAc(5)Hex(6)Fuc(1)NeuAc(1)	1.9e-05	527.9	319.6	19.9	4	1059.71	1059.71	5.87		4235.84	4235.81	Specific	9	>sp|P41222|PTGDS_HUMAN Prostaglandin-H2 D-isomerase OS=Homo sapiens GN=PTGDS PE=1 SV=1	191	QEHF3_00528_LR.22053.22053.4	90.8	controllerType=0 controllerNumber=1 scan=22053	high-energy collision-induced dissociation	2.3e-06	0	0	0.00015	1.8e-05	0	0	4.73	33 | 469591
1	43	R.[+229.16293]WFSAGLASN[+2424.86713]SSWLR.E	R.WFSAGLASNSSWLR.E	NTerm(TMT6plex / 229.1629); N9(NGlycan / 2424.8671)	HexNAc(5)Hex(6)Fuc(1)NeuAc(1)	0.00023	403.7	178.3	45.4	3	1412.28	1412.61	4.2	-1	4234.83	4235.81	Specific	9	>sp|P41222|PTGDS_HUMAN Prostaglandin-H2 D-isomerase OS=Homo sapiens GN=PTGDS PE=1 SV=1	191	QEHF3_00528_LR.22127.22127.3	91.09	controllerType=0 controllerNumber=1 scan=22127	high-energy collision-induced dissociation	3.3e-05	0	0	0.0019	0.00028	0	0	3.63	34 | 470031
1	67	K.[+229.16293]SVVAPATDGGLN[+2424.86713]LTSTFLR.K	K.SVVAPATDGGLNLTSTFLR.K	NTerm(TMT6plex / 229.1629); N12(NGlycan / 2424.8671)	HexNAc(5)Hex(6)Fuc(1)NeuAc(1)	1.9e-11	740.6	479.9	19	4	1144.03	1144.02	6.78		4573.08	4573.05	Specific	12	>sp|P41222|PTGDS_HUMAN Prostaglandin-H2 D-isomerase OS=Homo sapiens GN=PTGDS PE=1 SV=1	191	QEHF3_00528_LR.21138.21138.4	87.2	controllerType=0 controllerNumber=1 scan=21138	high-energy collision-induced dissociation	3.2e-12	0	0	1.5e-10	2.5e-11	0	0	10.73	285 | 542664
1	67	K.[+229.16293]SVVAPATDGGLN[+2424.86713]LTSTFLR.K	K.SVVAPATDGGLNLTSTFLR.K	NTerm(TMT6plex / 229.1629); N12(NGlycan / 2424.8671)	HexNAc(5)Hex(6)Fuc(1)NeuAc(1)	1.9e-10	697.2	457.9	24.7	4	1144.28	1144.02	7.86	1	4574.09	4573.05	Specific	12	>sp|P41222|PTGDS_HUMAN Prostaglandin-H2 D-isomerase OS=Homo sapiens GN=PTGDS PE=1 SV=1	191	QEHF3_00528_LR.22024.22024.4	90.68	controllerType=0 controllerNumber=1 scan=22024	high-energy collision-induced dissociation	2.2e-11	0	0	1.5e-09	1.7e-10	0	0	9.73	286 | 548983
1	67	K.[+229.16293]SVVAPATDGGLN[+2424.86713]LTSTFLR.K	K.SVVAPATDGGLNLTSTFLR.K	NTerm(TMT6plex / 229.1629); N12(NGlycan / 2424.8671)	HexNAc(5)Hex(6)Fuc(1)NeuAc(1)	1.6e-10	657.2	417.4	20.3	4	1144.02	1144.02	4.75		4573.07	4573.05	Specific	12	>sp|P41222|PTGDS_HUMAN Prostaglandin-H2 D-isomerase OS=Homo sapiens GN=PTGDS PE=1 SV=1	191	QEHF3_00528_LR.20999.20999.4	86.65	controllerType=0 controllerNumber=1 scan=20999	high-energy collision-induced dissociation	1.8e-11	0	0	1.3e-09	1.4e-10	0	0	9.79	287 | 542224
1	67	K.[+229.16293]SVVAPATDGGLN[+2424.86713]LTSTFLR.K	K.SVVAPATDGGLNLTSTFLR.K	NTerm(TMT6plex / 229.1629); N12(NGlycan / 2424.8671)	HexNAc(5)Hex(6)Fuc(1)NeuAc(1)	1.6e-07	578.4	410.5	39.9	4	1143.78	1144.02	8.9	-1	4572.09	4573.05	Specific	12	>sp|P41222|PTGDS_HUMAN Prostaglandin-H2 D-isomerase OS=Homo sapiens GN=PTGDS PE=1 SV=1	191	QEHF3_00528_LR.20167.20167.4	83.38	controllerType=0 controllerNumber=1 scan=20167	high-energy collision-induced dissociation	1.2e-08	0	0	1.3e-06	9.3e-08	0	0	6.79	288 | 538824
1	67	K.[+229.16293]SVVAPATDGGLN[+2424.86713]LTSTFLR.K	K.SVVAPATDGGLNLTSTFLR.K	NTerm(TMT6plex / 229.1629); N12(NGlycan / 2424.8671)	HexNAc(5)Hex(6)Fuc(1)NeuAc(1)	6e-05	423.2	239.3	27.4	3	1524.7	1525.02	7.29	-1	4572.08	4573.05	Specific	12	>sp|P41222|PTGDS_HUMAN Prostaglandin-H2 D-isomerase OS=Homo sapiens GN=PTGDS PE=1 SV=1	191	QEHF3_00528_LR.21005.21005.3	86.67	controllerType=0 controllerNumber=1 scan=21005	high-energy collision-induced dissociation	8.1e-06	0	0	0.00048	6.6e-05	0	0	4.22	289 | 542304
1	67	K.[+229.16293]SVVAPATDGGLN[+2424.86713]LTSTFLR.K	K.SVVAPATDGGLNLTSTFLR.K	NTerm(TMT6plex / 229.1629); N12(NGlycan / 2424.8671)	HexNAc(5)Hex(6)Fuc(1)NeuAc(1)	0.00013	381.9	187.3	34.9	3	1525.03	1525.02	2.1		4573.06	4573.05	Specific	12	>sp|P41222|PTGDS_HUMAN Prostaglandin-H2 D-isomerase OS=Homo sapiens GN=PTGDS PE=1 SV=1	191	QEHF3_00528_LR.20980.20980.3	86.58	controllerType=0 controllerNumber=1 scan=20980	high-energy collision-induced dissociation	1.7e-05	0	0	0.001	0.00015	0	0	3.89	290 | 542104
2	499	R.[+229.16293]FALLMTNC[+57.02146]YATPSSN[+2424.86713]ATDPLK[+229.16293].Y	R.FALLMTNCYATPSSNATDPLK.Y	NTerm(TMT6plex / 229.1629); N15(NGlycan / 2424.8671); K21(TMT6plex / 229.1629)	HexNAc(5)Hex(6)Fuc(1)NeuAc(1)	2.1e-05	411.5	325.6	1.3	4	1300.34	1300.33	4.03		5198.32	5198.3	Specific	15	>sp|P07911|UROM_HUMAN Uromodulin OS=Homo sapiens GN=UMOD PE=1 SV=1	102	QEHF3_00528_LR.22166.22166.4	91.24	controllerType=0 controllerNumber=1 scan=22166	high-energy collision-induced dissociation	2.8e-06	0	0	0.00017	2.2e-05	0	0	4.68	926 | 707686
2	499	R.[+229.16293]FALLMTNC[+57.02146]YATPSSN[+2424.86713]ATDPLK[+229.16293].Y	R.FALLMTNCYATPSSNATDPLK.Y	NTerm(TMT6plex / 229.1629); N15(NGlycan / 2424.8671); K21(TMT6plex / 229.1629)	HexNAc(5)Hex(6)Fuc(1)NeuAc(1)	0.00022	249.3	145.1	27.4	4	1300.59	1300.33	9.49	1	5199.35	5198.3	Specific	15	>sp|P07911|UROM_HUMAN Uromodulin OS=Homo sapiens GN=UMOD PE=1 SV=1	102	QEHF3_00528_LR.22234.22234.3	91.51	controllerType=0 controllerNumber=1 scan=22234	high-energy collision-induced dissociation	3e-05	0	0	0.0017	0.00025	0	0	3.67	927 | 708326
2	499	R.[+229.16293]FALLMTNC[+57.02146]YATPSSN[+2424.86713]ATDPLK.Y	R.FALLMTNCYATPSSNATDPLK.Y	NTerm(TMT6plex / 229.1629); N15(NGlycan / 2424.8671)	HexNAc(5)Hex(6)Fuc(1)NeuAc(1)	0.00013	246.4	201	6.7	4	1243.04	1243.04	1.13		4969.14	4969.13	Specific	15	>sp|P07911|UROM_HUMAN Uromodulin OS=Homo sapiens GN=UMOD PE=1 SV=1	102	QEHF3_00528_LR.22725.22725.4	93.43	controllerType=0 controllerNumber=1 scan=22725	high-energy collision-induced dissociation	1.7e-05	0	0	0.001	0.00014	0	0	3.9	1000 | 633990
3	40	K.[+229.16293]TAVN[+2424.86713]C[+57.02146]SSDFDAC[+57.02146]LITK[+229.16293].A	K.TAVNCSSDFDACLITK.A	NTerm(TMT6plex / 229.1629); N4(NGlycan / 2424.8671); K16(TMT6plex / 229.1629)	HexNAc(5)Hex(6)Fuc(1)NeuAc(1)	7.1e-08	589.5	409.2	19.3	4	1172.01	1172.01	4.54		4685.02	4685	Specific	4	>sp|P13987|CD59_HUMAN CD59 glycoprotein OS=Homo sapiens GN=CD59 PE=1 SV=1	135	QEHF3_00528_LR.16908.16908.4	70.57	controllerType=0 controllerNumber=1 scan=16908	high-energy collision-induced dissociation	5e-09	0	0	5.6e-07	3.8e-08	0	0	7.15	1134 | 596726
3	40	K.[+229.16293]TAVN[+2424.86713]C[+57.02146]SSDFDAC[+57.02146]LITK[+229.16293].A	K.TAVNCSSDFDACLITK.A	NTerm(TMT6plex / 229.1629); N4(NGlycan / 2424.8671); K16(TMT6plex / 229.1629)	HexNAc(5)Hex(6)Fuc(1)NeuAc(1)	7.3e-05	542.5	332.4	23.5	3	1562.35	1562.34	8.47		4685.04	4685	Specific	4	>sp|P13987|CD59_HUMAN CD59 glycoprotein OS=Homo sapiens GN=CD59 PE=1 SV=1	135	QEHF3_00528_LR.16957.16957.3	70.76	controllerType=0 controllerNumber=1 scan=16957	high-energy collision-induced dissociation	9.3e-06	0	0	0.00058	7.6e-05	0	0	4.14	1135 | 597086
3	40	K.[+229.16293]TAVN[+2424.86713]C[+57.02146]SSDFDAC[+57.02146]LITK[+229.16293].A	K.TAVNCSSDFDACLITK.A	NTerm(TMT6plex / 229.1629); N4(NGlycan / 2424.8671); K16(TMT6plex / 229.1629)	HexNAc(5)Hex(6)Fuc(1)NeuAc(1)	0.00023	405.9	222.5	24.5	3	1562.02	1562.34	8.77	-1	4684.04	4685	Specific	4	>sp|P13987|CD59_HUMAN CD59 glycoprotein OS=Homo sapiens GN=CD59 PE=1 SV=1	135	QEHF3_00528_LR.16964.16964.3	70.79	controllerType=0 controllerNumber=1 scan=16964	high-energy collision-induced dissociation	3.3e-05	0	0	0.0018	0.00027	0	0	3.64	1136 | 597206
6	289	K.[+229.16293]LNAENN[+2424.86713]ATFYFK[+229.16293].I	K.LNAENNATFYFK.I	NTerm(TMT6plex / 229.1629); N6(NGlycan / 2424.8671); K12(TMT6plex / 229.1629)	HexNAc(5)Hex(6)Fuc(1)NeuAc(1)	0.00013	475.7	256.5	6.7	4	1079.48	1079.48	7.43		4314.92	4314.88	Specific	6	>sp|P01042|KNG1_HUMAN Kininogen-1 OS=Homo sapiens GN=KNG1 PE=1 SV=2	52	QEHF3_00528_LR.17875.17875.2	74.37	controllerType=0 controllerNumber=1 scan=17875	high-energy collision-induced dissociation	1.8e-05	0	0	0.0011	0.00015	0	0	3.87	1513 | 528678
6	289	K.[+229.16293]LNAENN[+2424.86713]ATFYFK.I	K.LNAENNATFYFK.I	NTerm(TMT6plex / 229.1629); N6(NGlycan / 2424.8671)	HexNAc(5)Hex(6)Fuc(1)NeuAc(1)	0.0016	220.5	167	19.4	4	1022.45	1022.19	14.82	1	4086.78	4085.72	Specific	6	>sp|P01042|KNG1_HUMAN Kininogen-1 OS=Homo sapiens GN=KNG1 PE=1 SV=2	52	QEHF3_00528_LR.19679.19679.4	81.45	controllerType=0 controllerNumber=1 scan=19679	high-energy collision-induced dissociation	0.0002	0	0	0.013	0.0027	0.0027	0.0045	2.79	1527 | 456354
32	66	R.[+229.16293]STYN[+2424.86713]DTEDVSQASPSESEAR.F	R.STYNDTEDVSQASPSESEAR.F	NTerm(TMT6plex / 229.1629); N4(NGlycan / 2424.8671)	HexNAc(5)Hex(6)Fuc(1)NeuAc(1)	0.00054	282.1	116.4	34.9	4	1207.26	1207.49	15.81	-1	4826.02	4826.95	Specific	4	>sp|Q6GTX8|LAIR1_HUMAN Leukocyte-associated immunoglobulin-like receptor 1 OS=Homo sapiens GN=LAIR1 PE=1 SV=1	276	QEHF3_00528_LR.10283.10283.4	44.48	controllerType=0 controllerNumber=1 scan=10283	high-energy collision-induced dissociation	6.3e-05	0	0	0.0025	0.00034	0	0	3.27	2362 | 572983
1	43	R.[+229.16293]WFSAGLASN[+2133.77171]SSWLR.E	R.WFSAGLASNSSWLR.E	NTerm(TMT6plex / 229.1629); N9(NGlycan / 2133.7717)	HexNAc(5)Hex(6)Fuc(1)	0.00024	383.9	248	248	3	1315.58	1315.58	5.23		3944.74	3944.72	Specific	9	>sp|P41222|PTGDS_HUMAN Prostaglandin-H2 D-isomerase OS=Homo sapiens GN=PTGDS PE=1 SV=1	191	QEHF3_00528_LR.21218.21218.3	87.51	controllerType=0 controllerNumber=1 scan=21218	high-energy collision-induced dissociation	3.4e-05	0	0	0.0019	0.00028	0	0	3.63	84 | 392352
1	67	K.[+229.16293]SVVAPATDGGLN[+2133.77171]LTSTFLR.K	K.SVVAPATDGGLNLTSTFLR.K	NTerm(TMT6plex / 229.1629); N12(NGlycan / 2133.7717)	HexNAc(5)Hex(6)Fuc(1)	2.2e-13	805.4	588.1	44.6	4	1071.26	1071.24	11.39		4282.01	4281.96	Specific	12	>sp|P41222|PTGDS_HUMAN Prostaglandin-H2 D-isomerase OS=Homo sapiens GN=PTGDS PE=1 SV=1	191	QEHF3_00528_LR.21385.21385.4	88.17	controllerType=0 controllerNumber=1 scan=21385	high-energy collision-induced dissociation	5.9e-14	0	0	1.7e-12	4.7e-13	0	0	12.67	424 | 465391
1	67	K.[+229.16293]SVVAPATDGGLN[+2133.77171]LTSTFLR.K	K.SVVAPATDGGLNLTSTFLR.K	NTerm(TMT6plex / 229.1629); N12(NGlycan / 2133.7717)	HexNAc(5)Hex(6)Fuc(1)	2.6e-11	705.3	515.3	515.3	4	1071.51	1071.24	13	1	4283.02	4281.96	Specific	12	>sp|P41222|PTGDS_HUMAN Prostaglandin-H2 D-isomerase OS=Homo sapiens GN=PTGDS PE=1 SV=1	191	QEHF3_00528_LR.21249.21249.4	87.64	controllerType=0 controllerNumber=1 scan=21249	high-energy collision-induced dissociation	4.9e-12	0	0	2.1e-10	3.8e-11	0	0	10.58	425 | 464471
1	67	K.[+229.16293]SVVAPATDGGLN[+2133.77171]LTSTFLR.K	K.SVVAPATDGGLNLTSTFLR.K	NTerm(TMT6plex / 229.1629); N12(NGlycan / 2133.7717)	HexNAc(5)Hex(6)Fuc(1)	4.2e-10	669.6	432.6	68.8	3	1428	1427.99	6.14		4281.98	4281.96	Specific	12	>sp|P41222|PTGDS_HUMAN Prostaglandin-H2 D-isomerase OS=Homo sapiens GN=PTGDS PE=1 SV=1	191	QEHF3_00528_LR.20133.20133.3	83.24	controllerType=0 controllerNumber=1 scan=20133	high-energy collision-induced dissociation	4.4e-11	0	0	3.3e-09	3.6e-10	0	0	9.38	426 | 458314
1	67	K.[+229.16293]SVVAPATDGGLN[+2133.77171]LTSTFLR.K	K.SVVAPATDGGLNLTSTFLR.K	NTerm(TMT6plex / 229.1629); N12(NGlycan / 2133.7717)	HexNAc(5)Hex(6)Fuc(1)	2.1e-10	661.9	482.6	47.9	4	1071.25	1071.24	3.53		4281.97	4281.96	Specific	12	>sp|P41222|PTGDS_HUMAN Prostaglandin-H2 D-isomerase OS=Homo sapiens GN=PTGDS PE=1 SV=1	191	QEHF3_00528_LR.20100.20100.4	83.11	controllerType=0 controllerNumber=1 scan=20100	high-energy collision-induced dissociation	2.5e-11	0	0	1.7e-09	2e-10	0	0	9.68	427 | 458194
2	499	R.[+229.16293]FALLMTNC[+57.02146]YATPSSN[+2133.77171]ATDPLK[+229.16293].Y	R.FALLMTNCYATPSSNATDPLK.Y	NTerm(TMT6plex / 229.1629); N15(NGlycan / 2133.7717); K21(TMT6plex / 229.1629)	HexNAc(5)Hex(6)Fuc(1)	5.3e-07	506.5	407	6.7	4	1227.56	1227.56	5.63		4907.23	4907.2	Specific	15	>sp|P07911|UROM_HUMAN Uromodulin OS=Homo sapiens GN=UMOD PE=1 SV=1	102	QEHF3_00528_LR.21572.21572.4	88.9	controllerType=0 controllerNumber=1 scan=21572	high-energy collision-induced dissociation	4.1e-08	0	0	4.2e-06	3.2e-07	0	0	6.28	1010 | 625150
2	499	R.[+229.16293]FALLMTNC[+57.02146]YATPSSN[+2133.77171]ATDPLK[+229.16293].Y	R.FALLMTNCYATPSSNATDPLK.Y	NTerm(TMT6plex / 229.1629); N15(NGlycan / 2133.7717); K21(TMT6plex / 229.1629)	HexNAc(5)Hex(6)Fuc(1)	0.00054	235.9	48.4	6.7	4	1227.32	1227.56	9.8	-1	4906.25	4907.2	Specific	15	>sp|P07911|UROM_HUMAN Uromodulin OS=Homo sapiens GN=UMOD PE=1 SV=1	102	QEHF3_00528_LR.20947.20947.4	86.45	controllerType=0 controllerNumber=1 scan=20947	high-energy collision-induced dissociation	6.3e-05	0	0	0.0042	0.00054	0	0	3.27	1011 | 619350
3	40	K.[+229.16293]TAVN[+2133.77171]C[+57.02146]SSDFDAC[+57.02146]LITK[+229.16293].A	K.TAVNCSSDFDACLITK.A	NTerm(TMT6plex / 229.1629); N4(NGlycan / 2133.7717); K16(TMT6plex / 229.1629)	HexNAc(5)Hex(6)Fuc(1)	2.1e-05	513.6	362.1	24.9	4	1098.98	1099.23	0.98	-1	4392.91	4393.91	Specific	4	>sp|P13987|CD59_HUMAN CD59 glycoprotein OS=Homo sapiens GN=CD59 PE=1 SV=1	135	QEHF3_00528_LR.16167.16167.4	67.65	controllerType=0 controllerNumber=1 scan=16167	high-energy collision-induced dissociation	2.7e-06	0	0	0.00017	2.2e-05	0	0	4.68	1187 | 521625
1	67	K.[+229.16293]SVVAPATDGGLN[+1987.71380]LTSTFLRK.N	K.SVVAPATDGGLNLTSTFLRK.N	NTerm(TMT6plex / 229.1629); N12(NGlycan / 1987.7138)	HexNAc(5)Hex(6)	5.9e-05	307.1	220.4	220.4	4	1066.48	1066.75	-18.1	-1	4262.91	4263.99	Specific	12	>sp|P41222|PTGDS_HUMAN Prostaglandin-H2 D-isomerase OS=Homo sapiens GN=PTGDS PE=1 SV=1	191	QEHF3_00528_LR.21625.21625.4	89.11	controllerType=0 controllerNumber=1 scan=21625	high-energy collision-induced dissociation	8e-06	0	0	0.00047	6.5e-05	0	0	4.23	438 | 467031
1	67	K.[+229.16293]SVVAPATDGGLN[+1987.71380]LTSTFLR.K	K.SVVAPATDGGLNLTSTFLR.K	NTerm(TMT6plex / 229.1629); N12(NGlycan / 1987.7138)	HexNAc(5)Hex(6)	1.9e-12	751.2	578.4	578.4	4	1034.75	1034.73	14.35		4135.96	4135.9	Specific	12	>sp|P41222|PTGDS_HUMAN Prostaglandin-H2 D-isomerase OS=Homo sapiens GN=PTGDS PE=1 SV=1	191	QEHF3_00528_LR.20232.20232.4	83.63	controllerType=0 controllerNumber=1 scan=20232	high-energy collision-induced dissociation	4.5e-13	0	0	1.5e-11	3.5e-12	0	0	11.71	482 | 459074
1	67	K.[+229.16293]SVVAPATDGGLN[+1987.71380]LTSTFLR.K	K.SVVAPATDGGLNLTSTFLR.K	NTerm(TMT6plex / 229.1629); N12(NGlycan / 1987.7138)	HexNAc(5)Hex(6)	4.8e-10	653.7	518.9	518.9	3	1379.65	1379.3	9.77	1	4136.94	4135.9	Specific	12	>sp|P41222|PTGDS_HUMAN Prostaglandin-H2 D-isomerase OS=Homo sapiens GN=PTGDS PE=1 SV=1	191	QEHF3_00528_LR.20245.20245.3	83.68	controllerType=0 controllerNumber=1 scan=20245	high-energy collision-induced dissociation	5.5e-11	0	0	3.8e-09	4.4e-10	0	0	9.32	483 | 459154
2	499	R.[+229.16293]FALLMTNC[+57.02146]YATPSSN[+1987.71380]ATDPLK[+229.16293].Y	R.FALLMTNCYATPSSNATDPLK.Y	NTerm(TMT6plex / 229.1629); N15(NGlycan / 1987.7138); K21(TMT6plex / 229.1629)	HexNAc(5)Hex(6)	0.0001	261.5	146.8	146.8	4	1191.28	1191.04	-10.84	1	4762.1	4761.14	Specific	15	>sp|P07911|UROM_HUMAN Uromodulin OS=Homo sapiens GN=UMOD PE=1 SV=1	102	QEHF3_00528_LR.22952.22952.4	94.32	controllerType=0 controllerNumber=1 scan=22952	high-energy collision-induced dissociation	1.4e-05	0	0	0.0008	0.00011	0	0	3.99	1034 | 635670
5	247	R.[+229.16293]YFYN[+1987.71380]GTSMAC[+57.02146]ETFQYGGC[+57.02146]MGNGNNFVTEK[+229.16293].E	R.YFYNGTSMACETFQYGGCMGNGNNFVTEK.E	NTerm(TMT6plex / 229.1629); N4(NGlycan / 1987.7138); K29(TMT6plex / 229.1629)	HexNAc(5)Hex(6)	2e-05	310.8	257.2	193.3	4	1448.85	1449.1	0.65	-1	5792.39	5793.39	Specific	4	>sp|P02760|AMBP_HUMAN Protein AMBP OS=Homo sapiens GN=AMBP PE=1 SV=1	72	QEHF3_00528_LR.17233.17233.4	71.85	controllerType=0 controllerNumber=1 scan=17233	high-energy collision-induced dissociation	2.7e-06	0	0	0.00016	2.1e-05	0	0	4.69	1455 | 758166
5	247	R.[+229.16293]YFYN[+1987.71380]GTSMAC[+57.02146]ETFQYGGC[+57.02146]MGNGNNFVTEK[+229.16293].E	R.YFYNGTSMACETFQYGGCMGNGNNFVTEK.E	NTerm(TMT6plex / 229.1629); N4(NGlycan / 1987.7138); K29(TMT6plex / 229.1629)	HexNAc(5)Hex(6)	0.00045	212.1	185.6	127.1	4	1448.86	1449.1	3.68	-1	5792.41	5793.39	Specific	4	>sp|P02760|AMBP_HUMAN Protein AMBP OS=Homo sapiens GN=AMBP PE=1 SV=1	72	QEHF3_00528_LR.16953.16953.4	70.75	controllerType=0 controllerNumber=1 scan=16953	high-energy collision-induced dissociation	5.6e-05	0	0	0.0036	0.00048	0	0	3.34	1456 | 757126
5	247	R.[+229.16293]YFYN[+1987.71380]GTSMAC[+57.02146]ETFQYGGC[+57.02146]MGNGNNFVTEK[+229.16293].E	R.YFYNGTSMACETFQYGGCMGNGNNFVTEK.E	NTerm(TMT6plex / 229.1629); N4(NGlycan / 1987.7138); K29(TMT6plex / 229.1629)	HexNAc(5)Hex(6)	0.00099	200.7	170.2	155.5	6	966.239	966.405	1.13	-1	5792.4	5793.39	Specific	4	>sp|P02760|AMBP_HUMAN Protein AMBP OS=Homo sapiens GN=AMBP PE=1 SV=1	72	QEHF3_00528_LR.17269.17269.6	71.99	controllerType=0 controllerNumber=1 scan=17269	high-energy collision-induced dissociation	0.00012	0	0	0.0078	0.00099	0	0	3.01	1457 | 758326
2	499	R.[+229.16293]FALLMTNC[+57.02146]YATPSSN[+2439.84164]ATDPLK[+229.16293].Y	R.FALLMTNCYATPSSNATDPLK.Y	NTerm(TMT6plex / 229.1629); N15(NGlycan / 2439.8416); K21(TMT6plex / 229.1629)	HexNAc(5)Hex(5)NeuGc(2)	6.3e-07	503.9	432	6	4	1304.34	1304.07	14.53	1	5214.35	5213.27	Specific	15	>sp|P07911|UROM_HUMAN Uromodulin OS=Homo sapiens GN=UMOD PE=1 SV=1	102	QEHF3_00528_LR.22187.22187.4	91.32	controllerType=0 controllerNumber=1 scan=22187	high-energy collision-induced dissociation	4.8e-08	0	0	5e-06	3.8e-07	0	0	6.2	916 | 707886
1	67	K.SVVAPATDGGLN[+2407.85181]LTSTFLR.K	K.SVVAPATDGGLNLTSTFLR.K	N12(NGlycan / 2407.8518)	HexNAc(5)Hex(5)NeuAc(2)	0.00042	231.6	145.3	145.3	3	1443.3	1442.96	0.77	1	4327.88	4326.88	Specific	12	>sp|P41222|PTGDS_HUMAN Prostaglandin-H2 D-isomerase OS=Homo sapiens GN=PTGDS PE=1 SV=1	191	QEHF3_00528_LR.21377.21377.3	88.14	controllerType=0 controllerNumber=1 scan=21377	high-energy collision-induced dissociation	5.3e-05	0	0	0.0034	0.00045	0	0	3.37	409 | 544944
2	499	R.[+229.16293]FALLMTNC[+57.02146]YATPSSN[+2407.85181]ATDPLK[+229.16293].Y	R.FALLMTNCYATPSSNATDPLK.Y	NTerm(TMT6plex / 229.1629); N15(NGlycan / 2407.8518); K21(TMT6plex / 229.1629)	HexNAc(5)Hex(5)NeuAc(2)	0.00015	242.1	152.6	152.6	4	1295.82	1296.08	-1.88	-1	5180.27	5181.28	Specific	15	>sp|P07911|UROM_HUMAN Uromodulin OS=Homo sapiens GN=UMOD PE=1 SV=1	102	QEHF3_00528_LR.23072.23072.4	94.8	controllerType=0 controllerNumber=1 scan=23072	high-energy collision-induced dissociation	2.1e-05	0	0	0.0012	0.00018	0	0	3.83	935 | 716846
6	289	K.[+229.16293]LNAENN[+2407.85181]ATFYFK[+229.16293].I	K.LNAENNATFYFK.I	NTerm(TMT6plex / 229.1629); N6(NGlycan / 2407.8518); K12(TMT6plex / 229.1629)	HexNAc(5)Hex(5)NeuAc(2)	1.3e-08	619.3	400.8	400.8	4	1075.49	1075.22	12.4	1	4298.92	4297.87	Specific	6	>sp|P01042|KNG1_HUMAN Kininogen-1 OS=Homo sapiens GN=KNG1 PE=1 SV=2	52	QEHF3_00528_LR.19197.19197.2	79.56	controllerType=0 controllerNumber=1 scan=19197	high-energy collision-induced dissociation	1.2e-09	0	0	1e-07	9.6e-09	0	0	7.89	1515 | 533264
1	67	K.[+229.16293]SVVAPATDGGLN[+2423.84673]LTSTFLRK.N	K.SVVAPATDGGLNLTSTFLRK.N	NTerm(TMT6plex / 229.1629); N12(NGlycan / 2423.8467)	HexNAc(5)Hex(5)NeuAc(1)NeuGc(1)	8.4e-05	435.7	204.2	204.2	4	1175.54	1175.79	2.87	-1	4699.14	4700.13	Specific	12	>sp|P41222|PTGDS_HUMAN Prostaglandin-H2 D-isomerase OS=Homo sapiens GN=PTGDS PE=1 SV=1	191	QEHF3_00528_LR.21214.21214.4	87.5	controllerType=0 controllerNumber=1 scan=21214	high-energy collision-induced dissociation	1.1e-05	0	0	0.00067	9.2e-05	0	0	4.07	261 | 621590
1	67	K.[+229.16293]SVVAPATDGGLN[+2423.84673]LTSTFLRK.N	K.SVVAPATDGGLNLTSTFLRK.N	NTerm(TMT6plex / 229.1629); N12(NGlycan / 2423.8467)	HexNAc(5)Hex(5)NeuAc(1)NeuGc(1)	0.00017	377.2	214.2	11.7	4	1175.79	1175.79	-1.79		4700.12	4700.13	Specific	12	>sp|P41222|PTGDS_HUMAN Prostaglandin-H2 D-isomerase OS=Homo sapiens GN=PTGDS PE=1 SV=1	191	QEHF3_00528_LR.21271.21271.4	87.72	controllerType=0 controllerNumber=1 scan=21271	high-energy collision-induced dissociation	2.4e-05	0	0	0.0014	0.0002	0	0	3.76	262 | 622030
2	499	R.[+229.16293]FALLMTNC[+57.02146]YATPSSN[+2423.84673]ATDPLK[+229.16293].Y	R.FALLMTNCYATPSSNATDPLK.Y	NTerm(TMT6plex / 229.1629); N15(NGlycan / 2423.8467); K21(TMT6plex / 229.1629)	HexNAc(5)Hex(5)NeuAc(1)NeuGc(1)	5.7e-05	248.5	182.4	182.4	4	1299.83	1300.07	4.75	-1	5196.3	5197.28	Specific	15	>sp|P07911|UROM_HUMAN Uromodulin OS=Homo sapiens GN=UMOD PE=1 SV=1	102	QEHF3_00528_LR.22685.22685.4	93.28	controllerType=0 controllerNumber=1 scan=22685	high-energy collision-induced dissociation	7.7e-06	0	0	0.00045	6.2e-05	0	0	4.25	929 | 713406
1	67	K.[+229.16293]SVVAPATDGGLN[+2116.75640]LTSTFLR.K	K.SVVAPATDGGLNLTSTFLR.K	NTerm(TMT6plex / 229.1629); N12(NGlycan / 2116.7564)	HexNAc(5)Hex(5)NeuAc(1)	2.7e-11	718.6	507.9	507.9	3	1421.98	1422.32	-6.29	-1	4263.91	4264.94	Specific	12	>sp|P41222|PTGDS_HUMAN Prostaglandin-H2 D-isomerase OS=Homo sapiens GN=PTGDS PE=1 SV=1	191	QEHF3_00528_LR.21404.21404.3	88.24	controllerType=0 controllerNumber=1 scan=21404	high-energy collision-induced dissociation	5.2e-12	0	0	2.1e-10	4e-11	0	0	10.57	431 | 465591
1	67	K.[+229.16293]SVVAPATDGGLN[+2116.75640]LTSTFLR.K	K.SVVAPATDGGLNLTSTFLR.K	NTerm(TMT6plex / 229.1629); N12(NGlycan / 2116.7564)	HexNAc(5)Hex(5)NeuAc(1)	1.1e-11	710.3	504.1	4.7	4	1066.98	1066.99	-11.76		4264.89	4264.94	Specific	12	>sp|P41222|PTGDS_HUMAN Prostaglandin-H2 D-isomerase OS=Homo sapiens GN=PTGDS PE=1 SV=1	191	QEHF3_00528_LR.21492.21492.4	88.59	controllerType=0 controllerNumber=1 scan=21492	high-energy collision-induced dissociation	2.3e-12	0	0	9.1e-11	1.8e-11	0	0	10.94	432 | 466111
1	67	K.[+229.16293]SVVAPATDGGLN[+2116.75640]LTSTFLR.K	K.SVVAPATDGGLNLTSTFLR.K	NTerm(TMT6plex / 229.1629); N12(NGlycan / 2116.7564)	HexNAc(5)Hex(5)NeuAc(1)	9.7e-09	594.4	452.8	452.8	4	1066.97	1066.99	-16.34		4264.87	4264.94	Specific	12	>sp|P41222|PTGDS_HUMAN Prostaglandin-H2 D-isomerase OS=Homo sapiens GN=PTGDS PE=1 SV=1	191	QEHF3_00528_LR.21480.21480.4	88.54	controllerType=0 controllerNumber=1 scan=21480	high-energy collision-induced dissociation	8e-10	0	0	7.7e-08	6.3e-09	0	0	8.02	433 | 466031
1	67	K.[+229.16293]SVVAPATDGGLN[+2116.75640]LTSTFLR.K	K.SVVAPATDGGLNLTSTFLR.K	NTerm(TMT6plex / 229.1629); N12(NGlycan / 2116.7564)	HexNAc(5)Hex(5)NeuAc(1)	9e-06	571.4	344.3	344.3	3	1421.98	1422.32	-2.86	-1	4263.93	4264.94	Specific	12	>sp|P41222|PTGDS_HUMAN Prostaglandin-H2 D-isomerase OS=Homo sapiens GN=PTGDS PE=1 SV=1	191	QEHF3_00528_LR.21544.21544.3	88.79	controllerType=0 controllerNumber=1 scan=21544	high-energy collision-induced dissociation	6.8e-07	0	0	7.2e-05	5.5e-06	0	0	5.04	434 | 466511
1	67	K.[+229.16293]SVVAPATDGGLN[+2116.75640]LTSTFLR.K	K.SVVAPATDGGLNLTSTFLR.K	NTerm(TMT6plex / 229.1629); N12(NGlycan / 2116.7564)	HexNAc(5)Hex(5)NeuAc(1)	1.6e-07	567.2	458.7	458.7	4	1066.73	1066.99	-8	-1	4263.91	4264.94	Specific	12	>sp|P41222|PTGDS_HUMAN Prostaglandin-H2 D-isomerase OS=Homo sapiens GN=PTGDS PE=1 SV=1	191	QEHF3_00528_LR.21625.21625.4	89.11	controllerType=0 controllerNumber=1 scan=21625	high-energy collision-induced dissociation	1.1e-08	0	0	1.3e-06	8.6e-08	0	0	6.8	435 | 467071
1	67	K.[+229.16293]SVVAPATDGGLN[+2116.75640]LTSTFLR.K	K.SVVAPATDGGLNLTSTFLR.K	NTerm(TMT6plex / 229.1629); N12(NGlycan / 2116.7564)	HexNAc(5)Hex(5)NeuAc(1)	4.9e-05	482.9	237	50.7	4	1066.99	1066.99	-3.75		4264.93	4264.94	Specific	12	>sp|P41222|PTGDS_HUMAN Prostaglandin-H2 D-isomerase OS=Homo sapiens GN=PTGDS PE=1 SV=1	191	QEHF3_00528_LR.21754.21754.4	89.62	controllerType=0 controllerNumber=1 scan=21754	high-energy collision-induced dissociation	6.4e-06	0	0	0.00039	5.1e-05	0	0	4.31	436 | 468311
1	67	K.[+229.16293]SVVAPATDGGLN[+2116.75640]LTSTFLR.K	K.SVVAPATDGGLNLTSTFLR.K	NTerm(TMT6plex / 229.1629); N12(NGlycan / 2116.7564)	HexNAc(5)Hex(5)NeuAc(1)	8.7e-05	391.3	198.8	198.8	3	1421.99	1422.32	0.66	-1	4263.94	4264.94	Specific	12	>sp|P41222|PTGDS_HUMAN Prostaglandin-H2 D-isomerase OS=Homo sapiens GN=PTGDS PE=1 SV=1	191	QEHF3_00528_LR.21739.21739.3	89.56	controllerType=0 controllerNumber=1 scan=21739	high-energy collision-induced dissociation	1.2e-05	0	0	0.00069	9.9e-05	0	0	4.06	437 | 468111
2	499	R.[+229.16293]FALLMTNC[+57.02146]YATPSSN[+2116.75640]ATDPLK[+229.16293].Y	R.FALLMTNCYATPSSNATDPLK.Y	NTerm(TMT6plex / 229.1629); N15(NGlycan / 2116.7564); K21(TMT6plex / 229.1629)	HexNAc(5)Hex(5)NeuAc(1)	2.1e-09	617.9	558.2	31.1	4	1223.31	1223.3	9.98		4890.24	4890.19	Specific	15	>sp|P07911|UROM_HUMAN Uromodulin OS=Homo sapiens GN=UMOD PE=1 SV=1	102	QEHF3_00528_LR.22260.22260.4	91.61	controllerType=0 controllerNumber=1 scan=22260	high-energy collision-induced dissociation	2.1e-10	0	0	1.7e-08	1.7e-09	0	0	8.67	1018 | 630270
2	499	R.[+229.16293]FALLMTNC[+57.02146]YATPSSN[+2116.75640]ATDPLK[+229.16293].Y	R.FALLMTNCYATPSSNATDPLK.Y	NTerm(TMT6plex / 229.1629); N15(NGlycan / 2116.7564); K21(TMT6plex / 229.1629)	HexNAc(5)Hex(5)NeuAc(1)	5.6e-05	280.8	236.3	236.3	4	1223.06	1223.3	7.27	-1	4889.22	4890.19	Specific	15	>sp|P07911|UROM_HUMAN Uromodulin OS=Homo sapiens GN=UMOD PE=1 SV=1	102	QEHF3_00528_LR.18607.18607.4	77.24	controllerType=0 controllerNumber=1 scan=18607	high-energy collision-induced dissociation	7.5e-06	0	0	0.00044	6e-05	0	0	4.25	1019 | 604886
3	40	K.[+229.16293]TAVN[+2116.75640]C[+57.02146]SSDFDAC[+57.02146]LITK[+229.16293].A	K.TAVNCSSDFDACLITK.A	NTerm(TMT6plex / 229.1629); N4(NGlycan / 2116.7564); K16(TMT6plex / 229.1629)	HexNAc(5)Hex(5)NeuAc(1)	3.3e-05	525.2	321.3	7.9	4	1094.99	1094.98	6.85		4376.92	4376.89	Specific	4	>sp|P13987|CD59_HUMAN CD59 glycoprotein OS=Homo sapiens GN=CD59 PE=1 SV=1	135	QEHF3_00528_LR.17168.17168.4	71.59	controllerType=0 controllerNumber=1 scan=17168	high-energy collision-induced dissociation	4.4e-06	0	0	0.00027	3.6e-05	0	0	4.48	1188 | 526038
3	40	K.[+229.16293]TAVN[+2116.75640]C[+57.02146]SSDFDAC[+57.02146]LITK[+229.16293].A	K.TAVNCSSDFDACLITK.A	NTerm(TMT6plex / 229.1629); N4(NGlycan / 2116.7564); K16(TMT6plex / 229.1629)	HexNAc(5)Hex(5)NeuAc(1)	0.00034	407.2	182.2	182.2	3	1459.3	1459.64	1.76	-1	4375.9	4376.89	Specific	4	>sp|P13987|CD59_HUMAN CD59 glycoprotein OS=Homo sapiens GN=CD59 PE=1 SV=1	135	QEHF3_00528_LR.17209.17209.3	71.75	controllerType=0 controllerNumber=1 scan=17209	high-energy collision-induced dissociation	4.4e-05	0	0	0.0027	0.00036	0	0	3.47	1189 | 526318
36	53	K.[+229.16293]M[+15.99492]LFVEPILEVSSLPTTN[+2116.75640]STTNSATK.I	K.MLFVEPILEVSSLPTTNSTTNSATK.I	NTerm(TMT6plex / 229.1629); M1(Oxidation / 15.9949); N17(NGlycan / 2116.7564)	HexNAc(5)Hex(5)NeuAc(1)	0.00024	234.2	211	211	4	1261.06	1261.33	-15.79	-1	5041.21	5042.29	Specific	17	>sp|P05155|IC1_HUMAN Plasma protease C1 inhibitor OS=Homo sapiens GN=SERPING1 PE=1 SV=2	91	QEHF3_00528_LR.22979.22979.4	94.43	controllerType=0 controllerNumber=1 scan=22979	high-energy collision-induced dissociation	3.4e-05	0	0	0.0011	0.00017	0	0	3.61	2445 | 716206
1	67	K.[+229.16293]SVVAPATDGGLN[+2263.83471]LTSTFLRK[+229.16293].N	K.SVVAPATDGGLNLTSTFLRK.N	NTerm(TMT6plex / 229.1629); N12(NGlycan / 2263.8347); K20(TMT6plex / 229.1629)	HexNAc(5)Hex(5)Fuc(3)	1.4e-06	539	415.1	415.1	4	1193.33	1193.08	1.27	1	4770.29	4769.28	Specific	12	>sp|P41222|PTGDS_HUMAN Prostaglandin-H2 D-isomerase OS=Homo sapiens GN=PTGDS PE=1 SV=1	191	QEHF3_00528_LR.20550.20550.4	84.88	controllerType=0 controllerNumber=1 scan=20550	high-energy collision-induced dissociation	1.3e-07	0	0	1.1e-05	1.1e-06	0	0	5.85	232 | 617550
3	40	K.[+229.16293]TAVN[+2263.83471]C[+57.02146]SSDFDAC[+57.02146]LITK[+229.16293].A	K.TAVNCSSDFDACLITK.A	NTerm(TMT6plex / 229.1629); N4(NGlycan / 2263.8347); K16(TMT6plex / 229.1629)	HexNAc(5)Hex(5)Fuc(3)	1.1e-08	649.9	451.3	451.3	4	1132.01	1131.75	12.75	1	4525.03	4523.97	Specific	4	>sp|P13987|CD59_HUMAN CD59 glycoprotein OS=Homo sapiens GN=CD59 PE=1 SV=1	135	QEHF3_00528_LR.17192.17192.4	71.69	controllerType=0 controllerNumber=1 scan=17192	high-energy collision-induced dissociation	1.1e-09	0	0	9.1e-08	8.7e-09	0	0	7.94	1174 | 526198
5	247	R.[+229.16293]YFYN[+2263.83471]GTSMAC[+57.02146]ETFQYGGC[+57.02146]MGNGNNFVTEK[+229.16293].E	R.YFYNGTSMACETFQYGGCMGNGNNFVTEK.E	NTerm(TMT6plex / 229.1629); N4(NGlycan / 2263.8347); K29(TMT6plex / 229.1629)	HexNAc(5)Hex(5)Fuc(3)	0.00017	317.8	136.2	136.2	4	1518.38	1518.13	-2.31	1	6070.5	6069.51	Specific	4	>sp|P02760|AMBP_HUMAN Protein AMBP OS=Homo sapiens GN=AMBP PE=1 SV=1	72	QEHF3_00528_LR.18965.18965.4	78.65	controllerType=0 controllerNumber=1 scan=18965	high-energy collision-induced dissociation	2.5e-05	0	0	0.0014	0.00021	0	0	3.76	1370 | 862606
5	247	R.[+229.16293]YFYN[+2263.83471]GTSMAC[+57.02146]ETFQYGGC[+57.02146]MGNGNNFVTEK[+229.16293].E	R.YFYNGTSMACETFQYGGCMGNGNNFVTEK.E	NTerm(TMT6plex / 229.1629); N4(NGlycan / 2263.8347); K29(TMT6plex / 229.1629)	HexNAc(5)Hex(5)Fuc(3)	3.9e-05	311.9	195.9	195.9	4	1518.38	1518.13	-6.41	1	6070.48	6069.51	Specific	4	>sp|P02760|AMBP_HUMAN Protein AMBP OS=Homo sapiens GN=AMBP PE=1 SV=1	72	QEHF3_00528_LR.19487.19487.4	80.7	controllerType=0 controllerNumber=1 scan=19487	high-energy collision-induced dissociation	5.4e-06	0	0	0.00031	4.3e-05	0	0	4.41	1371 | 865246
5	247	R.[+229.16293]YFYN[+2263.83471]GTSMAC[+57.02146]ETFQYGGC[+57.02146]MGNGNNFVTEK[+229.16293].E	R.YFYNGTSMACETFQYGGCMGNGNNFVTEK.E	NTerm(TMT6plex / 229.1629); N4(NGlycan / 2263.8347); K29(TMT6plex / 229.1629)	HexNAc(5)Hex(5)Fuc(3)	3.1e-05	228	216.1	216.1	6	1012.59	1012.43	0.12	1	6070.52	6069.51	Specific	4	>sp|P02760|AMBP_HUMAN Protein AMBP OS=Homo sapiens GN=AMBP PE=1 SV=1	72	QEHF3_00528_LR.18888.18888.6	78.34	controllerType=0 controllerNumber=1 scan=18888	high-energy collision-induced dissociation	4.2e-06	0	0	0.00025	3.3e-05	0	0	4.51	1372 | 862126
1	67	K.[+229.16293]SVVAPATDGGLN[+2117.77680]LTSTFLR.K	K.SVVAPATDGGLNLTSTFLR.K	NTerm(TMT6plex / 229.1629); N12(NGlycan / 2117.7768)	HexNAc(5)Hex(5)Fuc(2)	3.7e-12	769.1	513.1	12.3	3	1422.67	1422.66	4.6		4265.98	4265.96	Specific	12	>sp|P41222|PTGDS_HUMAN Prostaglandin-H2 D-isomerase OS=Homo sapiens GN=PTGDS PE=1 SV=1	191	QEHF3_00528_LR.21294.21294.3	87.81	controllerType=0 controllerNumber=1 scan=21294	high-energy collision-induced dissociation	9.1e-13	0	0	2.9e-11	7.1e-12	0	0	11.44	429 | 464591
1	67	K.[+229.16293]SVVAPATDGGLN[+2117.77680]LTSTFLR.K	K.SVVAPATDGGLNLTSTFLR.K	NTerm(TMT6plex / 229.1629); N12(NGlycan / 2117.7768)	HexNAc(5)Hex(5)Fuc(2)	1.1e-12	755	558.1	12.3	4	1067	1067.25	8.05	-1	4264.99	4265.96	Specific	12	>sp|P41222|PTGDS_HUMAN Prostaglandin-H2 D-isomerase OS=Homo sapiens GN=PTGDS PE=1 SV=1	191	QEHF3_00528_LR.21238.21238.4	87.59	controllerType=0 controllerNumber=1 scan=21238	high-energy collision-induced dissociation	2.3e-13	0	0	8.5e-12	1.8e-12	0	0	11.97	430 | 464336
2	499	R.[+229.16293]FALLMTNC[+57.02146]YATPSSN[+2117.77680]ATDPLK[+229.16293].Y	R.FALLMTNCYATPSSNATDPLK.Y	NTerm(TMT6plex / 229.1629); N15(NGlycan / 2117.7768); K21(TMT6plex / 229.1629)	HexNAc(5)Hex(5)Fuc(2)	0.00039	222.3	205.5	205.5	4	1223.81	1223.56	-2.56	1	4892.2	4891.21	Specific	15	>sp|P07911|UROM_HUMAN Uromodulin OS=Homo sapiens GN=UMOD PE=1 SV=1	102	QEHF3_00528_LR.21083.21083.4	86.98	controllerType=0 controllerNumber=1 scan=21083	high-energy collision-induced dissociation	4.9e-05	0	0	0.0031	0.00041	0	0	3.41	1015 | 620430
1	43	R.[+229.16293]WFSAGLASN[+2553.90972]SSWLR.E	R.WFSAGLASNSSWLR.E	NTerm(TMT6plex / 229.1629); N9(NGlycan / 2553.9097)	HexNAc(5)Hex(5)Fuc(1)NeuAc(2)	1.2e-07	621.7	326.4	326.4	4	1091.97	1091.97	3.88		4364.87	4364.85	Specific	9	>sp|P41222|PTGDS_HUMAN Prostaglandin-H2 D-isomerase OS=Homo sapiens GN=PTGDS PE=1 SV=1	191	QEHF3_00528_LR.22594.22594.4	92.92	controllerType=0 controllerNumber=1 scan=22594	high-energy collision-induced dissociation	8.5e-09	0	0	9.3e-07	6.5e-08	0	0	6.93	23 | 553143
1	43	R.[+229.16293]WFSAGLASN[+2553.90972]SSWLR.E	R.WFSAGLASNSSWLR.E	NTerm(TMT6plex / 229.1629); N9(NGlycan / 2553.9097)	HexNAc(5)Hex(5)Fuc(1)NeuAc(2)	0.00017	484.9	266.6	266.6	3	1455.62	1455.62	-1.22		4364.85	4364.85	Specific	9	>sp|P41222|PTGDS_HUMAN Prostaglandin-H2 D-isomerase OS=Homo sapiens GN=PTGDS PE=1 SV=1	191	QEHF3_00528_LR.22548.22548.3	92.74	controllerType=0 controllerNumber=1 scan=22548	high-energy collision-induced dissociation	2.4e-05	0	0	0.0014	0.0002	0	0	3.77	24 | 552903
1	67	K.[+229.16293]SVVAPATDGGLN[+2553.90972]LTSTFLR.K	K.SVVAPATDGGLNLTSTFLR.K	NTerm(TMT6plex / 229.1629); N12(NGlycan / 2553.9097)	HexNAc(5)Hex(5)Fuc(1)NeuAc(2)	2.6e-16	986.4	658.4	658.4	4	1176.3	1176.28	13.42		4702.16	4702.1	Specific	12	>sp|P41222|PTGDS_HUMAN Prostaglandin-H2 D-isomerase OS=Homo sapiens GN=PTGDS PE=1 SV=1	191	QEHF3_00528_LR.21415.21415.4	88.29	controllerType=0 controllerNumber=1 scan=21415	high-energy collision-induced dissociation	1.1e-16	0	0	2.1e-15	8.5e-16	0	0	15.58	256 | 623590
1	67	K.[+229.16293]SVVAPATDGGLN[+2553.90972]LTSTFLR.K	K.SVVAPATDGGLNLTSTFLR.K	NTerm(TMT6plex / 229.1629); N12(NGlycan / 2553.9097)	HexNAc(5)Hex(5)Fuc(1)NeuAc(2)	1.1e-15	936.4	648.2	648.2	4	1176.04	1176.28	7.08	-1	4701.13	4702.1	Specific	12	>sp|P41222|PTGDS_HUMAN Prostaglandin-H2 D-isomerase OS=Homo sapiens GN=PTGDS PE=1 SV=1	191	QEHF3_00528_LR.21978.21978.4	90.5	controllerType=0 controllerNumber=1 scan=21978	high-energy collision-induced dissociation	3.4e-16	0	0	8.5e-15	2.7e-15	0	0	14.97	257 | 627470
1	67	K.[+229.16293]SVVAPATDGGLN[+2553.90972]LTSTFLR.K	K.SVVAPATDGGLNLTSTFLR.K	NTerm(TMT6plex / 229.1629); N12(NGlycan / 2553.9097)	HexNAc(5)Hex(5)Fuc(1)NeuAc(2)	1.1e-15	933.8	648.4	648.4	4	1176.04	1176.28	6.25	-1	4701.12	4702.1	Specific	12	>sp|P41222|PTGDS_HUMAN Prostaglandin-H2 D-isomerase OS=Homo sapiens GN=PTGDS PE=1 SV=1	191	QEHF3_00528_LR.22120.22120.4	91.06	controllerType=0 controllerNumber=1 scan=22120	high-energy collision-induced dissociation	4.1e-16	0	0	8.5e-15	3.3e-15	0	0	14.97	258 | 629030
1	67	K.[+229.16293]SVVAPATDGGLN[+2553.90972]LTSTFLR.K	K.SVVAPATDGGLNLTSTFLR.K	NTerm(TMT6plex / 229.1629); N12(NGlycan / 2553.9097)	HexNAc(5)Hex(5)Fuc(1)NeuAc(2)	4.7e-11	708.7	438.1	438.1	3	1568.04	1568.04	3.26		4702.11	4702.1	Specific	12	>sp|P41222|PTGDS_HUMAN Prostaglandin-H2 D-isomerase OS=Homo sapiens GN=PTGDS PE=1 SV=1	191	QEHF3_00528_LR.21989.21989.3	90.55	controllerType=0 controllerNumber=1 scan=21989	high-energy collision-induced dissociation	6.9e-12	0	0	3.7e-10	5.3e-11	0	0	10.33	259 | 627590
1	67	K.[+229.16293]SVVAPATDGGLN[+2553.90972]LTSTFLR.K	K.SVVAPATDGGLNLTSTFLR.K	NTerm(TMT6plex / 229.1629); N12(NGlycan / 2553.9097)	HexNAc(5)Hex(5)Fuc(1)NeuAc(2)	1.2e-09	609.3	476.8	476.8	4	1176.26	1176.28	-19.08		4702.01	4702.1	Specific	12	>sp|P41222|PTGDS_HUMAN Prostaglandin-H2 D-isomerase OS=Homo sapiens GN=PTGDS PE=1 SV=1	191	QEHF3_00528_LR.20323.20323.4	83.99	controllerType=0 controllerNumber=1 scan=20323	high-energy collision-induced dissociation	1.4e-10	0	0	9.7e-09	1e-09	0	0	8.92	260 | 615830
3	40	K.[+229.16293]TAVN[+2553.90972]C[+57.02146]SSDFDAC[+57.02146]LITK[+229.16293].A	K.TAVNCSSDFDACLITK.A	NTerm(TMT6plex / 229.1629); N4(NGlycan / 2553.9097); K16(TMT6plex / 229.1629)	HexNAc(5)Hex(5)Fuc(1)NeuAc(2)	0.0001	507.6	285.8	285.8	4	1204.27	1204.27	1.96		4814.05	4814.05	Specific	4	>sp|P13987|CD59_HUMAN CD59 glycoprotein OS=Homo sapiens GN=CD59 PE=1 SV=1	135	QEHF3_00528_LR.17765.17765.4	73.93	controllerType=0 controllerNumber=1 scan=17765	high-energy collision-induced dissociation	1.4e-05	0	0	0.00081	0.00012	0	0	3.99	1128 | 600486
3	40	K.[+229.16293]TAVN[+2553.90972]C[+57.02146]SSDFDAC[+57.02146]LITK[+229.16293].A	K.TAVNCSSDFDACLITK.A	NTerm(TMT6plex / 229.1629); N4(NGlycan / 2553.9097); K16(TMT6plex / 229.1629)	HexNAc(5)Hex(5)Fuc(1)NeuAc(2)	0.0001	500	295.2	295.2	4	1204.28	1204.27	10.28		4814.09	4814.05	Specific	4	>sp|P13987|CD59_HUMAN CD59 glycoprotein OS=Homo sapiens GN=CD59 PE=1 SV=1	135	QEHF3_00528_LR.17895.17895.4	74.44	controllerType=0 controllerNumber=1 scan=17895	high-energy collision-induced dissociation	1.4e-05	0	0	0.00083	0.00012	0	0	3.98	1129 | 601166
9	413	R.[+229.16293]LSLLEEPGN[+2553.90972]GTFTVILNQLTSR.D	R.LSLLEEPGNGTFTVILNQLTSR.D	NTerm(TMT6plex / 229.1629); N9(NGlycan / 2553.9097)	HexNAc(5)Hex(5)Fuc(1)NeuAc(2)	1.3e-06	536.3	420.8	420.8	4	1297.11	1297.1	9.74		5185.42	5185.37	Specific	9	>sp|P01833|PIGR_HUMAN Polymeric immunoglobulin receptor OS=Homo sapiens GN=PIGR PE=1 SV=4	58	QEHF3_00528_LR.23495.23495.4	96.45	controllerType=0 controllerNumber=1 scan=23495	high-energy collision-induced dissociation	1.1e-07	0	0	1.1e-05	9.5e-07	0	0	5.88	1629 | 718646
1	67	K.[+229.16293]SVVAPATDGGLN[+2569.90464]LTSTFLR.K	K.SVVAPATDGGLNLTSTFLR.K	NTerm(TMT6plex / 229.1629); N12(NGlycan / 2569.9046)	HexNAc(5)Hex(5)Fuc(1)NeuAc(1)NeuGc(1)	9.4e-06	366.6	240.9	240.9	4	1180.01	1180.28	-13.6	-1	4717.02	4718.09	Specific	12	>sp|P41222|PTGDS_HUMAN Prostaglandin-H2 D-isomerase OS=Homo sapiens GN=PTGDS PE=1 SV=1	191	QEHF3_00528_LR.21407.21407.4	88.25	controllerType=0 controllerNumber=1 scan=21407	high-energy collision-induced dissociation	7.2e-07	0	0	7.5e-05	5.9e-06	0	0	5.03	253 | 623470
1	43	R.[+229.16293]WFSAGLASN[+2262.81431]SSWLR.E	R.WFSAGLASNSSWLR.E	NTerm(TMT6plex / 229.1629); N9(NGlycan / 2262.8143)	HexNAc(5)Hex(5)Fuc(1)NeuAc(1)	7e-08	607	343.9	16.4	4	1019.2	1019.2	4.69		4073.78	4073.76	Specific	9	>sp|P41222|PTGDS_HUMAN Prostaglandin-H2 D-isomerase OS=Homo sapiens GN=PTGDS PE=1 SV=1	191	QEHF3_00528_LR.22144.22144.4	91.15	controllerType=0 controllerNumber=1 scan=22144	high-energy collision-induced dissociation	4.6e-09	0	0	5.5e-07	3.5e-08	0	0	7.16	64 | 470151
1	43	R.[+229.16293]WFSAGLASN[+2262.81431]SSWLR.E	R.WFSAGLASNSSWLR.E	NTerm(TMT6plex / 229.1629); N9(NGlycan / 2262.8143)	HexNAc(5)Hex(5)Fuc(1)NeuAc(1)	0.00022	461.3	251.6	22.2	3	1358.6	1358.59	9.26		4073.8	4073.76	Specific	9	>sp|P41222|PTGDS_HUMAN Prostaglandin-H2 D-isomerase OS=Homo sapiens GN=PTGDS PE=1 SV=1	191	QEHF3_00528_LR.22111.22111.3	91.02	controllerType=0 controllerNumber=1 scan=22111	high-energy collision-induced dissociation	3.1e-05	0	0	0.0017	0.00026	0	0	3.66	65 | 469911
1	67	K.[+229.16293]SVVAPATDGGLN[+2262.81431]LTSTFLR.K	K.SVVAPATDGGLNLTSTFLR.K	NTerm(TMT6plex / 229.1629); N12(NGlycan / 2262.8143)	HexNAc(5)Hex(5)Fuc(1)NeuAc(1)	2.1e-14	870	623.1	22.4	4	1103.51	1103.51	3.51		4411.02	4411	Specific	12	>sp|P41222|PTGDS_HUMAN Prostaglandin-H2 D-isomerase OS=Homo sapiens GN=PTGDS PE=1 SV=1	191	QEHF3_00528_LR.21316.21316.4	87.9	controllerType=0 controllerNumber=1 scan=21316	high-energy collision-induced dissociation	7e-15	0	0	1.7e-13	5.1e-14	0	0	13.68	375 | 544464
1	67	K.[+229.16293]SVVAPATDGGLN[+2262.81431]LTSTFLR.K	K.SVVAPATDGGLNLTSTFLR.K	NTerm(TMT6plex / 229.1629); N12(NGlycan / 2262.8143)	HexNAc(5)Hex(5)Fuc(1)NeuAc(1)	4.7e-13	845.7	595.6	23.7	3	1471.01	1471.01	3.94		4411.02	4411	Specific	12	>sp|P41222|PTGDS_HUMAN Prostaglandin-H2 D-isomerase OS=Homo sapiens GN=PTGDS PE=1 SV=1	191	QEHF3_00528_LR.21327.21327.3	87.94	controllerType=0 controllerNumber=1 scan=21327	high-energy collision-induced dissociation	1.2e-13	0	0	3.7e-12	1e-12	0	0	12.33	376 | 544544
1	67	K.[+229.16293]SVVAPATDGGLN[+2262.81431]LTSTFLR.K	K.SVVAPATDGGLNLTSTFLR.K	NTerm(TMT6plex / 229.1629); N12(NGlycan / 2262.8143)	HexNAc(5)Hex(5)Fuc(1)NeuAc(1)	1.9e-12	785.8	566.4	17.5	4	1103.51	1103.51	6.83		4411.03	4411	Specific	12	>sp|P41222|PTGDS_HUMAN Prostaglandin-H2 D-isomerase OS=Homo sapiens GN=PTGDS PE=1 SV=1	191	QEHF3_00528_LR.21176.21176.4	87.35	controllerType=0 controllerNumber=1 scan=21176	high-energy collision-induced dissociation	3.8e-13	0	0	1.5e-11	3e-12	0	0	11.73	377 | 543264
1	67	K.[+229.16293]SVVAPATDGGLN[+2262.81431]LTSTFLR.K	K.SVVAPATDGGLNLTSTFLR.K	NTerm(TMT6plex / 229.1629); N12(NGlycan / 2262.8143)	HexNAc(5)Hex(5)Fuc(1)NeuAc(1)	3.7e-12	756.2	504.3	21	3	1471.01	1471.01	5.18		4411.02	4411	Specific	12	>sp|P41222|PTGDS_HUMAN Prostaglandin-H2 D-isomerase OS=Homo sapiens GN=PTGDS PE=1 SV=1	191	QEHF3_00528_LR.21185.21185.3	87.39	controllerType=0 controllerNumber=1 scan=21185	high-energy collision-induced dissociation	8.5e-13	0	0	2.9e-11	6.6e-12	0	0	11.44	378 | 543344
1	67	K.[+229.16293]SVVAPATDGGLN[+2262.81431]LTSTFLR.K	K.SVVAPATDGGLNLTSTFLR.K	NTerm(TMT6plex / 229.1629); N12(NGlycan / 2262.8143)	HexNAc(5)Hex(5)Fuc(1)NeuAc(1)	1.9e-10	696.8	432.9	16	4	1103.51	1103.51	7.38		4411.03	4411	Specific	12	>sp|P41222|PTGDS_HUMAN Prostaglandin-H2 D-isomerase OS=Homo sapiens GN=PTGDS PE=1 SV=1	191	QEHF3_00528_LR.20131.20131.4	83.23	controllerType=0 controllerNumber=1 scan=20131	high-energy collision-induced dissociation	2.1e-11	0	0	1.5e-09	1.7e-10	0	0	9.73	379 | 538504
1	67	K.[+229.16293]SVVAPATDGGLN[+2262.81431]LTSTFLR.K	K.SVVAPATDGGLNLTSTFLR.K	NTerm(TMT6plex / 229.1629); N12(NGlycan / 2262.8143)	HexNAc(5)Hex(5)Fuc(1)NeuAc(1)	1.2e-10	683.4	479	40.3	4	1103.26	1103.51	8.7	-1	4410.04	4411	Specific	12	>sp|P41222|PTGDS_HUMAN Prostaglandin-H2 D-isomerase OS=Homo sapiens GN=PTGDS PE=1 SV=1	191	QEHF3_00528_LR.21456.21456.4	88.45	controllerType=0 controllerNumber=1 scan=21456	high-energy collision-induced dissociation	1.5e-11	0	0	9.8e-10	1.1e-10	0	0	9.91	380 | 545784
1	67	K.[+229.16293]SVVAPATDGGLN[+2262.81431]LTSTFLR.K	K.SVVAPATDGGLNLTSTFLR.K	NTerm(TMT6plex / 229.1629); N12(NGlycan / 2262.8143)	HexNAc(5)Hex(5)Fuc(1)NeuAc(1)	4.6e-05	507.9	284	23.9	3	1471.02	1471.01	9.92		4411.04	4411	Specific	12	>sp|P41222|PTGDS_HUMAN Prostaglandin-H2 D-isomerase OS=Homo sapiens GN=PTGDS PE=1 SV=1	191	QEHF3_00528_LR.20115.20115.3	83.17	controllerType=0 controllerNumber=1 scan=20115	high-energy collision-induced dissociation	5.9e-06	0	0	0.00036	4.8e-05	0	0	4.34	381 | 538304
3	40	K.[+229.16293]TAVN[+2262.81431]C[+57.02146]SSDFDAC[+57.02146]LITK[+229.16293].A	K.TAVNCSSDFDACLITK.A	NTerm(TMT6plex / 229.1629); N4(NGlycan / 2262.8143); K16(TMT6plex / 229.1629)	HexNAc(5)Hex(5)Fuc(1)NeuAc(1)	7.7e-05	505.9	288.1	16.2	4	1131.5	1131.49	7.96		4522.99	4522.95	Specific	4	>sp|P13987|CD59_HUMAN CD59 glycoprotein OS=Homo sapiens GN=CD59 PE=1 SV=1	135	QEHF3_00528_LR.17013.17013.4	70.98	controllerType=0 controllerNumber=1 scan=17013	high-energy collision-induced dissociation	1e-05	0	0	0.00062	8.5e-05	0	0	4.11	1175 | 524838
5	247	R.[+229.16293]YFYN[+2262.81431]GTSMAC[+57.02146]ETFQYGGC[+57.02146]MGNGNNFVTEK[+229.16293].E	R.YFYNGTSMACETFQYGGCMGNGNNFVTEK.E	NTerm(TMT6plex / 229.1629); N4(NGlycan / 2262.8143); K29(TMT6plex / 229.1629)	HexNAc(5)Hex(5)Fuc(1)NeuAc(1)	1.1e-05	323.3	207.1	31.6	6	1012.42	1012.25	-4.56	1	6069.47	6068.49	Specific	4	>sp|P02760|AMBP_HUMAN Protein AMBP OS=Homo sapiens GN=AMBP PE=1 SV=1	72	QEHF3_00528_LR.19387.19387.6	80.31	controllerType=0 controllerNumber=1 scan=19387	high-energy collision-induced dissociation	9.4e-07	0	0	8.6e-05	7.9e-06	0	0	4.96	1375 | 864646
5	247	R.[+229.16293]YFYN[+2262.81431]GTSMAC[+57.02146]ETFQYGGC[+57.02146]MGNGNNFVTEK[+229.16293].E	R.YFYNGTSMACETFQYGGCMGNGNNFVTEK.E	NTerm(TMT6plex / 229.1629); N4(NGlycan / 2262.8143); K29(TMT6plex / 229.1629)	HexNAc(5)Hex(5)Fuc(1)NeuAc(1)	9.2e-05	245.9	150.8	37.4	4	1518.12	1517.88	-6.99	1	6069.45	6068.49	Specific	4	>sp|P02760|AMBP_HUMAN Protein AMBP OS=Homo sapiens GN=AMBP PE=1 SV=1	72	QEHF3_00528_LR.20917.20917.4	86.33	controllerType=0 controllerNumber=1 scan=20917	high-energy collision-induced dissociation	1.3e-05	0	0	0.00073	0.00011	0	0	4.04	1376 | 871446
11	268	K.YLGN[+2262.81431]ATAIFFLPDEGK[+229.16293].L	K.YLGNATAIFFLPDEGK.L	N4(NGlycan / 2262.8143); K16(TMT6plex / 229.1629)	HexNAc(5)Hex(5)Fuc(1)NeuAc(1)	0.00061	319.8	185.4	6.5	3	1416.29	1416.63	-0.12	-1	4246.87	4247.87	Specific	4	>sp|P01009|A1AT_HUMAN Alpha-1-antitrypsin OS=Homo sapiens GN=SERPINA1 PE=1 SV=3	48	QEHF3_00528_LR.22487.22487.3	92.5	controllerType=0 controllerNumber=1 scan=22487	high-energy collision-induced dissociation	7.2e-05	0	0	0.0048	0.00061	0	0	3.21	1679 | 471791
15	200	K.[+229.16293]TPLTAN[+2262.81431]ITK[+229.16293].S	K.TPLTANITK.S	NTerm(TMT6plex / 229.1629); N6(NGlycan / 2262.8143); K9(TMT6plex / 229.1629)	HexNAc(5)Hex(5)Fuc(1)NeuAc(1)	5.5e-08	699.8	261.8	261.8	3	1227.24	1227.24	6.23		3679.72	3679.7	Specific	6	>sp|P01877|IGHA2_HUMAN Ig alpha-2 chain C region OS=Homo sapiens GN=IGHA2 PE=1 SV=3	64	QEHF3_00528_LR.14154.14154.3	59.74	controllerType=0 controllerNumber=1 scan=14154	high-energy collision-induced dissociation	4.1e-09	0	0	4.4e-07	3e-08	0	0	7.26	1781 | 304887
61	485	R.[+229.16293]TAGWNIPMGLLFN[+2262.81431]QTGSC[+57.02146]K[+229.16293].F	R.TAGWNIPMGLLFNQTGSCK.F	NTerm(TMT6plex / 229.1629); N13(NGlycan / 2262.8143); K19(TMT6plex / 229.1629)	HexNAc(5)Hex(5)Fuc(1)NeuAc(1)	0.00053	231.9	127.9	6.7	4	1204.55	1204.79	7.21	-1	4815.18	4816.15	Specific	13	>sp|P02788|TRFL_HUMAN Lactotransferrin OS=Homo sapiens GN=LTF PE=1 SV=6	76	QEHF3_00528_LR.19176.19176.4	79.48	controllerType=0 controllerNumber=1 scan=19176	high-energy collision-induced dissociation	6.2e-05	0	0	0.00095	0.00013	0	0	3.27	3076 | 608326
1	43	R.[+229.16293]WFSAGLASN[+1971.71889]SSWLR.E	R.WFSAGLASNSSWLR.E	NTerm(TMT6plex / 229.1629); N9(NGlycan / 1971.7189)	HexNAc(5)Hex(5)Fuc(1)	6.4e-09	613.8	496.9	496.9	4	946.425	946.421	3.81		3782.68	3782.66	Specific	9	>sp|P41222|PTGDS_HUMAN Prostaglandin-H2 D-isomerase OS=Homo sapiens GN=PTGDS PE=1 SV=1	191	QEHF3_00528_LR.21397.21397.4	88.22	controllerType=0 controllerNumber=1 scan=21397	high-energy collision-induced dissociation	5.3e-10	0	0	5.1e-08	4.2e-09	0	0	8.19	94 | 392952
1	43	R.[+229.16293]WFSAGLASN[+1971.71889]SSWLR.E	R.WFSAGLASNSSWLR.E	NTerm(TMT6plex / 229.1629); N9(NGlycan / 1971.7189)	HexNAc(5)Hex(5)Fuc(1)	1.1e-07	580.6	386.4	386.4	3	1261.57	1261.56	5.28		3782.68	3782.66	Specific	9	>sp|P41222|PTGDS_HUMAN Prostaglandin-H2 D-isomerase OS=Homo sapiens GN=PTGDS PE=1 SV=1	191	QEHF3_00528_LR.21403.21403.3	88.24	controllerType=0 controllerNumber=1 scan=21403	high-energy collision-induced dissociation	7.8e-09	0	0	8.9e-07	6e-08	0	0	6.95	95 | 392992
1	67	K.[+229.16293]SVVAPATDGGLN[+1971.71889]LTSTFLR.K	K.SVVAPATDGGLNLTSTFLR.K	NTerm(TMT6plex / 229.1629); N12(NGlycan / 1971.7189)	HexNAc(5)Hex(5)Fuc(1)	9.4e-15	882	608	44.6	4	1030.49	1030.73	5.21	-1	4118.92	4119.91	Specific	12	>sp|P41222|PTGDS_HUMAN Prostaglandin-H2 D-isomerase OS=Homo sapiens GN=PTGDS PE=1 SV=1	191	QEHF3_00528_LR.20243.20243.4	83.68	controllerType=0 controllerNumber=1 scan=20243	high-energy collision-induced dissociation	1.9e-15	0	0	7.5e-14	1.6e-14	0	0	14.03	484 | 459114
1	67	K.[+229.16293]SVVAPATDGGLN[+1971.71889]LTSTFLR.K	K.SVVAPATDGGLNLTSTFLR.K	NTerm(TMT6plex / 229.1629); N12(NGlycan / 1971.7189)	HexNAc(5)Hex(5)Fuc(1)	2.2e-12	763.4	559.8	559.8	4	1030.99	1030.73	11.64	1	4120.96	4119.91	Specific	12	>sp|P41222|PTGDS_HUMAN Prostaglandin-H2 D-isomerase OS=Homo sapiens GN=PTGDS PE=1 SV=1	191	QEHF3_00528_LR.20391.20391.4	84.26	controllerType=0 controllerNumber=1 scan=20391	high-energy collision-induced dissociation	5.1e-13	0	0	1.7e-11	4e-12	0	0	11.67	485 | 460154
1	67	K.[+229.16293]SVVAPATDGGLN[+1971.71889]LTSTFLR.K	K.SVVAPATDGGLNLTSTFLR.K	NTerm(TMT6plex / 229.1629); N12(NGlycan / 1971.7189)	HexNAc(5)Hex(5)Fuc(1)	5.9e-10	690.1	511.2	511.2	3	1374.33	1373.97	12.99	1	4120.96	4119.91	Specific	12	>sp|P41222|PTGDS_HUMAN Prostaglandin-H2 D-isomerase OS=Homo sapiens GN=PTGDS PE=1 SV=1	191	QEHF3_00528_LR.20361.20361.3	84.14	controllerType=0 controllerNumber=1 scan=20361	high-energy collision-induced dissociation	7.7e-11	0	0	4.7e-09	6.2e-10	0	0	9.23	486 | 459914
1	67	K.[+229.16293]SVVAPATDGGLN[+1971.71889]LTSTFLR.K	K.SVVAPATDGGLNLTSTFLR.K	NTerm(TMT6plex / 229.1629); N12(NGlycan / 1971.7189)	HexNAc(5)Hex(5)Fuc(1)	2.8e-09	633.6	394.3	27.9	3	1373.65	1373.97	9.67	-1	4118.94	4119.91	Specific	12	>sp|P41222|PTGDS_HUMAN Prostaglandin-H2 D-isomerase OS=Homo sapiens GN=PTGDS PE=1 SV=1	191	QEHF3_00528_LR.20222.20222.3	83.59	controllerType=0 controllerNumber=1 scan=20222	high-energy collision-induced dissociation	2.7e-10	0	0	2.2e-08	2.2e-09	0	0	8.56	487 | 459034
1	67	K.[+229.16293]SVVAPATDGGLN[+1971.71889]LTSTFLR.K	K.SVVAPATDGGLNLTSTFLR.K	NTerm(TMT6plex / 229.1629); N12(NGlycan / 1971.7189)	HexNAc(5)Hex(5)Fuc(1)	8.9e-05	467.7	232.2	232.2	3	1374.33	1373.97	13.53	1	4120.96	4119.91	Specific	12	>sp|P41222|PTGDS_HUMAN Prostaglandin-H2 D-isomerase OS=Homo sapiens GN=PTGDS PE=1 SV=1	191	QEHF3_00528_LR.20398.20398.4	84.28	controllerType=0 controllerNumber=1 scan=20398	high-energy collision-induced dissociation	1.3e-05	0	0	0.00071	0.0001	0	0	4.05	488 | 460234
3	40	K.[+229.16293]TAVN[+1971.71889]C[+57.02146]SSDFDAC[+57.02146]LITK[+229.16293].A	K.TAVNCSSDFDACLITK.A	NTerm(TMT6plex / 229.1629); N4(NGlycan / 1971.7189); K16(TMT6plex / 229.1629)	HexNAc(5)Hex(5)Fuc(1)	4.7e-13	835.4	619.4	33.7	4	1058.48	1058.72	6.58	-1	4230.88	4231.85	Specific	4	>sp|P13987|CD59_HUMAN CD59 glycoprotein OS=Homo sapiens GN=CD59 PE=1 SV=1	135	QEHF3_00528_LR.16270.16270.4	68.06	controllerType=0 controllerNumber=1 scan=16270	high-energy collision-induced dissociation	1.1e-13	0	0	3.7e-12	9.1e-13	0	0	12.33	1212 | 442780
3	40	K.[+229.16293]TAVN[+1971.71889]C[+57.02146]SSDFDAC[+57.02146]LITK[+229.16293].A	K.TAVNCSSDFDACLITK.A	NTerm(TMT6plex / 229.1629); N4(NGlycan / 1971.7189); K16(TMT6plex / 229.1629)	HexNAc(5)Hex(5)Fuc(1)	2e-09	654.3	443.6	27.5	3	1411.29	1411.29	3.73		4231.87	4231.85	Specific	4	>sp|P13987|CD59_HUMAN CD59 glycoprotein OS=Homo sapiens GN=CD59 PE=1 SV=1	135	QEHF3_00528_LR.16280.16280.3	68.1	controllerType=0 controllerNumber=1 scan=16280	high-energy collision-induced dissociation	2e-10	0	0	1.6e-08	1.6e-09	0	0	8.69	1213 | 442860
15	200	K.[+229.16293]TPLTAN[+1971.71889]ITK[+229.16293].S	K.TPLTANITK.S	NTerm(TMT6plex / 229.1629); N6(NGlycan / 1971.7189); K9(TMT6plex / 229.1629)	HexNAc(5)Hex(5)Fuc(1)	2.4e-08	688.8	294.2	294.2	4	847.91	847.906	4.98		3388.62	3388.6	Specific	6	>sp|P01877|IGHA2_HUMAN Ig alpha-2 chain C region OS=Homo sapiens GN=IGHA2 PE=1 SV=3	64	QEHF3_00528_LR.13399.13399.4	56.77	controllerType=0 controllerNumber=1 scan=13399	high-energy collision-induced dissociation	2.2e-09	0	0	1.9e-07	1.6e-08	0	0	7.62	1784 | 303793
1	67	K.[+229.16293]SVVAPATDGGLN[+1825.66098]LTSTFLR.K	K.SVVAPATDGGLNLTSTFLR.K	NTerm(TMT6plex / 229.1629); N12(NGlycan / 1825.661)	HexNAc(5)Hex(5)	1.9e-11	711.6	547.9	547.9	4	994.231	994.217	14.4		3973.9	3973.85	Specific	12	>sp|P41222|PTGDS_HUMAN Prostaglandin-H2 D-isomerase OS=Homo sapiens GN=PTGDS PE=1 SV=1	191	QEHF3_00528_LR.20322.20322.4	83.98	controllerType=0 controllerNumber=1 scan=20322	high-energy collision-induced dissociation	3.3e-12	0	0	1.5e-10	2.6e-11	0	0	10.71	519 | 389635
3	40	K.[+229.16293]TAVN[+1825.66098]C[+57.02146]SSDFDAC[+57.02146]LITK[+229.16293].A	K.TAVNCSSDFDACLITK.A	NTerm(TMT6plex / 229.1629); N4(NGlycan / 1825.661); K16(TMT6plex / 229.1629)	HexNAc(5)Hex(5)	9.4e-11	726.2	538.5	538.5	4	1022.22	1022.2	10.79		4085.84	4085.8	Specific	4	>sp|P13987|CD59_HUMAN CD59 glycoprotein OS=Homo sapiens GN=CD59 PE=1 SV=1	135	QEHF3_00528_LR.16374.16374.4	68.47	controllerType=0 controllerNumber=1 scan=16374	high-energy collision-induced dissociation	9.7e-12	0	0	7.5e-10	7.3e-11	0	0	10.03	1221 | 443340
3	40	K.[+229.16293]TAVN[+1825.66098]C[+57.02146]SSDFDAC[+57.02146]LITK[+229.16293].A	K.TAVNCSSDFDACLITK.A	NTerm(TMT6plex / 229.1629); N4(NGlycan / 1825.661); K16(TMT6plex / 229.1629)	HexNAc(5)Hex(5)	4.6e-05	522.8	368.1	368.1	3	1362.62	1362.6	14.3		4085.85	4085.8	Specific	4	>sp|P13987|CD59_HUMAN CD59 glycoprotein OS=Homo sapiens GN=CD59 PE=1 SV=1	135	QEHF3_00528_LR.16340.16340.3	68.33	controllerType=0 controllerNumber=1 scan=16340	high-energy collision-induced dissociation	5.9e-06	0	0	0.00036	4.7e-05	0	0	4.34	1222 | 443140
5	247	R.[+229.16293]YFYN[+2277.78882]GTSMAC[+57.02146]ETFQYGGC[+57.02146]MGNGNNFVTEK[+229.16293].E	R.YFYNGTSMACETFQYGGCMGNGNNFVTEK.E	NTerm(TMT6plex / 229.1629); N4(NGlycan / 2277.7888); K29(TMT6plex / 229.1629)	HexNAc(5)Hex(4)NeuGc(2)	8.8e-06	245.6	237.3	237.3	6	1014.59	1014.75	4.56	-1	6082.49	6083.47	Specific	4	>sp|P02760|AMBP_HUMAN Protein AMBP OS=Homo sapiens GN=AMBP PE=1 SV=1	72	QEHF3_00528_LR.17741.17741.6	73.84	controllerType=0 controllerNumber=1 scan=17741	high-energy collision-induced dissociation	6.5e-07	0	0	7e-05	5.3e-06	0	0	5.05	1364 | 853486
5	247	R.[+229.16293]YFYN[+2277.78882]GTSMAC[+57.02146]ETFQYGGC[+57.02146]MGNGNNFVTEK[+229.16293].E	R.YFYNGTSMACETFQYGGCMGNGNNFVTEK.E	NTerm(TMT6plex / 229.1629); N4(NGlycan / 2277.7888); K29(TMT6plex / 229.1629)	HexNAc(5)Hex(4)NeuGc(2)	1.5e-05	235.6	234.4	234.4	4	1521.38	1521.62	5.14	-1	6082.5	6083.47	Specific	4	>sp|P02760|AMBP_HUMAN Protein AMBP OS=Homo sapiens GN=AMBP PE=1 SV=1	72	QEHF3_00528_LR.18956.18956.4	78.61	controllerType=0 controllerNumber=1 scan=18956	high-energy collision-induced dissociation	1.4e-06	0	0	0.00012	1.2e-05	0	0	4.83	1365 | 862526
1	43	R.[+229.16293]WFSAGLASN[+1970.69849]SSWLREK.K	R.WFSAGLASNSSWLREK.K	NTerm(TMT6plex / 229.1629); N9(NGlycan / 1970.6985)	HexNAc(5)Hex(4)NeuGc(1)	0.0004	354.6	281.3	10.1	3	1347.25	1346.93	-10.86	1	4039.74	4038.78	Specific	9	>sp|P41222|PTGDS_HUMAN Prostaglandin-H2 D-isomerase OS=Homo sapiens GN=PTGDS PE=1 SV=1	191	QEHF3_00528_LR.23455.23455.3	96.29	controllerType=0 controllerNumber=1 scan=23455	high-energy collision-induced dissociation	5e-05	0	0	0.0032	0.00042	0	0	3.39	72 | 477486
2	499	R.[+229.16293]FALLMTNC[+57.02146]YATPSSN[+1970.69849]ATDPLK[+229.16293].Y	R.FALLMTNCYATPSSNATDPLK.Y	NTerm(TMT6plex / 229.1629); N15(NGlycan / 1970.6985); K21(TMT6plex / 229.1629)	HexNAc(5)Hex(4)NeuGc(1)	0.00022	287.7	174.4	174.4	4	1186.53	1186.79	-2.73	-1	4743.11	4744.13	Specific	15	>sp|P07911|UROM_HUMAN Uromodulin OS=Homo sapiens GN=UMOD PE=1 SV=1	102	QEHF3_00528_LR.22695.22695.4	93.32	controllerType=0 controllerNumber=1 scan=22695	high-energy collision-induced dissociation	3.1e-05	0	0	0.0017	0.00025	0	0	3.67	1035 | 633550
5	247	R.[+229.16293]YFYN[+1970.69849]GTSMAC[+57.02146]ETFQYGGC[+57.02146]MGNGNNFVTEK[+229.16293].E	R.YFYNGTSMACETFQYGGCMGNGNNFVTEK.E	NTerm(TMT6plex / 229.1629); N4(NGlycan / 1970.6985); K29(TMT6plex / 229.1629)	HexNAc(5)Hex(4)NeuGc(1)	1.8e-05	320.8	305.4	0.9	4	1444.85	1444.85	-0.24		5776.38	5776.38	Specific	4	>sp|P02760|AMBP_HUMAN Protein AMBP OS=Homo sapiens GN=AMBP PE=1 SV=1	72	QEHF3_00528_LR.18820.18820.4	78.08	controllerType=0 controllerNumber=1 scan=18820	high-energy collision-induced dissociation	2.2e-06	0	0	0.00015	1.8e-05	0	0	4.73	1461 | 768006
5	247	R.[+229.16293]YFYN[+1970.69849]GTSMAC[+57.02146]ETFQYGGC[+57.02146]MGNGNNFVTEK[+229.16293].E	R.YFYNGTSMACETFQYGGCMGNGNNFVTEK.E	NTerm(TMT6plex / 229.1629); N4(NGlycan / 1970.6985); K29(TMT6plex / 229.1629)	HexNAc(5)Hex(4)NeuGc(1)	0.0011	214.3	206.8	6.5	6	963.575	963.569	5.72		5776.41	5776.38	Specific	4	>sp|P02760|AMBP_HUMAN Protein AMBP OS=Homo sapiens GN=AMBP PE=1 SV=1	72	QEHF3_00528_LR.18885.18885.6	78.33	controllerType=0 controllerNumber=1 scan=18885	high-energy collision-induced dissociation	0.00014	0	0	0.0089	0.0012	0	0	2.95	1462 | 768286
5	247	R.[+229.16293]YFYN[+1970.69849]GTSMAC[+57.02146]ETFQYGGC[+57.02146]MGNGNNFVTEK[+229.16293].E	R.YFYNGTSMACETFQYGGCMGNGNNFVTEK.E	NTerm(TMT6plex / 229.1629); N4(NGlycan / 1970.6985); K29(TMT6plex / 229.1629)	HexNAc(5)Hex(4)NeuGc(1)	0.0015	177.9	154.2	0.9	4	1445.1	1444.85	1.13	1	5777.39	5776.38	Specific	4	>sp|P02760|AMBP_HUMAN Protein AMBP OS=Homo sapiens GN=AMBP PE=1 SV=1	72	QEHF3_00528_LR.18952.18952.4	78.59	controllerType=0 controllerNumber=1 scan=18952	high-energy collision-induced dissociation	0.00019	0	0	0.012	0.0016	0.0009	0	2.81	1463 | 768646
1	67	K.[+229.16293]SVVAPATDGGLN[+2245.79899]LTSTFLR.K	K.SVVAPATDGGLNLTSTFLR.K	NTerm(TMT6plex / 229.1629); N12(NGlycan / 2245.799)	HexNAc(5)Hex(4)NeuAc(2)	1.1e-10	668.6	452.1	452.1	4	1099.01	1099.25	6.21	-1	4393.01	4393.99	Specific	12	>sp|P41222|PTGDS_HUMAN Prostaglandin-H2 D-isomerase OS=Homo sapiens GN=PTGDS PE=1 SV=1	191	QEHF3_00528_LR.20265.20265.4	83.76	controllerType=0 controllerNumber=1 scan=20265	high-energy collision-induced dissociation	1.2e-11	0	0	8.5e-10	9.1e-11	0	0	9.97	387 | 539224
1	67	K.[+229.16293]SVVAPATDGGLN[+2245.79899]LTSTFLR.K	K.SVVAPATDGGLNLTSTFLR.K	NTerm(TMT6plex / 229.1629); N12(NGlycan / 2245.799)	HexNAc(5)Hex(4)NeuAc(2)	1.8e-05	413.7	249.1	249.1	4	1099.01	1099.25	4.1	-1	4393	4393.99	Specific	12	>sp|P41222|PTGDS_HUMAN Prostaglandin-H2 D-isomerase OS=Homo sapiens GN=PTGDS PE=1 SV=1	191	QEHF3_00528_LR.21343.21343.4	88	controllerType=0 controllerNumber=1 scan=21343	high-energy collision-induced dissociation	2e-06	0	0	0.00014	1.6e-05	0	0	4.75	388 | 544704
2	499	R.[+229.16293]FALLMTNC[+57.02146]YATPSSN[+2245.79899]ATDPLK[+229.16293].Y	R.FALLMTNCYATPSSNATDPLK.Y	NTerm(TMT6plex / 229.1629); N15(NGlycan / 2245.799); K21(TMT6plex / 229.1629)	HexNAc(5)Hex(4)NeuAc(2)	1.5e-06	423.1	394.2	209.6	4	1255.31	1255.56	-5.42	-1	5018.2	5019.23	Specific	15	>sp|P07911|UROM_HUMAN Uromodulin OS=Homo sapiens GN=UMOD PE=1 SV=1	102	QEHF3_00528_LR.21258.21258.4	87.67	controllerType=0 controllerNumber=1 scan=21258	high-energy collision-induced dissociation	1.3e-07	0	0	1.2e-05	1.1e-06	0	0	5.84	979 | 700686
2	499	R.[+229.16293]FALLMTNC[+57.02146]YATPSSN[+2245.79899]ATDPLK[+229.16293].Y	R.FALLMTNCYATPSSNATDPLK.Y	NTerm(TMT6plex / 229.1629); N15(NGlycan / 2245.799); K21(TMT6plex / 229.1629)	HexNAc(5)Hex(4)NeuAc(2)	8.6e-05	230.7	197.4	8	4	1255.55	1255.56	-8.91		5019.18	5019.23	Specific	15	>sp|P07911|UROM_HUMAN Uromodulin OS=Homo sapiens GN=UMOD PE=1 SV=1	102	QEHF3_00528_LR.21846.21846.4	89.98	controllerType=0 controllerNumber=1 scan=21846	high-energy collision-induced dissociation	1.2e-05	0	0	0.00068	9.8e-05	0	0	4.07	980 | 704886
1	67	K.[+229.16293]SVVAPATDGGLN[+2261.79390]LTSTFLR.K	K.SVVAPATDGGLNLTSTFLR.K	NTerm(TMT6plex / 229.1629); N12(NGlycan / 2261.7939)	HexNAc(5)Hex(4)NeuAc(1)NeuGc(1)	1.1e-11	712	509.9	509.9	4	1103.02	1103.25	15.43	-1	4409.04	4409.98	Specific	12	>sp|P41222|PTGDS_HUMAN Prostaglandin-H2 D-isomerase OS=Homo sapiens GN=PTGDS PE=1 SV=1	191	QEHF3_00528_LR.20262.20262.4	83.75	controllerType=0 controllerNumber=1 scan=20262	high-energy collision-induced dissociation	2.2e-12	0	0	9e-11	1.7e-11	0	0	10.95	383 | 539184
1	67	K.[+229.16293]SVVAPATDGGLN[+2261.79390]LTSTFLR.K	K.SVVAPATDGGLNLTSTFLR.K	NTerm(TMT6plex / 229.1629); N12(NGlycan / 2261.7939)	HexNAc(5)Hex(4)NeuAc(1)NeuGc(1)	5e-05	274.4	186	186	4	1103	1103.25	4.47	-1	4409	4409.98	Specific	12	>sp|P41222|PTGDS_HUMAN Prostaglandin-H2 D-isomerase OS=Homo sapiens GN=PTGDS PE=1 SV=1	191	QEHF3_00528_LR.19139.19139.4	79.33	controllerType=0 controllerNumber=1 scan=19139	high-energy collision-induced dissociation	6.5e-06	0	0	0.00039	5.3e-05	0	0	4.31	384 | 533104
2	499	R.[+229.16293]FALLMTNC[+57.02146]YATPSSN[+2261.79390]ATDPLK[+229.16293].Y	R.FALLMTNCYATPSSNATDPLK.Y	NTerm(TMT6plex / 229.1629); N15(NGlycan / 2261.7939); K21(TMT6plex / 229.1629)	HexNAc(5)Hex(4)NeuAc(1)NeuGc(1)	0.0018	201.4	176	176	4	1259.31	1259.56	1.42	-1	5034.23	5035.22	Specific	15	>sp|P07911|UROM_HUMAN Uromodulin OS=Homo sapiens GN=UMOD PE=1 SV=1	102	QEHF3_00528_LR.21847.21847.4	89.99	controllerType=0 controllerNumber=1 scan=21847	high-energy collision-induced dissociation	0.00021	0	0	0.014	0.0036	0.0035	0.0059	2.76	974 | 704926
4	145	K.[+229.16293]VC[+57.02146]QDC[+57.02146]PLLAPLN[+2261.79390]DTR.V	K.VCQDCPLLAPLNDTR.V	NTerm(TMT6plex / 229.1629); N12(NGlycan / 2261.7939)	HexNAc(5)Hex(4)NeuAc(1)NeuGc(1)	0.0012	313.6	151.8	3.7	3	1421.61	1421.61	1.49		4262.81	4262.8	Specific	12	>sp|P02765|FETUA_HUMAN Alpha-2-HS-glycoprotein OS=Homo sapiens GN=AHSG PE=1 SV=1	74	QEHF3_00528_LR.18901.18901.3	78.39	controllerType=0 controllerNumber=1 scan=18901	high-energy collision-induced dissociation	0.00015	0	0	0.0096	0.0013	0	0	2.91	1245 | 453034
4	166	K.[+229.16293]AALAAFNAQNN[+2261.79390]GSNFQLEEISR.A	K.AALAAFNAQNNGSNFQLEEISR.A	NTerm(TMT6plex / 229.1629); N11(NGlycan / 2261.7939)	HexNAc(5)Hex(4)NeuAc(1)NeuGc(1)	4e-10	671.3	525.8	525.8	4	1214.53	1214.78	-1.37	-1	4855.1	4856.11	Specific	11	>sp|P02765|FETUA_HUMAN Alpha-2-HS-glycoprotein OS=Homo sapiens GN=AHSG PE=1 SV=1	74	QEHF3_00528_LR.20440.20440.4	84.45	controllerType=0 controllerNumber=1 scan=20440	high-energy collision-induced dissociation	4.2e-11	0	0	3.2e-09	3.5e-10	0	0	9.4	1280 | 616910
4	166	K.[+229.16293]AALAAFNAQNN[+2261.79390]GSNFQLEEISR.A	K.AALAAFNAQNNGSNFQLEEISR.A	NTerm(TMT6plex / 229.1629); N11(NGlycan / 2261.7939)	HexNAc(5)Hex(4)NeuAc(1)NeuGc(1)	8e-07	571.3	454.2	454.2	4	1214.53	1214.78	-3.38	-1	4855.09	4856.11	Specific	11	>sp|P02765|FETUA_HUMAN Alpha-2-HS-glycoprotein OS=Homo sapiens GN=AHSG PE=1 SV=1	74	QEHF3_00528_LR.20452.20452.4	84.5	controllerType=0 controllerNumber=1 scan=20452	high-energy collision-induced dissociation	6.2e-08	0	0	6.3e-06	5e-07	0	0	6.1	1281 | 617070
5	247	R.[+229.16293]YFYN[+2261.79390]GTSMAC[+57.02146]ETFQYGGC[+57.02146]MGNGNNFVTEK[+229.16293].E	R.YFYNGTSMACETFQYGGCMGNGNNFVTEK.E	NTerm(TMT6plex / 229.1629); N4(NGlycan / 2261.7939); K29(TMT6plex / 229.1629)	HexNAc(5)Hex(4)NeuAc(1)NeuGc(1)	2.3e-07	509.1	509.1	0.9	4	1517.88	1517.62	5.06	1	6068.51	6067.47	Specific	4	>sp|P02760|AMBP_HUMAN Protein AMBP OS=Homo sapiens GN=AMBP PE=1 SV=1	72	QEHF3_00528_LR.19749.19749.4	81.73	controllerType=0 controllerNumber=1 scan=19749	high-energy collision-induced dissociation	1.5e-08	0	0	1.8e-06	1.2e-07	0	0	6.64	1377 | 866446
5	247	R.[+229.16293]YFYN[+2261.79390]GTSMAC[+57.02146]ETFQYGGC[+57.02146]MGNGNNFVTEK[+229.16293].E	R.YFYNGTSMACETFQYGGCMGNGNNFVTEK.E	NTerm(TMT6plex / 229.1629); N4(NGlycan / 2261.7939); K29(TMT6plex / 229.1629)	HexNAc(5)Hex(4)NeuAc(1)NeuGc(1)	7.7e-07	433.4	433.2	0.9	4	1517.88	1517.62	1.44	1	6068.49	6067.47	Specific	4	>sp|P02760|AMBP_HUMAN Protein AMBP OS=Homo sapiens GN=AMBP PE=1 SV=1	72	QEHF3_00528_LR.20040.20040.4	82.88	controllerType=0 controllerNumber=1 scan=20040	high-energy collision-induced dissociation	6e-08	0	0	6.1e-06	4.9e-07	0	0	6.11	1378 | 867926
5	247	R.[+229.16293]YFYN[+2261.79390]GTSMAC[+57.02146]ETFQYGGC[+57.02146]MGNGNNFVTEK[+229.16293].E	R.YFYNGTSMACETFQYGGCMGNGNNFVTEK.E	NTerm(TMT6plex / 229.1629); N4(NGlycan / 2261.7939); K29(TMT6plex / 229.1629)	HexNAc(5)Hex(4)NeuAc(1)NeuGc(1)	7.4e-07	426.9	349.3	349.3	6	1011.92	1012.09	5.82	-1	6066.51	6067.47	Specific	4	>sp|P02760|AMBP_HUMAN Protein AMBP OS=Homo sapiens GN=AMBP PE=1 SV=1	72	QEHF3_00528_LR.19718.19718.6	81.61	controllerType=0 controllerNumber=1 scan=19718	high-energy collision-induced dissociation	5.6e-08	0	0	5.9e-06	4.6e-07	0	0	6.13	1379 | 866286
5	247	R.[+229.16293]YFYN[+2261.79390]GTSMAC[+57.02146]ETFQYGGC[+57.02146]MGNGNNFVTEK[+229.16293].E	R.YFYNGTSMACETFQYGGCMGNGNNFVTEK.E	NTerm(TMT6plex / 229.1629); N4(NGlycan / 2261.7939); K29(TMT6plex / 229.1629)	HexNAc(5)Hex(4)NeuAc(1)NeuGc(1)	3.3e-06	327.9	315.3	35.2	6	1012.25	1012.09	-0.13	1	6068.48	6067.47	Specific	4	>sp|P02760|AMBP_HUMAN Protein AMBP OS=Homo sapiens GN=AMBP PE=1 SV=1	72	QEHF3_00528_LR.19983.19983.6	82.65	controllerType=0 controllerNumber=1 scan=19983	high-energy collision-induced dissociation	2.3e-07	0	0	2.6e-05	1.9e-06	0	0	5.48	1380 | 867646
5	247	R.[+229.16293]YFYN[+2261.79390]GTSMAC[+57.02146]ETFQYGGC[+57.02146]MGNGNNFVTEK[+229.16293].E	R.YFYNGTSMACETFQYGGCMGNGNNFVTEK.E	NTerm(TMT6plex / 229.1629); N4(NGlycan / 2261.7939); K29(TMT6plex / 229.1629)	HexNAc(5)Hex(4)NeuAc(1)NeuGc(1)	3.4e-05	279.6	277.3	0.9	4	1517.88	1517.62	1.36	1	6068.48	6067.47	Specific	4	>sp|P02760|AMBP_HUMAN Protein AMBP OS=Homo sapiens GN=AMBP PE=1 SV=1	72	QEHF3_00528_LR.18877.18877.4	78.3	controllerType=0 controllerNumber=1 scan=18877	high-energy collision-induced dissociation	4.5e-06	0	0	0.00027	3.6e-05	0	0	4.47	1381 | 862046
5	247	R.[+229.16293]YFYN[+2261.79390]GTSMAC[+57.02146]ETFQYGGC[+57.02146]MGNGNNFVTEK[+229.16293].E	R.YFYNGTSMACETFQYGGCMGNGNNFVTEK.E	NTerm(TMT6plex / 229.1629); N4(NGlycan / 2261.7939); K29(TMT6plex / 229.1629)	HexNAc(5)Hex(4)NeuAc(1)NeuGc(1)	3e-06	267.2	234.7	234.7	6	1011.92	1012.09	4.49	-1	6066.5	6067.47	Specific	4	>sp|P02760|AMBP_HUMAN Protein AMBP OS=Homo sapiens GN=AMBP PE=1 SV=1	72	QEHF3_00528_LR.18888.18888.6	78.34	controllerType=0 controllerNumber=1 scan=18888	high-energy collision-induced dissociation	2.1e-07	0	0	2.4e-05	1.7e-06	0	0	5.52	1382 | 862086
5	247	R.[+229.16293]YFYN[+2261.79390]GTSMAC[+57.02146]ETFQYGGC[+57.02146]MGNGNNFVTEK[+229.16293].E	R.YFYNGTSMACETFQYGGCMGNGNNFVTEK.E	NTerm(TMT6plex / 229.1629); N4(NGlycan / 2261.7939); K29(TMT6plex / 229.1629)	HexNAc(5)Hex(4)NeuAc(1)NeuGc(1)	0.00068	218.2	218.2	0.9	4	1517.88	1517.62	3.13	1	6068.5	6067.47	Specific	4	>sp|P02760|AMBP_HUMAN Protein AMBP OS=Homo sapiens GN=AMBP PE=1 SV=1	72	QEHF3_00528_LR.19245.19245.4	79.75	controllerType=0 controllerNumber=1 scan=19245	high-energy collision-induced dissociation	7.8e-05	0	0	0.0054	0.00065	0	0	3.17	1383 | 864166
5	247	R.[+229.16293]YFYN[+2261.79390]GTSMAC[+57.02146]ETFQYGGC[+57.02146]MGNGNNFVTEK[+229.16293].E	R.YFYNGTSMACETFQYGGCMGNGNNFVTEK.E	NTerm(TMT6plex / 229.1629); N4(NGlycan / 2261.7939); K29(TMT6plex / 229.1629)	HexNAc(5)Hex(4)NeuAc(1)NeuGc(1)	0.00063	199	187.4	6.5	6	1012.26	1012.09	5.6	1	6068.51	6067.47	Specific	4	>sp|P02760|AMBP_HUMAN Protein AMBP OS=Homo sapiens GN=AMBP PE=1 SV=1	72	QEHF3_00528_LR.19156.19156.2	79.4	controllerType=0 controllerNumber=1 scan=19156	high-energy collision-induced dissociation	7.4e-05	0	0	0.0049	0.00062	0	0	3.2	1384 | 863566
5	247	R.[+229.16293]YFYN[+2261.79390]GTSMAC[+57.02146]ETFQYGGC[+57.02146]MGNGNNFVTEK[+229.16293].E	R.YFYNGTSMACETFQYGGCMGNGNNFVTEK.E	NTerm(TMT6plex / 229.1629); N4(NGlycan / 2261.7939); K29(TMT6plex / 229.1629)	HexNAc(5)Hex(4)NeuAc(1)NeuGc(1)	0.00091	193.4	185.8	12.7	7	867.65	867.645	4.97		6067.5	6067.47	Specific	4	>sp|P02760|AMBP_HUMAN Protein AMBP OS=Homo sapiens GN=AMBP PE=1 SV=1	72	QEHF3_00528_LR.19735.19735.7	81.68	controllerType=0 controllerNumber=1 scan=19735	high-energy collision-induced dissociation	0.00011	0	0	0.0072	0.00088	0	0	3.04	1385 | 866366
5	247	R.[+229.16293]YFYN[+2261.79390]GTSMAC[+57.02146]ETFQYGGC[+57.02146]MGNGNNFVTEK[+229.16293].E	R.YFYNGTSMACETFQYGGCMGNGNNFVTEK.E	NTerm(TMT6plex / 229.1629); N4(NGlycan / 2261.7939); K29(TMT6plex / 229.1629)	HexNAc(5)Hex(4)NeuAc(1)NeuGc(1)	0.0012	186.2	157.9	8.4	6	1012.09	1012.09	6.5		6067.51	6067.47	Specific	4	>sp|P02760|AMBP_HUMAN Protein AMBP OS=Homo sapiens GN=AMBP PE=1 SV=1	72	QEHF3_00528_LR.19168.19168.6	79.45	controllerType=0 controllerNumber=1 scan=19168	high-energy collision-induced dissociation	0.00015	0	0	0.0095	0.0012	0	0	2.92	1386 | 863606
5	247	R.[+229.16293]YFYN[+2261.79390]GTSMAC[+57.02146]ETFQYGGC[+57.02146]MGNGNNFVTEK[+229.16293].E	R.YFYNGTSMACETFQYGGCMGNGNNFVTEK.E	NTerm(TMT6plex / 229.1629); N4(NGlycan / 2261.7939); K29(TMT6plex / 229.1629)	HexNAc(5)Hex(4)NeuAc(1)NeuGc(1)	0.0012	184.2	172.1	0.9	4	1517.89	1517.62	9.25	1	6068.53	6067.47	Specific	4	>sp|P02760|AMBP_HUMAN Protein AMBP OS=Homo sapiens GN=AMBP PE=1 SV=1	72	QEHF3_00528_LR.19099.19099.4	79.17	controllerType=0 controllerNumber=1 scan=19099	high-energy collision-induced dissociation	0.00015	0	0	0.0092	0.0012	0	0	2.93	1387 | 863166
7	421	K.[+229.16293]C[+57.02146]GLVPVLAENYN[+2261.79390]K[+229.16293].S	K.CGLVPVLAENYNK.S	NTerm(TMT6plex / 229.1629); N12(NGlycan / 2261.7939); K13(TMT6plex / 229.1629)	HexNAc(5)Hex(4)NeuAc(1)NeuGc(1)	0.0012	224.4	64.7	64.7	4	1049.71	1049.97	-9.52	-1	4195.83	4196.87	Specific	12	>sp|TRFE_HUMAN|(Common contaminant protein)	436	QEHF3_00528_LR.19808.19808.4	81.96	controllerType=0 controllerNumber=1 scan=19808	high-energy collision-induced dissociation	0.00015	0	0	0.0096	0.0013	0	0	2.92	1543 | 457075
8	50	R.[+229.16293]C[+57.02146]SDGWSFDATTLDDN[+2261.79390]GTMLFFK[+229.16293].G	R.CSDGWSFDATTLDDNGTMLFFK.G	NTerm(TMT6plex / 229.1629); N15(NGlycan / 2261.7939); K22(TMT6plex / 229.1629)	HexNAc(5)Hex(4)NeuAc(1)NeuGc(1)	0.00023	265	140.1	140.1	4	1312.56	1312.8	4.33	-1	5247.21	5248.19	Specific	15	>sp|P02790|HEMO_HUMAN Hemopexin OS=Homo sapiens GN=HPX PE=1 SV=2	77	QEHF3_00528_LR.22341.22341.4	91.93	controllerType=0 controllerNumber=1 scan=22341	high-energy collision-induced dissociation	3.2e-05	0	0	0.0018	0.00027	0	0	3.64	1576 | 709446
13	136	R.[+229.16293]YPHK[+229.16293]PEIN[+2261.79390]STTHPGADLQENFC[+57.02146]R.N	R.YPHKPEINSTTHPGADLQENFCR.N	NTerm(TMT6plex / 229.1629); K4(TMT6plex / 229.1629); N8(NGlycan / 2261.7939)	HexNAc(5)Hex(4)NeuAc(1)NeuGc(1)	0.00084	227.6	160.7	160.7	5	1086.87	1087.08	-6.74	-1	5430.34	5431.38	Specific	8	>sp|P00734|THRB_HUMAN Prothrombin OS=Homo sapiens GN=F2 PE=1 SV=2	42	QEHF3_00528_LR.14595.14595.6	61.48	controllerType=0 controllerNumber=1 scan=14595	high-energy collision-induced dissociation	0.0001	0	0	0.0066	0.00082	0	0	3.08	1748 | 745326
15	200	K.[+229.16293]TPLTAN[+2261.79390]ITK[+229.16293].S	K.TPLTANITK.S	NTerm(TMT6plex / 229.1629); N6(NGlycan / 2261.7939); K9(TMT6plex / 229.1629)	HexNAc(5)Hex(4)NeuAc(1)NeuGc(1)	2.8e-08	679.6	279.1	279.1	4	920.434	920.425	9.97		3678.71	3678.68	Specific	6	>sp|P01877|IGHA2_HUMAN Ig alpha-2 chain C region OS=Homo sapiens GN=IGHA2 PE=1 SV=3	64	QEHF3_00528_LR.14116.14116.4	59.59	controllerType=0 controllerNumber=1 scan=14116	high-energy collision-induced dissociation	2.6e-09	0	0	2.2e-07	1.8e-08	0	0	7.55	1782 | 304727
1	43	R.[+229.16293]WFSAGLASN[+1954.70357]SSWLREK.K	R.WFSAGLASNSSWLREK.K	NTerm(TMT6plex / 229.1629); N9(NGlycan / 1954.7036)	HexNAc(5)Hex(4)NeuAc(1)	0.00018	393.4	303.4	303.4	3	1341.58	1341.6	-16.77		4022.72	4022.78	Specific	9	>sp|P41222|PTGDS_HUMAN Prostaglandin-H2 D-isomerase OS=Homo sapiens GN=PTGDS PE=1 SV=1	191	QEHF3_00528_LR.23401.23401.3	96.08	controllerType=0 controllerNumber=1 scan=23401	high-energy collision-induced dissociation	2.6e-05	0	0	0.0014	0.00022	0	0	3.74	77 | 397958
1	43	R.[+229.16293]WFSAGLASN[+1954.70357]SSWLREK.K	R.WFSAGLASNSSWLREK.K	NTerm(TMT6plex / 229.1629); N9(NGlycan / 1954.7036)	HexNAc(5)Hex(4)NeuAc(1)	0.00019	386.6	295.2	295.2	4	1006.43	1006.45	-17.03		4022.72	4022.78	Specific	9	>sp|P41222|PTGDS_HUMAN Prostaglandin-H2 D-isomerase OS=Homo sapiens GN=PTGDS PE=1 SV=1	191	QEHF3_00528_LR.23454.23454.4	96.29	controllerType=0 controllerNumber=1 scan=23454	high-energy collision-induced dissociation	2.7e-05	0	0	0.0015	0.00023	0	0	3.71	78 | 398478
1	67	K.[+229.16293]SVVAPATDGGLN[+2246.81939]LTSTFLR.K	K.SVVAPATDGGLNLTSTFLR.K	NTerm(TMT6plex / 229.1629); N12(NGlycan / 2246.8194)	HexNAc(5)Hex(4)Fuc(2)NeuAc(1)	2.1e-12	762.1	483.1	63.2	3	1465.35	1465.67	4.67	-1	4394.02	4395.01	Specific	12	>sp|P41222|PTGDS_HUMAN Prostaglandin-H2 D-isomerase OS=Homo sapiens GN=PTGDS PE=1 SV=1	191	QEHF3_00528_LR.21174.21174.3	87.34	controllerType=0 controllerNumber=1 scan=21174	high-energy collision-induced dissociation	4.9e-13	0	0	1.7e-11	3.9e-12	0	0	11.67	385 | 543184
1	67	K.[+229.16293]SVVAPATDGGLN[+2246.81939]LTSTFLR.K	K.SVVAPATDGGLNLTSTFLR.K	NTerm(TMT6plex / 229.1629); N12(NGlycan / 2246.8194)	HexNAc(5)Hex(4)Fuc(2)NeuAc(1)	1.2e-11	722.6	515.6	42.3	4	1099.27	1099.51	9.13	-1	4394.04	4395.01	Specific	12	>sp|P41222|PTGDS_HUMAN Prostaglandin-H2 D-isomerase OS=Homo sapiens GN=PTGDS PE=1 SV=1	191	QEHF3_00528_LR.21173.21173.4	87.34	controllerType=0 controllerNumber=1 scan=21173	high-energy collision-induced dissociation	2.6e-12	0	0	9.8e-11	2.1e-11	0	0	10.91	386 | 543104
2	223	R.[+229.16293]C[+57.02146]NTAAPM[+15.99492]WLN[+2246.81939]GTHPSSDEGIVSR.K	R.CNTAAPMWLNGTHPSSDEGIVSR.K	NTerm(TMT6plex / 229.1629); M7(Oxidation / 15.9949); N10(NGlycan / 2246.8194)	HexNAc(5)Hex(4)Fuc(2)NeuAc(1)	0.00078	262.1	185.4	1.2	4	1248.78	1248.78	0.08		4992.11	4992.11	Specific	10	>sp|P07911|UROM_HUMAN Uromodulin OS=Homo sapiens GN=UMOD PE=1 SV=1	102	QEHF3_00528_LR.15095.15095.4	63.44	controllerType=0 controllerNumber=1 scan=15095	high-energy collision-induced dissociation	9.6e-05	0	0	0.0062	0.00078	0	0	3.11	546 | 593446
4	145	K.[+229.16293]VC[+57.02146]QDC[+57.02146]PLLAPLN[+2246.81939]DTR.V	K.VCQDCPLLAPLNDTR.V	NTerm(TMT6plex / 229.1629); N12(NGlycan / 2246.8194)	HexNAc(5)Hex(4)Fuc(2)NeuAc(1)	0.00081	310.6	169.6	169.6	3	1416.94	1416.61	-8.63	1	4248.8	4247.83	Specific	12	>sp|P02765|FETUA_HUMAN Alpha-2-HS-glycoprotein OS=Homo sapiens GN=AHSG PE=1 SV=1	74	QEHF3_00528_LR.18742.18742.3	77.77	controllerType=0 controllerNumber=1 scan=18742	high-energy collision-induced dissociation	0.0001	0	0	0.0064	0.0008	0	0	3.09	1247 | 452034
8	50	R.[+229.16293]C[+57.02146]SDGWSFDATTLDDN[+2246.81939]GTMLFFK[+229.16293].G	R.CSDGWSFDATTLDDNGTMLFFK.G	NTerm(TMT6plex / 229.1629); N15(NGlycan / 2246.8194); K22(TMT6plex / 229.1629)	HexNAc(5)Hex(4)Fuc(2)NeuAc(1)	0.0014	249	103.5	102.3	4	1309.3	1309.06	-6.48	1	5234.19	5233.22	Specific	15	>sp|P02790|HEMO_HUMAN Hemopexin OS=Homo sapiens GN=HPX PE=1 SV=2	77	QEHF3_00528_LR.22751.22751.4	93.54	controllerType=0 controllerNumber=1 scan=22751	high-energy collision-induced dissociation	0.00018	0	0	0.011	0.0014	0.00091	0.0016	2.85	1577 | 714206
11	268	K.YLGN[+2246.81939]ATAIFFLPDEGK[+229.16293].L	K.YLGNATAIFFLPDEGK.L	N4(NGlycan / 2246.8194); K16(TMT6plex / 229.1629)	HexNAc(5)Hex(4)Fuc(2)NeuAc(1)	0.0003	318.7	238.5	46	4	1058.97	1058.72	-6.27	1	4232.85	4231.88	Specific	4	>sp|P01009|A1AT_HUMAN Alpha-1-antitrypsin OS=Homo sapiens GN=SERPINA1 PE=1 SV=3	48	QEHF3_00528_LR.23601.23601.4	96.86	controllerType=0 controllerNumber=1 scan=23601	high-energy collision-induced dissociation	4e-05	0	0	0.0024	0.00033	0	0	3.52	1680 | 478366
48	38	K.[+229.16293]M[+15.99492]SN[+2246.81939]ATLVSYIVQILSR.Y	K.MSNATLVSYIVQILSR.Y	NTerm(TMT6plex / 229.1629); M1(Oxidation / 15.9949); N3(NGlycan / 2246.8194)	HexNAc(5)Hex(4)Fuc(2)NeuAc(1)	3.7e-06	521.8	454.1	1.2	4	1072.25	1072.49	4.07	-1	4285.97	4286.96	Specific	3	>sp|P24855|DNAS1_HUMAN Deoxyribonuclease-1 OS=Homo sapiens GN=DNASE1 PE=1 SV=1	171	QEHF3_00528_LR.23907.23907.4	98.06	controllerType=0 controllerNumber=1 scan=23907	high-energy collision-induced dissociation	2.7e-07	0	0	9.5e-06	8.6e-07	0	0	5.43	2749 | 480046
48	38	K.[+229.16293]MSN[+2246.81939]ATLVSYIVQILSR.Y	K.MSNATLVSYIVQILSR.Y	NTerm(TMT6plex / 229.1629); N3(NGlycan / 2246.8194)	HexNAc(5)Hex(4)Fuc(2)NeuAc(1)	0.0012	280.1	179.4	1.2	4	1068.25	1068.5	4.38	-1	4269.98	4270.96	Specific	3	>sp|P24855|DNAS1_HUMAN Deoxyribonuclease-1 OS=Homo sapiens GN=DNASE1 PE=1 SV=1	171	QEHF3_00528_LR.23946.23946.4	98.22	controllerType=0 controllerNumber=1 scan=23946	high-energy collision-induced dissociation	0.00016	0	0	0.0032	0.00042	0	0	2.91	2751 | 480206
1	67	K.[+229.16293]SVVAPATDGGLN[+1955.72397]LTSTFLR.K	K.SVVAPATDGGLNLTSTFLR.K	NTerm(TMT6plex / 229.1629); N12(NGlycan / 1955.724)	HexNAc(5)Hex(4)Fuc(2)	3.7e-12	798.7	534.3	12.3	3	1368.65	1368.64	4.71		4103.93	4103.91	Specific	12	>sp|P41222|PTGDS_HUMAN Prostaglandin-H2 D-isomerase OS=Homo sapiens GN=PTGDS PE=1 SV=1	191	QEHF3_00528_LR.20350.20350.3	84.1	controllerType=0 controllerNumber=1 scan=20350	high-energy collision-induced dissociation	8e-13	0	0	2.9e-11	6.1e-12	0	0	11.44	489 | 459754
1	67	K.[+229.16293]SVVAPATDGGLN[+1955.72397]LTSTFLR.K	K.SVVAPATDGGLNLTSTFLR.K	NTerm(TMT6plex / 229.1629); N12(NGlycan / 1955.724)	HexNAc(5)Hex(4)Fuc(2)	1.4e-12	796.6	573.9	14.1	4	1026.48	1026.73	0.18	-1	4102.91	4103.91	Specific	12	>sp|P41222|PTGDS_HUMAN Prostaglandin-H2 D-isomerase OS=Homo sapiens GN=PTGDS PE=1 SV=1	191	QEHF3_00528_LR.20299.20299.4	83.89	controllerType=0 controllerNumber=1 scan=20299	high-energy collision-induced dissociation	3.1e-13	0	0	1.1e-11	2.4e-12	0	0	11.85	490 | 459434
1	67	K.[+229.16293]SVVAPATDGGLN[+1955.72397]LTSTFLR.K	K.SVVAPATDGGLNLTSTFLR.K	NTerm(TMT6plex / 229.1629); N12(NGlycan / 1955.724)	HexNAc(5)Hex(4)Fuc(2)	2.1e-10	668.8	460.6	460.6	4	1026.99	1026.73	3.9	1	4104.93	4103.91	Specific	12	>sp|P41222|PTGDS_HUMAN Prostaglandin-H2 D-isomerase OS=Homo sapiens GN=PTGDS PE=1 SV=1	191	QEHF3_00528_LR.20269.20269.4	83.78	controllerType=0 controllerNumber=1 scan=20269	high-energy collision-induced dissociation	2.6e-11	0	0	1.7e-09	2.1e-10	0	0	9.68	491 | 459354
1	67	K.[+229.16293]SVVAPATDGGLN[+1955.72397]LTSTFLR.K	K.SVVAPATDGGLNLTSTFLR.K	NTerm(TMT6plex / 229.1629); N12(NGlycan / 1955.724)	HexNAc(5)Hex(4)Fuc(2)	6.8e-07	582.3	319	12.3	3	1368.65	1368.64	7.39		4103.94	4103.91	Specific	12	>sp|P41222|PTGDS_HUMAN Prostaglandin-H2 D-isomerase OS=Homo sapiens GN=PTGDS PE=1 SV=1	191	QEHF3_00528_LR.20220.20220.3	83.58	controllerType=0 controllerNumber=1 scan=20220	high-energy collision-induced dissociation	5.1e-08	0	0	5.4e-06	4.2e-07	0	0	6.17	492 | 458954
1	67	K.[+229.16293]SVVAPATDGGLN[+1955.72397]LTSTFLR.K	K.SVVAPATDGGLNLTSTFLR.K	NTerm(TMT6plex / 229.1629); N12(NGlycan / 1955.724)	HexNAc(5)Hex(4)Fuc(2)	1.7e-05	534.5	333.3	4	3	1368.65	1368.64	6.76		4103.94	4103.91	Specific	12	>sp|P41222|PTGDS_HUMAN Prostaglandin-H2 D-isomerase OS=Homo sapiens GN=PTGDS PE=1 SV=1	191	QEHF3_00528_LR.20263.20263.3	83.75	controllerType=0 controllerNumber=1 scan=20263	high-energy collision-induced dissociation	1.9e-06	0	0	0.00014	1.6e-05	0	0	4.76	493 | 459314
1	43	R.[+229.16293]WFSAGLASN[+2391.85690]SSWLR.E	R.WFSAGLASNSSWLR.E	NTerm(TMT6plex / 229.1629); N9(NGlycan / 2391.8569)	HexNAc(5)Hex(4)Fuc(1)NeuAc(2)	6.4e-09	648.6	400.3	400.3	4	1051.46	1051.46	3.82		4202.82	4202.8	Specific	9	>sp|P41222|PTGDS_HUMAN Prostaglandin-H2 D-isomerase OS=Homo sapiens GN=PTGDS PE=1 SV=1	191	QEHF3_00528_LR.22549.22549.4	92.75	controllerType=0 controllerNumber=1 scan=22549	high-energy collision-induced dissociation	5.5e-10	0	0	5.1e-08	4.4e-09	0	0	8.19	42 | 472751
1	43	R.[+229.16293]WFSAGLASN[+2391.85690]SSWLR.E	R.WFSAGLASNSSWLR.E	NTerm(TMT6plex / 229.1629); N9(NGlycan / 2391.8569)	HexNAc(5)Hex(4)Fuc(1)NeuAc(2)	0.00036	459.8	200.4	200.4	3	1401.61	1401.61	3.11		4202.81	4202.8	Specific	9	>sp|P41222|PTGDS_HUMAN Prostaglandin-H2 D-isomerase OS=Homo sapiens GN=PTGDS PE=1 SV=1	191	QEHF3_00528_LR.22533.22533.3	92.68	controllerType=0 controllerNumber=1 scan=22533	high-energy collision-induced dissociation	4.6e-05	0	0	0.0029	0.00039	0	0	3.44	43 | 472431
1	67	K.[+229.16293]SVVAPATDGGLN[+2391.85690]LTSTFLRK[+229.16293].N	K.SVVAPATDGGLNLTSTFLRK.N	NTerm(TMT6plex / 229.1629); N12(NGlycan / 2391.8569); K20(TMT6plex / 229.1629)	HexNAc(5)Hex(4)Fuc(1)NeuAc(2)	4.9e-07	586.9	375.3	375.3	4	1225.09	1225.08	6.61		4897.33	4897.3	Specific	12	>sp|P41222|PTGDS_HUMAN Prostaglandin-H2 D-isomerase OS=Homo sapiens GN=PTGDS PE=1 SV=1	191	QEHF3_00528_LR.21558.21558.4	88.85	controllerType=0 controllerNumber=1 scan=21558	high-energy collision-induced dissociation	3.6e-08	0	0	3.9e-06	2.9e-07	0	0	6.31	206 | 624910
1	67	K.[+229.16293]SVVAPATDGGLN[+2391.85690]LTSTFLRK[+229.16293].N	K.SVVAPATDGGLNLTSTFLRK.N	NTerm(TMT6plex / 229.1629); N12(NGlycan / 2391.8569); K20(TMT6plex / 229.1629)	HexNAc(5)Hex(4)Fuc(1)NeuAc(2)	0.0011	228.1	148.9	31.6	4	1225.31	1225.08	-15.91	1	4898.23	4897.3	Specific	12	>sp|P41222|PTGDS_HUMAN Prostaglandin-H2 D-isomerase OS=Homo sapiens GN=PTGDS PE=1 SV=1	191	QEHF3_00528_LR.21736.21736.4	89.55	controllerType=0 controllerNumber=1 scan=21736	high-energy collision-induced dissociation	0.00014	0	0	0.009	0.0012	0	0	2.94	207 | 626350
1	67	K.[+229.16293]SVVAPATDGGLN[+2391.85690]LTSTFLR.K	K.SVVAPATDGGLNLTSTFLR.K	NTerm(TMT6plex / 229.1629); N12(NGlycan / 2391.8569)	HexNAc(5)Hex(4)Fuc(1)NeuAc(2)	1.6e-13	821.8	557	557	4	1135.77	1135.77	5		4540.07	4540.04	Specific	12	>sp|P41222|PTGDS_HUMAN Prostaglandin-H2 D-isomerase OS=Homo sapiens GN=PTGDS PE=1 SV=1	191	QEHF3_00528_LR.22000.22000.4	90.59	controllerType=0 controllerNumber=1 scan=22000	high-energy collision-induced dissociation	3.8e-14	0	0	1.3e-12	3e-13	0	0	12.79	304 | 548783
1	67	K.[+229.16293]SVVAPATDGGLN[+2391.85690]LTSTFLR.K	K.SVVAPATDGGLNLTSTFLR.K	NTerm(TMT6plex / 229.1629); N12(NGlycan / 2391.8569)	HexNAc(5)Hex(4)Fuc(1)NeuAc(2)	4.2e-10	684.8	427.9	427.9	3	1514.03	1514.02	7.27		4540.08	4540.04	Specific	12	>sp|P41222|PTGDS_HUMAN Prostaglandin-H2 D-isomerase OS=Homo sapiens GN=PTGDS PE=1 SV=1	191	QEHF3_00528_LR.21971.21971.3	90.48	controllerType=0 controllerNumber=1 scan=21971	high-energy collision-induced dissociation	4.6e-11	0	0	3.3e-09	3.8e-10	0	0	9.38	305 | 548623
3	40	K.[+229.16293]TAVN[+2391.85690]C[+57.02146]SSDFDAC[+57.02146]LITK[+229.16293].A	K.TAVNCSSDFDACLITK.A	NTerm(TMT6plex / 229.1629); N4(NGlycan / 2391.8569); K16(TMT6plex / 229.1629)	HexNAc(5)Hex(4)Fuc(1)NeuAc(2)	3.8e-05	524.7	331.2	331.2	4	1163.76	1163.75	2.68		4652	4651.99	Specific	4	>sp|P13987|CD59_HUMAN CD59 glycoprotein OS=Homo sapiens GN=CD59 PE=1 SV=1	135	QEHF3_00528_LR.17788.17788.4	74.02	controllerType=0 controllerNumber=1 scan=17788	high-energy collision-induced dissociation	5.2e-06	0	0	0.0003	4.1e-05	0	0	4.42	1145 | 600646
3	40	K.[+229.16293]TAVN[+2391.85690]C[+57.02146]SSDFDAC[+57.02146]LITK[+229.16293].A	K.TAVNCSSDFDACLITK.A	NTerm(TMT6plex / 229.1629); N4(NGlycan / 2391.8569); K16(TMT6plex / 229.1629)	HexNAc(5)Hex(4)Fuc(1)NeuAc(2)	0.0012	257.1	109.4	109.4	4	1163.51	1163.75	6.13	-1	4651.02	4651.99	Specific	4	>sp|P13987|CD59_HUMAN CD59 glycoprotein OS=Homo sapiens GN=CD59 PE=1 SV=1	135	QEHF3_00528_LR.18281.18281.4	75.96	controllerType=0 controllerNumber=1 scan=18281	high-energy collision-induced dissociation	0.00015	0	0	0.0092	0.0012	0	0	2.93	1146 | 603086
6	289	K.[+229.16293]LNAENN[+2391.85690]ATFYFK[+229.16293].I	K.LNAENNATFYFK.I	NTerm(TMT6plex / 229.1629); N6(NGlycan / 2391.8569); K12(TMT6plex / 229.1629)	HexNAc(5)Hex(4)Fuc(1)NeuAc(2)	1.1e-07	643	363.1	363.1	4	1071.23	1071.22	3.83		4281.89	4281.87	Specific	6	>sp|P01042|KNG1_HUMAN Kininogen-1 OS=Homo sapiens GN=KNG1 PE=1 SV=2	52	QEHF3_00528_LR.19145.19145.4	79.36	controllerType=0 controllerNumber=1 scan=19145	high-energy collision-induced dissociation	6.9e-09	0	0	8.5e-07	5e-08	0	0	6.97	1516 | 454154
6	289	K.[+229.16293]LNAENN[+2391.85690]ATFYFK[+229.16293].I	K.LNAENNATFYFK.I	NTerm(TMT6plex / 229.1629); N6(NGlycan / 2391.8569); K12(TMT6plex / 229.1629)	HexNAc(5)Hex(4)Fuc(1)NeuAc(2)	3.2e-07	636.2	324.8	324.8	3	1427.97	1427.96	5.68		4281.9	4281.87	Specific	6	>sp|P01042|KNG1_HUMAN Kininogen-1 OS=Homo sapiens GN=KNG1 PE=1 SV=2	52	QEHF3_00528_LR.19227.19227.3	79.68	controllerType=0 controllerNumber=1 scan=19227	high-energy collision-induced dissociation	2.1e-08	0	0	2.6e-06	1.6e-07	0	0	6.49	1517 | 454474
6	289	K.[+229.16293]LNAENN[+2391.85690]ATFYFK[+229.16293].I	K.LNAENNATFYFK.I	NTerm(TMT6plex / 229.1629); N6(NGlycan / 2391.8569); K12(TMT6plex / 229.1629)	HexNAc(5)Hex(4)Fuc(1)NeuAc(2)	1.8e-05	542.3	334.1	334.1	4	1070.98	1071.22	7.01	-1	4280.9	4281.87	Specific	6	>sp|P01042|KNG1_HUMAN Kininogen-1 OS=Homo sapiens GN=KNG1 PE=1 SV=2	52	QEHF3_00528_LR.19282.19282.4	79.89	controllerType=0 controllerNumber=1 scan=19282	high-energy collision-induced dissociation	2.2e-06	0	0	0.00015	1.7e-05	0	0	4.74	1518 | 454794
6	289	K.[+229.16293]LNAENN[+2391.85690]ATFYFK[+229.16293].I	K.LNAENNATFYFK.I	NTerm(TMT6plex / 229.1629); N6(NGlycan / 2391.8569); K12(TMT6plex / 229.1629)	HexNAc(5)Hex(4)Fuc(1)NeuAc(2)	0.00075	455.5	160.5	160.5	3	1427.97	1427.96	5.16		4281.9	4281.87	Specific	6	>sp|P01042|KNG1_HUMAN Kininogen-1 OS=Homo sapiens GN=KNG1 PE=1 SV=2	52	QEHF3_00528_LR.19089.19089.3	79.13	controllerType=0 controllerNumber=1 scan=19089	high-energy collision-induced dissociation	8.8e-05	0	0	0.0059	0.00072	0	0	3.12	1519 | 453834
9	413	R.[+229.16293]LSLLEEPGN[+2391.85690]GTFTVILNQLTSR.D	R.LSLLEEPGNGTFTVILNQLTSR.D	NTerm(TMT6plex / 229.1629); N9(NGlycan / 2391.8569)	HexNAc(5)Hex(4)Fuc(1)NeuAc(2)	8.6e-07	547.7	389.1	389.1	4	1256.59	1256.58	6.08		5023.34	5023.31	Specific	9	>sp|P01833|PIGR_HUMAN Polymeric immunoglobulin receptor OS=Homo sapiens GN=PIGR PE=1 SV=4	58	QEHF3_00528_LR.23485.23485.4	96.41	controllerType=0 controllerNumber=1 scan=23485	high-energy collision-induced dissociation	7.5e-08	0	0	6.9e-06	6.1e-07	0	0	6.06	1631 | 718486
9	466	K.[+229.16293]VPGN[+2391.85690]VTAVLGETLK[+229.16293].V	K.VPGNVTAVLGETLK.V	NTerm(TMT6plex / 229.1629); N4(NGlycan / 2391.8569); K14(TMT6plex / 229.1629)	HexNAc(5)Hex(4)Fuc(1)NeuAc(2)	9.7e-07	554	458.1	408.4	4	1062.76	1062.75	5.09		4248	4247.98	Specific	4	>sp|P01833|PIGR_HUMAN Polymeric immunoglobulin receptor OS=Homo sapiens GN=PIGR PE=1 SV=4	58	QEHF3_00528_LR.22055.22055.4	90.81	controllerType=0 controllerNumber=1 scan=22055	high-energy collision-induced dissociation	8.5e-08	0	0	7.7e-06	7.1e-07	0	0	6.01	1637 | 469631
43	410	K.LN[+2391.85690]DTTLQVLNTWYTK[+229.16293].Q	K.LNDTTLQVLNTWYTK.Q	N2(NGlycan / 2391.8569); K15(TMT6plex / 229.1629)	HexNAc(5)Hex(4)Fuc(1)NeuAc(2)	0.0011	315.8	149.8	18.2	4	1108.5	1108.49	3.72		4430.97	4430.96	Specific	2	>sp|Q6UX06|OLFM4_HUMAN Olfactomedin-4 OS=Homo sapiens GN=OLFM4 PE=1 SV=1	281	QEHF3_00528_LR.22082.22082.4	90.91	controllerType=0 controllerNumber=1 scan=22082	high-energy collision-induced dissociation	0.00014	0	0	0.0037	0.00049	0	0	2.95	2535 | 549303
1	43	R.[+229.16293]WFSAGLASN[+2407.85181]SSWLR.E	R.WFSAGLASNSSWLR.E	NTerm(TMT6plex / 229.1629); N9(NGlycan / 2407.8518)	HexNAc(5)Hex(4)Fuc(1)NeuAc(1)NeuGc(1)	6.6e-09	606.5	459.1	459.1	4	1055.72	1055.45	11.86	1	4219.85	4218.8	Specific	9	>sp|P41222|PTGDS_HUMAN Prostaglandin-H2 D-isomerase OS=Homo sapiens GN=PTGDS PE=1 SV=1	191	QEHF3_00528_LR.22562.22562.4	92.8	controllerType=0 controllerNumber=1 scan=22562	high-energy collision-induced dissociation	6.2e-10	0	0	5.3e-08	4.9e-09	0	0	8.18	39 | 472911
1	43	R.[+229.16293]WFSAGLASN[+2407.85181]SSWLR.E	R.WFSAGLASNSSWLR.E	NTerm(TMT6plex / 229.1629); N9(NGlycan / 2407.8518)	HexNAc(5)Hex(4)Fuc(1)NeuAc(1)NeuGc(1)	0.00013	514.4	275	275	3	1406.6	1406.94	-2.36	-1	4217.78	4218.8	Specific	9	>sp|P41222|PTGDS_HUMAN Prostaglandin-H2 D-isomerase OS=Homo sapiens GN=PTGDS PE=1 SV=1	191	QEHF3_00528_LR.22621.22621.3	93.03	controllerType=0 controllerNumber=1 scan=22621	high-energy collision-induced dissociation	1.8e-05	0	0	0.001	0.00015	0	0	3.89	40 | 473511
1	43	R.[+229.16293]WFSAGLASN[+2407.85181]SSWLR.E	R.WFSAGLASNSSWLR.E	NTerm(TMT6plex / 229.1629); N9(NGlycan / 2407.8518)	HexNAc(5)Hex(4)Fuc(1)NeuAc(1)NeuGc(1)	0.00014	493.1	243.1	243.1	3	1406.94	1406.94	4.51		4218.81	4218.8	Specific	9	>sp|P41222|PTGDS_HUMAN Prostaglandin-H2 D-isomerase OS=Homo sapiens GN=PTGDS PE=1 SV=1	191	QEHF3_00528_LR.22578.22578.3	92.86	controllerType=0 controllerNumber=1 scan=22578	high-energy collision-induced dissociation	2e-05	0	0	0.0011	0.00017	0	0	3.85	41 | 473191
1	67	K.[+229.16293]SVVAPATDGGLN[+2407.85181]LTSTFLRK[+229.16293].N	K.SVVAPATDGGLNLTSTFLRK.N	NTerm(TMT6plex / 229.1629); N12(NGlycan / 2407.8518); K20(TMT6plex / 229.1629)	HexNAc(5)Hex(4)Fuc(1)NeuAc(1)NeuGc(1)	2.4e-05	479	327.7	327.7	4	1228.83	1229.08	3.34	-1	4912.31	4913.3	Specific	12	>sp|P41222|PTGDS_HUMAN Prostaglandin-H2 D-isomerase OS=Homo sapiens GN=PTGDS PE=1 SV=1	191	QEHF3_00528_LR.21716.21716.4	89.47	controllerType=0 controllerNumber=1 scan=21716	high-energy collision-induced dissociation	3.3e-06	0	0	0.00019	2.6e-05	0	0	4.62	203 | 626190
1	67	K.[+229.16293]SVVAPATDGGLN[+2407.85181]LTSTFLR.K	K.SVVAPATDGGLNLTSTFLR.K	NTerm(TMT6plex / 229.1629); N12(NGlycan / 2407.8518)	HexNAc(5)Hex(4)Fuc(1)NeuAc(1)NeuGc(1)	5.9e-12	798	517.5	517.5	3	1519.7	1519.35	12.58	1	4557.1	4556.04	Specific	12	>sp|P41222|PTGDS_HUMAN Prostaglandin-H2 D-isomerase OS=Homo sapiens GN=PTGDS PE=1 SV=1	191	QEHF3_00528_LR.22025.22025.3	90.69	controllerType=0 controllerNumber=1 scan=22025	high-energy collision-induced dissociation	1.2e-12	0	0	4.7e-11	9.7e-12	0	0	11.23	296 | 549063
1	67	K.[+229.16293]SVVAPATDGGLN[+2407.85181]LTSTFLR.K	K.SVVAPATDGGLNLTSTFLR.K	NTerm(TMT6plex / 229.1629); N12(NGlycan / 2407.8518)	HexNAc(5)Hex(4)Fuc(1)NeuAc(1)NeuGc(1)	2.1e-11	725.3	511.6	511.6	4	1139.78	1139.77	9.31		4556.08	4556.04	Specific	12	>sp|P41222|PTGDS_HUMAN Prostaglandin-H2 D-isomerase OS=Homo sapiens GN=PTGDS PE=1 SV=1	191	QEHF3_00528_LR.21980.21980.4	90.51	controllerType=0 controllerNumber=1 scan=21980	high-energy collision-induced dissociation	3.5e-12	0	0	1.7e-10	2.8e-11	0	0	10.67	297 | 548703
1	67	K.[+229.16293]SVVAPATDGGLN[+2407.85181]LTSTFLR.K	K.SVVAPATDGGLNLTSTFLR.K	NTerm(TMT6plex / 229.1629); N12(NGlycan / 2407.8518)	HexNAc(5)Hex(4)Fuc(1)NeuAc(1)NeuGc(1)	1e-05	464.2	258.9	258.9	4	1139.75	1139.77	-12.55		4555.98	4556.04	Specific	12	>sp|P41222|PTGDS_HUMAN Prostaglandin-H2 D-isomerase OS=Homo sapiens GN=PTGDS PE=1 SV=1	191	QEHF3_00528_LR.21418.21418.4	88.3	controllerType=0 controllerNumber=1 scan=21418	high-energy collision-induced dissociation	7.9e-07	0	0	7.9e-05	6.5e-06	0	0	5	298 | 545304
1	67	K.[+229.16293]SVVAPATDGGLN[+2407.85181]LTSTFLR.K	K.SVVAPATDGGLNLTSTFLR.K	NTerm(TMT6plex / 229.1629); N12(NGlycan / 2407.8518)	HexNAc(5)Hex(4)Fuc(1)NeuAc(1)NeuGc(1)	1.3e-05	449.3	316.3	316.3	4	1139.53	1139.77	10.37	-1	4555.08	4556.04	Specific	12	>sp|P41222|PTGDS_HUMAN Prostaglandin-H2 D-isomerase OS=Homo sapiens GN=PTGDS PE=1 SV=1	191	QEHF3_00528_LR.21151.21151.4	87.25	controllerType=0 controllerNumber=1 scan=21151	high-energy collision-induced dissociation	1.3e-06	0	0	0.00011	1.1e-05	0	0	4.88	299 | 542824
3	40	K.[+229.16293]TAVN[+2407.85181]C[+57.02146]SSDFDAC[+57.02146]LITK[+229.16293].A	K.TAVNCSSDFDACLITK.A	NTerm(TMT6plex / 229.1629); N4(NGlycan / 2407.8518); K16(TMT6plex / 229.1629)	HexNAc(5)Hex(4)Fuc(1)NeuAc(1)NeuGc(1)	7.3e-05	526.2	302.6	302.6	3	1556.33	1556.67	-4.45	-1	4666.96	4667.99	Specific	4	>sp|P13987|CD59_HUMAN CD59 glycoprotein OS=Homo sapiens GN=CD59 PE=1 SV=1	135	QEHF3_00528_LR.18056.18056.3	75.08	controllerType=0 controllerNumber=1 scan=18056	high-energy collision-induced dissociation	9.5e-06	0	0	0.00058	7.8e-05	0	0	4.13	1137 | 602086
3	40	K.[+229.16293]TAVN[+2407.85181]C[+57.02146]SSDFDAC[+57.02146]LITK[+229.16293].A	K.TAVNCSSDFDACLITK.A	NTerm(TMT6plex / 229.1629); N4(NGlycan / 2407.8518); K16(TMT6plex / 229.1629)	HexNAc(5)Hex(4)Fuc(1)NeuAc(1)NeuGc(1)	2.2e-05	518.1	310	310	4	1167.51	1167.75	5.21	-1	4667.01	4667.99	Specific	4	>sp|P13987|CD59_HUMAN CD59 glycoprotein OS=Homo sapiens GN=CD59 PE=1 SV=1	135	QEHF3_00528_LR.16910.16910.4	70.58	controllerType=0 controllerNumber=1 scan=16910	high-energy collision-induced dissociation	2.8e-06	0	0	0.00017	2.3e-05	0	0	4.67	1138 | 596766
3	40	K.[+229.16293]TAVN[+2407.85181]C[+57.02146]SSDFDAC[+57.02146]LITK[+229.16293].A	K.TAVNCSSDFDACLITK.A	NTerm(TMT6plex / 229.1629); N4(NGlycan / 2407.8518); K16(TMT6plex / 229.1629)	HexNAc(5)Hex(4)Fuc(1)NeuAc(1)NeuGc(1)	0.0021	302.4	97.4	97.4	4	1167.77	1167.75	10.98		4668.04	4667.99	Specific	4	>sp|P13987|CD59_HUMAN CD59 glycoprotein OS=Homo sapiens GN=CD59 PE=1 SV=1	135	QEHF3_00528_LR.17167.17167.7	71.59	controllerType=0 controllerNumber=1 scan=17167	high-energy collision-induced dissociation	0.00025	0	0	0.016	0.0052	0.0051	0	2.68	1139 | 598166
6	289	K.[+229.16293]LNAENN[+2407.85181]ATFYFK[+229.16293].I	K.LNAENNATFYFK.I	NTerm(TMT6plex / 229.1629); N6(NGlycan / 2407.8518); K12(TMT6plex / 229.1629)	HexNAc(5)Hex(4)Fuc(1)NeuAc(1)NeuGc(1)	1.1e-10	704.2	385.8	385.8	4	1075.49	1075.22	11.04	1	4298.92	4297.87	Specific	6	>sp|P01042|KNG1_HUMAN Kininogen-1 OS=Homo sapiens GN=KNG1 PE=1 SV=2	52	QEHF3_00528_LR.19218.19218.4	79.64	controllerType=0 controllerNumber=1 scan=19218	high-energy collision-induced dissociation	1.1e-11	0	0	8.4e-10	8.2e-11	0	0	9.98	1514 | 533424
9	413	R.[+229.16293]LSLLEEPGN[+2407.85181]GTFTVILNQLTSR.D	R.LSLLEEPGNGTFTVILNQLTSR.D	NTerm(TMT6plex / 229.1629); N9(NGlycan / 2407.8518)	HexNAc(5)Hex(4)Fuc(1)NeuAc(1)NeuGc(1)	5.8e-09	642.7	484.7	484.7	4	1260.59	1260.58	9.21		5039.35	5039.31	Specific	9	>sp|P01833|PIGR_HUMAN Polymeric immunoglobulin receptor OS=Homo sapiens GN=PIGR PE=1 SV=4	58	QEHF3_00528_LR.23489.23489.4	96.42	controllerType=0 controllerNumber=1 scan=23489	high-energy collision-induced dissociation	4.9e-10	0	0	4.6e-08	3.9e-09	0	0	8.23	1630 | 718566
1	43	R.[+229.16293]WFSAGLASN[+2100.76148]SSWLR.E	R.WFSAGLASNSSWLR.E	NTerm(TMT6plex / 229.1629); N9(NGlycan / 2100.7615)	HexNAc(5)Hex(4)Fuc(1)NeuAc(1)	1.6e-05	561.1	376.9	376.9	3	1304.58	1304.57	4.99		3911.72	3911.71	Specific	9	>sp|P41222|PTGDS_HUMAN Prostaglandin-H2 D-isomerase OS=Homo sapiens GN=PTGDS PE=1 SV=1	191	QEHF3_00528_LR.22145.22145.3	91.16	controllerType=0 controllerNumber=1 scan=22145	high-energy collision-induced dissociation	1.5e-06	0	0	0.00012	1.3e-05	0	0	4.81	87 | 394592
1	43	R.[+229.16293]WFSAGLASN[+2100.76148]SSWLR.E	R.WFSAGLASNSSWLR.E	NTerm(TMT6plex / 229.1629); N9(NGlycan / 2100.7615)	HexNAc(5)Hex(4)Fuc(1)NeuAc(1)	0.0013	299.2	146	146	3	1304.58	1304.57	4.99		3911.72	3911.71	Specific	9	>sp|P41222|PTGDS_HUMAN Prostaglandin-H2 D-isomerase OS=Homo sapiens GN=PTGDS PE=1 SV=1	191	QEHF3_00528_LR.22187.22187.4	91.32	controllerType=0 controllerNumber=1 scan=22187	high-energy collision-induced dissociation	0.00016	0	0	0.01	0.0013	0.00093	0	2.9	88 | 394872
1	67	K.[+229.16293]SVVAPATDGGLN[+2100.76148]LTSTFLRK.N	K.SVVAPATDGGLNLTSTFLRK.N	NTerm(TMT6plex / 229.1629); N12(NGlycan / 2100.7615)	HexNAc(5)Hex(4)Fuc(1)NeuAc(1)	2.9e-05	349.3	271.5	271.5	4	1095	1095.02	-12.23		4376.99	4377.04	Specific	12	>sp|P41222|PTGDS_HUMAN Prostaglandin-H2 D-isomerase OS=Homo sapiens GN=PTGDS PE=1 SV=1	191	QEHF3_00528_LR.22792.22792.4	93.7	controllerType=0 controllerNumber=1 scan=22792	high-energy collision-induced dissociation	3.8e-06	0	0	0.00023	3e-05	0	0	4.54	393 | 554343
1	67	K.[+229.16293]SVVAPATDGGLN[+2100.76148]LTSTFLR.K	K.SVVAPATDGGLNLTSTFLR.K	NTerm(TMT6plex / 229.1629); N12(NGlycan / 2100.7615)	HexNAc(5)Hex(4)Fuc(1)NeuAc(1)	4.7e-13	806.3	560.2	560.2	3	1416.99	1416.99	3.85		4248.96	4248.95	Specific	12	>sp|P41222|PTGDS_HUMAN Prostaglandin-H2 D-isomerase OS=Homo sapiens GN=PTGDS PE=1 SV=1	191	QEHF3_00528_LR.21369.21369.3	88.11	controllerType=0 controllerNumber=1 scan=21369	high-energy collision-induced dissociation	1.3e-13	0	0	3.7e-12	1.1e-12	0	0	12.33	439 | 465271
1	67	K.[+229.16293]SVVAPATDGGLN[+2100.76148]LTSTFLR.K	K.SVVAPATDGGLNLTSTFLR.K	NTerm(TMT6plex / 229.1629); N12(NGlycan / 2100.7615)	HexNAc(5)Hex(4)Fuc(1)NeuAc(1)	3.7e-11	732.7	473.4	473.4	3	1416.99	1416.99	5.06		4248.97	4248.95	Specific	12	>sp|P41222|PTGDS_HUMAN Prostaglandin-H2 D-isomerase OS=Homo sapiens GN=PTGDS PE=1 SV=1	191	QEHF3_00528_LR.21228.21228.3	87.55	controllerType=0 controllerNumber=1 scan=21228	high-energy collision-induced dissociation	5.7e-12	0	0	2.9e-10	4.5e-11	0	0	10.44	440 | 464256
3	40	K.[+229.16293]TAVN[+2100.76148]C[+57.02146]SSDFDAC[+57.02146]LITK[+229.16293].A	K.TAVNCSSDFDACLITK.A	NTerm(TMT6plex / 229.1629); N4(NGlycan / 2100.7615); K16(TMT6plex / 229.1629)	HexNAc(5)Hex(4)Fuc(1)NeuAc(1)	8.1e-12	776.1	613.6	613.6	4	1090.99	1090.98	6.71		4360.93	4360.9	Specific	4	>sp|P13987|CD59_HUMAN CD59 glycoprotein OS=Homo sapiens GN=CD59 PE=1 SV=1	135	QEHF3_00528_LR.17084.17084.4	71.26	controllerType=0 controllerNumber=1 scan=17084	high-energy collision-induced dissociation	1.6e-12	0	0	6.4e-11	1.3e-11	0	0	11.09	1192 | 525438
3	40	K.[+229.16293]TAVN[+2100.76148]C[+57.02146]SSDFDAC[+57.02146]LITK[+229.16293].A	K.TAVNCSSDFDACLITK.A	NTerm(TMT6plex / 229.1629); N4(NGlycan / 2100.7615); K16(TMT6plex / 229.1629)	HexNAc(5)Hex(4)Fuc(1)NeuAc(1)	0.00014	524.4	284.9	284.9	3	1454.31	1454.3	3.43		4360.91	4360.9	Specific	4	>sp|P13987|CD59_HUMAN CD59 glycoprotein OS=Homo sapiens GN=CD59 PE=1 SV=1	135	QEHF3_00528_LR.17074.17074.3	71.22	controllerType=0 controllerNumber=1 scan=17074	high-energy collision-induced dissociation	2e-05	0	0	0.0011	0.00016	0	0	3.86	1193 | 525358
6	289	K.[+229.16293]LNAENN[+2100.76148]ATFYFK[+229.16293].I	K.LNAENNATFYFK.I	NTerm(TMT6plex / 229.1629); N6(NGlycan / 2100.7615); K12(TMT6plex / 229.1629)	HexNAc(5)Hex(4)Fuc(1)NeuAc(1)	9e-11	701.8	446.1	446.1	4	998.457	998.45	7.41		3990.81	3990.78	Specific	6	>sp|P01042|KNG1_HUMAN Kininogen-1 OS=Homo sapiens GN=KNG1 PE=1 SV=2	52	QEHF3_00528_LR.18023.18023.4	74.95	controllerType=0 controllerNumber=1 scan=18023	high-energy collision-induced dissociation	8.7e-12	0	0	7.2e-10	6.5e-11	0	0	10.04	1531 | 384140
6	289	K.[+229.16293]LNAENN[+2100.76148]ATFYFK[+229.16293].I	K.LNAENNATFYFK.I	NTerm(TMT6plex / 229.1629); N6(NGlycan / 2100.7615); K12(TMT6plex / 229.1629)	HexNAc(5)Hex(4)Fuc(1)NeuAc(1)	1.1e-06	590.5	342.1	342.1	4	998.455	998.45	5.27		3990.8	3990.78	Specific	6	>sp|P01042|KNG1_HUMAN Kininogen-1 OS=Homo sapiens GN=KNG1 PE=1 SV=2	52	QEHF3_00528_LR.18175.18175.4	75.54	controllerType=0 controllerNumber=1 scan=18175	high-energy collision-induced dissociation	9.4e-08	0	0	8.7e-06	7.8e-07	0	0	5.96	1532 | 384620
1	43	R.[+229.16293]WFSAGLASN[+1809.66607]SSWLR.E	R.WFSAGLASNSSWLR.E	NTerm(TMT6plex / 229.1629); N9(NGlycan / 1809.6661)	HexNAc(5)Hex(4)Fuc(1)	2.6e-06	526.5	409.6	409.6	3	1207.55	1207.54	4.94		3620.63	3620.61	Specific	9	>sp|P41222|PTGDS_HUMAN Prostaglandin-H2 D-isomerase OS=Homo sapiens GN=PTGDS PE=1 SV=1	191	QEHF3_00528_LR.21469.21469.3	88.5	controllerType=0 controllerNumber=1 scan=21469	high-energy collision-induced dissociation	1.8e-07	0	0	2e-05	1.5e-06	0	0	5.59	99 | 315419
1	67	K.[+229.16293]SVVAPATDGGLN[+1809.66607]LTSTFLRK.N	K.SVVAPATDGGLNLTSTFLRK.N	NTerm(TMT6plex / 229.1629); N12(NGlycan / 1809.6661)	HexNAc(5)Hex(4)Fuc(1)	3.8e-05	361	313	313	4	1021.98	1022.24	-14.26	-1	4084.89	4085.95	Specific	12	>sp|P41222|PTGDS_HUMAN Prostaglandin-H2 D-isomerase OS=Homo sapiens GN=PTGDS PE=1 SV=1	191	QEHF3_00528_LR.22524.22524.4	92.65	controllerType=0 controllerNumber=1 scan=22524	high-energy collision-induced dissociation	5.2e-06	0	0	0.00031	4.2e-05	0	0	4.42	498 | 472231
1	67	K.[+229.16293]SVVAPATDGGLN[+1809.66607]LTSTFLR.K	K.SVVAPATDGGLNLTSTFLR.K	NTerm(TMT6plex / 229.1629); N12(NGlycan / 1809.6661)	HexNAc(5)Hex(4)Fuc(1)	1.9e-05	501.2	306.3	306.3	3	1319.96	1319.96	5.67		3957.87	3957.85	Specific	12	>sp|P41222|PTGDS_HUMAN Prostaglandin-H2 D-isomerase OS=Homo sapiens GN=PTGDS PE=1 SV=1	191	QEHF3_00528_LR.20267.20267.3	83.77	controllerType=0 controllerNumber=1 scan=20267	high-energy collision-induced dissociation	2.4e-06	0	0	0.00015	1.9e-05	0	0	4.72	520 | 389435
3	40	K.[+229.16293]TAVN[+1809.66607]C[+57.02146]SSDFDAC[+57.02146]LITK[+229.16293].A	K.TAVNCSSDFDACLITK.A	NTerm(TMT6plex / 229.1629); N4(NGlycan / 1809.6661); K16(TMT6plex / 229.1629)	HexNAc(5)Hex(4)Fuc(1)	7.1e-13	814.1	597.2	597.2	4	1018.21	1018.21	5.98		4069.83	4069.8	Specific	4	>sp|P13987|CD59_HUMAN CD59 glycoprotein OS=Homo sapiens GN=CD59 PE=1 SV=1	135	QEHF3_00528_LR.16349.16349.4	68.37	controllerType=0 controllerNumber=1 scan=16349	high-energy collision-induced dissociation	1.6e-13	0	0	5.6e-12	1.3e-12	0	0	12.15	1223 | 443220
3	40	K.[+229.16293]TAVN[+1809.66607]C[+57.02146]SSDFDAC[+57.02146]LITK[+229.16293].A	K.TAVNCSSDFDACLITK.A	NTerm(TMT6plex / 229.1629); N4(NGlycan / 1809.6661); K16(TMT6plex / 229.1629)	HexNAc(5)Hex(4)Fuc(1)	4.7e-08	581.1	429	429	4	1017.96	1018.21	7.89	-1	4068.83	4069.8	Specific	4	>sp|P13987|CD59_HUMAN CD59 glycoprotein OS=Homo sapiens GN=CD59 PE=1 SV=1	135	QEHF3_00528_LR.16304.16304.3	68.19	controllerType=0 controllerNumber=1 scan=16304	high-energy collision-induced dissociation	2.9e-09	0	0	3.7e-07	2.2e-08	0	0	7.33	1224 | 442940
24	172	R.[+229.16293]EEQFN[+1809.66607]STFR.V	R.EEQFNSTFR.V	NTerm(TMT6plex / 229.1629); N5(NGlycan / 1809.6661)	HexNAc(5)Hex(4)Fuc(1)	0.00027	493.9	239.4	239.4	3	1066.13	1066.12	7.28		3196.37	3196.35	Specific	5	>sp|P01859|IGHG2_HUMAN Ig gamma-2 chain C region OS=Homo sapiens GN=IGHG2 PE=1 SV=2	61	QEHF3_00528_LR.11839.11839.3	50.61	controllerType=0 controllerNumber=1 scan=11839	high-energy collision-induced dissociation	3.6e-05	0	0	0.0021	0.0003	0	0	3.57	1955 | 223464
32	66	R.[+229.16293]STYN[+1809.66607]DTEDVSQASPSESEAR.F	R.STYNDTEDVSQASPSESEAR.F	NTerm(TMT6plex / 229.1629); N4(NGlycan / 1809.6661)	HexNAc(5)Hex(4)Fuc(1)	0.0004	249.1	126.3	126.3	4	1053.7	1053.69	4.54		4211.76	4211.75	Specific	4	>sp|Q6GTX8|LAIR1_HUMAN Leukocyte-associated immunoglobulin-like receptor 1 OS=Homo sapiens GN=LAIR1 PE=1 SV=1	276	QEHF3_00528_LR.9939.9939.4	43.13	controllerType=0 controllerNumber=1 scan=9939	high-energy collision-induced dissociation	5e-05	0	0	0.0019	0.00028	0	0	3.4	2366 | 416961
1	43	R.[+229.16293]WFSAGLASN[+1663.60816]SSWLREK.K	R.WFSAGLASNSSWLREK.K	NTerm(TMT6plex / 229.1629); N9(NGlycan / 1663.6082)	HexNAc(5)Hex(4)	0.00029	380.3	272.8	272.8	3	1244.55	1244.57	-17.43		3731.62	3731.69	Specific	9	>sp|P41222|PTGDS_HUMAN Prostaglandin-H2 D-isomerase OS=Homo sapiens GN=PTGDS PE=1 SV=1	191	QEHF3_00528_LR.23103.23103.3	94.92	controllerType=0 controllerNumber=1 scan=23103	high-energy collision-induced dissociation	3.8e-05	0	0	0.0023	0.00032	0	0	3.53	97 | 317019
1	43	R.[+229.16293]WFSAGLASN[+1663.60816]SSWLREK.K	R.WFSAGLASNSSWLREK.K	NTerm(TMT6plex / 229.1629); N9(NGlycan / 1663.6082)	HexNAc(5)Hex(4)	0.00018	328	306.7	306.7	4	933.661	933.678	-17.78		3731.62	3731.69	Specific	9	>sp|P41222|PTGDS_HUMAN Prostaglandin-H2 D-isomerase OS=Homo sapiens GN=PTGDS PE=1 SV=1	191	QEHF3_00528_LR.23106.23106.4	94.93	controllerType=0 controllerNumber=1 scan=23106	high-energy collision-induced dissociation	2.5e-05	0	0	0.0014	0.00021	0	0	3.75	98 | 317099
2	266	K.[+229.16293]AC[+57.02146]AGGYYVYN[+1663.60816]LTAPPEC[+57.02146]HLAYC[+57.02146]TDPSSVEGTC[+57.02146]EEC[+57.02146]SIDEDC[+57.02146]K.S	K.ACAGGYYVYNLTAPPECHLAYCTDPSSVEGTCEECSIDEDCK.S	NTerm(TMT6plex / 229.1629); N10(NGlycan / 1663.6082)	HexNAc(5)Hex(4)	1.1e-05	252.5	252.5	52.2	7	963.841	963.966	19.05	-1	6740.84	6741.72	Specific	10	>sp|P07911|UROM_HUMAN Uromodulin OS=Homo sapiens GN=UMOD PE=1 SV=1	102	QEHF3_00528_LR.18309.18309.7	76.07	controllerType=0 controllerNumber=1 scan=18309	high-energy collision-induced dissociation	9.6e-07	0	0	8.7e-05	8e-06	0	0	4.96	627 | 857806
1	67	K.[+229.16293]SVVAPATDGGLN[+1938.70866]LTSTFLR.K	K.SVVAPATDGGLNLTSTFLR.K	NTerm(TMT6plex / 229.1629); N12(NGlycan / 1938.7087)	HexNAc(5)Hex(3)Fuc(1)NeuAc(1)	2.1e-11	748.3	483.9	483.9	4	1022.48	1022.48	3.89		4086.91	4086.89	Specific	12	>sp|P41222|PTGDS_HUMAN Prostaglandin-H2 D-isomerase OS=Homo sapiens GN=PTGDS PE=1 SV=1	191	QEHF3_00528_LR.21416.21416.4	88.29	controllerType=0 controllerNumber=1 scan=21416	high-energy collision-induced dissociation	3.4e-12	0	0	1.7e-10	2.7e-11	0	0	10.68	495 | 465711
1	67	K.[+229.16293]SVVAPATDGGLN[+1938.70866]LTSTFLR.K	K.SVVAPATDGGLNLTSTFLR.K	NTerm(TMT6plex / 229.1629); N12(NGlycan / 1938.7087)	HexNAc(5)Hex(3)Fuc(1)NeuAc(1)	9.4e-10	633.6	480	480	4	1022.23	1022.48	4.89	-1	4085.91	4086.89	Specific	12	>sp|P41222|PTGDS_HUMAN Prostaglandin-H2 D-isomerase OS=Homo sapiens GN=PTGDS PE=1 SV=1	191	QEHF3_00528_LR.21440.21440.4	88.38	controllerType=0 controllerNumber=1 scan=21440	high-energy collision-induced dissociation	1e-10	0	0	7.5e-09	7.9e-10	0	0	9.03	496 | 465831
1	67	K.[+229.16293]SVVAPATDGGLN[+1938.70866]LTSTFLR.K	K.SVVAPATDGGLNLTSTFLR.K	NTerm(TMT6plex / 229.1629); N12(NGlycan / 1938.7087)	HexNAc(5)Hex(3)Fuc(1)NeuAc(1)	1.2e-05	501.5	331.2	331.2	3	1362.64	1362.97	6.07	-1	4085.92	4086.89	Specific	12	>sp|P41222|PTGDS_HUMAN Prostaglandin-H2 D-isomerase OS=Homo sapiens GN=PTGDS PE=1 SV=1	191	QEHF3_00528_LR.21408.21408.3	88.26	controllerType=0 controllerNumber=1 scan=21408	high-energy collision-induced dissociation	1.2e-06	0	0	9.9e-05	1e-05	0	0	4.91	497 | 465671
2	499	R.[+229.16293]FALLMTNC[+57.02146]YATPSSN[+1938.70866]ATDPLK[+229.16293].Y	R.FALLMTNCYATPSSNATDPLK.Y	NTerm(TMT6plex / 229.1629); N15(NGlycan / 1938.7087); K21(TMT6plex / 229.1629)	HexNAc(5)Hex(3)Fuc(1)NeuAc(1)	0.00015	271.7	216.5	158.6	4	1178.52	1178.79	-14.86	-1	4711.07	4712.14	Specific	15	>sp|P07911|UROM_HUMAN Uromodulin OS=Homo sapiens GN=UMOD PE=1 SV=1	102	QEHF3_00528_LR.20956.20956.4	86.48	controllerType=0 controllerNumber=1 scan=20956	high-energy collision-induced dissociation	2.2e-05	0	0	0.0012	0.00018	0	0	3.81	1038 | 619390
1	43	R.[+229.16293]WFSAGLASN[+1647.61324]SSWLR.E	R.WFSAGLASNSSWLR.E	NTerm(TMT6plex / 229.1629); N9(NGlycan / 1647.6132)	HexNAc(5)Hex(3)Fuc(1)	0.00017	461	298	298	3	1153.53	1153.52	6.78		3458.58	3458.56	Specific	9	>sp|P41222|PTGDS_HUMAN Prostaglandin-H2 D-isomerase OS=Homo sapiens GN=PTGDS PE=1 SV=1	191	QEHF3_00528_LR.21627.21627.6	89.12	controllerType=0 controllerNumber=1 scan=21627	high-energy collision-induced dissociation	2.3e-05	0	0	0.0013	0.0002	0	0	3.78	101 | 315699
1	67	K.[+229.16293]SVVAPATDGGLN[+1647.61324]LTSTFLR.K	K.SVVAPATDGGLNLTSTFLR.K	NTerm(TMT6plex / 229.1629); N12(NGlycan / 1647.6132)	HexNAc(5)Hex(3)Fuc(1)	2.1e-14	872.4	669.2	669.2	4	949.709	949.705	3.85		3795.81	3795.8	Specific	12	>sp|P41222|PTGDS_HUMAN Prostaglandin-H2 D-isomerase OS=Homo sapiens GN=PTGDS PE=1 SV=1	191	QEHF3_00528_LR.20465.20465.4	84.55	controllerType=0 controllerNumber=1 scan=20465	high-energy collision-induced dissociation	6.4e-15	0	0	1.7e-13	4.7e-14	0	0	13.68	529 | 390032
1	67	K.[+229.16293]SVVAPATDGGLN[+1647.61324]LTSTFLR.K	K.SVVAPATDGGLNLTSTFLR.K	NTerm(TMT6plex / 229.1629); N12(NGlycan / 1647.6132)	HexNAc(5)Hex(3)Fuc(1)	3.7e-12	783	530.6	530.6	3	1265.95	1265.94	5.84		3795.82	3795.8	Specific	12	>sp|P41222|PTGDS_HUMAN Prostaglandin-H2 D-isomerase OS=Homo sapiens GN=PTGDS PE=1 SV=1	191	QEHF3_00528_LR.20451.20451.3	84.49	controllerType=0 controllerNumber=1 scan=20451	high-energy collision-induced dissociation	8.2e-13	0	0	2.9e-11	6.4e-12	0	0	11.44	530 | 389912
15	200	K.[+229.16293]TPLTAN[+1647.61324]ITK[+229.16293].S	K.TPLTANITK.S	NTerm(TMT6plex / 229.1629); N6(NGlycan / 1647.6132); K9(TMT6plex / 229.1629)	HexNAc(5)Hex(3)Fuc(1)	5.4e-10	785.3	290.2	290.2	3	1022.18	1022.17	5.67		3064.51	3064.5	Specific	6	>sp|P01877|IGHA2_HUMAN Ig alpha-2 chain C region OS=Homo sapiens GN=IGHA2 PE=1 SV=3	64	QEHF3_00528_LR.13545.13545.3	57.35	controllerType=0 controllerNumber=1 scan=13545	high-energy collision-induced dissociation	6.6e-11	0	0	4.3e-09	5.2e-10	0	0	9.26	1785 | 226752
15	200	K.[+229.16293]TPLTAN[+1647.61324]ITK[+229.16293].S	K.TPLTANITK.S	NTerm(TMT6plex / 229.1629); N6(NGlycan / 1647.6132); K9(TMT6plex / 229.1629)	HexNAc(5)Hex(3)Fuc(1)	1.7e-10	751.6	336.6	336.6	4	766.885	766.879	6.6		3064.52	3064.5	Specific	6	>sp|P01877|IGHA2_HUMAN Ig alpha-2 chain C region OS=Homo sapiens GN=IGHA2 PE=1 SV=3	64	QEHF3_00528_LR.13565.13565.4	57.43	controllerType=0 controllerNumber=1 scan=13565	high-energy collision-induced dissociation	1.9e-11	0	0	1.3e-09	1.5e-10	0	0	9.77	1786 | 226832
20	176	R.[+229.16293]EEQYN[+1647.61324]STYR.V	R.EEQYNSTYR.V	NTerm(TMT6plex / 229.1629); N5(NGlycan / 1647.6132)	HexNAc(5)Hex(3)Fuc(1)	0.0012	372.1	154.5	154.5	3	1022.77	1022.77	4.03		3066.3	3066.29	Specific	5	>sp|P01857|IGHG1_HUMAN Ig gamma-1 chain C region OS=Homo sapiens GN=IGHG1 PE=1 SV=1	60	QEHF3_00528_LR.8429.8429.3	37.25	controllerType=0 controllerNumber=1 scan=8429	high-energy collision-induced dissociation	0.00016	0	0	0.0098	0.0013	0	0	2.91	1895 | 211851
24	168	K.[+229.16293]TK[+229.16293]PREEQFN[+1647.61324]STFR.V	K.TKPREEQFNSTFR.V	NTerm(TMT6plex / 229.1629); K2(TMT6plex / 229.1629); N9(NGlycan / 1647.6132)	HexNAc(5)Hex(3)Fuc(1)	0.00099	381.2	140.6	140.6	4	937.2	937.195	5.11		3745.78	3745.76	Specific	9	>sp|P01859|IGHG2_HUMAN Ig gamma-2 chain C region OS=Homo sapiens GN=IGHG2 PE=1 SV=2	61	QEHF3_00528_LR.10832.10832.4	46.65	controllerType=0 controllerNumber=1 scan=10832	high-energy collision-induced dissociation	0.00012	0	0	0.0078	0.001	0	0	3	1939 | 353221
24	172	R.[+229.16293]EEQFN[+1647.61324]STFR.V	R.EEQFNSTFR.V	NTerm(TMT6plex / 229.1629); N5(NGlycan / 1647.6132)	HexNAc(5)Hex(3)Fuc(1)	0.00087	352.7	218.3	218.3	2	1517.66	1517.65	7.28		3034.32	3034.3	Specific	5	>sp|P01859|IGHG2_HUMAN Ig gamma-2 chain C region OS=Homo sapiens GN=IGHG2 PE=1 SV=2	61	QEHF3_00528_LR.11908.11908.2	50.89	controllerType=0 controllerNumber=1 scan=11908	high-energy collision-induced dissociation	0.0001	0	0	0.0069	0.00086	0	0	3.06	1958 | 223784
97	75	K.[+229.16293]DGVHLGPNN[+1647.61324]R.T	K.DGVHLGPNNR.T	NTerm(TMT6plex / 229.1629); N9(NGlycan / 1647.6132)	HexNAc(5)Hex(3)Fuc(1)	0.0017	492.5	233.5	233.5	3	985.781	985.777	4.59		2955.33	2955.32	Specific	9	>sp|P21802|FGFR2_HUMAN Fibroblast growth factor receptor 2 OS=Homo sapiens GN=FGFR2 PE=1 SV=1	159	QEHF3_00528_LR.8389.8389.3	37.1	controllerType=0 controllerNumber=1 scan=8389	high-energy collision-induced dissociation	0.00021	0	0	0.0031	0.00042	0	0	2.76	3977 | 211331
1	67	K.[+229.16293]SVVAPATDGGLN[+1501.55533]LTSTFLRK.N	K.SVVAPATDGGLNLTSTFLRK.N	NTerm(TMT6plex / 229.1629); N12(NGlycan / 1501.5553)	HexNAc(5)Hex(3)	1.7e-06	420.7	411.5	411.5	4	945.199	945.215	-16.28		3777.78	3777.84	Specific	12	>sp|P41222|PTGDS_HUMAN Prostaglandin-H2 D-isomerase OS=Homo sapiens GN=PTGDS PE=1 SV=1	191	QEHF3_00528_LR.22131.22131.4	91.1	controllerType=0 controllerNumber=1 scan=22131	high-energy collision-induced dissociation	1.5e-07	0	0	1.4e-05	1.2e-06	0	0	5.76	531 | 394352
5	247	R.[+229.16293]YFYN[+2237.78267]GTSMAC[+57.02146]ETFQYGGC[+57.02146]MGNGNNFVTEK[+229.16293].E	R.YFYNGTSMACETFQYGGCMGNGNNFVTEK.E	NTerm(TMT6plex / 229.1629); N4(NGlycan / 2237.7827); K29(TMT6plex / 229.1629)	HexNAc(4)Hex(7)NeuAc(1)	1.4e-09	589.7	589.7	31.8	6	1008.09	1008.08	6.5		6043.5	6043.46	Specific	4	>sp|P02760|AMBP_HUMAN Protein AMBP OS=Homo sapiens GN=AMBP PE=1 SV=1	72	QEHF3_00528_LR.20892.20892.6	86.23	controllerType=0 controllerNumber=1 scan=20892	high-energy collision-induced dissociation	1.5e-10	0	0	1.2e-08	1.2e-09	0	0	8.84	1398 | 871366
5	247	R.[+229.16293]YFYN[+2237.78267]GTSMAC[+57.02146]ETFQYGGC[+57.02146]MGNGNNFVTEK[+229.16293].E	R.YFYNGTSMACETFQYGGCMGNGNNFVTEK.E	NTerm(TMT6plex / 229.1629); N4(NGlycan / 2237.7827); K29(TMT6plex / 229.1629)	HexNAc(4)Hex(7)NeuAc(1)	1.5e-07	562	562	41.5	4	1511.87	1511.62	-0.9	1	6044.46	6043.46	Specific	4	>sp|P02760|AMBP_HUMAN Protein AMBP OS=Homo sapiens GN=AMBP PE=1 SV=1	72	QEHF3_00528_LR.20517.20517.4	84.75	controllerType=0 controllerNumber=1 scan=20517	high-energy collision-induced dissociation	9.5e-09	0	0	1.2e-06	7.7e-08	0	0	6.84	1399 | 869806
5	247	R.[+229.16293]YFYN[+2237.78267]GTSMAC[+57.02146]ETFQYGGC[+57.02146]MGNGNNFVTEK[+229.16293].E	R.YFYNGTSMACETFQYGGCMGNGNNFVTEK.E	NTerm(TMT6plex / 229.1629); N4(NGlycan / 2237.7827); K29(TMT6plex / 229.1629)	HexNAc(4)Hex(7)NeuAc(1)	4.7e-07	471	455.5	40	4	1511.62	1511.62	1.52		6043.47	6043.46	Specific	4	>sp|P02760|AMBP_HUMAN Protein AMBP OS=Homo sapiens GN=AMBP PE=1 SV=1	72	QEHF3_00528_LR.20944.20944.4	86.43	controllerType=0 controllerNumber=1 scan=20944	high-energy collision-induced dissociation	3.5e-08	0	0	3.7e-06	2.8e-07	0	0	6.33	1400 | 779926
5	247	R.[+229.16293]YFYN[+2237.78267]GTSMAC[+57.02146]ETFQYGGC[+57.02146]MGNGNNFVTEK[+229.16293].E	R.YFYNGTSMACETFQYGGCMGNGNNFVTEK.E	NTerm(TMT6plex / 229.1629); N4(NGlycan / 2237.7827); K29(TMT6plex / 229.1629)	HexNAc(4)Hex(7)NeuAc(1)	8.3e-08	469.9	469.9	38.9	6	1008.08	1008.08	1.53		6043.47	6043.46	Specific	4	>sp|P02760|AMBP_HUMAN Protein AMBP OS=Homo sapiens GN=AMBP PE=1 SV=1	72	QEHF3_00528_LR.20511.20511.6	84.73	controllerType=0 controllerNumber=1 scan=20511	high-energy collision-induced dissociation	5.9e-09	0	0	6.6e-07	4.3e-08	0	0	7.08	1401 | 776606
5	247	R.[+229.16293]YFYN[+2237.78267]GTSMAC[+57.02146]ETFQYGGC[+57.02146]MGNGNNFVTEK[+229.16293].E	R.YFYNGTSMACETFQYGGCMGNGNNFVTEK.E	NTerm(TMT6plex / 229.1629); N4(NGlycan / 2237.7827); K29(TMT6plex / 229.1629)	HexNAc(4)Hex(7)NeuAc(1)	1.9e-06	449.7	260.9	31.5	6	1007.92	1008.08	1.83	-1	6042.47	6043.46	Specific	4	>sp|P02760|AMBP_HUMAN Protein AMBP OS=Homo sapiens GN=AMBP PE=1 SV=1	72	QEHF3_00528_LR.19386.19386.6	80.3	controllerType=0 controllerNumber=1 scan=19386	high-energy collision-induced dissociation	1.5e-07	0	0	1.5e-05	1.3e-06	0	0	5.72	1402 | 770926
5	247	R.[+229.16293]YFYN[+2237.78267]GTSMAC[+57.02146]ETFQYGGC[+57.02146]MGNGNNFVTEK[+229.16293].E	R.YFYNGTSMACETFQYGGCMGNGNNFVTEK.E	NTerm(TMT6plex / 229.1629); N4(NGlycan / 2237.7827); K29(TMT6plex / 229.1629)	HexNAc(4)Hex(7)NeuAc(1)	6.8e-06	445.3	309.2	39	4	1511.37	1511.62	0.05	-1	6042.46	6043.46	Specific	4	>sp|P02760|AMBP_HUMAN Protein AMBP OS=Homo sapiens GN=AMBP PE=1 SV=1	72	QEHF3_00528_LR.19523.19523.4	80.84	controllerType=0 controllerNumber=1 scan=19523	high-energy collision-induced dissociation	4.9e-07	0	0	5.4e-05	3.9e-06	0	0	5.17	1403 | 771606
5	247	R.[+229.16293]YFYN[+2237.78267]GTSMAC[+57.02146]ETFQYGGC[+57.02146]MGNGNNFVTEK[+229.16293].E	R.YFYNGTSMACETFQYGGCMGNGNNFVTEK.E	NTerm(TMT6plex / 229.1629); N4(NGlycan / 2237.7827); K29(TMT6plex / 229.1629)	HexNAc(4)Hex(7)NeuAc(1)	1.1e-07	406.9	406.9	31.5	6	1008.08	1008.08	-1.25		6043.45	6043.46	Specific	4	>sp|P02760|AMBP_HUMAN Protein AMBP OS=Homo sapiens GN=AMBP PE=1 SV=1	72	QEHF3_00528_LR.19524.19524.6	80.85	controllerType=0 controllerNumber=1 scan=19524	high-energy collision-induced dissociation	7.2e-09	0	0	8.7e-07	5.2e-08	0	0	6.96	1404 | 771646
5	247	R.[+229.16293]YFYN[+2237.78267]GTSMAC[+57.02146]ETFQYGGC[+57.02146]MGNGNNFVTEK[+229.16293].E	R.YFYNGTSMACETFQYGGCMGNGNNFVTEK.E	NTerm(TMT6plex / 229.1629); N4(NGlycan / 2237.7827); K29(TMT6plex / 229.1629)	HexNAc(4)Hex(7)NeuAc(1)	9.6e-07	390.9	379.3	6.5	7	864.219	864.215	4.14		6043.49	6043.46	Specific	4	>sp|P02760|AMBP_HUMAN Protein AMBP OS=Homo sapiens GN=AMBP PE=1 SV=1	72	QEHF3_00528_LR.19407.19407.7	80.39	controllerType=0 controllerNumber=1 scan=19407	high-energy collision-induced dissociation	8.3e-08	0	0	7.7e-06	6.9e-07	0	0	6.02	1405 | 864766
5	247	R.[+229.16293]YFYN[+2237.78267]GTSMAC[+57.02146]ETFQYGGC[+57.02146]MGNGNNFVTEK[+229.16293].E	R.YFYNGTSMACETFQYGGCMGNGNNFVTEK.E	NTerm(TMT6plex / 229.1629); N4(NGlycan / 2237.7827); K29(TMT6plex / 229.1629)	HexNAc(4)Hex(7)NeuAc(1)	8.5e-07	378.8	317.9	30.1	6	1007.92	1008.08	4.98	-1	6042.49	6043.46	Specific	4	>sp|P02760|AMBP_HUMAN Protein AMBP OS=Homo sapiens GN=AMBP PE=1 SV=1	72	QEHF3_00528_LR.19820.19820.3	82.01	controllerType=0 controllerNumber=1 scan=19820	high-energy collision-induced dissociation	6.9e-08	0	0	6.8e-06	5.6e-07	0	0	6.07	1406 | 773206
5	247	R.[+229.16293]YFYN[+2237.78267]GTSMAC[+57.02146]ETFQYGGC[+57.02146]MGNGNNFVTEK[+229.16293].E	R.YFYNGTSMACETFQYGGCMGNGNNFVTEK.E	NTerm(TMT6plex / 229.1629); N4(NGlycan / 2237.7827); K29(TMT6plex / 229.1629)	HexNAc(4)Hex(7)NeuAc(1)	1.3e-05	376.2	247.7	28.5	4	1511.37	1511.62	2.15	-1	6042.47	6043.46	Specific	4	>sp|P02760|AMBP_HUMAN Protein AMBP OS=Homo sapiens GN=AMBP PE=1 SV=1	72	QEHF3_00528_LR.19385.19385.4	80.3	controllerType=0 controllerNumber=1 scan=19385	high-energy collision-induced dissociation	1.3e-06	0	0	0.0001	1.1e-05	0	0	4.89	1407 | 770886
5	247	R.[+229.16293]YFYN[+2237.78267]GTSMAC[+57.02146]ETFQYGGC[+57.02146]MGNGNNFVTEK[+229.16293].E	R.YFYNGTSMACETFQYGGCMGNGNNFVTEK.E	NTerm(TMT6plex / 229.1629); N4(NGlycan / 2237.7827); K29(TMT6plex / 229.1629)	HexNAc(4)Hex(7)NeuAc(1)	9.5e-06	357.2	357.2	41.5	4	1511.87	1511.62	0.4	1	6044.47	6043.46	Specific	4	>sp|P02760|AMBP_HUMAN Protein AMBP OS=Homo sapiens GN=AMBP PE=1 SV=1	72	QEHF3_00528_LR.21080.21080.4	86.97	controllerType=0 controllerNumber=1 scan=21080	high-energy collision-induced dissociation	7.3e-07	0	0	7.6e-05	6.1e-06	0	0	5.02	1408 | 872726
5	247	R.[+229.16293]YFYN[+2237.78267]GTSMAC[+57.02146]ETFQYGGC[+57.02146]MGNGNNFVTEK[+229.16293].E	R.YFYNGTSMACETFQYGGCMGNGNNFVTEK.E	NTerm(TMT6plex / 229.1629); N4(NGlycan / 2237.7827); K29(TMT6plex / 229.1629)	HexNAc(4)Hex(7)NeuAc(1)	2e-05	339.5	325.5	40.7	4	1511.62	1511.62	0.22		6043.46	6043.46	Specific	4	>sp|P02760|AMBP_HUMAN Protein AMBP OS=Homo sapiens GN=AMBP PE=1 SV=1	72	QEHF3_00528_LR.19251.19251.4	79.77	controllerType=0 controllerNumber=1 scan=19251	high-energy collision-induced dissociation	2.5e-06	0	0	0.00016	2e-05	0	0	4.7	1409 | 770366
5	247	R.[+229.16293]YFYN[+2237.78267]GTSMAC[+57.02146]ETFQYGGC[+57.02146]MGNGNNFVTEK[+229.16293].E	R.YFYNGTSMACETFQYGGCMGNGNNFVTEK.E	NTerm(TMT6plex / 229.1629); N4(NGlycan / 2237.7827); K29(TMT6plex / 229.1629)	HexNAc(4)Hex(7)NeuAc(1)	1.7e-05	320	320	42	4	1511.62	1511.62	1.76		6043.47	6043.46	Specific	4	>sp|P02760|AMBP_HUMAN Protein AMBP OS=Homo sapiens GN=AMBP PE=1 SV=1	72	QEHF3_00528_LR.20669.20669.4	85.35	controllerType=0 controllerNumber=1 scan=20669	high-energy collision-induced dissociation	1.8e-06	0	0	0.00013	1.4e-05	0	0	4.77	1410 | 777566
5	247	R.[+229.16293]YFYN[+2237.78267]GTSMAC[+57.02146]ETFQYGGC[+57.02146]MGNGNNFVTEK[+229.16293].E	R.YFYNGTSMACETFQYGGCMGNGNNFVTEK.E	NTerm(TMT6plex / 229.1629); N4(NGlycan / 2237.7827); K29(TMT6plex / 229.1629)	HexNAc(4)Hex(7)NeuAc(1)	3.8e-06	313.9	251.1	37.9	6	1007.92	1008.08	-0.48	-1	6042.46	6043.46	Specific	4	>sp|P02760|AMBP_HUMAN Protein AMBP OS=Homo sapiens GN=AMBP PE=1 SV=1	72	QEHF3_00528_LR.19852.19852.6	82.13	controllerType=0 controllerNumber=1 scan=19852	high-energy collision-induced dissociation	2.9e-07	0	0	3e-05	2.3e-06	0	0	5.42	1411 | 773526
5	247	R.[+229.16293]YFYN[+2237.78267]GTSMAC[+57.02146]ETFQYGGC[+57.02146]MGNGNNFVTEK[+229.16293].E	R.YFYNGTSMACETFQYGGCMGNGNNFVTEK.E	NTerm(TMT6plex / 229.1629); N4(NGlycan / 2237.7827); K29(TMT6plex / 229.1629)	HexNAc(4)Hex(7)NeuAc(1)	3.8e-06	308.8	258.9	38.2	6	1007.92	1008.08	0.01	-1	6042.46	6043.46	Specific	4	>sp|P02760|AMBP_HUMAN Protein AMBP OS=Homo sapiens GN=AMBP PE=1 SV=1	72	QEHF3_00528_LR.19662.19662.6	81.39	controllerType=0 controllerNumber=1 scan=19662	high-energy collision-induced dissociation	2.8e-07	0	0	3e-05	2.3e-06	0	0	5.42	1412 | 772806
5	247	R.[+229.16293]YFYN[+2237.78267]GTSMAC[+57.02146]ETFQYGGC[+57.02146]MGNGNNFVTEK[+229.16293].E	R.YFYNGTSMACETFQYGGCMGNGNNFVTEK.E	NTerm(TMT6plex / 229.1629); N4(NGlycan / 2237.7827); K29(TMT6plex / 229.1629)	HexNAc(4)Hex(7)NeuAc(1)	6.5e-06	305.6	302.2	41	4	1511.38	1511.62	5.63	-1	6042.49	6043.46	Specific	4	>sp|P02760|AMBP_HUMAN Protein AMBP OS=Homo sapiens GN=AMBP PE=1 SV=1	72	QEHF3_00528_LR.20800.20800.4	85.87	controllerType=0 controllerNumber=1 scan=20800	high-energy collision-induced dissociation	4.5e-07	0	0	5.2e-05	3.6e-06	0	0	5.19	1413 | 778726
5	247	R.[+229.16293]YFYN[+2237.78267]GTSMAC[+57.02146]ETFQYGGC[+57.02146]MGNGNNFVTEK[+229.16293].E	R.YFYNGTSMACETFQYGGCMGNGNNFVTEK.E	NTerm(TMT6plex / 229.1629); N4(NGlycan / 2237.7827); K29(TMT6plex / 229.1629)	HexNAc(4)Hex(7)NeuAc(1)	1.7e-05	304.6	304.6	41.6	4	1511.62	1511.62	0.95		6043.47	6043.46	Specific	4	>sp|P02760|AMBP_HUMAN Protein AMBP OS=Homo sapiens GN=AMBP PE=1 SV=1	72	QEHF3_00528_LR.19661.19661.4	81.38	controllerType=0 controllerNumber=1 scan=19661	high-energy collision-induced dissociation	1.7e-06	0	0	0.00013	1.4e-05	0	0	4.77	1414 | 772766
5	247	R.[+229.16293]YFYN[+2237.78267]GTSMAC[+57.02146]ETFQYGGC[+57.02146]MGNGNNFVTEK[+229.16293].E	R.YFYNGTSMACETFQYGGCMGNGNNFVTEK.E	NTerm(TMT6plex / 229.1629); N4(NGlycan / 2237.7827); K29(TMT6plex / 229.1629)	HexNAc(4)Hex(7)NeuAc(1)	4e-06	276.9	276.9	44.1	6	1008.26	1008.08	5.3	1	6044.5	6043.46	Specific	4	>sp|P02760|AMBP_HUMAN Protein AMBP OS=Homo sapiens GN=AMBP PE=1 SV=1	72	QEHF3_00528_LR.21069.21069.6	86.93	controllerType=0 controllerNumber=1 scan=21069	high-energy collision-induced dissociation	3.3e-07	0	0	3.2e-05	2.6e-06	0	0	5.4	1415 | 872606
5	247	R.[+229.16293]YFYN[+2237.78267]GTSMAC[+57.02146]ETFQYGGC[+57.02146]MGNGNNFVTEK[+229.16293].E	R.YFYNGTSMACETFQYGGCMGNGNNFVTEK.E	NTerm(TMT6plex / 229.1629); N4(NGlycan / 2237.7827); K29(TMT6plex / 229.1629)	HexNAc(4)Hex(7)NeuAc(1)	3.4e-06	227.5	220.4	37.1	6	1007.92	1008.08	3.46	-1	6042.48	6043.46	Specific	4	>sp|P02760|AMBP_HUMAN Protein AMBP OS=Homo sapiens GN=AMBP PE=1 SV=1	72	QEHF3_00528_LR.20694.20694.6	85.45	controllerType=0 controllerNumber=1 scan=20694	high-energy collision-induced dissociation	2.5e-07	0	0	2.7e-05	2.1e-06	0	0	5.47	1416 | 777726
5	247	R.[+229.16293]YFYN[+2237.78267]GTSMAC[+57.02146]ETFQYGGC[+57.02146]MGNGNNFVTEK[+229.16293].E	R.YFYNGTSMACETFQYGGCMGNGNNFVTEK.E	NTerm(TMT6plex / 229.1629); N4(NGlycan / 2237.7827); K29(TMT6plex / 229.1629)	HexNAc(4)Hex(7)NeuAc(1)	3.3e-05	222.7	221.3	42.7	4	1511.88	1511.62	2.5	1	6044.48	6043.46	Specific	4	>sp|P02760|AMBP_HUMAN Protein AMBP OS=Homo sapiens GN=AMBP PE=1 SV=1	72	QEHF3_00528_LR.19794.19794.4	81.91	controllerType=0 controllerNumber=1 scan=19794	high-energy collision-induced dissociation	4.3e-06	0	0	0.00026	3.4e-05	0	0	4.49	1417 | 866606
61	485	R.[+229.16293]TAGWNIPMGLLFN[+2237.78267]QTGSC[+57.02146]K[+229.16293].F	R.TAGWNIPMGLLFNQTGSCK.F	NTerm(TMT6plex / 229.1629); N13(NGlycan / 2237.7827); K19(TMT6plex / 229.1629)	HexNAc(4)Hex(7)NeuAc(1)	0.00065	330.7	174.5	25.7	4	1198.8	1198.54	11.03	1	4792.17	4791.12	Specific	13	>sp|P02788|TRFL_HUMAN Lactotransferrin OS=Homo sapiens GN=LTF PE=1 SV=6	76	QEHF3_00528_LR.21361.21361.4	88.07	controllerType=0 controllerNumber=1 scan=21361	high-energy collision-induced dissociation	7.5e-05	0	0	0.0011	0.00017	0	0	3.19	3077 | 623110
61	485	R.[+229.16293]TAGWNIPMGLLFN[+2237.78267]QTGSC[+57.02146]K[+229.16293].F	R.TAGWNIPMGLLFNQTGSCK.F	NTerm(TMT6plex / 229.1629); N13(NGlycan / 2237.7827); K19(TMT6plex / 229.1629)	HexNAc(4)Hex(7)NeuAc(1)	0.00094	291.5	171.9	25.4	4	1198.8	1198.54	11.03	1	4792.17	4791.12	Specific	13	>sp|P02788|TRFL_HUMAN Lactotransferrin OS=Homo sapiens GN=LTF PE=1 SV=6	76	QEHF3_00528_LR.21357.21357.4	88.06	controllerType=0 controllerNumber=1 scan=21357	high-energy collision-induced dissociation	0.00011	0	0	0.0017	0.00025	0	0	3.02	3078 | 623070
1	43	R.[+229.16293]WFSAGLASN[+2238.80307]SSWLR.E	R.WFSAGLASNSSWLR.E	NTerm(TMT6plex / 229.1629); N9(NGlycan / 2238.8031)	HexNAc(4)Hex(7)Fuc(2)	0.00015	494.2	249	3.1	4	1013.19	1013.19	-2.88		4049.74	4049.75	Specific	9	>sp|P41222|PTGDS_HUMAN Prostaglandin-H2 D-isomerase OS=Homo sapiens GN=PTGDS PE=1 SV=1	191	QEHF3_00528_LR.22744.22744.4	93.51	controllerType=0 controllerNumber=1 scan=22744	high-energy collision-induced dissociation	2.1e-05	0	0	0.0012	0.00018	0	0	3.83	69 | 474031
1	67	K.[+229.16293]SVVAPATDGGLN[+2238.80307]LTSTFLR.K	K.SVVAPATDGGLNLTSTFLR.K	NTerm(TMT6plex / 229.1629); N12(NGlycan / 2238.8031)	HexNAc(4)Hex(7)Fuc(2)	2.2e-10	690.3	525.8	7.9	4	1097.52	1097.5	12.1		4387.04	4386.99	Specific	12	>sp|P41222|PTGDS_HUMAN Prostaglandin-H2 D-isomerase OS=Homo sapiens GN=PTGDS PE=1 SV=1	191	QEHF3_00528_LR.21250.21250.4	87.64	controllerType=0 controllerNumber=1 scan=21250	high-energy collision-induced dissociation	3.2e-11	0	0	1.7e-09	2.6e-10	0	0	9.67	391 | 543544
2	499	R.[+229.16293]FALLMTNC[+57.02146]YATPSSN[+2238.80307]ATDPLK[+229.16293].Y	R.FALLMTNCYATPSSNATDPLK.Y	NTerm(TMT6plex / 229.1629); N15(NGlycan / 2238.8031); K21(TMT6plex / 229.1629)	HexNAc(4)Hex(7)Fuc(2)	1e-05	347.2	343	343	4	1254.05	1253.81	-11.19	1	5013.18	5012.23	Specific	15	>sp|P07911|UROM_HUMAN Uromodulin OS=Homo sapiens GN=UMOD PE=1 SV=1	102	QEHF3_00528_LR.22342.22342.4	91.93	controllerType=0 controllerNumber=1 scan=22342	high-energy collision-induced dissociation	8.3e-07	0	0	8.1e-05	6.8e-06	0	0	4.99	981 | 630630
1	67	K.[+229.16293]SVVAPATDGGLN[+2092.74516]LTSTFLR.K	K.SVVAPATDGGLNLTSTFLR.K	NTerm(TMT6plex / 229.1629); N12(NGlycan / 2092.7452)	HexNAc(4)Hex(7)Fuc(1)	2.6e-11	739.2	567.1	567.1	4	1061.25	1060.99	12.6	1	4241.99	4240.93	Specific	12	>sp|P41222|PTGDS_HUMAN Prostaglandin-H2 D-isomerase OS=Homo sapiens GN=PTGDS PE=1 SV=1	191	QEHF3_00528_LR.21346.21346.4	88.02	controllerType=0 controllerNumber=1 scan=21346	high-energy collision-induced dissociation	5e-12	0	0	2.1e-10	3.9e-11	0	0	10.58	441 | 465071
1	67	K.[+229.16293]SVVAPATDGGLN[+2092.74516]LTSTFLR.K	K.SVVAPATDGGLNLTSTFLR.K	NTerm(TMT6plex / 229.1629); N12(NGlycan / 2092.7452)	HexNAc(4)Hex(7)Fuc(1)	2.6e-10	695.2	540.8	540.8	4	1061.25	1060.99	12.25	1	4241.99	4240.93	Specific	12	>sp|P41222|PTGDS_HUMAN Prostaglandin-H2 D-isomerase OS=Homo sapiens GN=PTGDS PE=1 SV=1	191	QEHF3_00528_LR.21206.21206.4	87.47	controllerType=0 controllerNumber=1 scan=21206	high-energy collision-induced dissociation	3.7e-11	0	0	2.1e-09	3.1e-10	0	0	9.58	442 | 464136
2	499	R.[+229.16293]FALLMTNC[+57.02146]YATPSSN[+2092.74516]ATDPLK[+229.16293].Y	R.FALLMTNCYATPSSNATDPLK.Y	NTerm(TMT6plex / 229.1629); N15(NGlycan / 2092.7452); K21(TMT6plex / 229.1629)	HexNAc(4)Hex(7)Fuc(1)	0.00033	349.7	55.8	6.7	4	1217.06	1217.3	8.21	-1	4865.21	4866.18	Specific	15	>sp|P07911|UROM_HUMAN Uromodulin OS=Homo sapiens GN=UMOD PE=1 SV=1	102	QEHF3_00528_LR.21041.21041.4	86.82	controllerType=0 controllerNumber=1 scan=21041	high-energy collision-induced dissociation	4.2e-05	0	0	0.0026	0.00035	0	0	3.48	1021 | 620030
2	499	R.[+229.16293]FALLMTNC[+57.02146]YATPSSN[+2092.74516]ATDPLK[+229.16293].Y	R.FALLMTNCYATPSSNATDPLK.Y	NTerm(TMT6plex / 229.1629); N15(NGlycan / 2092.7452); K21(TMT6plex / 229.1629)	HexNAc(4)Hex(7)Fuc(1)	4.6e-05	307.9	180.8	8.7	4	1217.06	1217.3	7.91	-1	4865.21	4866.18	Specific	15	>sp|P07911|UROM_HUMAN Uromodulin OS=Homo sapiens GN=UMOD PE=1 SV=1	102	QEHF3_00528_LR.20905.20905.4	86.28	controllerType=0 controllerNumber=1 scan=20905	high-energy collision-induced dissociation	6e-06	0	0	0.00037	4.8e-05	0	0	4.34	1022 | 618910
1	67	K.[+229.16293]SVVAPATDGGLN[+1946.68725]LTSTFLR.K	K.SVVAPATDGGLNLTSTFLR.K	NTerm(TMT6plex / 229.1629); N12(NGlycan / 1946.6873)	HexNAc(4)Hex(7)	1.1e-06	576.6	467.6	467.6	3	1365.96	1365.63	-2.31	1	4095.87	4094.87	Specific	12	>sp|P41222|PTGDS_HUMAN Prostaglandin-H2 D-isomerase OS=Homo sapiens GN=PTGDS PE=1 SV=1	191	QEHF3_00528_LR.22541.22541.3	92.71	controllerType=0 controllerNumber=1 scan=22541	high-energy collision-induced dissociation	9.9e-08	0	0	9e-06	8.2e-07	0	0	5.95	494 | 472671
5	247	R.[+229.16293]YFYN[+1946.68725]GTSMAC[+57.02146]ETFQYGGC[+57.02146]MGNGNNFVTEK[+229.16293].E	R.YFYNGTSMACETFQYGGCMGNGNNFVTEK.E	NTerm(TMT6plex / 229.1629); N4(NGlycan / 1946.6873); K29(TMT6plex / 229.1629)	HexNAc(4)Hex(7)	6.8e-06	361.4	336.8	125.6	4	1438.6	1438.85	3.74	-1	5751.38	5752.37	Specific	4	>sp|P02760|AMBP_HUMAN Protein AMBP OS=Homo sapiens GN=AMBP PE=1 SV=1	72	QEHF3_00528_LR.20175.20175.4	83.41	controllerType=0 controllerNumber=1 scan=20175	high-energy collision-induced dissociation	5.3e-07	0	0	5.4e-05	4.2e-06	0	0	5.17	1466 | 774886
5	247	R.[+229.16293]YFYN[+1946.68725]GTSMAC[+57.02146]ETFQYGGC[+57.02146]MGNGNNFVTEK[+229.16293].E	R.YFYNGTSMACETFQYGGCMGNGNNFVTEK.E	NTerm(TMT6plex / 229.1629); N4(NGlycan / 1946.6873); K29(TMT6plex / 229.1629)	HexNAc(4)Hex(7)	1e-05	327.4	307.9	92.9	4	1438.6	1438.85	1.62	-1	5751.37	5752.37	Specific	4	>sp|P02760|AMBP_HUMAN Protein AMBP OS=Homo sapiens GN=AMBP PE=1 SV=1	72	QEHF3_00528_LR.18559.18559.4	77.05	controllerType=0 controllerNumber=1 scan=18559	high-energy collision-induced dissociation	8.8e-07	0	0	8.2e-05	7.3e-06	0	0	4.99	1467 | 766206
5	247	R.[+229.16293]YFYN[+1946.68725]GTSMAC[+57.02146]ETFQYGGC[+57.02146]MGNGNNFVTEK[+229.16293].E	R.YFYNGTSMACETFQYGGCMGNGNNFVTEK.E	NTerm(TMT6plex / 229.1629); N4(NGlycan / 1946.6873); K29(TMT6plex / 229.1629)	HexNAc(4)Hex(7)	1.7e-05	272.3	224.9	110.7	4	1438.6	1438.85	5.35	-1	5751.39	5752.37	Specific	4	>sp|P02760|AMBP_HUMAN Protein AMBP OS=Homo sapiens GN=AMBP PE=1 SV=1	72	QEHF3_00528_LR.20270.20270.4	83.78	controllerType=0 controllerNumber=1 scan=20270	high-energy collision-induced dissociation	1.8e-06	0	0	0.00013	1.5e-05	0	0	4.77	1468 | 775286
5	247	R.[+229.16293]YFYN[+1946.68725]GTSMAC[+57.02146]ETFQYGGC[+57.02146]MGNGNNFVTEK[+229.16293].E	R.YFYNGTSMACETFQYGGCMGNGNNFVTEK.E	NTerm(TMT6plex / 229.1629); N4(NGlycan / 1946.6873); K29(TMT6plex / 229.1629)	HexNAc(4)Hex(7)	5.3e-05	221.2	170	53	6	959.402	959.567	1.64	-1	5751.37	5752.37	Specific	4	>sp|P02760|AMBP_HUMAN Protein AMBP OS=Homo sapiens GN=AMBP PE=1 SV=1	72	QEHF3_00528_LR.18474.18474.6	76.71	controllerType=0 controllerNumber=1 scan=18474	high-energy collision-induced dissociation	7.1e-06	0	0	0.00042	5.7e-05	0	0	4.28	1469 | 765326
5	247	R.[+229.16293]YFYN[+1946.68725]GTSMAC[+57.02146]ETFQYGGC[+57.02146]MGNGNNFVTEK[+229.16293].E	R.YFYNGTSMACETFQYGGCMGNGNNFVTEK.E	NTerm(TMT6plex / 229.1629); N4(NGlycan / 1946.6873); K29(TMT6plex / 229.1629)	HexNAc(4)Hex(7)	0.00053	219.4	197.7	105.8	4	1438.6	1438.85	0.94	-1	5751.37	5752.37	Specific	4	>sp|P02760|AMBP_HUMAN Protein AMBP OS=Homo sapiens GN=AMBP PE=1 SV=1	72	QEHF3_00528_LR.18830.18830.4	78.11	controllerType=0 controllerNumber=1 scan=18830	high-energy collision-induced dissociation	6.2e-05	0	0	0.0042	0.00053	0	0	3.28	1470 | 768086
5	247	R.[+229.16293]YFYN[+1946.68725]GTSMAC[+57.02146]ETFQYGGC[+57.02146]MGNGNNFVTEK[+229.16293].E	R.YFYNGTSMACETFQYGGCMGNGNNFVTEK.E	NTerm(TMT6plex / 229.1629); N4(NGlycan / 1946.6873); K29(TMT6plex / 229.1629)	HexNAc(4)Hex(7)	0.0006	211.7	204.6	102.4	4	1438.86	1438.85	7.06		5752.41	5752.37	Specific	4	>sp|P02760|AMBP_HUMAN Protein AMBP OS=Homo sapiens GN=AMBP PE=1 SV=1	72	QEHF3_00528_LR.19860.19860.4	82.17	controllerType=0 controllerNumber=1 scan=19860	high-energy collision-induced dissociation	7e-05	0	0	0.0048	0.0006	0	0	3.22	1471 | 773566
5	247	R.[+229.16293]YFYN[+1946.68725]GTSMAC[+57.02146]ETFQYGGC[+57.02146]MGNGNNFVTEK[+229.16293].E	R.YFYNGTSMACETFQYGGCMGNGNNFVTEK.E	NTerm(TMT6plex / 229.1629); N4(NGlycan / 1946.6873); K29(TMT6plex / 229.1629)	HexNAc(4)Hex(7)	0.001	192.5	160.3	115.8	6	959.399	959.567	-1.17	-1	5751.36	5752.37	Specific	4	>sp|P02760|AMBP_HUMAN Protein AMBP OS=Homo sapiens GN=AMBP PE=1 SV=1	72	QEHF3_00528_LR.18812.18812.6	78.04	controllerType=0 controllerNumber=1 scan=18812	high-energy collision-induced dissociation	0.00013	0	0	0.008	0.001	0	0	2.99	1472 | 767966
2	499	R.[+229.16293]FALLMTNC[+57.02146]YATPSSN[+2091.72476]ATDPLK[+229.16293].Y	R.FALLMTNCYATPSSNATDPLK.Y	NTerm(TMT6plex / 229.1629); N15(NGlycan / 2091.7248); K21(TMT6plex / 229.1629)	HexNAc(4)Hex(6)NeuGc(1)	0.0011	333.9	40.2	2	4	1217.05	1217.04	1.98		4865.16	4865.16	Specific	15	>sp|P07911|UROM_HUMAN Uromodulin OS=Homo sapiens GN=UMOD PE=1 SV=1	102	QEHF3_00528_LR.21674.21674.4	89.3	controllerType=0 controllerNumber=1 scan=21674	high-energy collision-induced dissociation	0.00013	0	0	0.0083	0.0011	0	0	2.98	1023 | 625990
2	499	R.[+229.16293]FALLMTNC[+57.02146]YATPSSN[+2075.72985]ATDPLK[+229.16293].Y	R.FALLMTNCYATPSSNATDPLK.Y	NTerm(TMT6plex / 229.1629); N15(NGlycan / 2075.7298); K21(TMT6plex / 229.1629)	HexNAc(4)Hex(6)NeuAc(1)	2.2e-15	901.1	787.4	22.9	4	1213.31	1213.05	11.83	1	4850.22	4849.16	Specific	15	>sp|P07911|UROM_HUMAN Uromodulin OS=Homo sapiens GN=UMOD PE=1 SV=1	102	QEHF3_00528_LR.22231.22231.4	91.5	controllerType=0 controllerNumber=1 scan=22231	high-energy collision-induced dissociation	7.7e-16	0	0	1.7e-14	6.4e-15	0	0	14.67	1026 | 629830
3	40	K.[+229.16293]TAVN[+2075.72985]C[+57.02146]SSDFDAC[+57.02146]LITK[+229.16293].A	K.TAVNCSSDFDACLITK.A	NTerm(TMT6plex / 229.1629); N4(NGlycan / 2075.7298); K16(TMT6plex / 229.1629)	HexNAc(4)Hex(6)NeuAc(1)	1.9e-08	634.2	397.2	0.9	3	1446.32	1445.96	15.29	1	4336.93	4335.87	Specific	4	>sp|P13987|CD59_HUMAN CD59 glycoprotein OS=Homo sapiens GN=CD59 PE=1 SV=1	135	QEHF3_00528_LR.17195.17195.3	71.7	controllerType=0 controllerNumber=1 scan=17195	high-energy collision-induced dissociation	1.7e-09	0	0	1.5e-07	1.3e-08	0	0	7.72	1198 | 526238
14	46	R.[+229.16293]C[+57.02146]LNWLDAQSGLASAPVSGAGN[+2075.72985]HSYC[+57.02146]R.N	R.CLNWLDAQSGLASAPVSGAGNHSYCR.N	NTerm(TMT6plex / 229.1629); N21(NGlycan / 2075.7298)	HexNAc(4)Hex(6)NeuAc(1)	2.8e-05	526.7	374.4	5.8	4	1275.06	1274.8	12.19	1	5097.23	5096.16	Specific	21	>sp|Q96FE7|P3IP1_HUMAN Phosphoinositide-3-kinase-interacting protein 1 OS=Homo sapiens GN=PIK3IP1 PE=1 SV=2	322	QEHF3_00528_LR.18689.18689.4	77.56	controllerType=0 controllerNumber=1 scan=18689	high-energy collision-induced dissociation	3.6e-06	0	0	0.00022	2.9e-05	0	0	4.56	1771 | 682286
17	83	R.[+229.16293]ADGTVNQIEGEATPVN[+2075.72985]LTEPAK[+229.16293].L	R.ADGTVNQIEGEATPVNLTEPAK.L	NTerm(TMT6plex / 229.1629); N16(NGlycan / 2075.7298); K22(TMT6plex / 229.1629)	HexNAc(4)Hex(6)NeuAc(1)	5.8e-10	680.3	531.7	29	4	1197.81	1197.8	9.32		4788.22	4788.18	Specific	16	>sp|P05090|APOD_HUMAN Apolipoprotein D OS=Homo sapiens GN=APOD PE=1 SV=1	88	QEHF3_00528_LR.16483.16483.4	68.9	controllerType=0 controllerNumber=1 scan=16483	high-energy collision-induced dissociation	7.5e-11	0	0	4.6e-09	6e-10	0	0	9.23	1848 | 595526
22	242	R.[+229.16293]IQLEN[+2075.72985]VTLLNPDPAEGPK[+229.16293]PR.P	R.IQLENVTLLNPDPAEGPKPR.P	NTerm(TMT6plex / 229.1629); N5(NGlycan / 2075.7298); K18(TMT6plex / 229.1629)	HexNAc(4)Hex(6)NeuAc(1)	9.1e-05	356.8	296.6	31	4	1184.83	1184.57	8.42	1	4736.29	4735.25	Specific	5	>sp|Q8WZ75|ROBO4_HUMAN Roundabout homolog 4 OS=Homo sapiens GN=ROBO4 PE=1 SV=1	314	QEHF3_00528_LR.19123.19123.4	79.27	controllerType=0 controllerNumber=1 scan=19123	high-energy collision-induced dissociation	1.3e-05	0	0	0.00072	0.00011	0	0	4.04	1915 | 607926
25	178	R.[+229.16293]K[+229.16293]LPPGLLAN[+2075.72985]FTLLR.T	R.KLPPGLLANFTLLR.T	NTerm(TMT6plex / 229.1629); K1(TMT6plex / 229.1629); N9(NGlycan / 2075.7298)	HexNAc(4)Hex(6)NeuAc(1)	0.00041	244.8	212	44.7	4	1022.75	1022.51	-10.74	1	4087.97	4087.01	Specific	9	>sp|P02750|A2GL_HUMAN Leucine-rich alpha-2-glycoprotein OS=Homo sapiens GN=LRG1 PE=1 SV=2	70	QEHF3_00528_LR.23184.23184.4	95.24	controllerType=0 controllerNumber=1 scan=23184	high-energy collision-induced dissociation	5.1e-05	0	0	0.0032	0.00043	0	0	3.39	1969 | 476431
32	66	R.[+229.16293]STYN[+2075.72985]DTEDVSQASPSESEAR.F	R.STYNDTEDVSQASPSESEAR.F	NTerm(TMT6plex / 229.1629); N4(NGlycan / 2075.7298)	HexNAc(4)Hex(6)NeuAc(1)	0.0002	325.2	182.1	10.4	4	1120.22	1120.21	13.69		4477.87	4477.81	Specific	4	>sp|Q6GTX8|LAIR1_HUMAN Leukocyte-associated immunoglobulin-like receptor 1 OS=Homo sapiens GN=LAIR1 PE=1 SV=1	276	QEHF3_00528_LR.10357.10357.4	44.78	controllerType=0 controllerNumber=1 scan=10357	high-energy collision-induced dissociation	2.9e-05	0	0	0.00096	0.00013	0	0	3.69	2364 | 500230
49	71	R.[+229.16293]DPGAAVPGAAN[+2075.72985]ASAQQPR.T	R.DPGAAVPGAANASAQQPR.T	NTerm(TMT6plex / 229.1629); N11(NGlycan / 2075.7298)	HexNAc(4)Hex(6)NeuAc(1)	0.0011	320	206	206	3	1328.22	1328.25	-16.8		3982.66	3982.72	Specific	11	>sp|P28300|LYOX_HUMAN Protein-lysine 6-oxidase OS=Homo sapiens GN=LOX PE=1 SV=2	178	QEHF3_00528_LR.10634.10634.3	45.87	controllerType=0 controllerNumber=1 scan=10634	high-energy collision-induced dissociation	0.00014	0	0	0.003	0.0004	0	0	2.94	2759 | 351541
3	40	K.[+229.16293]TAVN[+2222.80816]C[+57.02146]SSDFDAC[+57.02146]LITK[+229.16293].A	K.TAVNCSSDFDACLITK.A	NTerm(TMT6plex / 229.1629); N4(NGlycan / 2222.8082); K16(TMT6plex / 229.1629)	HexNAc(4)Hex(6)Fuc(3)	8.9e-05	504.6	281.6	281.6	4	1121.75	1121.49	9.09	1	4483.99	4482.94	Specific	4	>sp|P13987|CD59_HUMAN CD59 glycoprotein OS=Homo sapiens GN=CD59 PE=1 SV=1	135	QEHF3_00528_LR.17023.17023.4	71.02	controllerType=0 controllerNumber=1 scan=17023	high-energy collision-induced dissociation	1.2e-05	0	0	0.00071	0.0001	0	0	4.05	1179 | 524958
5	247	R.[+229.16293]YFYN[+2222.80816]GTSMAC[+57.02146]ETFQYGGC[+57.02146]MGNGNNFVTEK[+229.16293].E	R.YFYNGTSMACETFQYGGCMGNGNNFVTEK.E	NTerm(TMT6plex / 229.1629); N4(NGlycan / 2222.8082); K29(TMT6plex / 229.1629)	HexNAc(4)Hex(6)Fuc(3)	1.9e-07	407.3	400.5	400.5	7	862.216	862.076	-3.68	1	6029.47	6028.49	Specific	4	>sp|P02760|AMBP_HUMAN Protein AMBP OS=Homo sapiens GN=AMBP PE=1 SV=1	72	QEHF3_00528_LR.20910.20910.7	86.3	controllerType=0 controllerNumber=1 scan=20910	high-energy collision-induced dissociation	1.4e-08	0	0	1.5e-06	1.1e-07	0	0	6.71	1426 | 779606
1	43	R.[+229.16293]WFSAGLASN[+2076.75025]SSWLR.E	R.WFSAGLASNSSWLR.E	NTerm(TMT6plex / 229.1629); N9(NGlycan / 2076.7502)	HexNAc(4)Hex(6)Fuc(2)	2.5e-06	554.1	401.3	401.3	3	1296.58	1296.57	7.06		3887.72	3887.69	Specific	9	>sp|P41222|PTGDS_HUMAN Prostaglandin-H2 D-isomerase OS=Homo sapiens GN=PTGDS PE=1 SV=1	191	QEHF3_00528_LR.22149.22149.3	91.17	controllerType=0 controllerNumber=1 scan=22149	high-energy collision-induced dissociation	1.7e-07	0	0	2e-05	1.4e-06	0	0	5.61	89 | 394632
1	67	K.[+229.16293]SVVAPATDGGLN[+2076.75025]LTSTFLRK[+229.16293].N	K.SVVAPATDGGLNLTSTFLRK.N	NTerm(TMT6plex / 229.1629); N12(NGlycan / 2076.7502); K20(TMT6plex / 229.1629)	HexNAc(4)Hex(6)Fuc(2)	3.1e-13	815.4	651.7	14.7	4	1146.06	1146.3	9.97	-1	4581.24	4582.19	Specific	12	>sp|P41222|PTGDS_HUMAN Prostaglandin-H2 D-isomerase OS=Homo sapiens GN=PTGDS PE=1 SV=1	191	QEHF3_00528_LR.20620.20620.2	85.16	controllerType=0 controllerNumber=1 scan=20620	high-energy collision-induced dissociation	7.4e-14	0	0	2.5e-12	5.9e-13	0	0	12.51	280 | 540824
1	67	K.[+229.16293]SVVAPATDGGLN[+2076.75025]LTSTFLR.K	K.SVVAPATDGGLNLTSTFLR.K	NTerm(TMT6plex / 229.1629); N12(NGlycan / 2076.7502)	HexNAc(4)Hex(6)Fuc(2)	4.2e-13	809.9	578.4	12.3	3	1408.99	1408.98	7.05		4224.97	4224.94	Specific	12	>sp|P41222|PTGDS_HUMAN Prostaglandin-H2 D-isomerase OS=Homo sapiens GN=PTGDS PE=1 SV=1	191	QEHF3_00528_LR.21368.21368.3	88.1	controllerType=0 controllerNumber=1 scan=21368	high-energy collision-induced dissociation	9.7e-14	0	0	3.3e-12	7.7e-13	0	0	12.38	445 | 465231
1	67	K.[+229.16293]SVVAPATDGGLN[+2076.75025]LTSTFLR.K	K.SVVAPATDGGLNLTSTFLR.K	NTerm(TMT6plex / 229.1629); N12(NGlycan / 2076.7502)	HexNAc(4)Hex(6)Fuc(2)	4.2e-12	784.3	590.6	12.3	3	1408.99	1408.98	7.4		4224.97	4224.94	Specific	12	>sp|P41222|PTGDS_HUMAN Prostaglandin-H2 D-isomerase OS=Homo sapiens GN=PTGDS PE=1 SV=1	191	QEHF3_00528_LR.21237.21237.3	87.59	controllerType=0 controllerNumber=1 scan=21237	high-energy collision-induced dissociation	1e-12	0	0	3.3e-11	7.8e-12	0	0	11.38	446 | 464296
1	67	K.[+229.16293]SVVAPATDGGLN[+2076.75025]LTSTFLR.K	K.SVVAPATDGGLNLTSTFLR.K	NTerm(TMT6plex / 229.1629); N12(NGlycan / 2076.7502)	HexNAc(4)Hex(6)Fuc(2)	1.9e-12	780	573.4	14.4	4	1057	1056.99	8.08		4224.97	4224.94	Specific	12	>sp|P41222|PTGDS_HUMAN Prostaglandin-H2 D-isomerase OS=Homo sapiens GN=PTGDS PE=1 SV=1	191	QEHF3_00528_LR.21186.21186.4	87.39	controllerType=0 controllerNumber=1 scan=21186	high-energy collision-induced dissociation	4e-13	0	0	1.5e-11	3.1e-12	0	0	11.73	447 | 464016
1	67	K.[+229.16293]SVVAPATDGGLN[+2076.75025]LTSTFLR.K	K.SVVAPATDGGLNLTSTFLR.K	NTerm(TMT6plex / 229.1629); N12(NGlycan / 2076.7502)	HexNAc(4)Hex(6)Fuc(2)	1.9e-12	773.4	597.8	10.4	4	1057	1056.99	7.03		4224.97	4224.94	Specific	12	>sp|P41222|PTGDS_HUMAN Prostaglandin-H2 D-isomerase OS=Homo sapiens GN=PTGDS PE=1 SV=1	191	QEHF3_00528_LR.21325.21325.4	87.93	controllerType=0 controllerNumber=1 scan=21325	high-energy collision-induced dissociation	4.3e-13	0	0	1.5e-11	3.4e-12	0	0	11.73	448 | 464871
1	67	K.[+229.16293]SVVAPATDGGLN[+2076.75025]LTSTFLR.K	K.SVVAPATDGGLNLTSTFLR.K	NTerm(TMT6plex / 229.1629); N12(NGlycan / 2076.7502)	HexNAc(4)Hex(6)Fuc(2)	0.00012	425.4	236.8	9.2	3	1409	1408.98	10.78		4224.98	4224.94	Specific	12	>sp|P41222|PTGDS_HUMAN Prostaglandin-H2 D-isomerase OS=Homo sapiens GN=PTGDS PE=1 SV=1	191	QEHF3_00528_LR.20172.20172.3	83.4	controllerType=0 controllerNumber=1 scan=20172	high-energy collision-induced dissociation	1.6e-05	0	0	0.00096	0.00013	0	0	3.92	449 | 458514
3	40	K.[+229.16293]TAVN[+2076.75025]C[+57.02146]SSDFDAC[+57.02146]LITK[+229.16293].A	K.TAVNCSSDFDACLITK.A	NTerm(TMT6plex / 229.1629); N4(NGlycan / 2076.7502); K16(TMT6plex / 229.1629)	HexNAc(4)Hex(6)Fuc(2)	2.1e-12	827.4	551.3	12.3	3	1446.31	1446.3	8.23		4336.92	4336.89	Specific	4	>sp|P13987|CD59_HUMAN CD59 glycoprotein OS=Homo sapiens GN=CD59 PE=1 SV=1	135	QEHF3_00528_LR.17061.17061.3	71.17	controllerType=0 controllerNumber=1 scan=17061	high-energy collision-induced dissociation	4.7e-13	0	0	1.7e-11	3.7e-12	0	0	11.68	1195 | 525278
3	40	K.[+229.16293]TAVN[+2076.75025]C[+57.02146]SSDFDAC[+57.02146]LITK[+229.16293].A	K.TAVNCSSDFDACLITK.A	NTerm(TMT6plex / 229.1629); N4(NGlycan / 2076.7502); K16(TMT6plex / 229.1629)	HexNAc(4)Hex(6)Fuc(2)	9.3e-13	817.8	618.5	5.2	4	1084.99	1084.98	8.66		4336.92	4336.89	Specific	4	>sp|P13987|CD59_HUMAN CD59 glycoprotein OS=Homo sapiens GN=CD59 PE=1 SV=1	135	QEHF3_00528_LR.17140.17140.4	71.48	controllerType=0 controllerNumber=1 scan=17140	high-energy collision-induced dissociation	1.8e-13	0	0	7.4e-12	1.5e-12	0	0	12.03	1196 | 525758
3	40	K.[+229.16293]TAVN[+2076.75025]C[+57.02146]SSDFDAC[+57.02146]LITK[+229.16293].A	K.TAVNCSSDFDACLITK.A	NTerm(TMT6plex / 229.1629); N4(NGlycan / 2076.7502); K16(TMT6plex / 229.1629)	HexNAc(4)Hex(6)Fuc(2)	4.7e-12	751.4	583.2	10.2	4	1084.73	1084.98	7.41	-1	4335.91	4336.89	Specific	4	>sp|P13987|CD59_HUMAN CD59 glycoprotein OS=Homo sapiens GN=CD59 PE=1 SV=1	135	QEHF3_00528_LR.17010.17010.4	70.97	controllerType=0 controllerNumber=1 scan=17010	high-energy collision-induced dissociation	1e-12	0	0	3.7e-11	8.1e-12	0	0	11.33	1197 | 524758
30	92	K.[+229.16293]FLN[+2076.75025]ESYK.H	K.FLNESYK.H	NTerm(TMT6plex / 229.1629); N3(NGlycan / 2076.7502)	HexNAc(4)Hex(6)Fuc(2)	0.0016	252.9	127	127	3	1069.44	1069.46	-16.61		3206.31	3206.36	Specific	3	>sp|P15309|PPAP_HUMAN Prostatic acid phosphatase OS=Homo sapiens GN=ACPP PE=1 SV=3	140	QEHF3_00528_LR.17446.17446.3	72.69	controllerType=0 controllerNumber=1 scan=17446	high-energy collision-induced dissociation	0.00019	0	0	0.012	0.0018	0.0018	0.003	2.8	2072 | 237741
1	43	R.[+229.16293]WFSAGLASN[+2221.78776]SSWLR.E	R.WFSAGLASNSSWLR.E	NTerm(TMT6plex / 229.1629); N9(NGlycan / 2221.7878)	HexNAc(4)Hex(6)Fuc(1)NeuAc(1)	3.9e-07	615.4	302	33.8	3	1344.91	1344.92	-4.01		4032.72	4032.73	Specific	9	>sp|P41222|PTGDS_HUMAN Prostaglandin-H2 D-isomerase OS=Homo sapiens GN=PTGDS PE=1 SV=1	191	QEHF3_00528_LR.22724.22724.3	93.43	controllerType=0 controllerNumber=1 scan=22724	high-energy collision-induced dissociation	2.9e-08	0	0	3.1e-06	2.3e-07	0	0	6.41	73 | 473911
1	43	R.[+229.16293]WFSAGLASN[+2221.78776]SSWLR.E	R.WFSAGLASNSSWLR.E	NTerm(TMT6plex / 229.1629); N9(NGlycan / 2221.7878)	HexNAc(4)Hex(6)Fuc(1)NeuAc(1)	1.2e-07	601.9	327.8	28.9	4	1008.93	1008.94	-7.69		4032.7	4032.73	Specific	9	>sp|P41222|PTGDS_HUMAN Prostaglandin-H2 D-isomerase OS=Homo sapiens GN=PTGDS PE=1 SV=1	191	QEHF3_00528_LR.22740.22740.4	93.49	controllerType=0 controllerNumber=1 scan=22740	high-energy collision-induced dissociation	8.1e-09	0	0	9.2e-07	6.2e-08	0	0	6.94	74 | 473951
1	43	R.[+229.16293]WFSAGLASN[+2221.78776]SSWLR.E	R.WFSAGLASNSSWLR.E	NTerm(TMT6plex / 229.1629); N9(NGlycan / 2221.7878)	HexNAc(4)Hex(6)Fuc(1)NeuAc(1)	7.3e-05	328.7	236.5	44.2	4	1009.18	1008.94	-12.76	1	4033.68	4032.73	Specific	9	>sp|P41222|PTGDS_HUMAN Prostaglandin-H2 D-isomerase OS=Homo sapiens GN=PTGDS PE=1 SV=1	191	QEHF3_00528_LR.23477.23477.4	96.38	controllerType=0 controllerNumber=1 scan=23477	high-energy collision-induced dissociation	9.4e-06	0	0	0.00058	7.7e-05	0	0	4.13	75 | 477646
1	67	K.[+229.16293]SVVAPATDGGLN[+2221.78776]LTSTFLR.K	K.SVVAPATDGGLNLTSTFLR.K	NTerm(TMT6plex / 229.1629); N12(NGlycan / 2221.7878)	HexNAc(4)Hex(6)Fuc(1)NeuAc(1)	2.2e-12	763.8	548.9	19.9	4	1093.51	1093.25	11.86	1	4371.03	4369.97	Specific	12	>sp|P41222|PTGDS_HUMAN Prostaglandin-H2 D-isomerase OS=Homo sapiens GN=PTGDS PE=1 SV=1	191	QEHF3_00528_LR.21304.21304.4	87.85	controllerType=0 controllerNumber=1 scan=21304	high-energy collision-induced dissociation	5.3e-13	0	0	1.7e-11	4.2e-12	0	0	11.67	395 | 544344
1	67	K.[+229.16293]SVVAPATDGGLN[+2221.78776]LTSTFLR.K	K.SVVAPATDGGLNLTSTFLR.K	NTerm(TMT6plex / 229.1629); N12(NGlycan / 2221.7878)	HexNAc(4)Hex(6)Fuc(1)NeuAc(1)	3.7e-12	759.8	477	22.4	3	1457.34	1457.33	5.81		4370	4369.97	Specific	12	>sp|P41222|PTGDS_HUMAN Prostaglandin-H2 D-isomerase OS=Homo sapiens GN=PTGDS PE=1 SV=1	191	QEHF3_00528_LR.21267.21267.3	87.71	controllerType=0 controllerNumber=1 scan=21267	high-energy collision-induced dissociation	8.8e-13	0	0	2.9e-11	6.8e-12	0	0	11.44	396 | 543984
1	67	K.[+229.16293]SVVAPATDGGLN[+2221.78776]LTSTFLR.K	K.SVVAPATDGGLNLTSTFLR.K	NTerm(TMT6plex / 229.1629); N12(NGlycan / 2221.7878)	HexNAc(4)Hex(6)Fuc(1)NeuAc(1)	2.2e-10	683.6	517.5	18.8	4	1093.26	1093.25	11.4		4370.02	4369.97	Specific	12	>sp|P41222|PTGDS_HUMAN Prostaglandin-H2 D-isomerase OS=Homo sapiens GN=PTGDS PE=1 SV=1	191	QEHF3_00528_LR.21164.21164.4	87.3	controllerType=0 controllerNumber=1 scan=21164	high-energy collision-induced dissociation	3.1e-11	0	0	1.7e-09	2.6e-10	0	0	9.67	397 | 543024
2	499	R.[+229.16293]FALLMTNC[+57.02146]YATPSSN[+2221.78776]ATDPLK[+229.16293].Y	R.FALLMTNCYATPSSNATDPLK.Y	NTerm(TMT6plex / 229.1629); N15(NGlycan / 2221.7878); K21(TMT6plex / 229.1629)	HexNAc(4)Hex(6)Fuc(1)NeuAc(1)	3.5e-05	249.6	217.4	42.4	4	1249.8	1249.56	-12.26	1	4996.16	4995.22	Specific	15	>sp|P07911|UROM_HUMAN Uromodulin OS=Homo sapiens GN=UMOD PE=1 SV=1	102	QEHF3_00528_LR.22669.22669.4	93.21	controllerType=0 controllerNumber=1 scan=22669	high-energy collision-induced dissociation	4.7e-06	0	0	0.00028	3.8e-05	0	0	4.46	991 | 633310
3	40	K.[+229.16293]TAVN[+2221.78776]C[+57.02146]SSDFDAC[+57.02146]LITK[+229.16293].A	K.TAVNCSSDFDACLITK.A	NTerm(TMT6plex / 229.1629); N4(NGlycan / 2221.7878); K16(TMT6plex / 229.1629)	HexNAc(4)Hex(6)Fuc(1)NeuAc(1)	9.3e-12	760.8	546.6	6.7	4	1121.25	1121.24	8.73		4481.96	4481.92	Specific	4	>sp|P13987|CD59_HUMAN CD59 glycoprotein OS=Homo sapiens GN=CD59 PE=1 SV=1	135	QEHF3_00528_LR.17852.17852.4	74.28	controllerType=0 controllerNumber=1 scan=17852	high-energy collision-induced dissociation	1.8e-12	0	0	7.4e-11	1.4e-11	0	0	11.03	1180 | 528598
4	144	R.[+229.16293]K[+229.16293]VC[+57.02146]QDC[+57.02146]PLLAPLN[+2221.78776]DTR.V	R.KVCQDCPLLAPLNDTR.V	NTerm(TMT6plex / 229.1629); K1(TMT6plex / 229.1629); N13(NGlycan / 2221.7878)	HexNAc(4)Hex(6)Fuc(1)NeuAc(1)	0.00016	537.2	240.9	22.2	4	1146.03	1145.77	8.2	1	4581.1	4580.06	Specific	13	>sp|P02765|FETUA_HUMAN Alpha-2-HS-glycoprotein OS=Homo sapiens GN=AHSG PE=1 SV=1	74	QEHF3_00528_LR.17228.17228.4	71.83	controllerType=0 controllerNumber=1 scan=17228	high-energy collision-induced dissociation	2.3e-05	0	0	0.0013	0.00019	0	0	3.79	1232 | 526438
4	145	K.[+229.16293]VC[+57.02146]QDC[+57.02146]PLLAPLN[+2221.78776]DTR.V	K.VCQDCPLLAPLNDTR.V	NTerm(TMT6plex / 229.1629); N12(NGlycan / 2221.7878)	HexNAc(4)Hex(6)Fuc(1)NeuAc(1)	1.3e-07	593.5	416.6	8.3	3	1408.28	1408.27	7.61		4222.83	4222.8	Specific	12	>sp|P02765|FETUA_HUMAN Alpha-2-HS-glycoprotein OS=Homo sapiens GN=AHSG PE=1 SV=1	74	QEHF3_00528_LR.18744.18744.3	77.78	controllerType=0 controllerNumber=1 scan=18744	high-energy collision-induced dissociation	9.1e-09	0	0	1e-06	7e-08	0	0	6.89	1248 | 452074
4	145	K.[+229.16293]VC[+57.02146]QDC[+57.02146]PLLAPLN[+2221.78776]DTR.V	K.VCQDCPLLAPLNDTR.V	NTerm(TMT6plex / 229.1629); N12(NGlycan / 2221.7878)	HexNAc(4)Hex(6)Fuc(1)NeuAc(1)	3.9e-05	494.4	321.9	6.7	4	1056.46	1056.45	6.24		4222.82	4222.8	Specific	12	>sp|P02765|FETUA_HUMAN Alpha-2-HS-glycoprotein OS=Homo sapiens GN=AHSG PE=1 SV=1	74	QEHF3_00528_LR.18787.18787.4	77.94	controllerType=0 controllerNumber=1 scan=18787	high-energy collision-induced dissociation	5.3e-06	0	0	0.00031	4.2e-05	0	0	4.41	1249 | 452354
4	145	K.[+229.16293]VC[+57.02146]QDC[+57.02146]PLLAPLN[+2221.78776]DTR.V	K.VCQDCPLLAPLNDTR.V	NTerm(TMT6plex / 229.1629); N12(NGlycan / 2221.7878)	HexNAc(4)Hex(6)Fuc(1)NeuAc(1)	0.00097	384.2	127.3	24.2	3	1408.62	1408.27	8.67	1	4223.84	4222.8	Specific	12	>sp|P02765|FETUA_HUMAN Alpha-2-HS-glycoprotein OS=Homo sapiens GN=AHSG PE=1 SV=1	74	QEHF3_00528_LR.18609.18609.3	77.24	controllerType=0 controllerNumber=1 scan=18609	high-energy collision-induced dissociation	0.00012	0	0	0.0077	0.00098	0	0	3.01	1250 | 451234
4	166	K.[+229.16293]AALAAFNAQNN[+2221.78776]GSNFQLEEISR.A	K.AALAAFNAQNNGSNFQLEEISR.A	NTerm(TMT6plex / 229.1629); N11(NGlycan / 2221.7878)	HexNAc(4)Hex(6)Fuc(1)NeuAc(1)	5.8e-12	778.5	630.9	6.7	4	1204.79	1204.78	8.73		4816.15	4816.1	Specific	11	>sp|P02765|FETUA_HUMAN Alpha-2-HS-glycoprotein OS=Homo sapiens GN=AHSG PE=1 SV=1	74	QEHF3_00528_LR.20291.20291.4	83.86	controllerType=0 controllerNumber=1 scan=20291	high-energy collision-induced dissociation	1.2e-12	0	0	4.6e-11	9.4e-12	0	0	11.23	1282 | 615470
4	166	K.[+229.16293]AALAAFNAQNN[+2221.78776]GSNFQLEEISR.A	K.AALAAFNAQNNGSNFQLEEISR.A	NTerm(TMT6plex / 229.1629); N11(NGlycan / 2221.7878)	HexNAc(4)Hex(6)Fuc(1)NeuAc(1)	2.6e-12	761.2	610.9	6.7	4	1204.54	1204.78	5.17	-1	4815.13	4816.1	Specific	11	>sp|P02765|FETUA_HUMAN Alpha-2-HS-glycoprotein OS=Homo sapiens GN=AHSG PE=1 SV=1	74	QEHF3_00528_LR.20427.20427.4	84.4	controllerType=0 controllerNumber=1 scan=20427	high-energy collision-induced dissociation	6.4e-13	0	0	2.1e-11	4.8e-12	0	0	11.59	1283 | 616670
5	247	R.[+229.16293]YFYN[+2221.78776]GTSMAC[+57.02146]ETFQYGGC[+57.02146]MGNGNNFVTEK[+229.16293].E	R.YFYNGTSMACETFQYGGCMGNGNNFVTEK.E	NTerm(TMT6plex / 229.1629); N4(NGlycan / 2221.7878); K29(TMT6plex / 229.1629)	HexNAc(4)Hex(6)Fuc(1)NeuAc(1)	8.3e-08	481.1	475.4	1.1	7	861.931	861.93	0.83		6027.47	6027.47	Specific	4	>sp|P02760|AMBP_HUMAN Protein AMBP OS=Homo sapiens GN=AMBP PE=1 SV=1	72	QEHF3_00528_LR.20862.20862.7	86.11	controllerType=0 controllerNumber=1 scan=20862	high-energy collision-induced dissociation	6.1e-09	0	0	6.6e-07	4.5e-08	0	0	7.08	1427 | 779166
5	247	R.[+229.16293]YFYN[+2221.78776]GTSMAC[+57.02146]ETFQYGGC[+57.02146]MGNGNNFVTEK[+229.16293].E	R.YFYNGTSMACETFQYGGCMGNGNNFVTEK.E	NTerm(TMT6plex / 229.1629); N4(NGlycan / 2221.7878); K29(TMT6plex / 229.1629)	HexNAc(4)Hex(6)Fuc(1)NeuAc(1)	8.8e-07	440.6	373.9	12.9	7	861.787	861.93	0.08	-1	6026.46	6027.47	Specific	4	>sp|P02760|AMBP_HUMAN Protein AMBP OS=Homo sapiens GN=AMBP PE=1 SV=1	72	QEHF3_00528_LR.20910.20910.7	86.3	controllerType=0 controllerNumber=1 scan=20910	high-energy collision-induced dissociation	7.9e-08	0	0	7e-06	6.4e-07	0	0	6.06	1428 | 779566
7	421	K.[+229.16293]C[+57.02146]GLVPVLAENYN[+2221.78776]K[+229.16293].S	K.CGLVPVLAENYNK.S	NTerm(TMT6plex / 229.1629); N12(NGlycan / 2221.7878); K13(TMT6plex / 229.1629)	HexNAc(4)Hex(6)Fuc(1)NeuAc(1)	5e-10	672.5	524.3	6.7	4	1039.98	1039.97	4.1		4156.88	4156.87	Specific	12	>sp|TRFE_HUMAN|(Common contaminant protein)	436	QEHF3_00528_LR.19667.19667.4	81.41	controllerType=0 controllerNumber=1 scan=19667	high-energy collision-induced dissociation	5.7e-11	0	0	4e-09	4.6e-10	0	0	9.3	1544 | 456235
7	421	K.[+229.16293]C[+57.02146]GLVPVLAENYN[+2221.78776]K[+229.16293].S	K.CGLVPVLAENYNK.S	NTerm(TMT6plex / 229.1629); N12(NGlycan / 2221.7878); K13(TMT6plex / 229.1629)	HexNAc(4)Hex(6)Fuc(1)NeuAc(1)	5.7e-10	653.4	546	6.7	4	1039.98	1039.97	7.27		4156.9	4156.87	Specific	12	>sp|TRFE_HUMAN|(Common contaminant protein)	436	QEHF3_00528_LR.19801.19801.4	81.93	controllerType=0 controllerNumber=1 scan=19801	high-energy collision-induced dissociation	6.8e-11	0	0	4.5e-09	5.4e-10	0	0	9.24	1545 | 456995
7	622	R.[+229.16293]QQQHLFGSN[+2221.78776]VTDC[+57.02146]SGNFC[+57.02146]LFR.S	R.QQQHLFGSNVTDCSGNFCLFR.S	NTerm(TMT6plex / 229.1629); N9(NGlycan / 2221.7878)	HexNAc(4)Hex(6)Fuc(1)NeuAc(1)	5.9e-05	343.2	253.8	6.7	4	1242.03	1242.27	2.85	-1	4965.09	4966.07	Specific	9	>sp|TRFE_HUMAN|(Common contaminant protein)	436	QEHF3_00528_LR.19934.19934.4	82.46	controllerType=0 controllerNumber=1 scan=19934	high-energy collision-induced dissociation	8.1e-06	0	0	0.00047	6.6e-05	0	0	4.23	1569 | 613191
11	268	K.[+229.16293]YLGN[+2221.78776]ATAIFFLPDEGK[+229.16293].L	K.YLGNATAIFFLPDEGK.L	NTerm(TMT6plex / 229.1629); N4(NGlycan / 2221.7878); K16(TMT6plex / 229.1629)	HexNAc(4)Hex(6)Fuc(1)NeuAc(1)	8.1e-14	871.4	699.3	6.7	4	1109.76	1109.76	6.34		4436.04	4436.01	Specific	4	>sp|P01009|A1AT_HUMAN Alpha-1-antitrypsin OS=Homo sapiens GN=SERPINA1 PE=1 SV=3	48	QEHF3_00528_LR.22870.22870.4	94	controllerType=0 controllerNumber=1 scan=22870	high-energy collision-induced dissociation	1.7e-14	0	0	6.4e-13	1.3e-13	0	0	13.09	1674 | 554943
16	346	K.[+229.16293]AGLQAFFQVQEC[+57.02146]N[+2221.78776]K[+229.16293].S	K.AGLQAFFQVQECNK.S	NTerm(TMT6plex / 229.1629); N13(NGlycan / 2221.7878); K14(TMT6plex / 229.1629)	HexNAc(4)Hex(6)Fuc(1)NeuAc(1)	6.6e-09	632.6	434.9	6.7	4	1080.74	1080.73	10.7		4319.95	4319.9	Specific	13	>sp|P00450|CERU_HUMAN Ceruloplasmin OS=Homo sapiens GN=CP PE=1 SV=1	41	QEHF3_00528_LR.21692.21692.4	89.38	controllerType=0 controllerNumber=1 scan=21692	high-energy collision-induced dissociation	6e-10	0	0	5.3e-08	4.8e-09	0	0	8.18	1810 | 547064
19	124	K.[+229.16293]LGAC[+57.02146]N[+2221.78776]DTLQQLMEVFK[+229.16293].F	K.LGACNDTLQQLMEVFK.F	NTerm(TMT6plex / 229.1629); N5(NGlycan / 2221.7878); K16(TMT6plex / 229.1629)	HexNAc(4)Hex(6)Fuc(1)NeuAc(1)	5.4e-09	621.5	499.2	6.7	4	1137.27	1137.51	9.09	-1	4546.06	4547.02	Specific	5	>sp|P01008|ANT3_HUMAN Antithrombin-III OS=Homo sapiens GN=SERPINC1 PE=1 SV=1	47	QEHF3_00528_LR.23345.23345.4	95.86	controllerType=0 controllerNumber=1 scan=23345	high-energy collision-induced dissociation	4.3e-10	0	0	4.3e-08	3.4e-09	0	0	8.27	1865 | 557183
26	997	K.[+229.16293]LDAPTNLQFVN[+2221.78776]ETDSTVLVR.W	K.LDAPTNLQFVNETDSTVLVR.W	NTerm(TMT6plex / 229.1629); N11(NGlycan / 2221.7878)	HexNAc(4)Hex(6)Fuc(1)NeuAc(1)	2.4e-05	451.1	272.9	6.4	4	1171.28	1171.53	0.21	-1	4682.1	4683.1	Specific	11	>sp|P02751|FINC_HUMAN Fibronectin OS=Homo sapiens GN=FN1 PE=1 SV=4	71	QEHF3_00528_LR.21081.21081.4	86.97	controllerType=0 controllerNumber=1 scan=21081	high-energy collision-induced dissociation	3.4e-06	0	0	0.00019	2.7e-05	0	0	4.61	1988 | 620390
33	121	R.[+229.16293]FGC[+57.02146]EIENN[+2221.78776]R.S	R.FGCEIENNR.S	NTerm(TMT6plex / 229.1629); N8(NGlycan / 2221.7878)	HexNAc(4)Hex(6)Fuc(1)NeuAc(1)	0.0019	360.5	162.9	162.9	3	1197.16	1197.15	9.48		3589.48	3589.45	Specific	8	>sp|P25311|ZA2G_HUMAN Zinc-alpha-2-glycoprotein OS=Homo sapiens GN=AZGP1 PE=1 SV=2	174	QEHF3_00528_LR.12463.12463.3	53.07	controllerType=0 controllerNumber=1 scan=12463	high-energy collision-induced dissociation	0.00023	0	0	0.0087	0.0011	0	0	2.73	2372 | 300673
36	250	R.[+229.16293]VLSN[+2221.78776]NSDANLELINTWVAK[+229.16293].N	R.VLSNNSDANLELINTWVAK.N	NTerm(TMT6plex / 229.1629); N4(NGlycan / 2221.7878); K19(TMT6plex / 229.1629)	HexNAc(4)Hex(6)Fuc(1)NeuAc(1)	1.8e-05	439.6	351.8	6.7	4	1195.82	1196.06	8.03	-1	4780.24	4781.21	Specific	4	>sp|P05155|IC1_HUMAN Plasma protease C1 inhibitor OS=Homo sapiens GN=SERPING1 PE=1 SV=2	91	QEHF3_00528_LR.22694.22694.4	93.31	controllerType=0 controllerNumber=1 scan=22694	high-energy collision-induced dissociation	2.1e-06	0	0	8.5e-05	7.7e-06	0	0	4.74	2449 | 633510
1	67	K.[+229.16293]SVVAPATDGGLN[+1930.69234]LTSTFLR.K	K.SVVAPATDGGLNLTSTFLR.K	NTerm(TMT6plex / 229.1629); N12(NGlycan / 1930.6923)	HexNAc(4)Hex(6)Fuc(1)	2.1e-13	835.6	607.9	43.2	4	1020.49	1020.48	9.93		4078.92	4078.88	Specific	12	>sp|P41222|PTGDS_HUMAN Prostaglandin-H2 D-isomerase OS=Homo sapiens GN=PTGDS PE=1 SV=1	191	QEHF3_00528_LR.21402.21402.4	88.23	controllerType=0 controllerNumber=1 scan=21402	high-energy collision-induced dissociation	5.5e-14	0	0	1.7e-12	4.4e-13	0	0	12.67	499 | 465551
1	67	K.[+229.16293]SVVAPATDGGLN[+1930.69234]LTSTFLR.K	K.SVVAPATDGGLNLTSTFLR.K	NTerm(TMT6plex / 229.1629); N12(NGlycan / 1930.6923)	HexNAc(4)Hex(6)Fuc(1)	5.9e-11	727.5	505.5	505.5	3	1360.65	1360.3	12.3	1	4079.93	4078.88	Specific	12	>sp|P41222|PTGDS_HUMAN Prostaglandin-H2 D-isomerase OS=Homo sapiens GN=PTGDS PE=1 SV=1	191	QEHF3_00528_LR.20199.20199.3	83.5	controllerType=0 controllerNumber=1 scan=20199	high-energy collision-induced dissociation	7.5e-12	0	0	4.7e-10	5.8e-11	0	0	10.23	500 | 458754
1	67	K.[+229.16293]SVVAPATDGGLN[+1930.69234]LTSTFLR.K	K.SVVAPATDGGLNLTSTFLR.K	NTerm(TMT6plex / 229.1629); N12(NGlycan / 1930.6923)	HexNAc(4)Hex(6)Fuc(1)	5.6e-05	341.4	258.5	258.5	3	1360.62	1360.3	-11.76	1	4079.83	4078.88	Specific	12	>sp|P41222|PTGDS_HUMAN Prostaglandin-H2 D-isomerase OS=Homo sapiens GN=PTGDS PE=1 SV=1	191	QEHF3_00528_LR.22530.22530.3	92.67	controllerType=0 controllerNumber=1 scan=22530	high-energy collision-induced dissociation	7.5e-06	0	0	0.00044	6.1e-05	0	0	4.25	501 | 472391
4	166	K.[+229.16293]AALAAFNAQNN[+1930.69234]GSNFQLEEISR.A	K.AALAAFNAQNNGSNFQLEEISR.A	NTerm(TMT6plex / 229.1629); N11(NGlycan / 1930.6923)	HexNAc(4)Hex(6)Fuc(1)	2.9e-12	751.7	660	6.7	4	1131.76	1132.01	6.73	-1	4524.04	4525.01	Specific	11	>sp|P02765|FETUA_HUMAN Alpha-2-HS-glycoprotein OS=Homo sapiens GN=AHSG PE=1 SV=1	74	QEHF3_00528_LR.19503.19503.4	80.76	controllerType=0 controllerNumber=1 scan=19503	high-energy collision-induced dissociation	6.8e-13	0	0	2.3e-11	5.2e-12	0	0	11.53	1288 | 534584
4	166	K.[+229.16293]AALAAFNAQNN[+1930.69234]GSNFQLEEISR.A	K.AALAAFNAQNNGSNFQLEEISR.A	NTerm(TMT6plex / 229.1629); N11(NGlycan / 1930.6923)	HexNAc(4)Hex(6)Fuc(1)	0.00056	294.2	208	208	4	1132.25	1132.01	-4.03	1	4525.99	4525.01	Specific	11	>sp|P02765|FETUA_HUMAN Alpha-2-HS-glycoprotein OS=Homo sapiens GN=AHSG PE=1 SV=1	74	QEHF3_00528_LR.19746.19746.4	81.72	controllerType=0 controllerNumber=1 scan=19746	high-energy collision-induced dissociation	6.5e-05	0	0	0.0044	0.00056	0	0	3.26	1289 | 535784
5	247	R.[+229.16293]YFYN[+1930.69234]GTSMAC[+57.02146]ETFQYGGC[+57.02146]MGNGNNFVTEK[+229.16293].E	R.YFYNGTSMACETFQYGGCMGNGNNFVTEK.E	NTerm(TMT6plex / 229.1629); N4(NGlycan / 1930.6923); K29(TMT6plex / 229.1629)	HexNAc(4)Hex(6)Fuc(1)	8.6e-05	232.2	147.3	147.3	4	1435.1	1434.85	-0.69	1	5737.37	5736.37	Specific	4	>sp|P02760|AMBP_HUMAN Protein AMBP OS=Homo sapiens GN=AMBP PE=1 SV=1	72	QEHF3_00528_LR.20165.20165.4	83.37	controllerType=0 controllerNumber=1 scan=20165	high-energy collision-induced dissociation	1.2e-05	0	0	0.00068	9.6e-05	0	0	4.07	1477 | 774846
7	421	K.[+229.16293]C[+57.02146]GLVPVLAENYN[+1930.69234]K[+229.16293].S	K.CGLVPVLAENYNK.S	NTerm(TMT6plex / 229.1629); N12(NGlycan / 1930.6923); K13(TMT6plex / 229.1629)	HexNAc(4)Hex(6)Fuc(1)	6.5e-09	626.3	549.2	549.2	4	967.206	967.198	8.31		3865.8	3865.77	Specific	12	>sp|TRFE_HUMAN|(Common contaminant protein)	436	QEHF3_00528_LR.18623.18623.4	77.3	controllerType=0 controllerNumber=1 scan=18623	high-energy collision-induced dissociation	5.8e-10	0	0	5.2e-08	4.6e-09	0	0	8.18	1552 | 385501
11	268	K.[+229.16293]YLGN[+1930.69234]ATAIFFLPDEGK[+229.16293].L	K.YLGNATAIFFLPDEGK.L	NTerm(TMT6plex / 229.1629); N4(NGlycan / 1930.6923); K16(TMT6plex / 229.1629)	HexNAc(4)Hex(6)Fuc(1)	8.1e-14	883.2	741.8	6.7	4	1036.99	1036.98	7.43		4144.94	4144.91	Specific	4	>sp|P01009|A1AT_HUMAN Alpha-1-antitrypsin OS=Homo sapiens GN=SERPINA1 PE=1 SV=3	48	QEHF3_00528_LR.22618.22618.4	93.01	controllerType=0 controllerNumber=1 scan=22618	high-energy collision-induced dissociation	1.5e-14	0	0	6.4e-13	1.2e-13	0	0	13.09	1681 | 473471
33	121	R.[+229.16293]FGC[+57.02146]EIENN[+1930.69234]R.S	R.FGCEIENNR.S	NTerm(TMT6plex / 229.1629); N8(NGlycan / 1930.6923)	HexNAc(4)Hex(6)Fuc(1)	0.00099	349.2	219.1	219.1	3	1100.13	1100.12	9.9		3298.38	3298.35	Specific	8	>sp|P25311|ZA2G_HUMAN Zinc-alpha-2-glycoprotein OS=Homo sapiens GN=AZGP1 PE=1 SV=2	174	QEHF3_00528_LR.11817.11817.4	50.53	controllerType=0 controllerNumber=1 scan=11817	high-energy collision-induced dissociation	0.00012	0	0	0.0047	0.00059	0	0	3	2378 | 223384
2	266	K.[+229.16293]AC[+57.02146]AGGYYVYN[+1784.63443]LTAPPEC[+57.02146]HLAYC[+57.02146]TDPSSVEGTC[+57.02146]EEC[+57.02146]SIDEDC[+57.02146]K[+229.16293].S	K.ACAGGYYVYNLTAPPECHLAYCTDPSSVEGTCEECSIDEDCK.S	NTerm(TMT6plex / 229.1629); N10(NGlycan / 1784.6344); K42(TMT6plex / 229.1629)	HexNAc(4)Hex(6)	1.5e-05	288.1	288.1	288.1	6	1183.01	1182.82	14.95	1	7093.01	7091.91	Specific	10	>sp|P07911|UROM_HUMAN Uromodulin OS=Homo sapiens GN=UMOD PE=1 SV=1	102	QEHF3_00528_LR.17683.17683.6	73.61	controllerType=0 controllerNumber=1 scan=17683	high-energy collision-induced dissociation	1.4e-06	0	0	0.00012	1.2e-05	0	0	4.84	586 | 852606
2	266	K.[+229.16293]AC[+57.02146]AGGYYVYN[+1784.63443]LTAPPEC[+57.02146]HLAYC[+57.02146]TDPSSVEGTC[+57.02146]EEC[+57.02146]SIDEDC[+57.02146]K[+229.16293].S	K.ACAGGYYVYNLTAPPECHLAYCTDPSSVEGTCEECSIDEDCK.S	NTerm(TMT6plex / 229.1629); N10(NGlycan / 1784.6344); K42(TMT6plex / 229.1629)	HexNAc(4)Hex(6)	2.5e-05	280.2	267	267	6	1183	1182.82	10.82	1	7092.99	7091.91	Specific	10	>sp|P07911|UROM_HUMAN Uromodulin OS=Homo sapiens GN=UMOD PE=1 SV=1	102	QEHF3_00528_LR.17514.17514.6	72.95	controllerType=0 controllerNumber=1 scan=17514	high-energy collision-induced dissociation	3.5e-06	0	0	0.0002	2.7e-05	0	0	4.6	587 | 850486
2	499	R.[+229.16293]FALLMTNC[+57.02146]YATPSSN[+1784.63443]ATDPLK[+229.16293].Y	R.FALLMTNCYATPSSNATDPLK.Y	NTerm(TMT6plex / 229.1629); N15(NGlycan / 1784.6344); K21(TMT6plex / 229.1629)	HexNAc(4)Hex(6)	2.2e-10	695.9	633.6	633.6	4	1140.54	1140.27	10.91	1	4559.12	4558.06	Specific	15	>sp|P07911|UROM_HUMAN Uromodulin OS=Homo sapiens GN=UMOD PE=1 SV=1	102	QEHF3_00528_LR.21724.21724.4	89.5	controllerType=0 controllerNumber=1 scan=21724	high-energy collision-induced dissociation	3.3e-11	0	0	1.7e-09	2.7e-10	0	0	9.67	1050 | 547184
2	499	R.[+229.16293]FALLMTNC[+57.02146]YATPSSN[+1784.63443]ATDPLK[+229.16293].Y	R.FALLMTNCYATPSSNATDPLK.Y	NTerm(TMT6plex / 229.1629); N15(NGlycan / 1784.6344); K21(TMT6plex / 229.1629)	HexNAc(4)Hex(6)	7.9e-05	285.8	239.8	239.8	4	1140.04	1140.27	13.14	-1	4557.12	4558.06	Specific	15	>sp|P07911|UROM_HUMAN Uromodulin OS=Homo sapiens GN=UMOD PE=1 SV=1	102	QEHF3_00528_LR.20051.20051.4	82.92	controllerType=0 controllerNumber=1 scan=20051	high-energy collision-induced dissociation	1.1e-05	0	0	0.00063	8.7e-05	0	0	4.1	1051 | 537904
3	40	K.[+229.16293]TAVN[+1784.63443]C[+57.02146]SSDFDAC[+57.02146]LITK[+229.16293].A	K.TAVNCSSDFDACLITK.A	NTerm(TMT6plex / 229.1629); N4(NGlycan / 1784.6344); K16(TMT6plex / 229.1629)	HexNAc(4)Hex(6)	1.1e-11	776.2	578.6	578.6	4	1012.21	1011.95	12.17	1	4045.82	4044.77	Specific	4	>sp|P13987|CD59_HUMAN CD59 glycoprotein OS=Homo sapiens GN=CD59 PE=1 SV=1	135	QEHF3_00528_LR.16265.16265.4	68.04	controllerType=0 controllerNumber=1 scan=16265	high-energy collision-induced dissociation	2.3e-12	0	0	9.1e-11	1.9e-11	0	0	10.94	1225 | 442740
3	40	K.[+229.16293]TAVN[+1784.63443]C[+57.02146]SSDFDAC[+57.02146]LITK[+229.16293].A	K.TAVNCSSDFDACLITK.A	NTerm(TMT6plex / 229.1629); N4(NGlycan / 1784.6344); K16(TMT6plex / 229.1629)	HexNAc(4)Hex(6)	3.3e-06	574.9	437.6	437.6	3	1348.95	1348.93	17.42		4044.84	4044.77	Specific	4	>sp|P13987|CD59_HUMAN CD59 glycoprotein OS=Homo sapiens GN=CD59 PE=1 SV=1	135	QEHF3_00528_LR.16259.16259.3	68.01	controllerType=0 controllerNumber=1 scan=16259	high-energy collision-induced dissociation	2.3e-07	0	0	2.6e-05	1.9e-06	0	0	5.48	1226 | 442660
19	183	K.[+229.16293]SLTFN[+1784.63443]ETYQDISELVYGAK.L	K.SLTFNETYQDISELVYGAK.L	NTerm(TMT6plex / 229.1629); N5(NGlycan / 1784.6344)	HexNAc(4)Hex(6)	7.4e-05	312.8	195.5	195.5	4	1048.96	1048.72	-14.01	1	4192.8	4191.86	Specific	5	>sp|P01008|ANT3_HUMAN Antithrombin-III OS=Homo sapiens GN=SERPINC1 PE=1 SV=1	47	QEHF3_00528_LR.23275.23275.4	95.59	controllerType=0 controllerNumber=1 scan=23275	high-energy collision-induced dissociation	9.6e-06	0	0	0.00059	7.9e-05	0	0	4.13	1872 | 476566
1	43	R.[+229.16293]WFSAGLASN[+2236.76227]SSWLR.E	R.WFSAGLASNSSWLR.E	NTerm(TMT6plex / 229.1629); N9(NGlycan / 2236.7623)	HexNAc(4)Hex(5)NeuGc(2)	0.00018	349.6	239.8	239.8	3	1349.58	1349.91	3.92	-1	4046.72	4047.71	Specific	9	>sp|P41222|PTGDS_HUMAN Prostaglandin-H2 D-isomerase OS=Homo sapiens GN=PTGDS PE=1 SV=1	191	QEHF3_00528_LR.23424.23424.3	96.17	controllerType=0 controllerNumber=1 scan=23424	high-energy collision-induced dissociation	2.6e-05	0	0	0.0015	0.00022	0	0	3.73	70 | 477166
1	43	R.[+229.16293]WFSAGLASN[+2236.76227]SSWLR.E	R.WFSAGLASNSSWLR.E	NTerm(TMT6plex / 229.1629); N9(NGlycan / 2236.7623)	HexNAc(4)Hex(5)NeuGc(2)	0.00014	314.4	208.9	208.9	4	1012.43	1012.68	3.38	-1	4046.72	4047.71	Specific	9	>sp|P41222|PTGDS_HUMAN Prostaglandin-H2 D-isomerase OS=Homo sapiens GN=PTGDS PE=1 SV=1	191	QEHF3_00528_LR.23404.23404.4	96.09	controllerType=0 controllerNumber=1 scan=23404	high-energy collision-induced dissociation	1.9e-05	0	0	0.0011	0.00016	0	0	3.86	71 | 477086
1	67	K.[+229.16293]SVVAPATDGGLN[+2236.76227]LTSTFLR.K	K.SVVAPATDGGLNLTSTFLR.K	NTerm(TMT6plex / 229.1629); N12(NGlycan / 2236.7623)	HexNAc(4)Hex(5)NeuGc(2)	0.00011	294.3	223.5	223.5	3	1461.99	1462.32	5.65	-1	4383.97	4384.95	Specific	12	>sp|P41222|PTGDS_HUMAN Prostaglandin-H2 D-isomerase OS=Homo sapiens GN=PTGDS PE=1 SV=1	191	QEHF3_00528_LR.22797.22797.3	93.72	controllerType=0 controllerNumber=1 scan=22797	high-energy collision-induced dissociation	1.5e-05	0	0	0.00088	0.00012	0	0	3.96	392 | 554423
5	247	R.[+229.16293]YFYN[+2236.76227]GTSMAC[+57.02146]ETFQYGGC[+57.02146]MGNGNNFVTEK[+229.16293].E	R.YFYNGTSMACETFQYGGCMGNGNNFVTEK.E	NTerm(TMT6plex / 229.1629); N4(NGlycan / 2236.7623); K29(TMT6plex / 229.1629)	HexNAc(4)Hex(5)NeuGc(2)	5.1e-06	297.5	261.9	181.3	7	863.927	864.069	0.8	-1	6041.44	6042.44	Specific	4	>sp|P02760|AMBP_HUMAN Protein AMBP OS=Homo sapiens GN=AMBP PE=1 SV=1	72	QEHF3_00528_LR.19545.19545.7	80.93	controllerType=0 controllerNumber=1 scan=19545	high-energy collision-induced dissociation	3.6e-07	0	0	4.1e-05	2.9e-06	0	0	5.29	1418 | 771806
5	247	R.[+229.16293]YFYN[+2236.76227]GTSMAC[+57.02146]ETFQYGGC[+57.02146]MGNGNNFVTEK[+229.16293].E	R.YFYNGTSMACETFQYGGCMGNGNNFVTEK.E	NTerm(TMT6plex / 229.1629); N4(NGlycan / 2236.7623); K29(TMT6plex / 229.1629)	HexNAc(4)Hex(5)NeuGc(2)	0.00079	218.1	218.1	8.7	7	864.217	864.069	4.98	1	6043.48	6042.44	Specific	4	>sp|P02760|AMBP_HUMAN Protein AMBP OS=Homo sapiens GN=AMBP PE=1 SV=1	72	QEHF3_00528_LR.19267.19267.7	79.84	controllerType=0 controllerNumber=1 scan=19267	high-energy collision-induced dissociation	9.7e-05	0	0	0.0062	0.00078	0	0	3.1	1419 | 770486
5	247	R.[+229.16293]YFYN[+2236.76227]GTSMAC[+57.02146]ETFQYGGC[+57.02146]MGNGNNFVTEK[+229.16293].E	R.YFYNGTSMACETFQYGGCMGNGNNFVTEK.E	NTerm(TMT6plex / 229.1629); N4(NGlycan / 2236.7623); K29(TMT6plex / 229.1629)	HexNAc(4)Hex(5)NeuGc(2)	0.002	140.4	140.4	35.6	4	1511.13	1511.37	9.41	-1	6041.5	6042.44	Specific	4	>sp|P02760|AMBP_HUMAN Protein AMBP OS=Homo sapiens GN=AMBP PE=1 SV=1	72	QEHF3_00528_LR.17924.17924.4	74.56	controllerType=0 controllerNumber=1 scan=17924	high-energy collision-induced dissociation	0.00024	0	0	0.016	0.0052	0.0052	0	2.7	1421 | 761366
1	67	K.[+229.16293]SVVAPATDGGLN[+1929.67194]LTSTFLR.K	K.SVVAPATDGGLNLTSTFLR.K	NTerm(TMT6plex / 229.1629); N12(NGlycan / 1929.6719)	HexNAc(4)Hex(5)NeuGc(1)	3.1e-05	380.2	278.6	11.7	4	1020.46	1020.22	-8.76	1	4078.83	4077.86	Specific	12	>sp|P41222|PTGDS_HUMAN Prostaglandin-H2 D-isomerase OS=Homo sapiens GN=PTGDS PE=1 SV=1	191	QEHF3_00528_LR.22577.22577.4	92.85	controllerType=0 controllerNumber=1 scan=22577	high-energy collision-induced dissociation	4e-06	0	0	0.00024	3.2e-05	0	0	4.51	502 | 473111
4	145	K.[+229.16293]VC[+57.02146]QDC[+57.02146]PLLAPLN[+1929.67194]DTR.V	K.VCQDCPLLAPLNDTR.V	NTerm(TMT6plex / 229.1629); N12(NGlycan / 1929.6719)	HexNAc(4)Hex(5)NeuGc(1)	1.8e-07	591.5	396	396	3	1310.92	1310.9	12.64		3930.73	3930.68	Specific	12	>sp|P02765|FETUA_HUMAN Alpha-2-HS-glycoprotein OS=Homo sapiens GN=AHSG PE=1 SV=1	74	QEHF3_00528_LR.17722.17722.3	73.77	controllerType=0 controllerNumber=1 scan=17722	high-energy collision-induced dissociation	1.2e-08	0	0	1.4e-06	9.7e-08	0	0	6.74	1261 | 383597
4	145	K.[+229.16293]VC[+57.02146]QDC[+57.02146]PLLAPLN[+1929.67194]DTR.V	K.VCQDCPLLAPLNDTR.V	NTerm(TMT6plex / 229.1629); N12(NGlycan / 1929.6719)	HexNAc(4)Hex(5)NeuGc(1)	8.7e-07	572.4	421.5	421.5	4	983.437	983.426	10.95		3930.72	3930.68	Specific	12	>sp|P02765|FETUA_HUMAN Alpha-2-HS-glycoprotein OS=Homo sapiens GN=AHSG PE=1 SV=1	74	QEHF3_00528_LR.17737.17737.2	73.82	controllerType=0 controllerNumber=1 scan=17737	high-energy collision-induced dissociation	7.7e-08	0	0	6.9e-06	6.2e-07	0	0	6.06	1262 | 383637
5	247	R.[+229.16293]YFYN[+1929.67194]GTSMAC[+57.02146]ETFQYGGC[+57.02146]MGNGNNFVTEK[+229.16293].E	R.YFYNGTSMACETFQYGGCMGNGNNFVTEK.E	NTerm(TMT6plex / 229.1629); N4(NGlycan / 1929.6719); K29(TMT6plex / 229.1629)	HexNAc(4)Hex(5)NeuGc(1)	8.6e-07	359.5	336.6	199.9	6	956.569	956.731	4.84	-1	5734.38	5735.35	Specific	4	>sp|P02760|AMBP_HUMAN Protein AMBP OS=Homo sapiens GN=AMBP PE=1 SV=1	72	QEHF3_00528_LR.20176.20176.6	83.41	controllerType=0 controllerNumber=1 scan=20176	high-energy collision-induced dissociation	7.3e-08	0	0	6.8e-06	5.9e-07	0	0	6.07	1478 | 774926
5	247	R.[+229.16293]YFYN[+1929.67194]GTSMAC[+57.02146]ETFQYGGC[+57.02146]MGNGNNFVTEK[+229.16293].E	R.YFYNGTSMACETFQYGGCMGNGNNFVTEK.E	NTerm(TMT6plex / 229.1629); N4(NGlycan / 1929.6719); K29(TMT6plex / 229.1629)	HexNAc(4)Hex(5)NeuGc(1)	0.00078	217.5	190.1	0.9	4	1434.85	1434.59	4.06	1	5736.38	5735.35	Specific	4	>sp|P02760|AMBP_HUMAN Protein AMBP OS=Homo sapiens GN=AMBP PE=1 SV=1	72	QEHF3_00528_LR.20428.20428.4	84.4	controllerType=0 controllerNumber=1 scan=20428	high-energy collision-induced dissociation	9.4e-05	0	0	0.0062	0.00076	0	0	3.11	1479 | 776086
5	247	R.[+229.16293]YFYN[+1929.67194]GTSMAC[+57.02146]ETFQYGGC[+57.02146]MGNGNNFVTEK[+229.16293].E	R.YFYNGTSMACETFQYGGCMGNGNNFVTEK.E	NTerm(TMT6plex / 229.1629); N4(NGlycan / 1929.6719); K29(TMT6plex / 229.1629)	HexNAc(4)Hex(5)NeuGc(1)	0.00077	191.9	161.8	61	4	1434.35	1434.59	2.08	-1	5734.36	5735.35	Specific	4	>sp|P02760|AMBP_HUMAN Protein AMBP OS=Homo sapiens GN=AMBP PE=1 SV=1	72	QEHF3_00528_LR.20296.20296.4	83.88	controllerType=0 controllerNumber=1 scan=20296	high-energy collision-induced dissociation	9e-05	0	0	0.0061	0.00074	0	0	3.11	1480 | 775366
5	247	R.[+229.16293]YFYN[+1929.67194]GTSMAC[+57.02146]ETFQYGGC[+57.02146]MGNGNNFVTEK[+229.16293].E	R.YFYNGTSMACETFQYGGCMGNGNNFVTEK.E	NTerm(TMT6plex / 229.1629); N4(NGlycan / 1929.6719); K29(TMT6plex / 229.1629)	HexNAc(4)Hex(5)NeuGc(1)	0.0019	152.5	116.3	39.3	4	1434.36	1434.59	10.08	-1	5734.41	5735.35	Specific	4	>sp|P02760|AMBP_HUMAN Protein AMBP OS=Homo sapiens GN=AMBP PE=1 SV=1	72	QEHF3_00528_LR.19880.19880.4	82.25	controllerType=0 controllerNumber=1 scan=19880	high-energy collision-induced dissociation	0.00023	0	0	0.015	0.0044	0.0043	0	2.72	1481 | 773686
1	43	R.[+229.16293]WFSAGLASN[+2204.77244]SSWLR.E	R.WFSAGLASNSSWLR.E	NTerm(TMT6plex / 229.1629); N9(NGlycan / 2204.7724)	HexNAc(4)Hex(5)NeuAc(2)	0.0018	271.5	134.7	13.2	4	1004.67	1004.68	-10.84		4015.67	4015.72	Specific	9	>sp|P41222|PTGDS_HUMAN Prostaglandin-H2 D-isomerase OS=Homo sapiens GN=PTGDS PE=1 SV=1	191	QEHF3_00528_LR.23135.23135.4	95.04	controllerType=0 controllerNumber=1 scan=23135	high-energy collision-induced dissociation	0.00022	0	0	0.014	0.0036	0.0035	0.0059	2.74	80 | 396672
1	67	K.[+229.16293]SVVAPATDGGLN[+2204.77244]LTSTFLRK.N	K.SVVAPATDGGLNLTSTFLRK.N	NTerm(TMT6plex / 229.1629); N12(NGlycan / 2204.7724)	HexNAc(4)Hex(5)NeuAc(2)	0.00024	237.2	192.7	17.2	4	1121.01	1121.02	-6.44		4481.02	4481.05	Specific	12	>sp|P41222|PTGDS_HUMAN Prostaglandin-H2 D-isomerase OS=Homo sapiens GN=PTGDS PE=1 SV=1	191	QEHF3_00528_LR.21412.21412.4	88.27	controllerType=0 controllerNumber=1 scan=21412	high-energy collision-induced dissociation	3.4e-05	0	0	0.0019	0.00028	0	0	3.62	348 | 545224
1	67	K.[+229.16293]SVVAPATDGGLN[+2204.77244]LTSTFLRK.N	K.SVVAPATDGGLNLTSTFLRK.N	NTerm(TMT6plex / 229.1629); N12(NGlycan / 2204.7724)	HexNAc(4)Hex(5)NeuAc(2)	0.00098	232.9	127.5	13.2	3	1494.34	1494.36	-7.54		4481.02	4481.05	Specific	12	>sp|P41222|PTGDS_HUMAN Prostaglandin-H2 D-isomerase OS=Homo sapiens GN=PTGDS PE=1 SV=1	191	QEHF3_00528_LR.21303.21303.3	87.85	controllerType=0 controllerNumber=1 scan=21303	high-energy collision-induced dissociation	0.00012	0	0	0.0078	0.00098	0	0	3.01	349 | 544304
1	67	K.[+229.16293]SVVAPATDGGLN[+2204.77244]LTSTFLR.K	K.SVVAPATDGGLNLTSTFLR.K	NTerm(TMT6plex / 229.1629); N12(NGlycan / 2204.7724)	HexNAc(4)Hex(5)NeuAc(2)	4.7e-10	668.1	422.4	1	3	1451.66	1451.66	2.81		4352.97	4352.96	Specific	12	>sp|P41222|PTGDS_HUMAN Prostaglandin-H2 D-isomerase OS=Homo sapiens GN=PTGDS PE=1 SV=1	191	QEHF3_00528_LR.22061.22061.3	90.83	controllerType=0 controllerNumber=1 scan=22061	high-energy collision-induced dissociation	5.3e-11	0	0	3.7e-09	4.2e-10	0	0	9.33	405 | 549183
3	40	K.[+229.16293]TAVN[+2204.77244]C[+57.02146]SSDFDAC[+57.02146]LITK[+229.16293].A	K.TAVNCSSDFDACLITK.A	NTerm(TMT6plex / 229.1629); N4(NGlycan / 2204.7724); K16(TMT6plex / 229.1629)	HexNAc(4)Hex(5)NeuAc(2)	4.9e-05	575.7	338.7	0.2	3	1488.98	1488.97	2.91		4464.92	4464.91	Specific	4	>sp|P13987|CD59_HUMAN CD59 glycoprotein OS=Homo sapiens GN=CD59 PE=1 SV=1	135	QEHF3_00528_LR.17824.17824.3	74.17	controllerType=0 controllerNumber=1 scan=17824	high-energy collision-induced dissociation	6.2e-06	0	0	0.00039	5e-05	0	0	4.31	1185 | 528518
4	145	K.[+229.16293]VC[+57.02146]QDC[+57.02146]PLLAPLN[+2204.77244]DTR.V	K.VCQDCPLLAPLNDTR.V	NTerm(TMT6plex / 229.1629); N12(NGlycan / 2204.7724)	HexNAc(4)Hex(5)NeuAc(2)	1.3e-06	583.8	323.1	323.1	3	1402.27	1402.6	7.47	-1	4204.81	4205.78	Specific	12	>sp|P02765|FETUA_HUMAN Alpha-2-HS-glycoprotein OS=Homo sapiens GN=AHSG PE=1 SV=1	74	QEHF3_00528_LR.18872.18872.3	78.28	controllerType=0 controllerNumber=1 scan=18872	high-energy collision-induced dissociation	1.2e-07	0	0	1.1e-05	1e-06	0	0	5.87	1256 | 452714
4	166	K.[+229.16293]AALAAFNAQNN[+2204.77244]GSNFQLEEISR.A	K.AALAAFNAQNNGSNFQLEEISR.A	NTerm(TMT6plex / 229.1629); N11(NGlycan / 2204.7724)	HexNAc(4)Hex(5)NeuAc(2)	5.7e-10	679.4	483.6	6.7	4	1200.53	1200.53	2.19		4799.1	4799.09	Specific	11	>sp|P02765|FETUA_HUMAN Alpha-2-HS-glycoprotein OS=Homo sapiens GN=AHSG PE=1 SV=1	74	QEHF3_00528_LR.20690.20690.4	85.43	controllerType=0 controllerNumber=1 scan=20690	high-energy collision-induced dissociation	7.3e-11	0	0	4.5e-09	5.8e-10	0	0	9.24	1285 | 618110
4	166	K.[+229.16293]AALAAFNAQNN[+2204.77244]GSNFQLEEISR.A	K.AALAAFNAQNNGSNFQLEEISR.A	NTerm(TMT6plex / 229.1629); N11(NGlycan / 2204.7724)	HexNAc(4)Hex(5)NeuAc(2)	6.9e-10	656.6	452.9	17.2	4	1200.78	1200.53	-0.55	1	4800.09	4799.09	Specific	11	>sp|P02765|FETUA_HUMAN Alpha-2-HS-glycoprotein OS=Homo sapiens GN=AHSG PE=1 SV=1	74	QEHF3_00528_LR.20825.20825.4	85.97	controllerType=0 controllerNumber=1 scan=20825	high-energy collision-induced dissociation	8.5e-11	0	0	5.5e-09	6.8e-10	0	0	9.16	1286 | 618630
5	247	R.[+229.16293]YFYN[+2204.77244]GTSMAC[+57.02146]ETFQYGGC[+57.02146]MGNGNNFVTEK[+229.16293].E	R.YFYNGTSMACETFQYGGCMGNGNNFVTEK.E	NTerm(TMT6plex / 229.1629); N4(NGlycan / 2204.7724); K29(TMT6plex / 229.1629)	HexNAc(4)Hex(5)NeuAc(2)	1.4e-10	624.3	452.1	12	6	1002.59	1002.58	6.66		6010.49	6010.45	Specific	4	>sp|P02760|AMBP_HUMAN Protein AMBP OS=Homo sapiens GN=AMBP PE=1 SV=1	72	QEHF3_00528_LR.21804.21804.6	89.82	controllerType=0 controllerNumber=1 scan=21804	high-energy collision-induced dissociation	1.7e-11	0	0	1.2e-09	1.3e-10	0	0	9.84	1445 | 784406
5	247	R.[+229.16293]YFYN[+2204.77244]GTSMAC[+57.02146]ETFQYGGC[+57.02146]MGNGNNFVTEK[+229.16293].E	R.YFYNGTSMACETFQYGGCMGNGNNFVTEK.E	NTerm(TMT6plex / 229.1629); N4(NGlycan / 2204.7724); K29(TMT6plex / 229.1629)	HexNAc(4)Hex(5)NeuAc(2)	1.9e-05	327.2	275.6	4	4	1503.63	1503.37	5.43	1	6011.49	6010.45	Specific	4	>sp|P02760|AMBP_HUMAN Protein AMBP OS=Homo sapiens GN=AMBP PE=1 SV=1	72	QEHF3_00528_LR.21781.21781.4	89.73	controllerType=0 controllerNumber=1 scan=21781	high-energy collision-induced dissociation	2.4e-06	0	0	0.00016	2e-05	0	0	4.71	1446 | 784246
6	289	K.[+229.16293]LNAENN[+2204.77244]ATFYFK[+229.16293].I	K.LNAENNATFYFK.I	NTerm(TMT6plex / 229.1629); N6(NGlycan / 2204.7724); K12(TMT6plex / 229.1629)	HexNAc(4)Hex(5)NeuAc(2)	5.2e-10	699.3	460.1	440.6	4	1024.21	1024.45	6.14	-1	4093.81	4094.79	Specific	6	>sp|P01042|KNG1_HUMAN Kininogen-1 OS=Homo sapiens GN=KNG1 PE=1 SV=2	52	QEHF3_00528_LR.19187.19187.4	79.52	controllerType=0 controllerNumber=1 scan=19187	high-energy collision-induced dissociation	6.1e-11	0	0	4.1e-09	4.9e-10	0	0	9.28	1524 | 454314
6	289	K.[+229.16293]LNAENN[+2204.77244]ATFYFK[+229.16293].I	K.LNAENNATFYFK.I	NTerm(TMT6plex / 229.1629); N6(NGlycan / 2204.7724); K12(TMT6plex / 229.1629)	HexNAc(4)Hex(5)NeuAc(2)	0.00037	380.3	187.6	187.6	3	1365.28	1365.6	9.17	-1	4093.82	4094.79	Specific	6	>sp|P01042|KNG1_HUMAN Kininogen-1 OS=Homo sapiens GN=KNG1 PE=1 SV=2	52	QEHF3_00528_LR.19150.19150.3	79.37	controllerType=0 controllerNumber=1 scan=19150	high-energy collision-induced dissociation	4.8e-05	0	0	0.0029	0.0004	0	0	3.43	1525 | 454234
7	421	K.[+229.16293]C[+57.02146]GLVPVLAENYN[+2204.77244]K[+229.16293].S	K.CGLVPVLAENYNK.S	NTerm(TMT6plex / 229.1629); N12(NGlycan / 2204.7724); K13(TMT6plex / 229.1629)	HexNAc(4)Hex(5)NeuAc(2)	3.3e-12	759	649.2	454.9	4	1035.47	1035.72	6.15	-1	4138.87	4139.85	Specific	12	>sp|TRFE_HUMAN|(Common contaminant protein)	436	QEHF3_00528_LR.19772.19772.4	81.82	controllerType=0 controllerNumber=1 scan=19772	high-energy collision-induced dissociation	7.4e-13	0	0	2.6e-11	5.7e-12	0	0	11.48	1549 | 456795
7	421	K.[+229.16293]C[+57.02146]GLVPVLAENYN[+2204.77244]K[+229.16293].S	K.CGLVPVLAENYNK.S	NTerm(TMT6plex / 229.1629); N12(NGlycan / 2204.7724); K13(TMT6plex / 229.1629)	HexNAc(4)Hex(5)NeuAc(2)	2.9e-09	645.2	518.1	422.8	4	1035.47	1035.72	4.85	-1	4138.87	4139.85	Specific	12	>sp|TRFE_HUMAN|(Common contaminant protein)	436	QEHF3_00528_LR.19637.19637.4	81.29	controllerType=0 controllerNumber=1 scan=19637	high-energy collision-induced dissociation	2.8e-10	0	0	2.3e-08	2.3e-09	0	0	8.54	1550 | 456075
7	421	K.[+229.16293]C[+57.02146]GLVPVLAENYN[+2204.77244]K[+229.16293].S	K.CGLVPVLAENYNK.S	NTerm(TMT6plex / 229.1629); N12(NGlycan / 2204.7724); K13(TMT6plex / 229.1629)	HexNAc(4)Hex(5)NeuAc(2)	3e-09	616.8	494	379.7	4	1035.95	1035.72	-16.35	1	4140.79	4139.85	Specific	12	>sp|TRFE_HUMAN|(Common contaminant protein)	436	QEHF3_00528_LR.19626.19626.3	81.25	controllerType=0 controllerNumber=1 scan=19626	high-energy collision-induced dissociation	2.9e-10	0	0	2.4e-08	2.4e-09	0	0	8.53	1551 | 455995
7	622	R.[+229.16293]QQQHLFGSN[+2204.77244]VTDC[+57.02146]SGNFC[+57.02146]LFR.S	R.QQQHLFGSNVTDCSGNFCLFR.S	NTerm(TMT6plex / 229.1629); N9(NGlycan / 2204.7724)	HexNAc(4)Hex(5)NeuAc(2)	6.8e-07	504.1	388.2	388.2	4	1237.78	1238.02	4.48	-1	4948.08	4949.06	Specific	9	>sp|TRFE_HUMAN|(Common contaminant protein)	436	QEHF3_00528_LR.20062.20062.4	82.96	controllerType=0 controllerNumber=1 scan=20062	high-energy collision-induced dissociation	5.3e-08	0	0	5.4e-06	4.3e-07	0	0	6.17	1571 | 613711
8	50	R.[+229.16293]C[+57.02146]SDGWSFDATTLDDN[+2204.77244]GTMLFFK[+229.16293].G	R.CSDGWSFDATTLDDNGTMLFFK.G	NTerm(TMT6plex / 229.1629); N15(NGlycan / 2204.7724); K22(TMT6plex / 229.1629)	HexNAc(4)Hex(5)NeuAc(2)	2.9e-06	461.1	437.2	8	4	1298.55	1298.55	1.56		5191.18	5191.17	Specific	15	>sp|P02790|HEMO_HUMAN Hemopexin OS=Homo sapiens GN=HPX PE=1 SV=2	77	QEHF3_00528_LR.23038.23038.4	94.66	controllerType=0 controllerNumber=1 scan=23038	high-energy collision-induced dissociation	1.9e-07	0	0	2.3e-05	1.6e-06	0	0	5.54	1579 | 716486
8	181	R.[+229.16293]SWPAVGN[+2204.77244]C[+57.02146]SSALR.W	R.SWPAVGNCSSALR.W	NTerm(TMT6plex / 229.1629); N7(NGlycan / 2204.7724)	HexNAc(4)Hex(5)NeuAc(2)	1.3e-06	590.3	373.3	373.3	3	1280.21	1280.21	6.28		3838.63	3838.6	Specific	7	>sp|P02790|HEMO_HUMAN Hemopexin OS=Homo sapiens GN=HPX PE=1 SV=2	77	QEHF3_00528_LR.15842.15842.3	66.38	controllerType=0 controllerNumber=1 scan=15842	high-energy collision-induced dissociation	1.2e-07	0	0	1.1e-05	9.9e-07	0	0	5.87	1582 | 375229
8	181	R.[+229.16293]SWPAVGN[+2204.77244]C[+57.02146]SSALR.W	R.SWPAVGNCSSALR.W	NTerm(TMT6plex / 229.1629); N7(NGlycan / 2204.7724)	HexNAc(4)Hex(5)NeuAc(2)	3.9e-05	486.5	310.1	310.1	4	960.409	960.407	2.89		3838.62	3838.6	Specific	7	>sp|P02790|HEMO_HUMAN Hemopexin OS=Homo sapiens GN=HPX PE=1 SV=2	77	QEHF3_00528_LR.15851.15851.4	66.41	controllerType=0 controllerNumber=1 scan=15851	high-energy collision-induced dissociation	5.3e-06	0	0	0.00031	4.2e-05	0	0	4.41	1583 | 375269
8	181	R.[+229.16293]SWPAVGN[+2204.77244]C[+57.02146]SSALR.W	R.SWPAVGNCSSALR.W	NTerm(TMT6plex / 229.1629); N7(NGlycan / 2204.7724)	HexNAc(4)Hex(5)NeuAc(2)	6.3e-05	486.1	270.6	270.6	4	960.41	960.407	3.21		3838.62	3838.6	Specific	7	>sp|P02790|HEMO_HUMAN Hemopexin OS=Homo sapiens GN=HPX PE=1 SV=2	77	QEHF3_00528_LR.15988.15988.4	66.95	controllerType=0 controllerNumber=1 scan=15988	high-energy collision-induced dissociation	8.3e-06	0	0	0.0005	6.7e-05	0	0	4.2	1584 | 376069
8	447	K.[+229.16293]ALPQPQN[+2204.77244]VTSLLGC[+57.02146]TH.-	K.ALPQPQNVTSLLGCTH.-	NTerm(TMT6plex / 229.1629); N7(NGlycan / 2204.7724)	HexNAc(4)Hex(5)NeuAc(2)	4.7e-13	842.6	673.1	652.9	4	1042.96	1043.21	6.27	-1	4168.84	4169.81	Specific	7	>sp|P02790|HEMO_HUMAN Hemopexin OS=Homo sapiens GN=HPX PE=1 SV=2	77	QEHF3_00528_LR.19913.19913.4	82.37	controllerType=0 controllerNumber=1 scan=19913	high-energy collision-induced dissociation	1.2e-13	0	0	3.7e-12	9.6e-13	0	0	12.33	1612 | 457474
8	447	K.[+229.16293]ALPQPQN[+2204.77244]VTSLLGC[+57.02146]TH.-	K.ALPQPQNVTSLLGCTH.-	NTerm(TMT6plex / 229.1629); N7(NGlycan / 2204.7724)	HexNAc(4)Hex(5)NeuAc(2)	1e-12	819	624	601.7	3	1390.29	1390.61	7.43	-1	4168.84	4169.81	Specific	7	>sp|P02790|HEMO_HUMAN Hemopexin OS=Homo sapiens GN=HPX PE=1 SV=2	77	QEHF3_00528_LR.19877.19877.3	82.23	controllerType=0 controllerNumber=1 scan=19877	high-energy collision-induced dissociation	2.2e-13	0	0	8.3e-12	1.7e-12	0	0	11.98	1613 | 457234
8	447	K.[+229.16293]ALPQPQN[+2204.77244]VTSLLGC[+57.02146]TH.-	K.ALPQPQNVTSLLGCTH.-	NTerm(TMT6plex / 229.1629); N7(NGlycan / 2204.7724)	HexNAc(4)Hex(5)NeuAc(2)	1.2e-10	723.3	514.6	514.6	3	1390.29	1390.61	9.01	-1	4168.85	4169.81	Specific	7	>sp|P02790|HEMO_HUMAN Hemopexin OS=Homo sapiens GN=HPX PE=1 SV=2	77	QEHF3_00528_LR.20007.20007.3	82.75	controllerType=0 controllerNumber=1 scan=20007	high-energy collision-induced dissociation	1.4e-11	0	0	9.6e-10	1.1e-10	0	0	9.92	1614 | 457794
8	447	K.[+229.16293]ALPQPQN[+2204.77244]VTSLLGC[+57.02146]TH.-	K.ALPQPQNVTSLLGCTH.-	NTerm(TMT6plex / 229.1629); N7(NGlycan / 2204.7724)	HexNAc(4)Hex(5)NeuAc(2)	1.2e-06	520.1	393.6	393.6	4	1042.97	1043.21	11.3	-1	4168.86	4169.81	Specific	7	>sp|P02790|HEMO_HUMAN Hemopexin OS=Homo sapiens GN=HPX PE=1 SV=2	77	QEHF3_00528_LR.19774.19774.4	81.83	controllerType=0 controllerNumber=1 scan=19774	high-energy collision-induced dissociation	1.1e-07	0	0	9.9e-06	9e-07	0	0	5.91	1615 | 456834
8	447	K.[+229.16293]ALPQPQN[+2204.77244]VTSLLGC[+57.02146]TH.-	K.ALPQPQNVTSLLGCTH.-	NTerm(TMT6plex / 229.1629); N7(NGlycan / 2204.7724)	HexNAc(4)Hex(5)NeuAc(2)	0.0012	245.7	143.2	143.2	3	1390.29	1390.61	9.8	-1	4168.85	4169.81	Specific	7	>sp|P02790|HEMO_HUMAN Hemopexin OS=Homo sapiens GN=HPX PE=1 SV=2	77	QEHF3_00528_LR.19741.19741.3	81.7	controllerType=0 controllerNumber=1 scan=19741	high-energy collision-induced dissociation	0.00015	0	0	0.0096	0.0013	0	0	2.92	1616 | 456714
11	268	K.[+229.16293]YLGN[+2204.77244]ATAIFFLPDEGK[+229.16293].L	K.YLGNATAIFFLPDEGK.L	NTerm(TMT6plex / 229.1629); N4(NGlycan / 2204.7724); K16(TMT6plex / 229.1629)	HexNAc(4)Hex(5)NeuAc(2)	4.1e-12	779.1	592	517.4	4	1105.26	1105.5	4.96	-1	4418.01	4418.99	Specific	4	>sp|P01009|A1AT_HUMAN Alpha-1-antitrypsin OS=Homo sapiens GN=SERPINA1 PE=1 SV=3	48	QEHF3_00528_LR.22922.22922.4	94.21	controllerType=0 controllerNumber=1 scan=22922	high-energy collision-induced dissociation	9.4e-13	0	0	3.3e-11	7.3e-12	0	0	11.39	1675 | 555423
11	268	K.[+229.16293]YLGN[+2204.77244]ATAIFFLPDEGK[+229.16293].L	K.YLGNATAIFFLPDEGK.L	NTerm(TMT6plex / 229.1629); N4(NGlycan / 2204.7724); K16(TMT6plex / 229.1629)	HexNAc(4)Hex(5)NeuAc(2)	0.00094	338.5	212.8	12.8	3	1473.67	1473.67	0.1		4418.99	4418.99	Specific	4	>sp|P01009|A1AT_HUMAN Alpha-1-antitrypsin OS=Homo sapiens GN=SERPINA1 PE=1 SV=3	48	QEHF3_00528_LR.22933.22933.3	94.25	controllerType=0 controllerNumber=1 scan=22933	high-energy collision-induced dissociation	0.00011	0	0	0.0074	0.00091	0	0	3.03	1676 | 555503
13	98	R.[+229.16293]DK[+229.16293]LAAC[+57.02146]LEGNC[+57.02146]AEGLGTNYRGHVN[+2204.77244]ITR.S	R.DKLAACLEGNCAEGLGTNYRGHVNITR.S	NTerm(TMT6plex / 229.1629); K2(TMT6plex / 229.1629); N24(NGlycan / 2204.7724)	HexNAc(4)Hex(5)NeuAc(2)	0.0017	290.5	176.9	12	6	942.933	942.929	4.55		5652.56	5652.53	Specific	24	>sp|P00734|THRB_HUMAN Prothrombin OS=Homo sapiens GN=F2 PE=1 SV=2	42	QEHF3_00528_LR.15913.15913.6	66.66	controllerType=0 controllerNumber=1 scan=15913	high-energy collision-induced dissociation	0.00021	0	0	0.014	0.0036	0.0035	0.0059	2.76	1691 | 753966
13	118	R.[+229.16293]GHVN[+2204.77244]ITR.S	R.GHVNITR.S	NTerm(TMT6plex / 229.1629); N4(NGlycan / 2204.7724)	HexNAc(4)Hex(5)NeuAc(2)	0.00097	343.3	163.7	163.7	4	808.353	808.35	4.05		3230.39	3230.38	Specific	4	>sp|P00734|THRB_HUMAN Prothrombin OS=Homo sapiens GN=F2 PE=1 SV=2	42	QEHF3_00528_LR.8267.8267.4	36.63	controllerType=0 controllerNumber=1 scan=8267	high-energy collision-induced dissociation	0.00012	0	0	0.0077	0.00097	0	0	3.01	1710 | 210251
13	134	R.[+229.16293]SRYPHK[+229.16293]PEIN[+2204.77244]STTHPGADLQENFC[+57.02146]R.N	R.SRYPHKPEINSTTHPGADLQENFCR.N	NTerm(TMT6plex / 229.1629); K6(TMT6plex / 229.1629); N10(NGlycan / 2204.7724)	HexNAc(4)Hex(5)NeuAc(2)	0.0011	310.8	157.7	157.7	6	936.931	937.088	10.43	-1	5616.55	5617.49	Specific	10	>sp|P00734|THRB_HUMAN Prothrombin OS=Homo sapiens GN=F2 PE=1 SV=2	42	QEHF3_00528_LR.13551.13551.6	57.37	controllerType=0 controllerNumber=1 scan=13551	high-energy collision-induced dissociation	0.00013	0	0	0.0084	0.0011	0	0	2.97	1737 | 736326
13	136	R.[+229.16293]YPHK[+229.16293]PEIN[+2204.77244]STTHPGADLQENFC[+57.02146]R.N	R.YPHKPEINSTTHPGADLQENFCR.N	NTerm(TMT6plex / 229.1629); K4(TMT6plex / 229.1629); N8(NGlycan / 2204.7724)	HexNAc(4)Hex(5)NeuAc(2)	2e-09	685.1	485.6	437.1	4	1344.1	1344.35	5.65	-1	5373.39	5374.36	Specific	8	>sp|P00734|THRB_HUMAN Prothrombin OS=Homo sapiens GN=F2 PE=1 SV=2	42	QEHF3_00528_LR.14487.14487.4	61.05	controllerType=0 controllerNumber=1 scan=14487	high-energy collision-induced dissociation	1.9e-10	0	0	1.6e-08	1.5e-09	0	0	8.7	1749 | 663726
13	136	R.[+229.16293]YPHK[+229.16293]PEIN[+2204.77244]STTHPGADLQENFC[+57.02146]R.N	R.YPHKPEINSTTHPGADLQENFCR.N	NTerm(TMT6plex / 229.1629); K4(TMT6plex / 229.1629); N8(NGlycan / 2204.7724)	HexNAc(4)Hex(5)NeuAc(2)	1.1e-09	666.8	524.7	12	6	896.572	896.566	6.72		5374.4	5374.36	Specific	8	>sp|P00734|THRB_HUMAN Prothrombin OS=Homo sapiens GN=F2 PE=1 SV=2	42	QEHF3_00528_LR.14472.14472.6	60.99	controllerType=0 controllerNumber=1 scan=14472	high-energy collision-induced dissociation	1.3e-10	0	0	9.1e-09	9.5e-10	0	0	8.94	1750 | 663606
14	46	R.[+229.16293]C[+57.02146]LNWLDAQSGLASAPVSGAGN[+2204.77244]HSYC[+57.02146]R.N	R.CLNWLDAQSGLASAPVSGAGNHSYCR.N	NTerm(TMT6plex / 229.1629); N21(NGlycan / 2204.7724)	HexNAc(4)Hex(5)NeuAc(2)	0.00077	299.9	191.5	8	4	1307.07	1307.06	12.33		5225.27	5225.2	Specific	21	>sp|Q96FE7|P3IP1_HUMAN Phosphoinositide-3-kinase-interacting protein 1 OS=Homo sapiens GN=PIK3IP1 PE=1 SV=2	322	QEHF3_00528_LR.18625.18625.4	77.31	controllerType=0 controllerNumber=1 scan=18625	high-energy collision-induced dissociation	9.1e-05	0	0	0.0061	0.00075	0	0	3.11	1770 | 682006
16	129	K.[+229.16293]EHEGAIYPDN[+2204.77244]TTDFQR.A	K.EHEGAIYPDNTTDFQR.A	NTerm(TMT6plex / 229.1629); N10(NGlycan / 2204.7724)	HexNAc(4)Hex(5)NeuAc(2)	1.6e-08	614.8	392.7	392.7	3	1442.6	1442.93	5.45	-1	4325.8	4326.78	Specific	10	>sp|P00450|CERU_HUMAN Ceruloplasmin OS=Homo sapiens GN=CP PE=1 SV=1	41	QEHF3_00528_LR.12692.12692.3	53.98	controllerType=0 controllerNumber=1 scan=12692	high-energy collision-induced dissociation	1.5e-09	0	0	1.2e-07	1.1e-08	0	0	7.8	1797 | 514190
16	346	K.[+229.16293]AGLQAFFQVQEC[+57.02146]N[+2204.77244]K[+229.16293].S	K.AGLQAFFQVQECNK.S	NTerm(TMT6plex / 229.1629); N13(NGlycan / 2204.7724); K14(TMT6plex / 229.1629)	HexNAc(4)Hex(5)NeuAc(2)	7.5e-05	471.4	272	272	3	1434.64	1434.97	4.55	-1	4301.9	4302.89	Specific	13	>sp|P00450|CERU_HUMAN Ceruloplasmin OS=Homo sapiens GN=CP PE=1 SV=1	41	QEHF3_00528_LR.21734.21734.3	89.54	controllerType=0 controllerNumber=1 scan=21734	high-energy collision-induced dissociation	1e-05	0	0	0.0006	8.3e-05	0	0	4.12	1812 | 547304
19	124	K.[+229.16293]LGAC[+57.02146]N[+2204.77244]DTLQQLMEVFK[+229.16293].F	K.LGACNDTLQQLMEVFK.F	NTerm(TMT6plex / 229.1629); N5(NGlycan / 2204.7724); K16(TMT6plex / 229.1629)	HexNAc(4)Hex(5)NeuAc(2)	5.4e-08	581.6	453.9	453.9	4	1133.02	1133.26	11.96	-1	4529.06	4530.01	Specific	5	>sp|P01008|ANT3_HUMAN Antithrombin-III OS=Homo sapiens GN=SERPINC1 PE=1 SV=1	47	QEHF3_00528_LR.23326.23326.4	95.79	controllerType=0 controllerNumber=1 scan=23326	high-energy collision-induced dissociation	3.9e-09	0	0	4.3e-07	2.9e-08	0	0	7.26	1868 | 557143
21	134	K.[+229.16293]EFGFAWPESLN[+2204.77244]C[+57.02146]SK[+229.16293].F	K.EFGFAWPESLNCSK.F	NTerm(TMT6plex / 229.1629); N11(NGlycan / 2204.7724); K14(TMT6plex / 229.1629)	HexNAc(4)Hex(5)NeuAc(2)	6.4e-12	755.6	535	5.9	4	1084.47	1084.47	2.61		4334.86	4334.85	Specific	11	>sp|Q9ULV1|FZD4_HUMAN Frizzled-4 OS=Homo sapiens GN=FZD4 PE=1 SV=2	368	QEHF3_00528_LR.22345.22345.4	91.94	controllerType=0 controllerNumber=1 scan=22345	high-energy collision-induced dissociation	1.4e-12	0	0	5.1e-11	1.1e-11	0	0	11.19	1911 | 551663
23	236	K.[+229.16293]VVLHPN[+2204.77244]YSQVDIGLIK[+229.16293].L	K.VVLHPNYSQVDIGLIK.L	NTerm(TMT6plex / 229.1629); N6(NGlycan / 2204.7724); K16(TMT6plex / 229.1629)	HexNAc(4)Hex(5)NeuAc(2)	1e-11	751.5	619.9	603.3	4	1115.04	1115.28	6.71	-1	4457.14	4458.11	Specific	6	>sp|P00738|HPT_HUMAN Haptoglobin OS=Homo sapiens GN=HP PE=1 SV=1	43	QEHF3_00528_LR.20593.20593.4	85.05	controllerType=0 controllerNumber=1 scan=20593	high-energy collision-induced dissociation	2.1e-12	0	0	8.3e-11	1.6e-11	0	0	10.98	1930 | 540664
23	236	K.[+229.16293]VVLHPN[+2204.77244]YSQVDIGLIK[+229.16293].L	K.VVLHPNYSQVDIGLIK.L	NTerm(TMT6plex / 229.1629); N6(NGlycan / 2204.7724); K16(TMT6plex / 229.1629)	HexNAc(4)Hex(5)NeuAc(2)	9.2e-11	743	604.7	586.2	4	1115.04	1115.28	5.17	-1	4457.13	4458.11	Specific	6	>sp|P00738|HPT_HUMAN Haptoglobin OS=Homo sapiens GN=HP PE=1 SV=1	43	QEHF3_00528_LR.20453.20453.4	84.5	controllerType=0 controllerNumber=1 scan=20453	high-energy collision-induced dissociation	9.2e-12	0	0	7.3e-10	6.9e-11	0	0	10.04	1931 | 539984
25	178	R.[+229.16293]K[+229.16293]LPPGLLAN[+2204.77244]FTLLR.T	R.KLPPGLLANFTLLR.T	NTerm(TMT6plex / 229.1629); K1(TMT6plex / 229.1629); N9(NGlycan / 2204.7724)	HexNAc(4)Hex(5)NeuAc(2)	1.4e-08	646.9	641.3	2.2	4	1054.77	1054.77	3.56		4216.07	4216.06	Specific	9	>sp|P02750|A2GL_HUMAN Leucine-rich alpha-2-glycoprotein OS=Homo sapiens GN=LRG1 PE=1 SV=2	70	QEHF3_00528_LR.22501.22501.4	92.56	controllerType=0 controllerNumber=1 scan=22501	high-energy collision-induced dissociation	1.3e-09	0	0	1.1e-07	1e-08	0	0	7.84	1967 | 471991
25	178	R.[+229.16293]K[+229.16293]LPPGLLAN[+2204.77244]FTLLR.T	R.KLPPGLLANFTLLR.T	NTerm(TMT6plex / 229.1629); K1(TMT6plex / 229.1629); N9(NGlycan / 2204.7724)	HexNAc(4)Hex(5)NeuAc(2)	1.1e-05	462	421.4	0.4	3	1406.03	1406.02	3.03		4216.07	4216.06	Specific	9	>sp|P02750|A2GL_HUMAN Leucine-rich alpha-2-glycoprotein OS=Homo sapiens GN=LRG1 PE=1 SV=2	70	QEHF3_00528_LR.22512.22512.3	92.6	controllerType=0 controllerNumber=1 scan=22512	high-energy collision-induced dissociation	9.2e-07	0	0	8.5e-05	7.6e-06	0	0	4.97	1968 | 472111
25	179	K.[+229.16293]LPPGLLAN[+2204.77244]FTLLR.T	K.LPPGLLANFTLLR.T	NTerm(TMT6plex / 229.1629); N8(NGlycan / 2204.7724)	HexNAc(4)Hex(5)NeuAc(2)	1.2e-06	558.5	516.2	516.2	4	965.459	965.455	4.1		3858.81	3858.8	Specific	8	>sp|P02750|A2GL_HUMAN Leucine-rich alpha-2-glycoprotein OS=Homo sapiens GN=LRG1 PE=1 SV=2	70	QEHF3_00528_LR.23111.23111.4	94.95	controllerType=0 controllerNumber=1 scan=23111	high-energy collision-induced dissociation	1.1e-07	0	0	9.9e-06	9.2e-07	0	0	5.91	1974 | 396232
25	179	K.[+229.16293]LPPGLLAN[+2204.77244]FTLLR.T	K.LPPGLLANFTLLR.T	NTerm(TMT6plex / 229.1629); N8(NGlycan / 2204.7724)	HexNAc(4)Hex(5)NeuAc(2)	1e-05	437.5	393.6	393.6	3	1286.94	1286.94	3.9		3858.81	3858.8	Specific	8	>sp|P02750|A2GL_HUMAN Leucine-rich alpha-2-glycoprotein OS=Homo sapiens GN=LRG1 PE=1 SV=2	70	QEHF3_00528_LR.23118.23118.3	94.98	controllerType=0 controllerNumber=1 scan=23118	high-energy collision-induced dissociation	9e-07	0	0	8.2e-05	7.4e-06	0	0	4.98	1975 | 396352
25	179	K.[+229.16293]LPPGLLAN[+2204.77244]FTLLR.T	K.LPPGLLANFTLLR.T	NTerm(TMT6plex / 229.1629); N8(NGlycan / 2204.7724)	HexNAc(4)Hex(5)NeuAc(2)	0.00014	325.4	277.3	277.3	4	965.46	965.455	4.73		3858.82	3858.8	Specific	8	>sp|P02750|A2GL_HUMAN Leucine-rich alpha-2-glycoprotein OS=Homo sapiens GN=LRG1 PE=1 SV=2	70	QEHF3_00528_LR.23241.23241.4	95.46	controllerType=0 controllerNumber=1 scan=23241	high-energy collision-induced dissociation	1.9e-05	0	0	0.0011	0.00016	0	0	3.86	1976 | 396992
27	43	K.[+229.16293]WFYIASAFRNEEYN[+2204.77244]K[+229.16293].S	K.WFYIASAFRNEEYNK.S	NTerm(TMT6plex / 229.1629); N14(NGlycan / 2204.7724); K15(TMT6plex / 229.1629)	HexNAc(4)Hex(5)NeuAc(2)	1.3e-05	571.5	347.2	347.2	4	1150.76	1151.01	4.88	-1	4600.04	4601.02	Specific	14	>sp|P02763|A1AG1_HUMAN Alpha-1-acid glycoprotein 1 OS=Homo sapiens GN=ORM1 PE=1 SV=1	73	QEHF3_00528_LR.22617.22617.4	93.01	controllerType=0 controllerNumber=1 scan=22617	high-energy collision-induced dissociation	1.3e-06	0	0	0.00011	1.1e-05	0	0	4.88	1997 | 553503
29	372	R.[+229.16293]LAN[+2204.77244]LTQGEDQYYLR.V	R.LANLTQGEDQYYLR.V	NTerm(TMT6plex / 229.1629); N3(NGlycan / 2204.7724)	HexNAc(4)Hex(5)NeuAc(2)	0.00066	371.2	179	1.9	3	1373.26	1373.26	2.73		4117.78	4117.77	Specific	3	>sp|P10909|CLUS_HUMAN Clusterin OS=Homo sapiens GN=CLU PE=1 SV=1	124	QEHF3_00528_LR.18600.18600.3	77.21	controllerType=0 controllerNumber=1 scan=18600	high-energy collision-induced dissociation	7.6e-05	0	0	0.0052	0.00064	0	0	3.18	2059 | 451194
30	92	K.[+229.16293]FLN[+2204.77244]ESYK[+229.16293].H	K.FLNESYK.H	NTerm(TMT6plex / 229.1629); N3(NGlycan / 2204.7724); K7(TMT6plex / 229.1629)	HexNAc(4)Hex(5)NeuAc(2)	3.6e-05	575.1	263.3	263.3	4	891.645	891.642	3.78		3563.56	3563.54	Specific	3	>sp|P15309|PPAP_HUMAN Prostatic acid phosphatase OS=Homo sapiens GN=ACPP PE=1 SV=3	140	QEHF3_00528_LR.16229.16229.4	67.9	controllerType=0 controllerNumber=1 scan=16229	high-energy collision-induced dissociation	5e-06	0	0	0.00029	4e-05	0	0	4.44	2069 | 310783
30	92	K.[+229.16293]FLN[+2204.77244]ESYK[+229.16293].H	K.FLNESYK.H	NTerm(TMT6plex / 229.1629); N3(NGlycan / 2204.7724); K7(TMT6plex / 229.1629)	HexNAc(4)Hex(5)NeuAc(2)	0.00014	555	241.3	241.3	3	1188.53	1188.52	6.82		3563.57	3563.54	Specific	3	>sp|P15309|PPAP_HUMAN Prostatic acid phosphatase OS=Homo sapiens GN=ACPP PE=1 SV=3	140	QEHF3_00528_LR.16258.16258.3	68.01	controllerType=0 controllerNumber=1 scan=16258	high-energy collision-induced dissociation	1.9e-05	0	0	0.0011	0.00016	0	0	3.86	2070 | 310863
33	103	K.[+229.16293]DIVEYYN[+2204.77244]DSNGSHVLQGR.F	K.DIVEYYNDSNGSHVLQGR.F	NTerm(TMT6plex / 229.1629); N7(NGlycan / 2204.7724)	HexNAc(4)Hex(5)NeuAc(2)	0.002	380	131.2	5.7	3	1500.31	1500.64	4.49	-1	4498.91	4499.89	Specific	7	>sp|P25311|ZA2G_HUMAN Zinc-alpha-2-glycoprotein OS=Homo sapiens GN=AZGP1 PE=1 SV=2	174	QEHF3_00528_LR.15739.15739.3	65.97	controllerType=0 controllerNumber=1 scan=15739	high-energy collision-induced dissociation	0.00024	0	0	0.0094	0.0012	0	0	2.69	2368 | 520547
33	121	R.[+229.16293]FGC[+57.02146]EIENN[+2204.77244]R.S	R.FGCEIENNR.S	NTerm(TMT6plex / 229.1629); N8(NGlycan / 2204.7724)	HexNAc(4)Hex(5)NeuAc(2)	0.00079	448.7	237.8	237.8	3	1191.49	1191.48	6.15		3572.45	3572.43	Specific	8	>sp|P25311|ZA2G_HUMAN Zinc-alpha-2-glycoprotein OS=Homo sapiens GN=AZGP1 PE=1 SV=2	174	QEHF3_00528_LR.12418.12418.3	52.9	controllerType=0 controllerNumber=1 scan=12418	high-energy collision-induced dissociation	9.8e-05	0	0	0.0037	0.00049	0	0	3.1	2373 | 300433
33	121	R.[+229.16293]FGC[+57.02146]EIENN[+2204.77244]R.S	R.FGCEIENNR.S	NTerm(TMT6plex / 229.1629); N8(NGlycan / 2204.7724)	HexNAc(4)Hex(5)NeuAc(2)	0.00061	443.7	262.1	262.1	3	1191.49	1191.48	7.18		3572.46	3572.43	Specific	8	>sp|P25311|ZA2G_HUMAN Zinc-alpha-2-glycoprotein OS=Homo sapiens GN=AZGP1 PE=1 SV=2	174	QEHF3_00528_LR.12555.12555.3	53.44	controllerType=0 controllerNumber=1 scan=12555	high-energy collision-induced dissociation	7.1e-05	0	0	0.0028	0.00038	0	0	3.22	2374 | 301033
33	121	R.[+229.16293]FGC[+57.02146]EIENN[+2204.77244]R.S	R.FGCEIENNR.S	NTerm(TMT6plex / 229.1629); N8(NGlycan / 2204.7724)	HexNAc(4)Hex(5)NeuAc(2)	0.00034	431	242.8	242.8	4	893.867	893.863	5.07		3572.45	3572.43	Specific	8	>sp|P25311|ZA2G_HUMAN Zinc-alpha-2-glycoprotein OS=Homo sapiens GN=AZGP1 PE=1 SV=2	174	QEHF3_00528_LR.12445.12445.4	53	controllerType=0 controllerNumber=1 scan=12445	high-energy collision-induced dissociation	4.3e-05	0	0	0.0016	0.00023	0	0	3.47	2375 | 300633
36	234	R.[+229.16293]DTFVN[+2204.77244]ASR.T	R.DTFVNASR.T	NTerm(TMT6plex / 229.1629); N5(NGlycan / 2204.7724)	HexNAc(4)Hex(5)NeuAc(2)	0.00076	355.3	204.8	204.8	3	1115.14	1115.13	5.89		3343.4	3343.38	Specific	5	>sp|P05155|IC1_HUMAN Plasma protease C1 inhibitor OS=Homo sapiens GN=SERPING1 PE=1 SV=2	91	QEHF3_00528_LR.11117.11117.3	47.77	controllerType=0 controllerNumber=1 scan=11117	high-energy collision-induced dissociation	8.9e-05	0	0	0.0036	0.00047	0	0	3.12	2448 | 222743
36	250	R.[+229.16293]VLSN[+2204.77244]NSDANLELINTWVAK[+229.16293].N	R.VLSNNSDANLELINTWVAK.N	NTerm(TMT6plex / 229.1629); N4(NGlycan / 2204.7724); K19(TMT6plex / 229.1629)	HexNAc(4)Hex(5)NeuAc(2)	1.1e-06	503	383.3	4.9	4	1191.81	1191.8	2.57		4764.2	4764.19	Specific	4	>sp|P05155|IC1_HUMAN Plasma protease C1 inhibitor OS=Homo sapiens GN=SERPING1 PE=1 SV=2	91	QEHF3_00528_LR.22672.22672.4	93.23	controllerType=0 controllerNumber=1 scan=22672	high-energy collision-induced dissociation	1e-07	0	0	5.4e-06	4e-07	0	0	5.94	2450 | 633390
53	155	K.[+229.16293]GFLALYQTVAVN[+2204.77244]YSQPISEASR.G	K.GFLALYQTVAVNYSQPISEASR.G	NTerm(TMT6plex / 229.1629); N12(NGlycan / 2204.7724)	HexNAc(4)Hex(5)NeuAc(2)	9.8e-10	669.7	390.3	390.3	4	1212.55	1212.8	5.39	-1	4847.19	4848.17	Specific	12	>sp|Q9NZP8|C1RL_HUMAN Complement C1r subcomponent-like protein OS=Homo sapiens GN=C1RL PE=1 SV=2	354	QEHF3_00528_LR.22739.22739.4	93.49	controllerType=0 controllerNumber=1 scan=22739	high-energy collision-induced dissociation	1.1e-10	0	0	2.1e-09	3e-10	0	0	9.01	2803 | 634190
56	87	R.[+229.16293]AQLLQGLGFN[+2204.77244]LTER.S	R.AQLLQGLGFNLTER.S	NTerm(TMT6plex / 229.1629); N10(NGlycan / 2204.7724)	HexNAc(4)Hex(5)NeuAc(2)	2.2e-08	631	474.3	474.3	4	999.207	999.203	4.65		3993.81	3993.79	Specific	10	>sp|P08185|CBG_HUMAN Corticosteroid-binding globulin OS=Homo sapiens GN=SERPINA6 PE=1 SV=1	105	QEHF3_00528_LR.22528.22528.4	92.66	controllerType=0 controllerNumber=1 scan=22528	high-energy collision-induced dissociation	2e-09	0	0	4e-08	3.3e-09	0	0	7.65	2908 | 395352
72	28	R.[+229.16293]DIENFN[+2204.77244]STQK[+229.16293].F	R.DIENFNSTQK.F	NTerm(TMT6plex / 229.1629); N6(NGlycan / 2204.7724); K10(TMT6plex / 229.1629)	HexNAc(4)Hex(5)NeuAc(2)	0.00015	524.5	318.4	318.4	4	965.427	965.42	7.41		3858.69	3858.66	Specific	6	>sp|P43652|AFAM_HUMAN Afamin OS=Homo sapiens GN=AFM PE=1 SV=1	196	QEHF3_00528_LR.13713.13713.4	58.01	controllerType=0 controllerNumber=1 scan=13713	high-energy collision-induced dissociation	2.2e-05	0	0	0.00027	3.5e-05	0	0	3.83	3375 | 368662
72	28	R.[+229.16293]DIENFN[+2204.77244]STQK[+229.16293].F	R.DIENFNSTQK.F	NTerm(TMT6plex / 229.1629); N6(NGlycan / 2204.7724); K10(TMT6plex / 229.1629)	HexNAc(4)Hex(5)NeuAc(2)	0.00077	504.6	261.2	261.2	3	1286.9	1286.89	6.42		3858.68	3858.66	Specific	6	>sp|P43652|AFAM_HUMAN Afamin OS=Homo sapiens GN=AFM PE=1 SV=1	196	QEHF3_00528_LR.13703.13703.3	57.97	controllerType=0 controllerNumber=1 scan=13703	high-energy collision-induced dissociation	9.2e-05	0	0	0.0014	0.0002	0	0	3.11	3376 | 368622
83	100	K.[+229.16293]FLNN[+2204.77244]GTC[+57.02146]TAEGK[+229.16293].F	K.FLNNGTCTAEGK.F	NTerm(TMT6plex / 229.1629); N4(NGlycan / 2204.7724); K12(TMT6plex / 229.1629)	HexNAc(4)Hex(5)NeuAc(2)	0.0013	356.9	197.5	197.5	4	994.441	994.43	10.94		3974.74	3974.7	Specific	4	>sp|P05156|CFAI_HUMAN Complement factor I OS=Homo sapiens GN=CFI PE=1 SV=2	92	QEHF3_00528_LR.13994.13994.4	59.11	controllerType=0 controllerNumber=1 scan=13994	high-energy collision-induced dissociation	0.00017	0	0	0.0024	0.00033	0	0	2.87	3717 | 369262
1	67	K.[+229.16293]SVVAPATDGGLN[+2220.76736]LTSTFLR.K	K.SVVAPATDGGLNLTSTFLR.K	NTerm(TMT6plex / 229.1629); N12(NGlycan / 2220.7674)	HexNAc(4)Hex(5)NeuAc(1)NeuGc(1)	3.2e-05	418	312.6	11.7	4	1093.24	1092.99	-5.7	1	4369.93	4368.95	Specific	12	>sp|P41222|PTGDS_HUMAN Prostaglandin-H2 D-isomerase OS=Homo sapiens GN=PTGDS PE=1 SV=1	191	QEHF3_00528_LR.22892.22892.4	94.09	controllerType=0 controllerNumber=1 scan=22892	high-energy collision-induced dissociation	4.2e-06	0	0	0.00025	3.4e-05	0	0	4.5	399 | 555103
5	247	R.[+229.16293]YFYN[+2220.76736]GTSMAC[+57.02146]ETFQYGGC[+57.02146]MGNGNNFVTEK[+229.16293].E	R.YFYNGTSMACETFQYGGCMGNGNNFVTEK.E	NTerm(TMT6plex / 229.1629); N4(NGlycan / 2220.7674); K29(TMT6plex / 229.1629)	HexNAc(4)Hex(5)NeuAc(1)NeuGc(1)	9.9e-09	635.3	342.1	0.9	4	1507.37	1507.37	4.23		6026.47	6026.45	Specific	4	>sp|P02760|AMBP_HUMAN Protein AMBP OS=Homo sapiens GN=AMBP PE=1 SV=1	72	QEHF3_00528_LR.20902.20902.4	86.27	controllerType=0 controllerNumber=1 scan=20902	high-energy collision-induced dissociation	8.7e-10	0	0	7.9e-08	6.8e-09	0	0	8	1429 | 779526
5	247	R.[+229.16293]YFYN[+2220.76736]GTSMAC[+57.02146]ETFQYGGC[+57.02146]MGNGNNFVTEK[+229.16293].E	R.YFYNGTSMACETFQYGGCMGNGNNFVTEK.E	NTerm(TMT6plex / 229.1629); N4(NGlycan / 2220.7674); K29(TMT6plex / 229.1629)	HexNAc(4)Hex(5)NeuAc(1)NeuGc(1)	2.1e-07	525.6	518.3	0.9	4	1507.62	1507.37	2.21	1	6027.46	6026.45	Specific	4	>sp|P02760|AMBP_HUMAN Protein AMBP OS=Homo sapiens GN=AMBP PE=1 SV=1	72	QEHF3_00528_LR.21040.21040.4	86.81	controllerType=0 controllerNumber=1 scan=21040	high-energy collision-induced dissociation	1.4e-08	0	0	1.7e-06	1.1e-07	0	0	6.68	1430 | 780446
5	247	R.[+229.16293]YFYN[+2220.76736]GTSMAC[+57.02146]ETFQYGGC[+57.02146]MGNGNNFVTEK[+229.16293].E	R.YFYNGTSMACETFQYGGCMGNGNNFVTEK.E	NTerm(TMT6plex / 229.1629); N4(NGlycan / 2220.7674); K29(TMT6plex / 229.1629)	HexNAc(4)Hex(5)NeuAc(1)NeuGc(1)	6.1e-07	480	306.2	246.6	7	861.645	861.784	4.15	-1	6025.47	6026.45	Specific	4	>sp|P02760|AMBP_HUMAN Protein AMBP OS=Homo sapiens GN=AMBP PE=1 SV=1	72	QEHF3_00528_LR.20862.20862.7	86.11	controllerType=0 controllerNumber=1 scan=20862	high-energy collision-induced dissociation	4.5e-08	0	0	4.8e-06	3.5e-07	0	0	6.22	1431 | 779126
5	247	R.[+229.16293]YFYN[+2220.76736]GTSMAC[+57.02146]ETFQYGGC[+57.02146]MGNGNNFVTEK[+229.16293].E	R.YFYNGTSMACETFQYGGCMGNGNNFVTEK.E	NTerm(TMT6plex / 229.1629); N4(NGlycan / 2220.7674); K29(TMT6plex / 229.1629)	HexNAc(4)Hex(5)NeuAc(1)NeuGc(1)	7.7e-07	474.3	359	19.7	6	1005.25	1005.25	5.07		6026.48	6026.45	Specific	4	>sp|P02760|AMBP_HUMAN Protein AMBP OS=Homo sapiens GN=AMBP PE=1 SV=1	72	QEHF3_00528_LR.20976.20976.6	86.56	controllerType=0 controllerNumber=1 scan=20976	high-energy collision-induced dissociation	5.8e-08	0	0	6.1e-06	4.7e-07	0	0	6.11	1432 | 780126
5	247	R.[+229.16293]YFYN[+2220.76736]GTSMAC[+57.02146]ETFQYGGC[+57.02146]MGNGNNFVTEK[+229.16293].E	R.YFYNGTSMACETFQYGGCMGNGNNFVTEK.E	NTerm(TMT6plex / 229.1629); N4(NGlycan / 2220.7674); K29(TMT6plex / 229.1629)	HexNAc(4)Hex(5)NeuAc(1)NeuGc(1)	1.1e-07	456.3	456.3	21.6	6	1005.43	1005.25	10.73	1	6027.51	6026.45	Specific	4	>sp|P02760|AMBP_HUMAN Protein AMBP OS=Homo sapiens GN=AMBP PE=1 SV=1	72	QEHF3_00528_LR.21808.21808.6	89.83	controllerType=0 controllerNumber=1 scan=21808	high-energy collision-induced dissociation	7.5e-09	0	0	8.7e-07	5.5e-08	0	0	6.96	1433 | 784486
5	247	R.[+229.16293]YFYN[+2220.76736]GTSMAC[+57.02146]ETFQYGGC[+57.02146]MGNGNNFVTEK[+229.16293].E	R.YFYNGTSMACETFQYGGCMGNGNNFVTEK.E	NTerm(TMT6plex / 229.1629); N4(NGlycan / 2220.7674); K29(TMT6plex / 229.1629)	HexNAc(4)Hex(5)NeuAc(1)NeuGc(1)	4e-07	419.4	390.8	0.9	4	1507.38	1507.37	6.01		6026.48	6026.45	Specific	4	>sp|P02760|AMBP_HUMAN Protein AMBP OS=Homo sapiens GN=AMBP PE=1 SV=1	72	QEHF3_00528_LR.20636.20636.4	85.22	controllerType=0 controllerNumber=1 scan=20636	high-energy collision-induced dissociation	3.1e-08	0	0	3.2e-06	2.5e-07	0	0	6.4	1434 | 777246
5	247	R.[+229.16293]YFYN[+2220.76736]GTSMAC[+57.02146]ETFQYGGC[+57.02146]MGNGNNFVTEK[+229.16293].E	R.YFYNGTSMACETFQYGGCMGNGNNFVTEK.E	NTerm(TMT6plex / 229.1629); N4(NGlycan / 2220.7674); K29(TMT6plex / 229.1629)	HexNAc(4)Hex(5)NeuAc(1)NeuGc(1)	4e-07	402.2	383.3	0.9	4	1507.38	1507.37	5.93		6026.48	6026.45	Specific	4	>sp|P02760|AMBP_HUMAN Protein AMBP OS=Homo sapiens GN=AMBP PE=1 SV=1	72	QEHF3_00528_LR.20506.20506.4	84.71	controllerType=0 controllerNumber=1 scan=20506	high-energy collision-induced dissociation	3e-08	0	0	3.2e-06	2.4e-07	0	0	6.4	1435 | 776566
5	247	R.[+229.16293]YFYN[+2220.76736]GTSMAC[+57.02146]ETFQYGGC[+57.02146]MGNGNNFVTEK[+229.16293].E	R.YFYNGTSMACETFQYGGCMGNGNNFVTEK.E	NTerm(TMT6plex / 229.1629); N4(NGlycan / 2220.7674); K29(TMT6plex / 229.1629)	HexNAc(4)Hex(5)NeuAc(1)NeuGc(1)	5.2e-06	337.1	296.9	11.8	6	1005.26	1005.25	10.24		6026.51	6026.45	Specific	4	>sp|P02760|AMBP_HUMAN Protein AMBP OS=Homo sapiens GN=AMBP PE=1 SV=1	72	QEHF3_00528_LR.20641.20641.6	85.24	controllerType=0 controllerNumber=1 scan=20641	high-energy collision-induced dissociation	3.7e-07	0	0	4.1e-05	3e-06	0	0	5.29	1436 | 777326
5	247	R.[+229.16293]YFYN[+2220.76736]GTSMAC[+57.02146]ETFQYGGC[+57.02146]MGNGNNFVTEK[+229.16293].E	R.YFYNGTSMACETFQYGGCMGNGNNFVTEK.E	NTerm(TMT6plex / 229.1629); N4(NGlycan / 2220.7674); K29(TMT6plex / 229.1629)	HexNAc(4)Hex(5)NeuAc(1)NeuGc(1)	1.2e-06	317.8	300.1	239.1	6	1005.09	1005.25	5.3	-1	6025.48	6026.45	Specific	4	>sp|P02760|AMBP_HUMAN Protein AMBP OS=Homo sapiens GN=AMBP PE=1 SV=1	72	QEHF3_00528_LR.20838.20838.6	86.02	controllerType=0 controllerNumber=1 scan=20838	high-energy collision-induced dissociation	1e-07	0	0	9.2e-06	8.4e-07	0	0	5.94	1437 | 779046
5	247	R.[+229.16293]YFYN[+2220.76736]GTSMAC[+57.02146]ETFQYGGC[+57.02146]MGNGNNFVTEK[+229.16293].E	R.YFYNGTSMACETFQYGGCMGNGNNFVTEK.E	NTerm(TMT6plex / 229.1629); N4(NGlycan / 2220.7674); K29(TMT6plex / 229.1629)	HexNAc(4)Hex(5)NeuAc(1)NeuGc(1)	4.9e-05	285.9	285.9	0.9	4	1507.62	1507.37	-0.71	1	6027.45	6026.45	Specific	4	>sp|P02760|AMBP_HUMAN Protein AMBP OS=Homo sapiens GN=AMBP PE=1 SV=1	72	QEHF3_00528_LR.21170.21170.4	87.33	controllerType=0 controllerNumber=1 scan=21170	high-energy collision-induced dissociation	6.4e-06	0	0	0.00039	5.2e-05	0	0	4.31	1438 | 781206
5	247	R.[+229.16293]YFYN[+2220.76736]GTSMAC[+57.02146]ETFQYGGC[+57.02146]MGNGNNFVTEK[+229.16293].E	R.YFYNGTSMACETFQYGGCMGNGNNFVTEK.E	NTerm(TMT6plex / 229.1629); N4(NGlycan / 2220.7674); K29(TMT6plex / 229.1629)	HexNAc(4)Hex(5)NeuAc(1)NeuGc(1)	2.8e-05	220	209.6	0.9	4	1507.37	1507.37	4.63		6026.47	6026.45	Specific	4	>sp|P02760|AMBP_HUMAN Protein AMBP OS=Homo sapiens GN=AMBP PE=1 SV=1	72	QEHF3_00528_LR.19840.19840.4	82.09	controllerType=0 controllerNumber=1 scan=19840	high-energy collision-induced dissociation	3.7e-06	0	0	0.00023	3e-05	0	0	4.55	1439 | 773446
5	247	R.[+229.16293]YFYN[+2220.76736]GTSMAC[+57.02146]ETFQYGGC[+57.02146]MGNGNNFVTEK[+229.16293].E	R.YFYNGTSMACETFQYGGCMGNGNNFVTEK.E	NTerm(TMT6plex / 229.1629); N4(NGlycan / 2220.7674); K29(TMT6plex / 229.1629)	HexNAc(4)Hex(5)NeuAc(1)NeuGc(1)	0.00069	186.2	186.2	0.9	4	1507.63	1507.37	6.59	1	6027.49	6026.45	Specific	4	>sp|P02760|AMBP_HUMAN Protein AMBP OS=Homo sapiens GN=AMBP PE=1 SV=1	72	QEHF3_00528_LR.20767.20767.4	85.74	controllerType=0 controllerNumber=1 scan=20767	high-energy collision-induced dissociation	7.9e-05	0	0	0.0055	0.00066	0	0	3.16	1440 | 778366
7	421	K.[+229.16293]C[+57.02146]GLVPVLAENYN[+2220.76736]K[+229.16293].S	K.CGLVPVLAENYNK.S	NTerm(TMT6plex / 229.1629); N12(NGlycan / 2220.7674); K13(TMT6plex / 229.1629)	HexNAc(4)Hex(5)NeuAc(1)NeuGc(1)	0.00022	402.3	305.2	0.4	3	1385.95	1385.95	-5.75		4155.82	4155.84	Specific	12	>sp|TRFE_HUMAN|(Common contaminant protein)	436	QEHF3_00528_LR.19657.19657.4	81.37	controllerType=0 controllerNumber=1 scan=19657	high-energy collision-induced dissociation	3.1e-05	0	0	0.0017	0.00026	0	0	3.66	1546 | 456195
8	50	R.[+229.16293]C[+57.02146]SDGWSFDATTLDDN[+2220.76736]GTMLFFK[+229.16293].G	R.CSDGWSFDATTLDDNGTMLFFK.G	NTerm(TMT6plex / 229.1629); N15(NGlycan / 2220.7674); K22(TMT6plex / 229.1629)	HexNAc(4)Hex(5)NeuAc(1)NeuGc(1)	0.00073	279.4	131.5	2.5	4	1302.55	1302.55	3.75		5207.19	5207.17	Specific	15	>sp|P02790|HEMO_HUMAN Hemopexin OS=Homo sapiens GN=HPX PE=1 SV=2	77	QEHF3_00528_LR.22728.22728.4	93.45	controllerType=0 controllerNumber=1 scan=22728	high-energy collision-induced dissociation	8.4e-05	0	0	0.0058	0.00069	0	0	3.14	1578 | 714046
62	254	R.[+229.16293]VVGVPYQGN[+2220.76736]ATALFILPSEGK[+229.16293].M	R.VVGVPYQGNATALFILPSEGK.M	NTerm(TMT6plex / 229.1629); N9(NGlycan / 2220.7674); K21(TMT6plex / 229.1629)	HexNAc(4)Hex(5)NeuAc(1)NeuGc(1)	4.2e-06	495.7	443.5	11.7	4	1210.82	1210.57	-1.42	1	4840.26	4839.26	Specific	9	>sp|P05154|IPSP_HUMAN Plasma serine protease inhibitor OS=Homo sapiens GN=SERPINA5 PE=1 SV=3	90	QEHF3_00528_LR.22706.22706.4	93.36	controllerType=0 controllerNumber=1 scan=22706	high-energy collision-induced dissociation	3.4e-07	0	0	7.5e-06	6.5e-07	0	0	5.38	3086 | 633710
1	67	K.[+229.16293]SVVAPATDGGLN[+1913.67702]LTSTFLR.K	K.SVVAPATDGGLNLTSTFLR.K	NTerm(TMT6plex / 229.1629); N12(NGlycan / 1913.677)	HexNAc(4)Hex(5)NeuAc(1)	5.1e-07	584.1	365	3.2	3	1354.97	1354.63	10.83	1	4062.91	4061.86	Specific	12	>sp|P41222|PTGDS_HUMAN Prostaglandin-H2 D-isomerase OS=Homo sapiens GN=PTGDS PE=1 SV=1	191	QEHF3_00528_LR.20178.20178.3	83.42	controllerType=0 controllerNumber=1 scan=20178	high-energy collision-induced dissociation	3.9e-08	0	0	4e-06	3e-07	0	0	6.29	506 | 458554
1	67	K.[+229.16293]SVVAPATDGGLN[+1913.67702]LTSTFLR.K	K.SVVAPATDGGLNLTSTFLR.K	NTerm(TMT6plex / 229.1629); N12(NGlycan / 1913.677)	HexNAc(4)Hex(5)NeuAc(1)	0.00034	327.6	142	12.3	3	1354.65	1354.63	16.14		4061.93	4061.86	Specific	12	>sp|P41222|PTGDS_HUMAN Prostaglandin-H2 D-isomerase OS=Homo sapiens GN=PTGDS PE=1 SV=1	191	QEHF3_00528_LR.21310.21310.3	87.87	controllerType=0 controllerNumber=1 scan=21310	high-energy collision-induced dissociation	4.3e-05	0	0	0.0027	0.00036	0	0	3.47	507 | 464671
3	40	K.[+229.16293]TAVN[+1913.67702]C[+57.02146]SSDFDAC[+57.02146]LITK[+229.16293].A	K.TAVNCSSDFDACLITK.A	NTerm(TMT6plex / 229.1629); N4(NGlycan / 1913.677); K16(TMT6plex / 229.1629)	HexNAc(4)Hex(5)NeuAc(1)	1.8e-10	702.9	454.4	27.3	3	1392.29	1391.94	6.34	1	4174.84	4173.81	Specific	4	>sp|P13987|CD59_HUMAN CD59 glycoprotein OS=Homo sapiens GN=CD59 PE=1 SV=1	135	QEHF3_00528_LR.17184.17184.3	71.65	controllerType=0 controllerNumber=1 scan=17184	high-energy collision-induced dissociation	2e-11	0	0	1.4e-09	1.6e-10	0	0	9.74	1216 | 447274
3	40	K.[+229.16293]TAVN[+1913.67702]C[+57.02146]SSDFDAC[+57.02146]LITK[+229.16293].A	K.TAVNCSSDFDACLITK.A	NTerm(TMT6plex / 229.1629); N4(NGlycan / 1913.677); K16(TMT6plex / 229.1629)	HexNAc(4)Hex(5)NeuAc(1)	2.5e-05	550.6	350.9	25.1	4	1044.22	1044.21	8.53		4173.85	4173.81	Specific	4	>sp|P13987|CD59_HUMAN CD59 glycoprotein OS=Homo sapiens GN=CD59 PE=1 SV=1	135	QEHF3_00528_LR.16228.16228.4	67.89	controllerType=0 controllerNumber=1 scan=16228	high-energy collision-induced dissociation	3.4e-06	0	0	0.0002	2.7e-05	0	0	4.6	1217 | 442540
3	40	K.[+229.16293]TAVN[+1913.67702]C[+57.02146]SSDFDAC[+57.02146]LITK[+229.16293].A	K.TAVNCSSDFDACLITK.A	NTerm(TMT6plex / 229.1629); N4(NGlycan / 1913.677); K16(TMT6plex / 229.1629)	HexNAc(4)Hex(5)NeuAc(1)	0.00044	401	201.1	27.7	3	1391.95	1391.94	8.61		4173.85	4173.81	Specific	4	>sp|P13987|CD59_HUMAN CD59 glycoprotein OS=Homo sapiens GN=CD59 PE=1 SV=1	135	QEHF3_00528_LR.16262.16262.3	68.02	controllerType=0 controllerNumber=1 scan=16262	high-energy collision-induced dissociation	5.5e-05	0	0	0.0035	0.00046	0	0	3.35	1218 | 442700
4	144	R.[+229.16293]K[+229.16293]VC[+57.02146]QDC[+57.02146]PLLAPLN[+1913.67702]DTR.V	R.KVCQDCPLLAPLNDTR.V	NTerm(TMT6plex / 229.1629); K1(TMT6plex / 229.1629); N13(NGlycan / 1913.677)	HexNAc(4)Hex(5)NeuAc(1)	0.0012	327.8	147.5	147.5	3	1424.33	1424.65	5.15	-1	4270.96	4271.94	Specific	13	>sp|P02765|FETUA_HUMAN Alpha-2-HS-glycoprotein OS=Homo sapiens GN=AHSG PE=1 SV=1	74	QEHF3_00528_LR.16315.16315.3	68.23	controllerType=0 controllerNumber=1 scan=16315	high-energy collision-induced dissociation	0.00015	0	0	0.0095	0.0013	0	0	2.92	1236 | 442980
4	145	K.[+229.16293]VC[+57.02146]QDC[+57.02146]PLLAPLN[+1913.67702]DTR.V	K.VCQDCPLLAPLNDTR.V	NTerm(TMT6plex / 229.1629); N12(NGlycan / 1913.677)	HexNAc(4)Hex(5)NeuAc(1)	5.7e-09	618.3	411.3	411.3	4	979.434	979.427	7.14		3914.71	3914.69	Specific	12	>sp|P02765|FETUA_HUMAN Alpha-2-HS-glycoprotein OS=Homo sapiens GN=AHSG PE=1 SV=1	74	QEHF3_00528_LR.17774.17774.4	73.97	controllerType=0 controllerNumber=1 scan=17774	high-energy collision-induced dissociation	4.7e-10	0	0	4.5e-08	3.6e-09	0	0	8.24	1263 | 383757
4	145	K.[+229.16293]VC[+57.02146]QDC[+57.02146]PLLAPLN[+1913.67702]DTR.V	K.VCQDCPLLAPLNDTR.V	NTerm(TMT6plex / 229.1629); N12(NGlycan / 1913.677)	HexNAc(4)Hex(5)NeuAc(1)	1.1e-08	602.9	434.5	434.5	3	1305.57	1305.57	4.72		3914.7	3914.69	Specific	12	>sp|P02765|FETUA_HUMAN Alpha-2-HS-glycoprotein OS=Homo sapiens GN=AHSG PE=1 SV=1	74	QEHF3_00528_LR.17720.17720.3	73.76	controllerType=0 controllerNumber=1 scan=17720	high-energy collision-induced dissociation	1e-09	0	0	8.9e-08	8.2e-09	0	0	7.95	1264 | 383557
4	145	K.[+229.16293]VC[+57.02146]QDC[+57.02146]PLLAPLN[+1913.67702]DTR.V	K.VCQDCPLLAPLNDTR.V	NTerm(TMT6plex / 229.1629); N12(NGlycan / 1913.677)	HexNAc(4)Hex(5)NeuAc(1)	5e-08	588.8	403.8	403.8	4	979.432	979.427	4.77		3914.71	3914.69	Specific	12	>sp|P02765|FETUA_HUMAN Alpha-2-HS-glycoprotein OS=Homo sapiens GN=AHSG PE=1 SV=1	74	QEHF3_00528_LR.17640.17640.4	73.44	controllerType=0 controllerNumber=1 scan=17640	high-energy collision-induced dissociation	3.5e-09	0	0	4e-07	2.6e-08	0	0	7.3	1265 | 383197
4	145	K.[+229.16293]VC[+57.02146]QDC[+57.02146]PLLAPLN[+1913.67702]DTR.V	K.VCQDCPLLAPLNDTR.V	NTerm(TMT6plex / 229.1629); N12(NGlycan / 1913.677)	HexNAc(4)Hex(5)NeuAc(1)	0.001	362.4	200	200	3	1305.58	1305.57	8.09		3914.72	3914.69	Specific	12	>sp|P02765|FETUA_HUMAN Alpha-2-HS-glycoprotein OS=Homo sapiens GN=AHSG PE=1 SV=1	74	QEHF3_00528_LR.17584.17584.3	73.23	controllerType=0 controllerNumber=1 scan=17584	high-energy collision-induced dissociation	0.00013	0	0	0.0081	0.001	0	0	2.99	1266 | 382917
4	166	K.[+229.16293]AALAAFNAQNN[+1913.67702]GSNFQLEEISR.A	K.AALAAFNAQNNGSNFQLEEISR.A	NTerm(TMT6plex / 229.1629); N11(NGlycan / 1913.677)	HexNAc(4)Hex(5)NeuAc(1)	4.5e-14	867.2	710.5	26.4	4	1127.76	1127.75	4.32		4508.01	4507.99	Specific	11	>sp|P02765|FETUA_HUMAN Alpha-2-HS-glycoprotein OS=Homo sapiens GN=AHSG PE=1 SV=1	74	QEHF3_00528_LR.19606.19606.4	81.17	controllerType=0 controllerNumber=1 scan=19606	high-energy collision-induced dissociation	1.1e-14	0	0	3.6e-13	8.1e-14	0	0	13.35	1290 | 535104
4	166	K.[+229.16293]AALAAFNAQNN[+1913.67702]GSNFQLEEISR.A	K.AALAAFNAQNNGSNFQLEEISR.A	NTerm(TMT6plex / 229.1629); N11(NGlycan / 1913.677)	HexNAc(4)Hex(5)NeuAc(1)	1.1e-06	550.6	389.4	355.5	3	1503.01	1503.34	6.08	-1	4507.02	4507.99	Specific	11	>sp|P02765|FETUA_HUMAN Alpha-2-HS-glycoprotein OS=Homo sapiens GN=AHSG PE=1 SV=1	74	QEHF3_00528_LR.19596.19596.3	81.13	controllerType=0 controllerNumber=1 scan=19596	high-energy collision-induced dissociation	9.6e-08	0	0	8.9e-06	8e-07	0	0	5.95	1291 | 535024
4	166	K.[+229.16293]AALAAFNAQNN[+1913.67702]GSNFQLEEISR.A	K.AALAAFNAQNNGSNFQLEEISR.A	NTerm(TMT6plex / 229.1629); N11(NGlycan / 1913.677)	HexNAc(4)Hex(5)NeuAc(1)	7.3e-05	458.2	300.8	48.5	4	1128	1127.75	-1.3	1	4508.99	4507.99	Specific	11	>sp|P02765|FETUA_HUMAN Alpha-2-HS-glycoprotein OS=Homo sapiens GN=AHSG PE=1 SV=1	74	QEHF3_00528_LR.20063.20063.4	82.97	controllerType=0 controllerNumber=1 scan=20063	high-energy collision-induced dissociation	9.2e-06	0	0	0.00058	7.6e-05	0	0	4.14	1292 | 537944
4	166	K.[+229.16293]AALAAFNAQNN[+1913.67702]GSNFQLEEISR.A	K.AALAAFNAQNNGSNFQLEEISR.A	NTerm(TMT6plex / 229.1629); N11(NGlycan / 1913.677)	HexNAc(4)Hex(5)NeuAc(1)	0.00038	399.4	137.9	29.9	4	1127.76	1127.75	3.89		4508.01	4507.99	Specific	11	>sp|P02765|FETUA_HUMAN Alpha-2-HS-glycoprotein OS=Homo sapiens GN=AHSG PE=1 SV=1	74	QEHF3_00528_LR.19476.19476.4	80.66	controllerType=0 controllerNumber=1 scan=19476	high-energy collision-induced dissociation	4.9e-05	0	0	0.003	0.00041	0	0	3.42	1293 | 534464
4	166	K.[+229.16293]AALAAFNAQNN[+1913.67702]GSNFQLEEISR.A	K.AALAAFNAQNNGSNFQLEEISR.A	NTerm(TMT6plex / 229.1629); N11(NGlycan / 1913.677)	HexNAc(4)Hex(5)NeuAc(1)	0.0018	265.1	86.9	46.1	4	1128	1127.75	0.33	1	4509	4507.99	Specific	11	>sp|P02765|FETUA_HUMAN Alpha-2-HS-glycoprotein OS=Homo sapiens GN=AHSG PE=1 SV=1	74	QEHF3_00528_LR.19925.19925.4	82.42	controllerType=0 controllerNumber=1 scan=19925	high-energy collision-induced dissociation	0.00022	0	0	0.014	0.0036	0.0035	0	2.74	1294 | 537104
5	247	R.[+229.16293]YFYN[+1913.67702]GTSMAC[+57.02146]ETFQYGGC[+57.02146]MGNGNNFVTEK[+229.16293].E	R.YFYNGTSMACETFQYGGCMGNGNNFVTEK.E	NTerm(TMT6plex / 229.1629); N4(NGlycan / 1913.677); K29(TMT6plex / 229.1629)	HexNAc(4)Hex(5)NeuAc(1)	2.1e-05	233.9	212.1	110.9	4	1430.35	1430.59	3.59	-1	5718.37	5719.36	Specific	4	>sp|P02760|AMBP_HUMAN Protein AMBP OS=Homo sapiens GN=AMBP PE=1 SV=1	72	QEHF3_00528_LR.21233.21233.4	87.57	controllerType=0 controllerNumber=1 scan=21233	high-energy collision-induced dissociation	2.8e-06	0	0	0.00017	2.2e-05	0	0	4.68	1482 | 781566
7	421	K.[+229.16293]C[+57.02146]GLVPVLAENYN[+1913.67702]K[+229.16293].S	K.CGLVPVLAENYNK.S	NTerm(TMT6plex / 229.1629); N12(NGlycan / 1913.677); K13(TMT6plex / 229.1629)	HexNAc(4)Hex(5)NeuAc(1)	5.7e-11	740.5	609.8	496.4	4	962.951	962.944	6.74		3848.78	3848.75	Specific	12	>sp|TRFE_HUMAN|(Common contaminant protein)	436	QEHF3_00528_LR.18756.18756.4	77.82	controllerType=0 controllerNumber=1 scan=18756	high-energy collision-induced dissociation	7.2e-12	0	0	4.5e-10	5.5e-11	0	0	10.24	1553 | 385661
8	181	R.[+229.16293]SWPAVGN[+1913.67702]C[+57.02146]SSALR.W	R.SWPAVGNCSSALR.W	NTerm(TMT6plex / 229.1629); N7(NGlycan / 1913.677)	HexNAc(4)Hex(5)NeuAc(1)	1.8e-05	521.5	356.2	356.2	4	887.639	887.633	6.83		3547.53	3547.51	Specific	7	>sp|P02790|HEMO_HUMAN Hemopexin OS=Homo sapiens GN=HPX PE=1 SV=2	77	QEHF3_00528_LR.15138.15138.4	63.61	controllerType=0 controllerNumber=1 scan=15138	high-energy collision-induced dissociation	2.1e-06	0	0	0.00014	1.7e-05	0	0	4.74	1585 | 306378
11	268	K.[+229.16293]YLGN[+1913.67702]ATAIFFLPDEGK[+229.16293].L	K.YLGNATAIFFLPDEGK.L	NTerm(TMT6plex / 229.1629); N4(NGlycan / 1913.677); K16(TMT6plex / 229.1629)	HexNAc(4)Hex(5)NeuAc(1)	9.2e-16	958.9	731.7	648.5	3	1376.31	1376.64	4.75	-1	4126.91	4127.9	Specific	4	>sp|P01009|A1AT_HUMAN Alpha-1-antitrypsin OS=Homo sapiens GN=SERPINA1 PE=1 SV=3	48	QEHF3_00528_LR.22608.22608.3	92.98	controllerType=0 controllerNumber=1 scan=22608	high-energy collision-induced dissociation	2.5e-16	0	0	7.3e-15	1.9e-15	0	0	15.04	1682 | 473431
11	268	K.[+229.16293]YLGN[+1913.67702]ATAIFFLPDEGK[+229.16293].L	K.YLGNATAIFFLPDEGK.L	NTerm(TMT6plex / 229.1629); N4(NGlycan / 1913.677); K16(TMT6plex / 229.1629)	HexNAc(4)Hex(5)NeuAc(1)	4.1e-15	934	724.4	571.1	4	1032.48	1032.73	4.06	-1	4126.91	4127.9	Specific	4	>sp|P01009|A1AT_HUMAN Alpha-1-antitrypsin OS=Homo sapiens GN=SERPINA1 PE=1 SV=3	48	QEHF3_00528_LR.22605.22605.4	92.96	controllerType=0 controllerNumber=1 scan=22605	high-energy collision-induced dissociation	1.1e-15	0	0	3.3e-14	9.4e-15	0	0	14.39	1683 | 473391
13	118	R.[+229.16293]GHVN[+1913.67702]ITR.S	R.GHVNITR.S	NTerm(TMT6plex / 229.1629); N4(NGlycan / 1913.677)	HexNAc(4)Hex(5)NeuAc(1)	0.00031	491.7	274.4	274.4	3	980.438	980.432	5.27		2939.3	2939.28	Specific	4	>sp|P00734|THRB_HUMAN Prothrombin OS=Homo sapiens GN=F2 PE=1 SV=2	42	QEHF3_00528_LR.7690.7690.3	34.38	controllerType=0 controllerNumber=1 scan=7690	high-energy collision-induced dissociation	4e-05	0	0	0.0024	0.00033	0	0	3.51	1726 | 204251
13	118	R.[+229.16293]GHVN[+1913.67702]ITR.S	R.GHVNITR.S	NTerm(TMT6plex / 229.1629); N4(NGlycan / 1913.677)	HexNAc(4)Hex(5)NeuAc(1)	0.00088	354.6	159.3	159.3	4	735.58	735.576	5.02		2939.3	2939.28	Specific	4	>sp|P00734|THRB_HUMAN Prothrombin OS=Homo sapiens GN=F2 PE=1 SV=2	42	QEHF3_00528_LR.7563.7563.4	33.89	controllerType=0 controllerNumber=1 scan=7563	high-energy collision-induced dissociation	0.00011	0	0	0.0069	0.00086	0	0	3.06	1727 | 203331
13	118	R.[+229.16293]GHVN[+1913.67702]ITR.S	R.GHVNITR.S	NTerm(TMT6plex / 229.1629); N4(NGlycan / 1913.677)	HexNAc(4)Hex(5)NeuAc(1)	0.0013	347	175.3	175.3	3	980.438	980.432	5.89		2939.3	2939.28	Specific	4	>sp|P00734|THRB_HUMAN Prothrombin OS=Homo sapiens GN=F2 PE=1 SV=2	42	QEHF3_00528_LR.7551.7551.3	33.84	controllerType=0 controllerNumber=1 scan=7551	high-energy collision-induced dissociation	0.00016	0	0	0.01	0.0013	0.00092	0	2.89	1728 | 203091
17	83	R.[+229.16293]ADGTVNQIEGEATPVN[+1913.67702]LTEPAK[+229.16293].L	R.ADGTVNQIEGEATPVNLTEPAK.L	NTerm(TMT6plex / 229.1629); N16(NGlycan / 1913.677); K22(TMT6plex / 229.1629)	HexNAc(4)Hex(5)NeuAc(1)	2.9e-06	453.9	413	29.9	4	1157.54	1157.29	4.61	1	4627.15	4626.12	Specific	16	>sp|P05090|APOD_HUMAN Apolipoprotein D OS=Homo sapiens GN=APOD PE=1 SV=1	88	QEHF3_00528_LR.16602.16602.4	69.36	controllerType=0 controllerNumber=1 scan=16602	high-energy collision-induced dissociation	2e-07	0	0	2.3e-05	1.6e-06	0	0	5.54	1852 | 595766
23	236	K.[+229.16293]VVLHPN[+1913.67702]YSQVDIGLIK[+229.16293].L	K.VVLHPNYSQVDIGLIK.L	NTerm(TMT6plex / 229.1629); N6(NGlycan / 1913.677); K16(TMT6plex / 229.1629)	HexNAc(4)Hex(5)NeuAc(1)	9.2e-14	851.5	718.2	631.3	4	1042.26	1042.51	5.11	-1	4166.03	4167.01	Specific	6	>sp|P00738|HPT_HUMAN Haptoglobin OS=Homo sapiens GN=HP PE=1 SV=1	43	QEHF3_00528_LR.19537.19537.4	80.9	controllerType=0 controllerNumber=1 scan=19537	high-energy collision-induced dissociation	1.9e-14	0	0	7.3e-13	1.5e-13	0	0	13.04	1933 | 455714
25	178	R.[+229.16293]K[+229.16293]LPPGLLAN[+1913.67702]FTLLR.T	R.KLPPGLLANFTLLR.T	NTerm(TMT6plex / 229.1629); K1(TMT6plex / 229.1629); N9(NGlycan / 1913.677)	HexNAc(4)Hex(5)NeuAc(1)	5.4e-06	499.3	484.8	484.8	4	981.999	981.995	3.75		3924.97	3924.96	Specific	9	>sp|P02750|A2GL_HUMAN Leucine-rich alpha-2-glycoprotein OS=Homo sapiens GN=LRG1 PE=1 SV=2	70	QEHF3_00528_LR.22205.22205.4	91.39	controllerType=0 controllerNumber=1 scan=22205	high-energy collision-induced dissociation	3.9e-07	0	0	4.3e-05	3.1e-06	0	0	5.27	1970 | 394952
30	92	K.[+229.16293]FLN[+1913.67702]ESYK[+229.16293].H	K.FLNESYK.H	NTerm(TMT6plex / 229.1629); N3(NGlycan / 1913.677); K7(TMT6plex / 229.1629)	HexNAc(4)Hex(5)NeuAc(1)	0.00014	532.7	260.9	260.9	3	1091.49	1091.49	2.42		3272.46	3272.45	Specific	3	>sp|P15309|PPAP_HUMAN Prostatic acid phosphatase OS=Homo sapiens GN=ACPP PE=1 SV=3	140	QEHF3_00528_LR.15394.15394.3	64.62	controllerType=0 controllerNumber=1 scan=15394	high-energy collision-induced dissociation	2e-05	0	0	0.0011	0.00017	0	0	3.85	2071 | 232718
33	121	R.[+229.16293]FGC[+57.02146]EIENN[+1913.67702]R.S	R.FGCEIENNR.S	NTerm(TMT6plex / 229.1629); N8(NGlycan / 1913.677)	HexNAc(4)Hex(5)NeuAc(1)	0.0003	516.9	261.1	261.1	3	1094.46	1094.45	6.51		3281.36	3281.33	Specific	8	>sp|P25311|ZA2G_HUMAN Zinc-alpha-2-glycoprotein OS=Homo sapiens GN=AZGP1 PE=1 SV=2	174	QEHF3_00528_LR.11784.11784.3	50.4	controllerType=0 controllerNumber=1 scan=11784	high-energy collision-induced dissociation	3.9e-05	0	0	0.0014	0.00021	0	0	3.52	2379 | 223264
33	121	R.[+229.16293]FGC[+57.02146]EIENN[+1913.67702]R.S	R.FGCEIENNR.S	NTerm(TMT6plex / 229.1629); N8(NGlycan / 1913.677)	HexNAc(4)Hex(5)NeuAc(1)	9.7e-05	477.3	312.2	312.2	4	821.094	821.089	6.01		3281.35	3281.33	Specific	8	>sp|P25311|ZA2G_HUMAN Zinc-alpha-2-glycoprotein OS=Homo sapiens GN=AZGP1 PE=1 SV=2	174	QEHF3_00528_LR.11846.11846.4	50.64	controllerType=0 controllerNumber=1 scan=11846	high-energy collision-induced dissociation	1.4e-05	0	0	0.00046	6.4e-05	0	0	4.01	2380 | 223504
33	121	R.[+229.16293]FGC[+57.02146]EIENN[+1913.67702]R.S	R.FGCEIENNR.S	NTerm(TMT6plex / 229.1629); N8(NGlycan / 1913.677)	HexNAc(4)Hex(5)NeuAc(1)	0.0007	459.1	276.6	276.6	3	1094.46	1094.45	8.52		3281.36	3281.33	Specific	8	>sp|P25311|ZA2G_HUMAN Zinc-alpha-2-glycoprotein OS=Homo sapiens GN=AZGP1 PE=1 SV=2	174	QEHF3_00528_LR.11914.11914.3	50.91	controllerType=0 controllerNumber=1 scan=11914	high-energy collision-induced dissociation	7.9e-05	0	0	0.0033	0.00044	0	0	3.16	2381 | 223864
[truncated: 310 more rows]
