# Supplementary material for: Distinct urinary glycoprotein signatures in prostate cancer patients
Source: Oncotarget. 2018 Sep 4;9(69):33077–97. doi: 10.18632/oncotarget.26005 (PMC6145689; doi:10.18632/oncotarget.26005)
Supplement: Supplementary file 6 [file oncotarget-09-33077-s006.xlsx]

## Sheet: Sheet1
Supplementary Table 5: Intact O-glycopeptides identified by LC-MS/MS followed by Byonic database search using TiO2 SPE enrichment
PID	Protein rank	Position	Sequence	SequenceOriginalDebug	Mods_x000D_ (variable)	Glycans	PEP_x000D_ 2D	PEP_x000D_ 1D	FDR_x000D_ 2D	FDR_x000D_ 1D	FDR uniq._x000D_ 2D	FDR uniq._x000D_ 1D	q-value_x000D_ 2D	q-value_x000D_ 1D	|Log Prob|	Score	Delta_x000D_ Score	Delta Mod._x000D_ Score	z	Obs._x000D_ m/z	Calc._x000D_ m/z	ppm err.	Off-_x000D_By-X	Obs._x000D_ MH	Calc._x000D_ MH	Cleavage	Glycans_x000D_ Pos.	Protein_x000D_ Name	Prot._x000D_ Id	Scan_x000D_ time (min)	Scan #	Mods_x000D_ (fixed)	Comment	Fragment_x000D_ Type
191 | 691806	5	40	K.[+229.16293]T[+2466.91408]AVNC[+57.02146]SSDFDAC[+57.02146]LITK[+229.16293].A	K.TAVNCSSDFDACLITK.A	NTerm(TMT6plex / 229.1629); T1(OGlycan / 2466.9141); K16(TMT6plex / 229.1629)	HexNAc(6)Hex(5)Fuc(3)	1.6e-06	0.00023	0	0	0	0	1.7e-07	2.6e-05	5.79	313.3	255.7	15	4	1182.76	1182.52	-11.51	1	4728	4727.05	Specific	1	>sp|P13987|CD59_HUMAN CD59 glycoprotein OS=Homo sapiens GN=CD59 PE=1 SV=1	736	59.7368	controllerType=0 controllerNumber=1 scan=14606	C5(Carbamidomethyl / 57.0215); C12(Carbamidomethyl / 57.0215)	QEHF3_351_LR.14606.14606.3	high-energy collision-induced dissociation
192 | 691166	5	40	K.[+229.16293]T[+2466.91408]AVNC[+57.02146]SSDFDAC[+57.02146]LITK[+229.16293].A	K.TAVNCSSDFDACLITK.A	NTerm(TMT6plex / 229.1629); T1(OGlycan / 2466.9141); K16(TMT6plex / 229.1629)	HexNAc(6)Hex(5)Fuc(3)	7.8e-07	0.00011	0	0	0	0	7.3e-08	1.1e-05	6.11	276.3	262.3	14.4	4	1182.26	1182.52	-9.99	-1	4726	4727.05	Specific	1	>sp|P13987|CD59_HUMAN CD59 glycoprotein OS=Homo sapiens GN=CD59 PE=1 SV=1	736	59.4389	controllerType=0 controllerNumber=1 scan=14530	C5(Carbamidomethyl / 57.0215); C12(Carbamidomethyl / 57.0215)	QEHF3_351_LR.14530.14530.4	high-energy collision-induced dissociation
462 | 717366	26	268	K.YLGNAT[+2466.91408]AIFFLPDEGK[+229.16293].L	K.YLGNATAIFFLPDEGK.L	T6(OGlycan / 2466.9141); K16(TMT6plex / 229.1629)	HexNAc(6)Hex(5)Fuc(3)	0.0011	0.14	0	0.026	0	0.037	3e-05	0.026	2.97	226	159.1	102.5	4	1114.02	1113.75	17.52	1	4453.05	4451.97	Specific	6	>sp|P01009|A1AT_HUMAN Alpha-1-antitrypsin OS=Homo sapiens GN=SERPINA1 PE=1 SV=3	131	77.7134	controllerType=0 controllerNumber=1 scan=19226		QEHF3_351_LR.19226.19226.4	high-energy collision-induced dissociation
28 | 915526	1	311	K.[+229.16293]SHC[+57.02146]IAEVENDEMPADLPS[+2158.80335]LAADFVESKDVC[+57.02146]K.N	K.SHCIAEVENDEMPADLPSLAADFVESKDVCK.N	NTerm(TMT6plex / 229.1629); S18(OGlycan / 2158.8033)	HexNAc(6)Hex(4)Fuc(2)	1.4e-07	2.1e-05	0	0	0	0	1.6e-08	2.4e-06	6.85	308.5	256.7	9.6	7	838.668	838.654	16.99		5864.63	5864.53	Specific	18	>sp|P02768|ALBU_HUMAN Serum albumin OS=Homo sapiens GN=ALB PE=1 SV=2	284	54.9278	controllerType=0 controllerNumber=1 scan=13376	C3(Carbamidomethyl / 57.0215); C30(Carbamidomethyl / 57.0215)	QEHF3_351_LR.13376.13376.3	high-energy collision-induced dissociation
424 | 908526	20	33	K.[+229.16293]T[+2158.80335]GVC[+57.02146]PELQADQNC[+57.02146]TQEC[+57.02146]VSDSEC[+57.02146]ADNLK[+229.16293].C	K.TGVCPELQADQNCTQECVSDSECADNLK.C	NTerm(TMT6plex / 229.1629); T1(OGlycan / 2158.8033); K28(TMT6plex / 229.1629)	HexNAc(6)Hex(4)Fuc(2)	3.1e-09	4.5e-07	0	0	0	0	2.2e-10	3.5e-08	8.51	250.9	250.9	1.3	6	974.918	975.081	5.07	-1	5844.47	5845.45	Specific	1	>sp|Q14508|WFDC2_HUMAN WAP four-disulfide core domain protein 2 OS=Homo sapiens GN=WFDC2 PE=1 SV=2	4668	48.9382	controllerType=0 controllerNumber=1 scan=11837	C4(Carbamidomethyl / 57.0215); C13(Carbamidomethyl / 57.0215); C17(Carbamidomethyl / 57.0215); C23(Carbamidomethyl / 57.0215)	QEHF3_351_LR.11837.11837.6	high-energy collision-induced dissociation
460 | 634286	26	268	K.YLGNAT[+2158.80335]AIFFLPDEGK[+229.16293].L	K.YLGNATAIFFLPDEGK.L	T6(OGlycan / 2158.8033); K16(TMT6plex / 229.1629)	HexNAc(6)Hex(4)Fuc(2)	8.7e-06	0.0013	0	0	0	0	7.5e-07	0.00011	5.06	297.3	166.6	166.6	4	1036.99	1036.72	17.15	1	4144.94	4143.86	Specific	6	>sp|P01009|A1AT_HUMAN Alpha-1-antitrypsin OS=Homo sapiens GN=SERPINA1 PE=1 SV=3	131	74.5106	controllerType=0 controllerNumber=1 scan=18402		QEHF3_351_LR.18402.18402.4	high-energy collision-induced dissociation
461 | 627046	26	268	K.YLGNAT[+2158.80335]AIFFLPDEGK[+229.16293].L	K.YLGNATAIFFLPDEGK.L	T6(OGlycan / 2158.8033); K16(TMT6plex / 229.1629)	HexNAc(6)Hex(4)Fuc(2)	0.0041	0.37	0	0.05	0	0	0.00013	0.05	2.38	190.1	80.6	80.6	4	1036.47	1036.72	2.62	-1	4142.87	4143.86	Specific	6	>sp|P01009|A1AT_HUMAN Alpha-1-antitrypsin OS=Homo sapiens GN=SERPINA1 PE=1 SV=3	131	68.2865	controllerType=0 controllerNumber=1 scan=16799		QEHF3_351_LR.16799.16799.4	high-energy collision-induced dissociation
134 | 779207	3	716	K.IEETTMTTQTPAPIQAPS[+1866.68753]AILPLPGQSVER.L	K.IEETTMTTQTPAPIQAPSAILPLPGQSVER.L	S18(OGlycan / 1866.6875)	HexNAc(6)Hex(4)	3.1e-10	4.6e-08	0	0	0	0	1.8e-11	2.6e-09	9.5	522.7	432.7	2.4	4	1261.36	1261.59	14.76	-1	5042.41	5043.34	Specific	18	>tr|B2RMS9|B2RMS9_HUMAN Inter-alpha (Globulin) inhibitor H4 (Plasma Kallikrein-sensitive glycoprotein) OS=Homo sapiens GN=ITIH4 PE=2 SV=1	4901	66.9564	controllerType=0 controllerNumber=1 scan=16456		QEHF3_351_LR.16456.16456.4	high-energy collision-induced dissociation
135 | 780047	3	716	K.IEETTMTTQTPAPIQAPS[+1866.68753]AILPLPGQSVER.L	K.IEETTMTTQTPAPIQAPSAILPLPGQSVER.L	S18(OGlycan / 1866.6875)	HexNAc(6)Hex(4)	5.3e-10	7.7e-08	0	0	0	0	3e-11	3.9e-09	9.27	484.8	433.8	2.4	4	1261.36	1261.59	14.96	-1	5042.41	5043.34	Specific	18	>tr|B2RMS9|B2RMS9_HUMAN Inter-alpha (Globulin) inhibitor H4 (Plasma Kallikrein-sensitive glycoprotein) OS=Homo sapiens GN=ITIH4 PE=2 SV=1	4901	67.5107	controllerType=0 controllerNumber=1 scan=16599		QEHF3_351_LR.16599.16599.4	high-energy collision-induced dissociation
144 | 531842	4	67	K.[+229.16293]S[+1866.68753]VVAPATDGGLNLTSTFLR.K	K.SVVAPATDGGLNLTSTFLR.K	NTerm(TMT6plex / 229.1629); S1(OGlycan / 1866.6875)	HexNAc(6)Hex(4)	9.1e-08	1.3e-05	0	0	0	0	1e-08	1.5e-06	7.04	360.8	292.1	7.7	4	1004.7	1004.47	-20.07	1	4015.8	4014.87	Specific	1	>sp|P41222|PTGDS_HUMAN Prostaglandin-H2 D-isomerase OS=Homo sapiens GN=PTGDS PE=1 SV=1	3645	53.8637	controllerType=0 controllerNumber=1 scan=13105		QEHF3_351_LR.13105.13105.4	high-energy collision-induced dissociation
349 | 617166	14	32	R.GLAAGTSNPDPPT[+1866.68753]VSTDQLLPLGGGR.D	R.GLAAGTSNPDPPTVSTDQLLPLGGGR.D	T13(OGlycan / 1866.6875)	HexNAc(6)Hex(4)	4.8e-08	7e-06	0	0	0	0	5e-09	7e-07	7.32	357.8	270.7	0	4	1090.23	1090.25	-12.9		4357.91	4357.97	Specific	13	>sp|Q99075|HBEGF_HUMAN Proheparin-binding EGF-like growth factor OS=Homo sapiens GN=HBEGF PE=1 SV=1	1828	61.5572	controllerType=0 controllerNumber=1 scan=15070		QEHF3_351_LR.15070.15070.4	high-energy collision-induced dissociation
338 | 530322	13	92	K.[+229.16293]DLC[+57.02146]NFNEQLENGS[+1850.69261]EPGA.-	K.DLCNFNEQLENGSEPGA.-	NTerm(TMT6plex / 229.1629); S13(OGlycan / 1850.6926)	HexNAc(6)Hex(3)Fuc(1)	2.5e-08	3.6e-06	0	0	0	0	1.9e-09	2.7e-07	7.6	380.3	320.8	320.8	4	994.175	994.167	8		3973.68	3973.65	Specific	13	>tr|E9PNW4|E9PNW4_HUMAN CD59 glycoprotein OS=Homo sapiens GN=CD59 PE=1 SV=1	5255	52.6778	controllerType=0 controllerNumber=1 scan=12804	C3(Carbamidomethyl / 57.0215)	QEHF3_351_LR.12804.12804.4	high-energy collision-induced dissociation
339 | 527002	13	92	K.[+229.16293]DLC[+57.02146]NFNEQLENGS[+1850.69261]EPGA.-	K.DLCNFNEQLENGSEPGA.-	NTerm(TMT6plex / 229.1629); S13(OGlycan / 1850.6926)	HexNAc(6)Hex(3)Fuc(1)	0.00015	0.022	0	0.006	0	0	9.3e-06	0.0061	3.81	350.5	52.1	52.1	4	994.179	994.167	11.75		3973.69	3973.65	Specific	13	>tr|E9PNW4|E9PNW4_HUMAN CD59 glycoprotein OS=Homo sapiens GN=CD59 PE=1 SV=1	5255	51.1485	controllerType=0 controllerNumber=1 scan=12414	C3(Carbamidomethyl / 57.0215)	QEHF3_351_LR.12414.12414.4	high-energy collision-induced dissociation
340 | 531442	13	92	K.[+229.16293]DLC[+57.02146]NFNEQLENGS[+1850.69261]EPGA.-	K.DLCNFNEQLENGSEPGA.-	NTerm(TMT6plex / 229.1629); S13(OGlycan / 1850.6926)	HexNAc(6)Hex(3)Fuc(1)	8.9e-06	0.0013	0	0	0	0	7.8e-07	0.00012	5.05	269.4	166.8	166.8	4	994.174	994.167	7.21		3973.68	3973.65	Specific	13	>tr|E9PNW4|E9PNW4_HUMAN CD59 glycoprotein OS=Homo sapiens GN=CD59 PE=1 SV=1	5255	53.6466	controllerType=0 controllerNumber=1 scan=13050	C3(Carbamidomethyl / 57.0215)	QEHF3_351_LR.13050.13050.4	high-energy collision-induced dissociation
161 | 624446	4	67	K.[+229.16293]SVVAPATDGGLNLT[+2263.83471]STFLR.K	K.SVVAPATDGGLNLTSTFLR.K	NTerm(TMT6plex / 229.1629); T14(OGlycan / 2263.8347)	HexNAc(5)Hex(5)Fuc(3)	3.6e-08	5.2e-06	0	0	0	0	3.6e-09	5.2e-07	7.44	469.4	294	0	3	1471.01	1471.35	0.99	-1	4411.02	4412.02	Specific	14	>sp|P41222|PTGDS_HUMAN Prostaglandin-H2 D-isomerase OS=Homo sapiens GN=PTGDS PE=1 SV=1	3645	66.1196	controllerType=0 controllerNumber=1 scan=16240		QEHF3_351_LR.16240.16240.3	high-energy collision-induced dissociation
162 | 624526	4	67	K.[+229.16293]SVVAPATDGGLNLT[+2263.83471]STFLR.K	K.SVVAPATDGGLNLTSTFLR.K	NTerm(TMT6plex / 229.1629); T14(OGlycan / 2263.8347)	HexNAc(5)Hex(5)Fuc(3)	3.4e-08	4.9e-06	0	0	0	0	2.9e-09	4.3e-07	7.47	437.4	334.6	0	4	1103.76	1103.76	0.54		4412.02	4412.02	Specific	14	>sp|P41222|PTGDS_HUMAN Prostaglandin-H2 D-isomerase OS=Homo sapiens GN=PTGDS PE=1 SV=1	3645	66.213	controllerType=0 controllerNumber=1 scan=16264		QEHF3_351_LR.16264.16264.4	high-energy collision-induced dissociation
163 | 623526	4	67	K.[+229.16293]SVVAPATDGGLNLT[+2263.83471]STFLR.K	K.SVVAPATDGGLNLTSTFLR.K	NTerm(TMT6plex / 229.1629); T14(OGlycan / 2263.8347)	HexNAc(5)Hex(5)Fuc(3)	3e-08	4.4e-06	0	0	0	0	2.5e-09	3.8e-07	7.52	317.1	261.1	0	4	1103.51	1103.76	4.4	-1	4411.04	4412.02	Specific	14	>sp|P41222|PTGDS_HUMAN Prostaglandin-H2 D-isomerase OS=Homo sapiens GN=PTGDS PE=1 SV=1	3645	65.6835	controllerType=0 controllerNumber=1 scan=16127		QEHF3_351_LR.16127.16127.4	high-energy collision-induced dissociation
189 | 684406	5	40	K.[+229.16293]T[+2263.83471]AVNC[+57.02146]SSDFDAC[+57.02146]LITK[+229.16293].A	K.TAVNCSSDFDACLITK.A	NTerm(TMT6plex / 229.1629); T1(OGlycan / 2263.8347); K16(TMT6plex / 229.1629)	HexNAc(5)Hex(5)Fuc(3)	1.7e-07	2.4e-05	0	0	0	0	1.8e-08	2.6e-06	6.78	358.2	283.1	2.3	4	1131.5	1131.75	0.96	-1	4522.97	4523.97	Specific	1	>sp|P13987|CD59_HUMAN CD59 glycoprotein OS=Homo sapiens GN=CD59 PE=1 SV=1	736	55.081	controllerType=0 controllerNumber=1 scan=13415	C5(Carbamidomethyl / 57.0215); C12(Carbamidomethyl / 57.0215)	QEHF3_351_LR.13415.13415.4	high-energy collision-induced dissociation
425 | 908406	20	33	K.[+229.16293]T[+2263.83471]GVC[+57.02146]PELQADQNC[+57.02146]TQEC[+57.02146]VSDSEC[+57.02146]ADNLK[+229.16293].C	K.TGVCPELQADQNCTQECVSDSECADNLK.C	NTerm(TMT6plex / 229.1629); T1(OGlycan / 2263.8347); K28(TMT6plex / 229.1629)	HexNAc(5)Hex(5)Fuc(3)	1.2e-09	1.8e-07	0	0	0	0	7.6e-11	1.2e-08	8.91	311.2	311.2	1.3	6	992.422	992.586	2.85	-1	5949.49	5950.48	Specific	1	>sp|Q14508|WFDC2_HUMAN WAP four-disulfide core domain protein 2 OS=Homo sapiens GN=WFDC2 PE=1 SV=2	4668	48.8917	controllerType=0 controllerNumber=1 scan=11825	C4(Carbamidomethyl / 57.0215); C13(Carbamidomethyl / 57.0215); C17(Carbamidomethyl / 57.0215); C23(Carbamidomethyl / 57.0215)	QEHF3_351_LR.11825.11825.6	high-energy collision-induced dissociation
148 | 553042	4	67	K.[+229.16293]S[+1825.66098]VVAPATDGGLNLTSTFLRK.N	K.SVVAPATDGGLNLTSTFLRK.N	NTerm(TMT6plex / 229.1629); S1(OGlycan / 1825.661)	HexNAc(5)Hex(5)	0.00012	0.018	0	0.003	0	0.0044	7.8e-06	0.0032	3.91	358.9	38.9	6.5	4	1026.48	1026.24	-8.65	1	4102.91	4101.94	Specific	1	>sp|P41222|PTGDS_HUMAN Prostaglandin-H2 D-isomerase OS=Homo sapiens GN=PTGDS PE=1 SV=1	3645	72.587	controllerType=0 controllerNumber=1 scan=17907		QEHF3_351_LR.17907.17907.4	high-energy collision-induced dissociation
145 | 553522	4	67	K.[+229.16293]SVVAPAT[+1938.70866]DGGLNLTSTFLR.K	K.SVVAPATDGGLNLTSTFLR.K	NTerm(TMT6plex / 229.1629); T7(OGlycan / 1938.7087)	HexNAc(5)Hex(3)Fuc(1)NeuAc(1)	1.1e-07	1.6e-05	0	0	0	0	1.3e-08	1.8e-06	6.97	527.4	167.3	0.2	3	1362.63	1362.97	-1.72	-1	4085.88	4086.89	Specific	7	>sp|P41222|PTGDS_HUMAN Prostaglandin-H2 D-isomerase OS=Homo sapiens GN=PTGDS PE=1 SV=1	3645	73.0171	controllerType=0 controllerNumber=1 scan=18018		QEHF3_351_LR.18018.18018.3	high-energy collision-induced dissociation
146 | 553562	4	67	K.[+229.16293]S[+1938.70866]VVAPATDGGLNLTSTFLR.K	K.SVVAPATDGGLNLTSTFLR.K	NTerm(TMT6plex / 229.1629); S1(OGlycan / 1938.7087)	HexNAc(5)Hex(3)Fuc(1)NeuAc(1)	4.4e-07	6.4e-05	0	0	0	0	4.6e-08	6.8e-06	6.36	497.2	100.3	7.7	4	1022.23	1022.48	-1.8	-1	4085.88	4086.89	Specific	1	>sp|P41222|PTGDS_HUMAN Prostaglandin-H2 D-isomerase OS=Homo sapiens GN=PTGDS PE=1 SV=1	3645	73.0209	controllerType=0 controllerNumber=1 scan=18019		QEHF3_351_LR.18019.18019.4	high-energy collision-induced dissociation
147 | 552922	4	67	K.[+229.16293]S[+1938.70866]VVAPATDGGLNLTSTFLR.K	K.SVVAPATDGGLNLTSTFLR.K	NTerm(TMT6plex / 229.1629); S1(OGlycan / 1938.7087)	HexNAc(5)Hex(3)Fuc(1)NeuAc(1)	1.4e-08	2e-06	0	0	0	0	9.8e-10	1.4e-07	7.85	465.1	329.3	7.7	4	1022.23	1022.48	-2.46	-1	4085.88	4086.89	Specific	1	>sp|P41222|PTGDS_HUMAN Prostaglandin-H2 D-isomerase OS=Homo sapiens GN=PTGDS PE=1 SV=1	3645	72.4786	controllerType=0 controllerNumber=1 scan=17879		QEHF3_351_LR.17879.17879.4	high-energy collision-induced dissociation
140 | 474967	4	67	K.[+229.16293]S[+1501.55533]VVAPATDGGLNLTSTFLRK.N	K.SVVAPATDGGLNLTSTFLRK.N	NTerm(TMT6plex / 229.1629); S1(OGlycan / 1501.5553)	HexNAc(5)Hex(3)	2.2e-07	3.2e-05	0	0	0	0	2.4e-08	3.5e-06	6.66	336.7	236.9	6.5	4	945.197	945.215	-19.12		3777.76	3777.84	Specific	1	>sp|P41222|PTGDS_HUMAN Prostaglandin-H2 D-isomerase OS=Homo sapiens GN=PTGDS PE=1 SV=1	3645	69.5945	controllerType=0 controllerNumber=1 scan=17137		QEHF3_351_LR.17137.17137.4	high-energy collision-induced dissociation
156 | 621686	4	67	K.[+229.16293]S[+2189.79793]VVAPATDGGLNLTSTFLR.K	K.SVVAPATDGGLNLTSTFLR.K	NTerm(TMT6plex / 229.1629); S1(OGlycan / 2189.7979)	HexNAc(4)Hex(4)Fuc(3)NeuAc(1)	3e-07	4.3e-05	0	0	0	0	2.7e-08	4.1e-06	6.53	237	201.4	7.7	4	1084.99	1085.25	-7.53	-1	4336.95	4337.98	Specific	1	>sp|P41222|PTGDS_HUMAN Prostaglandin-H2 D-isomerase OS=Homo sapiens GN=PTGDS PE=1 SV=1	3645	64.3181	controllerType=0 controllerNumber=1 scan=15776		QEHF3_351_LR.15776.15776.4	high-energy collision-induced dissociation
373 | 578726	16	20	R.ASSNPNATSSSSQDPES[+2189.79793]LQDR.G	R.ASSNPNATSSSSQDPESLQDR.G	S17(OGlycan / 2189.7979)	HexNAc(4)Hex(4)Fuc(3)NeuAc(1)	7.4e-07	0.00011	0	0	0	0	7e-08	1.1e-05	6.13	253.2	140.7	0	4	1092.46	1092.69	15.68	-1	4366.82	4367.75	Specific	17	>sp|P05155|IC1_HUMAN Plasma protease C1 inhibitor OS=Homo sapiens GN=SERPING1 PE=1 SV=2	1931	31.8168	controllerType=0 controllerNumber=1 scan=7456		QEHF3_351_LR.7456.7456.4	high-energy collision-induced dissociation
375 | 579286	16	20	R.ASSNPNATSSSSQDPES[+2189.79793]LQDR.G	R.ASSNPNATSSSSQDPESLQDR.G	S17(OGlycan / 2189.7979)	HexNAc(4)Hex(4)Fuc(3)NeuAc(1)	0.00065	0.086	0	0.026	0	0	2.2e-05	0.026	3.19	181.8	150.9	0	4	1092.46	1092.69	14.23	-1	4366.81	4367.75	Specific	17	>sp|P05155|IC1_HUMAN Plasma protease C1 inhibitor OS=Homo sapiens GN=SERPING1 PE=1 SV=2	1931	32.3432	controllerType=0 controllerNumber=1 scan=7592		QEHF3_351_LR.7592.7592.4	high-energy collision-induced dissociation
384 | 734806	16	20	R.ASSNPNATSSSSQDPES[+2189.79793]LQDRGEGK[+229.16293].V	R.ASSNPNATSSSSQDPESLQDRGEGK.V	S17(OGlycan / 2189.7979); K25(TMT6plex / 229.1629)	HexNAc(4)Hex(4)Fuc(3)NeuAc(1)	0.00023	0.033	0	0.0059	0	0.0086	1.5e-05	0.0061	3.63	201	143.3	1.2	4	1242.55	1242.78	14.91	-1	4967.17	4968.1	Specific	17	>sp|P05155|IC1_HUMAN Plasma protease C1 inhibitor OS=Homo sapiens GN=SERPING1 PE=1 SV=2	1931	33.9831	controllerType=0 controllerNumber=1 scan=8018		QEHF3_351_LR.8018.8018.4	high-energy collision-induced dissociation
186 | 609166	5	40	K.[+229.16293]T[+1898.70251]AVNC[+57.02146]SSDFDAC[+57.02146]LITK[+229.16293].A	K.TAVNCSSDFDACLITK.A	NTerm(TMT6plex / 229.1629); T1(OGlycan / 1898.7025); K16(TMT6plex / 229.1629)	HexNAc(4)Hex(4)Fuc(3)	2.3e-07	3.3e-05	0	0	0	0	2.5e-08	3.7e-06	6.64	318.3	275.9	25	4	1040.21	1040.46	0.89	-1	4157.84	4158.84	Specific	1	>sp|P13987|CD59_HUMAN CD59 glycoprotein OS=Homo sapiens GN=CD59 PE=1 SV=1	736	54.9821	controllerType=0 controllerNumber=1 scan=13390	C5(Carbamidomethyl / 57.0215); C12(Carbamidomethyl / 57.0215)	QEHF3_351_LR.13390.13390.4	high-energy collision-induced dissociation
261 | 437646	6	93	R.[+229.16293]DVS[+1898.70251]TPPTVLPDNFPR.Y	R.DVSTPPTVLPDNFPR.Y	NTerm(TMT6plex / 229.1629); S3(OGlycan / 1898.7025)	HexNAc(4)Hex(4)Fuc(3)	6.1e-06	0.00088	0	0	0	0	5e-07	7.4e-05	5.22	277.2	210.9	0.8	4	946.432	946.433	-0.31		3782.71	3782.71	Specific	3	>sp|P01344|IGF2_HUMAN Insulin-like growth factor II OS=Homo sapiens GN=IGF2 PE=1 SV=1	1957	33.9023	controllerType=0 controllerNumber=1 scan=7997		QEHF3_351_LR.7997.7997.4	high-energy collision-induced dissociation
381 | 657526	16	20	R.ASSNPNATSSSSQDPES[+1898.70251]LQDRGEGK[+229.16293].V	R.ASSNPNATSSSSQDPESLQDRGEGK.V	S17(OGlycan / 1898.7025); K25(TMT6plex / 229.1629)	HexNAc(4)Hex(4)Fuc(3)	9.8e-11	1.4e-08	0	0	0	0	8e-12	1e-09	10.01	414.2	379.3	1.2	6	780.181	780.339	11.86	-1	4676.05	4677	Specific	17	>sp|P05155|IC1_HUMAN Plasma protease C1 inhibitor OS=Homo sapiens GN=SERPING1 PE=1 SV=2	1931	32.7936	controllerType=0 controllerNumber=1 scan=7709		QEHF3_351_LR.7709.7709.6	high-energy collision-induced dissociation
443 | 525722	22	92	K.[+229.16293]DLC[+57.02146]NFNEQLENDT[+1898.70251]FLK.A	K.DLCNFNEQLENDTFLK.A	NTerm(TMT6plex / 229.1629); T13(OGlycan / 1898.7025)	HexNAc(4)Hex(4)Fuc(3)	5.9e-07	8.5e-05	0	0	0	0	5.9e-08	8.8e-06	6.23	269.8	197.3	197.3	4	1032.45	1032.7	1.95	-1	4126.78	4127.77	Specific	13	>tr|E9PR17|E9PR17_HUMAN CD59 glycoprotein OS=Homo sapiens GN=CD59 PE=1 SV=1	5104	50.4507	controllerType=0 controllerNumber=1 scan=12233	C3(Carbamidomethyl / 57.0215)	QEHF3_351_LR.12233.12233.4	high-energy collision-induced dissociation
101 | 794006	2	499	R.[+229.16293]FALLMTNC[+57.02146]YATPS[+2043.74002]SNATDPLK[+229.16293].Y	R.FALLMTNCYATPSSNATDPLK.Y	NTerm(TMT6plex / 229.1629); S13(OGlycan / 2043.74); K21(TMT6plex / 229.1629)	HexNAc(4)Hex(4)Fuc(2)NeuAc(1)	2.9e-05	0.0042	0	0	0	0	2.4e-06	0.00036	4.53	216	216	1.2	4	1205.28	1205.05	-13.21	1	4818.11	4817.17	Specific	13	>sp|P07911|UROM_HUMAN Uromodulin OS=Homo sapiens GN=UMOD PE=1 SV=1	4607	76.521	controllerType=0 controllerNumber=1 scan=18920	C8(Carbamidomethyl / 57.0215)	QEHF3_351_LR.18920.18920.4	high-energy collision-induced dissociation
107 | 862206	2	499	R.[+229.16293]FALLMT[+2043.74002]NC[+57.02146]YATPSSNATDPLKYFIIQDR.C	R.FALLMTNCYATPSSNATDPLKYFIIQDR.C	NTerm(TMT6plex / 229.1629); T6(OGlycan / 2043.74)	HexNAc(4)Hex(4)Fuc(2)NeuAc(1)	3e-05	0.0043	0	0	0	0	2.5e-06	0.00037	4.52	219.1	219.1	2.8	4	1381.62	1381.63	-7.82		5523.45	5523.49	Specific	6	>sp|P07911|UROM_HUMAN Uromodulin OS=Homo sapiens GN=UMOD PE=1 SV=1	4607	72.637	controllerType=0 controllerNumber=1 scan=17920	C8(Carbamidomethyl / 57.0215)	QEHF3_351_LR.17920.17920.4	high-energy collision-induced dissociation
108 | 861686	2	499	R.[+229.16293]FALLMT[+2043.74002]NC[+57.02146]YATPSSNATDPLKYFIIQDR.C	R.FALLMTNCYATPSSNATDPLKYFIIQDR.C	NTerm(TMT6plex / 229.1629); T6(OGlycan / 2043.74)	HexNAc(4)Hex(4)Fuc(2)NeuAc(1)	1.1e-05	0.0016	0	0	0	0	9.4e-07	0.00014	4.94	183.3	179.7	2.8	5	1105.5	1105.5	-4.63		5523.47	5523.49	Specific	6	>sp|P07911|UROM_HUMAN Uromodulin OS=Homo sapiens GN=UMOD PE=1 SV=1	4607	72.5331	controllerType=0 controllerNumber=1 scan=17893	C8(Carbamidomethyl / 57.0215)	QEHF3_351_LR.17893.17893.4	high-energy collision-induced dissociation
109 | 863766	2	499	R.[+229.16293]FALLMT[+2043.74002]NC[+57.02146]YATPSSNATDPLKYFIIQDR.C	R.FALLMTNCYATPSSNATDPLKYFIIQDR.C	NTerm(TMT6plex / 229.1629); T6(OGlycan / 2043.74)	HexNAc(4)Hex(4)Fuc(2)NeuAc(1)	7.6e-06	0.0011	0	0	0	0	6.5e-07	9.7e-05	5.12	182.7	182.7	2.8	4	1381.37	1381.63	-6.77	-1	5522.45	5523.49	Specific	6	>sp|P07911|UROM_HUMAN Uromodulin OS=Homo sapiens GN=UMOD PE=1 SV=1	4607	73.1726	controllerType=0 controllerNumber=1 scan=18058	C8(Carbamidomethyl / 57.0215)	QEHF3_351_LR.18058.18058.4	high-energy collision-induced dissociation
110 | 850366	2	499	R.[+229.16293]FALLM[+15.99492]T[+2043.74002]NC[+57.02146]YATPSSNATDPLKYFIIQDR.C	R.FALLMTNCYATPSSNATDPLKYFIIQDR.C	NTerm(TMT6plex / 229.1629); M5(Oxidation / 15.9949); T6(OGlycan / 2043.74)	HexNAc(4)Hex(4)Fuc(2)NeuAc(1)	2.5e-05	0.0036	0	0	0	0	1.8e-06	0.00028	4.6	225.3	225.3	2.8	4	1385.62	1385.63	-5.91		5539.46	5539.49	Specific	6	>sp|P07911|UROM_HUMAN Uromodulin OS=Homo sapiens GN=UMOD PE=1 SV=1	4607	66.9249	controllerType=0 controllerNumber=1 scan=16448	C8(Carbamidomethyl / 57.0215)	QEHF3_351_LR.16448.16448.4	high-energy collision-induced dissociation
111 | 851206	2	499	R.[+229.16293]FALLM[+15.99492]T[+2043.74002]NC[+57.02146]YATPSSNATDPLKYFIIQDR.C	R.FALLMTNCYATPSSNATDPLKYFIIQDR.C	NTerm(TMT6plex / 229.1629); M5(Oxidation / 15.9949); T6(OGlycan / 2043.74)	HexNAc(4)Hex(4)Fuc(2)NeuAc(1)	2.5e-05	0.0036	0	0	0	0	1.9e-06	0.00029	4.6	216.6	216.6	2.8	4	1385.62	1385.63	-4.24		5539.47	5539.49	Specific	6	>sp|P07911|UROM_HUMAN Uromodulin OS=Homo sapiens GN=UMOD PE=1 SV=1	4607	67.453	controllerType=0 controllerNumber=1 scan=16584	C8(Carbamidomethyl / 57.0215)	QEHF3_351_LR.16584.16584.4	high-energy collision-induced dissociation
112 | 850646	2	499	R.[+229.16293]FALLM[+15.99492]T[+2043.74002]NC[+57.02146]YATPSSNATDPLKYFIIQDR.C	R.FALLMTNCYATPSSNATDPLKYFIIQDR.C	NTerm(TMT6plex / 229.1629); M5(Oxidation / 15.9949); T6(OGlycan / 2043.74)	HexNAc(4)Hex(4)Fuc(2)NeuAc(1)	3.3e-06	0.00047	0	0	0	0	2.7e-07	4e-05	5.49	153	153	2.8	6	924.082	924.088	-5.81		5539.46	5539.49	Specific	6	>sp|P07911|UROM_HUMAN Uromodulin OS=Homo sapiens GN=UMOD PE=1 SV=1	4607	67.0685	controllerType=0 controllerNumber=1 scan=16485	C8(Carbamidomethyl / 57.0215)	QEHF3_351_LR.16485.16485.4	high-energy collision-induced dissociation
150 | 603886	4	67	K.[+229.16293]S[+2043.74002]VVAPATDGGLNLTSTFLR.K	K.SVVAPATDGGLNLTSTFLR.K	NTerm(TMT6plex / 229.1629); S1(OGlycan / 2043.74)	HexNAc(4)Hex(4)Fuc(2)NeuAc(1)	7.9e-08	1.2e-05	0	0	0	0	7.4e-09	1e-06	7.1	267.4	209	7.7	4	1048.47	1048.74	-11.8	-1	4190.87	4191.93	Specific	1	>sp|P41222|PTGDS_HUMAN Prostaglandin-H2 D-isomerase OS=Homo sapiens GN=PTGDS PE=1 SV=1	3645	51.9396	controllerType=0 controllerNumber=1 scan=12616		QEHF3_351_LR.12616.12616.4	high-energy collision-induced dissociation
510 | 789126	49	982	R.DPQRFVVIQNEDLGPAS[+2043.74002]PLDSTFYR.S	R.DPQRFVVIQNEDLGPASPLDSTFYR.S	S17(OGlycan / 2043.74)	HexNAc(4)Hex(4)Fuc(2)NeuAc(1)	3.6e-05	0.0053	0	0	0	0	2.7e-06	0.0004	4.44	194.6	174.3	4.8	4	1227.79	1227.8	-6.34		4908.13	4908.16	Specific	17	>sp|P04626|ERBB2_HUMAN Receptor tyrosine-protein kinase erbB-2 OS=Homo sapiens GN=ERBB2 PE=1 SV=1	1309	73.3053	controllerType=0 controllerNumber=1 scan=18092		QEHF3_351_LR.18092.18092.4	high-energy collision-induced dissociation
516 | 625966	51	346	K.[+229.16293]AGLQAFFQVQEC[+57.02146]NKS[+2043.74002]SSK.D	K.AGLQAFFQVQECNKSSSK.D	NTerm(TMT6plex / 229.1629); S15(OGlycan / 2043.74)	HexNAc(4)Hex(4)Fuc(2)NeuAc(1)	4.4e-05	0.0063	0	0	0	0	3.5e-06	0.00052	4.36	217.9	169.1	1.2	4	1076.23	1076.23	6.57		4301.91	4301.88	Specific	15	>sp|P00450|CERU_HUMAN Ceruloplasmin OS=Homo sapiens GN=CP PE=1 SV=1	794	67.3361	controllerType=0 controllerNumber=1 scan=16554	C12(Carbamidomethyl / 57.0215)	QEHF3_351_LR.16554.16554.4	high-energy collision-induced dissociation
236 | 401201	6	90	K.SERDVSTPPT[+1460.52878]VLPDNFPR.Y	K.SERDVSTPPTVLPDNFPR.Y	T10(OGlycan / 1460.5288)	HexNAc(4)Hex(4)	4.8e-06	0.0007	0	0	0	0	3.4e-07	5.1e-05	5.32	282.8	157.7	22.4	4	872.649	872.643	7.47		3487.57	3487.55	Specific	10	>sp|P01344|IGF2_HUMAN Insulin-like growth factor II OS=Homo sapiens GN=IGF2 PE=1 SV=1	1957	56.0328	controllerType=0 controllerNumber=1 scan=13658		QEHF3_351_LR.13658.13658.4	high-energy collision-induced dissociation
237 | 401121	6	90	K.SERDVSTPPT[+1460.52878]VLPDNFPR.Y	K.SERDVSTPPTVLPDNFPR.Y	T10(OGlycan / 1460.5288)	HexNAc(4)Hex(4)	4.9e-06	0.00071	0	0	0	0	3.6e-07	5.3e-05	5.31	279.4	139.2	22.6	3	1163.2	1163.19	7.81		3487.58	3487.55	Specific	10	>sp|P01344|IGF2_HUMAN Insulin-like growth factor II OS=Homo sapiens GN=IGF2 PE=1 SV=1	1957	56.029	controllerType=0 controllerNumber=1 scan=13657		QEHF3_351_LR.13657.13657.3	high-energy collision-induced dissociation
238 | 400561	6	90	K.SERDVSTPPT[+1460.52878]VLPDNFPR.Y	K.SERDVSTPPTVLPDNFPR.Y	T10(OGlycan / 1460.5288)	HexNAc(4)Hex(4)	8.5e-06	0.0012	0	0	0	0	7.3e-07	0.00011	5.07	265.7	143.5	12.8	4	872.65	872.643	9.15		3487.58	3487.55	Specific	10	>sp|P01344|IGF2_HUMAN Insulin-like growth factor II OS=Homo sapiens GN=IGF2 PE=1 SV=1	1957	55.5117	controllerType=0 controllerNumber=1 scan=13525		QEHF3_351_LR.13525.13525.4	high-energy collision-induced dissociation
239 | 401481	6	90	K.SERDVSTPPT[+1460.52878]VLPDNFPR.Y	K.SERDVSTPPTVLPDNFPR.Y	T10(OGlycan / 1460.5288)	HexNAc(4)Hex(4)	9.3e-06	0.0013	0	0	0	0	8.1e-07	0.00012	5.03	245	118.5	20.7	4	872.648	872.643	5.93		3487.57	3487.55	Specific	10	>sp|P01344|IGF2_HUMAN Insulin-like growth factor II OS=Homo sapiens GN=IGF2 PE=1 SV=1	1957	56.5759	controllerType=0 controllerNumber=1 scan=13797		QEHF3_351_LR.13797.13797.4	high-energy collision-induced dissociation
332 | 398850	13	92	K.[+229.16293]DLC[+57.02146]NFNEQLENGS[+1460.52878]EPGA.-	K.DLCNFNEQLENGSEPGA.-	NTerm(TMT6plex / 229.1629); S13(OGlycan / 1460.5288)	HexNAc(4)Hex(4)	1.5e-08	2.2e-06	0	0	0	0	1.1e-09	1.6e-07	7.82	446.2	357	357	4	896.624	896.626	-2.36		3583.48	3583.48	Specific	13	>tr|E9PNW4|E9PNW4_HUMAN CD59 glycoprotein OS=Homo sapiens GN=CD59 PE=1 SV=1	5255	52.4856	controllerType=0 controllerNumber=1 scan=12755	C3(Carbamidomethyl / 57.0215)	QEHF3_351_LR.12755.12755.4	high-energy collision-induced dissociation
333 | 398090	13	92	K.[+229.16293]DLC[+57.02146]NFNEQLENGS[+1460.52878]EPGA.-	K.DLCNFNEQLENGSEPGA.-	NTerm(TMT6plex / 229.1629); S13(OGlycan / 1460.5288)	HexNAc(4)Hex(4)	9.4e-07	0.00014	0	0	0	0	9.2e-08	1.4e-05	6.03	331.9	217.5	217.5	3	1195.17	1195.17	-0.3		3583.48	3583.48	Specific	13	>tr|E9PNW4|E9PNW4_HUMAN CD59 glycoprotein OS=Homo sapiens GN=CD59 PE=1 SV=1	5255	51.9319	controllerType=0 controllerNumber=1 scan=12614	C3(Carbamidomethyl / 57.0215)	QEHF3_351_LR.12614.12614.3	high-energy collision-induced dissociation
225 | 528122	5	92	K.[+229.16293]DLC[+57.02146]NFNEQLENGGT[+1590.59178]SLSEK.T	K.DLCNFNEQLENGGTSLSEK.T	NTerm(TMT6plex / 229.1629); T14(OGlycan / 1590.5918)	HexNAc(4)Hex(3)Fuc(2)	1.2e-05	0.0018	0	0	0	0	1e-06	0.00015	4.92	320.6	255.3	1.2	4	994.425	994.434	-9.23		3974.68	3974.72	Specific	14	>sp|P13987|CD59_HUMAN CD59 glycoprotein OS=Homo sapiens GN=CD59 PE=1 SV=1	736	51.6651	controllerType=0 controllerNumber=1 scan=12546	C3(Carbamidomethyl / 57.0215)	QEHF3_351_LR.12546.12546.4	high-energy collision-induced dissociation
223 | 459190	5	92	K.[+229.16293]DLC[+57.02146]NFNEQLENGGT[+1428.53896]SLSEK.T	K.DLCNFNEQLENGGTSLSEK.T	NTerm(TMT6plex / 229.1629); T14(OGlycan / 1428.539)	HexNAc(4)Hex(2)Fuc(2)	1.3e-05	0.0019	0	0	0	0	1e-06	0.00016	4.89	305.6	231.8	1.2	4	953.912	953.921	-9.41		3812.63	3812.66	Specific	14	>sp|P13987|CD59_HUMAN CD59 glycoprotein OS=Homo sapiens GN=CD59 PE=1 SV=1	736	51.9669	controllerType=0 controllerNumber=1 scan=12623	C3(Carbamidomethyl / 57.0215)	QEHF3_351_LR.12623.12623.4	high-energy collision-induced dissociation
218 | 393882	5	92	K.[+229.16293]DLC[+57.02146]NFNEQLENGGT[+1136.42314]SLSEK.T	K.DLCNFNEQLENGGTSLSEK.T	NTerm(TMT6plex / 229.1629); T14(OGlycan / 1136.4231)	HexNAc(4)Hex(2)	0.00041	0.056	0	0.02	0	0	1.7e-05	0.02	3.38	410	42.8	2.4	4	880.89	880.892	-2.33		3520.54	3520.55	Specific	14	>sp|P13987|CD59_HUMAN CD59 glycoprotein OS=Homo sapiens GN=CD59 PE=1 SV=1	736	49.5956	controllerType=0 controllerNumber=1 scan=12007	C3(Carbamidomethyl / 57.0215)	QEHF3_351_LR.12007.12007.4	high-energy collision-induced dissociation
219 | 397450	5	92	K.[+229.16293]DLC[+57.02146]NFNEQLENGGT[+1136.42314]SLSEK.T	K.DLCNFNEQLENGGTSLSEK.T	NTerm(TMT6plex / 229.1629); T14(OGlycan / 1136.4231)	HexNAc(4)Hex(2)	7.2e-06	0.001	0	0	0	0	6e-07	9e-05	5.14	355.7	233.6	2.4	4	880.887	880.892	-5.59		3520.53	3520.55	Specific	14	>sp|P13987|CD59_HUMAN CD59 glycoprotein OS=Homo sapiens GN=CD59 PE=1 SV=1	736	51.3905	controllerType=0 controllerNumber=1 scan=12476	C3(Carbamidomethyl / 57.0215)	QEHF3_351_LR.12476.12476.4	high-energy collision-induced dissociation
195 | 453070	5	91	K.[+229.16293]K[+229.16293]DLC[+57.02146]NFNEQLENGGT[+1120.42822]SLSEK.T	K.KDLCNFNEQLENGGTSLSEK.T	NTerm(TMT6plex / 229.1629); K1(TMT6plex / 229.1629); T15(OGlycan / 1120.4282)	HexNAc(4)Hex(1)Fuc(1)	2.7e-05	0.0039	0	0	0	0	2.1e-06	0.00032	4.57	264.2	210.1	2.4	4	966.197	966.208	-11.68		3861.76	3861.81	Specific	15	>sp|P13987|CD59_HUMAN CD59 glycoprotein OS=Homo sapiens GN=CD59 PE=1 SV=1	736	47.7881	controllerType=0 controllerNumber=1 scan=11545	C4(Carbamidomethyl / 57.0215)	QEHF3_351_LR.11545.11545.4	high-energy collision-induced dissociation
209 | 395162	5	92	K.[+229.16293]DLC[+57.02146]NFNEQLENGGT[+1120.42822]SLSEK.T	K.DLCNFNEQLENGGTSLSEK.T	NTerm(TMT6plex / 229.1629); T14(OGlycan / 1120.4282)	HexNAc(4)Hex(1)Fuc(1)	2.9e-06	0.00043	0	0	0	0	2.3e-07	3.3e-05	5.53	361.1	213.3	2.4	4	876.879	876.893	-16.05		3504.5	3504.55	Specific	14	>sp|P13987|CD59_HUMAN CD59 glycoprotein OS=Homo sapiens GN=CD59 PE=1 SV=1	736	50.2187	controllerType=0 controllerNumber=1 scan=12172	C3(Carbamidomethyl / 57.0215)	QEHF3_351_LR.12172.12172.4	high-energy collision-induced dissociation
210 | 397970	5	92	K.[+229.16293]DLC[+57.02146]NFNEQLENGGT[+1120.42822]SLSEK.T	K.DLCNFNEQLENGGTSLSEK.T	NTerm(TMT6plex / 229.1629); T14(OGlycan / 1120.4282)	HexNAc(4)Hex(1)Fuc(1)	2.8e-05	0.004	0	0	0	0	2.2e-06	0.00033	4.56	285.6	151.8	2.4	4	876.879	876.893	-16.05		3504.5	3504.55	Specific	14	>sp|P13987|CD59_HUMAN CD59 glycoprotein OS=Homo sapiens GN=CD59 PE=1 SV=1	736	51.7982	controllerType=0 controllerNumber=1 scan=12580	C3(Carbamidomethyl / 57.0215)	QEHF3_351_LR.12580.12580.4	high-energy collision-induced dissociation
211 | 395122	5	92	K.[+229.16293]DLC[+57.02146]NFNEQLENGGT[+1120.42822]SLSEK.T	K.DLCNFNEQLENGGTSLSEK.T	NTerm(TMT6plex / 229.1629); T14(OGlycan / 1120.4282)	HexNAc(4)Hex(1)Fuc(1)	4.2e-05	0.0061	0	0	0	0	3.4e-06	0.0005	4.37	275.9	164.6	2.4	3	1168.84	1168.86	-15.65		3504.5	3504.55	Specific	14	>sp|P13987|CD59_HUMAN CD59 glycoprotein OS=Homo sapiens GN=CD59 PE=1 SV=1	736	50.1766	controllerType=0 controllerNumber=1 scan=12161	C3(Carbamidomethyl / 57.0215)	QEHF3_351_LR.12161.12161.3	high-energy collision-induced dissociation
212 | 398570	5	92	K.[+229.16293]DLC[+57.02146]NFNEQLENGGT[+1120.42822]SLSEK.T	K.DLCNFNEQLENGGTSLSEK.T	NTerm(TMT6plex / 229.1629); T14(OGlycan / 1120.4282)	HexNAc(4)Hex(1)Fuc(1)	2.5e-05	0.0036	0	0	0	0	1.8e-06	0.00027	4.61	272.6	152.6	2.4	4	876.878	876.893	-17.31		3504.49	3504.55	Specific	14	>sp|P13987|CD59_HUMAN CD59 glycoprotein OS=Homo sapiens GN=CD59 PE=1 SV=1	736	52.3124	controllerType=0 controllerNumber=1 scan=12711	C3(Carbamidomethyl / 57.0215)	QEHF3_351_LR.12711.12711.4	high-energy collision-induced dissociation
234 | 911086	5	92	K.[+229.16293]DLC[+57.02146]NFNEQLENGGTS[+1120.42822]LSEK[+229.16293]TVLLLVTPFLAAAWSLHP.-	K.DLCNFNEQLENGGTSLSEKTVLLLVTPFLAAAWSLHP.-	NTerm(TMT6plex / 229.1629); S15(OGlycan / 1120.4282); K19(TMT6plex / 229.1629)	HexNAc(4)Hex(1)Fuc(1)	0.0085	0.55	0	0.059	0	0.084	0.00023	0.06	2.07	84.7	84.7	0	6	944.971	944.81	-6.47	1	5664.79	5663.82	Specific	15	>sp|P13987|CD59_HUMAN CD59 glycoprotein OS=Homo sapiens GN=CD59 PE=1 SV=1	736	51.325	controllerType=0 controllerNumber=1 scan=12459	C3(Carbamidomethyl / 57.0215)	QEHF3_351_LR.12459.12459.4	high-energy collision-induced dissociation
183 | 539562	5	40	K.[+229.16293]T[+974.37031]AVNC[+57.02146]SSDFDAC[+57.02146]LITKAGLQVYNK.C	K.TAVNCSSDFDACLITKAGLQVYNK.C	NTerm(TMT6plex / 229.1629); T1(OGlycan / 974.3703)	HexNAc(4)Hex(1)	6.3e-05	0.0091	0	0	0	0	4.3e-06	0.00059	4.2	233.5	146.7	17	3	1293.59	1293.61	-17.52		3878.75	3878.81	Specific	1	>sp|P13987|CD59_HUMAN CD59 glycoprotein OS=Homo sapiens GN=CD59 PE=1 SV=1	736	59.6547	controllerType=0 controllerNumber=1 scan=14585	C5(Carbamidomethyl / 57.0215); C12(Carbamidomethyl / 57.0215)	QEHF3_351_LR.14585.14585.3	high-energy collision-induced dissociation
206 | 394762	5	92	K.[+229.16293]DLC[+57.02146]NFNEQLENGGT[+974.37031]SLSEK.T	K.DLCNFNEQLENGGTSLSEK.T	NTerm(TMT6plex / 229.1629); T14(OGlycan / 974.3703)	HexNAc(4)Hex(1)	1.6e-06	0.00023	0	0	0	0	1.6e-07	2.6e-05	5.8	420.2	318.1	2.4	4	840.375	840.379	-4.84		3358.48	3358.49	Specific	14	>sp|P13987|CD59_HUMAN CD59 glycoprotein OS=Homo sapiens GN=CD59 PE=1 SV=1	736	49.9204	controllerType=0 controllerNumber=1 scan=12093	C3(Carbamidomethyl / 57.0215)	QEHF3_351_LR.12093.12093.4	high-energy collision-induced dissociation
207 | 395602	5	92	K.[+229.16293]DLC[+57.02146]NFNEQLENGGT[+974.37031]SLSEK.T	K.DLCNFNEQLENGGTSLSEK.T	NTerm(TMT6plex / 229.1629); T14(OGlycan / 974.3703)	HexNAc(4)Hex(1)	7.7e-06	0.0011	0	0	0	0	6.8e-07	0.0001	5.11	385.1	287.7	2.4	4	840.373	840.379	-7.02		3358.47	3358.49	Specific	14	>sp|P13987|CD59_HUMAN CD59 glycoprotein OS=Homo sapiens GN=CD59 PE=1 SV=1	736	50.4873	controllerType=0 controllerNumber=1 scan=12243	C3(Carbamidomethyl / 57.0215)	QEHF3_351_LR.12243.12243.4	high-energy collision-induced dissociation
136 | 848008	3	716	K.[+229.16293]IEETTM[+15.99492]TTQT[+1677.58742]PAPIQAPSAILPLPGQSVER.L	K.IEETTMTTQTPAPIQAPSAILPLPGQSVER.L	NTerm(TMT6plex / 229.1629); M6(Oxidation / 15.9949); T10(OGlycan / 1677.5874)	HexNAc(3)Hex(3)NeuAc(2)	1.3e-06	0.00019	0	0	0	0	1.3e-07	2.1e-05	5.88	213.7	213.7	0	4	1275.36	1275.6	2.42	-1	5098.4	5099.4	Specific	10	>tr|B2RMS9|B2RMS9_HUMAN Inter-alpha (Globulin) inhibitor H4 (Plasma Kallikrein-sensitive glycoprotein) OS=Homo sapiens GN=ITIH4 PE=2 SV=1	4901	65.135	controllerType=0 controllerNumber=1 scan=15986		QEHF3_351_LR.15986.15986.4	high-energy collision-induced dissociation
141 | 460110	4	67	K.[+229.16293]S[+1677.58742]VVAPATDGGLNLTSTFLR.K	K.SVVAPATDGGLNLTSTFLR.K	NTerm(TMT6plex / 229.1629); S1(OGlycan / 1677.5874)	HexNAc(3)Hex(3)NeuAc(2)	8.6e-08	1.2e-05	0	0	0	0	8.2e-09	1.2e-06	7.07	468.3	355.2	7.7	4	957.191	957.199	-8.25		3825.74	3825.77	Specific	1	>sp|P41222|PTGDS_HUMAN Prostaglandin-H2 D-isomerase OS=Homo sapiens GN=PTGDS PE=1 SV=1	3645	52.4262	controllerType=0 controllerNumber=1 scan=12740		QEHF3_351_LR.12740.12740.4	high-energy collision-induced dissociation
142 | 460430	4	67	K.[+229.16293]SVVAPAT[+1677.58742]DGGLNLTSTFLR.K	K.SVVAPATDGGLNLTSTFLR.K	NTerm(TMT6plex / 229.1629); T7(OGlycan / 1677.5874)	HexNAc(3)Hex(3)NeuAc(2)	2.4e-07	3.5e-05	0	0	0	0	2.6e-08	3.9e-06	6.62	362.5	304.7	1.3	4	957.191	957.199	-8.19		3825.74	3825.77	Specific	7	>sp|P41222|PTGDS_HUMAN Prostaglandin-H2 D-isomerase OS=Homo sapiens GN=PTGDS PE=1 SV=1	3645	52.7137	controllerType=0 controllerNumber=1 scan=12813		QEHF3_351_LR.12813.12813.4	high-energy collision-induced dissociation
143 | 459950	4	67	K.[+229.16293]S[+1677.58742]VVAPATDGGLNLTSTFLR.K	K.SVVAPATDGGLNLTSTFLR.K	NTerm(TMT6plex / 229.1629); S1(OGlycan / 1677.5874)	HexNAc(3)Hex(3)NeuAc(2)	1.4e-06	0.0002	0	0	0	0	1.5e-07	2.3e-05	5.85	359.1	221.2	7.7	3	1275.92	1275.93	-5.55		3825.75	3825.77	Specific	1	>sp|P41222|PTGDS_HUMAN Prostaglandin-H2 D-isomerase OS=Homo sapiens GN=PTGDS PE=1 SV=1	3645	52.4029	controllerType=0 controllerNumber=1 scan=12734		QEHF3_351_LR.12734.12734.3	high-energy collision-induced dissociation
176 | 792046	4	67	K.[+229.16293]S[+1677.58742]VVAPATDGGLNLTSTFLRKNQC[+57.02146]ETR.T	K.SVVAPATDGGLNLTSTFLRKNQCETR.T	NTerm(TMT6plex / 229.1629); S1(OGlycan / 1677.5874)	HexNAc(3)Hex(3)NeuAc(2)	1.2e-08	1.7e-06	0	0	0	0	8.1e-10	1.1e-07	7.94	330.4	257.4	4.1	4	1186.03	1186.3	-15.12	-1	4741.12	4742.19	Specific	1	>sp|P41222|PTGDS_HUMAN Prostaglandin-H2 D-isomerase OS=Homo sapiens GN=PTGDS PE=1 SV=1	3645	74.9656	controllerType=0 controllerNumber=1 scan=18519	C23(Carbamidomethyl / 57.0215)	QEHF3_351_LR.18519.18519.4	high-energy collision-induced dissociation
177 | 792006	4	67	K.[+229.16293]S[+1677.58742]VVAPATDGGLNLTSTFLRKNQC[+57.02146]ETR.T	K.SVVAPATDGGLNLTSTFLRKNQCETR.T	NTerm(TMT6plex / 229.1629); S1(OGlycan / 1677.5874)	HexNAc(3)Hex(3)NeuAc(2)	1.1e-07	1.5e-05	0	0	0	0	1.2e-08	1.7e-06	6.98	274.5	199.3	3.4	3	1581.04	1581.4	-16.57	-1	4741.11	4742.19	Specific	1	>sp|P41222|PTGDS_HUMAN Prostaglandin-H2 D-isomerase OS=Homo sapiens GN=PTGDS PE=1 SV=1	3645	74.9495	controllerType=0 controllerNumber=1 scan=18515	C23(Carbamidomethyl / 57.0215)	QEHF3_351_LR.18515.18515.3	high-energy collision-induced dissociation
341 | 617046	14	31	R.RGLAAGTSNPDPPT[+1677.58742]VSTDQLLPLGGGR.D	R.RGLAAGTSNPDPPTVSTDQLLPLGGGR.D	T14(OGlycan / 1677.5874)	HexNAc(3)Hex(3)NeuAc(2)	7.4e-08	1.1e-05	0	0	0	0	6.6e-09	9.7e-07	7.13	334	284.2	0	4	1081.76	1082	12.84	-1	4324.02	4324.97	Specific	14	>sp|Q99075|HBEGF_HUMAN Proheparin-binding EGF-like growth factor OS=Homo sapiens GN=HBEGF PE=1 SV=1	1828	61.5184	controllerType=0 controllerNumber=1 scan=15060		QEHF3_351_LR.15060.15060.4	high-energy collision-induced dissociation
342 | 619246	14	31	R.RGLAAGTSNPDPPTVST[+1677.58742]DQLLPLGGGR.D	R.RGLAAGTSNPDPPTVSTDQLLPLGGGR.D	T17(OGlycan / 1677.5874)	HexNAc(3)Hex(3)NeuAc(2)	1.8e-07	2.6e-05	0	0	0	0	1.9e-08	2.9e-06	6.75	276.4	221.2	0	4	1081.76	1082	12.61	-1	4324.02	4324.97	Specific	17	>sp|Q99075|HBEGF_HUMAN Proheparin-binding EGF-like growth factor OS=Homo sapiens GN=HBEGF PE=1 SV=1	1828	62.9169	controllerType=0 controllerNumber=1 scan=15417		QEHF3_351_LR.15417.15417.4	high-energy collision-induced dissociation
343 | 617326	14	31	R.RGLAAGTSNPDPPT[+1677.58742]VSTDQLLPLGGGR.D	R.RGLAAGTSNPDPPTVSTDQLLPLGGGR.D	T14(OGlycan / 1677.5874)	HexNAc(3)Hex(3)NeuAc(2)	2.3e-05	0.0033	0	0	0	0	1.5e-06	0.00024	4.64	211.6	139.8	0	3	1442.01	1442.33	8.59	-1	4324	4324.97	Specific	14	>sp|Q99075|HBEGF_HUMAN Proheparin-binding EGF-like growth factor OS=Homo sapiens GN=HBEGF PE=1 SV=1	1828	61.7021	controllerType=0 controllerNumber=1 scan=15107		QEHF3_351_LR.15107.15107.3	high-energy collision-induced dissociation
406 | 728766	18	610	K.[+229.16293]AVADTRDQADGSRAS[+1677.58742]VDSGSSEEQGGSSR.A	K.AVADTRDQADGSRASVDSGSSEEQGGSSR.A	NTerm(TMT6plex / 229.1629); S15(OGlycan / 1677.5874)	HexNAc(3)Hex(3)NeuAc(2)	7.8e-06	0.0011	0	0	0	0	7e-07	0.0001	5.11	318.7	222.4	0	4	1198.28	1198.01	14.92	1	4790.1	4789.02	Specific	15	>sp|P01833|PIGR_HUMAN Polymeric immunoglobulin receptor OS=Homo sapiens GN=PIGR PE=1 SV=4	3490	23.8256	controllerType=0 controllerNumber=1 scan=5401		QEHF3_351_LR.5401.5401.4	high-energy collision-induced dissociation
138 | 395402	4	67	K.[+229.16293]SVVAPAT[+1386.49200]DGGLNLTSTFLR.K	K.SVVAPATDGGLNLTSTFLR.K	NTerm(TMT6plex / 229.1629); T7(OGlycan / 1386.492)	HexNAc(3)Hex(3)NeuAc(1)	1.1e-05	0.0016	0	0	0	0	9e-07	0.00014	4.95	299.7	123.4	0.9	3	1178.88	1178.9	-14.86		3534.63	3534.68	Specific	7	>sp|P41222|PTGDS_HUMAN Prostaglandin-H2 D-isomerase OS=Homo sapiens GN=PTGDS PE=1 SV=1	3645	50.3734	controllerType=0 controllerNumber=1 scan=12213		QEHF3_351_LR.12213.12213.3	high-energy collision-induced dissociation
166 | 710526	4	67	K.[+229.16293]SVVAPATDGGLNLT[+1386.49200]STFLRKNQC[+57.02146]ETR.T	K.SVVAPATDGGLNLTSTFLRKNQCETR.T	NTerm(TMT6plex / 229.1629); T14(OGlycan / 1386.492)	HexNAc(3)Hex(3)NeuAc(1)	2e-05	0.0029	0	0	0	0	1.4e-06	0.00021	4.7	241.8	45.5	5.5	4	1113.51	1113.53	-15.83		4451.03	4451.1	Specific	14	>sp|P41222|PTGDS_HUMAN Prostaglandin-H2 D-isomerase OS=Homo sapiens GN=PTGDS PE=1 SV=1	3645	71.8601	controllerType=0 controllerNumber=1 scan=17720	C23(Carbamidomethyl / 57.0215)	QEHF3_351_LR.17720.17720.4	high-energy collision-induced dissociation
502 | 926166	42	661	K.[+229.16293]VVPDSTPSWANPSPT[+1386.49200]PVISMLAQGSQVLESTPPPHVMR.V	K.VVPDSTPSWANPSPTPVISMLAQGSQVLESTPPPHVMR.V	NTerm(TMT6plex / 229.1629); T15(OGlycan / 1386.492)	HexNAc(3)Hex(3)NeuAc(1)	3.4e-06	0.00049	0	0	0	0	2.8e-07	4.1e-05	5.47	176.2	148.6	0	6	938.284	938.451	0.36	-1	5624.67	5625.67	Specific	15	>sp|P19823|ITIH2_HUMAN Inter-alpha-trypsin inhibitor heavy chain H2 OS=Homo sapiens GN=ITIH2 PE=1 SV=2	2084	63.7695	controllerType=0 controllerNumber=1 scan=15635		QEHF3_351_LR.15635.15635.4	high-energy collision-induced dissociation
335 | 460390	13	92	K.[+229.16293]DLC[+57.02146]NFNEQLENGS[+1533.57031]EPGA.-	K.DLCNFNEQLENGSEPGA.-	NTerm(TMT6plex / 229.1629); S13(OGlycan / 1533.5703)	HexNAc(3)Hex(3)Fuc(3)	4.3e-08	6.2e-06	0	0	0	0	4.2e-09	6.2e-07	7.37	384.1	218.8	218.8	4	914.881	914.887	-6.39		3656.5	3656.53	Specific	13	>tr|E9PNW4|E9PNW4_HUMAN CD59 glycoprotein OS=Homo sapiens GN=CD59 PE=1 SV=1	5255	52.6031	controllerType=0 controllerNumber=1 scan=12785	C3(Carbamidomethyl / 57.0215)	QEHF3_351_LR.12785.12785.4	high-energy collision-induced dissociation
336 | 459110	13	92	K.[+229.16293]DLC[+57.02146]NFNEQLENGS[+1533.57031]EPGA.-	K.DLCNFNEQLENGSEPGA.-	NTerm(TMT6plex / 229.1629); S13(OGlycan / 1533.5703)	HexNAc(3)Hex(3)Fuc(3)	9.4e-07	0.00014	0	0	0	0	8.9e-08	1.4e-05	6.03	318.5	219.2	219.2	3	1219.51	1219.51	-0.3		3656.52	3656.53	Specific	13	>tr|E9PNW4|E9PNW4_HUMAN CD59 glycoprotein OS=Homo sapiens GN=CD59 PE=1 SV=1	5255	51.8533	controllerType=0 controllerNumber=1 scan=12594	C3(Carbamidomethyl / 57.0215)	QEHF3_351_LR.12594.12594.3	high-energy collision-induced dissociation
337 | 460230	13	92	K.[+229.16293]DLC[+57.02146]NFNEQLENGS[+1533.57031]EPGA.-	K.DLCNFNEQLENGSEPGA.-	NTerm(TMT6plex / 229.1629); S13(OGlycan / 1533.5703)	HexNAc(3)Hex(3)Fuc(3)	0.00027	0.037	0	0.012	0	0	1.5e-05	0.012	3.58	247.7	121.1	121.1	3	1219.51	1219.51	-2		3656.52	3656.53	Specific	13	>tr|E9PNW4|E9PNW4_HUMAN CD59 glycoprotein OS=Homo sapiens GN=CD59 PE=1 SV=1	5255	52.4621	controllerType=0 controllerNumber=1 scan=12749	C3(Carbamidomethyl / 57.0215)	QEHF3_351_LR.12749.12749.3	high-energy collision-induced dissociation
118 | 608166	3	690	R.[+229.16293]LAILPASATPATSNPDPAVS[+1969.70324]R.V	R.LAILPASATPATSNPDPAVSR.V	NTerm(TMT6plex / 229.1629); S20(OGlycan / 1969.7032)	HexNAc(3)Hex(3)Fuc(2)NeuAc(2)	8e-10	1.2e-07	0	0	0	0	6.8e-11	1e-08	9.1	441	370.8	7.5	4	1062.5	1062.75	2.3	-1	4246.97	4247.96	Specific	20	>tr|B2RMS9|B2RMS9_HUMAN Inter-alpha (Globulin) inhibitor H4 (Plasma Kallikrein-sensitive glycoprotein) OS=Homo sapiens GN=ITIH4 PE=2 SV=1	4901	54.4215	controllerType=0 controllerNumber=1 scan=13247		QEHF3_351_LR.13247.13247.4	high-energy collision-induced dissociation
149 | 533442	4	67	K.[+229.16293]S[+1969.70324]VVAPATDGGLNLTSTFLR.K	K.SVVAPATDGGLNLTSTFLR.K	NTerm(TMT6plex / 229.1629); S1(OGlycan / 1969.7032)	HexNAc(3)Hex(3)Fuc(2)NeuAc(2)	9.1e-09	1.3e-06	0	0	0	0	4.9e-10	7.2e-08	8.04	416.9	331.1	7.7	4	1029.97	1030.23	-10.79	-1	4116.84	4117.89	Specific	1	>sp|P41222|PTGDS_HUMAN Prostaglandin-H2 D-isomerase OS=Homo sapiens GN=PTGDS PE=1 SV=1	3645	54.606	controllerType=0 controllerNumber=1 scan=13294		QEHF3_351_LR.13294.13294.4	high-energy collision-induced dissociation
179 | 796406	4	67	K.[+229.16293]SVVAPATDGGLNLTS[+1969.70324]TFLRKNQC[+57.02146]ETR.T	K.SVVAPATDGGLNLTSTFLRKNQCETR.T	NTerm(TMT6plex / 229.1629); S15(OGlycan / 1969.7032)	HexNAc(3)Hex(3)Fuc(2)NeuAc(2)	8.7e-05	0.012	0	0.0031	0	0.0045	6.4e-06	0.0032	4.06	109.2	109.2	0	4	1259.06	1259.33	-18.37	-1	5033.21	5034.31	Specific	15	>sp|P41222|PTGDS_HUMAN Prostaglandin-H2 D-isomerase OS=Homo sapiens GN=PTGDS PE=1 SV=1	3645	77.8425	controllerType=0 controllerNumber=1 scan=19259	C23(Carbamidomethyl / 57.0215)	QEHF3_351_LR.19259.19259.4	high-energy collision-induced dissociation
155 | 629846	4	67	K.[+229.16293]S[+1823.64533]VVAPATDGGLNLTSTFLRK[+229.16293].N	K.SVVAPATDGGLNLTSTFLRK.N	NTerm(TMT6plex / 229.1629); S1(OGlycan / 1823.6453); K20(TMT6plex / 229.1629)	HexNAc(3)Hex(3)Fuc(1)NeuAc(2)	3.8e-05	0.0055	0	0	0	0	3.1e-06	0.00045	4.42	225.7	173.5	4.1	4	1082.77	1083.03	-2.43	-1	4328.08	4329.09	Specific	1	>sp|P41222|PTGDS_HUMAN Prostaglandin-H2 D-isomerase OS=Homo sapiens GN=PTGDS PE=1 SV=1	3645	70.4636	controllerType=0 controllerNumber=1 scan=17361		QEHF3_351_LR.17361.17361.4	high-energy collision-induced dissociation
62 | 602366	2	223	R.[+229.16293]C[+57.02146]NT[+1532.54991]AAPMWLNGTHPSSDEGIVSR.K	R.CNTAAPMWLNGTHPSSDEGIVSR.K	NTerm(TMT6plex / 229.1629); T3(OGlycan / 1532.5499)	HexNAc(3)Hex(3)Fuc(1)NeuAc(1)	1.8e-07	2.7e-05	0	0	0	0	2.1e-08	3.1e-06	6.73	347.5	279.3	1.3	3	1420.95	1421.29	-4.79	-1	4260.82	4261.85	Specific	3	>sp|P07911|UROM_HUMAN Uromodulin OS=Homo sapiens GN=UMOD PE=1 SV=1	4607	51.0415	controllerType=0 controllerNumber=1 scan=12387	C1(Carbamidomethyl / 57.0215)	QEHF3_351_LR.12387.12387.3	high-energy collision-induced dissociation
173 | 714926	4	67	K.[+229.16293]S[+1532.54991]VVAPATDGGLNLTSTFLRKNQC[+57.02146]ETR.T	K.SVVAPATDGGLNLTSTFLRKNQCETR.T	NTerm(TMT6plex / 229.1629); S1(OGlycan / 1532.5499)	HexNAc(3)Hex(3)Fuc(1)NeuAc(1)	7.1e-08	1e-05	0	0	0	0	5.9e-09	8.5e-07	7.15	309.1	233	4.1	4	1150.03	1150.04	-14.33		4597.09	4597.15	Specific	1	>sp|P41222|PTGDS_HUMAN Prostaglandin-H2 D-isomerase OS=Homo sapiens GN=PTGDS PE=1 SV=1	3645	75.2571	controllerType=0 controllerNumber=1 scan=18594	C23(Carbamidomethyl / 57.0215)	QEHF3_351_LR.18594.18594.4	high-energy collision-induced dissociation
174 | 715806	4	67	K.[+229.16293]S[+1532.54991]VVAPATDGGLNLTSTFLRKNQC[+57.02146]ETR.T	K.SVVAPATDGGLNLTSTFLRKNQCETR.T	NTerm(TMT6plex / 229.1629); S1(OGlycan / 1532.5499)	HexNAc(3)Hex(3)Fuc(1)NeuAc(1)	1.4e-07	2e-05	0	0	0	0	1.5e-08	2.3e-06	6.86	270	199.7	4.1	4	1150.03	1150.04	-14.01		4597.09	4597.15	Specific	1	>sp|P41222|PTGDS_HUMAN Prostaglandin-H2 D-isomerase OS=Homo sapiens GN=PTGDS PE=1 SV=1	3645	76.0048	controllerType=0 controllerNumber=1 scan=18787	C23(Carbamidomethyl / 57.0215)	QEHF3_351_LR.18787.18787.4	high-energy collision-induced dissociation
324 | 524482	13	91	K.[+229.16293]K[+229.16293]DLC[+57.02146]NFNEQLENGS[+1532.54991]EPGA.-	K.KDLCNFNEQLENGSEPGA.-	NTerm(TMT6plex / 229.1629); K1(TMT6plex / 229.1629); S14(OGlycan / 1532.5499)	HexNAc(3)Hex(3)Fuc(1)NeuAc(1)	1.2e-06	0.00017	0	0	0	0	1.2e-07	1.8e-05	5.94	282.1	166.4	31.6	4	1004.2	1003.95	1.81	1	4013.77	4012.76	Specific	14	>tr|E9PNW4|E9PNW4_HUMAN CD59 glycoprotein OS=Homo sapiens GN=CD59 PE=1 SV=1	5255	49.2072	controllerType=0 controllerNumber=1 scan=11906	C4(Carbamidomethyl / 57.0215)	QEHF3_351_LR.11906.11906.4	high-energy collision-induced dissociation
334 | 399115	13	92	K.[+229.16293]DLC[+57.02146]NFNEQLENGS[+1532.54991]EPG.A	K.DLCNFNEQLENGSEPG.A	NTerm(TMT6plex / 229.1629); S13(OGlycan / 1532.5499)	HexNAc(3)Hex(3)Fuc(1)NeuAc(1)	5e-06	0.00072	0	0	0	0	3.7e-07	5.6e-05	5.3	259.7	175.8	175.8	3	1195.49	1195.49	-4.33		3584.45	3584.47	CRagged	13	>tr|E9PNW4|E9PNW4_HUMAN CD59 glycoprotein OS=Homo sapiens GN=CD59 PE=1 SV=1	5255	53.2884	controllerType=0 controllerNumber=1 scan=12959	C3(Carbamidomethyl / 57.0215)	QEHF3_351_LR.12959.12959.3	high-energy collision-induced dissociation
153 | 632406	4	67	K.[+229.16293]S[+1241.45450]VVAPATDGGLNLTSTFLRKNQC[+57.02146]ETR.T	K.SVVAPATDGGLNLTSTFLRKNQCETR.T	NTerm(TMT6plex / 229.1629); S1(OGlycan / 1241.4545)	HexNAc(3)Hex(3)Fuc(1)	1.5e-06	0.00022	0	0	0	0	1.6e-07	2.5e-05	5.82	228.2	177	0.5	4	1077	1077.27	-16.51	-1	4304.98	4306.06	Specific	1	>sp|P41222|PTGDS_HUMAN Prostaglandin-H2 D-isomerase OS=Homo sapiens GN=PTGDS PE=1 SV=1	3645	72.6792	controllerType=0 controllerNumber=1 scan=17931	C23(Carbamidomethyl / 57.0215)	QEHF3_351_LR.17931.17931.4	high-energy collision-induced dissociation
326 | 333051	13	92	K.[+229.16293]DLC[+57.02146]NFNEQLENGS[+1095.39659]EPGA.-	K.DLCNFNEQLENGSEPGA.-	NTerm(TMT6plex / 229.1629); S13(OGlycan / 1095.3966)	HexNAc(3)Hex(3)	6.7e-09	9.7e-07	0	0	0	0	4.3e-10	6.3e-08	8.18	471.2	321.4	321.4	4	805.344	805.343	0.57		3218.35	3218.35	Specific	13	>tr|E9PNW4|E9PNW4_HUMAN CD59 glycoprotein OS=Homo sapiens GN=CD59 PE=1 SV=1	5255	52.2967	controllerType=0 controllerNumber=1 scan=12707	C3(Carbamidomethyl / 57.0215)	QEHF3_351_LR.12707.12707.4	high-energy collision-induced dissociation
170 | 715886	4	67	K.[+229.16293]S[+1515.53460]VVAPATDGGLNLTSTFLRKNQC[+57.02146]ETR.T	K.SVVAPATDGGLNLTSTFLRKNQCETR.T	NTerm(TMT6plex / 229.1629); S1(OGlycan / 1515.5346)	HexNAc(3)Hex(2)NeuAc(2)	5.4e-08	7.8e-06	0	0	0	0	5.5e-09	7.9e-07	7.27	317.6	274	4.1	4	1145.77	1145.79	-16.05		4580.07	4580.14	Specific	1	>sp|P41222|PTGDS_HUMAN Prostaglandin-H2 D-isomerase OS=Homo sapiens GN=PTGDS PE=1 SV=1	3645	76.0862	controllerType=0 controllerNumber=1 scan=18808	C23(Carbamidomethyl / 57.0215)	QEHF3_351_LR.18808.18808.4	high-energy collision-induced dissociation
171 | 715206	4	67	K.[+229.16293]S[+1515.53460]VVAPATDGGLNLTSTFLRKNQC[+57.02146]ETR.T	K.SVVAPATDGGLNLTSTFLRKNQCETR.T	NTerm(TMT6plex / 229.1629); S1(OGlycan / 1515.5346)	HexNAc(3)Hex(2)NeuAc(2)	9.3e-09	1.3e-06	0	0	0	0	5.5e-10	8.2e-08	8.03	316	270.3	4.1	4	1145.52	1145.79	-16.81	-1	4579.06	4580.14	Specific	1	>sp|P41222|PTGDS_HUMAN Prostaglandin-H2 D-isomerase OS=Homo sapiens GN=PTGDS PE=1 SV=1	3645	75.525	controllerType=0 controllerNumber=1 scan=18663	C23(Carbamidomethyl / 57.0215)	QEHF3_351_LR.18663.18663.4	high-energy collision-induced dissociation
172 | 714726	4	67	K.[+229.16293]S[+1515.53460]VVAPATDGGLNLTSTFLRKNQC[+57.02146]ETR.T	K.SVVAPATDGGLNLTSTFLRKNQCETR.T	NTerm(TMT6plex / 229.1629); S1(OGlycan / 1515.5346)	HexNAc(3)Hex(2)NeuAc(2)	2e-08	3e-06	0	0	0	0	1.6e-09	2.3e-07	7.69	255.8	212.2	4.1	4	1145.52	1145.79	-17.24	-1	4579.06	4580.14	Specific	1	>sp|P41222|PTGDS_HUMAN Prostaglandin-H2 D-isomerase OS=Homo sapiens GN=PTGDS PE=1 SV=1	3645	75.0005	controllerType=0 controllerNumber=1 scan=18528	C23(Carbamidomethyl / 57.0215)	QEHF3_351_LR.18528.18528.4	high-energy collision-induced dissociation
331 | 395242	13	92	K.[+229.16293]DLC[+57.02146]NFNEQLENGS[+1515.53460]EPG.A	K.DLCNFNEQLENGSEPG.A	NTerm(TMT6plex / 229.1629); S13(OGlycan / 1515.5346)	HexNAc(3)Hex(2)NeuAc(2)	8.3e-05	0.012	0	0.0032	0	0.0046	5.5e-06	0.0032	4.08	207.8	143.2	143.2	3	1189.8	1189.82	-19.17		3567.38	3567.45	CRagged	13	>tr|E9PNW4|E9PNW4_HUMAN CD59 glycoprotein OS=Homo sapiens GN=CD59 PE=1 SV=1	5255	50.2402	controllerType=0 controllerNumber=1 scan=12178	C3(Carbamidomethyl / 57.0215)	QEHF3_351_LR.12178.12178.3	high-energy collision-induced dissociation
151 | 632286	4	67	K.[+229.16293]S[+1224.43918]VVAPATDGGLNLTSTFLRKNQC[+57.02146]ETR.T	K.SVVAPATDGGLNLTSTFLRKNQCETR.T	NTerm(TMT6plex / 229.1629); S1(OGlycan / 1224.4392)	HexNAc(3)Hex(2)NeuAc(1)	1.4e-07	2e-05	0	0	0	0	1.5e-08	2.2e-06	6.86	296.6	176.5	0.5	4	1073	1073.02	-16.64		4288.97	4289.04	Specific	1	>sp|P41222|PTGDS_HUMAN Prostaglandin-H2 D-isomerase OS=Homo sapiens GN=PTGDS PE=1 SV=1	3645	72.6292	controllerType=0 controllerNumber=1 scan=17918	C23(Carbamidomethyl / 57.0215)	QEHF3_351_LR.17918.17918.4	high-energy collision-induced dissociation
152 | 632766	4	67	K.[+229.16293]S[+1224.43918]VVAPATDGGLNLTSTFLRKNQC[+57.02146]ETR.T	K.SVVAPATDGGLNLTSTFLRKNQCETR.T	NTerm(TMT6plex / 229.1629); S1(OGlycan / 1224.4392)	HexNAc(3)Hex(2)NeuAc(1)	2.8e-08	4.1e-06	0	0	0	0	2.2e-09	3.2e-07	7.55	277.7	146.5	0.5	4	1072.75	1073.02	-18.93	-1	4287.96	4289.04	Specific	1	>sp|P41222|PTGDS_HUMAN Prostaglandin-H2 D-isomerase OS=Homo sapiens GN=PTGDS PE=1 SV=1	3645	73.1687	controllerType=0 controllerNumber=1 scan=18057	C23(Carbamidomethyl / 57.0215)	QEHF3_351_LR.18057.18057.4	high-energy collision-induced dissociation
436 | 453510	22	92	K.[+229.16293]DLC[+57.02146]NFNEQLENDT[+1224.43918]FLK[+229.16293].A	K.DLCNFNEQLENDTFLK.A	NTerm(TMT6plex / 229.1629); T13(OGlycan / 1224.4392); K16(TMT6plex / 229.1629)	HexNAc(3)Hex(2)NeuAc(1)	4.1e-05	0.0059	0	0	0	0	3.3e-06	0.00048	4.39	305.4	191	191	4	921.407	921.423	-18.27		3682.6	3682.67	Specific	13	>tr|E9PR17|E9PR17_HUMAN CD59 glycoprotein OS=Homo sapiens GN=CD59 PE=1 SV=1	5104	48.8801	controllerType=0 controllerNumber=1 scan=11822	C3(Carbamidomethyl / 57.0215)	QEHF3_351_LR.11822.11822.4	high-energy collision-induced dissociation
305 | 848206	10	46	R.[+229.16293]C[+57.02146]LNWLDAQSGLAS[+1370.49709]APVSGAGNHSYC[+57.02146]RNPDEDPR.G	R.CLNWLDAQSGLASAPVSGAGNHSYCRNPDEDPR.G	NTerm(TMT6plex / 229.1629); S13(OGlycan / 1370.4971)	HexNAc(3)Hex(2)Fuc(1)NeuAc(1)	1e-06	0.00015	0	0	0	0	1e-07	1.5e-05	5.99	185.7	185.7	0	4	1304.05	1304.32	-16.76	-1	5213.18	5214.27	Specific	13	>sp|Q96FE7|P3IP1_HUMAN Phosphoinositide-3-kinase-interacting protein 1 OS=Homo sapiens GN=PIK3IP1 PE=1 SV=2	3306	65.4744	controllerType=0 controllerNumber=1 scan=16073	C1(Carbamidomethyl / 57.0215); C25(Carbamidomethyl / 57.0215)	QEHF3_351_LR.16073.16073.4	high-energy collision-induced dissociation
423 | 748886	20	33	K.[+229.16293]TGVC[+57.02146]PELQADQNC[+57.02146]T[+1370.49709]QEC[+57.02146]VSDSEC[+57.02146]ADNLK[+229.16293].C	K.TGVCPELQADQNCTQECVSDSECADNLK.C	NTerm(TMT6plex / 229.1629); T14(OGlycan / 1370.4971); K28(TMT6plex / 229.1629)	HexNAc(3)Hex(2)Fuc(1)NeuAc(1)	3.1e-05	0.0044	0	0	0	0	2.5e-06	0.00038	4.51	117.6	101.4	2.4	4	1264.78	1265.04	-9	-1	5056.09	5057.14	Specific	14	>sp|Q14508|WFDC2_HUMAN WAP four-disulfide core domain protein 2 OS=Homo sapiens GN=WFDC2 PE=1 SV=2	4668	46.4782	controllerType=0 controllerNumber=1 scan=11212	C4(Carbamidomethyl / 57.0215); C13(Carbamidomethyl / 57.0215); C17(Carbamidomethyl / 57.0215); C23(Carbamidomethyl / 57.0215)	QEHF3_351_LR.11212.11212.4	high-energy collision-induced dissociation
222 | 457230	5	92	K.[+229.16293]DLC[+57.02146]NFNEQLENGGT[+1079.40167]SLSEK[+229.16293].T	K.DLCNFNEQLENGGTSLSEK.T	NTerm(TMT6plex / 229.1629); T14(OGlycan / 1079.4017); K19(TMT6plex / 229.1629)	HexNAc(3)Hex(2)Fuc(1)	0.0073	0.51	0	0.06	0	0.086	0.00019	0.06	2.14	204.7	137.3	1.2	4	923.916	923.928	-12.5		3692.64	3692.69	Specific	14	>sp|P13987|CD59_HUMAN CD59 glycoprotein OS=Homo sapiens GN=CD59 PE=1 SV=1	736	50.605	controllerType=0 controllerNumber=1 scan=12274	C3(Carbamidomethyl / 57.0215)	QEHF3_351_LR.12274.12274.4	high-energy collision-induced dissociation
328 | 392439	13	92	K.[+229.16293]DLC[+57.02146]NFNEQLENGS[+1208.44427]EPGA.-	K.DLCNFNEQLENGSEPGA.-	NTerm(TMT6plex / 229.1629); S13(OGlycan / 1208.4443)	HexNAc(3)Hex(1)Fuc(1)NeuAc(1)	3e-06	0.00043	0	0	0	0	2.4e-07	3.5e-05	5.52	482.7	58.3	58.3	4	833.601	833.605	-5.63		3331.38	3331.4	Specific	13	>tr|E9PNW4|E9PNW4_HUMAN CD59 glycoprotein OS=Homo sapiens GN=CD59 PE=1 SV=1	5255	47.9096	controllerType=0 controllerNumber=1 scan=11576	C3(Carbamidomethyl / 57.0215)	QEHF3_351_LR.11576.11576.4	high-energy collision-induced dissociation
329 | 392759	13	92	K.[+229.16293]DLC[+57.02146]NFNEQLENGS[+1208.44427]EPGA.-	K.DLCNFNEQLENGSEPGA.-	NTerm(TMT6plex / 229.1629); S13(OGlycan / 1208.4443)	HexNAc(3)Hex(1)Fuc(1)NeuAc(1)	3.5e-07	5e-05	0	0	0	0	3.3e-08	5e-06	6.46	330.1	226.9	226.9	3	1111.12	1111.14	-12.79		3331.36	3331.4	Specific	13	>tr|E9PNW4|E9PNW4_HUMAN CD59 glycoprotein OS=Homo sapiens GN=CD59 PE=1 SV=1	5255	48.8054	controllerType=0 controllerNumber=1 scan=11803	C3(Carbamidomethyl / 57.0215)	QEHF3_351_LR.11803.11803.4	high-energy collision-induced dissociation
203 | 395202	5	92	K.[+229.16293]DLC[+57.02146]NFNEQLENGGT[+917.34885]SLSEK.T	K.DLCNFNEQLENGGTSLSEK.T	NTerm(TMT6plex / 229.1629); T14(OGlycan / 917.3489)	HexNAc(3)Hex(1)Fuc(1)	3.9e-07	5.6e-05	0	0	0	0	3.6e-08	5.5e-06	6.41	445.2	347.5	2.4	4	826.11	826.124	-16.61		3301.42	3301.47	Specific	14	>sp|P13987|CD59_HUMAN CD59 glycoprotein OS=Homo sapiens GN=CD59 PE=1 SV=1	736	50.2209	controllerType=0 controllerNumber=1 scan=12173	C3(Carbamidomethyl / 57.0215)	QEHF3_351_LR.12173.12173.4	high-energy collision-induced dissociation
204 | 398250	5	92	K.[+229.16293]DLC[+57.02146]NFNEQLENGGT[+917.34885]SLSEK.T	K.DLCNFNEQLENGGTSLSEK.T	NTerm(TMT6plex / 229.1629); T14(OGlycan / 917.3489)	HexNAc(3)Hex(1)Fuc(1)	3.1e-06	0.00045	0	0	0	0	2.5e-07	3.6e-05	5.51	368.2	251.1	2.4	4	826.111	826.124	-15.65		3301.42	3301.47	Specific	14	>sp|P13987|CD59_HUMAN CD59 glycoprotein OS=Homo sapiens GN=CD59 PE=1 SV=1	736	52.0803	controllerType=0 controllerNumber=1 scan=12652	C3(Carbamidomethyl / 57.0215)	QEHF3_351_LR.12652.12652.4	high-energy collision-induced dissociation
205 | 394962	5	92	K.[+229.16293]DLC[+57.02146]NFNEQLENGGT[+917.34885]SLSEK.T	K.DLCNFNEQLENGGTSLSEK.T	NTerm(TMT6plex / 229.1629); T14(OGlycan / 917.3489)	HexNAc(3)Hex(1)Fuc(1)	7.5e-05	0.011	0	0	0	0	4.8e-06	0.00065	4.12	251	133.7	2.4	3	1101.15	1101.16	-14.19		3301.43	3301.47	Specific	14	>sp|P13987|CD59_HUMAN CD59 glycoprotein OS=Homo sapiens GN=CD59 PE=1 SV=1	736	50.0925	controllerType=0 controllerNumber=1 scan=12139	C3(Carbamidomethyl / 57.0215)	QEHF3_351_LR.12139.12139.3	high-energy collision-induced dissociation
50 | 764846	2	143	R.[+229.16293]GDGWHC[+57.02146]EC[+57.02146]SPGS[+771.29094]C[+57.02146]GPGLDC[+57.02146]VPEGDALVC[+57.02146]ADPC[+57.02146]QAHR.T	R.GDGWHCECSPGSCGPGLDCVPEGDALVCADPCQAHR.T	NTerm(TMT6plex / 229.1629); S12(OGlycan / 771.2909)	HexNAc(3)Hex(1)	3.3e-15	4.7e-13	0	0	0	0	4.5e-16	6.8e-14	14.48	762.3	702.8	15.3	4	1246.53	1246.76	18.32	-1	4983.11	4984.03	Specific	12	>sp|P07911|UROM_HUMAN Uromodulin OS=Homo sapiens GN=UMOD PE=1 SV=1	4607	57.5857	controllerType=0 controllerNumber=1 scan=14056	C6(Carbamidomethyl / 57.0215); C8(Carbamidomethyl / 57.0215); C13(Carbamidomethyl / 57.0215); C19(Carbamidomethyl / 57.0215); C28(Carbamidomethyl / 57.0215); C32(Carbamidomethyl / 57.0215)	QEHF3_351_LR.14056.14056.3	high-energy collision-induced dissociation
202 | 331373	5	92	K.[+229.16293]DLC[+57.02146]NFNEQLENGGT[+771.29094]SLSEK.T	K.DLCNFNEQLENGGTSLSEK.T	NTerm(TMT6plex / 229.1629); T14(OGlycan / 771.2909)	HexNAc(3)Hex(1)	9.6e-07	0.00014	0	0	0	0	9.6e-08	1.5e-05	6.02	430.3	330.8	2.2	4	789.605	789.609	-5.92		3155.4	3155.41	Specific	14	>sp|P13987|CD59_HUMAN CD59 glycoprotein OS=Homo sapiens GN=CD59 PE=1 SV=1	736	49.8173	controllerType=0 controllerNumber=1 scan=12066	C3(Carbamidomethyl / 57.0215)	QEHF3_351_LR.12066.12066.4	high-energy collision-induced dissociation
198 | 332093	5	92	K.[+229.16293]DLC[+57.02146]NFNEQLENGGT[+755.29603]SLSEK.T	K.DLCNFNEQLENGGTSLSEK.T	NTerm(TMT6plex / 229.1629); T14(OGlycan / 755.296)	HexNAc(3)Fuc(1)	1.3e-06	0.00018	0	0	0	0	1.2e-07	1.9e-05	5.9	369.5	285.5	2.4	4	785.598	785.61	-15.89		3139.37	3139.42	Specific	14	>sp|P13987|CD59_HUMAN CD59 glycoprotein OS=Homo sapiens GN=CD59 PE=1 SV=1	736	50.4719	controllerType=0 controllerNumber=1 scan=12239	C3(Carbamidomethyl / 57.0215)	QEHF3_351_LR.12239.12239.4	high-energy collision-induced dissociation
199 | 332853	5	92	K.[+229.16293]DLC[+57.02146]NFNEQLENGGT[+755.29603]SLSEK.T	K.DLCNFNEQLENGGTSLSEK.T	NTerm(TMT6plex / 229.1629); T14(OGlycan / 755.296)	HexNAc(3)Fuc(1)	5.8e-06	0.00083	0	0	0	0	4.6e-07	6.7e-05	5.24	349.8	226.7	2.4	4	785.597	785.61	-16.51		3139.37	3139.42	Specific	14	>sp|P13987|CD59_HUMAN CD59 glycoprotein OS=Homo sapiens GN=CD59 PE=1 SV=1	736	51.928	controllerType=0 controllerNumber=1 scan=12613	C3(Carbamidomethyl / 57.0215)	QEHF3_351_LR.12613.12613.4	high-energy collision-induced dissociation
200 | 332053	5	92	K.[+229.16293]DLC[+57.02146]NFNEQLENGGT[+755.29603]SLSEK.T	K.DLCNFNEQLENGGTSLSEK.T	NTerm(TMT6plex / 229.1629); T14(OGlycan / 755.296)	HexNAc(3)Fuc(1)	2.6e-05	0.0037	0	0	0	0	2e-06	0.00031	4.59	301	225.1	2.4	3	1047.13	1047.14	-15.71		3139.37	3139.42	Specific	14	>sp|P13987|CD59_HUMAN CD59 glycoprotein OS=Homo sapiens GN=CD59 PE=1 SV=1	736	50.4696	controllerType=0 controllerNumber=1 scan=12238	C3(Carbamidomethyl / 57.0215)	QEHF3_351_LR.12238.12238.3	high-energy collision-induced dissociation
125 | 699207	3	716	K.[+229.16293]IEETTM[+15.99492]TTQT[+1038.37512]PAPIQAPSAILPLPGQSVER.L	K.IEETTMTTQTPAPIQAPSAILPLPGQSVER.L	NTerm(TMT6plex / 229.1629); M6(Oxidation / 15.9949); T10(OGlycan / 1038.3751)	HexNAc(2)Hex(3)Fuc(1)	3.6e-08	5.2e-06	0	0	0	0	3.5e-09	4.9e-07	7.45	250.5	217.1	2.4	4	1115.54	1115.8	-13.21	-1	4459.12	4460.18	Specific	10	>tr|B2RMS9|B2RMS9_HUMAN Inter-alpha (Globulin) inhibitor H4 (Plasma Kallikrein-sensitive glycoprotein) OS=Homo sapiens GN=ITIH4 PE=2 SV=1	4901	63.4882	controllerType=0 controllerNumber=1 scan=15563		QEHF3_351_LR.15563.15563.4	high-energy collision-induced dissociation
221 | 456470	5	92	K.[+229.16293]DLC[+57.02146]NFNEQLENGGT[+1038.37512]SLSEK[+229.16293].T	K.DLCNFNEQLENGGTSLSEK.T	NTerm(TMT6plex / 229.1629); T14(OGlycan / 1038.3751); K19(TMT6plex / 229.1629)	HexNAc(2)Hex(3)Fuc(1)	0.0073	0.51	0	0.06	0	0.085	0.00021	0.06	2.13	203.2	165.2	1.2	4	913.654	913.671	-18.14		3651.6	3651.66	Specific	14	>sp|P13987|CD59_HUMAN CD59 glycoprotein OS=Homo sapiens GN=CD59 PE=1 SV=1	736	50.1462	controllerType=0 controllerNumber=1 scan=12153	C3(Carbamidomethyl / 57.0215)	QEHF3_351_LR.12153.12153.4	high-energy collision-induced dissociation
127 | 699288	3	716	K.[+229.16293]IEETTM[+15.99492]TTQT[+1312.45523]PAPIQAPSAILPLPGQSVER.L	K.IEETTMTTQTPAPIQAPSAILPLPGQSVER.L	NTerm(TMT6plex / 229.1629); M6(Oxidation / 15.9949); T10(OGlycan / 1312.4552)	HexNAc(2)Hex(2)NeuAc(2)	2.5e-19	3.6e-17	0	0	0	0	8e-20	1.4e-17	18.6	963.8	885.9	0	4	1184.08	1184.32	8.28	-1	4733.3	4734.26	Specific	10	>tr|B2RMS9|B2RMS9_HUMAN Inter-alpha (Globulin) inhibitor H4 (Plasma Kallikrein-sensitive glycoprotein) OS=Homo sapiens GN=ITIH4 PE=2 SV=1	4901	63.5241	controllerType=0 controllerNumber=1 scan=15572		QEHF3_351_LR.15572.15572.4	high-energy collision-induced dissociation
157 | 636006	4	67	K.[+229.16293]S[+1312.45523]VVAPATDGGLNLTSTFLRKNQC[+57.02146]ETR.T	K.SVVAPATDGGLNLTSTFLRKNQCETR.T	NTerm(TMT6plex / 229.1629); S1(OGlycan / 1312.4552)	HexNAc(2)Hex(2)NeuAc(2)	1.3e-08	1.8e-06	0	0	0	0	8.9e-10	1.3e-07	7.89	403.1	286.4	1.7	4	1095	1095.02	-19.08		4376.98	4377.06	Specific	1	>sp|P41222|PTGDS_HUMAN Prostaglandin-H2 D-isomerase OS=Homo sapiens GN=PTGDS PE=1 SV=1	3645	75.8608	controllerType=0 controllerNumber=1 scan=18750	C23(Carbamidomethyl / 57.0215)	QEHF3_351_LR.18750.18750.4	high-energy collision-induced dissociation
158 | 635366	4	67	K.[+229.16293]S[+1312.45523]VVAPATDGGLNLTSTFLRKNQC[+57.02146]ETR.T	K.SVVAPATDGGLNLTSTFLRKNQCETR.T	NTerm(TMT6plex / 229.1629); S1(OGlycan / 1312.4552)	HexNAc(2)Hex(2)NeuAc(2)	1.6e-08	2.4e-06	0	0	0	0	1.2e-09	1.7e-07	7.79	365.4	308	1.7	4	1095	1095.02	-18.85		4376.98	4377.06	Specific	1	>sp|P41222|PTGDS_HUMAN Prostaglandin-H2 D-isomerase OS=Homo sapiens GN=PTGDS PE=1 SV=1	3645	75.3155	controllerType=0 controllerNumber=1 scan=18609	C23(Carbamidomethyl / 57.0215)	QEHF3_351_LR.18609.18609.4	high-energy collision-induced dissociation
159 | 635726	4	67	K.[+229.16293]S[+1312.45523]VVAPATDGGLNLTSTFLRKNQC[+57.02146]ETR.T	K.SVVAPATDGGLNLTSTFLRKNQCETR.T	NTerm(TMT6plex / 229.1629); S1(OGlycan / 1312.4552)	HexNAc(2)Hex(2)NeuAc(2)	2.1e-07	3.1e-05	0	0	0	0	2.3e-08	3.4e-06	6.67	333.1	241.6	1.7	3	1459.66	1459.69	-18.67		4376.98	4377.06	Specific	1	>sp|P41222|PTGDS_HUMAN Prostaglandin-H2 D-isomerase OS=Homo sapiens GN=PTGDS PE=1 SV=1	3645	75.6592	controllerType=0 controllerNumber=1 scan=18698	C23(Carbamidomethyl / 57.0215)	QEHF3_351_LR.18698.18698.3	high-energy collision-induced dissociation
160 | 635126	4	67	K.[+229.16293]SVVAPATDGGLNLTS[+1312.45523]TFLRKNQC[+57.02146]ETR.T	K.SVVAPATDGGLNLTSTFLRKNQCETR.T	NTerm(TMT6plex / 229.1629); S15(OGlycan / 1312.4552)	HexNAc(2)Hex(2)NeuAc(2)	1.3e-06	0.00019	0	0	0	0	1.3e-07	2e-05	5.89	263.6	145.4	0	3	1459.67	1459.69	-17.58		4376.98	4377.06	Specific	15	>sp|P41222|PTGDS_HUMAN Prostaglandin-H2 D-isomerase OS=Homo sapiens GN=PTGDS PE=1 SV=1	3645	75.1129	controllerType=0 controllerNumber=1 scan=18557	C23(Carbamidomethyl / 57.0215)	QEHF3_351_LR.18557.18557.3	high-energy collision-induced dissociation
253 | 335010	6	93	R.[+229.16293]DVSTPPT[+1312.45523]VLPDNFPR.Y	R.DVSTPPTVLPDNFPR.Y	NTerm(TMT6plex / 229.1629); T7(OGlycan / 1312.4552)	HexNAc(2)Hex(2)NeuAc(2)	2.1e-16	3e-14	0	0	0	0	5.5e-17	7.7e-15	15.68	934.3	713.9	3.1	3	1066.16	1066.16	5.26		3196.48	3196.46	Specific	7	>sp|P01344|IGF2_HUMAN Insulin-like growth factor II OS=Homo sapiens GN=IGF2 PE=1 SV=1	1957	56.7247	controllerType=0 controllerNumber=1 scan=13835		QEHF3_351_LR.13835.13835.3	high-energy collision-induced dissociation
254 | 335250	6	93	R.[+229.16293]DVSTPPT[+1312.45523]VLPDNFPR.Y	R.DVSTPPTVLPDNFPR.Y	NTerm(TMT6plex / 229.1629); T7(OGlycan / 1312.4552)	HexNAc(2)Hex(2)NeuAc(2)	2.1e-16	3e-14	0	0	0	0	6e-17	8.6e-15	15.68	920.7	710.4	10.7	3	1066.16	1066.16	4		3196.47	3196.46	Specific	7	>sp|P01344|IGF2_HUMAN Insulin-like growth factor II OS=Homo sapiens GN=IGF2 PE=1 SV=1	1957	57.3284	controllerType=0 controllerNumber=1 scan=13990		QEHF3_351_LR.13990.13990.3	high-energy collision-induced dissociation
255 | 335210	6	93	R.[+229.16293]DVSTPPT[+1312.45523]VLPDNFPR.Y	R.DVSTPPTVLPDNFPR.Y	NTerm(TMT6plex / 229.1629); T7(OGlycan / 1312.4552)	HexNAc(2)Hex(2)NeuAc(2)	6.5e-16	9.5e-14	0	0	0	0	1.2e-16	1.9e-14	15.18	898	747.1	10.9	4	799.874	799.871	3.67		3196.47	3196.46	Specific	7	>sp|P01344|IGF2_HUMAN Insulin-like growth factor II OS=Homo sapiens GN=IGF2 PE=1 SV=1	1957	57.1925	controllerType=0 controllerNumber=1 scan=13955		QEHF3_351_LR.13955.13955.4	high-energy collision-induced dissociation
256 | 334330	6	93	R.[+229.16293]DVSTPPT[+1312.45523]VLPDNFPR.Y	R.DVSTPPTVLPDNFPR.Y	NTerm(TMT6plex / 229.1629); T7(OGlycan / 1312.4552)	HexNAc(2)Hex(2)NeuAc(2)	6.5e-16	9.5e-14	0	0	0	0	8.9e-17	1.3e-14	15.18	865.1	721.9	3	4	799.875	799.871	5.58		3196.48	3196.46	Specific	7	>sp|P01344|IGF2_HUMAN Insulin-like growth factor II OS=Homo sapiens GN=IGF2 PE=1 SV=1	1957	55.2766	controllerType=0 controllerNumber=1 scan=13465		QEHF3_351_LR.13465.13465.4	high-energy collision-induced dissociation
257 | 334090	6	93	R.[+229.16293]DVSTPPT[+1312.45523]VLPDNFPR.Y	R.DVSTPPTVLPDNFPR.Y	NTerm(TMT6plex / 229.1629); T7(OGlycan / 1312.4552)	HexNAc(2)Hex(2)NeuAc(2)	8.9e-15	1.3e-12	0	0	0	0	1.1e-15	1.7e-13	14.05	855.8	654	2.9	3	1066.17	1066.16	8.24		3196.49	3196.46	Specific	7	>sp|P01344|IGF2_HUMAN Insulin-like growth factor II OS=Homo sapiens GN=IGF2 PE=1 SV=1	1957	54.7671	controllerType=0 controllerNumber=1 scan=13335		QEHF3_351_LR.13335.13335.3	high-energy collision-induced dissociation
258 | 335610	6	93	R.[+229.16293]DVSTPPT[+1312.45523]VLPDNFPR.Y	R.DVSTPPTVLPDNFPR.Y	NTerm(TMT6plex / 229.1629); T7(OGlycan / 1312.4552)	HexNAc(2)Hex(2)NeuAc(2)	6.5e-16	9.5e-14	0	0	0	0	1.4e-16	2.1e-14	15.18	853.2	689.8	1.6	4	799.875	799.871	4.59		3196.48	3196.46	Specific	7	>sp|P01344|IGF2_HUMAN Insulin-like growth factor II OS=Homo sapiens GN=IGF2 PE=1 SV=1	1957	57.7064	controllerType=0 controllerNumber=1 scan=14087		QEHF3_351_LR.14087.14087.4	high-energy collision-induced dissociation
259 | 334890	6	93	R.[+229.16293]DVSTPPT[+1312.45523]VLPDNFPR.Y	R.DVSTPPTVLPDNFPR.Y	NTerm(TMT6plex / 229.1629); T7(OGlycan / 1312.4552)	HexNAc(2)Hex(2)NeuAc(2)	6.5e-16	9.5e-14	0	0	0	0	1.1e-16	1.6e-14	15.18	850.2	719.1	3.1	4	799.875	799.871	4.89		3196.48	3196.46	Specific	7	>sp|P01344|IGF2_HUMAN Insulin-like growth factor II OS=Homo sapiens GN=IGF2 PE=1 SV=1	1957	56.6388	controllerType=0 controllerNumber=1 scan=13813		QEHF3_351_LR.13813.13813.4	high-energy collision-induced dissociation
260 | 334050	6	93	R.[+229.16293]DVSTPPT[+1312.45523]VLPDNFPR.Y	R.DVSTPPTVLPDNFPR.Y	NTerm(TMT6plex / 229.1629); T7(OGlycan / 1312.4552)	HexNAc(2)Hex(2)NeuAc(2)	6.5e-15	9.5e-13	0	0	0	0	6e-16	9.1e-14	14.18	803.9	618.3	4.5	4	799.875	799.871	4.82		3196.48	3196.46	Specific	7	>sp|P01344|IGF2_HUMAN Insulin-like growth factor II OS=Homo sapiens GN=IGF2 PE=1 SV=1	1957	54.5942	controllerType=0 controllerNumber=1 scan=13291		QEHF3_351_LR.13291.13291.4	high-energy collision-induced dissociation
311 | 212109	11	342	K.[+229.16293]AVAVTLQS[+1312.45523]H.-	K.AVAVTLQSH.-	NTerm(TMT6plex / 229.1629); S8(OGlycan / 1312.4552)	HexNAc(2)Hex(2)NeuAc(2)	7.1e-14	1e-11	0	0	0	0	7.3e-15	1e-12	13.15	802.1	512.7	13.7	3	823.051	823.048	3.59		2467.14	2467.13	Specific	8	>sp|Q9GZM5|YIPF3_HUMAN Protein YIPF3 OS=Homo sapiens GN=YIPF3 PE=1 SV=1	4710	39.087	controllerType=0 controllerNumber=1 scan=9321		QEHF3_351_LR.9321.9321.3	high-energy collision-induced dissociation
312 | 212189	11	342	K.[+229.16293]AVAVT[+1312.45523]LQSH.-	K.AVAVTLQSH.-	NTerm(TMT6plex / 229.1629); T5(OGlycan / 1312.4552)	HexNAc(2)Hex(2)NeuAc(2)	3.4e-08	5e-06	0	0	0	0	3.1e-09	4.6e-07	7.46	616.2	287.6	4.2	2	1234.08	1234.07	7.03		2467.15	2467.13	Specific	5	>sp|Q9GZM5|YIPF3_HUMAN Protein YIPF3 OS=Homo sapiens GN=YIPF3 PE=1 SV=1	4710	39.1777	controllerType=0 controllerNumber=1 scan=9344		QEHF3_351_LR.9344.9344.4	high-energy collision-induced dissociation
346 | 540042	14	32	R.[+229.16293]GLAAGT[+1312.45523]SNPDPPTVSTDQLLPLGGGR.D	R.GLAAGTSNPDPPTVSTDQLLPLGGGR.D	NTerm(TMT6plex / 229.1629); T6(OGlycan / 1312.4552)	HexNAc(2)Hex(2)NeuAc(2)	1.1e-13	1.6e-11	0	0	0	0	1.1e-14	1.7e-12	12.94	698.9	539.2	0.8	4	1008.73	1008.98	2.1	-1	4031.9	4032.9	Specific	6	>sp|Q99075|HBEGF_HUMAN Proheparin-binding EGF-like growth factor OS=Homo sapiens GN=HBEGF PE=1 SV=1	1828	60.0425	controllerType=0 controllerNumber=1 scan=14684		QEHF3_351_LR.14684.14684.4	high-energy collision-induced dissociation
348 | 632966	14	32	R.[+229.16293]GLAAGT[+1312.45523]SNPDPPTVSTDQLLPLGGGRDR.K	R.GLAAGTSNPDPPTVSTDQLLPLGGGRDR.K	NTerm(TMT6plex / 229.1629); T6(OGlycan / 1312.4552)	HexNAc(2)Hex(2)NeuAc(2)	2.3e-05	0.0034	0	0	0	0	1.6e-06	0.00025	4.63	203.8	151.4	0.8	4	1076.75	1076.76	-14.89		4303.96	4304.02	Specific	6	>sp|Q99075|HBEGF_HUMAN Proheparin-binding EGF-like growth factor OS=Homo sapiens GN=HBEGF PE=1 SV=1	1828	73.3285	controllerType=0 controllerNumber=1 scan=18098		QEHF3_351_LR.18098.18098.4	high-energy collision-induced dissociation
389 | 262502	16	45	K.[+229.16293]VAT[+1312.45523]TVISK[+229.16293].M	K.VATTVISK.M	NTerm(TMT6plex / 229.1629); T3(OGlycan / 1312.4552); K8(TMT6plex / 229.1629)	HexNAc(2)Hex(2)NeuAc(2)	4.8e-09	6.9e-07	0	0	0	0	2.8e-10	4.4e-08	8.32	633	324.9	2	3	863.769	863.765	5.53		2589.29	2589.28	Specific	3	>sp|P05155|IC1_HUMAN Plasma protease C1 inhibitor OS=Homo sapiens GN=SERPING1 PE=1 SV=2	1931	34.6157	controllerType=0 controllerNumber=1 scan=8182		QEHF3_351_LR.8182.8182.3	high-energy collision-induced dissociation
440 | 456510	22	92	K.[+229.16293]DLC[+57.02146]NFNEQLENDT[+1312.45523]FLKALK.D	K.DLCNFNEQLENDTFLKALK.D	NTerm(TMT6plex / 229.1629); T13(OGlycan / 1312.4552)	HexNAc(2)Hex(2)NeuAc(2)	8.3e-07	0.00012	0	0	0	0	7.9e-08	1.2e-05	6.08	297.9	247.7	247.7	4	964.179	964.191	-11.86		3853.7	3853.74	Specific	13	>tr|E9PR17|E9PR17_HUMAN CD59 glycoprotein OS=Homo sapiens GN=CD59 PE=1 SV=1	5104	50.1501	controllerType=0 controllerNumber=1 scan=12154	C3(Carbamidomethyl / 57.0215)	QEHF3_351_LR.12154.12154.4	high-energy collision-induced dissociation
446 | 679406	22	92	K.[+229.16293]DLC[+57.02146]NFNEQLENDT[+1312.45523]FLKALKDEK[+229.16293].L	K.DLCNFNEQLENDTFLKALKDEK.L	NTerm(TMT6plex / 229.1629); T13(OGlycan / 1312.4552); K22(TMT6plex / 229.1629)	HexNAc(2)Hex(2)NeuAc(2)	4.9e-05	0.007	0	0	0	0	3.6e-06	0.00054	4.31	237.6	194.5	9.2	4	1114.76	1114.52	-10.2	1	4456.03	4455.07	Specific	13	>tr|E9PR17|E9PR17_HUMAN CD59 glycoprotein OS=Homo sapiens GN=CD59 PE=1 SV=1	5104	50.701	controllerType=0 controllerNumber=1 scan=12299	C3(Carbamidomethyl / 57.0215)	QEHF3_351_LR.12299.12299.3	high-energy collision-induced dissociation
489 | 256822	36	84	R.[+229.16293]APEPGAAT[+1312.45523]QR.G	R.APEPGAATQR.G	NTerm(TMT6plex / 229.1629); T8(OGlycan / 1312.4552)	HexNAc(2)Hex(2)NeuAc(2)	2.1e-07	3.1e-05	0	0	0	0	2.2e-08	3.2e-06	6.68	563.2	263.2	263.2	3	847.051	847.046	6.08		2539.14	2539.12	Specific	8	>sp|Q9ULI3|HEG1_HUMAN Protein HEG homolog 1 OS=Homo sapiens GN=HEG1 PE=1 SV=3	1839	26.5953	controllerType=0 controllerNumber=1 scan=6111		QEHF3_351_LR.6111.6111.3	high-energy collision-induced dissociation
26 | 327458	1	265	K.VHT[+1021.35981]EC[+57.02146]C[+57.02146]HGDLLEC[+57.02146]ADDR.A	K.VHTECCHGDLLECADDR.A	T3(OGlycan / 1021.3598)	HexNAc(2)Hex(2)NeuAc(1)	0.00014	0.019	0	0.003	0	0.0044	8.5e-06	0.0032	3.87	328.3	154.5	154.5	4	777.813	777.805	10.2		3108.23	3108.2	Specific	3	>sp|P02768|ALBU_HUMAN Serum albumin OS=Homo sapiens GN=ALB PE=1 SV=2	284	43.0791	controllerType=0 controllerNumber=1 scan=10353	C5(Carbamidomethyl / 57.0215); C6(Carbamidomethyl / 57.0215); C13(Carbamidomethyl / 57.0215)	QEHF3_351_LR.10353.10353.3	high-energy collision-induced dissociation
122 | 700968	3	716	K.[+229.16293]IEETTMTTQT[+1021.35981]PAPIQAPSAILPLPGQSVER.L	K.IEETTMTTQTPAPIQAPSAILPLPGQSVER.L	NTerm(TMT6plex / 229.1629); T10(OGlycan / 1021.3598)	HexNAc(2)Hex(2)NeuAc(1)	1.6e-08	2.4e-06	0	0	0	0	1.3e-09	1.9e-07	7.78	340	340	0	4	1107.56	1107.55	5.89		4427.2	4427.17	Specific	10	>tr|B2RMS9|B2RMS9_HUMAN Inter-alpha (Globulin) inhibitor H4 (Plasma Kallikrein-sensitive glycoprotein) OS=Homo sapiens GN=ITIH4 PE=2 SV=1	4901	65.2843	controllerType=0 controllerNumber=1 scan=16024		QEHF3_351_LR.16024.16024.3	high-energy collision-induced dissociation
123 | 699527	3	716	K.[+229.16293]IEETTM[+15.99492]TTQT[+1021.35981]PAPIQAPSAILPLPGQSVER.L	K.IEETTMTTQTPAPIQAPSAILPLPGQSVER.L	NTerm(TMT6plex / 229.1629); M6(Oxidation / 15.9949); T10(OGlycan / 1021.3598)	HexNAc(2)Hex(2)NeuAc(1)	1.4e-16	2.1e-14	0	0	0	0	2.2e-17	3.2e-15	15.84	887.9	887.9	2.4	4	1111.56	1111.55	6.8		4443.2	4443.17	Specific	10	>tr|B2RMS9|B2RMS9_HUMAN Inter-alpha (Globulin) inhibitor H4 (Plasma Kallikrein-sensitive glycoprotein) OS=Homo sapiens GN=ITIH4 PE=2 SV=1	4901	63.6526	controllerType=0 controllerNumber=1 scan=15605		QEHF3_351_LR.15605.15605.4	high-energy collision-induced dissociation
124 | 698647	3	716	K.[+229.16293]IEETTM[+15.99492]TTQT[+1021.35981]PAPIQAPSAILPLPGQSVER.L	K.IEETTMTTQTPAPIQAPSAILPLPGQSVER.L	NTerm(TMT6plex / 229.1629); M6(Oxidation / 15.9949); T10(OGlycan / 1021.3598)	HexNAc(2)Hex(2)NeuAc(1)	3.4e-11	4.9e-09	0	0	0	0	3.8e-12	5.1e-10	10.47	598.2	598.2	2.4	4	1111.55	1111.55	5.48		4443.19	4443.17	Specific	10	>tr|B2RMS9|B2RMS9_HUMAN Inter-alpha (Globulin) inhibitor H4 (Plasma Kallikrein-sensitive glycoprotein) OS=Homo sapiens GN=ITIH4 PE=2 SV=1	4901	63.1237	controllerType=0 controllerNumber=1 scan=15470		QEHF3_351_LR.15470.15470.4	high-energy collision-induced dissociation
251 | 334570	6	93	R.[+229.16293]DVSTPPT[+1021.35981]VLPDNFPR.Y	R.DVSTPPTVLPDNFPR.Y	NTerm(TMT6plex / 229.1629); T7(OGlycan / 1021.3598)	HexNAc(2)Hex(2)NeuAc(1)	2.1e-18	3e-16	0	0	0	0	5.5e-19	9e-17	17.68	1018.4	804.7	14.4	3	969.132	969.127	4.85		2905.38	2905.37	Specific	7	>sp|P01344|IGF2_HUMAN Insulin-like growth factor II OS=Homo sapiens GN=IGF2 PE=1 SV=1	1957	55.9891	controllerType=0 controllerNumber=1 scan=13647		QEHF3_351_LR.13647.13647.3	high-energy collision-induced dissociation
252 | 334410	6	93	R.[+229.16293]DVSTPPT[+1021.35981]VLPDNFPR.Y	R.DVSTPPTVLPDNFPR.Y	NTerm(TMT6plex / 229.1629); T7(OGlycan / 1021.3598)	HexNAc(2)Hex(2)NeuAc(1)	2.1e-16	3e-14	0	0	0	0	4.3e-17	5.7e-15	15.68	910.3	722.7	5.2	3	969.132	969.127	5.48		2905.38	2905.37	Specific	7	>sp|P01344|IGF2_HUMAN Insulin-like growth factor II OS=Homo sapiens GN=IGF2 PE=1 SV=1	1957	55.4411	controllerType=0 controllerNumber=1 scan=13507		QEHF3_351_LR.13507.13507.3	high-energy collision-induced dissociation
387 | 209573	16	45	K.[+229.16293]VAT[+1021.35981]TVISK[+229.16293].M	K.VATTVISK.M	NTerm(TMT6plex / 229.1629); T3(OGlycan / 1021.3598); K8(TMT6plex / 229.1629)	HexNAc(2)Hex(2)NeuAc(1)	6.2e-06	0.0009	0	0	0	0	5.4e-07	8e-05	5.21	452.1	210.1	11	3	766.73	766.733	-3.97		2298.17	2298.18	Specific	3	>sp|P05155|IC1_HUMAN Plasma protease C1 inhibitor OS=Homo sapiens GN=SERPING1 PE=1 SV=2	1931	34.8087	controllerType=0 controllerNumber=1 scan=8233		QEHF3_351_LR.8233.8233.3	high-energy collision-induced dissociation
126 | 705087	3	716	K.[+229.16293]IEETTMTTQT[+1313.47563]PAPIQAPSAILPLPGQSVER.L	K.IEETTMTTQTPAPIQAPSAILPLPGQSVER.L	NTerm(TMT6plex / 229.1629); T10(OGlycan / 1313.4756)	HexNAc(2)Hex(2)Fuc(2)NeuAc(1)	1.1e-14	1.6e-12	0	0	0	0	1.3e-15	2e-13	13.94	747.2	696.1	2.4	4	1180.33	1180.58	0.63	-1	4718.29	4719.29	Specific	10	>tr|B2RMS9|B2RMS9_HUMAN Inter-alpha (Globulin) inhibitor H4 (Plasma Kallikrein-sensitive glycoprotein) OS=Homo sapiens GN=ITIH4 PE=2 SV=1	4901	67.5069	controllerType=0 controllerNumber=1 scan=16598		QEHF3_351_LR.16598.16598.4	high-energy collision-induced dissociation
128 | 702207	3	716	K.[+229.16293]IEETTM[+15.99492]TTQT[+1313.47563]PAPIQAPSAILPLPGQSVER.L	K.IEETTMTTQTPAPIQAPSAILPLPGQSVER.L	NTerm(TMT6plex / 229.1629); M6(Oxidation / 15.9949); T10(OGlycan / 1313.4756)	HexNAc(2)Hex(2)Fuc(2)NeuAc(1)	1.1e-22	1.6e-20	0	0	0	0	1.1e-22	1.6e-20	21.94	1123.7	1014.5	2.4	4	1184.33	1184.58	0.26	-1	4734.28	4735.28	Specific	10	>tr|B2RMS9|B2RMS9_HUMAN Inter-alpha (Globulin) inhibitor H4 (Plasma Kallikrein-sensitive glycoprotein) OS=Homo sapiens GN=ITIH4 PE=2 SV=1	4901	66.17	controllerType=0 controllerNumber=1 scan=16253		QEHF3_351_LR.16253.16253.4	high-energy collision-induced dissociation
129 | 700647	3	716	K.[+229.16293]IEETTM[+15.99492]TTQT[+1313.47563]PAPIQAPSAILPLPGQSVER.L	K.IEETTMTTQTPAPIQAPSAILPLPGQSVER.L	NTerm(TMT6plex / 229.1629); M6(Oxidation / 15.9949); T10(OGlycan / 1313.4756)	HexNAc(2)Hex(2)Fuc(2)NeuAc(1)	1.1e-18	1.6e-16	0	0	0	0	3.3e-19	5.5e-17	17.94	942.6	820.8	2.4	4	1184.33	1184.58	0.88	-1	4734.28	4735.28	Specific	10	>tr|B2RMS9|B2RMS9_HUMAN Inter-alpha (Globulin) inhibitor H4 (Plasma Kallikrein-sensitive glycoprotein) OS=Homo sapiens GN=ITIH4 PE=2 SV=1	4901	65.0917	controllerType=0 controllerNumber=1 scan=15975		QEHF3_351_LR.15975.15975.4	high-energy collision-induced dissociation
130 | 701207	3	716	K.[+229.16293]IEETTM[+15.99492]TTQT[+1313.47563]PAPIQAPSAILPLPGQSVER.L	K.IEETTMTTQTPAPIQAPSAILPLPGQSVER.L	NTerm(TMT6plex / 229.1629); M6(Oxidation / 15.9949); T10(OGlycan / 1313.4756)	HexNAc(2)Hex(2)Fuc(2)NeuAc(1)	5.9e-18	8.5e-16	0	0	0	0	1.6e-18	2.6e-16	17.23	886.7	800.3	2.4	4	1184.33	1184.58	4.9	-1	4734.3	4735.28	Specific	10	>tr|B2RMS9|B2RMS9_HUMAN Inter-alpha (Globulin) inhibitor H4 (Plasma Kallikrein-sensitive glycoprotein) OS=Homo sapiens GN=ITIH4 PE=2 SV=1	4901	65.6375	controllerType=0 controllerNumber=1 scan=16115		QEHF3_351_LR.16115.16115.4	high-energy collision-induced dissociation
131 | 704968	3	716	K.[+229.16293]IEETTM[+15.99492]TTQT[+1313.47563]PAPIQAPSAILPLPGQSVER.L	K.IEETTMTTQTPAPIQAPSAILPLPGQSVER.L	NTerm(TMT6plex / 229.1629); M6(Oxidation / 15.9949); T10(OGlycan / 1313.4756)	HexNAc(2)Hex(2)Fuc(2)NeuAc(1)	1.3e-09	1.9e-07	0	0	0	0	1e-10	1.6e-08	8.88	429.2	345.7	0	4	1184.33	1184.58	6.24	-1	4734.31	4735.28	Specific	10	>tr|B2RMS9|B2RMS9_HUMAN Inter-alpha (Globulin) inhibitor H4 (Plasma Kallikrein-sensitive glycoprotein) OS=Homo sapiens GN=ITIH4 PE=2 SV=1	4901	67.4646	controllerType=0 controllerNumber=1 scan=16587		QEHF3_351_LR.16587.16587.4	high-energy collision-induced dissociation
330 | 392399	13	92	K.[+229.16293]DLC[+57.02146]NFNEQLENGS[+1313.47563]EPGA.-	K.DLCNFNEQLENGSEPGA.-	NTerm(TMT6plex / 229.1629); S13(OGlycan / 1313.4756)	HexNAc(2)Hex(2)Fuc(2)NeuAc(1)	1.1e-08	1.6e-06	0	0	0	0	7.4e-10	1e-07	7.95	483.7	317.7	317.7	4	859.859	859.863	-4.92		3436.41	3436.43	Specific	13	>tr|E9PNW4|E9PNW4_HUMAN CD59 glycoprotein OS=Homo sapiens GN=CD59 PE=1 SV=1	5255	47.8668	controllerType=0 controllerNumber=1 scan=11565	C3(Carbamidomethyl / 57.0215)	QEHF3_351_LR.11565.11565.4	high-energy collision-induced dissociation
490 | 256862	36	84	R.[+229.16293]APEPGAAT[+1313.47563]QR.G	R.APEPGAATQR.G	NTerm(TMT6plex / 229.1629); T8(OGlycan / 1313.4756)	HexNAc(2)Hex(2)Fuc(2)NeuAc(1)	1.2e-07	1.7e-05	0	0	0	0	1.4e-08	2e-06	6.92	569.3	274.5	274.5	3	847.385	847.386	-1.26		2540.14	2540.14	Specific	8	>sp|Q9ULI3|HEG1_HUMAN Protein HEG homolog 1 OS=Homo sapiens GN=HEG1 PE=1 SV=3	1839	26.5953	controllerType=0 controllerNumber=1 scan=6111		QEHF3_351_LR.6111.6111.3	high-energy collision-induced dissociation
388 | 209613	16	45	K.[+229.16293]VAT[+1022.38021]TVISK[+229.16293].M	K.VATTVISK.M	NTerm(TMT6plex / 229.1629); T3(OGlycan / 1022.3802); K8(TMT6plex / 229.1629)	HexNAc(2)Hex(2)Fuc(2)	6.2e-06	0.00089	0	0	0	0	5.2e-07	7.7e-05	5.21	418.3	211.4	11	3	767.064	767.073	-12.07		2299.18	2299.2	Specific	3	>sp|P05155|IC1_HUMAN Plasma protease C1 inhibitor OS=Homo sapiens GN=SERPING1 PE=1 SV=2	1931	34.8087	controllerType=0 controllerNumber=1 scan=8233		QEHF3_351_LR.8233.8233.3	high-energy collision-induced dissociation
139 | 473807	4	67	K.[+229.16293]SVVAPATDGGLNLT[+1458.51313]STFLR.K	K.SVVAPATDGGLNLTSTFLR.K	NTerm(TMT6plex / 229.1629); T14(OGlycan / 1458.5131)	HexNAc(2)Hex(2)Fuc(1)NeuAc(2)	1.2e-13	1.7e-11	0	0	0	0	1.3e-14	2e-12	12.92	735.2	628.1	0	4	902.415	902.43	-17.26		3606.64	3606.7	Specific	14	>sp|P41222|PTGDS_HUMAN Prostaglandin-H2 D-isomerase OS=Homo sapiens GN=PTGDS PE=1 SV=1	3645	67.7823	controllerType=0 controllerNumber=1 scan=16669		QEHF3_351_LR.16669.16669.4	high-energy collision-induced dissociation
313 | 264028	11	342	K.[+229.16293]AVAVTLQS[+1458.51313]H.-	K.AVAVTLQSH.-	NTerm(TMT6plex / 229.1629); S8(OGlycan / 1458.5131)	HexNAc(2)Hex(2)Fuc(1)NeuAc(2)	7.1e-15	1e-12	0	0	0	0	7.5e-16	1.2e-13	14.15	862.2	525.7	23.1	3	871.739	871.734	5.98		2613.2	2613.19	Specific	8	>sp|Q9GZM5|YIPF3_HUMAN Protein YIPF3 OS=Homo sapiens GN=YIPF3 PE=1 SV=1	4710	38.5256	controllerType=0 controllerNumber=1 scan=9178		QEHF3_351_LR.9178.9178.3	high-energy collision-induced dissociation
475 | 322902	32	315	R.[+229.16293]SC[+57.02146]PAC[+57.02146]PGS[+1458.51313]NITIR.N	R.SCPACPGSNITIR.N	NTerm(TMT6plex / 229.1629); S8(OGlycan / 1458.5131)	HexNAc(2)Hex(2)Fuc(1)NeuAc(2)	1.9e-09	2.7e-07	0	0	0	0	1.5e-10	2.3e-08	8.72	591	389	17.5	3	1040.77	1040.79	-17.25		3120.29	3120.34	Specific	8	>sp|P05164|PERM_HUMAN Myeloperoxidase OS=Homo sapiens GN=MPO PE=1 SV=1	3449	38.4387	controllerType=0 controllerNumber=1 scan=9156	C2(Carbamidomethyl / 57.0215); C5(Carbamidomethyl / 57.0215)	QEHF3_351_LR.9156.9156.3	high-energy collision-induced dissociation
190 | 666486	5	40	K.[+229.16293]T[+1167.41772]AVNC[+57.02146]SSDFDAC[+57.02146]LITKAGLQVYNKC[+57.02146]WK.F	K.TAVNCSSDFDACLITKAGLQVYNKCWK.F	NTerm(TMT6plex / 229.1629); T1(OGlycan / 1167.4177)	HexNAc(2)Hex(2)Fuc(1)NeuAc(1)	0.007	0.5	0	0.06	0	0.086	0.00017	0.06	2.16	190.7	110	21	5	909.81	910.019	-9.41	-1	4545.02	4546.07	Specific	1	>sp|P13987|CD59_HUMAN CD59 glycoprotein OS=Homo sapiens GN=CD59 PE=1 SV=1	736	38.8318	controllerType=0 controllerNumber=1 scan=9256	C5(Carbamidomethyl / 57.0215); C12(Carbamidomethyl / 57.0215); C25(Carbamidomethyl / 57.0215)	QEHF3_351_LR.9256.9256.4	high-energy collision-induced dissociation
208 | 395522	5	92	K.[+229.16293]DLC[+57.02146]NFNEQLENGGTS[+876.32230]LSEK[+229.16293].T	K.DLCNFNEQLENGGTSLSEK.T	NTerm(TMT6plex / 229.1629); S15(OGlycan / 876.3223); K19(TMT6plex / 229.1629)	HexNAc(2)Hex(2)Fuc(1)	7.5e-06	0.0011	0	0	0	0	6.3e-07	9.4e-05	5.13	272	211.2	4.8	4	873.143	873.158	-16.86		3489.55	3489.61	Specific	15	>sp|P13987|CD59_HUMAN CD59 glycoprotein OS=Homo sapiens GN=CD59 PE=1 SV=1	736	50.4584	controllerType=0 controllerNumber=1 scan=12235	C3(Carbamidomethyl / 57.0215)	QEHF3_351_LR.12235.12235.4	high-energy collision-induced dissociation
484 | 541962	35	424	K.[+229.16293]C[+57.02146]GLVPVLAENYK[+229.16293]S[+730.26439]QQSSDPDPNC[+57.02146]VDR.P	K.CGLVPVLAENYKSQQSSDPDPNCVDR.P	NTerm(TMT6plex / 229.1629); K12(TMT6plex / 229.1629); S13(OGlycan / 730.2644)	HexNAc(2)Hex(2)	2.9e-05	0.0041	0	0	0	0	2.3e-06	0.00034	4.54	217.4	130	3.6	4	1034.74	1034.99	1.34	-1	4135.94	4136.94	Specific	13	>sp|P02788|TRFL_HUMAN Lactotransferrin OS=Homo sapiens GN=LTF PE=1 SV=6	4489	61.4592	controllerType=0 controllerNumber=1 scan=15045	C1(Carbamidomethyl / 57.0215); C23(Carbamidomethyl / 57.0215)	QEHF3_351_LR.15045.15045.4	high-energy collision-induced dissociation
327 | 392559	13	92	K.[+229.16293]DLC[+57.02146]NFNEQLENGS[+1150.40240]EPGA.-	K.DLCNFNEQLENGSEPGA.-	NTerm(TMT6plex / 229.1629); S13(OGlycan / 1150.4024)	HexNAc(2)Hex(1)NeuAc(2)	3.1e-08	4.5e-06	0	0	0	0	2.7e-09	4e-07	7.51	435.1	329.6	329.6	3	1091.79	1091.79	1.41		3273.36	3273.36	Specific	13	>tr|E9PNW4|E9PNW4_HUMAN CD59 glycoprotein OS=Homo sapiens GN=CD59 PE=1 SV=1	5255	48.2454	controllerType=0 controllerNumber=1 scan=11661	C3(Carbamidomethyl / 57.0215)	QEHF3_351_LR.11661.11661.3	high-energy collision-induced dissociation
59 | 454830	2	223	R.[+229.16293]C[+57.02146]NTAAPM[+15.99492]WLNGT[+860.32739]HPSSDEGIVSR.K	R.CNTAAPMWLNGTHPSSDEGIVSR.K	NTerm(TMT6plex / 229.1629); M7(Oxidation / 15.9949); T12(OGlycan / 860.3274)	HexNAc(2)Hex(1)Fuc(2)	6.4e-06	0.00093	0	0	0	0	5.6e-07	8.3e-05	5.19	252.8	163.2	2.4	3	1202.53	1202.54	-11.65		3605.58	3605.62	Specific	12	>sp|P07911|UROM_HUMAN Uromodulin OS=Homo sapiens GN=UMOD PE=1 SV=1	4607	49.4947	controllerType=0 controllerNumber=1 scan=11980	C1(Carbamidomethyl / 57.0215)	QEHF3_351_LR.11980.11980.3	high-energy collision-induced dissociation
471 | 458830	29	176	R.[+229.16293]RPDIQYPDAT[+406.15875]DEDITSHMESEELNGAYK.A	R.RPDIQYPDATDEDITSHMESEELNGAYK.A	NTerm(TMT6plex / 229.1629); T10(OGlycan / 406.1587)	HexNAc(2)	4.2e-07	6e-05	0	0	0	0	4.3e-08	6.5e-06	6.38	348	266.1	0.8	3	1287.23	1287.26	-19.96		3859.68	3859.75	Specific	10	>sp|P10451|OSTP_HUMAN Osteopontin OS=Homo sapiens GN=SPP1 PE=1 SV=1	3267	51.6292	controllerType=0 controllerNumber=1 scan=12537		QEHF3_351_LR.12537.12537.3	high-energy collision-induced dissociation
121 | 624368	3	716	K.[+229.16293]IEETTM[+15.99492]TTQTPAPIQAPS[+963.31794]AILPLPGQSVER.L	K.IEETTMTTQTPAPIQAPSAILPLPGQSVER.L	NTerm(TMT6plex / 229.1629); M6(Oxidation / 15.9949); S18(OGlycan / 963.3179)	HexNAc(1)Hex(1)NeuGc(1)NeuAc(1)	1.8e-14	2.6e-12	0	0	0	0	1.6e-15	2.6e-13	13.75	784.6	784.6	0	4	1097.05	1097.04	11.87		4385.18	4385.13	Specific	18	>tr|B2RMS9|B2RMS9_HUMAN Inter-alpha (Globulin) inhibitor H4 (Plasma Kallikrein-sensitive glycoprotein) OS=Homo sapiens GN=ITIH4 PE=2 SV=1	4901	66.1041	controllerType=0 controllerNumber=1 scan=16236		QEHF3_351_LR.16236.16236.4	high-energy collision-induced dissociation
303 | 206612	10	35	R.[+229.16293]EDQTS[+963.31794]PAPGLR.C	R.EDQTSPAPGLR.C	NTerm(TMT6plex / 229.1629); S5(OGlycan / 963.3179)	HexNAc(1)Hex(1)NeuGc(1)NeuAc(1)	9.7e-09	1.4e-06	0	0	0	0	6.1e-10	9.2e-08	8.01	628.4	280.2	0	3	788.369	788.357	15.41		2363.09	2363.06	Specific	5	>sp|Q96FE7|P3IP1_HUMAN Phosphoinositide-3-kinase-interacting protein 1 OS=Homo sapiens GN=PIK3IP1 PE=1 SV=2	3306	32.4942	controllerType=0 controllerNumber=1 scan=7631		QEHF3_351_LR.7631.7631.3	high-energy collision-induced dissociation
310 | 215246	11	342	K.[+229.16293]AVAVTLQS[+963.31794]H.-	K.AVAVTLQSH.-	NTerm(TMT6plex / 229.1629); S8(OGlycan / 963.3179)	HexNAc(1)Hex(1)NeuGc(1)NeuAc(1)	3.1e-06	0.00045	0	0	0	0	2.6e-07	3.8e-05	5.51	431.8	247.2	56.8	3	706.672	706.668	4.61		2118	2117.99	Specific	8	>sp|Q9GZM5|YIPF3_HUMAN Protein YIPF3 OS=Homo sapiens GN=YIPF3 PE=1 SV=1	4710	42.4988	controllerType=0 controllerNumber=1 scan=10201		QEHF3_351_LR.10201.10201.3	high-energy collision-induced dissociation
485 | 617006	35	424	K.[+229.16293]C[+57.02146]GLVPVLAENYKS[+963.31794]QQSSDPDPNC[+57.02146]VDR.P	K.CGLVPVLAENYKSQQSSDPDPNCVDR.P	NTerm(TMT6plex / 229.1629); S13(OGlycan / 963.3179)	HexNAc(1)Hex(1)NeuGc(1)NeuAc(1)	4.7e-07	6.8e-05	0	0	0	0	4.8e-08	7.1e-06	6.33	235.8	150.3	5.2	3	1380.63	1380.95	10.34	-1	4139.87	4140.83	Specific	13	>sp|P02788|TRFL_HUMAN Lactotransferrin OS=Homo sapiens GN=LTF PE=1 SV=6	4489	61.5145	controllerType=0 controllerNumber=1 scan=15059	C1(Carbamidomethyl / 57.0215); C23(Carbamidomethyl / 57.0215)	QEHF3_351_LR.15059.15059.3	high-energy collision-induced dissociation
486 | 616846	35	424	K.[+229.16293]C[+57.02146]GLVPVLAENYKS[+963.31794]QQSSDPDPNC[+57.02146]VDR.P	K.CGLVPVLAENYKSQQSSDPDPNCVDR.P	NTerm(TMT6plex / 229.1629); S13(OGlycan / 963.3179)	HexNAc(1)Hex(1)NeuGc(1)NeuAc(1)	0.00027	0.037	0	0.012	0	0	1.6e-05	0.012	3.57	171.8	99.4	5.2	4	1035.72	1035.96	10.41	-1	4139.87	4140.83	Specific	13	>sp|P02788|TRFL_HUMAN Lactotransferrin OS=Homo sapiens GN=LTF PE=1 SV=6	4489	61.4592	controllerType=0 controllerNumber=1 scan=15045	C1(Carbamidomethyl / 57.0215); C23(Carbamidomethyl / 57.0215)	QEHF3_351_LR.15045.15045.4	high-energy collision-induced dissociation
220 | 456350	5	92	K.[+229.16293]DLC[+57.02146]NFNEQLENGGT[+1238.41845]SLSEK.T	K.DLCNFNEQLENGGTSLSEK.T	NTerm(TMT6plex / 229.1629); T14(OGlycan / 1238.4184)	HexNAc(1)Hex(1)NeuAc(3)	5.7e-07	8.3e-05	0	0	0	0	5.4e-08	8.1e-06	6.24	234.1	176.9	1.2	4	906.374	906.391	-19.1		3622.47	3622.54	Specific	14	>sp|P13987|CD59_HUMAN CD59 glycoprotein OS=Homo sapiens GN=CD59 PE=1 SV=1	736	50.1274	controllerType=0 controllerNumber=1 scan=12148	C3(Carbamidomethyl / 57.0215)	QEHF3_351_LR.12148.12148.4	high-energy collision-induced dissociation
350 | 617206	14	32	R.[+229.16293]GLAAGT[+1238.41845]SNPDPPTVSTDQLLPLGGGRDRK.V	R.GLAAGTSNPDPPTVSTDQLLPLGGGRDRK.V	NTerm(TMT6plex / 229.1629); T6(OGlycan / 1238.4184)	HexNAc(1)Hex(1)NeuAc(3)	3.7e-07	5.4e-05	0	0	0	0	3.5e-08	5.2e-06	6.43	285.3	212.6	0.8	4	1090.27	1090.28	-2.85		4358.07	4358.08	Specific	6	>sp|Q99075|HBEGF_HUMAN Proheparin-binding EGF-like growth factor OS=Homo sapiens GN=HBEGF PE=1 SV=1	1828	61.5572	controllerType=0 controllerNumber=1 scan=15070		QEHF3_351_LR.15070.15070.4	high-energy collision-induced dissociation
438 | 456830	22	92	K.[+229.16293]DLC[+57.02146]NFNEQLENDT[+1238.41845]FLKALK.D	K.DLCNFNEQLENDTFLKALK.D	NTerm(TMT6plex / 229.1629); T13(OGlycan / 1238.4184)	HexNAc(1)Hex(1)NeuAc(3)	2.2e-06	0.00032	0	0	0	0	1.9e-07	3e-05	5.65	370.7	292.7	292.7	4	945.685	945.682	3.32		3779.72	3779.7	Specific	13	>tr|E9PR17|E9PR17_HUMAN CD59 glycoprotein OS=Homo sapiens GN=CD59 PE=1 SV=1	5104	50.3855	controllerType=0 controllerNumber=1 scan=12216	C3(Carbamidomethyl / 57.0215)	QEHF3_351_LR.12216.12216.4	high-energy collision-induced dissociation
120 | 624248	3	716	K.[+229.16293]IEETTM[+15.99492]TTQTPAPIQAPS[+947.32303]AILPLPGQSVER.L	K.IEETTMTTQTPAPIQAPSAILPLPGQSVER.L	NTerm(TMT6plex / 229.1629); M6(Oxidation / 15.9949); S18(OGlycan / 947.323)	HexNAc(1)Hex(1)NeuAc(2)	3.4e-12	4.9e-10	0	0	0	0	2.5e-13	3.2e-11	11.47	644	599.6	0	4	1093.04	1093.04	4.94		4369.15	4369.13	Specific	18	>tr|B2RMS9|B2RMS9_HUMAN Inter-alpha (Globulin) inhibitor H4 (Plasma Kallikrein-sensitive glycoprotein) OS=Homo sapiens GN=ITIH4 PE=2 SV=1	4901	66.0502	controllerType=0 controllerNumber=1 scan=16222		QEHF3_351_LR.16222.16222.4	high-energy collision-induced dissociation
246 | 335090	6	93	R.[+229.16293]DVSTPPT[+947.32303]VLPDNFPR.Y	R.DVSTPPTVLPDNFPR.Y	NTerm(TMT6plex / 229.1629); T7(OGlycan / 947.323)	HexNAc(1)Hex(1)NeuAc(2)	4.1e-18	5.9e-16	0	0	0	0	1.2e-18	1.9e-16	17.39	1002.9	795.5	16.5	3	944.451	944.448	3.13		2831.34	2831.33	Specific	7	>sp|P01344|IGF2_HUMAN Insulin-like growth factor II OS=Homo sapiens GN=IGF2 PE=1 SV=1	1957	56.8889	controllerType=0 controllerNumber=1 scan=13877		QEHF3_351_LR.13877.13877.3	high-energy collision-induced dissociation
247 | 334690	6	93	R.[+229.16293]DVSTPPT[+947.32303]VLPDNFPR.Y	R.DVSTPPTVLPDNFPR.Y	NTerm(TMT6plex / 229.1629); T7(OGlycan / 947.323)	HexNAc(1)Hex(1)NeuAc(2)	2.1e-17	3e-15	0	0	0	0	3.8e-18	6e-16	16.68	979.3	794.9	23.8	3	944.453	944.448	4.94		2831.34	2831.33	Specific	7	>sp|P01344|IGF2_HUMAN Insulin-like growth factor II OS=Homo sapiens GN=IGF2 PE=1 SV=1	1957	56.3524	controllerType=0 controllerNumber=1 scan=13740		QEHF3_351_LR.13740.13740.3	high-energy collision-induced dissociation
248 | 335890	6	93	R.[+229.16293]DVST[+947.32303]PPTVLPDNFPR.Y	R.DVSTPPTVLPDNFPR.Y	NTerm(TMT6plex / 229.1629); T4(OGlycan / 947.323)	HexNAc(1)Hex(1)NeuAc(2)	2.1e-16	3e-14	0	0	0	0	6.6e-17	9.5e-15	15.68	910.7	736.2	4.7	3	944.453	944.448	5.27		2831.34	2831.33	Specific	4	>sp|P01344|IGF2_HUMAN Insulin-like growth factor II OS=Homo sapiens GN=IGF2 PE=1 SV=1	1957	57.96	controllerType=0 controllerNumber=1 scan=14152		QEHF3_351_LR.14152.14152.3	high-energy collision-induced dissociation
249 | 334770	6	93	R.[+229.16293]DVSTPPT[+947.32303]VLPDNFPR.Y	R.DVSTPPTVLPDNFPR.Y	NTerm(TMT6plex / 229.1629); T7(OGlycan / 947.323)	HexNAc(1)Hex(1)NeuAc(2)	6.5e-17	9.5e-15	0	0	0	0	1.6e-17	2.3e-15	16.18	910.4	744.3	15	4	708.591	708.588	4.36		2831.34	2831.33	Specific	7	>sp|P01344|IGF2_HUMAN Insulin-like growth factor II OS=Homo sapiens GN=IGF2 PE=1 SV=1	1957	56.5131	controllerType=0 controllerNumber=1 scan=13781		QEHF3_351_LR.13781.13781.4	high-energy collision-induced dissociation
250 | 335370	6	93	R.[+229.16293]DVSTPPT[+947.32303]VLPDNFPR.Y	R.DVSTPPTVLPDNFPR.Y	NTerm(TMT6plex / 229.1629); T7(OGlycan / 947.323)	HexNAc(1)Hex(1)NeuAc(2)	2.1e-15	3e-13	0	0	0	0	2.9e-16	4.2e-14	14.68	868.1	727.7	15.2	3	944.454	944.448	6.11		2831.35	2831.33	Specific	7	>sp|P01344|IGF2_HUMAN Insulin-like growth factor II OS=Homo sapiens GN=IGF2 PE=1 SV=1	1957	57.4143	controllerType=0 controllerNumber=1 scan=14012		QEHF3_351_LR.14012.14012.3	high-energy collision-induced dissociation
296 | 304850	9	334	R.NHGVDDDGDDDGDDGGT[+947.32303]DGPR.H	R.NHGVDDDGDDDGDDGGTDGPR.H	T17(OGlycan / 947.323)	HexNAc(1)Hex(1)NeuAc(2)	4.3e-12	6.2e-10	0	0	0	0	3e-13	4e-11	11.37	680.8	576	576	3	1016.71	1016.7	6.44		3048.1	3048.08	Specific	17	>sp|Q14515|SPRL1_HUMAN SPARC-like protein 1 OS=Homo sapiens GN=SPARCL1 PE=1 SV=2	4129	21.1049	controllerType=0 controllerNumber=1 scan=4705		QEHF3_351_LR.4705.4705.3	high-energy collision-induced dissociation
302 | 206692	10	35	R.[+229.16293]EDQT[+947.32303]SPAPGLR.C	R.EDQTSPAPGLR.C	NTerm(TMT6plex / 229.1629); T4(OGlycan / 947.323)	HexNAc(1)Hex(1)NeuAc(2)	6.5e-12	9.4e-10	0	0	0	0	4.9e-13	6.3e-11	11.19	767.4	356.3	0	3	783.03	783.025	6.75		2347.08	2347.06	Specific	4	>sp|Q96FE7|P3IP1_HUMAN Phosphoinositide-3-kinase-interacting protein 1 OS=Homo sapiens GN=PIK3IP1 PE=1 SV=2	3306	32.517	controllerType=0 controllerNumber=1 scan=7637		QEHF3_351_LR.7637.7637.3	high-energy collision-induced dissociation
308 | 212669	11	342	K.[+229.16293]AVAVTLQS[+947.32303]H.-	K.AVAVTLQSH.-	NTerm(TMT6plex / 229.1629); S8(OGlycan / 947.323)	HexNAc(1)Hex(1)NeuAc(2)	7.1e-15	1e-12	0	0	0	0	8.9e-16	1.4e-13	14.15	878.2	554.6	31.2	2	1051.51	1051.5	5.98		2102.01	2102	Specific	8	>sp|Q9GZM5|YIPF3_HUMAN Protein YIPF3 OS=Homo sapiens GN=YIPF3 PE=1 SV=1	4710	39.695	controllerType=0 controllerNumber=1 scan=9476		QEHF3_351_LR.9476.9476.2	high-energy collision-induced dissociation
309 | 212910	11	342	K.[+229.16293]AVAVTLQS[+947.32303]H.-	K.AVAVTLQSH.-	NTerm(TMT6plex / 229.1629); S8(OGlycan / 947.323)	HexNAc(1)Hex(1)NeuAc(2)	7.1e-14	1e-11	0	0	0	0	9.5e-15	1.4e-12	13.15	819.3	574.9	40.3	3	701.341	701.337	5.13		2102.01	2102	Specific	8	>sp|Q9GZM5|YIPF3_HUMAN Protein YIPF3 OS=Homo sapiens GN=YIPF3 PE=1 SV=1	4710	40.0705	controllerType=0 controllerNumber=1 scan=9572		QEHF3_351_LR.9572.9572.3	high-energy collision-induced dissociation
323 | 386519	12	506	K.[+229.16293]SQIQTPNPNQDQWS[+947.32303]GQNAK[+229.16293].G	K.SQIQTPNPNQDQWSGQNAK.G	NTerm(TMT6plex / 229.1629); S14(OGlycan / 947.323); K19(TMT6plex / 229.1629)	HexNAc(1)Hex(1)NeuAc(2)	1.3e-19	1.9e-17	0	0	0	0	3.8e-20	6.6e-18	18.88	1013.4	895.4	2.4	4	887.422	887.418	5.01		3546.67	3546.65	Specific	14	>sp|Q02383|SEMG2_HUMAN Semenogelin-2 OS=Homo sapiens GN=SEMG2 PE=1 SV=1	3967	42.1815	controllerType=0 controllerNumber=1 scan=10118		QEHF3_351_LR.10118.10118.4	high-energy collision-induced dissociation
345 | 469887	14	32	R.[+229.16293]GLAAGTSNPDPPTVST[+947.32303]DQLLPLGGGR.D	R.GLAAGTSNPDPPTVSTDQLLPLGGGR.D	NTerm(TMT6plex / 229.1629); T16(OGlycan / 947.323)	HexNAc(1)Hex(1)NeuAc(2)	3.4e-18	4.9e-16	0	0	0	0	8.6e-19	1.4e-16	17.47	944.2	876.2	0	4	917.702	917.697	6.22		3667.79	3667.76	Specific	16	>sp|Q99075|HBEGF_HUMAN Proheparin-binding EGF-like growth factor OS=Homo sapiens GN=HBEGF PE=1 SV=1	1828	62.4046	controllerType=0 controllerNumber=1 scan=15287		QEHF3_351_LR.15287.15287.4	high-energy collision-induced dissociation
393 | 403081	17	28	R.[+229.16293]AYDGLSLPEDIET[+947.32303]VTASQM[+15.99492]R.W	R.AYDGLSLPEDIETVTASQMR.W	NTerm(TMT6plex / 229.1629); T13(OGlycan / 947.323); M19(Oxidation / 15.9949)	HexNAc(1)Hex(1)NeuAc(2)	1.3e-15	1.9e-13	0	0	0	0	1.9e-16	2.7e-14	14.88	815.1	714.8	4.8	4	847.893	847.888	6.14		3388.55	3388.53	Specific	13	>sp|P98160|PGBM_HUMAN Basement membrane-specific heparan sulfate proteoglycan core protein OS=Homo sapiens GN=HSPG2 PE=1 SV=4	3459	61.1407	controllerType=0 controllerNumber=1 scan=14964		QEHF3_351_LR.14964.14964.4	high-energy collision-induced dissociation
404 | 252334	18	610	K.[+229.16293]AVADT[+947.32303]RDQADGSR.A	K.AVADTRDQADGSR.A	NTerm(TMT6plex / 229.1629); T5(OGlycan / 947.323)	HexNAc(1)Hex(1)NeuAc(2)	1e-05	0.0014	0	0	0	0	8.7e-07	0.00013	5	253.8	150.2	10.4	3	846.719	846.714	5.94		2538.14	2538.13	Specific	5	>sp|P01833|PIGR_HUMAN Polymeric immunoglobulin receptor OS=Homo sapiens GN=PIGR PE=1 SV=4	3490	22.2536	controllerType=0 controllerNumber=1 scan=4998		QEHF3_351_LR.4998.4998.3	high-energy collision-induced dissociation
407 | 363119	18	616	R.[+229.16293]DQADGSRASVDSGSS[+947.32303]EEQGGSSR.A	R.DQADGSRASVDSGSSEEQGGSSR.A	NTerm(TMT6plex / 229.1629); S15(OGlycan / 947.323)	HexNAc(1)Hex(1)NeuAc(2)	2.4e-08	3.5e-06	0	0	0	0	1.7e-09	2.5e-07	7.61	521	359.7	0	4	862.121	862.116	6.41		3445.46	3445.44	Specific	15	>sp|P01833|PIGR_HUMAN Polymeric immunoglobulin receptor OS=Homo sapiens GN=PIGR PE=1 SV=4	3490	23.9906	controllerType=0 controllerNumber=1 scan=5443		QEHF3_351_LR.5443.5443.4	high-energy collision-induced dissociation
408 | 363239	18	616	R.[+229.16293]DQADGSRASVDSGSS[+947.32303]EEQGGSSR.A	R.DQADGSRASVDSGSSEEQGGSSR.A	NTerm(TMT6plex / 229.1629); S15(OGlycan / 947.323)	HexNAc(1)Hex(1)NeuAc(2)	1e-07	1.5e-05	0	0	0	0	1.2e-08	1.7e-06	6.98	501.9	344.2	0	3	1149.16	1149.15	9.24		3445.47	3445.44	Specific	15	>sp|P01833|PIGR_HUMAN Polymeric immunoglobulin receptor OS=Homo sapiens GN=PIGR PE=1 SV=4	3490	24.0419	controllerType=0 controllerNumber=1 scan=5456		QEHF3_351_LR.5456.5456.3	high-energy collision-induced dissociation
459 | 375559	25	519	K.[+229.16293]GQGEQGSTGGTNISST[+947.32303]SEPK[+229.16293]EE.-	K.GQGEQGSTGGTNISSTSEPKEE.-	NTerm(TMT6plex / 229.1629); T16(OGlycan / 947.323); K20(TMT6plex / 229.1629)	HexNAc(1)Hex(1)NeuAc(2)	8e-13	1.2e-10	0	0	0	0	8.4e-14	1.3e-11	12.1	696.6	591.4	0	4	897.162	897.157	5.4		3585.63	3585.61	Specific	16	>sp|Q16610|ECM1_HUMAN Extracellular matrix protein 1 OS=Homo sapiens GN=ECM1 PE=1 SV=2	1207	32.7859	controllerType=0 controllerNumber=1 scan=7707		QEHF3_351_LR.7707.7707.4	high-energy collision-induced dissociation
465 | 203795	27	31	K.[+229.16293]AGQPPT[+947.32303]AAAAAQPR.R	K.AGQPPTAAAAAQPR.R	NTerm(TMT6plex / 229.1629); T6(OGlycan / 947.323)	HexNAc(1)Hex(1)NeuAc(2)	2.1e-11	3e-09	0	0	0	0	1.6e-12	2.5e-10	10.68	686.8	461.9	461.9	3	828.399	828.396	4.68		2483.18	2483.17	Specific	6	>sp|Q9UNA0|ATS5_HUMAN A disintegrin and metalloproteinase with thrombospondin motifs 5 OS=Homo sapiens GN=ADAMTS5 PE=1 SV=2	436	29.923	controllerType=0 controllerNumber=1 scan=6967		QEHF3_351_LR.6967.6967.3	high-energy collision-induced dissociation
469 | 262542	28	3021	R.[+229.16293]GQDS[+947.32303]TIAASEQQVAAR.I	R.GQDSTIAASEQQVAAR.I	NTerm(TMT6plex / 229.1629); S4(OGlycan / 947.323)	HexNAc(1)Hex(1)NeuAc(2)	2.1e-11	3e-09	0	0	0	0	2.2e-12	3.4e-10	10.68	696.3	508.8	4.9	3	936.77	936.766	4.41		2808.3	2808.28	Specific	4	>sp|P13611|CSPG2_HUMAN Versican core protein OS=Homo sapiens GN=VCAN PE=1 SV=3	1052	34.649	controllerType=0 controllerNumber=1 scan=8191		QEHF3_351_LR.8191.8191.3	high-energy collision-induced dissociation
474 | 209853	31	2	M.[+229.16293]PLT[+947.32303]PEPPSGR.V	M.PLTPEPPSGR.V	NTerm(TMT6plex / 229.1629); T3(OGlycan / 947.323)	HexNAc(1)Hex(1)NeuAc(2)	1.5e-09	2.2e-07	0	0	0	0	1.2e-10	1.9e-08	8.81	615	362.7	6	3	743.023	743.019	4.19		2227.05	2227.04	NRagged	3	>sp|Q6UWD8|CP054_HUMAN Transmembrane protein C16orf54 OS=Homo sapiens GN=C16orf54 PE=1 SV=1	990	34.9789	controllerType=0 controllerNumber=1 scan=8277		QEHF3_351_LR.8277.8277.3	high-energy collision-induced dissociation
494 | 271681	39	175	K.[+229.16293]AQDGGPVGT[+947.32303]ELFR.V	K.AQDGGPVGTELFR.V	NTerm(TMT6plex / 229.1629); T9(OGlycan / 947.323)	HexNAc(1)Hex(1)NeuAc(2)	3.9e-07	5.6e-05	0	0	0	0	3.8e-08	5.7e-06	6.41	515.7	250.6	250.6	3	841.727	841.723	4.16		2523.17	2523.16	Specific	9	>sp|P78423|X3CL1_HUMAN Fractalkine OS=Homo sapiens GN=CX3CL1 PE=1 SV=1	4698	50.7478	controllerType=0 controllerNumber=1 scan=12311		QEHF3_351_LR.12311.12311.3	high-energy collision-induced dissociation
504 | 202711	44	51	R.[+229.16293]DTYAAT[+947.32303]PR.A	R.DTYAATPR.A	NTerm(TMT6plex / 229.1629); T6(OGlycan / 947.323)	HexNAc(1)Hex(1)NeuAc(2)	5.7e-06	0.00083	0	0	0	0	4.4e-07	6.4e-05	5.24	467	139.7	6.1	3	690.981	690.977	4.99		2070.93	2070.92	Specific	6	>sp|P02724|GLPA_HUMAN Glycophorin-A OS=Homo sapiens GN=GYPA PE=1 SV=2	1626	28.8987	controllerType=0 controllerNumber=1 scan=6703		QEHF3_351_LR.6703.6703.3	high-energy collision-induced dissociation
508 | 315536	47	119	K.[+229.16293]ESK[+229.16293]PQAGT[+947.32303]ARPQDVNR.R	K.ESKPQAGTARPQDVNR.R	NTerm(TMT6plex / 229.1629); K3(TMT6plex / 229.1629); T8(OGlycan / 947.323)	HexNAc(1)Hex(1)NeuAc(2)	2.4e-05	0.0035	0	0	0	0	1.6e-06	0.00026	4.62	278.9	177	3.6	4	790.646	790.641	6.75		3159.56	3159.54	Specific	8	>sp|P24592|IBP6_HUMAN Insulin-like growth factor-binding protein 6 OS=Homo sapiens GN=IGFBP6 PE=1 SV=1	1928	28.6566	controllerType=0 controllerNumber=1 scan=6641		QEHF3_351_LR.6641.6641.4	high-energy collision-induced dissociation
525 | 171112	53	959	K.[+229.16293]VLGPKDS[+947.32303]K.I	K.VLGPKDSK.I	NTerm(TMT6plex / 229.1629); S7(OGlycan / 947.323)	HexNAc(1)Hex(1)NeuAc(2)	0.0025	0.0031	0	0	0	0	5.3e-05	0.00023	2.6	419.6	136.5	136.5	2	1010.5	1010.49	4.05		2019.99	2019.98	Specific	7	>sp|Q7RTY7|OVCH1_HUMAN Ovochymase-1 OS=Homo sapiens GN=OVCH1 PE=2 SV=2	3272	76.1245	controllerType=0 controllerNumber=1 scan=18818		QEHF3_351_LR.18818.18818.2	high-energy collision-induced dissociation
57 | 601246	2	213	R.MAETC[+57.02146]VPVLRC[+57.02146]NT[+656.22761]AAPMWLNGTHPSSDEGIVSR.K	R.MAETCVPVLRCNTAAPMWLNGTHPSSDEGIVSR.K	T13(OGlycan / 656.2276)	HexNAc(1)Hex(1)NeuAc(1)	0.00016	0.022	0	0.006	0	0.0088	9.7e-06	0.0061	3.8	262.2	124.8	3.6	5	863.387	863.393	-6.39		4312.91	4312.94	Specific	13	>sp|P07911|UROM_HUMAN Uromodulin OS=Homo sapiens GN=UMOD PE=1 SV=1	4607	49.9166	controllerType=0 controllerNumber=1 scan=12092	C5(Carbamidomethyl / 57.0215); C11(Carbamidomethyl / 57.0215)	QEHF3_351_LR.12092.12092.3	high-energy collision-induced dissociation
119 | 546364	3	716	K.[+229.16293]IEETTM[+15.99492]TTQT[+656.22761]PAPIQAPSAILPLPGQSVER.L	K.IEETTMTTQTPAPIQAPSAILPLPGQSVER.L	NTerm(TMT6plex / 229.1629); M6(Oxidation / 15.9949); T10(OGlycan / 656.2276)	HexNAc(1)Hex(1)NeuAc(1)	3.4e-14	4.9e-12	0	0	0	0	4.3e-15	5.3e-13	13.47	714.2	714.2	0	4	1020.27	1020.26	4.8		4078.06	4078.04	Specific	10	>tr|B2RMS9|B2RMS9_HUMAN Inter-alpha (Globulin) inhibitor H4 (Plasma Kallikrein-sensitive glycoprotein) OS=Homo sapiens GN=ITIH4 PE=2 SV=1	4901	64.7063	controllerType=0 controllerNumber=1 scan=15876		QEHF3_351_LR.15876.15876.4	high-energy collision-induced dissociation
241 | 274045	6	93	R.[+229.16293]DVSTPPT[+656.22761]VLPDNFPR.Y	R.DVSTPPTVLPDNFPR.Y	NTerm(TMT6plex / 229.1629); T7(OGlycan / 656.2276)	HexNAc(1)Hex(1)NeuAc(1)	2.1e-17	3e-15	0	0	0	0	5e-18	7.9e-16	16.68	998.5	776.6	23	3	847.42	847.416	4.73		2540.25	2540.23	Specific	7	>sp|P01344|IGF2_HUMAN Insulin-like growth factor II OS=Homo sapiens GN=IGF2 PE=1 SV=1	1957	56.4937	controllerType=0 controllerNumber=1 scan=13776		QEHF3_351_LR.13776.13776.3	high-energy collision-induced dissociation
242 | 274441	6	93	R.[+229.16293]DVSTPPT[+656.22761]VLPDNFPR.Y	R.DVSTPPTVLPDNFPR.Y	NTerm(TMT6plex / 229.1629); T7(OGlycan / 656.2276)	HexNAc(1)Hex(1)NeuAc(1)	2.1e-17	3e-15	0	0	0	0	6.1e-18	9.5e-16	16.68	968.3	746.7	23	3	847.419	847.416	3.5		2540.24	2540.23	Specific	7	>sp|P01344|IGF2_HUMAN Insulin-like growth factor II OS=Homo sapiens GN=IGF2 PE=1 SV=1	1957	57.0218	controllerType=0 controllerNumber=1 scan=13911		QEHF3_351_LR.13911.13911.3	high-energy collision-induced dissociation
243 | 273722	6	93	R.[+229.16293]DVSTPPT[+656.22761]VLPDNFPR.Y	R.DVSTPPTVLPDNFPR.Y	NTerm(TMT6plex / 229.1629); T7(OGlycan / 656.2276)	HexNAc(1)Hex(1)NeuAc(1)	2.1e-16	3e-14	0	0	0	0	4.9e-17	6.8e-15	15.68	908	738	12.8	3	847.421	847.416	5.52		2540.25	2540.23	Specific	7	>sp|P01344|IGF2_HUMAN Insulin-like growth factor II OS=Homo sapiens GN=IGF2 PE=1 SV=1	1957	55.8478	controllerType=0 controllerNumber=1 scan=13611		QEHF3_351_LR.13611.13611.3	high-energy collision-induced dissociation
244 | 274215	6	93	R.[+229.16293]DVSTPPT[+656.22761]VLPDNFPR.Y	R.DVSTPPTVLPDNFPR.Y	NTerm(TMT6plex / 229.1629); T7(OGlycan / 656.2276)	HexNAc(1)Hex(1)NeuAc(1)	2.7e-08	4e-06	0	0	0	0	2e-09	3e-07	7.56	524	399.6	2.4	3	847.42	847.416	4.44		2540.25	2540.23	Specific	7	>sp|P01344|IGF2_HUMAN Insulin-like growth factor II OS=Homo sapiens GN=IGF2 PE=1 SV=1	1957	56.6852	controllerType=0 controllerNumber=1 scan=13825		QEHF3_351_LR.13825.13825.3	high-energy collision-induced dissociation
245 | 274821	6	93	R.[+229.16293]DVSTPPT[+656.22761]VLPDNFPR.Y	R.DVSTPPTVLPDNFPR.Y	NTerm(TMT6plex / 229.1629); T7(OGlycan / 656.2276)	HexNAc(1)Hex(1)NeuAc(1)	2.1e-06	0.0003	0	0	0	0	1.8e-07	2.8e-05	5.68	365.7	222.1	2.4	3	847.42	847.416	4.15		2540.24	2540.23	Specific	7	>sp|P01344|IGF2_HUMAN Insulin-like growth factor II OS=Homo sapiens GN=IGF2 PE=1 SV=1	1957	57.3246	controllerType=0 controllerNumber=1 scan=13989		QEHF3_351_LR.13989.13989.3	high-energy collision-induced dissociation
294 | 250392	9	334	R.NHGVDDDGDDDGDDGGT[+656.22761]DGPR.H	R.NHGVDDDGDDDGDDGGTDGPR.H	T17(OGlycan / 656.2276)	HexNAc(1)Hex(1)NeuAc(1)	1.7e-07	2.5e-05	0	0	0	0	1.8e-08	2.7e-06	6.76	419.7	321.9	321.9	3	919.671	919.668	3.21		2757	2756.99	Specific	17	>sp|Q14515|SPRL1_HUMAN SPARC-like protein 1 OS=Homo sapiens GN=SPARCL1 PE=1 SV=2	4129	19.5226	controllerType=0 controllerNumber=1 scan=4301		QEHF3_351_LR.4301.4301.3	high-energy collision-induced dissociation
295 | 251272	9	334	R.NHGVDDDGDDDGDDGGT[+656.22761]DGPR.H	R.NHGVDDDGDDDGDDGGTDGPR.H	T17(OGlycan / 656.2276)	HexNAc(1)Hex(1)NeuAc(1)	0.0011	0.14	0	0.026	0	0	3.8e-05	0.026	2.94	210.2	120.8	120.8	3	919.671	919.668	3.87		2757	2756.99	Specific	17	>sp|Q14515|SPRL1_HUMAN SPARC-like protein 1 OS=Homo sapiens GN=SPARCL1 PE=1 SV=2	4129	20.7289	controllerType=0 controllerNumber=1 scan=4609		QEHF3_351_LR.4609.4609.3	high-energy collision-induced dissociation
300 | 205398	10	35	R.[+229.16293]EDQTS[+656.22761]PAPGLR.C	R.EDQTSPAPGLR.C	NTerm(TMT6plex / 229.1629); S5(OGlycan / 656.2276)	HexNAc(1)Hex(1)NeuAc(1)	1.4e-10	2.1e-08	0	0	0	0	1e-11	1.4e-09	9.85	686.3	331.5	7.6	3	685.997	685.993	5.66		2055.98	2055.97	Specific	5	>sp|Q96FE7|P3IP1_HUMAN Phosphoinositide-3-kinase-interacting protein 1 OS=Homo sapiens GN=PIK3IP1 PE=1 SV=2	3306	31.5713	controllerType=0 controllerNumber=1 scan=7392		QEHF3_351_LR.7392.7392.3	high-energy collision-induced dissociation
301 | 204715	10	35	R.[+229.16293]EDQT[+656.22761]SPAPGLR.C	R.EDQTSPAPGLR.C	NTerm(TMT6plex / 229.1629); T4(OGlycan / 656.2276)	HexNAc(1)Hex(1)NeuAc(1)	4.1e-07	6e-05	0	0	0	0	4.1e-08	6.2e-06	6.39	513.8	221.4	0	3	685.996	685.993	4.42		2055.97	2055.97	Specific	4	>sp|Q96FE7|P3IP1_HUMAN Phosphoinositide-3-kinase-interacting protein 1 OS=Homo sapiens GN=PIK3IP1 PE=1 SV=2	3306	30.9054	controllerType=0 controllerNumber=1 scan=7220		QEHF3_351_LR.7220.7220.3	high-energy collision-induced dissociation
306 | 155970	11	342	K.[+229.16293]AVAVTLQS[+656.22761]H.-	K.AVAVTLQSH.-	NTerm(TMT6plex / 229.1629); S8(OGlycan / 656.2276)	HexNAc(1)Hex(1)NeuAc(1)	3e-13	4.4e-11	0	0	0	0	3e-14	4.6e-12	12.52	819.6	563.4	37.7	2	905.962	905.954	8.49		1810.92	1810.9	Specific	8	>sp|Q9GZM5|YIPF3_HUMAN Protein YIPF3 OS=Homo sapiens GN=YIPF3 PE=1 SV=1	4710	40.0355	controllerType=0 controllerNumber=1 scan=9563		QEHF3_351_LR.9563.9563.2	high-energy collision-induced dissociation
307 | 156010	11	342	K.[+229.16293]AVAVTLQS[+656.22761]H.-	K.AVAVTLQSH.-	NTerm(TMT6plex / 229.1629); S8(OGlycan / 656.2276)	HexNAc(1)Hex(1)NeuAc(1)	7.1e-14	1e-11	0	0	0	0	8.4e-15	1.2e-12	13.15	806.4	593.6	56.9	3	604.309	604.305	5.82		1810.91	1810.9	Specific	8	>sp|Q9GZM5|YIPF3_HUMAN Protein YIPF3 OS=Homo sapiens GN=YIPF3 PE=1 SV=1	4710	40.0394	controllerType=0 controllerNumber=1 scan=9564		QEHF3_351_LR.9564.9564.3	high-energy collision-induced dissociation
322 | 325298	12	506	K.[+229.16293]SQIQTPNPNQDQWS[+656.22761]GQNAK[+229.16293].G	K.SQIQTPNPNQDQWSGQNAK.G	NTerm(TMT6plex / 229.1629); S14(OGlycan / 656.2276); K19(TMT6plex / 229.1629)	HexNAc(1)Hex(1)NeuAc(1)	1.3e-13	1.9e-11	0	0	0	0	1.7e-14	2.5e-12	12.88	712.9	547.8	4.8	4	814.647	814.644	4		3255.57	3255.55	Specific	14	>sp|Q02383|SEMG2_HUMAN Semenogelin-2 OS=Homo sapiens GN=SEMG2 PE=1 SV=1	3967	40.6172	controllerType=0 controllerNumber=1 scan=9712		QEHF3_351_LR.9712.9712.4	high-energy collision-induced dissociation
385 | 159490	16	45	K.[+229.16293]VAT[+656.22761]TVISK[+229.16293].M	K.VATTVISK.M	NTerm(TMT6plex / 229.1629); T3(OGlycan / 656.2276); K8(TMT6plex / 229.1629)	HexNAc(1)Hex(1)NeuAc(1)	7.1e-10	1e-07	0	0	0	0	4e-11	5.7e-09	9.15	604.7	392.6	2	3	645.025	645.022	4.44		1933.06	1933.05	Specific	3	>sp|P05155|IC1_HUMAN Plasma protease C1 inhibitor OS=Homo sapiens GN=SERPING1 PE=1 SV=2	1931	42.6249	controllerType=0 controllerNumber=1 scan=10234		QEHF3_351_LR.10234.10234.3	high-energy collision-induced dissociation
503 | 215367	43	564	R.[+229.16293]EPPPRT[+656.22761]LPATDLQ.-	R.EPPPRTLPATDLQ.-	NTerm(TMT6plex / 229.1629); T6(OGlycan / 656.2276)	HexNAc(1)Hex(1)NeuAc(1)	4.2e-06	0.00061	0	0	0	0	3.1e-07	4.6e-05	5.37	316.7	155.6	6.6	3	774.058	774.055	3.86		2320.16	2320.15	Specific	6	>sp|Q96PD5|PGRP2_HUMAN N-acetylmuramoyl-L-alanine amidase OS=Homo sapiens GN=PGLYRP2 PE=1 SV=1	3471	42.5829	controllerType=0 controllerNumber=1 scan=10223		QEHF3_351_LR.10223.10223.3	high-energy collision-induced dissociation
137 | 342777	4	67	K.[+229.16293]SVVAPAT[+802.28552]DGGLNLTSTFLRK.N	K.SVVAPATDGGLNLTSTFLRK.N	NTerm(TMT6plex / 229.1629); T7(OGlycan / 802.2855)	HexNAc(1)Hex(1)Fuc(1)NeuAc(1)	1.1e-06	0.00016	0	0	0	0	1.1e-07	1.7e-05	5.96	328.5	245.4	0.7	3	1026.86	1026.86	-5.13		3078.55	3078.57	Specific	7	>sp|P41222|PTGDS_HUMAN Prostaglandin-H2 D-isomerase OS=Homo sapiens GN=PTGDS PE=1 SV=1	3645	72.587	controllerType=0 controllerNumber=1 scan=17907		QEHF3_351_LR.17907.17907.4	high-energy collision-induced dissociation
299 | 143712	10	35	R.[+229.16293]EDQTS[+365.13220]PAPGLR.C	R.EDQTSPAPGLR.C	NTerm(TMT6plex / 229.1629); S5(OGlycan / 365.1322)	HexNAc(1)Hex(1)	1.5e-10	2.2e-08	0	0	0	0	1.1e-11	1.6e-09	9.81	694.9	356.9	0	3	588.964	588.962	4.48		1764.88	1764.87	Specific	5	>sp|Q96FE7|P3IP1_HUMAN Phosphoinositide-3-kinase-interacting protein 1 OS=Homo sapiens GN=PIK3IP1 PE=1 SV=2	3306	28.968	controllerType=0 controllerNumber=1 scan=6721		QEHF3_351_LR.6721.6721.3	high-energy collision-induced dissociation
