# Supplementary material for: Distinct urinary glycoprotein signatures in prostate cancer patients
Source: Oncotarget. 2018 Sep 4;9(69):33077–97. doi: 10.18632/oncotarget.26005 (PMC6145689; doi:10.18632/oncotarget.26005)
Supplement: Supplementary file 7 [file oncotarget-09-33077-s007.xlsx]

## Sheet: Sheet1
Supplementary Table 6: Intact O-glycopeptides identified by LC-MS/MS followed by Byonic database search using HILIC SPE enrichment
PID	Protein rank	Position	Sequence	SequenceOriginalDebug	Mods_x000D_ (variable)	Glycans	PEP_x000D_ 2D	PEP 1D	FDR_x000D_ 2D	FDR_x000D_ 1D	FDR uniq._x000D_ 2D	FDR uniq._x000D_ 1D	q-value_x000D_ 2D	q-value 1D	|Log Prob|	Score	Delta_x000D_ Score	Delta Mod._x000D_ Score	z	Obs. m/z	Calc._x000D_ m/z	ppm_x000D_ err.	Off-By-X	Obs._x000D_ MH	Calc._x000D_ MH	Cleavage	Glycans_x000D_ Pos.	Protein_x000D_ Name	Prot._x000D_ Id	Scan_x000D_ time (min)	Scan #	Mods_x000D_ (fixed)	Comment	Fragment_x000D_ type
304 | 350604	6	616	R.[+229.16293]DQADGS[+1168.43812]RASVDSGSSEEQGGSSR.A	R.DQADGSRASVDSGSSEEQGGSSR.A	NTerm(TMT6plex / 229.1629); S6(OGlycan / 1168.4381)	HexNAc(2)Hex(2)Fuc(3)	9.7e-08	0.00012	0	0	0	0	2e-08	2.5e-05	7.01	447.6	283.6	1.2	3	1222.87	1222.86	6.65		3666.58	3666.56	Specific	6	>sp|P01833|PIGR_HUMAN Polymeric immunoglobulin receptor OS=Homo sapiens GN=PIGR PE=1 SV=4	3490	27.2585	controllerType=0 controllerNumber=1 scan=5875		QEHF3_00528_LR.5875.5875.3	high-energy collision-induced dissociation
308 | 213159	6	623	R.[+229.16293]AS[+714.26948]VDSGSSEEQGGSSR.A	R.ASVDSGSSEEQGGSSR.A	NTerm(TMT6plex / 229.1629); S2(OGlycan / 714.2695)	HexNAc(2)Hex(1)Fuc(1)	2.1e-06	0.0026	0	0	0	0	2.9e-07	0.00036	5.68	301	211.8	5.2	3	828.371	828.366	5.54		2483.1	2483.08	Specific	2	>sp|P01833|PIGR_HUMAN Polymeric immunoglobulin receptor OS=Homo sapiens GN=PIGR PE=1 SV=4	3490	28.392	controllerType=0 controllerNumber=1 scan=6163		QEHF3_00528_LR.6163.6163.3	high-energy collision-induced dissociation
309 | 160018	6	623	R.[+229.16293]AS[+511.19010]VDSGSSEEQGGSSR.A	R.ASVDSGSSEEQGGSSR.A	NTerm(TMT6plex / 229.1629); S2(OGlycan / 511.1901)	HexNAc(1)Hex(1)Fuc(1)	2.5e-07	0.00031	0	0	0	0	4.4e-08	5.4e-05	6.6	518.9	365.3	4.8	3	760.678	760.673	5.72		2280.02	2280	Specific	2	>sp|P01833|PIGR_HUMAN Polymeric immunoglobulin receptor OS=Homo sapiens GN=PIGR PE=1 SV=4	3490	28.6516	controllerType=0 controllerNumber=1 scan=6229		QEHF3_00528_LR.6229.6229.3	high-energy collision-induced dissociation
306 | 291993	6	616	R.[+229.16293]DQADGSRASVDS[+656.22761]GSSEEQGGSSR.A	R.DQADGSRASVDSGSSEEQGGSSR.A	NTerm(TMT6plex / 229.1629); S12(OGlycan / 656.2276)	HexNAc(1)Hex(1)NeuAc(1)	4e-07	0.0005	0	0	0	0	7.9e-08	9.8e-05	6.39	310.4	202.2	1.2	3	1052.13	1052.12	9.34		3154.38	3154.35	Specific	12	>sp|P01833|PIGR_HUMAN Polymeric immunoglobulin receptor OS=Homo sapiens GN=PIGR PE=1 SV=4	3490	30.899	controllerType=0 controllerNumber=1 scan=6801		QEHF3_00528_LR.6801.6801.3	high-energy collision-induced dissociation
506 | 218053	33	4357	K.[+229.16293]QSGDVT[+876.32230]C[+57.02146]NC[+57.02146]TDGR.V	K.QSGDVTCNCTDGR.V	NTerm(TMT6plex / 229.1629); T6(OGlycan / 876.3223)	HexNAc(2)Hex(2)Fuc(1)	1.5e-06	0.0018	0	0	0	0	2.6e-07	0.00031	5.83	438.7	199.3	12.1	3	859.029	859.025	5.23		2575.07	2575.06	Specific	6	>sp|Q07954|LRP1_HUMAN Prolow-density lipoprotein receptor-related protein 1 OS=Homo sapiens GN=LRP1 PE=1 SV=2	2393	30.9028	controllerType=0 controllerNumber=1 scan=6802	C7(Carbamidomethyl / 57.0215); C9(Carbamidomethyl / 57.0215)	QEHF3_00528_LR.6802.6802.3	high-energy collision-induced dissociation
301 | 505633	6	610	K.[+229.16293]AVADTRDQADGSRAS[+1167.41772]VDSGSSEEQGGSSR.A	K.AVADTRDQADGSRASVDSGSSEEQGGSSR.A	NTerm(TMT6plex / 229.1629); S15(OGlycan / 1167.4177)	HexNAc(2)Hex(2)Fuc(1)NeuAc(1)	3.4e-06	0.0042	0	0	0	0	4.9e-07	0.00061	5.47	311.4	208.4	0	4	1070.73	1070.47	11.52	1	4279.91	4278.85	Specific	15	>sp|P01833|PIGR_HUMAN Polymeric immunoglobulin receptor OS=Homo sapiens GN=PIGR PE=1 SV=4	3490	32.1678	controllerType=0 controllerNumber=1 scan=7124		QEHF3_00528_LR.7124.7124.4	high-energy collision-induced dissociation
497 | 221276	32	171	R.[+229.16293]QTPEYQNES[+1038.37512]SR.N	R.QTPEYQNESSR.N	NTerm(TMT6plex / 229.1629); S9(OGlycan / 1038.3751)	HexNAc(2)Hex(3)Fuc(1)	1.1e-06	0.0014	0	0	0	0	1.7e-07	0.00021	5.96	467.2	279.2	1.2	3	869.386	869.382	5.56		2606.14	2606.13	Specific	9	>sp|P11117|PPAL_HUMAN Lysosomal acid phosphatase OS=Homo sapiens GN=ACP2 PE=1 SV=3	3569	33.2731	controllerType=0 controllerNumber=1 scan=7406		QEHF3_00528_LR.7406.7406.3	high-energy collision-induced dissociation
352 | 299473	8	334	R.[+229.16293]NHGVDDDGDDDGDDGGT[+947.32303]DGPR.H	R.NHGVDDDGDDDGDDGGTDGPR.H	NTerm(TMT6plex / 229.1629); T17(OGlycan / 947.323)	HexNAc(1)Hex(1)NeuAc(2)	4e-09	5e-06	0	0	0	0	5.4e-10	6.7e-07	8.4	578.3	488	488	3	1093.09	1093.09	4.86		3277.26	3277.25	Specific	17	>sp|Q14515|SPRL1_HUMAN SPARC-like protein 1 OS=Homo sapiens GN=SPARCL1 PE=1 SV=2	4129	33.9283	controllerType=0 controllerNumber=1 scan=7574		QEHF3_00528_LR.7574.7574.3	high-energy collision-induced dissociation
390 | 375137	14	518	K.[+229.16293]DVEC[+57.02146]GEGHFC[+57.02146]HDNQT[+892.31722]C[+57.02146]C[+57.02146]R.D	K.DVECGEGHFCHDNQTCCR.D	NTerm(TMT6plex / 229.1629); T15(OGlycan / 892.3172)	HexNAc(2)Hex(3)	4e-07	0.0005	0	0	0	0	7.6e-08	9.4e-05	6.39	327.7	214.1	214.1	4	851.335	851.332	3.34		3402.32	3402.31	Specific	15	>sp|P28799|GRN_HUMAN Granulins OS=Homo sapiens GN=GRN PE=1 SV=2	1777	37.0597	controllerType=0 controllerNumber=1 scan=8379	C4(Carbamidomethyl / 57.0215); C10(Carbamidomethyl / 57.0215); C16(Carbamidomethyl / 57.0215); C17(Carbamidomethyl / 57.0215)	QEHF3_00528_LR.8379.8379.4	high-energy collision-induced dissociation
391 | 377297	14	518	K.[+229.16293]DVEC[+57.02146]GEGHFC[+57.02146]HDNQT[+876.32230]C[+57.02146]C[+57.02146]R.D	K.DVECGEGHFCHDNQTCCR.D	NTerm(TMT6plex / 229.1629); T15(OGlycan / 876.3223)	HexNAc(2)Hex(2)Fuc(1)	4e-11	5e-08	0	0	0	0	4.3e-12	5.3e-09	10.4	698.3	597.9	597.9	4	847.339	847.334	5.96		3386.33	3386.31	Specific	15	>sp|P28799|GRN_HUMAN Granulins OS=Homo sapiens GN=GRN PE=1 SV=2	1777	37.8289	controllerType=0 controllerNumber=1 scan=8578	C4(Carbamidomethyl / 57.0215); C10(Carbamidomethyl / 57.0215); C16(Carbamidomethyl / 57.0215); C17(Carbamidomethyl / 57.0215)	QEHF3_00528_LR.8578.8578.4	high-energy collision-induced dissociation
392 | 309793	14	518	K.[+229.16293]DVEC[+57.02146]GEGHFC[+57.02146]HDNQT[+730.26439]C[+57.02146]C[+57.02146]R.D	K.DVECGEGHFCHDNQTCCR.D	NTerm(TMT6plex / 229.1629); T15(OGlycan / 730.2644)	HexNAc(2)Hex(2)	5.1e-07	0.00064	0	0	0	0	9.9e-08	0.00012	6.29	412.5	313.9	313.9	4	810.823	810.819	4.96		3240.27	3240.25	Specific	15	>sp|P28799|GRN_HUMAN Granulins OS=Homo sapiens GN=GRN PE=1 SV=2	1777	38.0618	controllerType=0 controllerNumber=1 scan=8638	C4(Carbamidomethyl / 57.0215); C10(Carbamidomethyl / 57.0215); C16(Carbamidomethyl / 57.0215); C17(Carbamidomethyl / 57.0215)	QEHF3_00528_LR.8638.8638.4	high-energy collision-induced dissociation
385 | 93523	13	35	R.[+229.16293]EDQT[+365.13220]SPAPGLR.C	R.EDQTSPAPGLR.C	NTerm(TMT6plex / 229.1629); T4(OGlycan / 365.1322)	HexNAc(1)Hex(1)	4.2e-07	0.00052	0	0	0	0	8.5e-08	0.00011	6.38	544.1	282	0	3	588.964	588.962	4.8		1764.88	1764.87	Specific	4	>sp|Q96FE7|P3IP1_HUMAN Phosphoinositide-3-kinase-interacting protein 1 OS=Homo sapiens GN=PIK3IP1 PE=1 SV=2	3306	38.1041	controllerType=0 controllerNumber=1 scan=8649		QEHF3_00528_LR.8649.8649.3	high-energy collision-induced dissociation
452 | 169609	23	481	R.[+229.16293]S[+1038.37512]YNDSVDPR.I	R.SYNDSVDPR.I	NTerm(TMT6plex / 229.1629); S1(OGlycan / 1038.3751)	HexNAc(2)Hex(3)Fuc(1)	2.3e-06	0.0029	0	0	0	0	3.4e-07	0.00041	5.63	372.9	190	18.5	3	774.01	774.006	5.05		2320.01	2320	Specific	1	>sp|P05164|PERM_HUMAN Myeloperoxidase OS=Homo sapiens GN=MPO PE=1 SV=1	3449	38.8814	controllerType=0 controllerNumber=1 scan=8849		QEHF3_00528_LR.8849.8849.3	high-energy collision-induced dissociation
424 | 675628	18	20	R.ASSNPNATSSSSQDPES[+2189.79793]LQDRGEGK[+229.16293].V	R.ASSNPNATSSSSQDPESLQDRGEGK.V	S17(OGlycan / 2189.7979); K25(TMT6plex / 229.1629)	HexNAc(4)Hex(4)Fuc(3)NeuAc(1)	1.1e-09	1.4e-06	0	0	0	0	9.3e-11	1.2e-07	8.96	297.6	277.5	1.2	6	828.699	828.855	13.21	-1	4967.16	4968.1	Specific	17	>sp|P05155|IC1_HUMAN Plasma protease C1 inhibitor OS=Homo sapiens GN=SERPING1 PE=1 SV=2	1931	45.5485	controllerType=0 controllerNumber=1 scan=10553		QEHF3_00528_LR.10553.10553.6	high-energy collision-induced dissociation
11 | 1006068	1	266	K.[+229.16293]AC[+57.02146]AGGYYVYNLT[+1238.41845]APPEC[+57.02146]HLAYC[+57.02146]TDPSSVEGTC[+57.02146]EEC[+57.02146]SIDEDC[+57.02146]KSNNGRWHC[+57.02146]QC[+57.02146]K.Q	K.ACAGGYYVYNLTAPPECHLAYCTDPSSVEGTCEECSIDEDCKSNNGRWHCQCK.Q	NTerm(TMT6plex / 229.1629); T12(OGlycan / 1238.4184)	HexNAc(1)Hex(1)NeuAc(3)	2.5e-06	0.0031	0	0	0	0	3.5e-07	0.00043	5.6	223.4	223.4	5.3	6	1291.37	1291.53	7.87	-1	7743.18	7744.12	Specific	12	>sp|P07911|UROM_HUMAN Uromodulin OS=Homo sapiens GN=UMOD PE=1 SV=1	4607	55.3048	controllerType=0 controllerNumber=1 scan=13031	C2(Carbamidomethyl / 57.0215); C17(Carbamidomethyl / 57.0215); C22(Carbamidomethyl / 57.0215); C32(Carbamidomethyl / 57.0215); C35(Carbamidomethyl / 57.0215); C41(Carbamidomethyl / 57.0215); C50(Carbamidomethyl / 57.0215); C52(Carbamidomethyl / 57.0215)	QEHF3_00528_LR.13031.13031.2	high-energy collision-induced dissociation
367 | 327540	10	92	K.[+229.16293]DLC[+57.02146]NFNEQLENGS[+1150.40240]EPGA.-	K.DLCNFNEQLENGSEPGA.-	NTerm(TMT6plex / 229.1629); S13(OGlycan / 1150.4024)	HexNAc(2)Hex(1)NeuAc(2)	1.3e-08	1.7e-05	0	0	0	0	2.3e-09	2.8e-06	7.88	496.8	362.1	362.1	4	819.093	819.095	-1.52		3273.35	3273.36	Specific	13	>tr|E9PNW4|E9PNW4_HUMAN CD59 glycoprotein OS=Homo sapiens GN=CD59 PE=1 SV=1	5255	62.869	controllerType=0 controllerNumber=1 scan=14949	C3(Carbamidomethyl / 57.0215)	QEHF3_00528_LR.14949.14949.4	high-energy collision-induced dissociation
366 | 327675	10	92	K.[+229.16293]DLC[+57.02146]NFNEQLENGS[+1208.44427]EPGA.-	K.DLCNFNEQLENGSEPGA.-	NTerm(TMT6plex / 229.1629); S13(OGlycan / 1208.4443)	HexNAc(3)Hex(1)Fuc(1)NeuAc(1)	1.9e-08	2.4e-05	0	0	0	0	4.2e-09	4.9e-06	7.72	486	310.2	310.2	4	833.6	833.605	-6.36		3331.38	3331.4	Specific	13	>tr|E9PNW4|E9PNW4_HUMAN CD59 glycoprotein OS=Homo sapiens GN=CD59 PE=1 SV=1	5255	62.9	controllerType=0 controllerNumber=1 scan=14957	C3(Carbamidomethyl / 57.0215)	QEHF3_00528_LR.14957.14957.4	high-energy collision-induced dissociation
280 | 766668	5	92	K.[+229.16293]DLC[+57.02146]NFNEQLENGGTSLSEKT[+1005.36489]VLLLVTPFLAAAWSLHP.-	K.DLCNFNEQLENGGTSLSEKTVLLLVTPFLAAAWSLHP.-	NTerm(TMT6plex / 229.1629); T20(OGlycan / 1005.3649)	HexNAc(2)Hex(1)Fuc(1)NeuAc(1)	8.6e-07	0.0011	0	0	0	0	1.4e-07	0.00018	6.06	180.5	180.5	0	6	887.279	887.439	8.31	-1	5318.64	5319.6	Specific	20	>sp|P13987|CD59_HUMAN CD59 glycoprotein OS=Homo sapiens GN=CD59 PE=1 SV=1	736	62.9039	controllerType=0 controllerNumber=1 scan=14958	C3(Carbamidomethyl / 57.0215)	QEHF3_00528_LR.14958.14958.3	high-energy collision-induced dissociation
422 | 405020	17	92	K.[+229.16293]DLC[+57.02146]NFNEQLENDT[+1224.43918]FLK[+229.16293].A	K.DLCNFNEQLENDTFLK.A	NTerm(TMT6plex / 229.1629); T13(OGlycan / 1224.4392); K16(TMT6plex / 229.1629)	HexNAc(3)Hex(2)NeuAc(1)	3.2e-06	0.004	0	0	0	0	4.5e-07	0.00056	5.49	322	195.6	195.6	4	921.405	921.423	-19.93		3682.6	3682.67	Specific	13	>tr|E9PR17|E9PR17_HUMAN CD59 glycoprotein OS=Homo sapiens GN=CD59 PE=1 SV=1	5104	63.8605	controllerType=0 controllerNumber=1 scan=15201	C3(Carbamidomethyl / 57.0215)	QEHF3_00528_LR.15201.15201.4	high-energy collision-induced dissociation
407 | 694788	17	92	K.[+229.16293]DLC[+57.02146]NFNEQLENDT[+2189.79793]FLKALK[+229.16293].D	K.DLCNFNEQLENDTFLKALK.D	NTerm(TMT6plex / 229.1629); T13(OGlycan / 2189.7979); K19(TMT6plex / 229.1629)	HexNAc(4)Hex(4)Fuc(3)NeuAc(1)	8.3e-07	0.001	0	0	0	0	1.3e-07	0.00017	6.08	335.7	311.7	24	5	993.072	992.855	16.43	1	4961.33	4960.25	Specific	13	>tr|E9PR17|E9PR17_HUMAN CD59 glycoprotein OS=Homo sapiens GN=CD59 PE=1 SV=1	5104	64.7809	controllerType=0 controllerNumber=1 scan=15436	C3(Carbamidomethyl / 57.0215)	QEHF3_00528_LR.15436.15436.4	high-energy collision-induced dissociation
293 | 329542	5	92	K.[+229.16293]DLC[+57.02146]NFNEQLENGGT[+917.34885]SLSEK.T	K.DLCNFNEQLENGGTSLSEK.T	NTerm(TMT6plex / 229.1629); T14(OGlycan / 917.3489)	HexNAc(3)Hex(1)Fuc(1)	1.2e-06	0.0015	0	0	0	0	2.2e-07	0.00027	5.92	401.1	306	2.4	4	826.112	826.124	-14.17		3301.43	3301.47	Specific	14	>sp|P13987|CD59_HUMAN CD59 glycoprotein OS=Homo sapiens GN=CD59 PE=1 SV=1	736	64.9807	controllerType=0 controllerNumber=1 scan=15487	C3(Carbamidomethyl / 57.0215)	QEHF3_00528_LR.15487.15487.4	high-energy collision-induced dissociation
287 | 407020	5	92	K.[+229.16293]DLC[+57.02146]NFNEQLENGGT[+1120.42822]SLSEK.T	K.DLCNFNEQLENGGTSLSEK.T	NTerm(TMT6plex / 229.1629); T14(OGlycan / 1120.4282)	HexNAc(4)Hex(1)Fuc(1)	2.7e-06	0.0033	0	0	0	0	3.8e-07	0.00047	5.57	385.4	300	2.4	4	876.882	876.893	-12.92		3504.51	3504.55	Specific	14	>sp|P13987|CD59_HUMAN CD59 glycoprotein OS=Homo sapiens GN=CD59 PE=1 SV=1	736	65.2203	controllerType=0 controllerNumber=1 scan=15548	C3(Carbamidomethyl / 57.0215)	QEHF3_00528_LR.15548.15548.4	high-energy collision-induced dissociation
295 | 329985	5	92	K.[+229.16293]DLC[+57.02146]NFNEQLENGGT[+755.29603]SLSEK.T	K.DLCNFNEQLENGGTSLSEK.T	NTerm(TMT6plex / 229.1629); T14(OGlycan / 755.296)	HexNAc(3)Fuc(1)	9.4e-07	0.0012	0	0	0	0	1.6e-07	0.0002	6.03	394.5	296.4	2.4	4	785.6	785.61	-13.71		3139.38	3139.42	Specific	14	>sp|P13987|CD59_HUMAN CD59 glycoprotein OS=Homo sapiens GN=CD59 PE=1 SV=1	736	65.4793	controllerType=0 controllerNumber=1 scan=15614	C3(Carbamidomethyl / 57.0215)	QEHF3_00528_LR.15614.15614.4	high-energy collision-induced dissociation
292 | 330065	5	92	K.[+229.16293]DLC[+57.02146]NFNEQLENGGT[+917.34885]SLSEK.T	K.DLCNFNEQLENGGTSLSEK.T	NTerm(TMT6plex / 229.1629); T14(OGlycan / 917.3489)	HexNAc(3)Hex(1)Fuc(1)	7.1e-07	0.00088	0	0	0	0	1.3e-07	0.00016	6.15	406.3	286.6	2.4	4	826.112	826.124	-14.47		3301.42	3301.47	Specific	14	>sp|P13987|CD59_HUMAN CD59 glycoprotein OS=Homo sapiens GN=CD59 PE=1 SV=1	736	65.518	controllerType=0 controllerNumber=1 scan=15624	C3(Carbamidomethyl / 57.0215)	QEHF3_00528_LR.15624.15624.4	high-energy collision-induced dissociation
296 | 330554	5	92	K.[+229.16293]DLC[+57.02146]NFNEQLENGGT[+755.29603]SLSEK.T	K.DLCNFNEQLENGGTSLSEK.T	NTerm(TMT6plex / 229.1629); T14(OGlycan / 755.296)	HexNAc(3)Fuc(1)	8.8e-07	0.0011	0	0	0	0	1.5e-07	0.00019	6.06	370.1	278.2	2.4	4	785.598	785.61	-15.65		3139.37	3139.42	Specific	14	>sp|P13987|CD59_HUMAN CD59 glycoprotein OS=Homo sapiens GN=CD59 PE=1 SV=1	736	66.0102	controllerType=0 controllerNumber=1 scan=15749	C3(Carbamidomethyl / 57.0215)	QEHF3_00528_LR.15749.15749.4	high-energy collision-induced dissociation
362 | 476560	10	92	K.[+229.16293]DLC[+57.02146]NFNEQLENGS[+1850.69261]EPGA.-	K.DLCNFNEQLENGSEPGA.-	NTerm(TMT6plex / 229.1629); S13(OGlycan / 1850.6926)	HexNAc(6)Hex(3)Fuc(1)	3e-08	3.7e-05	0	0	0	0	6e-09	7.3e-06	7.53	326.7	248.6	248.6	4	994.177	994.167	9.91		3973.69	3973.65	Specific	13	>tr|E9PNW4|E9PNW4_HUMAN CD59 glycoprotein OS=Homo sapiens GN=CD59 PE=1 SV=1	5255	67.3057	controllerType=0 controllerNumber=1 scan=16079	C3(Carbamidomethyl / 57.0215)	QEHF3_00528_LR.16079.16079.4	high-energy collision-induced dissociation
363 | 409260	10	92	K.[+229.16293]DLC[+57.02146]NFNEQLENGS[+1533.57031]EPGA.-	K.DLCNFNEQLENGSEPGA.-	NTerm(TMT6plex / 229.1629); S13(OGlycan / 1533.5703)	HexNAc(3)Hex(3)Fuc(3)	1.8e-08	2.2e-05	0	0	0	0	3.6e-09	4.2e-06	7.75	463.7	344.2	344.2	4	914.886	914.887	-0.25		3656.52	3656.53	Specific	13	>tr|E9PNW4|E9PNW4_HUMAN CD59 glycoprotein OS=Homo sapiens GN=CD59 PE=1 SV=1	5255	67.8051	controllerType=0 controllerNumber=1 scan=16206	C3(Carbamidomethyl / 57.0215)	QEHF3_00528_LR.16206.16206.4	high-energy collision-induced dissociation
5 | 1024708	1	247	K.[+229.16293]AC[+57.02146]AHWS[+1095.39659]GHC[+57.02146]C[+57.02146]LWDASVQVKAC[+57.02146]AGGYYVYNLTAPPEC[+57.02146]HLAYC[+57.02146]TDPSSVEGTC[+57.02146]EEC[+57.02146]SIDEDC[+57.02146]K[+229.16293]SNNGR.W	K.ACAHWSGHCCLWDASVQVKACAGGYYVYNLTAPPECHLAYCTDPSSVEGTCEECSIDEDCKSNNGR.W	NTerm(TMT6plex / 229.1629); S6(OGlycan / 1095.3966); K61(TMT6plex / 229.1629)	HexNAc(3)Hex(3)	2.2e-08	2.7e-05	0	0	0	0	4.8e-09	5.7e-06	7.66	357.6	357.6	6.8	8	1149	1148.87	10.5	1	9184.97	9183.87	Specific	6	>sp|P07911|UROM_HUMAN Uromodulin OS=Homo sapiens GN=UMOD PE=1 SV=1	4607	67.8761	controllerType=0 controllerNumber=1 scan=16224	C2(Carbamidomethyl / 57.0215); C9(Carbamidomethyl / 57.0215); C10(Carbamidomethyl / 57.0215); C21(Carbamidomethyl / 57.0215); C36(Carbamidomethyl / 57.0215); C41(Carbamidomethyl / 57.0215); C51(Carbamidomethyl / 57.0215); C54(Carbamidomethyl / 57.0215); C60(Carbamidomethyl / 57.0215)	QEHF3_00528_LR.16224.16224.6	high-energy collision-induced dissociation
364 | 409420	10	92	K.[+229.16293]DLC[+57.02146]NFNEQLENGS[+1460.52878]EPGA.-	K.DLCNFNEQLENGSEPGA.-	NTerm(TMT6plex / 229.1629); S13(OGlycan / 1460.5288)	HexNAc(4)Hex(4)	3.5e-08	4.3e-05	0	0	0	0	6.9e-09	8.4e-06	7.46	439.6	310.2	310.2	4	896.628	896.626	1.45		3583.49	3583.48	Specific	13	>tr|E9PNW4|E9PNW4_HUMAN CD59 glycoprotein OS=Homo sapiens GN=CD59 PE=1 SV=1	5255	67.9343	controllerType=0 controllerNumber=1 scan=16239	C3(Carbamidomethyl / 57.0215)	QEHF3_00528_LR.16239.16239.4	high-energy collision-induced dissociation
271 | 543148	5	40	K.[+229.16293]T[+1969.70324]AVNC[+57.02146]SSDFDAC[+57.02146]LITK[+229.16293].A	K.TAVNCSSDFDACLITK.A	NTerm(TMT6plex / 229.1629); T1(OGlycan / 1969.7032); K16(TMT6plex / 229.1629)	HexNAc(3)Hex(3)Fuc(2)NeuAc(2)	4.4e-09	5.4e-06	0	0	0	0	6.4e-10	8e-07	8.36	593.5	513.1	15.6	4	1058.48	1058.22	8.7	1	4230.88	4229.84	Specific	1	>sp|P13987|CD59_HUMAN CD59 glycoprotein OS=Homo sapiens GN=CD59 PE=1 SV=1	736	68.057	controllerType=0 controllerNumber=1 scan=16270	C5(Carbamidomethyl / 57.0215); C12(Carbamidomethyl / 57.0215)	QEHF3_00528_LR.16270.16270.4	high-energy collision-induced dissociation
274 | 543508	5	40	K.[+229.16293]T[+1825.66098]AVNC[+57.02146]SSDFDAC[+57.02146]LITK[+229.16293].A	K.TAVNCSSDFDACLITK.A	NTerm(TMT6plex / 229.1629); T1(OGlycan / 1825.661); K16(TMT6plex / 229.1629)	HexNAc(5)Hex(5)	2.7e-06	0.0033	0	0	0	0	3.7e-07	0.00045	5.57	357.7	254.3	5.2	3	1362.62	1362.6	14.3		4085.85	4085.8	Specific	1	>sp|P13987|CD59_HUMAN CD59 glycoprotein OS=Homo sapiens GN=CD59 PE=1 SV=1	736	68.3327	controllerType=0 controllerNumber=1 scan=16340	C5(Carbamidomethyl / 57.0215); C12(Carbamidomethyl / 57.0215)	QEHF3_00528_LR.16340.16340.3	high-energy collision-induced dissociation
275 | 543468	5	40	K.[+229.16293]T[+1823.64533]AVNC[+57.02146]SSDFDAC[+57.02146]LITK[+229.16293].A	K.TAVNCSSDFDACLITK.A	NTerm(TMT6plex / 229.1629); T1(OGlycan / 1823.6453); K16(TMT6plex / 229.1629)	HexNAc(3)Hex(3)Fuc(1)NeuAc(2)	1.1e-06	0.0014	0	0	0	0	1.8e-07	0.00022	5.95	383.6	298.2	5.2	3	1362.24	1361.93	-16.79	1	4084.72	4083.78	Specific	1	>sp|P13987|CD59_HUMAN CD59 glycoprotein OS=Homo sapiens GN=CD59 PE=1 SV=1	736	68.3327	controllerType=0 controllerNumber=1 scan=16340	C5(Carbamidomethyl / 57.0215); C12(Carbamidomethyl / 57.0215)	QEHF3_00528_LR.16340.16340.3	high-energy collision-induced dissociation
273 | 543708	5	40	K.[+229.16293]T[+1825.66098]AVNC[+57.02146]SSDFDAC[+57.02146]LITK[+229.16293].A	K.TAVNCSSDFDACLITK.A	NTerm(TMT6plex / 229.1629); T1(OGlycan / 1825.661); K16(TMT6plex / 229.1629)	HexNAc(5)Hex(5)	4.9e-08	6.1e-05	0	0	0	0	1.1e-08	1.3e-05	7.31	473.5	409.2	15.8	4	1022.22	1022.2	10.79		4085.84	4085.8	Specific	1	>sp|P13987|CD59_HUMAN CD59 glycoprotein OS=Homo sapiens GN=CD59 PE=1 SV=1	736	68.4669	controllerType=0 controllerNumber=1 scan=16374	C5(Carbamidomethyl / 57.0215); C12(Carbamidomethyl / 57.0215)	QEHF3_00528_LR.16374.16374.4	high-energy collision-induced dissociation
365 | 409626	10	92	K.[+229.16293]DLC[+57.02146]NFNEQLENGS[+1460.52878]EPGA.-	K.DLCNFNEQLENGSEPGA.-	NTerm(TMT6plex / 229.1629); S13(OGlycan / 1460.5288)	HexNAc(4)Hex(4)	4.1e-08	5.1e-05	0	0	0	0	8.8e-09	1.1e-05	7.39	431.2	300	300	4	896.625	896.626	-1.95		3583.48	3583.48	Specific	13	>tr|E9PNW4|E9PNW4_HUMAN CD59 glycoprotein OS=Homo sapiens GN=CD59 PE=1 SV=1	5255	68.6832	controllerType=0 controllerNumber=1 scan=16429	C3(Carbamidomethyl / 57.0215)	QEHF3_00528_LR.16429.16429.4	high-energy collision-induced dissociation
408 | 696348	17	92	K.[+229.16293]DLC[+57.02146]NFNEQLENDT[+2189.79793]FLKALK[+229.16293].D	K.DLCNFNEQLENDTFLKALK.D	NTerm(TMT6plex / 229.1629); T13(OGlycan / 2189.7979); K19(TMT6plex / 229.1629)	HexNAc(4)Hex(4)Fuc(3)NeuAc(1)	3.3e-06	0.004	0	0	0	0	4.7e-07	0.00058	5.49	295.5	195.9	27.8	5	992.857	992.855	1.65		4960.25	4960.25	Specific	13	>tr|E9PR17|E9PR17_HUMAN CD59 glycoprotein OS=Homo sapiens GN=CD59 PE=1 SV=1	5104	69.2428	controllerType=0 controllerNumber=1 scan=16571	C3(Carbamidomethyl / 57.0215)	QEHF3_00528_LR.16571.16571.2	high-energy collision-induced dissociation
154 | 546908	2	67	K.[+229.16293]S[+1969.70324]VVAPATDGGLNLTSTFLR.K	K.SVVAPATDGGLNLTSTFLR.K	NTerm(TMT6plex / 229.1629); S1(OGlycan / 1969.7032)	HexNAc(3)Hex(3)Fuc(2)NeuAc(2)	3.8e-08	4.7e-05	0	0	0	0	8.3e-09	1e-05	7.42	340	264.8	7.7	4	1029.97	1030.23	-10.08	-1	4116.84	4117.89	Specific	1	>sp|P41222|PTGDS_HUMAN Prostaglandin-H2 D-isomerase OS=Homo sapiens GN=PTGDS PE=1 SV=1	3645	70.9386	controllerType=0 controllerNumber=1 scan=17002		QEHF3_00528_LR.17002.17002.4	high-energy collision-induced dissociation
268 | 626828	5	40	K.[+229.16293]T[+2263.83471]AVNC[+57.02146]SSDFDAC[+57.02146]LITK[+229.16293].A	K.TAVNCSSDFDACLITK.A	NTerm(TMT6plex / 229.1629); T1(OGlycan / 2263.8347); K16(TMT6plex / 229.1629)	HexNAc(5)Hex(5)Fuc(3)	2.2e-07	0.00027	0	0	0	0	3.6e-08	4.4e-05	6.66	371	358.3	5.8	4	1132.01	1131.75	12.75	1	4525.03	4523.97	Specific	1	>sp|P13987|CD59_HUMAN CD59 glycoprotein OS=Homo sapiens GN=CD59 PE=1 SV=1	736	71.6867	controllerType=0 controllerNumber=1 scan=17192	C5(Carbamidomethyl / 57.0215); C12(Carbamidomethyl / 57.0215)	QEHF3_00528_LR.17192.17192.4	high-energy collision-induced dissociation
23 | 950788	1	266	K.[+229.16293]AC[+57.02146]AGGYYVYNLT[+1079.40167]APPEC[+57.02146]HLAYC[+57.02146]TDPSSVEGTC[+57.02146]EEC[+57.02146]SIDEDC[+57.02146]K[+229.16293]SNNGR.W	K.ACAGGYYVYNLTAPPECHLAYCTDPSSVEGTCEECSIDEDCKSNNGR.W	NTerm(TMT6plex / 229.1629); T12(OGlycan / 1079.4017); K42(TMT6plex / 229.1629)	HexNAc(3)Hex(2)Fuc(1)	1.2e-06	0.0015	0	0	0	0	2.1e-07	0.00026	5.93	156.3	156.3	16.2	7	988.57	988.708	4.93	-1	6913.94	6914.91	Specific	12	>sp|P07911|UROM_HUMAN Uromodulin OS=Homo sapiens GN=UMOD PE=1 SV=1	4607	72.8238	controllerType=0 controllerNumber=1 scan=17481	C2(Carbamidomethyl / 57.0215); C17(Carbamidomethyl / 57.0215); C22(Carbamidomethyl / 57.0215); C32(Carbamidomethyl / 57.0215); C35(Carbamidomethyl / 57.0215); C41(Carbamidomethyl / 57.0215)	QEHF3_00528_LR.17481.17481.7	high-energy collision-induced dissociation
52 | 860148	1	266	K.[+229.16293]AC[+57.02146]AGGYYVYNLTAPPEC[+57.02146]HLAYC[+57.02146]TDPSS[+714.26948]VEGTC[+57.02146]EEC[+57.02146]SIDEDC[+57.02146]K.S	K.ACAGGYYVYNLTAPPECHLAYCTDPSSVEGTCEECSIDEDCK.S	NTerm(TMT6plex / 229.1629); S27(OGlycan / 714.2695)	HexNAc(2)Hex(1)Fuc(1)	2.9e-08	3.6e-05	0	0	0	0	5.6e-09	6.8e-06	7.54	303.1	285	0	5	1159.28	1159.28	2.2		5792.39	5792.38	Specific	27	>sp|P07911|UROM_HUMAN Uromodulin OS=Homo sapiens GN=UMOD PE=1 SV=1	4607	72.914	controllerType=0 controllerNumber=1 scan=17504	C2(Carbamidomethyl / 57.0215); C17(Carbamidomethyl / 57.0215); C22(Carbamidomethyl / 57.0215); C32(Carbamidomethyl / 57.0215); C35(Carbamidomethyl / 57.0215); C41(Carbamidomethyl / 57.0215)	QEHF3_00528_LR.17504.17504.6	high-energy collision-induced dissociation
31 | 951468	1	266	K.[+229.16293]AC[+57.02146]AGGYYVYNLTAPPEC[+57.02146]HLAYC[+57.02146]TDPSSVEGT[+1444.53387]C[+57.02146]EEC[+57.02146]SIDEDC[+57.02146]K[+229.16293].S	K.ACAGGYYVYNLTAPPECHLAYCTDPSSVEGTCEECSIDEDCK.S	NTerm(TMT6plex / 229.1629); T31(OGlycan / 1444.5339); K42(TMT6plex / 229.1629)	HexNAc(4)Hex(3)Fuc(1)	5e-09	6.2e-06	0	0	0	0	7.6e-10	9.4e-07	8.3	265.7	265.7	0	6	1126.32	1126.14	11.43	1	6752.89	6751.8	Specific	31	>sp|P07911|UROM_HUMAN Uromodulin OS=Homo sapiens GN=UMOD PE=1 SV=1	4607	73.137	controllerType=0 controllerNumber=1 scan=17561	C2(Carbamidomethyl / 57.0215); C17(Carbamidomethyl / 57.0215); C22(Carbamidomethyl / 57.0215); C32(Carbamidomethyl / 57.0215); C35(Carbamidomethyl / 57.0215); C41(Carbamidomethyl / 57.0215)	QEHF3_00528_LR.17561.17561.6	high-energy collision-induced dissociation
10 | 1033348	1	266	K.[+229.16293]AC[+57.02146]AGGYYVYNLTAPPEC[+57.02146]HLAYC[+57.02146]TDPSSVEGTC[+57.02146]EEC[+57.02146]SIDEDC[+57.02146]KS[+1313.47563]NNGRWHC[+57.02146]QC[+57.02146]K[+229.16293].Q	K.ACAGGYYVYNLTAPPECHLAYCTDPSSVEGTCEECSIDEDCKSNNGRWHCQCK.Q	NTerm(TMT6plex / 229.1629); S43(OGlycan / 1313.4756); K53(TMT6plex / 229.1629)	HexNAc(2)Hex(2)Fuc(2)NeuAc(1)	1.3e-08	1.6e-05	0	0	0	0	2e-09	2.5e-06	7.89	300.6	300.6	0	6	1342.57	1342.23	7.61	2	8050.41	8048.34	Specific	43	>sp|P07911|UROM_HUMAN Uromodulin OS=Homo sapiens GN=UMOD PE=1 SV=1	4607	73.2497	controllerType=0 controllerNumber=1 scan=17590	C2(Carbamidomethyl / 57.0215); C17(Carbamidomethyl / 57.0215); C22(Carbamidomethyl / 57.0215); C32(Carbamidomethyl / 57.0215); C35(Carbamidomethyl / 57.0215); C41(Carbamidomethyl / 57.0215); C50(Carbamidomethyl / 57.0215); C52(Carbamidomethyl / 57.0215)	QEHF3_00528_LR.17590.17590.3	high-energy collision-induced dissociation
33 | 953468	1	266	K.[+229.16293]AC[+57.02146]AGGYYVYNLT[+1444.53387]APPEC[+57.02146]HLAYC[+57.02146]TDPSSVEGTC[+57.02146]EEC[+57.02146]SIDEDC[+57.02146]K[+229.16293].S	K.ACAGGYYVYNLTAPPECHLAYCTDPSSVEGTCEECSIDEDCK.S	NTerm(TMT6plex / 229.1629); T12(OGlycan / 1444.5339); K42(TMT6plex / 229.1629)	HexNAc(4)Hex(3)Fuc(1)	4.1e-07	0.00051	0	0	0	0	8.2e-08	0.0001	6.39	178.9	177.3	5.3	6	1125.98	1126.14	8.48	-1	6750.86	6751.8	Specific	12	>sp|P07911|UROM_HUMAN Uromodulin OS=Homo sapiens GN=UMOD PE=1 SV=1	4607	73.6755	controllerType=0 controllerNumber=1 scan=17699	C2(Carbamidomethyl / 57.0215); C17(Carbamidomethyl / 57.0215); C22(Carbamidomethyl / 57.0215); C32(Carbamidomethyl / 57.0215); C35(Carbamidomethyl / 57.0215); C41(Carbamidomethyl / 57.0215)	QEHF3_00528_LR.17699.17699.2	high-energy collision-induced dissociation
32 | 954068	1	266	K.[+229.16293]AC[+57.02146]AGGYYVYNLT[+1444.53387]APPEC[+57.02146]HLAYC[+57.02146]TDPSSVEGTC[+57.02146]EEC[+57.02146]SIDEDC[+57.02146]K[+229.16293].S	K.ACAGGYYVYNLTAPPECHLAYCTDPSSVEGTCEECSIDEDCK.S	NTerm(TMT6plex / 229.1629); T12(OGlycan / 1444.5339); K42(TMT6plex / 229.1629)	HexNAc(4)Hex(3)Fuc(1)	4.8e-08	5.9e-05	0	0	0	0	9.4e-09	1.2e-05	7.32	243.1	240.6	5.3	6	1126.15	1126.14	8.06		6751.86	6751.8	Specific	12	>sp|P07911|UROM_HUMAN Uromodulin OS=Homo sapiens GN=UMOD PE=1 SV=1	4607	73.7731	controllerType=0 controllerNumber=1 scan=17724	C2(Carbamidomethyl / 57.0215); C17(Carbamidomethyl / 57.0215); C22(Carbamidomethyl / 57.0215); C32(Carbamidomethyl / 57.0215); C35(Carbamidomethyl / 57.0215); C41(Carbamidomethyl / 57.0215)	QEHF3_00528_LR.17724.17724.6	high-energy collision-induced dissociation
22 | 954348	1	266	K.[+229.16293]AC[+57.02146]AGGYYVYNLTAPPEC[+57.02146]HLAYC[+57.02146]TDPSSVEGTC[+57.02146]EEC[+57.02146]S[+1079.40167]IDEDC[+57.02146]K[+229.16293]SNNGR.W	K.ACAGGYYVYNLTAPPECHLAYCTDPSSVEGTCEECSIDEDCKSNNGR.W	NTerm(TMT6plex / 229.1629); S36(OGlycan / 1079.4017); K42(TMT6plex / 229.1629)	HexNAc(3)Hex(2)Fuc(1)	1.2e-06	0.0014	0	0	0	0	2e-07	0.00025	5.94	176.5	176.5	0	7	988.568	988.708	3.76	-1	6913.94	6914.91	Specific	36	>sp|P07911|UROM_HUMAN Uromodulin OS=Homo sapiens GN=UMOD PE=1 SV=1	4607	73.8911	controllerType=0 controllerNumber=1 scan=17754	C2(Carbamidomethyl / 57.0215); C17(Carbamidomethyl / 57.0215); C22(Carbamidomethyl / 57.0215); C32(Carbamidomethyl / 57.0215); C35(Carbamidomethyl / 57.0215); C41(Carbamidomethyl / 57.0215)	QEHF3_00528_LR.17754.17754.7	high-energy collision-induced dissociation
34 | 958468	1	266	K.[+229.16293]AC[+57.02146]AGGYYVYNLTAPPEC[+57.02146]HLAYC[+57.02146]T[+1428.53896]DPSSVEGTC[+57.02146]EEC[+57.02146]SIDEDC[+57.02146]K[+229.16293].S	K.ACAGGYYVYNLTAPPECHLAYCTDPSSVEGTCEECSIDEDCK.S	NTerm(TMT6plex / 229.1629); T23(OGlycan / 1428.539); K42(TMT6plex / 229.1629)	HexNAc(4)Hex(2)Fuc(2)	2.5e-14	3.1e-11	0	0	0	0	7.1e-15	8.9e-12	13.61	661.6	661.6	0	7	963.272	963.122	6.77	1	6736.86	6735.81	Specific	23	>sp|P07911|UROM_HUMAN Uromodulin OS=Homo sapiens GN=UMOD PE=1 SV=1	4607	76.0661	controllerType=0 controllerNumber=1 scan=18309	C2(Carbamidomethyl / 57.0215); C17(Carbamidomethyl / 57.0215); C22(Carbamidomethyl / 57.0215); C32(Carbamidomethyl / 57.0215); C35(Carbamidomethyl / 57.0215); C41(Carbamidomethyl / 57.0215)	QEHF3_00528_LR.18309.18309.7	high-energy collision-induced dissociation
36 | 958828	1	266	K.[+229.16293]AC[+57.02146]AGGYYVYNLTAPPEC[+57.02146]HLAYC[+57.02146]TDPSSVEGT[+1095.39659]C[+57.02146]EEC[+57.02146]SIDEDC[+57.02146]KSNNGR.W	K.ACAGGYYVYNLTAPPECHLAYCTDPSSVEGTCEECSIDEDCKSNNGR.W	NTerm(TMT6plex / 229.1629); T31(OGlycan / 1095.3966)	HexNAc(3)Hex(3)	2.9e-07	0.00036	0	0	0	0	5.4e-08	6.6e-05	6.54	294.4	250.8	0	6	1117.97	1117.8	8.16	1	6702.8	6701.74	Specific	31	>sp|P07911|UROM_HUMAN Uromodulin OS=Homo sapiens GN=UMOD PE=1 SV=1	4607	76.1837	controllerType=0 controllerNumber=1 scan=18339	C2(Carbamidomethyl / 57.0215); C17(Carbamidomethyl / 57.0215); C22(Carbamidomethyl / 57.0215); C32(Carbamidomethyl / 57.0215); C35(Carbamidomethyl / 57.0215); C41(Carbamidomethyl / 57.0215)	QEHF3_00528_LR.18339.18339.6	high-energy collision-induced dissociation
41 | 959108	1	266	K.[+229.16293]AC[+57.02146]AGGYYVYNLTAPPEC[+57.02146]HLAYC[+57.02146]TDPSSVEGT[+1079.40167]C[+57.02146]EEC[+57.02146]SIDEDC[+57.02146]KSNNGR.W	K.ACAGGYYVYNLTAPPECHLAYCTDPSSVEGTCEECSIDEDCKSNNGR.W	NTerm(TMT6plex / 229.1629); T31(OGlycan / 1079.4017)	HexNAc(3)Hex(2)Fuc(1)	1.1e-07	0.00013	0	0	0	0	2.1e-08	2.6e-05	6.98	290	290	0	6	1115.14	1115.13	4.16		6685.78	6685.75	Specific	31	>sp|P07911|UROM_HUMAN Uromodulin OS=Homo sapiens GN=UMOD PE=1 SV=1	4607	76.3124	controllerType=0 controllerNumber=1 scan=18372	C2(Carbamidomethyl / 57.0215); C17(Carbamidomethyl / 57.0215); C22(Carbamidomethyl / 57.0215); C32(Carbamidomethyl / 57.0215); C35(Carbamidomethyl / 57.0215); C41(Carbamidomethyl / 57.0215)	QEHF3_00528_LR.18372.18372.6	high-energy collision-induced dissociation
242 | 868708	4	247	R.[+229.16293]YFYNGT[+1969.70324]SMAC[+57.02146]ETFQYGGC[+57.02146]MGNGNNFVTEK[+229.16293].E	R.YFYNGTSMACETFQYGGCMGNGNNFVTEK.E	NTerm(TMT6plex / 229.1629); T6(OGlycan / 1969.7032); K29(TMT6plex / 229.1629)	HexNAc(3)Hex(3)Fuc(2)NeuAc(2)	9.1e-08	0.00011	0	0	0	0	1.8e-08	2.3e-05	7.04	265.7	263.3	12.1	4	1444.85	1444.6	-1.64	1	5776.38	5775.38	Specific	6	>sp|P02760|AMBP_HUMAN Protein AMBP OS=Homo sapiens GN=AMBP PE=1 SV=1	298	78.0751	controllerType=0 controllerNumber=1 scan=18820	C10(Carbamidomethyl / 57.0215); C18(Carbamidomethyl / 57.0215)	QEHF3_00528_LR.18820.18820.4	high-energy collision-induced dissociation
7 | 1038988	1	266	K.[+229.16293]AC[+57.02146]AGGYYVYNLTAPPEC[+57.02146]HLAYC[+57.02146]TDPSSVEGT[+2263.83471]C[+57.02146]EEC[+57.02146]SIDEDC[+57.02146]KSNNGRWHC[+57.02146]QC[+57.02146]K[+229.16293].Q	K.ACAGGYYVYNLTAPPECHLAYCTDPSSVEGTCEECSIDEDCKSNNGRWHCQCK.Q	NTerm(TMT6plex / 229.1629); T31(OGlycan / 2263.8347); K53(TMT6plex / 229.1629)	HexNAc(5)Hex(5)Fuc(3)	6.9e-10	8.6e-07	0	0	0	0	5.6e-11	6.9e-08	9.16	256	256	0	9	1000.52	1000.75	-11.22	-2	8996.59	8998.7	Specific	31	>sp|P07911|UROM_HUMAN Uromodulin OS=Homo sapiens GN=UMOD PE=1 SV=1	4607	78.217	controllerType=0 controllerNumber=1 scan=18856	C2(Carbamidomethyl / 57.0215); C17(Carbamidomethyl / 57.0215); C22(Carbamidomethyl / 57.0215); C32(Carbamidomethyl / 57.0215); C35(Carbamidomethyl / 57.0215); C41(Carbamidomethyl / 57.0215); C50(Carbamidomethyl / 57.0215); C52(Carbamidomethyl / 57.0215)	QEHF3_00528_LR.18856.18856.2	high-energy collision-induced dissociation
197 | 962748	4	247	R.[+229.16293]YFYNGT[+2263.83471]SMAC[+57.02146]ETFQYGGC[+57.02146]MGNGNNFVTEK[+229.16293].E	R.YFYNGTSMACETFQYGGCMGNGNNFVTEK.E	NTerm(TMT6plex / 229.1629); T6(OGlycan / 2263.8347); K29(TMT6plex / 229.1629)	HexNAc(5)Hex(5)Fuc(3)	1.4e-06	0.0017	0	0	0	0	2.3e-07	0.00029	5.87	157.6	157.6	7.2	4	1517.88	1518.13	-4.26	-1	6068.48	6069.51	Specific	6	>sp|P02760|AMBP_HUMAN Protein AMBP OS=Homo sapiens GN=AMBP PE=1 SV=1	298	78.2996	controllerType=0 controllerNumber=1 scan=18877	C10(Carbamidomethyl / 57.0215); C18(Carbamidomethyl / 57.0215)	QEHF3_00528_LR.18877.18877.4	high-energy collision-induced dissociation
40 | 962988	1	266	K.[+229.16293]AC[+57.02146]AGGYYVYNLTAPPEC[+57.02146]HLAYC[+57.02146]TDPSSVEGT[+1079.40167]C[+57.02146]EEC[+57.02146]SIDEDC[+57.02146]KSNNGR.W	K.ACAGGYYVYNLTAPPECHLAYCTDPSSVEGTCEECSIDEDCKSNNGR.W	NTerm(TMT6plex / 229.1629); T31(OGlycan / 1079.4017)	HexNAc(3)Hex(2)Fuc(1)	7e-08	8.7e-05	0	0	0	0	1.4e-08	1.7e-05	7.15	337.5	337.5	0	5	1337.96	1337.96	2.96		6685.77	6685.75	Specific	31	>sp|P07911|UROM_HUMAN Uromodulin OS=Homo sapiens GN=UMOD PE=1 SV=1	4607	78.4647	controllerType=0 controllerNumber=1 scan=18919	C2(Carbamidomethyl / 57.0215); C17(Carbamidomethyl / 57.0215); C22(Carbamidomethyl / 57.0215); C32(Carbamidomethyl / 57.0215); C35(Carbamidomethyl / 57.0215); C41(Carbamidomethyl / 57.0215)	QEHF3_00528_LR.18919.18919.3	high-energy collision-induced dissociation
194 | 963308	4	247	R.[+229.16293]YFYNGT[+2263.83471]SMAC[+57.02146]ETFQYGGC[+57.02146]MGNGNNFVTEK[+229.16293].E	R.YFYNGTSMACETFQYGGCMGNGNNFVTEK.E	NTerm(TMT6plex / 229.1629); T6(OGlycan / 2263.8347); K29(TMT6plex / 229.1629)	HexNAc(5)Hex(5)Fuc(3)	2.3e-07	0.00029	0	0	0	0	4.2e-08	5.2e-05	6.63	239.8	159.1	7	4	1518.38	1518.13	-2.31	1	6070.5	6069.51	Specific	6	>sp|P02760|AMBP_HUMAN Protein AMBP OS=Homo sapiens GN=AMBP PE=1 SV=1	298	78.6457	controllerType=0 controllerNumber=1 scan=18965	C10(Carbamidomethyl / 57.0215); C18(Carbamidomethyl / 57.0215)	QEHF3_00528_LR.18965.18965.4	high-energy collision-induced dissociation
205 | 965188	4	247	R.YFYNGTSMAC[+57.02146]ET[+2466.91408]FQYGGC[+57.02146]M[+15.99492]GNGNNFVTEK[+229.16293].E	R.YFYNGTSMACETFQYGGCMGNGNNFVTEK.E	T12(OGlycan / 2466.9141); M19(Oxidation / 15.9949); K29(TMT6plex / 229.1629)	HexNAc(6)Hex(5)Fuc(3)	7.8e-08	9.7e-05	0	0	0	0	1.4e-08	1.8e-05	7.11	280.4	138.8	5.2	4	1515.38	1515.61	9.64	-1	6058.48	6059.43	Specific	12	>sp|P02760|AMBP_HUMAN Protein AMBP OS=Homo sapiens GN=AMBP PE=1 SV=1	298	80.1727	controllerType=0 controllerNumber=1 scan=19353	C10(Carbamidomethyl / 57.0215); C18(Carbamidomethyl / 57.0215)	QEHF3_00528_LR.19353.19353.4	high-energy collision-induced dissociation
193 | 965348	4	247	R.[+229.16293]YFYNGT[+2263.83471]SMAC[+57.02146]ETFQYGGC[+57.02146]MGNGNNFVTEK[+229.16293].E	R.YFYNGTSMACETFQYGGCMGNGNNFVTEK.E	NTerm(TMT6plex / 229.1629); T6(OGlycan / 2263.8347); K29(TMT6plex / 229.1629)	HexNAc(5)Hex(5)Fuc(3)	8.3e-08	0.0001	0	0	0	0	1.7e-08	2.1e-05	7.08	243.5	196.7	9.5	6	1012.42	1012.43	-7.37		6069.47	6069.51	Specific	6	>sp|P02760|AMBP_HUMAN Protein AMBP OS=Homo sapiens GN=AMBP PE=1 SV=1	298	80.3064	controllerType=0 controllerNumber=1 scan=19387	C10(Carbamidomethyl / 57.0215); C18(Carbamidomethyl / 57.0215)	QEHF3_00528_LR.19387.19387.6	high-energy collision-induced dissociation
195 | 965948	4	247	R.[+229.16293]YFYNGT[+2263.83471]SMAC[+57.02146]ETFQYGGC[+57.02146]MGNGNNFVTEK[+229.16293].E	R.YFYNGTSMACETFQYGGCMGNGNNFVTEK.E	NTerm(TMT6plex / 229.1629); T6(OGlycan / 2263.8347); K29(TMT6plex / 229.1629)	HexNAc(5)Hex(5)Fuc(3)	3e-06	0.0038	0	0	0	0	4.4e-07	0.00054	5.52	213.9	209.8	6.4	4	1518.38	1518.13	-6.41	1	6070.48	6069.51	Specific	6	>sp|P02760|AMBP_HUMAN Protein AMBP OS=Homo sapiens GN=AMBP PE=1 SV=1	298	80.6998	controllerType=0 controllerNumber=1 scan=19487	C10(Carbamidomethyl / 57.0215); C18(Carbamidomethyl / 57.0215)	QEHF3_00528_LR.19487.19487.4	high-energy collision-induced dissociation
474 | 556388	29	424	K.[+229.16293]C[+57.02146]GLVPVLAENYKS[+963.31794]QQSSDPDPNC[+57.02146]VDR.P	K.CGLVPVLAENYKSQQSSDPDPNCVDR.P	NTerm(TMT6plex / 229.1629); S13(OGlycan / 963.3179)	HexNAc(1)Hex(1)NeuGc(1)NeuAc(1)	8.4e-07	0.001	0	0	0	0	1.4e-07	0.00017	6.08	246.5	170.7	5.2	4	1035.95	1035.96	-11.27		4140.79	4140.83	Specific	13	>sp|P02788|TRFL_HUMAN Lactotransferrin OS=Homo sapiens GN=LTF PE=1 SV=6	4489	81.2459	controllerType=0 controllerNumber=1 scan=19626	C1(Carbamidomethyl / 57.0215); C23(Carbamidomethyl / 57.0215)	QEHF3_00528_LR.19626.19626.3	high-energy collision-induced dissociation
437 | 636348	20	32	R.GLAAGTSNPDPPTVS[+1850.69261]TDQLLPLGGGR.D	R.GLAAGTSNPDPPTVSTDQLLPLGGGR.D	S15(OGlycan / 1850.6926)	HexNAc(6)Hex(3)Fuc(1)	8e-08	9.9e-05	0	0	0	0	1.5e-08	1.9e-05	7.1	274.3	198.3	0	4	1086.02	1086.25	16.57	-1	4341.04	4341.97	Specific	15	>sp|Q99075|HBEGF_HUMAN Proheparin-binding EGF-like growth factor OS=Homo sapiens GN=HBEGF PE=1 SV=1	1828	81.6558	controllerType=0 controllerNumber=1 scan=19730		QEHF3_00528_LR.19730.19730.4	high-energy collision-induced dissociation
190 | 967148	4	247	R.[+229.16293]YFYNGT[+2263.83471]SMAC[+57.02146]ETFQYGGC[+57.02146]MGNGNNFVTEK[+229.16293].E	R.YFYNGTSMACETFQYGGCMGNGNNFVTEK.E	NTerm(TMT6plex / 229.1629); T6(OGlycan / 2263.8347); K29(TMT6plex / 229.1629)	HexNAc(5)Hex(5)Fuc(3)	1.5e-09	1.8e-06	0	0	0	0	1.7e-10	2.2e-07	8.83	392.4	392.4	12.2	4	1517.88	1518.13	-0.56	-1	6068.51	6069.51	Specific	6	>sp|P02760|AMBP_HUMAN Protein AMBP OS=Homo sapiens GN=AMBP PE=1 SV=1	298	81.7306	controllerType=0 controllerNumber=1 scan=19749	C10(Carbamidomethyl / 57.0215); C18(Carbamidomethyl / 57.0215)	QEHF3_00528_LR.19749.19749.4	high-energy collision-induced dissociation
473 | 557348	29	424	K.[+229.16293]C[+57.02146]GLVPVLAENYKS[+963.31794]QQSSDPDPNC[+57.02146]VDR.P	K.CGLVPVLAENYKSQQSSDPDPNCVDR.P	NTerm(TMT6plex / 229.1629); S13(OGlycan / 963.3179)	HexNAc(1)Hex(1)NeuGc(1)NeuAc(1)	6.1e-07	0.00075	0	0	0	0	1.1e-07	0.00014	6.22	262.5	150.6	5.2	3	1380.63	1380.95	11.67	-1	4139.88	4140.83	Specific	13	>sp|P02788|TRFL_HUMAN Lactotransferrin OS=Homo sapiens GN=LTF PE=1 SV=6	4489	81.903	controllerType=0 controllerNumber=1 scan=19793	C1(Carbamidomethyl / 57.0215); C23(Carbamidomethyl / 57.0215)	QEHF3_00528_LR.19793.19793.3	high-energy collision-induced dissociation
192 | 968348	4	247	R.[+229.16293]YFYNGT[+2263.83471]SMAC[+57.02146]ETFQYGGC[+57.02146]MGNGNNFVTEK[+229.16293].E	R.YFYNGTSMACETFQYGGCMGNGNNFVTEK.E	NTerm(TMT6plex / 229.1629); T6(OGlycan / 2263.8347); K29(TMT6plex / 229.1629)	HexNAc(5)Hex(5)Fuc(3)	1.5e-09	1.9e-06	0	0	0	0	2.2e-10	2.7e-07	8.81	257.3	257.3	12.5	6	1012.25	1012.43	-5.75	-1	6068.48	6069.51	Specific	6	>sp|P02760|AMBP_HUMAN Protein AMBP OS=Homo sapiens GN=AMBP PE=1 SV=1	298	82.6512	controllerType=0 controllerNumber=1 scan=19983	C10(Carbamidomethyl / 57.0215); C18(Carbamidomethyl / 57.0215)	QEHF3_00528_LR.19983.19983.6	high-energy collision-induced dissociation
95 | 638508	1	499	R.[+229.16293]FALLM[+15.99492]T[+1079.40167]NC[+57.02146]YATPSSNATDPLKYFIIQDR.C	R.FALLMTNCYATPSSNATDPLKYFIIQDR.C	NTerm(TMT6plex / 229.1629); M5(Oxidation / 15.9949); T6(OGlycan / 1079.4017)	HexNAc(3)Hex(2)Fuc(1)	4.7e-07	0.00058	0	0	0	0	8.9e-08	0.00011	6.33	251	216.8	12.1	4	1144.54	1144.54	-3.61		4575.13	4575.15	Specific	6	>sp|P07911|UROM_HUMAN Uromodulin OS=Homo sapiens GN=UMOD PE=1 SV=1	4607	82.8441	controllerType=0 controllerNumber=1 scan=20032	C8(Carbamidomethyl / 57.0215)	QEHF3_00528_LR.20032.20032.4	high-energy collision-induced dissociation
191 | 968628	4	247	R.[+229.16293]YFYNGT[+2263.83471]SMAC[+57.02146]ETFQYGGC[+57.02146]MGNGNNFVTEK[+229.16293].E	R.YFYNGTSMACETFQYGGCMGNGNNFVTEK.E	NTerm(TMT6plex / 229.1629); T6(OGlycan / 2263.8347); K29(TMT6plex / 229.1629)	HexNAc(5)Hex(5)Fuc(3)	8.3e-09	1e-05	0	0	0	0	1.6e-09	2e-06	8.08	306.5	306.5	12.5	4	1517.88	1518.13	-4.18	-1	6068.49	6069.51	Specific	6	>sp|P02760|AMBP_HUMAN Protein AMBP OS=Homo sapiens GN=AMBP PE=1 SV=1	298	82.8752	controllerType=0 controllerNumber=1 scan=20040	C10(Carbamidomethyl / 57.0215); C18(Carbamidomethyl / 57.0215)	QEHF3_00528_LR.20040.20040.4	high-energy collision-induced dissociation
141 | 638948	2	67	K.[+229.16293]SVVAPATDGGLNLTS[+2263.83471]TFLR.K	K.SVVAPATDGGLNLTSTFLR.K	NTerm(TMT6plex / 229.1629); S15(OGlycan / 2263.8347)	HexNAc(5)Hex(5)Fuc(3)	3.4e-07	0.00042	0	0	0	0	6.7e-08	8.3e-05	6.47	273.5	196	0	3	1471.02	1471.35	6.05	-1	4411.04	4412.02	Specific	15	>sp|P41222|PTGDS_HUMAN Prostaglandin-H2 D-isomerase OS=Homo sapiens GN=PTGDS PE=1 SV=1	3645	83.1701	controllerType=0 controllerNumber=1 scan=20115		QEHF3_00528_LR.20115.20115.3	high-energy collision-induced dissociation
140 | 639148	2	67	K.[+229.16293]SVVAPATDGGLNLT[+2263.83471]STFLR.K	K.SVVAPATDGGLNLTSTFLR.K	NTerm(TMT6plex / 229.1629); T14(OGlycan / 2263.8347)	HexNAc(5)Hex(5)Fuc(3)	3.5e-08	4.4e-05	0	0	0	0	7.4e-09	9e-06	7.45	383.4	243.6	0	4	1103.51	1103.76	3.52	-1	4411.03	4412.02	Specific	14	>sp|P41222|PTGDS_HUMAN Prostaglandin-H2 D-isomerase OS=Homo sapiens GN=PTGDS PE=1 SV=1	3645	83.2344	controllerType=0 controllerNumber=1 scan=20131		QEHF3_00528_LR.20131.20131.4	high-energy collision-induced dissociation
151 | 559268	2	67	K.[+229.16293]SVVAPATDGGLNLT[+2043.74002]STFLR.K	K.SVVAPATDGGLNLTSTFLR.K	NTerm(TMT6plex / 229.1629); T14(OGlycan / 2043.74)	HexNAc(4)Hex(4)Fuc(2)NeuAc(1)	2.2e-10	2.7e-07	0	0	0	0	3.1e-11	3.9e-08	9.67	574.5	434.7	0	4	1048.49	1048.74	1.71	-1	4190.93	4191.93	Specific	14	>sp|P41222|PTGDS_HUMAN Prostaglandin-H2 D-isomerase OS=Homo sapiens GN=PTGDS PE=1 SV=1	3645	83.5528	controllerType=0 controllerNumber=1 scan=20212		QEHF3_00528_LR.20212.20212.4	high-energy collision-induced dissociation
153 | 559428	2	67	K.[+229.16293]SVVAPATDGGLNLT[+1969.70324]STFLR.K	K.SVVAPATDGGLNLTSTFLR.K	NTerm(TMT6plex / 229.1629); T14(OGlycan / 1969.7032)	HexNAc(3)Hex(3)Fuc(2)NeuAc(2)	2.2e-07	0.00028	0	0	0	0	3.8e-08	4.6e-05	6.65	531.8	332.8	0	3	1373.65	1373.3	11.85	1	4118.94	4117.89	Specific	14	>sp|P41222|PTGDS_HUMAN Prostaglandin-H2 D-isomerase OS=Homo sapiens GN=PTGDS PE=1 SV=1	3645	83.5927	controllerType=0 controllerNumber=1 scan=20222		QEHF3_00528_LR.20222.20222.3	high-energy collision-induced dissociation
152 | 559508	2	67	K.[+229.16293]SVVAPATDGGLNLTS[+1969.70324]TFLR.K	K.SVVAPATDGGLNLTSTFLR.K	NTerm(TMT6plex / 229.1629); S15(OGlycan / 1969.7032)	HexNAc(3)Hex(3)Fuc(2)NeuAc(2)	1e-10	1.3e-07	0	0	0	0	1.6e-11	2e-08	9.99	648.2	496.1	0	4	1030.49	1030.23	7.38	1	4118.92	4117.89	Specific	15	>sp|P41222|PTGDS_HUMAN Prostaglandin-H2 D-isomerase OS=Homo sapiens GN=PTGDS PE=1 SV=1	3645	83.6753	controllerType=0 controllerNumber=1 scan=20243		QEHF3_00528_LR.20243.20243.4	high-energy collision-induced dissociation
380 | 715988	12	716	K.[+229.16293]IEETTM[+15.99492]TTQTPAPIQAPS[+1313.47563]AILPLPGQSVER.L	K.IEETTMTTQTPAPIQAPSAILPLPGQSVER.L	NTerm(TMT6plex / 229.1629); M6(Oxidation / 15.9949); S18(OGlycan / 1313.4756)	HexNAc(2)Hex(2)Fuc(2)NeuAc(1)	3.8e-09	4.7e-06	0	0	0	0	4.3e-10	5.4e-07	8.43	328.3	229.1	0	4	1184.33	1184.58	5.93	-1	4734.31	4735.28	Specific	18	>sp|Q14624|ITIH4_HUMAN Inter-alpha-trypsin inhibitor heavy chain H4 OS=Homo sapiens GN=ITIH4 PE=1 SV=4	2085	83.7336	controllerType=0 controllerNumber=1 scan=20258		QEHF3_00528_LR.20258.20258.4	high-energy collision-induced dissociation
167 | 489677	2	67	K.[+229.16293]SVVAPATDGGLNLT[+1825.66098]STFLR.K	K.SVVAPATDGGLNLTSTFLR.K	NTerm(TMT6plex / 229.1629); T14(OGlycan / 1825.661)	HexNAc(5)Hex(5)	2e-08	2.5e-05	0	0	0	0	4.5e-09	5.3e-06	7.7	481.9	417.2	0	4	994.231	994.217	14.4		3973.9	3973.85	Specific	14	>sp|P41222|PTGDS_HUMAN Prostaglandin-H2 D-isomerase OS=Homo sapiens GN=PTGDS PE=1 SV=1	3645	83.9845	controllerType=0 controllerNumber=1 scan=20322		QEHF3_00528_LR.20322.20322.4	high-energy collision-induced dissociation
381 | 717468	12	716	K.[+229.16293]IEETTM[+15.99492]TTQT[+1312.45523]PAPIQAPSAILPLPGQSVER.L	K.IEETTMTTQTPAPIQAPSAILPLPGQSVER.L	NTerm(TMT6plex / 229.1629); M6(Oxidation / 15.9949); T10(OGlycan / 1312.4552)	HexNAc(2)Hex(2)NeuAc(2)	4.7e-16	5.9e-13	0	0	0	0	1.2e-16	1.5e-13	15.33	847.8	838.8	2.4	4	1184.08	1184.32	11.58	-1	4733.32	4734.26	Specific	10	>sp|Q14624|ITIH4_HUMAN Inter-alpha-trypsin inhibitor heavy chain H4 OS=Homo sapiens GN=ITIH4 PE=1 SV=4	2085	84.4056	controllerType=0 controllerNumber=1 scan=20429		QEHF3_00528_LR.20429.20429.4	high-energy collision-induced dissociation
262 | 640868	4	247	R.[+229.16293]YFYNGT[+714.26948]SMAC[+57.02146]ETFQYGGC[+57.02146]MGNGNNFVTEK[+229.16293].E	R.YFYNGTSMACETFQYGGCMGNGNNFVTEK.E	NTerm(TMT6plex / 229.1629); T6(OGlycan / 714.2695); K29(TMT6plex / 229.1629)	HexNAc(2)Hex(1)Fuc(1)	1.7e-07	0.00021	0	0	0	0	3e-08	3.6e-05	6.78	354.5	272.5	2.7	3	1507.64	1507.32	-7.81	1	4520.92	4519.95	Specific	6	>sp|P02760|AMBP_HUMAN Protein AMBP OS=Homo sapiens GN=AMBP PE=1 SV=1	298	84.7088	controllerType=0 controllerNumber=1 scan=20506	C10(Carbamidomethyl / 57.0215); C18(Carbamidomethyl / 57.0215)	QEHF3_00528_LR.20506.20506.4	high-energy collision-induced dissociation
236 | 879828	4	247	R.[+229.16293]YFYNGT[+1501.55533]SMAC[+57.02146]ETFQYGGC[+57.02146]MGNGNNFVTEKEC[+57.02146]LQTC[+57.02146]R.T	R.YFYNGTSMACETFQYGGCMGNGNNFVTEKECLQTCR.T	NTerm(TMT6plex / 229.1629); T6(OGlycan / 1501.5553)	HexNAc(5)Hex(3)	2.3e-06	0.0028	0	0	0	0	3.1e-07	0.00038	5.65	188.1	188.1	12.4	7	861.645	861.644	0.21		6025.47	6025.47	Specific	6	>sp|P02760|AMBP_HUMAN Protein AMBP OS=Homo sapiens GN=AMBP PE=1 SV=1	298	86.1114	controllerType=0 controllerNumber=1 scan=20862	C10(Carbamidomethyl / 57.0215); C18(Carbamidomethyl / 57.0215); C31(Carbamidomethyl / 57.0215); C35(Carbamidomethyl / 57.0215)	QEHF3_00528_LR.20862.20862.7	high-energy collision-induced dissociation
212 | 972068	4	247	R.[+229.16293]YFYNGT[+2466.91408]SMAC[+57.02146]ETFQYGGC[+57.02146]MGNGNNFVTEK.E	R.YFYNGTSMACETFQYGGCMGNGNNFVTEK.E	NTerm(TMT6plex / 229.1629); T6(OGlycan / 2466.9141)	HexNAc(6)Hex(5)Fuc(3)	5.4e-09	6.7e-06	0	0	0	0	9.9e-10	1.2e-06	8.27	276.8	276.8	12.8	6	1008.09	1008.08	11.72		6043.5	6043.43	Specific	6	>sp|P02760|AMBP_HUMAN Protein AMBP OS=Homo sapiens GN=AMBP PE=1 SV=1	298	86.2299	controllerType=0 controllerNumber=1 scan=20892	C10(Carbamidomethyl / 57.0215); C18(Carbamidomethyl / 57.0215)	QEHF3_00528_LR.20892.20892.6	high-energy collision-induced dissociation
235 | 880228	4	247	R.[+229.16293]YFYNGT[+1501.55533]SMAC[+57.02146]ETFQYGGC[+57.02146]MGNGNNFVTEKEC[+57.02146]LQTC[+57.02146]R.T	R.YFYNGTSMACETFQYGGCMGNGNNFVTEKECLQTCR.T	NTerm(TMT6plex / 229.1629); T6(OGlycan / 1501.5553)	HexNAc(5)Hex(3)	2.9e-07	0.00036	0	0	0	0	5.6e-08	6.9e-05	6.53	281.5	259.6	12.7	4	1507.37	1507.12	0.29	1	6026.47	6025.47	Specific	6	>sp|P02760|AMBP_HUMAN Protein AMBP OS=Homo sapiens GN=AMBP PE=1 SV=1	298	86.2697	controllerType=0 controllerNumber=1 scan=20902	C10(Carbamidomethyl / 57.0215); C18(Carbamidomethyl / 57.0215); C31(Carbamidomethyl / 57.0215); C35(Carbamidomethyl / 57.0215)	QEHF3_00528_LR.20902.20902.4	high-energy collision-induced dissociation
168 | 491957	2	67	K.[+229.16293]S[+1823.64533]VVAPATDGGLNLTSTFLR.K	K.SVVAPATDGGLNLTSTFLR.K	NTerm(TMT6plex / 229.1629); S1(OGlycan / 1823.6453)	HexNAc(3)Hex(3)Fuc(1)NeuAc(2)	1.2e-06	0.0015	0	0	0	0	2.2e-07	0.00028	5.91	398	324.7	7.7	3	1324.6	1324.62	-9.91		3971.79	3971.83	Specific	1	>sp|P41222|PTGDS_HUMAN Prostaglandin-H2 D-isomerase OS=Homo sapiens GN=PTGDS PE=1 SV=1	3645	86.3719	controllerType=0 controllerNumber=1 scan=20928		QEHF3_00528_LR.20928.20928.3	high-energy collision-induced dissociation
89 | 720068	1	499	R.[+229.16293]FALLMTNC[+57.02146]YATPS[+1938.70866]SNATDPLK[+229.16293].Y	R.FALLMTNCYATPSSNATDPLK.Y	NTerm(TMT6plex / 229.1629); S13(OGlycan / 1938.7087); K21(TMT6plex / 229.1629)	HexNAc(5)Hex(3)Fuc(1)NeuAc(1)	5e-07	0.00062	0	0	0	0	9.6e-08	0.00012	6.3	252.6	204.3	1.2	4	1178.52	1178.79	-14.86	-1	4711.07	4712.14	Specific	13	>sp|P07911|UROM_HUMAN Uromodulin OS=Homo sapiens GN=UMOD PE=1 SV=1	4607	86.4819	controllerType=0 controllerNumber=1 scan=20956	C8(Carbamidomethyl / 57.0215)	QEHF3_00528_LR.20956.20956.4	high-energy collision-induced dissociation
81 | 720148	1	499	R.[+229.16293]FALLM[+15.99492]T[+1386.49200]NC[+57.02146]YATPSSNATDPLKYFIIQDR.C	R.FALLMTNCYATPSSNATDPLKYFIIQDR.C	NTerm(TMT6plex / 229.1629); M5(Oxidation / 15.9949); T6(OGlycan / 1386.492)	HexNAc(3)Hex(3)NeuAc(1)	3.3e-07	0.00041	0	0	0	0	6.4e-08	7.9e-05	6.48	232.5	197.2	2.8	4	1221.31	1221.32	-5.08		4882.22	4882.24	Specific	6	>sp|P07911|UROM_HUMAN Uromodulin OS=Homo sapiens GN=UMOD PE=1 SV=1	4607	86.4935	controllerType=0 controllerNumber=1 scan=20959	C8(Carbamidomethyl / 57.0215)	QEHF3_00528_LR.20959.20959.4	high-energy collision-induced dissociation
210 | 973028	4	247	R.[+229.16293]YFYNGT[+1532.54991]SMAC[+57.02146]ETFQYGGC[+57.02146]MGNGNNFVTEKEC[+57.02146]LQTC[+57.02146]R.T	R.YFYNGTSMACETFQYGGCMGNGNNFVTEKECLQTCR.T	NTerm(TMT6plex / 229.1629); T6(OGlycan / 1532.5499)	HexNAc(3)Hex(3)Fuc(1)NeuAc(1)	2.9e-06	0.0036	0	0	0	0	4.2e-07	0.00052	5.53	123.2	123.2	12.8	6	1010.08	1010.25	2.21	-1	6055.47	6056.46	Specific	6	>sp|P02760|AMBP_HUMAN Protein AMBP OS=Homo sapiens GN=AMBP PE=1 SV=1	298	86.7739	controllerType=0 controllerNumber=1 scan=21030	C10(Carbamidomethyl / 57.0215); C18(Carbamidomethyl / 57.0215); C31(Carbamidomethyl / 57.0215); C35(Carbamidomethyl / 57.0215)	QEHF3_00528_LR.21030.21030.6	high-energy collision-induced dissociation
82 | 720708	1	499	R.[+229.16293]FALLM[+15.99492]T[+1370.49709]NC[+57.02146]YATPSSNATDPLKYFIIQDR.C	R.FALLMTNCYATPSSNATDPLKYFIIQDR.C	NTerm(TMT6plex / 229.1629); M5(Oxidation / 15.9949); T6(OGlycan / 1370.4971)	HexNAc(3)Hex(2)Fuc(1)NeuAc(1)	1.1e-07	0.00014	0	0	0	0	2.2e-08	2.8e-05	6.95	231.7	171.9	2.8	4	1217.06	1217.32	-6.26	-1	4865.21	4866.25	Specific	6	>sp|P07911|UROM_HUMAN Uromodulin OS=Homo sapiens GN=UMOD PE=1 SV=1	4607	86.8168	controllerType=0 controllerNumber=1 scan=21041	C8(Carbamidomethyl / 57.0215)	QEHF3_00528_LR.21041.21041.4	high-energy collision-induced dissociation
139 | 643908	2	67	K.[+229.16293]SVVAPATDGGLNLT[+2263.83471]STFLR.K	K.SVVAPATDGGLNLTSTFLR.K	NTerm(TMT6plex / 229.1629); T14(OGlycan / 2263.8347)	HexNAc(5)Hex(5)Fuc(3)	6.7e-09	8.3e-06	0	0	0	0	1.1e-09	1.4e-06	8.18	499.7	365.6	0	4	1103.51	1103.76	2.96	-1	4411.03	4412.02	Specific	14	>sp|P41222|PTGDS_HUMAN Prostaglandin-H2 D-isomerase OS=Homo sapiens GN=PTGDS PE=1 SV=1	3645	87.349	controllerType=0 controllerNumber=1 scan=21176		QEHF3_00528_LR.21176.21176.4	high-energy collision-induced dissociation
138 | 643988	2	67	K.[+229.16293]SVVAPATDGGLNLT[+2263.83471]STFLR.K	K.SVVAPATDGGLNLTSTFLR.K	NTerm(TMT6plex / 229.1629); T14(OGlycan / 2263.8347)	HexNAc(5)Hex(5)Fuc(3)	3.7e-08	4.6e-05	0	0	0	0	7.8e-09	9.6e-06	7.43	532.6	361.3	0	3	1471.01	1471.35	1.32	-1	4411.02	4412.02	Specific	14	>sp|P41222|PTGDS_HUMAN Prostaglandin-H2 D-isomerase OS=Homo sapiens GN=PTGDS PE=1 SV=1	3645	87.3851	controllerType=0 controllerNumber=1 scan=21185		QEHF3_00528_LR.21185.21185.3	high-energy collision-induced dissociation
358 | 492557	9	214	R.[+229.16293]TNST[+1038.37512]FVQALVEHVK[+229.16293]EEC[+57.02146]DR.L	R.TNSTFVQALVEHVKEECDR.L	NTerm(TMT6plex / 229.1629); T4(OGlycan / 1038.3751); K14(TMT6plex / 229.1629)	HexNAc(2)Hex(3)Fuc(1)	2.8e-14	3.4e-11	0	0	0	0	9e-15	1.1e-11	13.56	830.5	754.4	2.4	4	940.453	940.451	2.44		3758.79	3758.78	Specific	4	>sp|P07602|SAP_HUMAN Prosaposin OS=Homo sapiens GN=PSAP PE=1 SV=2	3879	87.6161	controllerType=0 controllerNumber=1 scan=21244	C17(Carbamidomethyl / 57.0215)	QEHF3_00528_LR.21244.21244.4	high-energy collision-induced dissociation
359 | 492637	9	214	R.[+229.16293]T[+1038.37512]NSTFVQALVEHVK[+229.16293]EEC[+57.02146]DR.L	R.TNSTFVQALVEHVKEECDR.L	NTerm(TMT6plex / 229.1629); T1(OGlycan / 1038.3751); K14(TMT6plex / 229.1629)	HexNAc(2)Hex(3)Fuc(1)	2.8e-11	3.4e-08	0	0	0	0	2.3e-12	2.8e-09	10.56	677.8	602.7	8.2	4	940.454	940.451	2.96		3758.79	3758.78	Specific	1	>sp|P07602|SAP_HUMAN Prosaposin OS=Homo sapiens GN=PSAP PE=1 SV=2	3879	87.7187	controllerType=0 controllerNumber=1 scan=21270	C17(Carbamidomethyl / 57.0215)	QEHF3_00528_LR.21270.21270.4	high-energy collision-induced dissociation
360 | 414314	9	214	R.[+229.16293]TNS[+876.32230]TFVQALVEHVK[+229.16293]EEC[+57.02146]DR.L	R.TNSTFVQALVEHVKEECDR.L	NTerm(TMT6plex / 229.1629); S3(OGlycan / 876.3223); K14(TMT6plex / 229.1629)	HexNAc(2)Hex(2)Fuc(1)	2.8e-14	3.5e-11	0	0	0	0	1.1e-14	1.3e-11	13.55	821.5	674.4	0.8	4	899.943	899.938	5.16		3596.75	3596.73	Specific	3	>sp|P07602|SAP_HUMAN Prosaposin OS=Homo sapiens GN=PSAP PE=1 SV=2	3879	87.8241	controllerType=0 controllerNumber=1 scan=21297	C17(Carbamidomethyl / 57.0215)	QEHF3_00528_LR.21297.21297.4	high-energy collision-induced dissociation
136 | 645108	2	67	K.[+229.16293]SVVAPATDGGLNLT[+2263.83471]STFLR.K	K.SVVAPATDGGLNLTSTFLR.K	NTerm(TMT6plex / 229.1629); T14(OGlycan / 2263.8347)	HexNAc(5)Hex(5)Fuc(3)	4e-11	5e-08	0	0	0	0	6.1e-12	7.5e-09	10.4	609.3	466.2	0	4	1103.51	1103.76	-0.36	-1	4411.02	4412.02	Specific	14	>sp|P41222|PTGDS_HUMAN Prostaglandin-H2 D-isomerase OS=Homo sapiens GN=PTGDS PE=1 SV=1	3645	87.8985	controllerType=0 controllerNumber=1 scan=21316		QEHF3_00528_LR.21316.21316.4	high-energy collision-induced dissociation
147 | 565348	2	67	K.[+229.16293]SVVAPATDGGLNLTS[+1224.43918]TFLRKNQC[+57.02146]ETR.T	K.SVVAPATDGGLNLTSTFLRKNQCETR.T	NTerm(TMT6plex / 229.1629); S15(OGlycan / 1224.4392)	HexNAc(3)Hex(2)NeuAc(1)	1.1e-06	0.0014	0	0	0	0	1.9e-07	0.00023	5.95	235.1	130.5	0	4	1073	1073.02	-18.8		4288.96	4289.04	Specific	15	>sp|P41222|PTGDS_HUMAN Prostaglandin-H2 D-isomerase OS=Homo sapiens GN=PTGDS PE=1 SV=1	3645	87.9369	controllerType=0 controllerNumber=1 scan=21326	C23(Carbamidomethyl / 57.0215)	QEHF3_00528_LR.21326.21326.4	high-energy collision-induced dissociation
137 | 645188	2	67	K.[+229.16293]SVVAPATDGGLNLT[+2263.83471]STFLR.K	K.SVVAPATDGGLNLTSTFLR.K	NTerm(TMT6plex / 229.1629); T14(OGlycan / 2263.8347)	HexNAc(5)Hex(5)Fuc(3)	1.7e-09	2.1e-06	0	0	0	0	2.6e-10	3.3e-07	8.77	596.1	402.3	0	3	1471.01	1471.35	0.07	-1	4411.02	4412.02	Specific	14	>sp|P41222|PTGDS_HUMAN Prostaglandin-H2 D-isomerase OS=Homo sapiens GN=PTGDS PE=1 SV=1	3645	87.9408	controllerType=0 controllerNumber=1 scan=21327		QEHF3_00528_LR.21327.21327.3	high-energy collision-induced dissociation
163 | 565628	2	67	K.[+229.16293]SVVAPATDGGLNLT[+1898.70251]STFLR.K	K.SVVAPATDGGLNLTSTFLR.K	NTerm(TMT6plex / 229.1629); T14(OGlycan / 1898.7025)	HexNAc(4)Hex(4)Fuc(3)	6.4e-08	7.9e-05	0	0	0	0	1.2e-08	1.5e-05	7.2	473.7	297.6	0	3	1349.3	1349.63	3.37	-1	4045.9	4046.89	Specific	14	>sp|P41222|PTGDS_HUMAN Prostaglandin-H2 D-isomerase OS=Homo sapiens GN=PTGDS PE=1 SV=1	3645	88.0702	controllerType=0 controllerNumber=1 scan=21360		QEHF3_00528_LR.21360.21360.3	high-energy collision-induced dissociation
162 | 566068	2	67	K.[+229.16293]SVVAPATDGGLNLT[+1898.70251]STFLR.K	K.SVVAPATDGGLNLTSTFLR.K	NTerm(TMT6plex / 229.1629); T14(OGlycan / 1898.7025)	HexNAc(4)Hex(4)Fuc(3)	4e-11	5e-08	0	0	0	0	7.7e-12	9.5e-09	10.4	608.3	464.1	0	4	1012.23	1012.48	-0.66	-1	4045.88	4046.89	Specific	14	>sp|P41222|PTGDS_HUMAN Prostaglandin-H2 D-isomerase OS=Homo sapiens GN=PTGDS PE=1 SV=1	3645	88.2467	controllerType=0 controllerNumber=1 scan=21405		QEHF3_00528_LR.21405.21405.4	high-energy collision-induced dissociation
160 | 566108	2	67	K.[+229.16293]SVVAPATDGGLNLTS[+1938.70866]TFLR.K	K.SVVAPATDGGLNLTSTFLR.K	NTerm(TMT6plex / 229.1629); S15(OGlycan / 1938.7087)	HexNAc(5)Hex(3)Fuc(1)NeuAc(1)	2.2e-07	0.00028	0	0	0	0	4e-08	4.9e-05	6.65	374.9	184.5	0	3	1362.64	1362.97	6.07	-1	4085.92	4086.89	Specific	15	>sp|P41222|PTGDS_HUMAN Prostaglandin-H2 D-isomerase OS=Homo sapiens GN=PTGDS PE=1 SV=1	3645	88.2583	controllerType=0 controllerNumber=1 scan=21408		QEHF3_00528_LR.21408.21408.3	high-energy collision-induced dissociation
159 | 566148	2	67	K.[+229.16293]SVVAPATDGGLNLTS[+1938.70866]TFLR.K	K.SVVAPATDGGLNLTSTFLR.K	NTerm(TMT6plex / 229.1629); S15(OGlycan / 1938.7087)	HexNAc(5)Hex(3)Fuc(1)NeuAc(1)	1.4e-07	0.00018	0	0	0	0	2.9e-08	3.4e-05	6.84	444.6	243.1	0	4	1022.48	1022.48	3.89		4086.91	4086.89	Specific	15	>sp|P41222|PTGDS_HUMAN Prostaglandin-H2 D-isomerase OS=Homo sapiens GN=PTGDS PE=1 SV=1	3645	88.2903	controllerType=0 controllerNumber=1 scan=21416		QEHF3_00528_LR.21416.21416.4	high-energy collision-induced dissociation
158 | 566268	2	67	K.[+229.16293]SVVAPATDGGLNLTS[+1938.70866]TFLR.K	K.SVVAPATDGGLNLTSTFLR.K	NTerm(TMT6plex / 229.1629); S15(OGlycan / 1938.7087)	HexNAc(5)Hex(3)Fuc(1)NeuAc(1)	1.5e-08	1.9e-05	0	0	0	0	2.8e-09	3.2e-06	7.81	454.5	282.2	0	4	1022.23	1022.48	4.89	-1	4085.91	4086.89	Specific	15	>sp|P41222|PTGDS_HUMAN Prostaglandin-H2 D-isomerase OS=Homo sapiens GN=PTGDS PE=1 SV=1	3645	88.3846	controllerType=0 controllerNumber=1 scan=21440		QEHF3_00528_LR.21440.21440.4	high-energy collision-induced dissociation
164 | 566668	2	67	K.[+229.16293]SVVAPATDGGLNLT[+1898.70251]STFLR.K	K.SVVAPATDGGLNLTSTFLR.K	NTerm(TMT6plex / 229.1629); T14(OGlycan / 1898.7025)	HexNAc(4)Hex(4)Fuc(3)	3.1e-07	0.00039	0	0	0	0	5.9e-08	7.3e-05	6.51	319.5	188.3	0	3	1349.3	1349.63	-0.61	-1	4045.88	4046.89	Specific	14	>sp|P41222|PTGDS_HUMAN Prostaglandin-H2 D-isomerase OS=Homo sapiens GN=PTGDS PE=1 SV=1	3645	88.6404	controllerType=0 controllerNumber=1 scan=21505		QEHF3_00528_LR.21505.21505.3	high-energy collision-induced dissociation
79 | 726268	1	499	R.[+229.16293]FALLMTNC[+57.02146]YATPS[+1444.53387]SNATDPLKYFIIQDR.C	R.FALLMTNCYATPSSNATDPLKYFIIQDR.C	NTerm(TMT6plex / 229.1629); S13(OGlycan / 1444.5339)	HexNAc(4)Hex(3)Fuc(1)	1.3e-07	0.00016	0	0	0	0	2.6e-08	3.1e-05	6.89	234.1	170.9	0	4	1231.58	1231.83	0.79	-1	4923.29	4924.29	Specific	13	>sp|P07911|UROM_HUMAN Uromodulin OS=Homo sapiens GN=UMOD PE=1 SV=1	4607	89.0222	controllerType=0 controllerNumber=1 scan=21602	C8(Carbamidomethyl / 57.0215)	QEHF3_00528_LR.21602.21602.4	high-energy collision-induced dissociation
96 | 647828	1	499	R.[+229.16293]FALLMTNC[+57.02146]YATPS[+1079.40167]SNATDPLKYFIIQDR.C	R.FALLMTNCYATPSSNATDPLKYFIIQDR.C	NTerm(TMT6plex / 229.1629); S13(OGlycan / 1079.4017)	HexNAc(3)Hex(2)Fuc(1)	3.7e-07	0.00047	0	0	0	0	7.3e-08	9e-05	6.43	274.7	195.9	0	4	1140.54	1140.54	-8.27		4559.12	4559.16	Specific	13	>sp|P07911|UROM_HUMAN Uromodulin OS=Homo sapiens GN=UMOD PE=1 SV=1	4607	89.5018	controllerType=0 controllerNumber=1 scan=21724	C8(Carbamidomethyl / 57.0215)	QEHF3_00528_LR.21724.21724.4	high-energy collision-induced dissociation
98 | 647868	1	499	R.[+229.16293]FALLMTNC[+57.02146]YATPS[+1062.38636]SNATDPLKYFIIQDR.C	R.FALLMTNCYATPSSNATDPLKYFIIQDR.C	NTerm(TMT6plex / 229.1629); S13(OGlycan / 1062.3864)	HexNAc(3)Hex(1)NeuAc(1)	6.1e-07	0.00076	0	0	0	0	1.2e-07	0.00015	6.22	285.6	181.7	0	4	1136.28	1136.29	-8.8		4542.1	4542.14	Specific	13	>sp|P07911|UROM_HUMAN Uromodulin OS=Homo sapiens GN=UMOD PE=1 SV=1	4607	89.5057	controllerType=0 controllerNumber=1 scan=21725	C8(Carbamidomethyl / 57.0215)	QEHF3_00528_LR.21725.21725.4	high-energy collision-induced dissociation
507 | 648028	34	346	K.[+229.16293]AGLQAFFQVQEC[+57.02146]NKS[+2043.74002]SSK.D	K.AGLQAFFQVQECNKSSSK.D	NTerm(TMT6plex / 229.1629); S15(OGlycan / 2043.74)	HexNAc(4)Hex(4)Fuc(2)NeuAc(1)	1.8e-06	0.0023	0	0	0	0	2.8e-07	0.00034	5.74	279.5	174.2	1.2	4	1076.48	1076.23	5.22	1	4302.91	4301.88	Specific	15	>sp|P00450|CERU_HUMAN Ceruloplasmin OS=Homo sapiens GN=CP PE=1 SV=1	794	89.6316	controllerType=0 controllerNumber=1 scan=21757	C12(Carbamidomethyl / 57.0215)	QEHF3_00528_LR.21757.21757.4	high-energy collision-induced dissociation
169 | 494397	2	67	K.[+229.16293]S[+1501.55533]VVAPATDGGLNLTSTFLRK.N	K.SVVAPATDGGLNLTSTFLRK.N	NTerm(TMT6plex / 229.1629); S1(OGlycan / 1501.5553)	HexNAc(5)Hex(3)	6.7e-08	8.4e-05	0	0	0	0	1.3e-08	1.6e-05	7.17	512.6	356.6	6.5	4	945.199	945.215	-16.28		3777.78	3777.84	Specific	1	>sp|P41222|PTGDS_HUMAN Prostaglandin-H2 D-isomerase OS=Homo sapiens GN=PTGDS PE=1 SV=1	3645	91.1026	controllerType=0 controllerNumber=1 scan=22131		QEHF3_00528_LR.22131.22131.4	high-energy collision-induced dissociation
109 | 570588	2	43	R.[+229.16293]WFS[+2263.83471]AGLASNSSWLR.E	R.WFSAGLASNSSWLR.E	NTerm(TMT6plex / 229.1629); S3(OGlycan / 2263.8347)	HexNAc(5)Hex(5)Fuc(3)	8.3e-08	0.0001	0	0	0	0	1.6e-08	2e-05	7.08	344.8	275.5	10	4	1019.2	1019.45	0.5	-1	4073.78	4074.78	Specific	3	>sp|P41222|PTGDS_HUMAN Prostaglandin-H2 D-isomerase OS=Homo sapiens GN=PTGDS PE=1 SV=1	3645	91.1529	controllerType=0 controllerNumber=1 scan=22144		QEHF3_00528_LR.22144.22144.4	high-energy collision-induced dissociation
104 | 570868	1	499	R.[+229.16293]FALLMTNC[+57.02146]YATPSS[+1515.53460]NATDPLK[+229.16293].Y	R.FALLMTNCYATPSSNATDPLK.Y	NTerm(TMT6plex / 229.1629); S14(OGlycan / 1515.5346); K21(TMT6plex / 229.1629)	HexNAc(3)Hex(2)NeuAc(2)	2.6e-07	0.00033	0	0	0	0	4.7e-08	5.7e-05	6.58	277.4	197.8	3.6	3	1429.98	1430.33	-10.9	-1	4287.91	4288.97	Specific	14	>sp|P07911|UROM_HUMAN Uromodulin OS=Homo sapiens GN=UMOD PE=1 SV=1	4607	91.3147	controllerType=0 controllerNumber=1 scan=22185	C8(Carbamidomethyl / 57.0215)	QEHF3_00528_LR.22185.22185.3	high-energy collision-induced dissociation
85 | 730508	1	499	R.[+229.16293]FALLMTNC[+57.02146]YATPSS[+1370.49709]NATDPLKYFIIQDR.C	R.FALLMTNCYATPSSNATDPLKYFIIQDR.C	NTerm(TMT6plex / 229.1629); S14(OGlycan / 1370.4971)	HexNAc(3)Hex(2)Fuc(1)NeuAc(1)	1.8e-08	2.2e-05	0	0	0	0	3.9e-09	4.6e-06	7.75	392.7	370.5	0	4	1213.31	1213.32	-6.2		4850.22	4850.25	Specific	14	>sp|P07911|UROM_HUMAN Uromodulin OS=Homo sapiens GN=UMOD PE=1 SV=1	4607	91.4953	controllerType=0 controllerNumber=1 scan=22231	C8(Carbamidomethyl / 57.0215)	QEHF3_00528_LR.22231.22231.4	high-energy collision-induced dissociation
161 | 572668	2	67	K.[+229.16293]SVVAPAT[+1021.35981]DGGLNLTSTFLRKNQC[+57.02146]ETR.T	K.SVVAPATDGGLNLTSTFLRKNQCETR.T	NTerm(TMT6plex / 229.1629); T7(OGlycan / 1021.3598)	HexNAc(2)Hex(2)NeuAc(1)	1.1e-08	1.4e-05	0	0	0	0	1.8e-09	2.2e-06	7.95	470.6	274.9	3.1	4	1021.98	1022.25	-18.49	-1	4084.89	4085.96	Specific	7	>sp|P41222|PTGDS_HUMAN Prostaglandin-H2 D-isomerase OS=Homo sapiens GN=PTGDS PE=1 SV=1	3645	92.6466	controllerType=0 controllerNumber=1 scan=22524	C23(Carbamidomethyl / 57.0215)	QEHF3_00528_LR.22524.22524.4	high-energy collision-induced dissociation
67 | 891228	1	499	R.[+229.16293]FALLMT[+1823.64533]NC[+57.02146]YATPSSNATDPLK[+229.16293]YFIIQDR.C	R.FALLMTNCYATPSSNATDPLKYFIIQDR.C	NTerm(TMT6plex / 229.1629); T6(OGlycan / 1823.6453); K21(TMT6plex / 229.1629)	HexNAc(3)Hex(3)Fuc(1)NeuAc(2)	1.2e-07	0.00015	0	0	0	0	2.3e-08	2.9e-05	6.93	247.1	247.1	2.8	4	1384.12	1383.9	-19.78	1	5533.46	5532.56	Specific	6	>sp|P07911|UROM_HUMAN Uromodulin OS=Homo sapiens GN=UMOD PE=1 SV=1	4607	92.6862	controllerType=0 controllerNumber=1 scan=22534	C8(Carbamidomethyl / 57.0215)	QEHF3_00528_LR.22534.22534.4	high-energy collision-induced dissociation
86 | 734228	1	499	R.[+229.16293]FALLMTNC[+57.02146]YATPS[+1969.70324]SNATDPLK[+229.16293].Y	R.FALLMTNCYATPSSNATDPLK.Y	NTerm(TMT6plex / 229.1629); S13(OGlycan / 1969.7032); K21(TMT6plex / 229.1629)	HexNAc(3)Hex(3)Fuc(2)NeuAc(2)	1e-06	0.0013	0	0	0	0	1.6e-07	0.0002	5.98	258.3	233.2	1.2	4	1186.53	1186.54	-4.44		4743.11	4743.13	Specific	13	>sp|P07911|UROM_HUMAN Uromodulin OS=Homo sapiens GN=UMOD PE=1 SV=1	4607	93.3161	controllerType=0 controllerNumber=1 scan=22695	C8(Carbamidomethyl / 57.0215)	QEHF3_00528_LR.22695.22695.4	high-energy collision-induced dissociation
444 | 574508	22	65	K.[+229.16293]DLQS[+1370.49709]LEDILHQVENK[+229.16293]TSEVK.Q	K.DLQSLEDILHQVENKTSEVK.Q	NTerm(TMT6plex / 229.1629); S4(OGlycan / 1370.4971); K15(TMT6plex / 229.1629)	HexNAc(3)Hex(2)Fuc(1)NeuAc(1)	3e-08	3.7e-05	0	0	0	0	6.4e-09	7.8e-06	7.52	324.6	282	10.4	4	1038.99	1039.26	-18.29	-1	4152.94	4154.02	Specific	4	>sp|P02679|FIBG_HUMAN Fibrinogen gamma chain OS=Homo sapiens GN=FGG PE=1 SV=3	1448	93.529	controllerType=0 controllerNumber=1 scan=22749		QEHF3_00528_LR.22749.22749.4	high-energy collision-induced dissociation
106 | 574548	1	499	R.[+229.16293]FALLMTNC[+57.02146]YATPS[+1370.49709]SNATDPLK[+229.16293].Y	R.FALLMTNCYATPSSNATDPLK.Y	NTerm(TMT6plex / 229.1629); S13(OGlycan / 1370.4971); K21(TMT6plex / 229.1629)	HexNAc(3)Hex(2)Fuc(1)NeuAc(1)	3.2e-07	0.0004	0	0	0	0	6.1e-08	7.6e-05	6.49	252	179.3	1.2	4	1036.5	1036.74	15.78	-1	4142.99	4143.93	Specific	13	>sp|P07911|UROM_HUMAN Uromodulin OS=Homo sapiens GN=UMOD PE=1 SV=1	4607	93.6345	controllerType=0 controllerNumber=1 scan=22776	C8(Carbamidomethyl / 57.0215)	QEHF3_00528_LR.22776.22776.4	high-energy collision-induced dissociation
143 | 654988	2	67	K.[+229.16293]S[+1312.45523]VVAPATDGGLNLTSTFLRKNQC[+57.02146]ETR.T	K.SVVAPATDGGLNLTSTFLRKNQCETR.T	NTerm(TMT6plex / 229.1629); S1(OGlycan / 1312.4552)	HexNAc(2)Hex(2)NeuAc(2)	1.3e-07	0.00017	0	0	0	0	2.7e-08	3.3e-05	6.87	393.2	261	1.7	4	1095	1095.02	-16.18		4376.99	4377.06	Specific	1	>sp|P41222|PTGDS_HUMAN Prostaglandin-H2 D-isomerase OS=Homo sapiens GN=PTGDS PE=1 SV=1	3645	93.6974	controllerType=0 controllerNumber=1 scan=22792	C23(Carbamidomethyl / 57.0215)	QEHF3_00528_LR.22792.22792.4	high-energy collision-induced dissociation
124 | 655108	2	67	K.[+229.16293]S[+1515.53460]VVAPATDGGLNLTSTFLRKNQC[+57.02146]ETR.T	K.SVVAPATDGGLNLTSTFLRKNQCETR.T	NTerm(TMT6plex / 229.1629); S1(OGlycan / 1515.5346)	HexNAc(3)Hex(2)NeuAc(2)	4.9e-08	6.1e-05	0	0	0	0	1e-08	1.2e-05	7.31	357.4	338.9	4.1	4	1145.77	1145.79	-15.52		4580.07	4580.14	Specific	1	>sp|P41222|PTGDS_HUMAN Prostaglandin-H2 D-isomerase OS=Homo sapiens GN=PTGDS PE=1 SV=1	3645	93.7207	controllerType=0 controllerNumber=1 scan=22798	C23(Carbamidomethyl / 57.0215)	QEHF3_00528_LR.22798.22798.4	high-energy collision-induced dissociation
122 | 655308	2	67	K.[+229.16293]S[+1532.54991]VVAPATDGGLNLTSTFLRKNQC[+57.02146]ETR.T	K.SVVAPATDGGLNLTSTFLRKNQCETR.T	NTerm(TMT6plex / 229.1629); S1(OGlycan / 1532.5499)	HexNAc(3)Hex(3)Fuc(1)NeuAc(1)	2.7e-07	0.00033	0	0	0	0	4.9e-08	6e-05	6.57	277.9	223.8	4.1	4	1150.03	1150.04	-11.04		4597.1	4597.15	Specific	1	>sp|P41222|PTGDS_HUMAN Prostaglandin-H2 D-isomerase OS=Homo sapiens GN=PTGDS PE=1 SV=1	3645	93.7487	controllerType=0 controllerNumber=1 scan=22805	C23(Carbamidomethyl / 57.0215)	QEHF3_00528_LR.22805.22805.4	high-energy collision-induced dissociation
110 | 496477	2	43	R.[+229.16293]WFSAGLAS[+1866.68753]NSSWLREK.K	R.WFSAGLASNSSWLREK.K	NTerm(TMT6plex / 229.1629); S8(OGlycan / 1866.6875)	HexNAc(6)Hex(4)	6.3e-07	0.00078	0	0	0	0	1.2e-07	0.00015	6.2	339.2	265.5	6.7	4	984.432	984.448	-16.25		3934.7	3934.77	Specific	8	>sp|P41222|PTGDS_HUMAN Prostaglandin-H2 D-isomerase OS=Homo sapiens GN=PTGDS PE=1 SV=1	3645	95.0038	controllerType=0 controllerNumber=1 scan=23125		QEHF3_00528_LR.23125.23125.4	high-energy collision-induced dissociation
111 | 496637	2	43	R.[+229.16293]WFSAGLAS[+1866.68753]NSSWLREK.K	R.WFSAGLASNSSWLREK.K	NTerm(TMT6plex / 229.1629); S8(OGlycan / 1866.6875)	HexNAc(6)Hex(4)	5.8e-07	0.00072	0	0	0	0	1e-07	0.00013	6.24	330.5	250.6	8	3	1312.24	1312.26	-15.89		3934.71	3934.77	Specific	8	>sp|P41222|PTGDS_HUMAN Prostaglandin-H2 D-isomerase OS=Homo sapiens GN=PTGDS PE=1 SV=1	3645	95.0193	controllerType=0 controllerNumber=1 scan=23129		QEHF3_00528_LR.23129.23129.3	high-energy collision-induced dissociation
