# Supplementary material for: Distinct urinary glycoprotein signatures in prostate cancer patients
Source: Oncotarget. 2018 Sep 4;9(69):33077–97. doi: 10.18632/oncotarget.26005 (PMC6145689; doi:10.18632/oncotarget.26005)
Supplement: Supplementary file 8 [file oncotarget-09-33077-s008.xlsx]

## Sheet: Sheet1
Supplementary Table 7: Deamidated N-glycosylation sites (NxSTC) identified using TiO2 SPE enrichment followed by HILIC HPLC pre-fractionation
Sequence	Peptide length	Modifications	Modified sequence	Deamidation (NQ) Probabilities	Oxidation (M) Probabilities	Deamidation (NQ) Score Diffs	Oxidation (M) Score Diffs	Acetyl (Protein N-term)	Deamidation (NQ)	Oxidation (M)	Missed cleavages	Proteins	Leading proteins	Leading razor protein	Gene names	Protein names	Type	Raw file	Fraction	Experiment	MS/MS m/z	Charge	m/z	Mass	Resolution	Uncalibrated - Calibrated m/z [ppm]	Uncalibrated - Calibrated m/z [Da]	Mass Error [ppm]	Mass Error [Da]	Uncalibrated Mass Error [ppm]	Uncalibrated Mass Error [Da]	Max intensity m/z 0	Retention time	Retention length	Calibrated retention time	Calibrated retention time start	Calibrated retention time finish	Retention time calibration	Match time difference	Match m/z difference	Match q-value	Match score	Number of data points	Number of scans	Number of isotopic peaks	PIF	Fraction of total spectrum	Base peak fraction	PEP
DLDMFINASK	10	Deamidation (NQ)	_DLDMFIN(de)ASK_	DLDMFIN(1)ASK		DLDMFIN(72.29)ASK		0	1	0	0	O75882	O75882	O75882	ATRN	Attractin	MULTI-MSMS	QEHF3_331_LR	1	Urine_deglyco	806.938	2	577.774	1153.53	68295.1	1.8809	0.0010867	396630	229.16	396630	229.16	806.936	47.779	0.345	47.779	47.585	47.93	0					36	14	3	0.718785	0.000351222	0.00230734	0.010733
FQLLNFSSSELK	12	Deamidation (NQ)	_FQLLN(de)FSSSELK_	FQ(0.005)LLN(0.995)FSSSELK		FQ(-23.13)LLN(23.13)FSSSELK		0	1	0	0	Q9BY67	Q9BY67	Q9BY67	CADM1	Cell adhesion molecule 1	MULTI-MSMS	QEHF3_331_LR	1	Urine_deglyco	624.689	3	471.914	1412.72	77353.7	2.692	0.0012704	323730	152.77	323740	152.78	624.688	52.844	0.59413	52.844	52.604	53.199	0					88	26	4	0.799048	0.00137016	0.00332403	8.75e-07
FQLLNFSSSELK	12	Deamidation (NQ)	_FQLLN(de)FSSSELK_	FQLLN(1)FSSSELK		FQ(-40)LLN(40)FSSSELK		0	1	0	0	Q9BY67	Q9BY67	Q9BY67	CADM1	Cell adhesion molecule 1	MULTI-MSMS	QEHF3_331_LR	1	Urine_deglyco	937.03	2	707.367	1412.72	64102.4	2.5385	0.0017957	323960	229.16	323970	229.16	936.528	52.865	0.42866	52.865	52.636	53.065	-3.81e-06					54	21	3	0.633665	0.000874992	0.0014835	1.79e-11
LGVTNASLVLFR	12	Deamidation (NQ)	_LGVTN(de)ASLVLFR_	LGVTN(1)ASLVLFR		LGVTN(149.69)ASLVLFR		0	1	0	0	Q13449	Q13449	Q13449	LSAMP	Limbic system-associated membrane protein	MULTI-MSMS	QEHF3_331_LR	1	Urine_deglyco	760.457	2	645.874	1289.73	69531.3	2.0357	0.0013148	177410	114.58	177410	114.58	760.456	50.69	0.56283	50.69	50.439	51.002	0					73	19	5	0.869285	0.00454894	0.0681029	2.91e-09
LGVTNASLVLFR	12	Deamidation (NQ)	_LGVTN(de)ASLVLFR_	LGVTN(1)ASLVLFR		LGVTN(133.05)ASLVLFR		0	1	0	0	Q13449	Q13449	Q13449	LSAMP	Limbic system-associated membrane protein	MULTI-MSMS	QEHF3_331_LR	1	Urine_deglyco	507.307	3	430.919	1289.73	85190.3	2.0447	0.00088111	177270	76.388	177270	76.389	507.307	50.675	0.53297	50.675	50.504	51.037	0					51	17	4	0.878986	0.0018855	0.0471377	1.81e-08
LNASLPALLLIR	12	Deamidation (NQ)	_LN(de)ASLPALLLIR_	LN(1)ASLPALLLIR		LN(131.06)ASLPALLLIR		0	1	0	0	Q15904	Q15904	Q15904	ATP6AP1	V-type proton ATPase subunit S1	MULTI-MSMS	QEHF3_331_LR	1	Urine_deglyco	762.491	2	647.908	1293.8	70305.4	3.0531	0.0019781	176850	114.58	176850	114.58	762.489	57.819	0.40741	57.819	57.596	58.004	0					63	22	3	0.89173	0.00217497	0.0292788	6.42e-06
TAVNCSSDFDACLITK	16	Deamidation (NQ)	_TAVN(de)CSSDFDACLITK_	TAVN(1)CSSDFDACLITK		TAVN(107.98)CSSDFDACLITK		0	1	0	0	P13987	P13987	P13987	CD59	CD59 glycoprotein	MULTI-MSMS	QEHF3_331_LR	1	Urine_deglyco	754.378	3	601.603	1801.79	70515.4	1.4417	0.00086733	253950	152.77	253950	152.78	754.378	41.443	0.42558	41.443	41.265	41.691	0					128	31	6	0.904676	0.000818008	0.00597133	6.91e-06
TAVNCSSDFDACLITK	16	Deamidation (NQ)	_TAVN(de)CSSDFDACLITK_	TAVN(1)CSSDFDACLITK		TAVN(77.22)CSSDFDACLITK		0	1	0	0	P13987	P13987	P13987	CD59	CD59 glycoprotein	MULTI-MSMS	QEHF3_331_LR	1	Urine_deglyco	1131.07	2	901.9	1801.79	58760.4	1.2429	0.0011209	254090	229.16	254090	229.16	1131.06	41.445	0.26851	41.445	41.303	41.571	0					48	20	3	0.877862	5.21e-05	0.000776236	0.00043189
AEFNITLIHPK	11	Deamidation (NQ)	_AEFN(de)ITLIHPK_	AEFN(1)ITLIHPK		AEFN(48.57)ITLIHPK		0	1	0	0	P15144	P15144	P15144	ANPEP	Aminopeptidase N	MULTI-MSMS	QEHF3_331_LR	1	Urine_deglyco	581.347	3	428.571	1282.69	81240.7	1.6323	0.00069957	356480	152.77	356480	152.78	581.346	43.338	0.77015	43.338	43.134	43.904	0					113	47	3	0.421972	0.000575709	0.00344493	0.022839
FGNLTYLNLTK	11	2 Deamidation (NQ)	_FGN(de)LTYLN(de)LTK_	FGN(1)LTYLN(1)LTK		FGN(73.93)LTYLN(73.93)LTK		0	2	0	0	P0C7U0	P0C7U0	P0C7U0	ELFN1	Protein ELFN1	MULTI-MSMS	QEHF3_331_LR	1	Urine_deglyco	872.502	2	643.337	1284.66	69239.2	2.3595	0.001518	356210	229.16	356210	229.16	872.501	51.189	0.30899	51.189	51.063	51.372	0					26	13	3	0.941843	0.000385244	0.00601632	0.023655
IITNETLVIEK	11	Deamidation (NQ)	_IITN(de)ETLVIEK_	IITN(1)ETLVIEK		IITN(79.87)ETLVIEK		0	1	0	0	Q9NY74	Q9NY74	Q9NY74	ETAA1	Ewings tumor-associated antigen 1	MSMS	QEHF3_331_LR	1	Urine_deglyco	866.53	2	637.366	1272.72	NaN	NaN	NaN	NaN	NaN	NaN	NaN	NaN	45.443	1	45.443	44.943	45.943	0								NaN	NaN	NaN	1.46e-05
ILLAENFTGCLGR	13	Deamidation (NQ)	_ILLAEN(de)FTGCLGR_	ILLAEN(1)FTGCLGR		ILLAEN(59.23)FTGCLGR		0	1	0	0	Q5IJ48	Q5IJ48	Q5IJ48	CRB2	Protein crumbs homolog 2	MULTI-MSMS	QEHF3_331_LR	1	Urine_deglyco	847.461	2	732.879	1463.74	67725	1.9847	0.0014546	156340	114.58	156350	114.58	847.46	50.922	0.27443	50.922	50.788	51.063	0					16	9	3	0.959319	0.000370448	0.0042498	0.0076247
LDFIILNETK	10	Deamidation (NQ)	_LDFIILN(de)ETK_	LDFIILN(1)ETK		LDFIILN(110.08)ETK		0	1	0	0	P27487	P27487	P27487	DPP4	Dipeptidyl peptidase 4;Dipeptidyl peptidase 4 membrane form;Dipeptidyl peptidase 4 soluble form	MULTI-MSMS	QEHF3_331_LR	1	Urine_deglyco	833.5	2	603.834	1205.65	67937.4	2.7833	0.0016807	379510	229.16	379510	229.16	832.997	53.345	0.42257	53.345	53.105	53.528	0					42	16	3	0.975097	0.000644118	0.005408	4.6e-05
LFIPNITTK	9	Deamidation (NQ)	_LFIPN(de)ITTK_	LFIPN(1)ITTK		LFIPN(86.9)ITTK		0	1	0	0	P31997	P31997	P31997	CEACAM8	Carcinoembryonic antigen-related cell adhesion molecule 8	MULTI-MSMS	QEHF3_331_LR	1	Urine_deglyco	753.472	2	524.308	1046.6	70047.2	2.2105	0.001159	437080	229.16	437080	229.16	753.471	49.145	0.61763	49.145	48.863	49.481	-3.81e-06					93	28	4	0.958092	0.000996146	0.0154673	0.0063275
LLAAANFTFK	10	Deamidation (NQ)	_LLAAAN(de)FTFK_	LLAAAN(1)FTFK		LLAAAN(99.28)FTFK		0	1	0	0	Q8N4F0	Q8N4F0	Q8N4F0	BPIFB2	BPI fold-containing family B member 2	MULTI-MSMS	QEHF3_331_LR	1	Urine_deglyco	778.472	2	548.806	1095.6	69489.4	2.6029	0.0014285	417570	229.16	417570	229.16	777.968	51.639	0.47173	51.639	51.451	51.922	-3.81e-06					62	20	4	0.895246	0.000437888	0.00173398	4.91e-05
LLASINSTVR	10	Deamidation (NQ)	_LLASIN(de)STVR_	LLASIN(1)STVR		LLASIN(69.82)STVR		0	1	0	0	Q16531	Q16531	Q16531	DDB1	DNA damage-binding protein 1	MULTI-MSMS	QEHF3_331_LR	1	Urine_deglyco	652.393	2	537.811	1073.61	77517.6	1.4743	0.00079291	213050	114.58	213050	114.58	652.392	43.165	0.45397	43.165	42.971	43.425	0					82	32	3	0.625123	0.000331712	0.00622222	0.017501
LPPGLLANFTLLR	13	Deamidation (NQ)	_LPPGLLAN(de)FTLLR_	LPPGLLAN(1)FTLLR		LPPGLLAN(71.56)FTLLR		0	1	0	0	P02750	P02750	P02750	LRG1	Leucine-rich alpha-2-glycoprotein	MULTI-MSMS	QEHF3_331_LR	1	Urine_deglyco	828.013	2	713.427	1424.84	67765.7	3.1967	0.0022806	160610	114.58	160610	114.58	828.009	59.33	0.3259	59.33	59.235	59.561	0					31	9	5	0.845562	0.00319712	0.0662439	0.0017565
LPTTVLNATAK	11	Deamidation (NQ)	_LPTTVLN(de)ATAK_	LPTTVLN(1)ATAK		LPTTVLN(84.73)ATAK		0	1	0	0	Q9GZM5	Q9GZM5	Q9GZM5	YIPF3	Protein YIPF3;Protein YIPF3, 36 kDa form III	MULTI-MSMS	QEHF3_331_LR	1	Urine_deglyco	794.491	2	565.327	1128.64	69624.6	1.6055	0.00090766	405360	229.16	405370	229.16	794.49	42.175	0.37457	42.175	41.986	42.361	-3.81e-06					58	19	4	0.898794	0.00203841	0.0309584	0.0017145
NMTLLVEK	8	Deamidation (NQ)	_N(de)MTLLVEK_	N(1)MTLLVEK		N(93.1)MTLLVEK		0	1	0	0	Q6UX06	Q6UX06	Q6UX06	OLFM4	Olfactomedin-4	MULTI-MSMS	QEHF3_331_LR	1	Urine_deglyco	703.921	2	474.757	947.5	73741.1	1.7608	0.00083594	482690	229.16	482700	229.16	703.92	42.678	1.0312	42.678	42.339	43.37	0					143	63	3	0.825054	0.00292612	0.0302938	0.010199
NYTMSFLPR	9	Deamidation (NQ)	_N(de)YTMSFLPR_	N(1)YTMSFLPR		N(70.81)YTMSFLPR		0	1	0	0	Q16696;P20853;P11509	Q16696	Q16696	CYP2A13;CYP2A7;CYP2A6	Cytochrome P450 2A13;Cytochrome P450 2A7;Cytochrome P450 2A6	MULTI-MSMS	QEHF3_331_LR	1	Urine_deglyco	680.355	2	565.271	1128.53	75263.2	1.4565	0.00082334	202700	114.58	202700	114.58	679.853	43.695	0.44256	43.695	43.425	43.867	0					53	26	3	0.4092	0.000502155	0.00545196	0.030374
QDFNITDISLLEHR	14	Deamidation (NQ)	_QDFN(de)ITDISLLEHR_	Q(0.047)DFN(0.953)ITDISLLEHR		Q(-13.05)DFN(13.05)ITDISLLEHR		0	1	0	0	P07911	P07911	P07911	UMOD	Uromodulin;Uromodulin, secreted form	MULTI-MSMS	QEHF3_331_LR	1	Urine_deglyco	644.676	3	567.953	1700.84	75254.7	1.4226	0.00080796	134500	76.387	134500	76.388	644.675	45.743	0.65628	45.743	45.537	46.193	0					113	41	5	0.852328	0.00134922	0.008582	0.00027914
SIINATDP	8	Deamidation (NQ)	_SIIN(de)ATDP_	SIIN(1)ATDP		SIIN(81.3)ATDP		0	1	0	0	P35625	P35625	P35625	TIMP3	Metalloproteinase inhibitor 3	MULTI-MSMS	QEHF3_331_LR	1	Urine_deglyco	530.79	2	416.208	830.402	82696.1	1.2449	0.00051815	275300	114.58	275300	114.58	530.79	36.304	1.088	36.304	35.871	36.958	0					284	100	5	0.795489	0.00252911	0.00847847	0.016678
SVVAPATDGGLNLTSTFLR	19	Deamidation (NQ)	_SVVAPATDGGLN(de)LTSTFLR_	SVVAPATDGGLN(1)LTSTFLR		SVVAPATDGGLN(72.77)LTSTFLR		0	1	0	0	P41222	P41222	P41222	PTGDS	Prostaglandin-H2 D-isomerase	MULTI-MSMS	QEHF3_331_LR	1	Urine_deglyco	717.397	3	640.674	1919	73019	1.7179	0.0011006	119230	76.388	119230	76.389	717.062	48.997	0.36141	48.997	48.801	49.162	0					64	18	5	0.801904	0.000521306	0.0059215	1.14e-06
SVVAPATDGGLNLTSTFLR	19	Deamidation (NQ)	_SVVAPATDGGLN(de)LTSTFLR_	SVVAPATDGGLN(1)LTSTFLR		SVVAPATDGGLN(108.45)LTSTFLR		0	1	0	0	P41222	P41222	P41222	PTGDS	Prostaglandin-H2 D-isomerase	MULTI-MSMS	QEHF3_331_LR	1	Urine_deglyco	1075.59	2	960.507	1919	60453.2	1.5508	0.0014895	119290	114.58	119290	114.58	1075.09	49.015	0.29245	49.015	48.85	49.143	0					40	14	4	0.972856	0.000663756	0.00856738	5.15e-11
TLTLFNVTR	9	Deamidation (NQ)	_TLTLFN(de)VTR_	TLTLFN(1)VTR		TLTLFN(84.2)VTR		0	1	0	0	P06731	P06731	P06731	CEACAM5	Carcinoembryonic antigen-related cell adhesion molecule 5	MULTI-MSMS	QEHF3_331_LR	1	Urine_deglyco	647.883	2	533.301	1064.59	76496.7	1.5225	0.00081193	214850	114.58	214850	114.58	647.882	45.86	0.40905	45.86	45.669	46.078	0					49	21	3	0.768006	0.000556653	0.00410488	0.0072555
TPLTANITK	9	Deamidation (NQ)	_TPLTAN(de)ITK_	TPLTAN(1)ITK		TPLTAN(97.73)ITK		0	1	0	0	P01877	P01877	P01877	IGHA2	Ig alpha-2 chain C region	MULTI-MSMS	QEHF3_331_LR	1	Urine_deglyco	709.438	2	480.274	958.534	73186	1.4643	0.00070327	477150	229.16	477150	229.16	709.437	36.548	0.64038	36.548	36.285	36.926	0					226	63	5	0.946316	0.0180702	0.250518	0.0032338
VANLTFVVNSLDGK	14	Deamidation (NQ)	_VAN(de)LTFVVNSLDGK_	VAN(1)LTFVVNSLDGK		VAN(42.27)LTFVVN(-42.27)SLDGK		0	1	0	0	Q14314	Q14314	Q14314	FGL2	Fibroleukin	MULTI-MSMS	QEHF3_331_LR	1	Urine_deglyco	968.564	2	739.398	1476.78	62707.9	2.8531	0.0021096	309930	229.16	309930	229.17	968.561	55.164	0.33521	55.164	54.924	55.259	0					13	9	2	0.823242	0.000304219	0.00755862	0.026266
VDIIVANLTVTDK	13	Deamidation (NQ)	_VDIIVAN(de)LTVTDK_	VDIIVAN(1)LTVTDK		VDIIVAN(77.78)LTVTDK		0	1	0	0	P19022	P19022	P19022	CDH2	Cadherin-2	MULTI-MSMS	QEHF3_331_LR	1	Urine_deglyco	930.559	2	701.395	1400.78	70017.5	2.6709	0.0018733	326720	229.16	326730	229.16	930.558	53.65	0.23948	53.65	53.528	53.767	0					13	8	2	0.844561	0.000138864	0.00110962	0.00068841
VITVQVANFTLR	12	Deamidation (NQ)	_VITVQVAN(de)FTLR_	VITVQ(0.013)VAN(0.987)FTLR		VITVQ(-18.67)VAN(18.67)FTLR		0	1	0	0	Q9Y6R7	Q9Y6R7	Q9Y6R7	FCGBP	IgGFc-binding protein	MULTI-MSMS	QEHF3_331_LR	1	Urine_deglyco	796.477	2	681.393	1360.77	69233.8	1.7642	0.0012021	168160	114.58	168160	114.58	795.975	49.043	0.56041	49.043	48.863	49.423	0					66	26	4	0.964556	0.000271755	0.00444932	0.0026573
VPGNVTAVLGETLK	14	Deamidation (NQ)	_VPGN(de)VTAVLGETLK_	VPGN(1)VTAVLGETLK		VPGN(97.24)VTAVLGETLK		0	1	0	0	P01833	P01833	P01833	PIGR	Polymeric immunoglobulin receptor;Secretory component	MULTI-MSMS	QEHF3_331_LR	1	Urine_deglyco	929.061	2	699.896	1397.78	63269.6	2.086	0.00146	327420	229.16	327430	229.16	929.058	49.996	0.52195	49.996	49.748	50.27	-3.81e-06					61	18	5	0.830068	0.00190774	0.0329383	6.43e-06
VPGNVTAVLGETLK	14	Deamidation (NQ)	_VPGN(de)VTAVLGETLK_	VPGN(1)VTAVLGETLK		VPGN(69.26)VTAVLGETLK		0	1	0	0	P01833	P01833	P01833	PIGR	Polymeric immunoglobulin receptor;Secretory component	MULTI-MSMS	QEHF3_331_LR	1	Urine_deglyco	619.71	3	466.933	1397.78	77373.3	2.2361	0.0010441	327190	152.78	327190	152.78	619.708	50.014	0.62502	50.014	49.705	50.33	-3.81e-06					96	22	6	0.604453	0.00684746	0.116035	0.001217
VPVTLALNNTLFLIEER	17	Deamidation (NQ)	_VPVTLALN(de)NTLFLIEER_	VPVTLALN(0.996)N(0.004)TLFLIEER		VPVTLALN(23.99)N(-23.99)TLFLIEER		0	1	0	0	P15144	P15144	P15144	ANPEP	Aminopeptidase N	MULTI-MSMS	QEHF3_331_LR	1	Urine_deglyco	1087.13	2	972.046	1942.08	58528.4	3.0313	0.0029466	117880	114.58	117880	114.59	1087.13	59.896	0.11917	59.896	59.841	59.96	0					8	2	4	0.975447	0.00154668	0.0214415	3.45e-111
VPVTLALNNTLFLIEER	17	Deamidation (NQ)	_VPVTLALN(de)NTLFLIEER_	VPVTLALN(1)NTLFLIEER		VPVTLALN(34.96)N(-34.96)TLFLIEER		0	1	0	0	P15144	P15144	P15144	ANPEP	Aminopeptidase N	MULTI-MSMS	QEHF3_331_LR	1	Urine_deglyco	725.091	3	648.366	1942.08	71145.5	3.2009	0.0020754	117820	76.388	117820	76.39	725.089	59.892	0.21038	59.892	59.789	59.999	0					17	5	5	0.828956	0.00435355	0.0990643	2.26e-31
YGLLNVTK	8	Deamidation (NQ)	_YGLLN(de)VTK_	YGLLN(1)VTK		YGLLN(92.84)VTK		0	1	0	0	Q8IWW6	Q8IWW6	Q8IWW6	ARHGAP12	Rho GTPase-activating protein 12	MULTI-MSMS	QEHF3_331_LR	1	Urine_deglyco	683.922	2	454.758	907.501	74060.2	1.7948	0.00081618	503920	229.16	503920	229.16	683.921	42.498	0.52984	42.498	42.196	42.726	0					80	27	4	0.871503	0.0027689	0.0428559	0.010323
YLGNATAIFFLPDEGK	16	Deamidation (NQ)	_YLGN(de)ATAIFFLPDEGK_	YLGN(1)ATAIFFLPDEGK		YLGN(74.14)ATAIFFLPDEGK		0	1	0	0	P01009	P01009	P01009	SERPINA1	Alpha-1-antitrypsin;Short peptide from AAT	MULTI-MSMS	QEHF3_331_LR	1	Urine_deglyco	739.41	3	586.298	1755.87	70155.6	3.0583	0.0017931	260580	152.78	260580	152.78	739.408	56.377	0.36071	56.377	56.179	56.539	0					62	19	4	0.857853	0.0012419	0.00660562	0.00025226
CLCPLGFLLANDSK	14	Deamidation (NQ)	_CLCPLGFLLAN(de)DSK_	CLCPLGFLLAN(1)DSK		CLCPLGFLLAN(82.7)DSK		0	1	0	0	P98164	P98164	P98164	LRP2	Low-density lipoprotein receptor-related protein 2	MULTI-MSMS	QEHF3_332_LR	2	Urine_deglyco	690.042	3	536.93	1607.77	72684.7	2.3637	0.0012692	284540	152.78	284540	152.78	690.04	55.938	0.54859	55.938	55.719	56.268	3.81e-06					41	11	5	0.551599	0.00346063	0.0139965	0.00029776
CLCPLGFLLANDSK	14	Deamidation (NQ)	_CLCPLGFLLAN(de)DSK_	CLCPLGFLLAN(1)DSK		CLCPLGFLLAN(131.66)DSK		0	1	0	0	P98164	P98164	P98164	LRP2	Low-density lipoprotein receptor-related protein 2	MULTI-MSMS	QEHF3_332_LR	2	Urine_deglyco	1034.56	2	804.892	1607.77	61663.6	2.1888	0.0017617	284710	229.16	284720	229.16	1034.56	55.975	0.45695	55.975	55.719	56.176	0					28	9	4	0.804281	0.000351329	0.00173633	1.63e-06
DLDMFINASK	10	Deamidation (NQ)	_DLDMFIN(de)ASK_	DLDMFIN(1)ASK		DLDMFIN(98.41)ASK		0	1	0	0	O75882	O75882	O75882	ATRN	Attractin	MULTI-MSMS	QEHF3_332_LR	2	Urine_deglyco	806.938	2	577.774	1153.53	68567.3	2.302	0.00133	396630	229.16	396630	229.16	806.936	47.752	0.64264	47.752	47.352	47.994	0					62	18	5	0.923809	0.00114359	0.00807747	5.32e-05
DLVPATNYSLR	11	Deamidation (NQ)	_DLVPATN(de)YSLR_	DLVPATN(1)YSLR		DLVPATN(53.37)YSLR		0	1	0	0	Q06418	Q06418	Q06418	TYRO3	Tyrosine-protein kinase receptor TYRO3	MULTI-MSMS	QEHF3_332_LR	2	Urine_deglyco	739.907	2	625.325	1248.64	71865.3	1.5128	0.00094599	183230	114.58	183240	114.58	739.906	38.311	0.405	38.311	38.098	38.503	-3.81e-06					61	19	4	0.29023	0.000278424	0.00173216	0.027655
DTFVNASR	8	Deamidation (NQ)	_DTFVN(de)ASR_	DTFVN(1)ASR		DTFVN(79.49)ASR		0	1	0	0	P05155	P05155	P05155	SERPING1	Plasma protease C1 inhibitor	MULTI-MSMS	QEHF3_332_LR	2	Urine_deglyco	570.299	2	455.717	909.419	79860.1	1.2024	0.00054796	251430	114.58	251430	114.58	570.298	28.679	0.74857	28.679	28.458	29.207	1.91e-06					200	62	5	0.711606	0.01137	0.0680999	0.018405
FQLLNFSSSELK	12	Deamidation (NQ)	_FQLLN(de)FSSSELK_	FQLLN(1)FSSSELK		FQ(-58.14)LLN(58.14)FSSSELK		0	1	0	0	Q9BY67	Q9BY67	Q9BY67	CADM1	Cell adhesion molecule 1	MULTI-MSMS	QEHF3_332_LR	2	Urine_deglyco	936.532	2	707.367	1412.72	64177.1	2.2349	0.0015809	323970	229.16	323970	229.16	936.529	52.827	0.74758	52.827	52.582	53.33	0					57	16	5	0.795435	0.00376617	0.0115355	3.86e-14
FQLLNFSSSELK	12	Deamidation (NQ)	_FQLLN(de)FSSSELK_	FQ(0.001)LLN(0.999)FSSSELK		FQ(-31.21)LLN(31.21)FSSSELK		0	1	0	0	Q9BY67	Q9BY67	Q9BY67	CADM1	Cell adhesion molecule 1	MULTI-MSMS	QEHF3_332_LR	2	Urine_deglyco	625.024	3	471.914	1412.72	76564.9	1.7793	0.00083966	323730	152.77	323740	152.78	625.023	52.863	0.91513	52.863	52.54	53.455	0					76	20	5	0.9862	0.0092522	0.0293665	0.00029341
IEYNESMK	8	Deamidation (NQ)	_IEYN(de)ESMK_	IEYN(1)ESMK		IEYN(106.88)ESMK		0	1	0	0	Q969G3	Q969G3	Q969G3	SMARCE1	SWI/SNF-related matrix-associated actin-dependent regulator of chromatin subfamily E member 1	MULTI-MSMS	QEHF3_332_LR	2	Urine_deglyco	736.89	2	507.726	1013.44	69602.3	1.5856	0.00080507	451350	229.16	451350	229.16	736.889	34.291	0.31816	34.291	34.131	34.449	0					64	21	4	0.865675	0.00185703	0.0406397	0.01306
LGVTNASLVLFR	12	Deamidation (NQ)	_LGVTN(de)ASLVLFR_	LGVTN(1)ASLVLFR		LGVTN(122.33)ASLVLFR		0	1	0	0	Q13449	Q13449	Q13449	LSAMP	Limbic system-associated membrane protein	MULTI-MSMS	QEHF3_332_LR	2	Urine_deglyco	507.642	3	430.919	1289.73	83629.7	1.5694	0.00067629	177270	76.388	177270	76.388	507.306	50.752	0.40292	50.752	50.537	50.94	0					27	10	4	0.786002	0.00105053	0.0139086	0.00021339
LGVTNASLVLFR	12	Deamidation (NQ)	_LGVTN(de)ASLVLFR_	LGVTN(1)ASLVLFR		LGVTN(120.9)ASLVLFR		0	1	0	0	Q13449	Q13449	Q13449	LSAMP	Limbic system-associated membrane protein	MULTI-MSMS	QEHF3_332_LR	2	Urine_deglyco	760.457	2	645.874	1289.73	70999	1.8962	0.0012247	177400	114.58	177410	114.58	760.455	50.766	0.4741	50.766	50.499	50.973	-3.81e-06					47	12	5	0.813249	0.00479975	0.0679569	0.00056838
LLANSSMLGEGQVLR	15	Oxidation (M),Deamidation (NQ)	_LLAN(de)SSMLGEGQVLR_	LLAN(1)SSMLGEGQVLR	LLANSSM(1)LGEGQVLR	LLAN(50.77)SSMLGEGQ(-50.77)VLR	LLANSSM(71.6)LGEGQVLR	0	1	1	0	Q6UXD5	Q6UXD5	Q6UXD5	SEZ6L2	Seizure 6-like protein 2	MULTI-MSMS	QEHF3_332_LR	2	Urine_deglyco	918.004	2	802.919	1603.82	68081.4	1.7173	0.0013788	142710	114.58	142710	114.58	918.002	41.262	0.30113	41.262	41.101	41.402	0					24	11	3	0.838606	0.000340128	0.00578111	0.00081815
LLANSSMLGEGQVLR	15	Deamidation (NQ)	_LLAN(de)SSMLGEGQVLR_	LLAN(1)SSMLGEGQVLR		LLAN(41.74)SSMLGEGQ(-41.74)VLR		0	1	0	0	Q6UXD5	Q6UXD5	Q6UXD5	SEZ6L2	Seizure 6-like protein 2	MULTI-MSMS	QEHF3_332_LR	2	Urine_deglyco	910.51	2	794.922	1587.83	64579.2	1.589	0.0012631	144140	114.58	144140	114.58	909.504	45.645	0.55679	45.645	45.351	45.908	0					43	17	4	0.982554	0.000508745	0.00799034	0.0026912
LNASLPALLLIR	12	Deamidation (NQ)	_LN(de)ASLPALLLIR_	LN(1)ASLPALLLIR		LN(77.64)ASLPALLLIR		0	1	0	0	Q15904	Q15904	Q15904	ATP6AP1	V-type proton ATPase subunit S1	MULTI-MSMS	QEHF3_332_LR	2	Urine_deglyco	762.491	2	647.908	1293.8	71174	2.0603	0.0013349	176850	114.58	176850	114.58	762.49	57.873	0.37034	57.873	57.66	58.03	0					18	7	3	0.757182	0.000762996	0.0155151	0.0025018
LQNLTLPTNASIK	13	2 Deamidation (NQ)	_LQN(de)LTLPTN(de)ASIK_	LQ(0.007)N(0.993)LTLPTN(1)ASIK		LQ(-21.75)N(21.75)LTLPTN(107.26)ASIK		0	2	0	0	Q13201	Q13201	Q13201	MMRN1	Multimerin-1;Platelet glycoprotein Ia*;155 kDa platelet multimerin	MULTI-MSMS	QEHF3_332_LR	2	Urine_deglyco	937.057	2	707.893	1413.77	62580.8	1.6932	0.0011986	323730	229.16	323730	229.16	937.056	45.363	0.61512	45.363	45.022	45.637	0					74	20	6	0.992557	0.00177727	0.0162172	5.63e-15
LQNLTLPTNASIK	13	2 Deamidation (NQ)	_LQN(de)LTLPTN(de)ASIK_	LQ(0.131)N(0.869)LTLPTN(1)ASIK		LQ(-8.22)N(8.22)LTLPTN(73.13)ASIK		0	2	0	0	Q13201	Q13201	Q13201	MMRN1	Multimerin-1;Platelet glycoprotein Ia*;155 kDa platelet multimerin	MULTI-MSMS	QEHF3_332_LR	2	Urine_deglyco	625.04	3	472.264	1413.77	77066.2	1.239	0.00058515	323500	152.78	323500	152.78	625.04	45.366	0.8007	45.366	44.906	45.707	0					94	26	6	0.907292	0.0143064	0.174561	0.00029163
LQNLTLPTNASIK	13	2 Deamidation (NQ)	_LQN(de)LTLPTN(de)ASIK_	LQ(0.139)N(0.861)LTLPTN(1)ASIK		LQ(-7.92)N(7.92)LTLPTN(63.86)ASIK		0	2	0	0	Q13201	Q13201	Q13201	MMRN1	Multimerin-1;Platelet glycoprotein Ia*;155 kDa platelet multimerin	MULTI-MSMS	QEHF3_332_LR	2	Urine_deglyco	469.032	4	354.45	1413.77	88850.7	1.0761	0.00038143	323270	114.58	323270	114.58	469.032	45.369	0.37299	45.369	45.201	45.574	0					24	11	3	0.268599	0.000122259	0.00296754	0.00056004
MIENGSLSFLPTLR	14	Oxidation (M),Deamidation (NQ)	_MIEN(de)GSLSFLPTLR_	MIEN(1)GSLSFLPTLR	M(1)IENGSLSFLPTLR	MIEN(68.75)GSLSFLPTLR	M(68.75)IENGSLSFLPTLR	0	1	1	0	P21810	P21810	P21810	BGN	Biglycan	MULTI-MSMS	QEHF3_332_LR	2	Urine_deglyco	912.494	2	797.911	1593.81	66380.9	1.855	0.0014802	143600	114.58	143600	114.58	912.492	48.891	0.30003	48.891	48.699	48.999	0					16	7	3	0.833658	0.000243075	0.00330243	0.0015143
NLSDIDLMAPQPGV	14	Deamidation (NQ)	_N(de)LSDIDLMAPQPGV_	N(1)LSDIDLMAPQPGV		N(84.77)LSDIDLMAPQ(-84.77)PGV		0	1	0	0	Q96B49	Q96B49	Q96B49	TOMM6	Mitochondrial import receptor subunit TOM6 homolog	MULTI-MSMS	QEHF3_332_LR	2	Urine_deglyco	850.944	2	735.861	1469.71	66543.1	1.9207	0.0014133	155710	114.58	155710	114.58	850.442	49.462	0.46116	49.462	49.228	49.689	-3.81e-06					43	11	5	0.975334	0.00126625	0.00978888	1.63e-05
SSNNSMLLVFK	11	Deamidation (NQ)	_SSN(de)NSMLLVFK_	SSN(0.963)N(0.037)SMLLVFK		SSN(14.15)N(-14.15)SMLLVFK		0	1	0	0	O60494	O60494	O60494	CUBN	Cubilin	MULTI-MSMS	QEHF3_332_LR	2	Urine_deglyco	849.98	2	620.816	1239.62	66921.4	2.2234	0.0013803	369130	229.16	369130	229.16	849.979	47.483	0.33483	47.483	47.289	47.624	0					27	9	4	0.97412	0.000493454	0.00471252	0.0005781
TALFPDLLAQGNASLR	16	Deamidation (NQ)	_TALFPDLLAQGN(de)ASLR_	TALFPDLLAQ(0.054)GN(0.946)ASLR		TALFPDLLAQ(-12.41)GN(12.41)ASLR		0	1	0	0	Q5ZPR3	Q5ZPR3	Q5ZPR3	CD276	CD276 antigen	MULTI-MSMS	QEHF3_332_LR	2	Urine_deglyco	959.54	2	844.454	1686.89	63644	1.8819	0.0015892	135690	114.58	135690	114.58	959.539	51.796	0.35041	51.796	51.557	51.907	0					24	8	4	0.969516	0.000658418	0.0138426	1.48e-07
VDYNASAWLTK	11	Deamidation (NQ)	_VDYN(de)ASAWLTK_	VDYN(1)ASAWLTK		VDYN(105.19)ASAWLTK		0	1	0	0	P35749	P35749	P35749	MYH11	Myosin-11	MULTI-MSMS	QEHF3_332_LR	2	Urine_deglyco	863.977	2	634.812	1267.61	69253.2	1.8563	0.0011784	360990	229.16	360990	229.16	863.975	45.565	0.54432	45.565	45.201	45.745	0					35	16	3	0.780859	0.00044117	0.0070863	1.02e-05
VTNSSVWVEP	10	Deamidation (NQ)	_VTN(de)SSVWVEP_	VTN(1)SSVWVEP		VTN(69.79)SSVWVEP		0	1	0	0	Q9UK22	Q9UK22	Q9UK22	FBXO2	F-box only protein 2	MULTI-MSMS	QEHF3_332_LR	2	Urine_deglyco	674.352	2	559.772	1117.53	73510.1	0.78439	0.00043908	204690	114.58	204690	114.58	674.352	43.472	0.59238	43.472	43.202	43.794	0					66	23	4	0.808152	0.00189306	0.00766532	0.017582
VVQLNSSFSLR	11	Deamidation (NQ)	_VVQLN(de)SSFSLR_	VVQLN(1)SSFSLR		VVQ(-39.29)LN(39.29)SSFSLR		0	1	0	0	P16234	P16234	P16234	PDGFRA	Platelet-derived growth factor receptor alpha	MULTI-MSMS	QEHF3_332_LR	2	Urine_deglyco	740.422	2	625.841	1249.67	71704.2	0.56328	0.00035252	183080	114.58	183080	114.58	740.421	43.16	0.81287	43.16	42.709	43.522	0					86	32	4	0.955957	0.00161383	0.00624816	5.6e-08
WFSAGLASNSSWLR	14	Deamidation (NQ)	_WFSAGLASN(de)SSWLR_	WFSAGLASN(1)SSWLR		WFSAGLASN(214.45)SSWLR		0	1	0	0	P41222	P41222	P41222	PTGDS	Prostaglandin-H2 D-isomerase	MULTI-MSMS	QEHF3_332_LR	2	Urine_deglyco	906.969	2	791.886	1581.76	64795.6	1.953	0.0015466	144690	114.58	144700	114.58	906.467	53.094	0.82377	53.094	52.799	53.623	0					68	18	6	0.98308	0.000543713	0.00219286	1.3e-77
WFSAGLASNSSWLR	14	Deamidation (NQ)	_WFSAGLASN(de)SSWLR_	WFSAGLASN(1)SSWLR		WFSAGLASN(68.26)SSWLR		0	1	0	0	P41222	P41222	P41222	PTGDS	Prostaglandin-H2 D-isomerase	MULTI-MSMS	QEHF3_332_LR	2	Urine_deglyco	604.649	3	528.26	1581.76	77571.3	1.5736	0.00083128	144600	76.388	144600	76.388	604.982	53.093	0.70105	53.093	52.754	53.455	-3.81e-06					58	15	5	0.617787	0.000465158	0.00257154	0.0013633
AEFNLTTYR	9	Deamidation (NQ)	_AEFN(de)LTTYR_	AEFN(1)LTTYR		AEFN(86.28)LTTYR		0	1	0	0	A6NMZ7	A6NMZ7	A6NMZ7	COL6A6	Collagen alpha-6(VI) chain	MULTI-MSMS	QEHF3_332_LR	2	Urine_deglyco	672.854	2	558.272	1114.53	74881	1.8906	0.0010555	205240	114.58	205250	114.58	673.356	38.982	0.5107	38.982	38.693	39.204	-3.81e-06					67	23	4	0.869123	0.000702277	0.00244997	0.0065558
AFGSNPNLTK	10	Deamidation (NQ)	_AFGSNPN(de)LTK_	AFGSNPN(1)LTK		AFGSN(-41.35)PN(41.35)LTK		0	1	0	0	P22792	P22792	P22792	CPN2	Carboxypeptidase N subunit 2	MULTI-MSMS	QEHF3_332_LR	2	Urine_deglyco	754.43	2	525.267	1048.52	71657.1	1.5147	0.0007956	436280	229.16	436280	229.16	754.429	34.308	0.39716	34.308	34.113	34.51	0					79	25	4	0.99101	0.00186421	0.0383402	5.37e-08
ALGFENATQALGR	13	Deamidation (NQ)	_ALGFEN(de)ATQALGR_	ALGFEN(1)ATQALGR		ALGFEN(53)ATQ(-53)ALGR		0	1	0	0	Q08380	Q08380	Q08380	LGALS3BP	Galectin-3-binding protein	MULTI-MSMS	QEHF3_332_LR	2	Urine_deglyco	789.93	2	674.846	1347.68	68618.3	1.695	0.0011439	169790	114.58	169790	114.58	789.428	41.422	0.52747	41.422	41.16	41.687	0					80	19	6	0.927556	0.00188942	0.0216315	6.2e-25
ALGFENATQALGR	13	2 Deamidation (NQ)	_ALGFEN(de)ATQALGR_	ALGFEN(1)ATQ(1)ALGR		ALGFEN(86.21)ATQ(86.21)ALGR		0	2	0	0	Q08380	Q08380	Q08380	LGALS3BP	Galectin-3-binding protein	MULTI-MSMS	QEHF3_332_LR	2	Urine_deglyco	789.92	2	675.338	1348.66	70374.5	0.96951	0.00065475	169670	114.58	169670	114.58	789.92	42.489	0.41151	42.489	42.298	42.709	0					27	13	3	0.422296	0.000423738	0.00211336	0.0078628
ALVAVVAGNSTTPR	14	Deamidation (NQ)	_ALVAVVAGN(de)STTPR_	ALVAVVAGN(1)STTPR		ALVAVVAGN(72.82)STTPR		0	1	0	0	Q9Y6Q6	Q9Y6Q6	Q9Y6Q6	TNFRSF11A	Tumor necrosis factor receptor superfamily member 11A	MULTI-MSMS	QEHF3_332_LR	2	Urine_deglyco	793.457	2	678.878	1355.74	72609.4	1.4641	0.00099396	168780	114.58	168780	114.58	793.458	38.012	0.31211	38.012	37.841	38.154	0					30	12	3	0.452611	0.000364812	0.00571999	0.001324
ANATIEVK	8	Deamidation (NQ)	_AN(de)ATIEVK_	AN(1)ATIEVK		AN(85.35)ATIEVK		0	1	0	0	Q9Y639	Q9Y639	Q9Y639	NPTN	Neuroplastin	MULTI-MSMS	QEHF3_332_LR	2	Urine_deglyco	652.896	2	423.732	845.449	74694.8	1.7849	0.00075633	540820	229.16	540820	229.16	652.895	31.398	0.41644	31.398	31.206	31.623	-1.91e-06					118	31	5	0.740972	0.00138602	0.0164057	0.013575
ANATIEVK	8	Deamidation (NQ)	_AN(de)ATIEVK_	AN(1)ATIEVK		AN(66.27)ATIEVK		0	1	0	0	Q9Y639	Q9Y639	Q9Y639	NPTN	Neuroplastin	MULTI-MSMS	QEHF3_332_LR	2	Urine_deglyco	435.599	3	282.824	845.449	92963.1	1.061	0.00030007	540180	152.78	540180	152.78	435.599	31.408	0.3063	31.408	31.262	31.569	1.91e-06					51	21	3	0.552959	0.000547132	0.00352198	0.025745
AQLLQGLGFNLTER	14	Deamidation (NQ)	_AQLLQGLGFN(de)LTER_	AQLLQGLGFN(1)LTER		AQ(-97.71)LLQ(-50.3)GLGFN(50.3)LTER		0	1	0	0	P08185	P08185	P08185	SERPINA6	Corticosteroid-binding globulin	MULTI-MSMS	QEHF3_332_LR	2	Urine_deglyco	895.506	2	780.923	1559.83	65168.9	1.9409	0.0015157	146730	114.58	146730	114.58	895.504	52.141	0.63115	52.141	51.832	52.463	0					52	13	5	0.663358	0.00117978	0.00367126	2.28e-05
AQLLQGLGFNLTER	14	Deamidation (NQ)	_AQLLQGLGFN(de)LTER_	AQLLQGLGFN(1)LTER		AQ(-85.86)LLQ(-56.61)GLGFN(56.61)LTER		0	1	0	0	P08185	P08185	P08185	SERPINA6	Corticosteroid-binding globulin	MULTI-MSMS	QEHF3_332_LR	2	Urine_deglyco	597.34	3	520.951	1559.83	78074.6	1.5662	0.00081592	146630	76.388	146630	76.389	597.339	52.136	0.82426	52.136	51.638	52.463	-3.81e-06					72	20	6	0.850013	0.00591666	0.0164651	3.52e-05
AQLLQGLGFNLTER	14	2 Deamidation (NQ)	_AQLLQGLGFN(de)LTER_	AQLLQ(1)GLGFN(1)LTER		AQ(-45.61)LLQ(45.61)GLGFN(100.18)LTER		0	2	0	0	P08185	P08185	P08185	SERPINA6	Corticosteroid-binding globulin	MULTI-MSMS	QEHF3_332_LR	2	Urine_deglyco	896.499	2	781.415	1560.81	65277.4	1.9764	0.0015444	146630	114.58	146640	114.58	895.996	53.833	0.32767	53.833	53.623	53.95	0					16	7	3	0.948597	0.000376748	0.00226438	0.018719
AQLNETLTK	9	Deamidation (NQ)	_AQLN(de)ETLTK_	AQLN(1)ETLTK		AQ(-33.26)LN(33.26)ETLTK		0	1	0	0	Q86UP2	Q86UP2	Q86UP2	KTN1	Kinectin	MULTI-MSMS	QEHF3_332_LR	2	Urine_deglyco	738.938	2	509.774	1017.53	72274.7	1.4877	0.00075841	449540	229.16	449540	229.16	738.938	34.973	0.2906	34.973	34.783	35.073	0					22	10	3	0.97509	0.000724503	0.00925219	0.0054753
AVLVNNITTGER	12	Deamidation (NQ)	_AVLVNN(de)ITTGER_	AVLVN(0.374)N(0.626)ITTGER		AVLVN(-2.23)N(2.23)ITTGER		0	1	0	0	Q8NBJ4	Q8NBJ4	Q8NBJ4	GOLM1	Golgi membrane protein 1	MULTI-MSMS	QEHF3_332_LR	2	Urine_deglyco	758.93	2	644.349	1286.68	73089.1	0.99531	0.00064133	177830	114.58	177830	114.58	758.93	36.915	0.36073	36.915	36.737	37.097	0					63	23	4	0.414128	0.000494495	0.001102	0.00016228
DITDLINNTFIR	12	Deamidation (NQ)	_DITDLIN(de)NTFIR_	DITDLIN(1)NTFIR		DITDLIN(33.35)N(-33.35)TFIR		0	1	0	0	Q99523	Q99523	Q99523	SORT1	Sortilin	MSMS	QEHF3_332_LR	2	Urine_deglyco	832.958	2	718.375	1434.74	NaN	NaN	NaN	NaN	NaN	NaN	NaN	NaN	54.516	1	54.516	54.016	55.016	0								NaN	NaN	NaN	1.3e-129
ENATTDLLTK	10	Deamidation (NQ)	_EN(de)ATTDLLTK_	EN(1)ATTDLLTK		EN(100.22)ATTDLLTK		0	1	0	0	P28799	P28799	P28799	GRN	Granulins;Acrogranin;Paragranulin;Granulin-1;Granulin-2;Granulin-3;Granulin-4;Granulin-5;Granulin-6;Granulin-7	MULTI-MSMS	QEHF3_332_LR	2	Urine_deglyco	782.947	2	553.782	1105.55	70282.5	1.2607	0.00069814	413810	229.16	413820	229.16	782.946	36.919	0.29156	36.919	36.737	37.028	0					28	17	2	0.966619	0.000426244	0.00405951	5.4e-05
FGNLTDLNLTK	11	2 Deamidation (NQ)	_FGN(de)LTDLN(de)LTK_	FGN(1)LTDLN(1)LTK		FGN(95.26)LTDLN(95.26)LTK		0	2	0	0	Q5R3F8	Q5R3F8	Q5R3F8	ELFN2	Protein phosphatase 1 regulatory subunit 29	MULTI-MSMS	QEHF3_332_LR	2	Urine_deglyco	848.483	2	619.319	1236.62	63864.1	2.2561	0.0013973	370020	229.16	370030	229.16	848.984	48.658	0.37978	48.658	48.431	48.811	-3.81e-06					20	9	3	0.928641	0.000627744	0.0086535	5.08e-05
FGNLTYLNLTK	11	2 Deamidation (NQ)	_FGN(de)LTYLN(de)LTK_	FGN(1)LTYLN(1)LTK		FGN(78.81)LTYLN(78.81)LTK		0	2	0	0	P0C7U0	P0C7U0	P0C7U0	ELFN1	Protein ELFN1	MULTI-MSMS	QEHF3_332_LR	2	Urine_deglyco	872.5	2	643.337	1284.66	65455.9	2.286	0.0014707	356210	229.16	356210	229.16	873.002	51.27	0.32801	51.27	51.079	51.407	0					16	9	2	0.967878	0.000241001	0.00264479	0.024165
FINSTFLEQK	10	Deamidation (NQ)	_FIN(de)STFLEQK_	FIN(1)STFLEQK		FIN(98.01)STFLEQ(-98.01)K		0	1	0	0	Q7L1I2	Q7L1I2	Q7L1I2	SV2B	Synaptic vesicle glycoprotein 2B	MULTI-MSMS	QEHF3_332_LR	2	Urine_deglyco	843.982	2	614.316	1226.62	67110.4	2.2339	0.0013723	373040	229.16	373040	229.16	843.981	47.474	0.30492	47.474	47.319	47.624	0					23	8	4	0.738832	0.00124819	0.0188508	2.25e-05
FLNDTMAVYEAK	12	Deamidation (NQ)	_FLN(de)DTMAVYEAK_	FLN(1)DTMAVYEAK		FLN(134.88)DTMAVYEAK		0	1	0	0	P29622	P29622	P29622	SERPINA4	Kallistatin	MULTI-MSMS	QEHF3_332_LR	2	Urine_deglyco	930.996	2	701.832	1401.65	63850.1	2.1356	0.0014988	326520	229.16	326520	229.16	930.995	48.663	0.38226	48.663	48.468	48.85	0					21	9	3	0.973212	0.000371301	0.00419054	2.32e-08
FNPGAESVVLSNSTLK	16	Deamidation (NQ)	_FNPGAESVVLSN(de)STLK_	FNPGAESVVLSN(1)STLK		FN(-200)PGAESVVLSN(200)STLK		0	1	0	0	Q13201	Q13201	Q13201	MMRN1	Multimerin-1;Platelet glycoprotein Ia*;155 kDa platelet multimerin	MULTI-MSMS	QEHF3_332_LR	2	Urine_deglyco	1062.1	2	832.431	1662.85	59114.7	1.0841	0.00090245	275290	229.16	275300	229.16	1062.1	44.334	0.47001	44.334	44.127	44.597	0					50	13	6	0.979774	0.0014269	0.0122106	3.87e-120
FNPGAESVVLSNSTLK	16	Deamidation (NQ)	_FNPGAESVVLSN(de)STLK_	FNPGAESVVLSN(1)STLK		FN(-88.14)PGAESVVLSN(88.14)STLK		0	1	0	0	Q13201	Q13201	Q13201	MMRN1	Multimerin-1;Platelet glycoprotein Ia*;155 kDa platelet multimerin	MULTI-MSMS	QEHF3_332_LR	2	Urine_deglyco	708.066	3	555.289	1662.85	70809.7	1.2198	0.00067732	275130	152.78	275130	152.78	708.399	44.353	0.80463	44.353	43.969	44.774	0					92	24	6	0.988117	0.0435093	0.313351	1.66e-08
GLNVTLSSTGR	11	Deamidation (NQ)	_GLN(de)VTLSSTGR_	GLN(1)VTLSSTGR		GLN(122.46)VTLSSTGR		0	1	0	0	P0C0L5;P0C0L4	P0C0L5	P0C0L5	C4B;C4A	Complement C4-B;Complement C4 beta chain;Complement C4-B alpha chain;C4a anaphylatoxin;C4b-B;C4d-B;Complement C4 gamma chain;Complement C4-A;Complement C4 beta chain;Complement C4-A alpha chain;C4a anaphylatoxin;C4b-A;C4d-A;Complement C4 gamma chain	MULTI-MSMS	QEHF3_332_LR	2	Urine_deglyco	667.879	2	553.296	1104.58	75187.4	1.3283	0.00073495	207090	114.58	207090	114.58	667.878	34.482	0.53653	34.482	34.148	34.684	0					87	34	4	0.766818	0.00332533	0.0327633	6.35e-05
GNDTFVTLDEILR	13	Deamidation (NQ)	_GN(de)DTFVTLDEILR_	GN(1)DTFVTLDEILR		GN(107.82)DTFVTLDEILR		0	1	0	0	P49959	P49959	P49959	MRE11A	Double-strand break repair protein MRE11A	MULTI-MSMS	QEHF3_332_LR	2	Urine_deglyco	861.96	2	747.378	1492.74	70825.9	1.9824	0.0014816	153310	114.58	153310	114.58	861.958	52.731	0.26041	52.731	52.628	52.888	0					7	5	2	0.972061	9.25e-05	0.000477756	0.00014467
IITNETLVIEK	11	Deamidation (NQ)	_IITN(de)ETLVIEK_	IITN(1)ETLVIEK		IITN(81.9)ETLVIEK		0	1	0	0	Q9NY74	Q9NY74	Q9NY74	ETAA1	Ewings tumor-associated antigen 1	MULTI-MSMS	QEHF3_332_LR	2	Urine_deglyco	866.531	2	637.366	1272.72	64607.5	1.7323	0.0011041	359550	229.16	359550	229.16	866.529	45.274	0.32739	45.274	45.14	45.468	0					18	9	3	0.787805	0.000476818	0.00609085	0.0035081
IVDVNLTSEGK	11	Deamidation (NQ)	_IVDVN(de)LTSEGK_	IVDVN(1)LTSEGK		IVDVN(89.46)LTSEGK		0	1	0	0	Q9HD45	Q9HD45	Q9HD45	TM9SF3	Transmembrane 9 superfamily member 3	MULTI-MSMS	QEHF3_332_LR	2	Urine_deglyco	817.476	2	588.311	1174.61	67510.7	2.7437	0.0016142	389530	229.16	389530	229.16	817.474	40.298	0.38243	40.298	40.069	40.452	0					33	16	3	0.91275	0.000532638	0.00910952	0.00040967
IVTPEEYYNVTVQ	13	Deamidation (NQ)	_IVTPEEYYN(de)VTVQ_	IVTPEEYYN(1)VTVQ		IVTPEEYYN(60.52)VTVQ(-60.52)		0	1	0	0	O75629	O75629	O75629	CREG1	Protein CREG1	MULTI-MSMS	QEHF3_332_LR	2	Urine_deglyco	892.963	2	778.38	1554.75	66609.2	1.8268	0.0014219	147200	114.58	147210	114.58	892.961	46.88	0.40645	46.88	46.655	47.061	0					29	12	3	0.929106	0.000372159	0.000995923	0.00013588
LFIPNITTK	9	Deamidation (NQ)	_LFIPN(de)ITTK_	LFIPN(1)ITTK		LFIPN(68.66)ITTK		0	1	0	0	P31997	P31997	P31997	CEACAM8	Carcinoembryonic antigen-related cell adhesion molecule 8	MULTI-MSMS	QEHF3_332_LR	2	Urine_deglyco	502.651	3	349.874	1046.6	86071.7	1.8426	0.00064467	436660	152.78	436660	152.78	502.65	49.057	0.45572	49.057	48.85	49.306	0					40	11	4	0.830287	0.00215627	0.0183653	0.018494
LFIPNITTK	9	Deamidation (NQ)	_LFIPN(de)ITTK_	LFIPN(1)ITTK		LFIPN(89.17)ITTK		0	1	0	0	P31997	P31997	P31997	CEACAM8	Carcinoembryonic antigen-related cell adhesion molecule 8	MULTI-MSMS	QEHF3_332_LR	2	Urine_deglyco	753.472	2	524.308	1046.6	70165	2.2471	0.0011782	437080	229.16	437080	229.16	753.471	49.059	0.52795	49.059	48.85	49.378	-3.81e-06					49	13	5	0.842377	0.00716478	0.0533312	0.0054932
LFLNWTEGQK	10	Deamidation (NQ)	_LFLN(de)WTEGQK_	LFLN(1)WTEGQK		LFLN(50.7)WTEGQ(-50.7)K		0	1	0	0	Q9UKJ1	Q9UKJ1	Q9UKJ1	PILRA	Paired immunoglobulin-like type 2 receptor alpha	MULTI-MSMS	QEHF3_332_LR	2	Urine_deglyco	848.484	2	618.817	1235.62	70375.3	2.3433	0.0014501	370330	229.16	370330	229.17	848.482	51.949	0.43981	51.949	51.713	52.153	0					20	10	3	0.596653	0.000236126	0.000738938	0.0057244
LLAAANFTFK	10	Deamidation (NQ)	_LLAAAN(de)FTFK_	LLAAAN(1)FTFK		LLAAAN(77.06)FTFK		0	1	0	0	Q8N4F0	Q8N4F0	Q8N4F0	BPIFB2	BPI fold-containing family B member 2	MULTI-MSMS	QEHF3_332_LR	2	Urine_deglyco	778.471	2	548.806	1095.6	72661.7	2.3623	0.0012965	417570	229.16	417570	229.16	778.471	51.643	0.38798	51.643	51.482	51.87	0					22	9	4	0.509709	0.000563789	0.00886974	0.0061163
LLASINSTVR	10	Deamidation (NQ)	_LLASIN(de)STVR_	LLASIN(1)STVR		LLASIN(96.24)STVR		0	1	0	0	Q16531	Q16531	Q16531	DDB1	DNA damage-binding protein 1	MULTI-MSMS	QEHF3_332_LR	2	Urine_deglyco	652.393	2	537.811	1073.61	79990.6	0.51995	0.00027963	213050	114.58	213050	114.58	652.393	42.896	0.38611	42.896	42.743	43.129	0					33	13	4	0.658507	0.00145357	0.00530996	6.34e-05
LNAENNATFYFK	12	Deamidation (NQ)	_LNAENN(de)ATFYFK_	LNAEN(0.007)N(0.993)ATFYFK		LN(-98.85)AEN(-21.73)N(21.73)ATFYFK		0	1	0	0	P01042	P01042	P01042	KNG1	Kininogen-1;Kininogen-1 heavy chain;T-kinin;Bradykinin;Lysyl-bradykinin;Kininogen-1 light chain;Low molecular weight growth-promoting factor	MULTI-MSMS	QEHF3_332_LR	2	Urine_deglyco	946.005	2	716.841	1431.67	62683.3	1.2563	0.00090055	319680	229.16	319690	229.16	946.004	44.462	1.1367	44.462	44.031	45.167	0					106	35	7	0.975711	0.00330911	0.0248918	6.94e-86
LNAENNATFYFK	12	2 Deamidation (NQ)	_LNAEN(de)N(de)ATFYFK_	LN(0.028)AEN(0.972)N(1)ATFYFK		LN(-15.46)AEN(15.46)N(38.29)ATFYFK		0	2	0	0	P01042	P01042	P01042	KNG1	Kininogen-1;Kininogen-1 heavy chain;T-kinin;Bradykinin;Lysyl-bradykinin;Kininogen-1 light chain;Low molecular weight growth-promoting factor	MULTI-MSMS	QEHF3_332_LR	2	Urine_deglyco	946.497	2	717.333	1432.65	60552.1	1.4083	0.0010102	319470	229.16	319470	229.17	946.497	44.758	0.40778	44.758	44.668	45.075	0					20	12	2	0.72985	0.000494089	0.00189417	0.0028819
LNAENNATFYFK	12	2 Deamidation (NQ)	_LN(de)AENN(de)ATFYFK_	LN(0.915)AEN(0.229)N(0.856)ATFYFK		LN(9.59)AEN(-7.28)N(7.28)ATFYFK		0	2	0	0	P01042	P01042	P01042	KNG1	Kininogen-1;Kininogen-1 heavy chain;T-kinin;Bradykinin;Lysyl-bradykinin;Kininogen-1 light chain;Low molecular weight growth-promoting factor	MULTI-MSMS	QEHF3_332_LR	2	Urine_deglyco	631.334	3	478.558	1432.65	75778.7	1.3172	0.00063036	319240	152.78	319240	152.78	631.668	45.447	1.1836	45.447	44.963	46.146	0					137	38	6	0.691253	0.00741493	0.0815398	0.00031817
LNAENNATFYFK	12	2 Deamidation (NQ)	_LNAEN(de)N(de)ATFYFK_	LN(0.432)AEN(0.574)N(0.995)ATFYFK		LN(-1.25)AEN(1.25)N(20.18)ATFYFK		0	2	0	0	P01042	P01042	P01042	KNG1	Kininogen-1;Kininogen-1 heavy chain;T-kinin;Bradykinin;Lysyl-bradykinin;Kininogen-1 light chain;Low molecular weight growth-promoting factor	MULTI-MSMS	QEHF3_332_LR	2	Urine_deglyco	946.497	2	717.333	1432.65	61617.8	1.7421	0.0012496	319470	229.16	319470	229.16	946.496	45.453	0.88774	45.453	45.075	45.963	0					105	28	5	0.995165	0.00663887	0.0823052	4.39e-25
LNGTDPEDVIR	11	Deamidation (NQ)	_LN(de)GTDPEDVIR_	LN(1)GTDPEDVIR		LN(55.2)GTDPEDVIR		0	1	0	0	P19105;P24844;O14950	P19105	P19105	MYL12A;MYL9;MYL12B	Myosin regulatory light chain 12A;Myosin regulatory light polypeptide 9;Myosin regulatory light chain 12B	MULTI-MSMS	QEHF3_332_LR	2	Urine_deglyco	729.884	2	615.304	1228.59	71282.3	1.1017	0.00067791	186220	114.58	186220	114.58	729.885	36.292	0.47971	36.292	36.026	36.506	0					65	21	4	0.436356	0.000491662	0.00564334	0.026606
LPTTVLNATAK	11	Deamidation (NQ)	_LPTTVLN(de)ATAK_	LPTTVLN(1)ATAK		LPTTVLN(86.26)ATAK		0	1	0	0	Q9GZM5	Q9GZM5	Q9GZM5	YIPF3	Protein YIPF3;Protein YIPF3, 36 kDa form III	MULTI-MSMS	QEHF3_332_LR	2	Urine_deglyco	794.49	2	565.327	1128.64	69993.9	1.5267	0.00086306	405360	229.16	405370	229.16	794.49	42.041	0.51341	42.041	41.818	42.332	0					67	18	5	0.830657	0.00145333	0.0122204	0.00079854
NITTVVEK	8	Deamidation (NQ)	_N(de)ITTVVEK_	N(1)ITTVVEK		N(115.78)ITTVVEK		0	1	0	0	Q8TAG9	Q8TAG9	Q8TAG9	EXOC6	Exocyst complex component 6	MULTI-MSMS	QEHF3_332_LR	2	Urine_deglyco	682.419	2	452.753	903.491	74898.9	1.7185	0.00077807	506150	229.16	506160	229.16	681.916	35.168	0.50193	35.168	34.867	35.369	0					90	26	4	0.745888	0.00204965	0.0129147	0.0036633
NLNPVFNETLR	11	2 Deamidation (NQ)	_N(de)LNPVFN(de)ETLR_	N(0.999)LN(0.001)PVFN(1)ETLR		N(30.81)LN(-30.81)PVFN(45.03)ETLR		0	2	0	0	Q8IYJ3	Q8IYJ3	Q8IYJ3	SYTL1	Synaptotagmin-like protein 1	MULTI-MSMS	QEHF3_332_LR	2	Urine_deglyco	774.92	2	659.836	1317.66	70428.7	0.89528	0.00059074	173650	114.58	173650	114.58	774.418	42.545	0.41359	42.545	42.265	42.678	0					30	13	3	0.559518	0.000329023	0.00115799	3.91e-05
NLTALPPDLPK	11	Deamidation (NQ)	_N(de)LTALPPDLPK_	N(1)LTALPPDLPK		N(95.18)LTALPPDLPK		0	1	0	0	P07359	P07359	P07359	GP1BA	Platelet glycoprotein Ib alpha chain;Glycocalicin	MULTI-MSMS	QEHF3_332_LR	2	Urine_deglyco	819.499	2	590.335	1178.65	70509.6	1.6592	0.00097946	388190	229.16	388190	229.16	819.497	41.856	0.94908	41.856	41.566	42.515	0					64	32	3	0.805691	0.000423656	0.00302296	1.05e-05
NLTALPPDLPK	11	Deamidation (NQ)	_N(de)LTALPPDLPK_	N(1)LTALPPDLPK		N(80.31)LTALPPDLPK		0	1	0	0	P07359	P07359	P07359	GP1BA	Platelet glycoprotein Ib alpha chain;Glycocalicin	MSMS	QEHF3_332_LR	2	Urine_deglyco	819.499	2	590.335	1178.65	NaN	NaN	NaN	NaN	NaN	NaN	NaN	NaN	42.255	1	42.255	41.755	42.755	0								NaN	NaN	NaN	1.38e-05
NMTLLVEK	8	Deamidation (NQ)	_N(de)MTLLVEK_	N(1)MTLLVEK		N(104.22)MTLLVEK		0	1	0	0	Q6UX06	Q6UX06	Q6UX06	OLFM4	Olfactomedin-4	MULTI-MSMS	QEHF3_332_LR	2	Urine_deglyco	703.92	2	474.757	947.5	73319.2	1.2034	0.00057133	482690	229.16	482700	229.16	703.92	42.557	0.80762	42.557	42.298	43.105	0					53	25	3	0.943733	0.00691591	0.0333488	0.01244
NMTLLVEK	8	Deamidation (NQ)	_N(de)MTLLVEK_	N(1)MTLLVEK		N(55.46)MTLLVEK		0	1	0	0	Q6UX06	Q6UX06	Q6UX06	OLFM4	Olfactomedin-4	MULTI-MSMS	QEHF3_332_LR	2	Urine_deglyco	469.616	3	316.841	947.5	91272.5	0.4282	0.00013567	482180	152.78	482180	152.78	469.616	42.568	0.41876	42.568	42.375	42.794	0					37	13	4	0.560392	0.00048327	0.00231333	0.02956
NSTSIYFK	8	Deamidation (NQ)	_N(de)STSIYFK_	N(1)STSIYFK		N(119.68)STSIYFK		0	1	0	0	P19256	P19256	P19256	CD58	Lymphocyte function-associated antigen 3	MULTI-MSMS	QEHF3_332_LR	2	Urine_deglyco	709.901	2	480.737	959.46	71050.5	1.5573	0.00074865	476690	229.16	476690	229.16	709.9	37.359	0.41985	37.359	37.14	37.56	0					47	16	5	0.722613	0.00391871	0.0101635	0.00027283
QDFNITDISLLEHR	14	2 Deamidation (NQ)	_QDFN(de)ITDISLLEHR_	Q(1)DFN(1)ITDISLLEHR		Q(120.7)DFN(120.7)ITDISLLEHR		0	2	0	0	P07911	P07911	P07911	UMOD	Uromodulin;Uromodulin, secreted form	MULTI-MSMS	QEHF3_332_LR	2	Urine_deglyco	645.003	3	568.281	1701.82	75009.9	1.5417	0.00087613	134420	76.387	134420	76.388	644.668	46.44	0.53991	46.44	46.146	46.686	0					58	23	3	0.957845	0.000375295	0.000694694	0.0034193
QIFNGTFVK	9	Deamidation (NQ)	_QIFN(de)GTFVK_	QIFN(1)GTFVK		Q(-47.55)IFN(47.55)GTFVK		0	1	0	0	P18124	P18124	P18124	RPL7	60S ribosomal protein L7	MULTI-MSMS	QEHF3_332_LR	2	Urine_deglyco	757.446	2	527.782	1053.55	71853.3	0.64594	0.00034091	434200	229.16	434200	229.16	756.945	43.036	0.35748	43.036	42.845	43.202	0					36	12	4	0.667547	0.000193825	0.000849651	0.0051581
QSALLINGTLK	11	Deamidation (NQ)	_QSALLIN(de)GTLK_	QSALLIN(1)GTLK		Q(-48.56)SALLIN(48.56)GTLK		0	1	0	0	P51531	P51531	P51531	SMARCA2	Probable global transcription activator SNF2L2	MULTI-MSMS	QEHF3_332_LR	2	Urine_deglyco	809.004	2	579.84	1157.67	81386.7	1.8862	0.0010937	395220	229.16	395220	229.16	809.003	41.635	0.24086	41.635	41.511	41.752	0					12	7	2	0.696533	0.000109356	0.00110732	0.01437
QTLFFNGTR	9	Deamidation (NQ)	_QTLFFN(de)GTR_	QTLFFN(1)GTR		Q(-78.43)TLFFN(78.43)GTR		0	1	0	0	Q8NFZ8	Q8NFZ8	Q8NFZ8	CADM4	Cell adhesion molecule 4	MULTI-MSMS	QEHF3_332_LR	2	Urine_deglyco	657.358	2	542.775	1083.53	74884.4	1.8669	0.0010133	211100	114.58	211110	114.58	657.356	39.348	0.62086	39.348	39.084	39.704	0					86	34	4	0.815208	0.0020119	0.0118455	0.0035189
TFLNTTVEK	9	Deamidation (NQ)	_TFLN(de)TTVEK_	TFLN(1)TTVEK		TFLN(77.67)TTVEK		0	1	0	0	Q9ULI3	Q9ULI3	Q9ULI3	HEG1	Protein HEG homolog 1	MULTI-MSMS	QEHF3_332_LR	2	Urine_deglyco	756.441	2	527.277	1052.54	70468.4	2.4678	0.0013012	434620	229.16	434620	229.16	756.44	39.791	0.3104	39.791	39.64	39.951	0					33	12	3	0.853368	0.00105199	0.0134158	0.013672
TLTLFNVTR	9	Deamidation (NQ)	_TLTLFN(de)VTR_	TLTLFN(1)VTR		TLTLFN(97.28)VTR		0	1	0	0	P06731	P06731	P06731	CEACAM5	Carcinoembryonic antigen-related cell adhesion molecule 5	MULTI-MSMS	QEHF3_332_LR	2	Urine_deglyco	647.883	2	533.301	1064.59	73439.1	1.4995	0.00079968	214850	114.58	214860	114.58	647.882	45.761	0.36665	45.761	45.574	45.94	0					25	10	3	0.760334	0.00233208	0.0314744	0.0033197
TPLTANITK	9	Deamidation (NQ)	_TPLTAN(de)ITK_	TPLTAN(1)ITK		TPLTAN(108.7)ITK		0	1	0	0	P01877	P01877	P01877	IGHA2	Ig alpha-2 chain C region	MULTI-MSMS	QEHF3_332_LR	2	Urine_deglyco	709.438	2	480.274	958.534	72369.9	1.4396	0.00069141	477150	229.16	477150	229.16	709.437	36.284	0.94808	36.284	35.99	36.938	0					146	47	6	0.980826	0.0387447	0.288176	0.0038834
VANLTFVVNSLDGK	14	Deamidation (NQ)	_VAN(de)LTFVVNSLDGK_	VAN(1)LTFVVNSLDGK		VAN(93.47)LTFVVN(-93.47)SLDGK		0	1	0	0	Q14314	Q14314	Q14314	FGL2	Fibroleukin	MULTI-MSMS	QEHF3_332_LR	2	Urine_deglyco	646.045	3	493.268	1476.78	75230.9	2.0144	0.00099366	309720	152.78	309720	152.78	646.043	55.102	0.52719	55.102	54.833	55.36	-3.81e-06					34	11	4	0.71093	0.00157014	0.0201582	0.00019941
VPGNVTAVLGETLK	14	Deamidation (NQ)	_VPGN(de)VTAVLGETLK_	VPGN(1)VTAVLGETLK		VPGN(101.3)VTAVLGETLK		0	1	0	0	P01833	P01833	P01833	PIGR	Polymeric immunoglobulin receptor;Secretory component	MULTI-MSMS	QEHF3_332_LR	2	Urine_deglyco	619.709	3	466.933	1397.78	77198.6	1.7207	0.00080346	327190	152.78	327190	152.78	619.709	50.059	1.5371	50.059	49.493	51.03	0					145	40	7	0.87383	0.00729556	0.0620628	3.46e-07
VPGNVTAVLGETLK	14	Deamidation (NQ)	_VPGN(de)VTAVLGETLK_	VPGN(1)VTAVLGETLK		VPGN(137.79)VTAVLGETLK		0	1	0	0	P01833	P01833	P01833	PIGR	Polymeric immunoglobulin receptor;Secretory component	MULTI-MSMS	QEHF3_332_LR	2	Urine_deglyco	929.562	2	699.896	1397.78	63859.5	2.1737	0.0015214	327420	229.16	327430	229.16	929.058	50.06	1.0279	50.06	49.689	50.717	-3.81e-06					97	26	6	0.952756	0.00209354	0.0164131	2.74e-09
VVLGANGTYSCLVR	14	Deamidation (NQ)	_VVLGAN(de)GTYSCLVR_	VVLGAN(1)GTYSCLVR		VVLGAN(102.15)GTYSCLVR		0	1	0	0	Q5ZPR3	Q5ZPR3	Q5ZPR3	CD276	CD276 antigen	MULTI-MSMS	QEHF3_332_LR	2	Urine_deglyco	869.972	2	755.39	1508.77	67903.8	2.0379	0.0015394	151690	114.58	151690	114.58	869.971	40.864	0.24744	40.864	40.712	40.959	0					19	10	3	0.915089	0.000346504	0.0078903	9.29e-07
VYENVTGLVK	10	Deamidation (NQ)	_VYEN(de)VTGLVK_	VYEN(1)VTGLVK		VYEN(88.02)VTGLVK		0	1	0	0	Q05397	Q05397	Q05397	PTK2	Focal adhesion kinase 1	MULTI-MSMS	QEHF3_332_LR	2	Urine_deglyco	790.969	2	561.806	1121.6	68449.4	0.71543	0.00040193	407900	229.16	407900	229.16	790.968	43.085	0.33487	43.085	42.898	43.233	0					23	11	3	0.373509	0.000325341	0.002344	0.00094397
WNVTSLETLK	10	Deamidation (NQ)	_WN(de)VTSLETLK_	WN(1)VTSLETLK		WN(125.54)VTSLETLK		0	1	0	0	Q13421	Q13421	Q13421	MSLN	Mesothelin;Megakaryocyte-potentiating factor;Mesothelin, cleaved form	MULTI-MSMS	QEHF3_332_LR	2	Urine_deglyco	825.983	2	596.316	1190.62	67987.9	2.2843	0.0013622	384300	229.16	384300	229.16	825.981	48.307	0.59349	48.307	47.915	48.508	0					20	14	2	0.779777	0.000283442	0.00218097	1.44e-06
YGLLNVTK	8	Deamidation (NQ)	_YGLLN(de)VTK_	YGLLN(1)VTK		YGLLN(82.29)VTK		0	1	0	0	Q8IWW6	Q8IWW6	Q8IWW6	ARHGAP12	Rho GTPase-activating protein 12	MULTI-MSMS	QEHF3_332_LR	2	Urine_deglyco	683.922	2	454.758	907.501	75425.6	1.4489	0.0006589	503920	229.16	503920	229.16	683.921	42.394	0.47195	42.394	42.072	42.544	0					36	11	4	0.786341	0.00210444	0.0159238	0.015921
YLGNATAIFFLPDEGK	16	Deamidation (NQ)	_YLGN(de)ATAIFFLPDEGK_	YLGN(1)ATAIFFLPDEGK		YLGN(199.61)ATAIFFLPDEGK		0	1	0	0	P01009	P01009	P01009	SERPINA1	Alpha-1-antitrypsin;Short peptide from AAT	MULTI-MSMS	QEHF3_332_LR	2	Urine_deglyco	1108.61	2	878.943	1755.87	58469.7	2.1163	0.0018601	260730	229.16	260730	229.17	1108.61	56.412	0.50998	56.412	56.081	56.591	0					45	10	6	0.990588	0.00781345	0.125273	1.7e-59
YLGNATAIFFLPDEGK	16	Deamidation (NQ)	_YLGN(de)ATAIFFLPDEGK_	YLGN(1)ATAIFFLPDEGK		YLGN(101.53)ATAIFFLPDEGK		0	1	0	0	P01009	P01009	P01009	SERPINA1	Alpha-1-antitrypsin;Short peptide from AAT	MULTI-MSMS	QEHF3_332_LR	2	Urine_deglyco	554.808	4	439.975	1755.87	80097.7	1.896	0.00083421	260430	114.58	260430	114.58	554.808	56.411	0.7376	56.411	55.854	56.591	0					41	10	5	0.918102	0.00251834	0.010671	6.07e-08
YLGNATAIFFLPDEGK	16	Deamidation (NQ)	_YLGN(de)ATAIFFLPDEGK_	YLGN(1)ATAIFFLPDEGK		YLGN(89.36)ATAIFFLPDEGK		0	1	0	0	P01009	P01009	P01009	SERPINA1	Alpha-1-antitrypsin;Short peptide from AAT	MULTI-MSMS	QEHF3_332_LR	2	Urine_deglyco	739.409	3	586.298	1755.87	70074.6	2.1868	0.0012821	260580	152.78	260580	152.78	739.408	56.413	1.0502	56.413	55.673	56.723	0					83	22	7	0.858408	0.00699602	0.0204151	0.00016431
AGFNASFHK	9	Deamidation (NQ)	_AGFN(de)ASFHK_	AGFN(1)ASFHK		AGFN(68.63)ASFHK		0	1	0	0	O60494	O60494	O60494	CUBN	Cubilin	MULTI-MSMS	QEHF3_333_LR	3	Urine_deglyco	479.935	3	327.159	978.456	88491.1	1.3647	0.00044647	466970	152.78	466980	152.78	479.934	33.321	0.36349	33.321	33.17	33.533	0					41	18	3	0.692927	0.000383534	0.00470208	0.018531
ALMNGSESR	9	Deamidation (NQ)	_ALMN(de)GSESR_	ALMN(1)GSESR		ALMN(123.86)GSESR		0	1	0	0	P35613	P35613	P35613	BSG	Basigin	MULTI-MSMS	QEHF3_333_LR	3	Urine_deglyco	597.803	2	483.221	964.428	74200	1.2241	0.00059151	237120	114.58	237120	114.58	597.803	26.909	0.65696	26.909	26.636	27.293	-1.91e-06					100	42	5	0.89601	0.011592	0.0817963	0.00044015
CLCPLGFLLANDSK	14	Deamidation (NQ)	_CLCPLGFLLAN(de)DSK_	CLCPLGFLLAN(1)DSK		CLCPLGFLLAN(113.24)DSK		0	1	0	0	P98164	P98164	P98164	LRP2	Low-density lipoprotein receptor-related protein 2	MULTI-MSMS	QEHF3_333_LR	3	Urine_deglyco	689.708	3	536.93	1607.77	72941.9	2.4359	0.0013079	284530	152.78	284540	152.78	690.04	55.891	0.90007	55.891	55.507	56.407	0					83	18	7	0.731488	0.00325505	0.0496169	0.00015839
CLIQVGNLSK	10	Deamidation (NQ)	_CLIQVGN(de)LSK_	CLIQ(0.005)VGN(0.995)LSK		CLIQ(-22.6)VGN(22.6)LSK		0	1	0	0	Q96PL5	Q96PL5	Q96PL5	ERMAP	Erythroid membrane-associated protein	MULTI-MSMS	QEHF3_333_LR	3	Urine_deglyco	530.982	3	378.206	1131.6	85305.2	2.4799	0.00093793	403950	152.78	403950	152.78	530.981	41.524	0.3184	41.524	41.346	41.664	3.81e-06					26	9	4	0.61659	0.00049951	0.00355756	0.022088
DDVLFYNISSMK	12	Oxidation (M),Deamidation (NQ)	_DDVLFYN(de)ISSMK_	DDVLFYN(1)ISSMK	DDVLFYNISSM(1)K	DDVLFYN(62.36)ISSMK	DDVLFYNISSM(62.36)K	0	1	1	0	P16284	P16284	P16284	PECAM1	Platelet endothelial cell adhesion molecule	MULTI-MSMS	QEHF3_333_LR	3	Urine_deglyco	953.997	2	724.834	1447.65	63275.7	2.048	0.0014844	316160	229.16	316160	229.16	953.996	46.835	0.32428	46.835	46.633	46.958	0					25	9	4	0.903852	0.000582381	0.0019354	0.006688
DDVLFYNISSMK	12	Oxidation (M),Deamidation (NQ)	_DDVLFYN(de)ISSMK_	DDVLFYN(1)ISSMK	DDVLFYNISSM(1)K	DDVLFYN(60.16)ISSMK	DDVLFYNISSM(60.16)K	0	1	1	0	P16284	P16284	P16284	PECAM1	Platelet endothelial cell adhesion molecule	MULTI-MSMS	QEHF3_333_LR	3	Urine_deglyco	636.335	3	483.559	1447.65	76234.6	1.8519	0.00089551	315940	152.78	315940	152.78	636.334	46.835	0.48343	46.835	46.55	47.033	3.81e-06					58	13	6	0.878326	0.00301993	0.00780991	0.0053251
DFVNASSK	8	Deamidation (NQ)	_DFVN(de)ASSK_	DFVN(1)ASSK		DFVN(105.98)ASSK		0	1	0	0	P05546	P05546	P05546	SERPIND1	Heparin cofactor 2	MULTI-MSMS	QEHF3_333_LR	3	Urine_deglyco	663.87	2	434.706	867.397	74296.6	1.8661	0.0008112	527170	229.16	527170	229.16	663.869	31.94	0.70318	31.94	31.713	32.416	0					65	31	4	0.845062	0.005461	0.105939	0.014017
DLDMFINASK	10	Oxidation (M),Deamidation (NQ)	_DLDMFIN(de)ASK_	DLDMFIN(1)ASK	DLDM(1)FINASK	DLDMFIN(87.57)ASK	DLDM(87.57)FINASK	0	1	1	0	O75882	O75882	O75882	ATRN	Attractin	MULTI-MSMS	QEHF3_333_LR	3	Urine_deglyco	543.96	3	390.85	1169.53	81409.7	1.0706	0.00041845	390880	152.78	390880	152.78	543.625	43.955	0.58043	43.955	43.675	44.255	3.81e-06					48	13	5	0.951623	0.00192923	0.0119412	0.00040735
DLVPATNYSLR	11	Deamidation (NQ)	_DLVPATN(de)YSLR_	DLVPATN(1)YSLR		DLVPATN(95.48)YSLR		0	1	0	0	Q06418	Q06418	Q06418	TYRO3	Tyrosine-protein kinase receptor TYRO3	MULTI-MSMS	QEHF3_333_LR	3	Urine_deglyco	493.607	3	417.219	1248.64	89606.6	0.87762	0.00036616	183090	76.388	183090	76.388	493.607	38.313	0.366	38.313	38.101	38.467	0					23	11	3	0.93034	0.000724404	0.00826159	5.36e-06
DLVPATNYSLR	11	Deamidation (NQ)	_DLVPATN(de)YSLR_	DLVPATN(1)YSLR		DLVPATN(94.54)YSLR		0	1	0	0	Q06418	Q06418	Q06418	TYRO3	Tyrosine-protein kinase receptor TYRO3	MULTI-MSMS	QEHF3_333_LR	3	Urine_deglyco	739.907	2	625.325	1248.64	71748.6	-0.52053	-0.0003255	183240	114.58	183240	114.58	739.908	38.31	0.43718	38.31	38.03	38.467	0					46	14	4	0.921572	0.00297548	0.0279958	1.12e-05
DTFVNASR	8	Deamidation (NQ)	_DTFVN(de)ASR_	DTFVN(1)ASR		DTFVN(95.64)ASR		0	1	0	0	P05155	P05155	P05155	SERPING1	Plasma protease C1 inhibitor	MULTI-MSMS	QEHF3_333_LR	3	Urine_deglyco	570.299	2	455.717	909.419	78286.9	1.3983	0.00063721	251430	114.58	251430	114.58	570.298	28.702	0.96473	28.702	28.417	29.382	0					193	55	7	0.977457	0.121154	1	0.008972
EFGFAWPESLNCSK	14	Deamidation (NQ)	_EFGFAWPESLN(de)CSK_	EFGFAWPESLN(1)CSK		EFGFAWPESLN(101.3)CSK		0	1	0	0	Q9ULV1	Q9ULV1	Q9ULV1	FZD4	Frizzled-4	MULTI-MSMS	QEHF3_333_LR	3	Urine_deglyco	711.36	3	558.249	1671.72	71989.5	0.43596	0.00024337	273670	152.78	273670	152.78	711.36	50.825	0.41565	50.825	50.609	51.025	0					26	9	4	0.992379	0.000978703	0.00272478	3.46e-07
EFGFAWPESLNCSK	14	Deamidation (NQ)	_EFGFAWPESLN(de)CSK_	EFGFAWPESLN(1)CSK		EFGFAWPESLN(107.82)CSK		0	1	0	0	Q9ULV1	Q9ULV1	Q9ULV1	FZD4	Frizzled-4	MULTI-MSMS	QEHF3_333_LR	3	Urine_deglyco	1066.03	2	836.869	1671.72	61541.4	0.29634	0.000248	273830	229.16	273830	229.16	1066.53	50.824	0.28966	50.824	50.649	50.939	-3.81e-06					20	6	4	0.95308	0.000397921	0.00138399	8.07e-05
ELLLNTSEVTVR	12	Deamidation (NQ)	_ELLLN(de)TSEVTVR_	ELLLN(1)TSEVTVR		ELLLN(49.79)TSEVTVR		0	1	0	0	Q8N8Z6	Q8N8Z6	Q8N8Z6	DCBLD1	Discoidin, CUB and LCCL domain-containing protein 1	MSMS	QEHF3_333_LR	3	Urine_deglyco	802.462	2	687.877	1373.74	NaN	NaN	NaN	NaN	NaN	NaN	NaN	NaN	42.361	1	42.361	41.861	42.861	-3.81e-06								NaN	NaN	NaN	0.029664
ENTSDPSLVIAFGR	14	Deamidation (NQ)	_EN(de)TSDPSLVIAFGR_	EN(1)TSDPSLVIAFGR		EN(84.62)TSDPSLVIAFGR		0	1	0	0	P11279	P11279	P11279	LAMP1	Lysosome-associated membrane glycoprotein 1	MSMS	QEHF3_333_LR	3	Urine_deglyco	868.456	2	753.875	1505.74	NaN	NaN	NaN	NaN	NaN	NaN	NaN	NaN	42.505	1	42.505	42.005	43.005	0								NaN	NaN	NaN	8.09e-14
ETIYPNASLLMR	12	Oxidation (M),Deamidation (NQ)	_ETIYPN(de)ASLLMR_	ETIYPN(1)ASLLMR	ETIYPNASLLM(1)R	ETIYPN(53.14)ASLLMR	ETIYPNASLLM(53.14)R	0	1	1	0	P31997	P31997	P31997	CEACAM8	Carcinoembryonic antigen-related cell adhesion molecule 8	MULTI-MSMS	QEHF3_333_LR	3	Urine_deglyco	827.439	2	712.858	1423.7	64777.2	2.1788	0.0015532	160730	114.58	160740	114.58	827.439	40.252	0.45952	40.252	39.96	40.419	0					34	12	4	0.68214	0.00152717	0.0216987	0.012889
ETVPEYNLSITAR	13	Deamidation (NQ)	_ETVPEYN(de)LSITAR_	ETVPEYN(1)LSITAR		ETVPEYN(164.56)LSITAR		0	1	0	0	Q9UN70	Q9UN70	Q9UN70	PCDHGC3	Protocadherin gamma-C3	MULTI-MSMS	QEHF3_333_LR	3	Urine_deglyco	861.96	2	747.378	1492.74	65213.5	0.86783	0.0006486	153310	114.58	153310	114.58	862.461	38.161	0.37263	38.161	37.96	38.333	0					45	11	5	0.926638	0.000572959	0.00539067	1.65e-15
EVLSSNVSWR	10	Deamidation (NQ)	_EVLSSN(de)VSWR_	EVLSSN(1)VSWR		EVLSSN(123.79)VSWR		0	1	0	0	Q8IZF2	Q8IZF2	Q8IZF2	GPR116	Probable G-protein coupled receptor 116	MULTI-MSMS	QEHF3_333_LR	3	Urine_deglyco	469.588	3	393.2	1176.58	90834.1	0.97486	0.00038331	194270	76.388	194270	76.388	469.588	37.574	0.30087	37.574	37.35	37.651	3.81e-06					20	9	3	0.967262	0.000271102	0.0011001	3.89e-06
EVLSSNVSWR	10	Deamidation (NQ)	_EVLSSN(de)VSWR_	EVLSSN(1)VSWR		EVLSSN(111.5)VSWR		0	1	0	0	Q8IZF2	Q8IZF2	Q8IZF2	GPR116	Probable G-protein coupled receptor 116	MULTI-MSMS	QEHF3_333_LR	3	Urine_deglyco	703.878	2	589.296	1176.58	73803.2	0.88467	0.00052133	194440	114.58	194440	114.58	703.878	37.546	0.60357	37.546	37.295	37.898	0					77	18	5	0.781285	0.00161173	0.00405679	3.34e-05
FQLLNFSSSELK	12	Deamidation (NQ)	_FQLLN(de)FSSSELK_	FQLLN(1)FSSSELK		FQ(-55.93)LLN(55.93)FSSSELK		0	1	0	0	Q9BY67	Q9BY67	Q9BY67	CADM1	Cell adhesion molecule 1	MULTI-MSMS	QEHF3_333_LR	3	Urine_deglyco	936.53	2	707.367	1412.72	64206.1	1.4412	0.0010195	323970	229.16	323970	229.16	936.528	52.699	0.79375	52.699	52.475	53.269	-3.81e-06					62	22	4	0.96827	0.000674127	0.00247282	4.35e-09
GLCVNASAVSR	11	Deamidation (NQ)	_GLCVN(de)ASAVSR_	GLCVN(1)ASAVSR		GLCVN(104.17)ASAVSR		0	1	0	0	P17936	P17936	P17936	IGFBP3	Insulin-like growth factor-binding protein 3	MULTI-MSMS	QEHF3_333_LR	3	Urine_deglyco	682.364	2	567.782	1133.55	74581.6	1.8875	0.0010717	201800	114.58	201810	114.58	682.364	31.446	0.44962	31.446	31.285	31.735	0					78	22	5	0.643746	0.00313021	0.034655	9.48e-06
GNNSHILLSALK	12	Deamidation (NQ)	_GN(de)NSHILLSALK_	GN(0.862)N(0.138)SHILLSALK		GN(7.94)N(-7.94)SHILLSALK		0	1	0	0	P01133	P01133	P01133	EGF	Pro-epidermal growth factor;Epidermal growth factor	MULTI-MSMS	QEHF3_333_LR	3	Urine_deglyco	576.014	3	423.238	1266.69	80721.2	1.7994	0.00076157	360970	152.78	360970	152.78	576.013	39.78	0.65186	39.78	39.514	40.166	0					70	19	5	0.779211	0.00224492	0.0302715	5.8e-05
GNNSHILLSALK	12	Deamidation (NQ)	_GN(de)NSHILLSALK_	GN(0.94)N(0.06)SHILLSALK		GN(11.96)N(-11.96)SHILLSALK		0	1	0	0	P01133	P01133	P01133	EGF	Pro-epidermal growth factor;Epidermal growth factor	MULTI-MSMS	QEHF3_333_LR	3	Urine_deglyco	863.518	2	634.354	1266.69	66418.1	2.3301	0.0014781	361250	229.16	361260	229.16	864.018	39.809	0.44049	39.809	39.587	40.028	0					21	13	2	0.480365	0.0002504	0.00279527	0.0029066
GSNYSEILDK	10	Deamidation (NQ)	_GSN(de)YSEILDK_	GSN(1)YSEILDK		GSN(50.35)YSEILDK		0	1	0	0	Q12841	Q12841	Q12841	FSTL1	Follistatin-related protein 1	MULTI-MSMS	QEHF3_333_LR	3	Urine_deglyco	528.957	3	376.18	1125.52	84363.5	1.1231	0.00042249	406120	152.78	406120	152.78	528.956	38.313	0.33541	38.313	38.163	38.498	0					22	10	3	0.664077	0.000732159	0.0115145	0.025656
GTANLSEAIR	10	Deamidation (NQ)	_GTAN(de)LSEAIR_	GTAN(1)LSEAIR		GTAN(94.77)LSEAIR		0	1	0	0	O00241;Q9P1W8	O00241	O00241	SIRPB1;SIRPG	Signal-regulatory protein beta-1;Signal-regulatory protein gamma	MULTI-MSMS	QEHF3_333_LR	3	Urine_deglyco	631.352	2	516.77	1031.52	76347.4	1.386	0.00071626	221730	114.58	221730	114.58	631.351	32.047	0.81004	32.047	31.519	32.329	0					125	37	5	0.69932	0.00339099	0.0519641	7.03e-05
GVNFNVSK	8	Deamidation (NQ)	_GVNFN(de)VSK_	GVN(0.001)FN(0.999)VSK		GVN(-31.19)FN(31.19)VSK		0	1	0	0	P03952	P03952	P03952	KLKB1	Plasma kallikrein;Plasma kallikrein heavy chain;Plasma kallikrein light chain	MULTI-MSMS	QEHF3_333_LR	3	Urine_deglyco	662.389	2	433.224	864.434	74649.6	2.0387	0.00088323	528970	229.16	528970	229.16	662.387	35.624	0.31743	35.624	35.451	35.769	0					33	10	5	0.717849	0.00189214	0.0101869	0.011824
ILNSSTEDGIK	11	Deamidation (NQ)	_ILN(de)SSTEDGIK_	ILN(1)SSTEDGIK		ILN(95.43)SSTEDGIK		0	1	0	0	P30556	P30556	P30556	AGTR1	Type-1 angiotensin II receptor	MULTI-MSMS	QEHF3_333_LR	3	Urine_deglyco	818.464	2	589.301	1176.59	72601.1	1.3564	0.00079932	388870	229.16	388870	229.16	818.464	37.245	0.30398	37.245	37.148	37.452	0					14	11	2	0.840029	0.000164054	0.00131618	1.02e-05
KVNASVPR	8	Deamidation (NQ)	_KVN(de)ASVPR_	KVN(1)ASVPR		KVN(105.94)ASVPR		0	1	0	1	P51693	P51693	P51693	APLP1	Amyloid-like protein 1;C30	MULTI-MSMS	QEHF3_333_LR	3	Urine_deglyco	665.418	2	436.253	870.492	75660.8	1.6223	0.00070773	525300	229.16	525300	229.16	665.417	25.07	0.42924	25.07	24.86	25.289	0					93	29	4	0.956639	0.00176138	0.019394	0.0086015
LAFQNMNGSEYFVK	14	Oxidation (M),Deamidation (NQ)	_LAFQNMN(de)GSEYFVK_	LAFQ(0.006)N(0.11)MN(0.884)GSEYFVK	LAFQNM(1)NGSEYFVK	LAFQ(-21.64)N(-9.04)MN(9.04)GSEYFVK	LAFQNM(96.49)NGSEYFVK	0	1	1	0	Q13421	Q13421	Q13421	MSLN	Mesothelin;Megakaryocyte-potentiating factor;Mesothelin, cleaved form	MULTI-MSMS	QEHF3_333_LR	3	Urine_deglyco	1062.55	2	832.885	1663.76	60546.9	0.48148	0.00040102	275140	229.16	275140	229.16	1062.55	43.848	0.29704	43.848	43.712	44.01	0					23	8	4	0.941519	0.000373405	0.00268596	5.41e-06
LAFQNMNGSEYFVK	14	Deamidation (NQ)	_LAFQNMN(de)GSEYFVK_	LAFQNMN(1)GSEYFVK		LAFQ(-91.65)N(-61.53)MN(61.53)GSEYFVK		0	1	0	0	Q13421	Q13421	Q13421	MSLN	Mesothelin;Megakaryocyte-potentiating factor;Mesothelin, cleaved form	MULTI-MSMS	QEHF3_333_LR	3	Urine_deglyco	1054.55	2	824.887	1647.76	61309.7	1.4321	0.0011813	277810	229.16	277810	229.16	1054.55	47.615	0.37075	47.615	47.43	47.801	0					35	9	5	0.878578	0.00208604	0.0268029	0
LGVTNASLVLFRPGSVR	17	Deamidation (NQ)	_LGVTN(de)ASLVLFRPGSVR_	LGVTN(1)ASLVLFRPGSVR		LGVTN(79.68)ASLVLFRPGSVR		0	1	0	1	Q13449	Q13449	Q13449	LSAMP	Limbic system-associated membrane protein	MULTI-MSMS	QEHF3_333_LR	3	Urine_deglyco	673.066	3	596.344	1786.01	75150.6	1.6019	0.00095527	128090	76.387	128090	76.388	673.065	46.396	0.45467	46.396	46.135	46.589	0					45	12	5	0.734754	0.00310283	0.023149	0.00017931
LLANSSMLGEGQVLR	15	Oxidation (M),Deamidation (NQ)	_LLAN(de)SSMLGEGQVLR_	LLAN(1)SSMLGEGQVLR	LLANSSM(1)LGEGQVLR	LLAN(47.53)SSMLGEGQ(-47.53)VLR	LLANSSM(74.78)LGEGQVLR	0	1	1	0	Q6UXD5	Q6UXD5	Q6UXD5	SEZ6L2	Seizure 6-like protein 2	MULTI-MSMS	QEHF3_333_LR	3	Urine_deglyco	918.005	2	802.919	1603.82	65886.4	2.0277	0.0016281	142710	114.58	142710	114.58	918.002	41.228	0.32156	41.228	41.06	41.382	0					18	8	3	0.72388	0.000212193	0.000966037	0.00050079
LLANSSMLGEGQVLR	15	Deamidation (NQ)	_LLAN(de)SSMLGEGQVLR_	LLAN(1)SSMLGEGQVLR		LLAN(115.2)SSMLGEGQ(-115.2)VLR		0	1	0	0	Q6UXD5	Q6UXD5	Q6UXD5	SEZ6L2	Seizure 6-like protein 2	MULTI-MSMS	QEHF3_333_LR	3	Urine_deglyco	910.006	2	794.922	1587.83	65784.8	1.5453	0.0012284	144140	114.58	144140	114.58	909.504	45.633	0.36926	45.633	45.453	45.823	0					32	9	4	0.941331	0.00102851	0.00639501	1.21e-39
LLANSSMLGEGQVLR	15	Deamidation (NQ)	_LLAN(de)SSMLGEGQVLR_	LLAN(1)SSMLGEGQVLR		LLAN(48.49)SSMLGEGQ(-48.49)VLR		0	1	0	0	Q6UXD5	Q6UXD5	Q6UXD5	SEZ6L2	Seizure 6-like protein 2	MULTI-MSMS	QEHF3_333_LR	3	Urine_deglyco	606.673	3	530.284	1587.83	75766.3	1.1458	0.00060762	144050	76.388	144050	76.388	606.672	45.652	0.56509	45.652	45.491	46.056	0					47	15	6	0.662147	0.00230303	0.0200786	0.0012974
LLETVEYNISGAER	14	Deamidation (NQ)	_LLETVEYN(de)ISGAER_	LLETVEYN(1)ISGAER		LLETVEYN(90.88)ISGAER		0	1	0	0	P24821	P24821	P24821	TNC	Tenascin	MULTI-MSMS	QEHF3_333_LR	3	Urine_deglyco	608.993	3	532.27	1593.79	78185.4	1.1062	0.00058882	143510	76.388	143510	76.389	608.993	53.383	0.80082	53.383	53.042	53.843	0					69	17	7	0.8978	0.00789639	0.0744407	0.00010916
LLETVEYNISGAER	14	Deamidation (NQ)	_LLETVEYN(de)ISGAER_	LLETVEYN(1)ISGAER		LLETVEYN(75.54)ISGAER		0	1	0	0	P24821	P24821	P24821	TNC	Tenascin	MULTI-MSMS	QEHF3_333_LR	3	Urine_deglyco	912.987	2	797.902	1593.79	64020.3	1.5068	0.0012023	143600	114.58	143610	114.58	912.986	53.364	0.89251	53.364	53.09	53.982	0					51	19	5	0.678107	0.0045645	0.0478063	0.00095525
LNASIADLQSQLR	13	Deamidation (NQ)	_LN(de)ASIADLQSQLR_	LN(1)ASIADLQSQLR		LN(114.05)ASIADLQ(-114.05)SQ(-122.89)LR		0	1	0	0	O15230	O15230	O15230	LAMA5	Laminin subunit alpha-5	MULTI-MSMS	QEHF3_333_LR	3	Urine_deglyco	553.649	3	477.26	1428.76	84243.7	1.5375	0.00073377	160060	76.388	160060	76.389	553.648	46.333	0.49394	46.333	46.096	46.589	0					42	13	5	0.770781	0.00127702	0.0141725	1.92e-05
LQLTWLENGNVSR	13	Deamidation (NQ)	_LQLTWLENGN(de)VSR_	LQLTWLEN(0.104)GN(0.896)VSR		LQ(-94.69)LTWLEN(-9.36)GN(9.36)VSR		0	1	0	0	Q5TFQ8;P78324	Q5TFQ8	Q5TFQ8	SIRPB1;SIRPA	Signal-regulatory protein beta-1 isoform 3;Tyrosine-protein phosphatase non-receptor type substrate 1	MULTI-MSMS	QEHF3_333_LR	3	Urine_deglyco	880.983	2	765.899	1529.78	63812.3	1.827	0.0013993	149600	114.58	149610	114.58	880.48	48.019	0.34411	48.019	47.801	48.145	0					16	8	2	0.589475	0.000998441	0.00914473	0.00066046
LQLTWLENGNVSR	13	Deamidation (NQ)	_LQLTWLENGN(de)VSR_	LQLTWLEN(0.218)GN(0.782)VSR		LQ(-62.72)LTWLEN(-5.55)GN(5.55)VSR		0	1	0	0	Q5TFQ8;P78324	Q5TFQ8	Q5TFQ8	SIRPB1;SIRPA	Signal-regulatory protein beta-1 isoform 3;Tyrosine-protein phosphatase non-receptor type substrate 1	MULTI-MSMS	QEHF3_333_LR	3	Urine_deglyco	587.323	3	510.935	1529.78	84186	1.3145	0.00067165	149510	76.388	149510	76.388	587.323	48.019	0.34411	48.019	47.801	48.145	0					16	8	3	0.721675	0.000438144	0.00697903	0.0017166
LQNLTLPTNASIK	13	2 Deamidation (NQ)	_LQN(de)LTLPTN(de)ASIK_	LQ(0.234)N(0.766)LTLPTN(1)ASIK		LQ(-5.15)N(5.15)LTLPTN(50.27)ASIK		0	2	0	0	Q13201	Q13201	Q13201	MMRN1	Multimerin-1;Platelet glycoprotein Ia*;155 kDa platelet multimerin	MULTI-MSMS	QEHF3_333_LR	3	Urine_deglyco	625.04	3	472.264	1413.77	76352.2	1.2427	0.0005869	323500	152.78	323500	152.78	625.041	45.394	1.7299	45.394	44.606	46.336	-3.81e-06					172	45	7	0.799495	0.0105761	0.110754	0.0062395
LQNLTLPTNASIK	13	2 Deamidation (NQ)	_LQN(de)LTLPTN(de)ASIK_	LQ(0.184)N(0.816)LTLPTN(1)ASIK		LQ(-6.46)N(6.46)LTLPTN(69.56)ASIK		0	2	0	0	Q13201	Q13201	Q13201	MMRN1	Multimerin-1;Platelet glycoprotein Ia*;155 kDa platelet multimerin	MULTI-MSMS	QEHF3_333_LR	3	Urine_deglyco	469.032	4	354.45	1413.77	87837.7	1.4351	0.00050866	323270	114.58	323270	114.58	469.032	45.333	0.4837	45.333	45.122	45.606	0					47	12	5	0.967226	0.00144595	0.0121118	0.00015805
LQNLTLPTNASIK	13	2 Deamidation (NQ)	_LQN(de)LTLPTN(de)ASIK_	LQ(0.019)N(0.981)LTLPTN(1)ASIK		LQ(-17.18)N(17.18)LTLPTN(122.12)ASIK		0	2	0	0	Q13201	Q13201	Q13201	MMRN1	Multimerin-1;Platelet glycoprotein Ia*;155 kDa platelet multimerin	MULTI-MSMS	QEHF3_333_LR	3	Urine_deglyco	937.057	2	707.893	1413.77	62968.4	1.5455	0.0010941	323730	229.16	323730	229.16	937.056	45.395	1.2246	45.395	44.871	46.096	0					124	33	7	0.989017	0.0100935	0.0385063	2.99e-24
LQNLTLPTNASIK	13	3 Deamidation (NQ)	_LQN(de)LTLPTN(de)ASIK_	LQ(1)N(1)LTLPTN(1)ASIK		LQ(82.07)N(82.07)LTLPTN(82.07)ASIK		0	3	0	0	Q13201	Q13201	Q13201	MMRN1	Multimerin-1;Platelet glycoprotein Ia*;155 kDa platelet multimerin	MULTI-MSMS	QEHF3_333_LR	3	Urine_deglyco	625.369	3	472.592	1414.76	76277.6	1.5276	0.00072191	323270	152.78	323270	152.78	625.368	46.074	0.43748	46.074	45.859	46.297	-3.81e-06					53	12	5	0.7239	0.00651048	0.124321	0.00014476
LQNLTLPTNASIK	13	3 Deamidation (NQ)	_LQN(de)LTLPTN(de)ASIK_	LQ(1)N(1)LTLPTN(1)ASIK		LQ(153.94)N(153.94)LTLPTN(153.94)ASIK		0	3	0	0	Q13201	Q13201	Q13201	MMRN1	Multimerin-1;Platelet glycoprotein Ia*;155 kDa platelet multimerin	MULTI-MSMS	QEHF3_333_LR	3	Urine_deglyco	937.55	2	708.385	1414.76	62862.3	1.8237	0.0012919	323500	229.16	323500	229.17	937.549	46.059	0.50671	46.059	45.755	46.262	3.81e-06					47	14	5	0.742554	0.00347821	0.0677433	1.59e-14
LVSFEVPQNTSVK	13	Deamidation (NQ)	_LVSFEVPQN(de)TSVK_	LVSFEVPQ(0.21)N(0.79)TSVK		LVSFEVPQ(-5.75)N(5.75)TSVK		0	1	0	0	Q8NFT8	Q8NFT8	Q8NFT8	DNER	Delta and Notch-like epidermal growth factor-related receptor	MULTI-MSMS	QEHF3_333_LR	3	Urine_deglyco	954.05	2	724.885	1447.76	64639.1	0.96084	0.0006965	316140	229.16	316140	229.16	954.049	43.999	0.37472	43.999	43.848	44.223	0					29	10	4	0.666486	0.000655701	0.0135808	2.47e-14
MIENGSLSFLPTLR	14	Oxidation (M),Deamidation (NQ)	_MIEN(de)GSLSFLPTLR_	MIEN(1)GSLSFLPTLR	M(1)IENGSLSFLPTLR	MIEN(84.41)GSLSFLPTLR	M(84.41)IENGSLSFLPTLR	0	1	1	0	P21810	P21810	P21810	BGN	Biglycan	MULTI-MSMS	QEHF3_333_LR	3	Urine_deglyco	912.994	2	797.911	1593.81	62250.7	1.5287	0.0012198	143600	114.58	143600	114.58	912.492	48.606	0.34547	48.606	48.441	48.787	-3.81e-06					34	8	6	0.887667	0.00214586	0.0159499	0.00038632
MIENGSLSFLPTLR	14	Oxidation (M),Deamidation (NQ)	_MIEN(de)GSLSFLPTLR_	MIEN(1)GSLSFLPTLR	M(1)IENGSLSFLPTLR	MIEN(88.71)GSLSFLPTLR	M(88.71)IENGSLSFLPTLR	0	1	1	0	P21810	P21810	P21810	BGN	Biglycan	MULTI-MSMS	QEHF3_333_LR	3	Urine_deglyco	608.999	3	532.276	1593.81	77135.8	1.1331	0.0006031	143510	76.388	143510	76.388	608.664	48.605	0.38322	48.605	48.404	48.787	0					24	9	3	0.94926	0.0025373	0.0180246	0.00017014
MILNSSTEDGIK	12	Deamidation (NQ)	_MILN(de)SSTEDGIK_	MILN(1)SSTEDGIK		MILN(113.25)SSTEDGIK		0	1	0	0	P30556	P30556	P30556	AGTR1	Type-1 angiotensin II receptor	MULTI-MSMS	QEHF3_333_LR	3	Urine_deglyco	883.985	2	654.821	1307.63	65043.4	2.5096	0.0016434	349960	229.16	349960	229.16	883.984	39.932	0.24726	39.932	39.813	40.06	0					20	7	4	0.857917	0.000364849	0.00266673	0.00038234
NASAVVLYNEER	12	Deamidation (NQ)	_N(de)ASAVVLYNEER_	N(1)ASAVVLYNEER		N(154.68)ASAVVLYN(-154.68)EER		0	1	0	0	Q8NC42	Q8NC42	Q8NC42	RNF149	E3 ubiquitin-protein ligase RNF149	MULTI-MSMS	QEHF3_333_LR	3	Urine_deglyco	797.918	2	683.336	1364.66	69714.3	0.80953	0.00055318	167680	114.58	167680	114.58	797.918	34.309	0.34795	34.309	34.126	34.474	0					45	14	5	0.975911	0.000865688	0.0314967	2.2e-19
NFSASSIAK	9	Deamidation (NQ)	_N(de)FSASSIAK_	N(1)FSASSIAK		N(128.01)FSASSIAK		0	1	0	0	Q13061	Q13061	Q13061	TRDN	Triadin	MULTI-MSMS	QEHF3_333_LR	3	Urine_deglyco	692.399	2	463.235	924.455	73151.3	1.8199	0.00084305	494700	229.16	494700	229.16	692.398	34.741	0.81242	34.741	34.208	35.02	0					71	33	4	0.78982	0.00477522	0.0641703	3.88e-08
NFSCLAVLDLMSR	13	Oxidation (M),Deamidation (NQ)	_N(de)FSCLAVLDLMSR_	N(1)FSCLAVLDLMSR	NFSCLAVLDLM(1)SR	N(60.66)FSCLAVLDLMSR	NFSCLAVLDLM(60.66)SR	0	1	1	0	P13598	P13598	P13598	ICAM2	Intercellular adhesion molecule 2	MULTI-MSMS	QEHF3_333_LR	3	Urine_deglyco	591.303	3	514.915	1541.72	78570.5	1.1878	0.0006116	148350	76.388	148350	76.388	591.303	48.423	0.48339	48.423	48.22	48.703	0					31	12	3	0.433329	0.00181623	0.0259061	0.0025254
NLSDIDLMAPQPGV	14	Deamidation (NQ)	_N(de)LSDIDLMAPQPGV_	N(1)LSDIDLMAPQPGV		N(110.84)LSDIDLMAPQ(-110.84)PGV		0	1	0	0	Q96B49	Q96B49	Q96B49	TOMM6	Mitochondrial import receptor subunit TOM6 homolog	MULTI-MSMS	QEHF3_333_LR	3	Urine_deglyco	567.297	3	490.91	1469.71	80301.7	0.92241	0.00045282	155600	76.387	155600	76.388	567.297	49.292	0.95332	49.292	49.027	49.98	-3.81e-06					78	22	6	0.893906	0.000313953	0.000937215	0.00021681
NLSDIDLMAPQPGV	14	Deamidation (NQ)	_N(de)LSDIDLMAPQPGV_	N(1)LSDIDLMAPQPGV		N(114.53)LSDIDLMAPQ(-114.53)PGV		0	1	0	0	Q96B49	Q96B49	Q96B49	TOMM6	Mitochondrial import receptor subunit TOM6 homolog	MULTI-MSMS	QEHF3_333_LR	3	Urine_deglyco	850.943	2	735.861	1469.71	66072.7	1.3232	0.00097366	155710	114.58	155710	114.58	850.441	49.311	0.99455	49.311	49.027	50.021	3.81e-06					62	23	5	0.948941	0.00201134	0.00409581	0.00014542
NLSDIDLMAPQPGV	14	Oxidation (M),Deamidation (NQ)	_N(de)LSDIDLMAPQPGV_	N(1)LSDIDLMAPQPGV	NLSDIDLM(1)APQPGV	N(88.43)LSDIDLMAPQ(-88.43)PGV	NLSDIDLM(95.26)APQPGV	0	1	1	0	Q96B49	Q96B49	Q96B49	TOMM6	Mitochondrial import receptor subunit TOM6 homolog	MULTI-MSMS	QEHF3_333_LR	3	Urine_deglyco	858.943	2	743.858	1485.7	65921.6	1.1931	0.00088751	154040	114.58	154040	114.58	858.44	44.584	0.97301	44.584	44.114	45.087	0					65	25	5	0.96767	0.0003891	0.00186356	7.78e-06
NLSDIDLMAPQPGV	14	Oxidation (M),Deamidation (NQ)	_N(de)LSDIDLMAPQPGV_	N(1)LSDIDLMAPQPGV	NLSDIDLM(1)APQPGV	N(60.75)LSDIDLMAPQ(-60.75)PGV	NLSDIDLM(68.28)APQPGV	0	1	1	0	Q96B49	Q96B49	Q96B49	TOMM6	Mitochondrial import receptor subunit TOM6 homolog	MULTI-MSMS	QEHF3_333_LR	3	Urine_deglyco	572.629	3	496.241	1485.7	79572.8	0.76516	0.0003797	153930	76.388	153930	76.388	572.629	44.584	0.5426	44.584	44.289	44.831	0					46	13	6	0.867112	0.000656169	0.00379024	0.0010256
NLSDIDLMAPQPGV	14	Oxidation (M),2 Deamidation (NQ)	_N(de)LSDIDLMAPQPGV_	N(1)LSDIDLMAPQ(1)PGV	NLSDIDLM(1)APQPGV	N(89.26)LSDIDLMAPQ(89.26)PGV	NLSDIDLM(89.26)APQPGV	0	2	1	0	Q96B49	Q96B49	Q96B49	TOMM6	Mitochondrial import receptor subunit TOM6 homolog	MULTI-MSMS	QEHF3_333_LR	3	Urine_deglyco	858.933	2	744.35	1486.69	62902.9	1.5498	0.0011536	153940	114.58	153940	114.58	858.933	45.587	0.47686	45.587	45.346	45.823	0					39	12	4	0.725201	0.000738878	0.00450627	0.0026064
NLSDIDLMAPQPGV	14	Oxidation (M),2 Deamidation (NQ)	_N(de)LSDIDLMAPQPGV_	N(1)LSDIDLMAPQ(1)PGV	NLSDIDLM(1)APQPGV	N(73.88)LSDIDLMAPQ(73.88)PGV	NLSDIDLM(73.88)APQPGV	0	2	1	0	Q96B49	Q96B49	Q96B49	TOMM6	Mitochondrial import receptor subunit TOM6 homolog	MULTI-MSMS	QEHF3_333_LR	3	Urine_deglyco	573.293	3	496.569	1486.69	78149.7	1.1178	0.00055505	153830	76.388	153830	76.388	573.292	45.572	0.33592	45.572	45.453	45.789	-3.81e-06					25	8	4	0.73932	0.000504469	0.0100636	0.00058669
SSNNSMLLVFK	11	Deamidation (NQ)	_SSN(de)NSMLLVFK_	SSN(0.834)N(0.166)SMLLVFK		SSN(7.01)N(-7.01)SMLLVFK		0	1	0	0	O60494	O60494	O60494	CUBN	Cubilin	MULTI-MSMS	QEHF3_333_LR	3	Urine_deglyco	566.989	3	414.213	1239.62	79519.2	1.7966	0.00074416	368830	152.78	368830	152.78	566.988	47.383	0.46046	47.383	47.158	47.619	0					39	11	5	0.877618	0.00135148	0.0153833	0.0075995
SSNNSMLLVFK	11	Deamidation (NQ)	_SSN(de)NSMLLVFK_	SSN(0.966)N(0.034)SMLLVFK		SSN(14.49)N(-14.49)SMLLVFK		0	1	0	0	O60494	O60494	O60494	CUBN	Cubilin	MULTI-MSMS	QEHF3_333_LR	3	Urine_deglyco	849.98	2	620.816	1239.62	67731.1	2.2757	0.0014128	369130	229.16	369140	229.16	849.979	47.378	0.46304	47.378	47.116	47.579	0					35	11	4	0.76542	0.00185624	0.0361255	7.83e-06
TAIFAFNISHVSNK	14	Deamidation (NQ)	_TAIFAFN(de)ISHVSNK_	TAIFAFN(1)ISHVSNK		TAIFAFN(67.83)ISHVSN(-67.83)K		0	1	0	0	P35555	P35555	P35555	FBN1	Fibrillin-1	MULTI-MSMS	QEHF3_333_LR	3	Urine_deglyco	670.047	3	517.272	1548.79	74131.4	1.311	0.00067815	295350	152.78	295350	152.78	670.048	45.105	0.58252	45.105	44.871	45.453	0					67	15	6	0.419378	0.00340627	0.0140482	0.00029561
TALFPDLLAQGNASLR	16	Deamidation (NQ)	_TALFPDLLAQGN(de)ASLR_	TALFPDLLAQ(0.055)GN(0.945)ASLR		TALFPDLLAQ(-12.36)GN(12.36)ASLR		0	1	0	0	Q5ZPR3	Q5ZPR3	Q5ZPR3	CD276	CD276 antigen	MULTI-MSMS	QEHF3_333_LR	3	Urine_deglyco	639.694	3	563.305	1686.89	75599.4	0.73618	0.0004147	135610	76.388	135610	76.388	639.693	51.657	0.54548	51.657	51.352	51.897	0					47	12	5	0.717559	0.000966334	0.00514618	2.84e-06
TALFPDLLAQGNASLR	16	Deamidation (NQ)	_TALFPDLLAQGN(de)ASLR_	TALFPDLLAQ(0.082)GN(0.918)ASLR		TALFPDLLAQ(-10.46)GN(10.46)ASLR		0	1	0	0	Q5ZPR3	Q5ZPR3	Q5ZPR3	CD276	CD276 antigen	MULTI-MSMS	QEHF3_333_LR	3	Urine_deglyco	959.037	2	844.454	1686.89	63581.6	0.87939	0.00074261	135690	114.58	135690	114.58	959.537	51.678	0.46262	51.678	51.394	51.857	0					40	10	5	0.951155	0.00103305	0.00467239	4.39e-24
TGIYQVLNGSR	11	Deamidation (NQ)	_TGIYQVLN(de)GSR_	TGIYQVLN(1)GSR		TGIYQ(-83.96)VLN(83.96)GSR		0	1	0	0	Q9UQV4	Q9UQV4	Q9UQV4	LAMP3	Lysosome-associated membrane glycoprotein 3	MULTI-MSMS	QEHF3_333_LR	3	Urine_deglyco	719.4	2	604.817	1207.62	71164.2	1.2407	0.0007504	189450	114.58	189450	114.58	719.399	39.82	0.76652	39.82	39.399	40.166	0					100	23	7	0.98662	0.00826098	0.0889799	3.11e-07
TGIYQVLNGSR	11	Deamidation (NQ)	_TGIYQVLN(de)GSR_	TGIYQVLN(1)GSR		TGIYQ(-33.71)VLN(33.71)GSR		0	1	0	0	Q9UQV4	Q9UQV4	Q9UQV4	LAMP3	Lysosome-associated membrane glycoprotein 3	MULTI-MSMS	QEHF3_333_LR	3	Urine_deglyco	479.935	3	403.547	1207.62	89856.6	1.9285	0.00077823	189290	76.387	189290	76.388	479.935	39.811	0.34142	39.811	39.618	39.96	0					30	10	4	0.812217	0.000746865	0.0084724	0.0025874
TLYETEVFSTDFSNISAAK	19	Deamidation (NQ)	_TLYETEVFSTDFSN(de)ISAAK_	TLYETEVFSTDFSN(1)ISAAK		TLYETEVFSTDFSN(124.84)ISAAK		0	1	0	0	P05543	P05543	P05543	SERPINA7	Thyroxine-binding globulin	MULTI-MSMS	QEHF3_333_LR	3	Urine_deglyco	861.782	3	708.672	2122.99	65983.4	1.022	0.00072423	215580	152.78	215580	152.78	861.782	51.086	0.45493	51.086	50.939	51.394	0					40	10	6	0.756486	0.00211493	0.0140728	9.07e-12
TPMTNSSIQFLDNAFR	16	Oxidation (M),Deamidation (NQ)	_TPMTN(de)SSIQFLDNAFR_	TPMTN(1)SSIQFLDNAFR	TPM(1)TNSSIQFLDNAFR	TPMTN(80.42)SSIQ(-80.42)FLDN(-116.74)AFR	TPM(128.64)TNSSIQFLDNAFR	0	1	1	0	P15586	P15586	P15586	GNS	N-acetylglucosamine-6-sulfatase	MULTI-MSMS	QEHF3_333_LR	3	Urine_deglyco	696.681	3	620.293	1857.86	73320.8	1.7591	0.0010912	123150	76.388	123150	76.389	697.015	47.561	0.47905	47.561	47.322	47.801	-3.81e-06					44	12	5	0.713502	0.00232067	0.0278319	5.3e-07
TPMTNSSIQFLDNAFR	16	Oxidation (M),Deamidation (NQ)	_TPMTN(de)SSIQFLDNAFR_	TPMTN(1)SSIQFLDNAFR	TPM(1)TNSSIQFLDNAFR	TPMTN(35.43)SSIQ(-35.43)FLDN(-95.94)AFR	TPM(120.9)TNSSIQFLDNAFR	0	1	1	0	P15586	P15586	P15586	GNS	N-acetylglucosamine-6-sulfatase	MULTI-MSMS	QEHF3_333_LR	3	Urine_deglyco	1045.02	2	929.936	1857.86	60678.9	1.3114	0.0012195	123210	114.58	123220	114.58	1044.52	47.557	0.40346	47.557	47.362	47.766	0					29	10	4	0.970519	0.00117275	0.0108754	3.31e-05
TPMTNSSIQFLDNAFR	16	Deamidation (NQ)	_TPMTN(de)SSIQFLDNAFR_	TPMTN(1)SSIQFLDNAFR		TPMTN(50.85)SSIQ(-50.85)FLDN(-86.89)AFR		0	1	0	0	P15586	P15586	P15586	GNS	N-acetylglucosamine-6-sulfatase	MULTI-MSMS	QEHF3_333_LR	3	Urine_deglyco	691.35	3	614.961	1841.86	74960.6	1.1076	0.00068113	124220	76.388	124220	76.389	691.684	51.741	0.41456	51.741	51.482	51.897	0					34	9	5	0.651116	0.00151771	0.0197556	7.42e-06
VDNISTLDSEIK	12	Deamidation (NQ)	_VDN(de)ISTLDSEIK_	VDN(1)ISTLDSEIK		VDN(206.66)ISTLDSEIK		0	1	0	0	Q9UJ71	Q9UJ71	Q9UJ71	CD207	C-type lectin domain family 4 member K	MULTI-MSMS	QEHF3_333_LR	3	Urine_deglyco	897.002	2	667.838	1333.66	65370.2	2.1237	0.0014183	343140	229.16	343140	229.16	897.001	42.025	0.26984	42.025	41.866	42.136	0					18	7	3	0.960476	0.000457971	0.00366437	8.85e-57
VVLGAHNLSR	10	Deamidation (NQ)	_VVLGAHN(de)LSR_	VVLGAHN(1)LSR		VVLGAHN(108.7)LSR		0	1	0	0	P08246	P08246	P08246	ELANE	Neutrophil elastase	MULTI-MSMS	QEHF3_333_LR	3	Urine_deglyco	432.593	3	356.205	1065.59	92596.2	1.3182	0.00046955	214450	76.388	214450	76.388	432.593	30.47	0.41047	30.47	30.273	30.683	1.91e-06					49	18	4	0.60564	0.000635699	0.00425722	3.06e-05
VVLHPNYSQVDIGLIK	16	Deamidation (NQ)	_VVLHPN(de)YSQVDIGLIK_	VVLHPN(1)YSQVDIGLIK		VVLHPN(45.58)YSQ(-45.58)VDIGLIK		0	1	0	0	P00738	P00738	P00738	HP	Haptoglobin;Haptoglobin alpha chain;Haptoglobin beta chain	MULTI-MSMS	QEHF3_333_LR	3	Urine_deglyco	752.447	3	599.337	1794.99	70955.7	-0.17245	-0.00010335	254910	152.78	254910	152.78	752.447	44.503	0.6089	44.503	44.223	44.831	0					61	15	5	0.876326	0.0015758	0.00755848	5.83e-10
VVLHPNYSQVDIGLIK	16	Deamidation (NQ)	_VVLHPN(de)YSQVDIGLIK_	VVLHPN(1)YSQVDIGLIK		VVLHPN(33.01)YSQ(-33.01)VDIGLIK		0	1	0	0	P00738	P00738	P00738	HP	Haptoglobin;Haptoglobin alpha chain;Haptoglobin beta chain	MULTI-MSMS	QEHF3_333_LR	3	Urine_deglyco	564.837	4	449.754	1794.99	82154.5	0.80874	0.00036373	254760	114.58	254770	114.58	564.586	44.533	0.49447	44.533	44.255	44.75	0					40	12	5	0.919436	0.000399905	0.00159951	2.46e-05
VVQLNSSFSLR	11	Deamidation (NQ)	_VVQLN(de)SSFSLR_	VVQLN(1)SSFSLR		VVQ(-53.35)LN(53.35)SSFSLR		0	1	0	0	P16234	P16234	P16234	PDGFRA	Platelet-derived growth factor receptor alpha	MULTI-MSMS	QEHF3_333_LR	3	Urine_deglyco	493.951	3	417.563	1249.67	91491.9	1.3845	0.00057812	182940	76.387	182940	76.388	494.284	43.145	0.42318	43.145	42.977	43.4	0					22	10	3	0.960753	0.000514611	0.00339501	1.41e-05
VVQLNSSFSLR	11	Deamidation (NQ)	_VVQLN(de)SSFSLR_	VVQ(0.002)LN(0.998)SSFSLR		VVQ(-26.78)LN(26.78)SSFSLR		0	1	0	0	P16234	P16234	P16234	PDGFRA	Platelet-derived growth factor receptor alpha	MULTI-MSMS	QEHF3_333_LR	3	Urine_deglyco	740.422	2	625.841	1249.67	71942.2	-0.035584	-2.23e-05	183080	114.58	183080	114.58	740.422	43.152	0.65911	43.152	42.86	43.519	0					46	16	4	0.915252	0.00669657	0.0470061	2.35e-11
WFSAGLASNSSWLR	14	Deamidation (NQ)	_WFSAGLASN(de)SSWLR_	WFSAGLASN(1)SSWLR		WFSAGLASN(249.39)SSWLR		0	1	0	0	P41222	P41222	P41222	PTGDS	Prostaglandin-H2 D-isomerase	MULTI-MSMS	QEHF3_333_LR	3	Urine_deglyco	906.97	2	791.886	1581.76	64362.8	1.4195	0.0011241	144690	114.58	144700	114.58	906.467	52.955	0.84994	52.955	52.678	53.528	0					66	19	5	0.97655	0.00064584	0.00172401	5.51e-174
WFSAGLASNSSWLR	14	Deamidation (NQ)	_WFSAGLASN(de)SSWLR_	WFSAGLASN(1)SSWLR		WFSAGLASN(124.07)SSWLR		0	1	0	0	P41222	P41222	P41222	PTGDS	Prostaglandin-H2 D-isomerase	MULTI-MSMS	QEHF3_333_LR	3	Urine_deglyco	604.647	3	528.26	1581.76	77913	0.99755	0.00052697	144600	76.388	144600	76.388	604.982	52.944	0.72542	52.944	52.678	53.404	0					60	16	5	0.757097	0.000529986	0.00197068	7.65e-05
YLLNLNHSEK	10	Deamidation (NQ)	_YLLNLN(de)HSEK_	YLLN(0.004)LN(0.996)HSEK		YLLN(-24.54)LN(24.54)HSEK		0	1	0	0	O75752	O75752	O75752	B3GALNT1	UDP-GalNAc:beta-1,3-N-acetylgalactosaminyltransferase 1	MULTI-MSMS	QEHF3_333_LR	3	Urine_deglyco	563.991	3	411.215	1230.62	82058.8	0.50897	0.0002093	371520	152.78	371520	152.78	563.991	38.19	0.76845	38.19	37.998	38.766	0					50	25	4	0.493318	0.000972042	0.0104969	0.004304
AFGSNPNLTK	10	Deamidation (NQ)	_AFGSNPN(de)LTK_	AFGSNPN(1)LTK		AFGSN(-38.12)PN(38.12)LTK		0	1	0	0	P22792	P22792	P22792	CPN2	Carboxypeptidase N subunit 2	MULTI-MSMS	QEHF3_333_LR	3	Urine_deglyco	503.289	3	350.514	1048.52	83770.9	1.5794	0.00055362	435860	152.78	435860	152.78	503.289	34.277	0.49692	34.277	34.108	34.605	0					69	20	5	0.682706	0.00482835	0.148542	2.94e-05
AFGSNPNLTK	10	Deamidation (NQ)	_AFGSNPN(de)LTK_	AFGSN(0.069)PN(0.931)LTK		AFGSN(-11.29)PN(11.29)LTK		0	1	0	0	P22792	P22792	P22792	CPN2	Carboxypeptidase N subunit 2	MULTI-MSMS	QEHF3_333_LR	3	Urine_deglyco	754.933	2	525.267	1048.52	69775.4	-0.15383	-8.08e-05	436280	229.16	436280	229.16	754.431	34.294	0.51105	34.294	34.108	34.62	0					94	21	5	0.906791	0.000427838	0.00473062	0.021056
AFNSTLPTMAQMEK	14	2 Oxidation (M),Deamidation (NQ)	_AFN(de)STLPTMAQMEK_	AFN(0.999)STLPTMAQ(0.001)MEK	AFNSTLPTM(1)AQM(1)EK	AFN(29.83)STLPTMAQ(-29.83)MEK	AFNSTLPTM(42.15)AQM(42.15)EK	0	1	2	0	P16070	P16070	P16070	CD44	CD44 antigen	MULTI-MSMS	QEHF3_333_LR	3	Urine_deglyco	1030.52	2	801.363	1600.71	53138.8	1.2069	0.00096713	285960	229.16	285960	229.16	1030.52	35.105	0.37768	35.105	34.924	35.302	0					31	11	4	0.944904	0.00117837	0.00653166	0.023362
AFNSTLPTMAQMEK	14	2 Oxidation (M),Deamidation (NQ)	_AFN(de)STLPTMAQMEK_	AFN(1)STLPTMAQMEK	AFNSTLPTM(1)AQM(1)EK	AFN(79.53)STLPTMAQ(-79.53)MEK	AFNSTLPTM(90.97)AQM(90.97)EK	0	1	2	0	P16070	P16070	P16070	CD44	CD44 antigen	MULTI-MSMS	QEHF3_333_LR	3	Urine_deglyco	687.688	3	534.578	1600.71	73339.4	1.7367	0.00092841	285790	152.77	285790	152.78	687.352	35.129	0.56521	35.129	34.795	35.361	0					66	17	6	0.77025	0.00571585	0.0265402	7.42e-05
AFNSTLPTMAQMEK	14	Oxidation (M),Deamidation (NQ)	_AFN(de)STLPTMAQMEK_	AFN(1)STLPTMAQMEK	AFNSTLPTM(0.983)AQM(0.017)EK	AFN(55.64)STLPTMAQ(-55.64)MEK	AFNSTLPTM(17.5)AQM(-17.5)EK	0	1	1	0	P16070	P16070	P16070	CD44	CD44 antigen	MULTI-MSMS	QEHF3_333_LR	3	Urine_deglyco	1022.53	2	793.365	1584.72	60507.1	0.67878	0.00053852	288850	229.16	288850	229.16	1022.53	38.648	0.69325	38.648	38.195	38.888	0					76	22	5	0.957426	0.00062392	0.00780602	0.00021584
AFNSTLPTMAQMEK	14	Oxidation (M),Deamidation (NQ)	_AFN(de)STLPTMAQMEK_	AFN(1)STLPTMAQMEK	AFNSTLPTM(1)AQMEK	AFN(102.49)STLPTMAQ(-102.49)MEK	AFNSTLPTM(46.94)AQM(-46.94)EK	0	1	1	0	P16070	P16070	P16070	CD44	CD44 antigen	MULTI-MSMS	QEHF3_333_LR	3	Urine_deglyco	682.358	3	529.246	1584.72	71843.4	1.1114	0.0005882	288670	152.78	288670	152.78	682.357	38.646	0.84772	38.646	38.296	39.144	0					121	28	7	0.89876	0.0180252	0.236678	0.00016843
AFNSTLPTMAQMEK	14	Oxidation (M),Deamidation (NQ)	_AFN(de)STLPTMAQMEK_	AFN(1)STLPTMAQMEK	AFNSTLPTMAQM(1)EK	AFN(119.77)STLPTMAQ(-119.77)MEK	AFNSTLPTM(-39.75)AQM(39.75)EK	0	1	1	0	P16070	P16070	P16070	CD44	CD44 antigen	MULTI-MSMS	QEHF3_333_LR	3	Urine_deglyco	1022.53	2	793.365	1584.72	60723	1.6217	0.0012866	288850	229.16	288850	229.16	1022.53	39.704	0.93942	39.704	39.442	40.381	0					83	27	5	0.983043	0.00127795	0.00927062	3.92e-15
AFNSTLPTMAQMEK	14	Oxidation (M),Deamidation (NQ)	_AFN(de)STLPTMAQMEK_	AFN(1)STLPTMAQMEK	AFNSTLPTM(0.017)AQM(0.983)EK	AFN(53.87)STLPTMAQ(-53.87)MEK	AFNSTLPTM(-17.62)AQM(17.62)EK	0	1	1	0	P16070	P16070	P16070	CD44	CD44 antigen	MULTI-MSMS	QEHF3_333_LR	3	Urine_deglyco	511.769	4	397.186	1584.72	83159.7	2.3137	0.00091899	288480	114.58	288480	114.58	512.018	39.735	0.48975	39.735	39.442	39.932	0					52	14	5	0.557608	0.000780432	0.00649477	0.00099386
AFNSTLPTMAQMEK	14	Oxidation (M),Deamidation (NQ)	_AFN(de)STLPTMAQMEK_	AFN(1)STLPTMAQMEK	AFNSTLPTM(0.01)AQM(0.99)EK	AFN(56.11)STLPTMAQ(-56.11)MEK	AFNSTLPTM(-20)AQM(20)EK	0	1	1	0	P16070	P16070	P16070	CD44	CD44 antigen	MULTI-MSMS	QEHF3_333_LR	3	Urine_deglyco	1022.53	2	793.365	1584.72	62128.1	2.0697	0.0016421	288850	229.16	288850	229.16	1023.53	40.761	0.82403	40.761	40.307	41.132	0					64	23	4	0.914787	0.000230322	0.00448864	0.00040946
AFNSTLPTMAQMEK	14	Deamidation (NQ)	_AFN(de)STLPTMAQMEK_	AFN(1)STLPTMAQMEK		AFN(142.75)STLPTMAQ(-142.75)MEK		0	1	0	0	P16070	P16070	P16070	CD44	CD44 antigen	MULTI-MSMS	QEHF3_333_LR	3	Urine_deglyco	1015.03	2	785.368	1568.72	60105.5	0.81833	0.00064269	291790	229.16	291790	229.16	1015.03	44.469	1.1645	44.469	43.781	44.946	0					114	31	6	0.971267	0.000381844	0.00130745	3.34e-26
AFNSTLPTMAQMEK	14	Deamidation (NQ)	_AFN(de)STLPTMAQMEK_	AFN(1)STLPTMAQMEK		AFN(132.73)STLPTMAQ(-132.73)MEK		0	1	0	0	P16070	P16070	P16070	CD44	CD44 antigen	MULTI-MSMS	QEHF3_333_LR	3	Urine_deglyco	676.691	3	523.914	1568.72	73667.8	1.133	0.0005936	291600	152.77	291600	152.78	676.69	44.474	1.5684	44.474	43.848	45.416	0					189	41	7	0.982584	0.0300697	0.207189	3.75e-14
AFNSTLPTMAQMEK	14	Deamidation (NQ)	_AFN(de)STLPTMAQMEK_	AFN(1)STLPTMAQMEK		AFN(65.03)STLPTMAQ(-65.03)MEK		0	1	0	0	P16070	P16070	P16070	CD44	CD44 antigen	MULTI-MSMS	QEHF3_333_LR	3	Urine_deglyco	507.769	4	393.188	1568.72	83787.3	1.4634	0.0005754	291420	114.58	291420	114.58	507.769	44.494	0.6675	44.494	44.082	44.75	-3.81e-06					64	17	6	0.758353	0.000955594	0.00626217	0.00044035
AFNSTLPTMAQMEK	14	2 Deamidation (NQ)	_AFN(de)STLPTMAQMEK_	AFN(1)STLPTMAQ(1)MEK		AFN(188.44)STLPTMAQ(188.44)MEK		0	2	0	0	P16070	P16070	P16070	CD44	CD44 antigen	MULTI-MSMS	QEHF3_333_LR	3	Urine_deglyco	1015.03	2	785.86	1569.71	60124	1.2459	0.00097911	291610	229.16	291610	229.16	1015.53	45.562	0.47686	45.562	45.346	45.823	0					35	12	4	0.948466	0.000425012	0.00175255	4.12e-24
AFNSTLPTMAQMEK	14	2 Deamidation (NQ)	_AFN(de)STLPTMAQMEK_	AFN(1)STLPTMAQ(1)MEK		AFN(120.21)STLPTMAQ(120.21)MEK		0	2	0	0	P16070	P16070	P16070	CD44	CD44 antigen	MULTI-MSMS	QEHF3_333_LR	3	Urine_deglyco	677.352	3	524.242	1569.71	72924.8	1.5621	0.0008189	291420	152.77	291420	152.78	677.352	45.549	0.69807	45.549	45.198	45.896	0					58	18	5	0.86679	0.00315144	0.0102149	0.0037525
AINDTAAR	8	Deamidation (NQ)	_AIN(de)DTAAR_	AIN(1)DTAAR		AIN(85.73)DTAAR		0	1	0	0	Q02487	Q02487	Q02487	DSC2	Desmocollin-2	MULTI-MSMS	QEHF3_333_LR	3	Urine_deglyco	531.294	2	416.712	831.409	83964.3	1.6485	0.00068697	274970	114.58	274970	114.58	531.293	22.629	0.40166	22.629	22.36	22.761	0					80	27	4	0.738462	0.00989748	0.123054	0.013286
ALGFENATQALGR	13	Deamidation (NQ)	_ALGFEN(de)ATQALGR_	ALGFEN(1)ATQALGR		ALGFEN(55.61)ATQ(-55.61)ALGR		0	1	0	0	Q08380	Q08380	Q08380	LGALS3BP	Galectin-3-binding protein	MULTI-MSMS	QEHF3_333_LR	3	Urine_deglyco	526.956	3	450.233	1347.68	84422.1	2.1695	0.00097677	169660	76.387	169660	76.388	526.621	41.44	0.50104	41.44	41.163	41.664	0					61	14	6	0.959744	0.000765776	0.00273461	8.19e-17
ALGFENATQALGR	13	2 Deamidation (NQ)	_ALGFEN(de)ATQALGR_	ALGFEN(1)ATQ(1)ALGR		ALGFEN(105.78)ATQ(105.78)ALGR		0	2	0	0	Q08380	Q08380	Q08380	LGALS3BP	Galectin-3-binding protein	MULTI-MSMS	QEHF3_333_LR	3	Urine_deglyco	789.921	2	675.338	1348.66	67195	1.1722	0.00079165	169670	114.58	169670	114.58	789.92	42.277	0.28297	42.277	42.098	42.381	0					29	9	4	0.763222	0.00319444	0.0296544	0.00011973
ALNATLHSNLLCR	13	Deamidation (NQ)	_ALN(de)ATLHSNLLCR_	ALN(1)ATLHSNLLCR		ALN(100.43)ATLHSN(-100.43)LLCR		0	1	0	0	Q9Y6H6	Q9Y6H6	Q9Y6H6	KCNE3	Potassium voltage-gated channel subfamily E member 3	MULTI-MSMS	QEHF3_333_LR	3	Urine_deglyco	571.65	3	495.261	1482.76	81318.1	0.57409	0.00028433	154240	76.388	154240	76.388	571.649	37.859	0.54385	37.859	37.651	38.195	0					41	16	4	0.837377	0.00118933	0.00808453	2.75e-13
ALVAVVAGNSTTPR	14	Deamidation (NQ)	_ALVAVVAGN(de)STTPR_	ALVAVVAGN(1)STTPR		ALVAVVAGN(49.3)STTPR		0	1	0	0	Q9Y6Q6	Q9Y6Q6	Q9Y6Q6	TNFRSF11A	Tumor necrosis factor receptor superfamily member 11A	MULTI-MSMS	QEHF3_333_LR	3	Urine_deglyco	529.309	3	452.921	1355.74	83226.4	0.99735	0.00045172	168660	76.388	168660	76.388	529.309	38.052	0.36472	38.052	37.83	38.195	0					38	11	4	0.424114	0.00173717	0.0171509	0.0080721
AMDNVTVR	8	Oxidation (M),Deamidation (NQ)	_AMDN(de)VTVR_	AMDN(1)VTVR	AM(1)DNVTVR	AMDN(73.57)VTVR	AM(73.57)DNVTVR	0	1	1	0	Q14982;Q9P121	Q14982	Q14982	OPCML;NTM	Opioid-binding protein/cell adhesion molecule;Neurotrimin	MULTI-MSMS	QEHF3_333_LR	3	Urine_deglyco	576.301	2	461.719	921.423	78455.6	1.1073	0.00051125	248160	114.58	248160	114.58	576.3	23.035	0.5127	23.035	22.668	23.181	0					136	44	4	0.927525	0.00652419	0.0341635	0.025725
AQLLQGLGFNLTER	14	Deamidation (NQ)	_AQLLQGLGFN(de)LTER_	AQLLQGLGFN(1)LTER		AQ(-106.75)LLQ(-71.2)GLGFN(71.2)LTER		0	1	0	0	P08185	P08185	P08185	SERPINA6	Corticosteroid-binding globulin	MULTI-MSMS	QEHF3_333_LR	3	Urine_deglyco	597.673	3	520.951	1559.83	79010.7	0.75924	0.00039553	146630	76.388	146630	76.388	597.339	52.049	0.70888	52.049	51.74	52.448	0					76	16	7	0.895086	0.00179356	0.0108658	0.00016217
AQLLQGLGFNLTER	14	Deamidation (NQ)	_AQLLQGLGFN(de)LTER_	AQLLQGLGFN(1)LTER		AQ(-99.1)LLQ(-49.39)GLGFN(49.39)LTER		0	1	0	0	P08185	P08185	P08185	SERPINA6	Corticosteroid-binding globulin	MULTI-MSMS	QEHF3_333_LR	3	Urine_deglyco	896.005	2	780.923	1559.83	65070	1.2249	0.00095655	146730	114.58	146730	114.58	895.504	52.041	0.71315	52.041	51.699	52.413	0					54	15	5	0.806618	0.00205798	0.00895548	1.43e-08
AQLLQGLGFNLTER	14	2 Deamidation (NQ)	_AQLLQGLGFN(de)LTER_	AQ(0.826)LLQ(0.174)GLGFN(1)LTER		AQ(6.78)LLQ(-6.78)GLGFN(52.16)LTER		0	2	0	0	P08185	P08185	P08185	SERPINA6	Corticosteroid-binding globulin	MULTI-MSMS	QEHF3_333_LR	3	Urine_deglyco	598.001	3	521.279	1560.81	80496.6	0.99601	0.0005192	146540	76.388	146540	76.388	598.001	52.96	0.46118	52.96	52.72	53.181	3.81e-06					27	10	4	0.919731	0.000207778	0.000619624	0.0042663
AQLLQGLGFNLTER	14	2 Deamidation (NQ)	_AQLLQGLGFN(de)LTER_	AQ(1)LLQ(0.001)GLGFN(0.999)LTER		AQ(47.5)LLQ(-32.61)GLGFN(32.61)LTER		0	2	0	0	P08185	P08185	P08185	SERPINA6	Corticosteroid-binding globulin	MULTI-MSMS	QEHF3_333_LR	3	Urine_deglyco	895.996	2	781.415	1560.81	68375.2	1.4666	0.001146	146630	114.58	146630	114.58	895.994	53	0.3188	53	52.818	53.137	0					15	6	3	0.725842	0.000133675	0.000858081	0.01626
AQLLQGLGFNLTER	14	2 Deamidation (NQ)	_AQLLQGLGFN(de)LTER_	AQLLQ(1)GLGFN(1)LTER		AQ(-33.04)LLQ(33.04)GLGFN(78.65)LTER		0	2	0	0	P08185	P08185	P08185	SERPINA6	Corticosteroid-binding globulin	MULTI-MSMS	QEHF3_333_LR	3	Urine_deglyco	597.667	3	521.279	1560.81	80036.7	1.1653	0.00060743	146540	76.388	146540	76.388	597.667	53.59	0.48608	53.59	53.404	53.89	-3.81e-06					29	10	4	0.799193	0.000722264	0.00843763	0.0045035
ATNATLDPR	9	Deamidation (NQ)	_ATN(de)ATLDPR_	ATN(1)ATLDPR		ATN(89.05)ATLDPR		0	1	0	0	P25116	P25116	P25116	F2R	Proteinase-activated receptor 1	MULTI-MSMS	QEHF3_333_LR	3	Urine_deglyco	594.825	2	480.243	958.472	78315.4	1.1734	0.00056351	238590	114.58	238590	114.58	594.825	25.702	0.97308	25.702	25.348	26.321	0					267	71	6	0.74055	0.00343626	0.0231032	0.0055386
AVLVNNITTGER	12	Deamidation (NQ)	_AVLVNN(de)ITTGER_	AVLVN(0.055)N(0.945)ITTGER		AVLVN(-12.33)N(12.33)ITTGER		0	1	0	0	Q8NBJ4	Q8NBJ4	Q8NBJ4	GOLM1	Golgi membrane protein 1	MULTI-MSMS	QEHF3_333_LR	3	Urine_deglyco	506.29	3	429.902	1286.68	85889.1	1.6279	0.00069983	177690	76.388	177690	76.388	506.289	36.89	0.68517	36.89	36.665	37.35	0					88	29	5	0.499973	0.0113176	0.220258	1.01e-06
AVLVNNITTGER	12	2 Deamidation (NQ)	_AVLVN(de)N(de)ITTGER_	AVLVN(1)N(1)ITTGER		AVLVN(81.9)N(81.9)ITTGER		0	2	0	0	Q8NBJ4	Q8NBJ4	Q8NBJ4	GOLM1	Golgi membrane protein 1	MULTI-MSMS	QEHF3_333_LR	3	Urine_deglyco	759.42	2	644.841	1287.67	68133.7	-0.31536	-0.00020336	177690	114.58	177690	114.58	759.42	38.359	0.54192	38.359	38.061	38.603	0					61	18	4	0.863779	0.00169594	0.0203269	0.0082892
DADFNGTK	8	Deamidation (NQ)	_DADFN(de)GTK_	DADFN(1)GTK		DADFN(65.63)GTK		0	1	0	0	P35749	P35749	P35749	MYH11	Myosin-11	MSMS	QEHF3_333_LR	3	Urine_deglyco	663.851	2	434.688	867.361	NaN	NaN	NaN	NaN	NaN	NaN	NaN	NaN	29.141	1	29.141	28.641	29.641	1.91e-06								NaN	NaN	NaN	0.015806
DFNETQLAR	9	Deamidation (NQ)	_DFN(de)ETQLAR_	DFN(1)ETQLAR		DFN(75.1)ETQ(-75.1)LAR		0	1	0	0	Q9H6X2	Q9H6X2	Q9H6X2	ANTXR1	Anthrax toxin receptor 1	MULTI-MSMS	QEHF3_333_LR	3	Urine_deglyco	662.341	2	547.759	1093.5	75704.6	1.3597	0.00074476	209180	114.58	209180	114.58	662.341	32.228	0.45564	32.228	32.035	32.49	0					68	18	5	0.829958	0.00885392	0.0689314	0.00023229
DGYNYTLSK	9	Deamidation (NQ)	_DGYN(de)YTLSK_	DGYN(1)YTLSK		DGYN(94.79)YTLSK		0	1	0	0	P31949	P31949	P31949	S100A11	Protein S100-A11;Protein S100-A11, N-terminally processed	MULTI-MSMS	QEHF3_333_LR	3	Urine_deglyco	760.407	2	531.243	1060.47	70552.2	0.18912	0.00010047	431370	229.16	431370	229.16	760.407	34.605	0.39732	34.605	34.398	34.795	0					53	19	4	0.672574	0.000896311	0.0251689	0.0037953
DNATEEEILVYLEK	14	Deamidation (NQ)	_DN(de)ATEEEILVYLEK_	DN(1)ATEEEILVYLEK		DN(122.33)ATEEEILVYLEK		0	1	0	0	P07602	P07602	P07602	PSAP	Prosaposin;Saposin-A;Saposin-B-Val;Saposin-B;Saposin-C;Saposin-D	MULTI-MSMS	QEHF3_333_LR	3	Urine_deglyco	709.382	3	556.273	1665.8	72871	1.0511	0.0005847	274640	152.77	274640	152.77	709.047	52.826	0.70993	52.826	52.604	53.314	0					48	16	5	0.739502	0.00114175	0.00292398	0.00015214
DNATEEEILVYLEK	14	Deamidation (NQ)	_DN(de)ATEEEILVYLEK_	DN(1)ATEEEILVYLEK		DN(189.81)ATEEEILVYLEK		0	1	0	0	P07602	P07602	P07602	PSAP	Prosaposin;Saposin-A;Saposin-B-Val;Saposin-B;Saposin-C;Saposin-D	MULTI-MSMS	QEHF3_333_LR	3	Urine_deglyco	1063.07	2	833.907	1665.8	59668.8	0.86115	0.00071812	274810	229.16	274810	229.16	1063.57	52.799	0.3176	52.799	52.678	52.996	0					21	7	4	0.94806	0.000265951	0.000906963	6.41e-33
DNATEEEILVYLEK	14	Deamidation (NQ)	_DN(de)ATEEEILVYLEK_	DN(1)ATEEEILVYLEK		DN(95.57)ATEEEILVYLEK		0	1	0	0	P07602	P07602	P07602	PSAP	Prosaposin;Saposin-A;Saposin-B-Val;Saposin-B;Saposin-C;Saposin-D	MULTI-MSMS	QEHF3_333_LR	3	Urine_deglyco	709.384	3	556.273	1665.8	73388.4	1.2758	0.00070968	274640	152.78	274640	152.78	709.049	53.619	0.57858	53.619	53.359	53.937	0					22	12	3	0.79958	0.000825436	0.00438156	6.13e-06
DNETLAELK	9	Deamidation (NQ)	_DN(de)ETLAELK_	DN(1)ETLAELK		DN(91.96)ETLAELK		0	1	0	0	Q9NYL9	Q9NYL9	Q9NYL9	TMOD3	Tropomodulin-3	MULTI-MSMS	QEHF3_333_LR	3	Urine_deglyco	746.419	2	517.256	1032.5	68425.3	-0.18896	-9.77e-05	443030	229.16	443030	229.16	746.417	37.249	0.44094	37.249	36.973	37.414	0					57	17	4	0.851424	0.00102812	0.00262864	0.0044692
EALENMNSTLK	11	Deamidation (NQ)	_EALENMN(de)STLK_	EALEN(0.001)MN(0.999)STLK		EALEN(-28.27)MN(28.27)STLK		0	1	0	0	O43490	O43490	O43490	PROM1	Prominin-1	MULTI-MSMS	QEHF3_333_LR	3	Urine_deglyco	854.965	2	625.8	1249.59	66977.7	1.0112	0.00063282	366190	229.16	366190	229.16	854.964	38.158	0.33598	38.158	37.96	38.296	3.81e-06					30	10	4	0.962202	0.000404093	0.00248174	7.1e-06
EDALNETR	8	Deamidation (NQ)	_EDALN(de)ETR_	EDALN(1)ETR		EDALN(80.75)ETR		0	1	0	0	P10909	P10909	P10909	CLU	Clusterin;Clusterin beta chain;Clusterin alpha chain	MULTI-MSMS	QEHF3_333_LR	3	Urine_deglyco	589.3	2	474.717	947.42	79282.9	1.1695	0.00055518	241370	114.58	241370	114.58	589.299	25.496	0.8989	25.496	25.26	26.159	1.91e-06					202	64	5	0.776226	0.00332944	0.0166682	0.017092
EEQFNSTFR	9	Deamidation (NQ)	_EEQFN(de)STFR_	EEQ(0.003)FN(0.997)STFR		EEQ(-24.87)FN(24.87)STFR		0	1	0	0	P01859	P01859	P01859	IGHG2	Ig gamma-2 chain C region	MULTI-MSMS	QEHF3_333_LR	3	Urine_deglyco	694.338	2	579.757	1157.5	74676.7	1.18	0.00068413	197640	114.58	197640	114.58	694.338	33.389	0.46005	33.389	33.17	33.63	0					67	23	4	0.43597	0.00115143	0.0104647	0.023864
EEQFNSTFR	9	2 Deamidation (NQ)	_EEQFN(de)STFR_	EEQ(1)FN(1)STFR		EEQ(118.28)FN(118.28)STFR		0	2	0	0	P01859	P01859	P01859	IGHG2	Ig gamma-2 chain C region	MULTI-MSMS	QEHF3_333_LR	3	Urine_deglyco	694.832	2	580.249	1158.48	74224.2	1.3688	0.00079423	197470	114.58	197470	114.58	694.831	34.683	0.47681	34.683	34.418	34.894	-3.81e-06					66	21	4	0.808962	0.00220968	0.0514252	0.0074547
EFDIENGTTK	10	Deamidation (NQ)	_EFDIEN(de)GTTK_	EFDIEN(1)GTTK		EFDIEN(116.24)GTTK		0	1	0	0	Q86SJ6	Q86SJ6	Q86SJ6	DSG4	Desmoglein-4	MULTI-MSMS	QEHF3_333_LR	3	Urine_deglyco	806.929	2	577.764	1153.51	68432.8	1.9241	0.0011117	396640	229.16	396640	229.16	806.928	36.211	0.27437	36.211	36.06	36.335	0					31	12	3	0.962513	0.00052986	0.0110767	2.45e-05
ELFNITNGAR	10	2 Deamidation (NQ)	_ELFN(de)ITN(de)GAR_	ELFN(1)ITN(1)GAR		ELFN(95.14)ITN(95.14)GAR		0	2	0	0	P11215	P11215	P11215	ITGAM	Integrin alpha-M	MULTI-MSMS	QEHF3_333_LR	3	Urine_deglyco	683.365	2	568.783	1135.55	76058	1.6257	0.00092469	201450	114.58	201450	114.58	683.365	42.378	0.18732	42.378	42.292	42.48	0					11	6	2	0.680281	0.000309803	0.000588208	0.00033442
ELSEYNATAIK	11	Deamidation (NQ)	_ELSEYN(de)ATAIK_	ELSEYN(1)ATAIK		ELSEYN(124.12)ATAIK		0	1	0	0	P29323	P29323	P29323	EPHB2	Ephrin type-B receptor 2	MULTI-MSMS	QEHF3_333_LR	3	Urine_deglyco	849.472	2	620.309	1238.6	67407.1	1.7151	0.0010639	369430	229.16	369440	229.16	849.472	36.81	0.45255	36.81	36.621	37.074	-3.81e-06					57	20	4	0.80534	0.000455123	0.00130942	3.33e-05
EMNETVILADELCR	14	Deamidation (NQ)	_EMN(de)ETVILADELCR_	EMN(1)ETVILADELCR		EMN(109.04)ETVILADELCR		0	1	0	0	Q8N6G6	Q8N6G6	Q8N6G6	ADAMTSL1	ADAMTS-like protein 1	MULTI-MSMS	QEHF3_333_LR	3	Urine_deglyco	961.975	2	847.392	1692.77	64647.3	1.4276	0.0012097	135220	114.58	135220	114.58	962.477	45.963	0.30036	45.963	45.755	46.056	0					18	8	3	0.932202	0.000318321	0.00708149	0.0001289
ENATTDLLTK	10	Deamidation (NQ)	_EN(de)ATTDLLTK_	EN(1)ATTDLLTK		EN(67.08)ATTDLLTK		0	1	0	0	P28799	P28799	P28799	GRN	Granulins;Acrogranin;Paragranulin;Granulin-1;Granulin-2;Granulin-3;Granulin-4;Granulin-5;Granulin-6;Granulin-7	MULTI-MSMS	QEHF3_333_LR	3	Urine_deglyco	522.3	3	369.524	1105.55	84447.7	2.0206	0.00074667	413440	152.78	413440	152.78	522.299	36.887	0.39204	36.887	36.682	37.074	0					32	17	2	0.849111	0.000852524	0.00354087	0.013147
ENATTDLLTK	10	Deamidation (NQ)	_EN(de)ATTDLLTK_	EN(1)ATTDLLTK		EN(118.88)ATTDLLTK		0	1	0	0	P28799	P28799	P28799	GRN	Granulins;Acrogranin;Paragranulin;Granulin-1;Granulin-2;Granulin-3;Granulin-4;Granulin-5;Granulin-6;Granulin-7	MULTI-MSMS	QEHF3_333_LR	3	Urine_deglyco	783.448	2	553.782	1105.55	69090.6	0.94752	0.00052472	413810	229.16	413810	229.16	782.946	36.912	0.72932	36.912	36.398	37.128	0					55	20	3	0.971116	0.001872	0.00728404	2.39e-05
EYLEQISTLINTTDR	15	Deamidation (NQ)	_EYLEQISTLIN(de)TTDR_	EYLEQISTLIN(1)TTDR		EYLEQ(-75.04)ISTLIN(75.04)TTDR		0	1	0	0	P42892	P42892	P42892	ECE1	Endothelin-converting enzyme 1	MULTI-MSMS	QEHF3_333_LR	3	Urine_deglyco	676.358	3	599.635	1795.88	73414.4	1.3337	0.00079971	127390	76.388	127390	76.389	676.358	53.296	0.39826	53.296	53.09	53.488	0					24	8	4	0.833437	0.00230844	0.0205923	6.9e-05
FIQEVNTTTR	10	Deamidation (NQ)	_FIQEVN(de)TTTR_	FIQEVN(1)TTTR		FIQ(-46.96)EVN(46.96)TTTR		0	1	0	0	Q8NAU1	Q8NAU1	Q8NAU1	FNDC5	Fibronectin type III domain-containing protein 5;Irisin	MULTI-MSMS	QEHF3_333_LR	3	Urine_deglyco	480.264	3	403.875	1208.6	90864.6	1.8255	0.00073727	189140	76.388	189140	76.389	480.263	36.026	0.34889	36.026	35.836	36.185	0					41	15	3	0.47982	0.000815139	0.00801456	0.011311
FIQEVNTTTR	10	Deamidation (NQ)	_FIQEVN(de)TTTR_	FIQ(0.001)EVN(0.999)TTTR		FIQ(-30.2)EVN(30.2)TTTR		0	1	0	0	Q8NAU1	Q8NAU1	Q8NAU1	FNDC5	Fibronectin type III domain-containing protein 5;Irisin	MULTI-MSMS	QEHF3_333_LR	3	Urine_deglyco	719.892	2	605.309	1208.6	71145.9	1.1392	0.00068957	189290	114.58	189300	114.58	719.891	36.04	0.72604	36.04	35.789	36.515	3.81e-06					102	30	6	0.638818	0.0181502	0.236367	7.57e-05
FLNATCDEYFTR	12	Deamidation (NQ)	_FLN(de)ATCDEYFTR_	FLN(1)ATCDEYFTR		FLN(117.2)ATCDEYFTR		0	1	0	0	Q9H2X9	Q9H2X9	Q9H2X9	SLC12A5	Solute carrier family 12 member 5	MULTI-MSMS	QEHF3_333_LR	3	Urine_deglyco	884.419	2	769.335	1536.66	66764.3	1.1876	0.0009137	148940	114.58	148940	114.58	883.916	44.264	0.25864	44.264	44.114	44.373	0					14	6	3	0.757002	0.000895797	0.00633171	0.00066275
FLNDTMAVYEAK	12	Oxidation (M),Deamidation (NQ)	_FLN(de)DTMAVYEAK_	FLN(1)DTMAVYEAK	FLNDTM(1)AVYEAK	FLN(91.08)DTMAVYEAK	FLNDTM(91.08)AVYEAK	0	1	1	0	P29622	P29622	P29622	SERPINA4	Kallistatin	MULTI-MSMS	QEHF3_333_LR	3	Urine_deglyco	939.494	2	709.829	1417.64	62915.8	1.4112	0.0010017	322840	229.16	322840	229.16	938.992	43.124	0.62771	43.124	42.772	43.4	0					68	16	7	1	9.75e-05	0.000299244	5.83e-05
FLNDTMAVYEAK	12	Oxidation (M),Deamidation (NQ)	_FLN(de)DTMAVYEAK_	FLN(1)DTMAVYEAK	FLNDTM(1)AVYEAK	FLN(87.72)DTMAVYEAK	FLNDTM(87.72)AVYEAK	0	1	1	0	P29622	P29622	P29622	SERPINA4	Kallistatin	MULTI-MSMS	QEHF3_333_LR	3	Urine_deglyco	626.33	3	473.555	1417.64	76961.8	1.1491	0.00054417	322610	152.78	322610	152.78	626.33	43.074	1.0602	43.074	42.459	43.519	0					78	34	5	0.812049	0.00151312	0.00346919	0.0001116
FNPGAESVVLSNSTLK	16	Deamidation (NQ)	_FNPGAESVVLSN(de)STLK_	FNPGAESVVLSN(1)STLK		FN(-89.92)PGAESVVLSN(89.92)STLK		0	1	0	0	Q13201	Q13201	Q13201	MMRN1	Multimerin-1;Platelet glycoprotein Ia*;155 kDa platelet multimerin	MULTI-MSMS	QEHF3_333_LR	3	Urine_deglyco	708.399	3	555.289	1662.85	72438.8	0.77938	0.00043278	275130	152.78	275130	152.78	708.065	44.308	1.7786	44.308	43.675	45.453	0					200	48	7	0.672912	0.00397745	0.067362	2.32e-06
FNPGAESVVLSNSTLK	16	Deamidation (NQ)	_FNPGAESVVLSN(de)STLK_	FNPGAESVVLSN(1)STLK		FN(-207.81)PGAESVVLSN(207.81)STLK		0	1	0	0	Q13201	Q13201	Q13201	MMRN1	Multimerin-1;Platelet glycoprotein Ia*;155 kDa platelet multimerin	MULTI-MSMS	QEHF3_333_LR	3	Urine_deglyco	1062.1	2	832.431	1662.85	59792.7	0.56231	0.00046808	275290	229.16	275290	229.16	1062.09	44.307	0.97734	44.307	43.813	44.79	0					91	26	6	0.989471	0.00159314	0.00581629	2.37e-160
FNPGAESVVLSNSTLK	16	Deamidation (NQ)	_FNPGAESVVLSN(de)STLK_	FNPGAESVVLSN(1)STLK		FN(-86.49)PGAESVVLSN(86.49)STLK		0	1	0	0	Q13201	Q13201	Q13201	MMRN1	Multimerin-1;Platelet glycoprotein Ia*;155 kDa platelet multimerin	MULTI-MSMS	QEHF3_333_LR	3	Urine_deglyco	531.552	4	416.719	1662.85	83029.8	1.2861	0.00053596	274960	114.58	274960	114.58	531.551	44.272	0.44688	44.272	44.082	44.529	0					43	11	5	0.682022	0.00190523	0.00727597	5.32e-05
FYNHTICAQ	9	Deamidation (NQ)	_FYN(de)HTICAQ_	FYN(1)HTICAQ		FYN(84)HTICAQ(-84)		0	1	0	0	O00337	O00337	O00337	SLC28A1	Sodium/nucleoside cotransporter 1	MULTI-MSMS	QEHF3_333_LR	3	Urine_deglyco	692.333	2	577.75	1153.49	73001.1	1.1735	0.00067801	198320	114.58	198320	114.58	692.332	33.518	0.5753	33.518	33.269	33.844	0					99	30	4	0.904363	0.00529603	0.0222185	0.0040819
GDILTLLNSTNK	12	Deamidation (NQ)	_GDILTLLN(de)STNK_	GDILTLLN(1)STNK		GDILTLLN(40.3)STN(-40.3)K		0	1	0	0	Q13813	Q13813	Q13813	SPTAN1	Spectrin alpha chain, non-erythrocytic 1	MULTI-MSMS	QEHF3_333_LR	3	Urine_deglyco	583.346	3	430.57	1288.69	81245.4	0.55467	0.00023882	354820	152.78	354820	152.78	583.346	50.869	0.45179	50.869	50.649	51.101	0					29	10	4	0.800174	0.000720815	0.00279664	4.36e-08
GLNVTLSSTGR	11	Deamidation (NQ)	_GLN(de)VTLSSTGR_	GLN(1)VTLSSTGR		GLN(56.91)VTLSSTGR		0	1	0	0	P0C0L5;P0C0L4	P0C0L5	P0C0L5	C4B;C4A	Complement C4-B;Complement C4 beta chain;Complement C4-B alpha chain;C4a anaphylatoxin;C4b-B;C4d-B;Complement C4 gamma chain;Complement C4-A;Complement C4 beta chain;Complement C4-A alpha chain;C4a anaphylatoxin;C4b-A;C4d-A;Complement C4 gamma chain	MULTI-MSMS	QEHF3_333_LR	3	Urine_deglyco	667.879	2	553.296	1104.58	74186.5	1.042	0.00057654	207090	114.58	207090	114.58	667.878	34.488	0.75049	34.488	34.173	34.924	-3.81e-06					141	29	7	0.574457	0.00309932	0.0620371	0.025624
GNDTFGPR	8	Deamidation (NQ)	_GN(de)DTFGPR_	GN(1)DTFGPR		GN(89.89)DTFGPR		0	1	0	0	Q9ULX6	Q9ULX6	Q9ULX6	AKAP8L	A-kinase anchor protein 8-like	MULTI-MSMS	QEHF3_333_LR	3	Urine_deglyco	547.278	2	432.696	863.377	80834.5	1.4862	0.00064307	264810	114.58	264810	114.58	547.277	26.6	0.42157	26.6	26.38	26.801	0					50	27	2	0.79433	0.00305683	0.0211145	0.011495
GNDTFVTLDEILR	13	Deamidation (NQ)	_GN(de)DTFVTLDEILR_	GN(1)DTFVTLDEILR		GN(99.06)DTFVTLDEILR		0	1	0	0	P49959	P49959	P49959	MRE11A	Double-strand break repair protein MRE11A	MULTI-MSMS	QEHF3_333_LR	3	Urine_deglyco	861.96	2	747.378	1492.74	67147.6	1.3343	0.00099721	153310	114.58	153310	114.58	862.46	52.539	0.20345	52.539	52.475	52.678	-3.81e-06					13	8	2	0.923547	0.000210694	0.00126744	2.32e-07
GNETIESIFK	10	Deamidation (NQ)	_GN(de)ETIESIFK_	GN(1)ETIESIFK		GN(75.89)ETIESIFK		0	1	0	0	A0JNW5	A0JNW5	A0JNW5	UHRF1BP1L	UHRF1-binding protein 1-like	MULTI-MSMS	QEHF3_333_LR	3	Urine_deglyco	798.949	2	569.785	1137.56	68746.6	1.5913	0.00090668	402190	229.16	402190	229.16	798.945	45.964	0.59927	45.964	45.567	46.166	0					48	16	4	0.525276	0.00253727	0.104395	0.0068669
GNSTLSVPK	9	Deamidation (NQ)	_GN(de)STLSVPK_	GN(1)STLSVPK		GN(67.21)STLSVPK		0	1	0	0	Q9NUN5	Q9NUN5	Q9NUN5	LMBRD1	Probable lysosomal cobalamin transporter	MULTI-MSMS	QEHF3_333_LR	3	Urine_deglyco	454.606	3	301.831	902.471	90031	1.9976	0.00060293	506160	152.77	506160	152.78	454.606	31.423	0.3444	31.423	31.267	31.611	0					38	18	3	0.824006	0.000634525	0.0111181	0.020187
GVFITNETGQPLIGK	15	Deamidation (NQ)	_GVFITN(de)ETGQPLIGK_	GVFITN(1)ETGQPLIGK		GVFITN(35.13)ETGQ(-35.13)PLIGK		0	1	0	0	P10253	P10253	P10253	GAA	Lysosomal alpha-glucosidase;76 kDa lysosomal alpha-glucosidase;70 kDa lysosomal alpha-glucosidase	MULTI-MSMS	QEHF3_333_LR	3	Urine_deglyco	1017.09	2	787.925	1573.84	61860.4	0.81694	0.00064369	290840	229.16	290840	229.16	1017.09	44.457	0.49447	44.457	44.255	44.75	0					48	12	5	0.653628	0.000819082	0.00635925	0.00017606
GWNWTSGFNK	10	Deamidation (NQ)	_GWN(de)WTSGFNK_	GWN(1)WTSGFNK		GWN(98.45)WTSGFN(-98.45)K		0	1	0	0	P15328	P15328	P15328	FOLR1	Folate receptor alpha	MULTI-MSMS	QEHF3_333_LR	3	Urine_deglyco	828.434	2	599.27	1196.53	67023.2	2.104	0.0012609	382400	229.16	382410	229.16	828.433	46.492	0.61751	46.492	46.196	46.814	-3.81e-06					51	17	5	0.990681	0.0043297	0.043406	2.12e-09
GWNWTSGFNK	10	Deamidation (NQ)	_GWN(de)WTSGFNK_	GWN(1)WTSGFNK		GWN(87.78)WTSGFN(-87.78)K		0	1	0	0	P15328	P15328	P15328	FOLR1	Folate receptor alpha	MULTI-MSMS	QEHF3_333_LR	3	Urine_deglyco	552.625	3	399.849	1196.53	82508.6	1.9136	0.00076515	382080	152.78	382080	152.78	552.624	46.461	0.59541	46.461	46.196	46.792	0					61	16	6	0.98307	0.00376241	0.0397787	4.11e-05
HMPWNITR	8	Deamidation (NQ)	_HMPWN(de)ITR_	HMPWN(1)ITR		HMPWN(93.43)ITR		0	1	0	0	Q6FHJ7	Q6FHJ7	Q6FHJ7	SFRP4	Secreted frizzled-related protein 4	MULTI-MSMS	QEHF3_333_LR	3	Urine_deglyco	428.896	3	352.508	1054.5	94529.1	0.69855	0.00024624	216700	76.388	216700	76.388	428.895	37.166	0.52778	37.166	36.887	37.414	0					45	21	3	0.886922	0.000392916	0.000990111	0.0052828
IVDVNLTSEGK	11	Deamidation (NQ)	_IVDVN(de)LTSEGK_	IVDVN(1)LTSEGK		IVDVN(51.29)LTSEGK		0	1	0	0	Q9HD45	Q9HD45	Q9HD45	TM9SF3	Transmembrane 9 superfamily member 3	MULTI-MSMS	QEHF3_333_LR	3	Urine_deglyco	545.654	3	392.543	1174.61	81384.1	2.6033	0.0010219	389190	152.77	389190	152.78	545.653	40.332	0.42683	40.332	39.992	40.419	0					43	11	5	0.706832	0.00167775	0.0104645	0.018133
IVEIPFNSTNK	11	Deamidation (NQ)	_IVEIPFN(de)STNK_	IVEIPFN(1)STNK		IVEIPFN(43.05)STN(-43.05)K		0	1	0	0	P05023	P05023	P05023	ATP1A1	Sodium/potassium-transporting ATPase subunit alpha-1	MULTI-MSMS	QEHF3_333_LR	3	Urine_deglyco	574.335	3	421.559	1261.66	80433.9	1.0174	0.00042891	362410	152.78	362410	152.78	574.669	44.847	0.48081	44.847	44.606	45.087	0					39	12	4	0.807811	0.000824179	0.0175489	5.04e-05
IVEIPFNSTNK	11	Deamidation (NQ)	_IVEIPFN(de)STNK_	IVEIPFN(1)STNK		IVEIPFN(39.38)STN(-39.38)K		0	1	0	0	P05023	P05023	P05023	ATP1A1	Sodium/potassium-transporting ATPase subunit alpha-1	MULTI-MSMS	QEHF3_333_LR	3	Urine_deglyco	861.5	2	631.835	1261.66	67637.8	1.5334	0.00096883	362690	229.16	362700	229.16	861.5	44.852	0.40777	44.852	44.644	45.052	0					23	10	3	0.868183	0.000894116	0.0050486	6.31e-05
IVTPEEYYNVTVQ	13	Deamidation (NQ)	_IVTPEEYYN(de)VTVQ_	IVTPEEYYN(1)VTVQ		IVTPEEYYN(56)VTVQ(-56)		0	1	0	0	O75629	O75629	O75629	CREG1	Protein CREG1	MULTI-MSMS	QEHF3_333_LR	3	Urine_deglyco	892.962	2	778.38	1554.75	66128.1	2.0143	0.0015679	147200	114.58	147210	114.58	892.96	46.828	0.67222	46.828	46.401	47.074	3.81e-06					67	18	5	0.934345	0.000297221	0.000749138	0.00024016
KWNVTSLETLK	11	Deamidation (NQ)	_KWN(de)VTSLETLK_	KWN(1)VTSLETLK		KWN(105.03)VTSLETLK		0	1	0	1	Q13421	Q13421	Q13421	MSLN	Mesothelin;Megakaryocyte-potentiating factor;Mesothelin, cleaved form	MULTI-MSMS	QEHF3_333_LR	3	Urine_deglyco	669.742	3	440.578	1318.71	76066.3	1.1002	0.00048472	520140	229.16	520140	229.16	669.741	44.07	0.48884	44.07	43.884	44.373	0					33	13	3	0.628881	0.00156162	0.00901765	2.09e-05
LANLTQGEDQYYLR	14	2 Deamidation (NQ)	_LAN(de)LTQGEDQYYLR_	LAN(1)LTQ(0.997)GEDQ(0.003)YYLR		LAN(104.44)LTQ(25.74)GEDQ(-25.74)YYLR		0	2	0	0	P10909	P10909	P10909	CLU	Clusterin;Clusterin beta chain;Clusterin alpha chain	MULTI-MSMS	QEHF3_333_LR	3	Urine_deglyco	957.986	2	843.404	1684.79	62703.5	0.84141	0.00070965	135860	114.58	135860	114.58	957.986	43.82	0.31341	43.82	43.636	43.95	0					21	8	3	0.974664	0.000479875	0.00364159	1.51e-39
LGACNDTLQQLMEVFK	16	Oxidation (M),Deamidation (NQ)	_LGACN(de)DTLQQLMEVFK_	LGACN(1)DTLQQLMEVFK	LGACNDTLQQLM(1)EVFK	LGACN(38.95)DTLQ(-38.95)Q(-61.94)LMEVFK	LGACNDTLQQLM(110.84)EVFK	0	1	1	0	P01008	P01008	P01008	SERPINC1	Antithrombin-III	MULTI-MSMS	QEHF3_333_LR	3	Urine_deglyco	781.745	3	628.634	1882.88	67970.7	0.89478	0.00056249	243030	152.78	243030	152.78	781.744	53.465	0.8952	53.465	53.042	53.937	0					80	19	6	0.95781	0.00543132	0.0594467	1.2e-05
LHEITNETFR	10	Deamidation (NQ)	_LHEITN(de)ETFR_	LHEITN(1)ETFR		LHEITN(170.52)ETFR		0	1	0	0	Q6EMK4	Q6EMK4	Q6EMK4	VASN	Vasorin	MULTI-MSMS	QEHF3_333_LR	3	Urine_deglyco	745.899	2	630.815	1259.61	72034.7	-0.46366	-0.00029248	181640	114.58	181640	114.58	745.397	34.029	0.41734	34.029	33.844	34.261	0					45	16	4	0.893731	0.00189399	0.0310557	3.99e-07
LIANNTTVER	10	Deamidation (NQ)	_LIAN(de)NTTVER_	LIAN(0.997)N(0.003)TTVER		LIAN(25.59)N(-25.59)TTVER		0	1	0	0	O96019	O96019	O96019	ACTL6A	Actin-like protein 6A	MULTI-MSMS	QEHF3_333_LR	3	Urine_deglyco	680.886	2	566.304	1130.59	74997.3	1.9096	0.0010814	202330	114.58	202330	114.58	680.885	31.324	0.30065	31.324	31.191	31.492	0					29	15	2	0.701413	0.00231548	0.024557	1.25e-09
LNAENNATFYFK	12	Deamidation (NQ)	_LNAENN(de)ATFYFK_	LNAEN(0.036)N(0.964)ATFYFK		LN(-81.32)AEN(-14.29)N(14.29)ATFYFK		0	1	0	0	P01042	P01042	P01042	KNG1	Kininogen-1;Kininogen-1 heavy chain;T-kinin;Bradykinin;Lysyl-bradykinin;Kininogen-1 light chain;Low molecular weight growth-promoting factor	MULTI-MSMS	QEHF3_333_LR	3	Urine_deglyco	946.509	2	716.841	1431.67	61602.6	1.155	0.00082795	319680	229.16	319680	229.16	946.003	44.392	1.41	44.392	43.712	45.122	0					147	38	7	0.975268	0.00119124	0.00451417	1.91e-26
LNAENNATFYFK	12	Deamidation (NQ)	_LNAENN(de)ATFYFK_	LN(0.001)AEN(0.158)N(0.841)ATFYFK		LN(-30.51)AEN(-7.26)N(7.26)ATFYFK		0	1	0	0	P01042	P01042	P01042	KNG1	Kininogen-1;Kininogen-1 heavy chain;T-kinin;Bradykinin;Lysyl-bradykinin;Kininogen-1 light chain;Low molecular weight growth-promoting factor	MULTI-MSMS	QEHF3_333_LR	3	Urine_deglyco	631.34	3	478.23	1431.67	74511.7	0.90503	0.00043281	319460	152.77	319460	152.78	631.006	44.388	1.41	44.388	43.712	45.122	3.81e-06					192	38	7	0.889429	0.00197973	0.00714232	3.37e-05
LNAENNATFYFK	12	Deamidation (NQ)	_LNAENN(de)ATFYFK_	LNAEN(0.005)N(0.995)ATFYFK		LN(-57.15)AEN(-22.83)N(22.83)ATFYFK		0	1	0	0	P01042	P01042	P01042	KNG1	Kininogen-1;Kininogen-1 heavy chain;T-kinin;Bradykinin;Lysyl-bradykinin;Kininogen-1 light chain;Low molecular weight growth-promoting factor	MULTI-MSMS	QEHF3_333_LR	3	Urine_deglyco	473.505	4	358.924	1431.67	89811.7	1.1331	0.0004067	319230	114.58	319240	114.58	473.756	44.482	0.42135	44.482	44.223	44.644	0					26	10	3	0.947701	0.000301941	0.00194059	0.0001926
LNAENNATFYFK	12	Deamidation (NQ)	_LNAENN(de)ATFYFK_	LN(0.054)AEN(0.401)N(0.546)ATFYFK		LN(-10.08)AEN(-1.34)N(1.34)ATFYFK		0	1	0	0	P01042	P01042	P01042	KNG1	Kininogen-1;Kininogen-1 heavy chain;T-kinin;Bradykinin;Lysyl-bradykinin;Kininogen-1 light chain;Low molecular weight growth-promoting factor	MULTI-MSMS	QEHF3_333_LR	3	Urine_deglyco	946.503	2	716.841	1431.67	65784.9	1.8895	0.0013544	319680	229.16	319680	229.16	946.503	47.529	1.5532	47.529	47.033	48.587	0					57	40	3	0.937975	0.000526578	0.00412001	0.017415
LNAENNATFYFK	12	Deamidation (NQ)	_LNAENN(de)ATFYFK_	LNAEN(0.021)N(0.979)ATFYFK		LN(-39.06)AEN(-16.68)N(16.68)ATFYFK		0	1	0	0	P01042	P01042	P01042	KNG1	Kininogen-1;Kininogen-1 heavy chain;T-kinin;Bradykinin;Lysyl-bradykinin;Kininogen-1 light chain;Low molecular weight growth-promoting factor	MULTI-MSMS	QEHF3_333_LR	3	Urine_deglyco	631.006	3	478.23	1431.67	74719.2	1.981	0.00094738	319460	152.78	319460	152.78	631.005	56.368	2.4518	56.368	54.208	56.66	0					113	54	3	0.892758	0.00147717	0.0198041	0.00017586
LNAENNATFYFK	12	Deamidation (NQ)	_LNAENN(de)ATFYFK_	LN(0.001)AEN(0.157)N(0.842)ATFYFK		LN(-30.57)AEN(-7.28)N(7.28)ATFYFK		0	1	0	0	P01042	P01042	P01042	KNG1	Kininogen-1;Kininogen-1 heavy chain;T-kinin;Bradykinin;Lysyl-bradykinin;Kininogen-1 light chain;Low molecular weight growth-promoting factor	MULTI-MSMS	QEHF3_333_LR	3	Urine_deglyco	631.007	3	478.23	1431.67	75934.4	2.4381	0.001166	319460	152.78	319460	152.78	631.005	56.837	1.2297	56.837	56.66	57.89	3.81e-06					40	26	2	0.7573	0.00156872	0.0155303	0.00017586
LNAENNATFYFK	12	Deamidation (NQ)	_LNAENN(de)ATFYFK_	LNAEN(0.016)N(0.984)ATFYFK		LN(-41.91)AEN(-17.79)N(17.79)ATFYFK		0	1	0	0	P01042	P01042	P01042	KNG1	Kininogen-1;Kininogen-1 heavy chain;T-kinin;Bradykinin;Lysyl-bradykinin;Kininogen-1 light chain;Low molecular weight growth-promoting factor	MULTI-MSMS	QEHF3_333_LR	3	Urine_deglyco	631.006	3	478.23	1431.67	75097.5	2.9727	0.0014216	319460	152.78	319460	152.78	631.339	59.587	3.6408	59.587	56.916	60.557	0					243	81	5	0.744262	0.000563205	0.0330444	3.31e-05
LNAENNATFYFK	12	Deamidation (NQ)	_LNAENN(de)ATFYFK_	LNAEN(0.16)N(0.84)ATFYFK		LN(-43.87)AEN(-7.21)N(7.21)ATFYFK		0	1	0	0	P01042	P01042	P01042	KNG1	Kininogen-1;Kininogen-1 heavy chain;T-kinin;Bradykinin;Lysyl-bradykinin;Kininogen-1 light chain;Low molecular weight growth-promoting factor	MULTI-MSMS	QEHF3_333_LR	3	Urine_deglyco	946.006	2	716.841	1431.67	62364.1	3.1898	0.0022866	319680	229.16	319690	229.17	946.004	59.539	3.5239	59.539	56.916	60.44	0					197	78	3	0.94404	0.00122036	0.015229	7e-07
LNAENNATFYFK	12	Deamidation (NQ)	_LNAENN(de)ATFYFK_	LN(0.01)AEN(0.269)N(0.722)ATFYFK		LN(-18.77)AEN(-4.29)N(4.29)ATFYFK		0	1	0	0	P01042	P01042	P01042	KNG1	Kininogen-1;Kininogen-1 heavy chain;T-kinin;Bradykinin;Lysyl-bradykinin;Kininogen-1 light chain;Low molecular weight growth-promoting factor	MSMS	QEHF3_333_LR	3	Urine_deglyco	631.006	3	478.23	1431.67	NaN	NaN	NaN	NaN	NaN	NaN	NaN	NaN	46.971	1	46.971	46.471	47.471	0								NaN	NaN	NaN	1.02e-07
LNAENNATFYFK	12	Deamidation (NQ)	_LNAENN(de)ATFYFK_	LN(0.001)AEN(0.163)N(0.836)ATFYFK		LN(-29.47)AEN(-7.1)N(7.1)ATFYFK		0	1	0	0	P01042	P01042	P01042	KNG1	Kininogen-1;Kininogen-1 heavy chain;T-kinin;Bradykinin;Lysyl-bradykinin;Kininogen-1 light chain;Low molecular weight growth-promoting factor	MSMS	QEHF3_333_LR	3	Urine_deglyco	631.006	3	478.23	1431.67	NaN	NaN	NaN	NaN	NaN	NaN	NaN	NaN	50.568	1	50.568	50.068	51.068	0								NaN	NaN	NaN	1.97e-08
LNAENNATFYFK	12	2 Deamidation (NQ)	_LN(de)AENN(de)ATFYFK_	LN(0.998)AEN(0.004)N(0.998)ATFYFK		LN(27.23)AEN(-27.23)N(27.23)ATFYFK		0	2	0	0	P01042	P01042	P01042	KNG1	Kininogen-1;Kininogen-1 heavy chain;T-kinin;Bradykinin;Lysyl-bradykinin;Kininogen-1 light chain;Low molecular weight growth-promoting factor	MULTI-MSMS	QEHF3_333_LR	3	Urine_deglyco	631.668	3	478.558	1432.65	74508.1	1.3458	0.00064405	319240	152.78	319240	152.78	631.667	45.639	1.1063	45.639	45.122	46.229	0					125	30	6	0.99274	0.0783275	0.974031	0.00038606
LNAENNATFYFK	12	2 Deamidation (NQ)	_LN(de)AENN(de)ATFYFK_	LN(1)AEN(0.165)N(0.835)ATFYFK		LN(58.89)AEN(-7.05)N(7.05)ATFYFK		0	2	0	0	P01042	P01042	P01042	KNG1	Kininogen-1;Kininogen-1 heavy chain;T-kinin;Bradykinin;Lysyl-bradykinin;Kininogen-1 light chain;Low molecular weight growth-promoting factor	MULTI-MSMS	QEHF3_333_LR	3	Urine_deglyco	946.497	2	717.333	1432.65	59664.5	1.5874	0.0011387	319470	229.16	319470	229.16	946.997	45.643	1.2789	45.643	45.122	46.401	0					114	35	7	0.996205	0.0421329	0.650542	4.26e-10
LNAENNATFYFK	12	2 Deamidation (NQ)	_LN(de)AENN(de)ATFYFK_	LN(1)AEN(0.153)N(0.847)ATFYFK		LN(45.64)AEN(-7.42)N(7.42)ATFYFK		0	2	0	0	P01042	P01042	P01042	KNG1	Kininogen-1;Kininogen-1 heavy chain;T-kinin;Bradykinin;Lysyl-bradykinin;Kininogen-1 light chain;Low molecular weight growth-promoting factor	MULTI-MSMS	QEHF3_333_LR	3	Urine_deglyco	947	2	717.333	1432.65	61272.1	2.0213	0.0014499	319470	229.16	319470	229.16	946.997	46.621	0.44312	46.621	46.37	46.814	0					25	12	3	0.940393	0.000293913	0.000436935	1.04e-10
LNFTGPGDPDSIR	13	Deamidation (NQ)	_LN(de)FTGPGDPDSIR_	LN(1)FTGPGDPDSIR		LN(146.84)FTGPGDPDSIR		0	1	0	0	P05107	P05107	P05107	ITGB2	Integrin beta-2	MULTI-MSMS	QEHF3_333_LR	3	Urine_deglyco	809.918	2	695.336	1388.66	67442.5	1.8365	0.001277	164790	114.58	164790	114.58	809.917	39.879	0.51195	39.879	39.618	40.13	3.81e-06					45	15	4	0.943884	0.00210164	0.0216022	6.45e-15
LNFTGPGDPDSIR	13	Deamidation (NQ)	_LN(de)FTGPGDPDSIR_	LN(1)FTGPGDPDSIR		LN(87.08)FTGPGDPDSIR		0	1	0	0	P05107	P05107	P05107	ITGB2	Integrin beta-2	MULTI-MSMS	QEHF3_333_LR	3	Urine_deglyco	540.282	3	463.893	1388.66	83105	1.9178	0.00088964	164670	76.387	164670	76.388	540.615	39.871	0.34216	39.871	39.65	39.992	0					27	10	3	0.802317	0.000434777	0.00465076	0.00010138
LNGTDPEDVIR	11	Deamidation (NQ)	_LN(de)GTDPEDVIR_	LN(1)GTDPEDVIR		LN(63.61)GTDPEDVIR		0	1	0	0	P19105;P24844;O14950	P19105	P19105	MYL12A;MYL9;MYL12B	Myosin regulatory light chain 12A;Myosin regulatory light polypeptide 9;Myosin regulatory light chain 12B	MULTI-MSMS	QEHF3_333_LR	3	Urine_deglyco	729.887	2	615.304	1228.59	71747.5	0.73356	0.00045136	186220	114.58	186220	114.58	729.886	36.234	0.80646	36.234	35.903	36.71	0					133	33	6	0.368445	0.00093934	0.014421	0.017259
LNGTDPEDVIR	11	Deamidation (NQ)	_LN(de)GTDPEDVIR_	LN(1)GTDPEDVIR		LN(64.64)GTDPEDVIR		0	1	0	0	P19105;P24844;O14950	P19105	P19105	MYL12A;MYL9;MYL12B	Myosin regulatory light chain 12A;Myosin regulatory light polypeptide 9;Myosin regulatory light chain 12B	MULTI-MSMS	QEHF3_333_LR	3	Urine_deglyco	486.927	3	410.538	1228.59	87557.8	1.7846	0.00073264	186070	76.388	186070	76.388	486.926	36.239	0.36951	36.239	36.06	36.43	0					34	15	3	0.905758	0.000546582	0.0102549	0.0081092
LNGTDPIVAADSK	13	Deamidation (NQ)	_LN(de)GTDPIVAADSK_	LN(1)GTDPIVAADSK		LN(123.42)GTDPIVAADSK		0	1	0	0	Q07954	Q07954	Q07954	LRP1	Prolow-density lipoprotein receptor-related protein 1;Low-density lipoprotein receptor-related protein 1 85 kDa subunit;Low-density lipoprotein receptor-related protein 1 515 kDa subunit;Low-density lipoprotein receptor-related protein 1 intracellular domain	MULTI-MSMS	QEHF3_333_LR	3	Urine_deglyco	880.999	2	651.333	1300.65	65944.2	1.4477	0.00094294	351840	229.16	351840	229.16	880.997	37.506	0.36769	37.506	37.35	37.718	0					20	11	2	0.874689	0.000370955	0.0040519	0.00039736
LNLTTDPK	8	Deamidation (NQ)	_LN(de)LTTDPK_	LN(1)LTTDPK		LN(68.02)LTTDPK		0	1	0	0	Q92896	Q92896	Q92896	GLG1	Golgi apparatus protein 1	MULTI-MSMS	QEHF3_333_LR	3	Urine_deglyco	454.275	3	301.499	901.476	89428.9	1.8584	0.00056032	506720	152.78	506720	152.78	454.275	36.159	0.31744	36.159	35.998	36.316	-3.81e-06					41	14	4	0.872052	0.00106969	0.0323708	0.025059
LNLTTDPK	8	Deamidation (NQ)	_LN(de)LTTDPK_	LN(1)LTTDPK		LN(80.69)LTTDPK		0	1	0	0	Q92896	Q92896	Q92896	GLG1	Golgi apparatus protein 1	MULTI-MSMS	QEHF3_333_LR	3	Urine_deglyco	680.909	2	451.745	901.476	74362.8	2.2274	0.0010062	507280	229.16	507290	229.16	680.908	36.169	0.35541	36.169	35.979	36.335	0					50	16	4	0.817259	0.00250199	0.0760013	0.017143
LNNTMNACAVIAALER	16	Deamidation (NQ)	_LN(de)NTMNACAVIAALER_	LN(0.833)N(0.167)TMNACAVIAALER		LN(6.97)N(-6.97)TMN(-41.37)ACAVIAALER		0	1	0	0	Q8IZP9	Q8IZP9	Q8IZP9	GPR64	G-protein coupled receptor 64	MULTI-MSMS	QEHF3_333_LR	3	Urine_deglyco	664.683	3	587.959	1760.85	75916.9	1.0091	0.00059332	129920	76.388	129920	76.388	664.347	52.525	0.66119	52.525	52.2	52.862	0					60	20	4	0.930569	0.000321606	0.00122137	0.00030388
LYLDHNNLTR	10	Deamidation (NQ)	_LYLDHNN(de)LTR_	LYLDHN(0.005)N(0.995)LTR		LYLDHN(-22.75)N(22.75)LTR		0	1	0	0	Q06828	Q06828	Q06828	FMOD	Fibromodulin	MULTI-MSMS	QEHF3_333_LR	3	Urine_deglyco	496.939	3	420.551	1258.63	86731.7	1.0662	0.00044838	181640	76.388	181640	76.388	496.939	33.883	0.35097	33.883	33.659	34.01	0					46	14	4	0.764907	0.00171546	0.0116606	6.27e-06
LYLDHNNLTR	10	Deamidation (NQ)	_LYLDHNN(de)LTR_	LYLDHN(0.062)N(0.938)LTR		LYLDHN(-11.83)N(11.83)LTR		0	1	0	0	Q06828	Q06828	Q06828	FMOD	Fibromodulin	MULTI-MSMS	QEHF3_333_LR	3	Urine_deglyco	744.904	2	630.323	1258.63	69446	-0.51239	-0.00032297	181780	114.58	181780	114.58	744.905	33.87	0.272	33.87	33.738	34.01	3.81e-06					19	10	3	0.45038	0.000287265	0.00585984	0.00026867
MFSQNDTR	8	Oxidation (M),Deamidation (NQ)	_MFSQN(de)DTR_	MFSQ(0.223)N(0.777)DTR	M(1)FSQNDTR	MFSQ(-5.42)N(5.42)DTR	M(114.89)FSQNDTR	0	1	1	0	P02750	P02750	P02750	LRG1	Leucine-rich alpha-2-glycoprotein	MULTI-MSMS	QEHF3_333_LR	3	Urine_deglyco	622.793	2	508.211	1014.41	75683.9	1.1342	0.00057643	225460	114.58	225460	114.58	622.793	23.137	0.45219	23.137	22.955	23.407	0					110	28	6	0.974687	0.00277894	0.0120181	0.0028364
MFSQNDTR	8	Deamidation (NQ)	_MFSQN(de)DTR_	MFSQ(0.223)N(0.777)DTR		MFSQ(-5.43)N(5.43)DTR		0	1	0	0	P02750	P02750	P02750	LRG1	Leucine-rich alpha-2-glycoprotein	MULTI-MSMS	QEHF3_333_LR	3	Urine_deglyco	614.796	2	500.214	998.413	78229.9	1.5003	0.00075045	229060	114.58	229070	114.58	614.795	29.834	0.35852	29.834	29.616	29.975	-1.91e-06					54	19	3	0.762953	0.00498788	0.0625786	0.01222
NATDIASQIK	10	Deamidation (NQ)	_N(de)ATDIASQIK_	N(1)ATDIASQIK		N(77.47)ATDIASQ(-77.47)IK		0	1	0	0	P20929	P20929	P20929	NEB	Nebulin	MULTI-MSMS	QEHF3_333_LR	3	Urine_deglyco	507.297	3	354.521	1060.54	84947.8	2.2353	0.00079247	430940	152.78	430940	152.78	507.296	35.27	0.39649	35.27	35.055	35.451	0					32	12	4	0.691533	0.00194098	0.0317579	5.27e-05
NATDIASQIK	10	Deamidation (NQ)	_N(de)ATDIASQIK_	N(1)ATDIASQIK		N(98.09)ATDIASQ(-98.09)IK		0	1	0	0	P20929	P20929	P20929	NEB	Nebulin	MULTI-MSMS	QEHF3_333_LR	3	Urine_deglyco	760.441	2	531.277	1060.54	71451.4	0.61882	0.00032876	431340	229.16	431340	229.16	760.441	35.29	0.3342	35.29	35.089	35.423	0					23	10	3	0.792262	0.00120393	0.0191095	2.39e-05
NATLAEQAK	9	Deamidation (NQ)	_N(de)ATLAEQAK_	N(1)ATLAEQAK		N(104.13)ATLAEQ(-104.13)AK		0	1	0	0	Q9Y4L1	Q9Y4L1	Q9Y4L1	HYOU1	Hypoxia up-regulated protein 1	MULTI-MSMS	QEHF3_333_LR	3	Urine_deglyco	702.91	2	473.746	945.477	72514.9	1.8562	0.00087935	483730	229.16	483730	229.16	702.909	28.54	0.48893	28.54	28.354	28.843	-1.91e-06					57	23	4	0.872383	0.00182405	0.0242249	4.36e-05
NATLVNEADK	10	Deamidation (NQ)	_N(de)ATLVNEADK_	N(1)ATLVNEADK		N(101.36)ATLVN(-101.36)EADK		0	1	0	0	P15144	P15144	P15144	ANPEP	Aminopeptidase N	MULTI-MSMS	QEHF3_333_LR	3	Urine_deglyco	767.431	2	538.267	1074.52	69024.8	1.0637	0.00057254	425740	229.16	425740	229.16	767.431	31.541	0.42871	31.541	31.329	31.757	0					53	21	4	0.991536	0.00337762	0.0263262	8.94e-05
NATLVNEADKLR	12	Deamidation (NQ)	_N(de)ATLVNEADKLR_	N(1)ATLVNEADKLR		N(50.62)ATLVN(-50.62)EADKLR		0	1	0	1	P15144	P15144	P15144	ANPEP	Aminopeptidase N	MULTI-MSMS	QEHF3_333_LR	3	Urine_deglyco	601.684	3	448.909	1343.7	79713.5	1.7489	0.00078511	340330	152.77	340330	152.78	601.684	35.862	0.40318	35.862	35.643	36.046	0					55	15	4	0.810709	0.00309128	0.0306544	0.0015957
NATQILNEK	9	Deamidation (NQ)	_N(de)ATQILNEK_	N(1)ATQILNEK		N(80.69)ATQ(-80.69)ILN(-119.03)EK		0	1	0	0	P20929	P20929	P20929	NEB	Nebulin	MULTI-MSMS	QEHF3_333_LR	3	Urine_deglyco	745.436	2	516.272	1030.53	71397.5	0.11177	5.77e-05	443880	229.16	443880	229.16	745.436	35.104	0.49936	35.104	34.861	35.361	0					24	13	2	0.926209	0.00148649	0.0120531	1.29e-09
NLTALPPDLPK	11	Deamidation (NQ)	_N(de)LTALPPDLPK_	N(1)LTALPPDLPK		N(74.61)LTALPPDLPK		0	1	0	0	P07359	P07359	P07359	GP1BA	Platelet glycoprotein Ib alpha chain;Glycocalicin	MULTI-MSMS	QEHF3_333_LR	3	Urine_deglyco	546.668	3	393.892	1178.65	83678.8	1.9982	0.00078706	387860	152.78	387860	152.78	546.667	41.774	0.91386	41.774	41.495	42.409	0					75	29	4	0.624528	0.000536693	0.00369249	0.0025592
NLTEVPTDLPAYVR	14	Deamidation (NQ)	_N(de)LTEVPTDLPAYVR_	N(1)LTEVPTDLPAYVR		N(47.55)LTEVPTDLPAYVR		0	1	0	0	Q13641	Q13641	Q13641	TPBG	Trophoblast glycoprotein	MULTI-MSMS	QEHF3_333_LR	3	Urine_deglyco	909.494	2	794.914	1587.81	70916.1	1.1101	0.00088241	144140	114.58	144140	114.58	909.995	43.662	0.2676	43.662	43.481	43.749	0					12	6	3	0.865792	5.02e-05	0.000740717	0.018082
NLTNIDISK	9	Deamidation (NQ)	_N(de)LTNIDISK_	N(1)LTNIDISK		N(34.25)LTN(-34.25)IDISK		0	1	0	0	O60603	O60603	O60603	TLR2	Toll-like receptor 2	MULTI-MSMS	QEHF3_333_LR	3	Urine_deglyco	492.962	3	340.185	1017.53	87773.1	1.1387	0.00038735	449100	152.78	449100	152.78	492.961	38.132	0.3642	38.132	37.898	38.262	0					23	11	3	0.969327	0.000153156	0.00254243	0.020038
NMTFDLPSDATVVLNR	16	2 Deamidation (NQ)	_N(de)MTFDLPSDATVVLN(de)R_	N(1)MTFDLPSDATVVLN(1)R		N(145.17)MTFDLPSDATVVLN(145.17)R		0	2	0	0	P11279	P11279	P11279	LAMP1	Lysosome-associated membrane glycoprotein 1	MULTI-MSMS	QEHF3_333_LR	3	Urine_deglyco	1012.51	2	897.933	1793.85	59979.8	0.91787	0.00082419	127600	114.58	127600	114.58	1012.51	49.274	0.25093	49.274	49.149	49.4	0					13	5	3	0.938285	0.000323344	0.00119864	5.73e-16
NMTSEFFAAQLR	12	Deamidation (NQ)	_N(de)MTSEFFAAQLR_	N(1)MTSEFFAAQLR		N(124.62)MTSEFFAAQ(-124.62)LR		0	1	0	0	P19440;A6NGU5;P36268	P19440	P19440	GGT1;GGT3P;GGT2	Gamma-glutamyltranspeptidase 1;Gamma-glutamyltranspeptidase 1 heavy chain;Gamma-glutamyltranspeptidase 1 light chain;Putative gamma-glutamyltranspeptidase 3;Putative gamma-glutamyltranspeptidase 3 heavy chain;Putative gamma-glutamyltranspeptidase 3 light chain;Inactive gamma-glutamyltranspeptidase 2	MULTI-MSMS	QEHF3_333_LR	3	Urine_deglyco	548.948	3	472.559	1414.66	82492.8	1.4213	0.00067163	161650	76.388	161650	76.389	548.947	45.806	0.41547	45.806	45.606	46.022	0					33	11	4	0.878025	0.00127453	0.04956	8.46e-11
NNTIVNELVR	10	Deamidation (NQ)	_N(de)NTIVNELVR_	N(0.78)N(0.22)TIVNELVR		N(5.5)N(-5.5)TIVN(-54.19)ELVR		0	1	0	0	P10253	P10253	P10253	GAA	Lysosomal alpha-glucosidase;76 kDa lysosomal alpha-glucosidase;70 kDa lysosomal alpha-glucosidase	MULTI-MSMS	QEHF3_333_LR	3	Urine_deglyco	701.4	2	586.817	1171.62	73141	2.2561	0.0013239	195260	114.58	195260	114.58	701.398	40.424	0.57455	40.424	40.166	40.74	0					49	15	5	0.468961	0.00254872	0.0234718	0.0015241
NNTIVNELVR	10	Deamidation (NQ)	_N(de)NTIVNELVR_	N(0.5)N(0.5)TIVNELVR		N(0)N(0)TIVN(-89.65)ELVR		0	1	0	0	P10253	P10253	P10253	GAA	Lysosomal alpha-glucosidase;76 kDa lysosomal alpha-glucosidase;70 kDa lysosomal alpha-glucosidase	MULTI-MSMS	QEHF3_333_LR	3	Urine_deglyco	468.27	3	391.547	1171.62	91551	2.2506	0.0008812	195090	76.388	195090	76.388	468.269	40.387	0.33566	40.387	40.233	40.569	0					21	8	4	0.813807	0.000581108	0.00576905	5.88e-06
NNVTEDIK	8	2 Deamidation (NQ)	_N(de)N(de)VTEDIK_	N(1)N(1)VTEDIK		N(57.17)N(57.17)VTEDIK		0	2	0	0	Q8WXH0	Q8WXH0	Q8WXH0	SYNE2	Nesprin-2	MSMS	QEHF3_333_LR	3	Urine_deglyco	696.884	2	467.722	933.429	NaN	NaN	NaN	NaN	NaN	NaN	NaN	NaN	31.081	1	31.081	30.581	31.581	0								NaN	NaN	NaN	0.03136
NSTIEAANLAGLK	13	Deamidation (NQ)	_N(de)STIEAANLAGLK_	N(1)STIEAANLAGLK		N(55.71)STIEAAN(-55.71)LAGLK		0	1	0	0	P48723	P48723	P48723	HSPA13	Heat shock 70 kDa protein 13	MULTI-MSMS	QEHF3_333_LR	3	Urine_deglyco	881.514	2	651.849	1301.68	67017.8	2.8636	0.0018667	351560	229.16	351560	229.16	881.513	40.588	0.25079	40.588	40.458	40.709	0					14	6	3	0.648317	0.000253634	0.00342557	0.00038488
NWTEAEVK	8	Deamidation (NQ)	_N(de)WTEAEVK_	N(1)WTEAEVK		N(85.35)WTEAEVK		0	1	0	0	P16444	P16444	P16444	DPEP1	Dipeptidase 1	MULTI-MSMS	QEHF3_333_LR	3	Urine_deglyco	718.394	2	489.232	976.45	70888.8	1.2129	0.00059337	468410	229.16	468410	229.16	718.394	35.288	0.55128	35.288	35.055	35.606	0					26	17	2	0.625819	0.00229043	0.0252678	0.013575
QDFLDTYNNLTLK	13	Deamidation (NQ)	_QDFLDTYNN(de)LTLK_	QDFLDTYN(0.045)N(0.955)LTLK		Q(-48.85)DFLDTYN(-13.25)N(13.25)LTLK		0	1	0	0	O75752	O75752	O75752	B3GALNT1	UDP-GalNAc:beta-1,3-N-acetylgalactosaminyltransferase 1	MULTI-MSMS	QEHF3_333_LR	3	Urine_deglyco	682.372	3	529.263	1584.77	72277.6	1.6634	0.00088039	288650	152.77	288660	152.77	682.37	48.592	0.49158	48.592	48.366	48.857	0					16	12	2	0.597213	0.00156828	0.0176558	0.0012354
QDFNITDISLLEHR	14	Deamidation (NQ)	_QDFN(de)ITDISLLEHR_	Q(0.079)DFN(0.921)ITDISLLEHR		Q(-10.64)DFN(10.64)ITDISLLEHR		0	1	0	0	P07911	P07911	P07911	UMOD	Uromodulin;Uromodulin, secreted form	MULTI-MSMS	QEHF3_333_LR	3	Urine_deglyco	644.675	3	567.953	1700.84	75281.6	1.1486	0.00065235	134500	76.387	134500	76.388	644.341	45.47	1.1147	45.47	45.052	46.166	0					124	30	7	0.993829	0.0578389	0.213534	5.79e-17
QDFNITDISLLEHR	14	Deamidation (NQ)	_QDFN(de)ITDISLLEHR_	QDFN(1)ITDISLLEHR		Q(-74.69)DFN(74.69)ITDISLLEHR		0	1	0	0	P07911	P07911	P07911	UMOD	Uromodulin;Uromodulin, secreted form	MULTI-MSMS	QEHF3_333_LR	3	Urine_deglyco	966.51	2	851.426	1700.84	60875.3	1.252	0.001066	134580	114.58	134580	114.58	966.007	45.471	0.62512	45.471	45.198	45.823	3.81e-06					61	16	6	0.983566	0.00188771	0.00809236	3.41e-224
QDFNITDISLLEHR	14	2 Deamidation (NQ)	_QDFN(de)ITDISLLEHR_	Q(1)DFN(1)ITDISLLEHR		Q(205.95)DFN(205.95)ITDISLLEHR		0	2	0	0	P07911	P07911	P07911	UMOD	Uromodulin;Uromodulin, secreted form	MULTI-MSMS	QEHF3_333_LR	3	Urine_deglyco	967.003	2	851.918	1701.82	61176	1.5457	0.0013168	134500	114.58	134500	114.58	967.002	46.324	0.98999	46.324	45.68	46.67	0					61	27	4	0.99232	0.00760853	0.0466366	6.04e-62
QDFNITDISLLEHR	14	2 Deamidation (NQ)	_QDFN(de)ITDISLLEHR_	Q(1)DFN(1)ITDISLLEHR		Q(185.95)DFN(185.95)ITDISLLEHR		0	2	0	0	P07911	P07911	P07911	UMOD	Uromodulin;Uromodulin, secreted form	MULTI-MSMS	QEHF3_333_LR	3	Urine_deglyco	644.67	3	568.281	1701.82	75220.4	1.4478	0.00082277	134420	76.388	134420	76.389	644.669	46.317	0.89582	46.317	45.896	46.792	0					89	25	6	0.995445	0.0653512	1	2.02e-31
RNITLPGVK	9	Deamidation (NQ)	_RN(de)ITLPGVK_	RN(1)ITLPGVK		RN(83.88)ITLPGVK		0	1	0	1	Q6ZNA5	Q6ZNA5	Q6ZNA5	FRRS1	Ferric-chelate reductase 1	MULTI-MSMS	QEHF3_333_LR	3	Urine_deglyco	486.314	3	333.538	997.592	89097.5	1.3282	0.00044302	458050	152.78	458050	152.78	486.313	34.124	0.43481	34.124	33.908	34.343	0					40	17	3	0.747743	0.000361613	0.00768566	0.015314
SPQNETLYSVLK	12	Deamidation (NQ)	_SPQN(de)ETLYSVLK_	SPQ(0.176)N(0.824)ETLYSVLK		SPQ(-6.71)N(6.71)ETLYSVLK		0	1	0	0	Q9UKJ1	Q9UKJ1	Q9UKJ1	PILRA	Paired immunoglobulin-like type 2 receptor alpha	MULTI-MSMS	QEHF3_333_LR	3	Urine_deglyco	613.683	3	460.573	1378.7	77278.6	0.81671	0.00037616	331710	152.78	331710	152.78	613.348	43.662	0.56321	43.662	43.356	43.92	0					49	13	5	0.921302	0.00360967	0.0132934	0.0070664
SPQNETLYSVLK	12	Deamidation (NQ)	_SPQN(de)ETLYSVLK_	SPQ(0.07)N(0.93)ETLYSVLK		SPQ(-11.23)N(11.23)ETLYSVLK		0	1	0	0	Q9UKJ1	Q9UKJ1	Q9UKJ1	PILRA	Paired immunoglobulin-like type 2 receptor alpha	MULTI-MSMS	QEHF3_333_LR	3	Urine_deglyco	919.519	2	690.356	1378.7	64997.5	1.2371	0.00085402	331950	229.16	331950	229.16	919.518	43.632	0.56321	43.632	43.356	43.92	0					44	13	5	0.747071	0.0013949	0.00877197	0.00050218
SPQNETLYSVLKA	13	Deamidation (NQ)	_SPQN(de)ETLYSVLKA_	SPQ(0.039)N(0.961)ETLYSVLKA		SPQ(-13.86)N(13.86)ETLYSVLKA		0	1	0	1	Q9UKJ1	Q9UKJ1	Q9UKJ1	PILRA	Paired immunoglobulin-like type 2 receptor alpha	MULTI-MSMS	QEHF3_333_LR	3	Urine_deglyco	955.541	2	725.875	1449.74	62616.1	1.5421	0.0011194	315710	229.16	315710	229.16	955.038	45.56	0.37646	45.56	45.379	45.755	0					27	9	4	0.983033	0.00202903	0.0155727	2.15e-16
SVVAPATDGGLNLTSTFLR	19	Deamidation (NQ)	_SVVAPATDGGLN(de)LTSTFLR_	SVVAPATDGGLN(1)LTSTFLR		SVVAPATDGGLN(132.79)LTSTFLR		0	1	0	0	P41222	P41222	P41222	PTGDS	Prostaglandin-H2 D-isomerase	MULTI-MSMS	QEHF3_333_LR	3	Urine_deglyco	717.396	3	640.674	1919	71953.2	1.3193	0.00084523	119230	76.387	119230	76.388	717.395	47.048	0.6384	47.048	46.792	47.43	0					41	16	4	0.747735	0.00102205	0.00408144	5.26e-16
SVVAPATDGGLNLTSTFLR	19	Deamidation (NQ)	_SVVAPATDGGLN(de)LTSTFLR_	SVVAPATDGGLN(1)LTSTFLR		SVVAPATDGGLN(153.06)LTSTFLR		0	1	0	0	P41222	P41222	P41222	PTGDS	Prostaglandin-H2 D-isomerase	MULTI-MSMS	QEHF3_333_LR	3	Urine_deglyco	1075.09	2	960.507	1919	59789.3	1.34	0.0012871	119290	114.58	119290	114.58	1075.09	47.025	0.27769	47.025	46.881	47.158	0					14	6	3	0.81866	0.000260043	0.00146434	1.18e-36
SVVAPATDGGLNLTSTFLR	19	Deamidation (NQ)	_SVVAPATDGGLN(de)LTSTFLR_	SVVAPATDGGLN(1)LTSTFLR		SVVAPATDGGLN(182.17)LTSTFLR		0	1	0	0	P41222	P41222	P41222	PTGDS	Prostaglandin-H2 D-isomerase	MULTI-MSMS	QEHF3_333_LR	3	Urine_deglyco	538.048	4	480.757	1919	84075.8	1.444	0.00069423	119170	57.29	119170	57.291	538.298	48.649	0.34121	48.649	48.516	48.857	0					26	8	5	0.895233	0.000920584	0.00248934	7.69e-53
SVVAPATDGGLNLTSTFLR	19	Deamidation (NQ)	_SVVAPATDGGLN(de)LTSTFLR_	SVVAPATDGGLN(1)LTSTFLR		SVVAPATDGGLN(198.96)LTSTFLR		0	1	0	0	P41222	P41222	P41222	PTGDS	Prostaglandin-H2 D-isomerase	MULTI-MSMS	QEHF3_333_LR	3	Urine_deglyco	717.396	3	640.674	1919	71314.1	0.83299	0.00053367	119230	76.387	119230	76.388	717.395	48.682	1.9132	48.682	48.108	50.021	-3.81e-06					160	49	9	0.99218	0.209986	1	6.45e-80
SVVAPATDGGLNLTSTFLR	19	Deamidation (NQ)	_SVVAPATDGGLN(de)LTSTFLR_	SVVAPATDGGLN(1)LTSTFLR		SVVAPATDGGLN(108.45)LTSTFLR		0	1	0	0	P41222	P41222	P41222	PTGDS	Prostaglandin-H2 D-isomerase	MULTI-MSMS	QEHF3_333_LR	3	Urine_deglyco	1075.59	2	960.507	1919	59265.3	0.84713	0.00081368	119290	114.58	119290	114.58	1075.59	48.682	1.1752	48.682	48.182	49.357	0					96	31	8	1	0.00039267	0.00176841	5.15e-11
SVVAPATDGGLNLTSTFLR	19	Deamidation (NQ)	_SVVAPATDGGLN(de)LTSTFLR_	SVVAPATDGGLN(1)LTSTFLR		SVVAPATDGGLN(116.73)LTSTFLR		0	1	0	0	P41222	P41222	P41222	PTGDS	Prostaglandin-H2 D-isomerase	MULTI-MSMS	QEHF3_333_LR	3	Urine_deglyco	717.398	3	640.674	1919	71641.3	0.38371	0.00024583	119230	76.388	119230	76.389	717.396	50.14	0.94841	50.14	49.785	50.733	-3.81e-06					79	22	6	0.573489	0.0034392	0.0602514	7.22e-11
SVVAPATDGGLNLTSTFLR	19	Deamidation (NQ)	_SVVAPATDGGLN(de)LTSTFLR_	SVVAPATDGGLN(1)LTSTFLR		SVVAPATDGGLN(40.72)LTSTFLR		0	1	0	0	P41222	P41222	P41222	PTGDS	Prostaglandin-H2 D-isomerase	MSMS	QEHF3_333_LR	3	Urine_deglyco	717.063	3	640.674	1919	NaN	NaN	NaN	NaN	NaN	NaN	NaN	NaN	43.989	1	43.989	43.489	44.489	0								NaN	NaN	NaN	0.00086879
SVVAPATDGGLNLTSTFLR	19	Deamidation (NQ)	_SVVAPATDGGLN(de)LTSTFLR_	SVVAPATDGGLN(1)LTSTFLR		SVVAPATDGGLN(76.33)LTSTFLR		0	1	0	0	P41222	P41222	P41222	PTGDS	Prostaglandin-H2 D-isomerase	MSMS	QEHF3_333_LR	3	Urine_deglyco	1075.09	2	960.507	1919	NaN	NaN	NaN	NaN	NaN	NaN	NaN	NaN	50.159	1	50.159	49.659	50.659	0								NaN	NaN	NaN	4.5e-25
TASNLTVSVLEAEGVFEK	18	Deamidation (NQ)	_TASN(de)LTVSVLEAEGVFEK_	TASN(1)LTVSVLEAEGVFEK		TASN(108.71)LTVSVLEAEGVFEK		0	1	0	0	Q6YHK3	Q6YHK3	Q6YHK3	CD109	CD109 antigen	MULTI-MSMS	QEHF3_333_LR	3	Urine_deglyco	785.102	3	632.326	1893.96	69647	1.1285	0.00071357	241610	152.77	241610	152.78	785.436	53.941	0.46135	53.941	53.702	54.163	3.81e-06					35	9	5	0.841556	0.00204053	0.0362381	9.23e-08
TNITEHIK	8	Deamidation (NQ)	_TN(de)ITEHIK_	TN(1)ITEHIK		TN(85.81)ITEHIK		0	1	0	0	Q16821	Q16821	Q16821	PPP1R3A	Protein phosphatase 1 regulatory subunit 3A	MULTI-MSMS	QEHF3_333_LR	3	Urine_deglyco	472.282	3	319.506	955.497	90028.7	2.1212	0.00067773	478160	152.77	478160	152.78	472.281	30.066	0.25999	30.066	29.938	30.198	0					25	15	2	0.734952	0.000699186	0.00194344	0.0069619
TNSTFVQALVEHVK	14	Deamidation (NQ)	_TN(de)STFVQALVEHVK_	TN(1)STFVQALVEHVK		TN(66.72)STFVQ(-66.72)ALVEHVK		0	1	0	0	P07602	P07602	P07602	PSAP	Prosaposin;Saposin-A;Saposin-B-Val;Saposin-B;Saposin-C;Saposin-D	MULTI-MSMS	QEHF3_333_LR	3	Urine_deglyco	678.389	3	525.279	1572.81	74752.9	1.3369	0.00070227	290840	152.77	290850	152.78	678.053	49.391	1.0496	49.391	48.93	49.98	0					110	26	6	0.959261	0.000631878	0.00130602	1.62e-15
TSPANCTWLILGSK	14	Deamidation (NQ)	_TSPAN(de)CTWLILGSK_	TSPAN(1)CTWLILGSK		TSPAN(70.2)CTWLILGSK		0	1	0	0	Q7Z4F1	Q7Z4F1	Q7Z4F1	LRP10	Low-density lipoprotein receptor-related protein 10	MULTI-MSMS	QEHF3_333_LR	3	Urine_deglyco	669.706	3	516.929	1547.77	73556.5	1.6073	0.00083088	295540	152.78	295550	152.78	669.705	48.309	0.51335	48.309	48.073	48.587	0					56	13	6	0.754722	0.00367703	0.0304007	0.00108
TSPANCTWLILGSK	14	Deamidation (NQ)	_TSPAN(de)CTWLILGSK_	TSPAN(1)CTWLILGSK		TSPAN(129.05)CTWLILGSK		0	1	0	0	Q7Z4F1	Q7Z4F1	Q7Z4F1	LRP10	Low-density lipoprotein receptor-related protein 10	MULTI-MSMS	QEHF3_333_LR	3	Urine_deglyco	1004.56	2	774.89	1547.77	61346.2	1.4343	0.0011114	295740	229.16	295740	229.17	1004.05	48.305	0.47847	48.305	48.108	48.587	0					34	12	4	0.968893	0.000474238	0.00569142	1.15e-05
VFVQTPTINYTLR	13	Deamidation (NQ)	_VFVQTPTIN(de)YTLR_	VFVQ(0.012)TPTIN(0.988)YTLR		VFVQ(-19.2)TPTIN(19.2)YTLR		0	1	0	0	Q8NCC3	Q8NCC3	Q8NCC3	PLA2G15	Group XV phospholipase A2	MULTI-MSMS	QEHF3_333_LR	3	Urine_deglyco	892.005	2	776.922	1551.83	70889.9	1.4225	0.0011052	147480	114.58	147480	114.58	891.504	45.096	0.28934	45.096	44.984	45.273	0					16	7	3	0.704996	0.000119764	0.000629251	0.016903
VIEQSYNETWLGR	13	Deamidation (NQ)	_VIEQSYN(de)ETWLGR_	VIEQSYN(1)ETWLGR		VIEQ(-38.62)SYN(38.62)ETWLGR		0	1	0	0	P14672	P14672	P14672	SLC2A4	Solute carrier family 2, facilitated glucose transporter member 4	MULTI-MSMS	QEHF3_333_LR	3	Urine_deglyco	912.972	2	798.389	1594.76	65722.9	1.2687	0.0010129	143520	114.58	143520	114.58	912.97	43.214	0.38235	43.214	43.018	43.4	0					31	9	4	0.917854	0.000559776	0.00461994	4.74e-08
VKNVFNETK	9	Deamidation (NQ)	_VKNVFN(de)ETK_	VKNVFN(1)ETK		VKN(-39.04)VFN(39.04)ETK		0	1	0	1	P09603	P09603	P09603	CSF1	Macrophage colony-stimulating factor 1;Processed macrophage colony-stimulating factor 1	MULTI-MSMS	QEHF3_333_LR	3	Urine_deglyco	884.538	2	540.29	1078.57	67676.7	2.6943	0.0014557	636220	343.74	636220	343.75	884.536	35.551	0.25494	35.551	35.451	35.706	0					20	8	3	0.969254	0.000424322	0.00151815	0.019353
VKNVFNETK	9	Deamidation (NQ)	_VKNVFN(de)ETK_	VKNVFN(1)ETK		VKN(-50.48)VFN(50.48)ETK		0	1	0	1	P09603	P09603	P09603	CSF1	Macrophage colony-stimulating factor 1;Processed macrophage colony-stimulating factor 1	MULTI-MSMS	QEHF3_333_LR	3	Urine_deglyco	589.692	3	360.529	1078.57	79932.8	1.9651	0.00070846	635630	229.16	635630	229.16	589.692	35.559	0.64869	35.559	35.33	35.979	0					71	23	5	0.87499	0.00593821	0.0222783	0.0017882
VLPVNVTDYCQLVR	14	Deamidation (NQ)	_VLPVN(de)VTDYCQLVR_	VLPVN(1)VTDYCQLVR		VLPVN(103.65)VTDYCQ(-103.65)LVR		0	1	0	0	P35555	P35555	P35555	FBN1	Fibrillin-1	MULTI-MSMS	QEHF3_333_LR	3	Urine_deglyco	953.522	2	838.937	1675.86	61325.7	1.6082	0.0013492	136580	114.58	136580	114.58	954.021	47.798	0.45858	47.798	47.579	48.038	0					45	11	5	0.80581	0.00225974	0.022578	3.72e-17
VLPVNVTDYCQLVR	14	Deamidation (NQ)	_VLPVN(de)VTDYCQLVR_	VLPVN(1)VTDYCQLVR		VLPVN(69.45)VTDYCQ(-69.45)LVR		0	1	0	0	P35555	P35555	P35555	FBN1	Fibrillin-1	MULTI-MSMS	QEHF3_333_LR	3	Urine_deglyco	636.017	3	559.627	1675.86	74142.2	1.4397	0.0008057	136500	76.389	136500	76.39	636.353	47.768	0.67816	47.768	47.43	48.108	0					47	17	4	0.815265	0.00314056	0.0339631	6.37e-06
VNETEMDIAK	10	Deamidation (NQ)	_VN(de)ETEMDIAK_	VN(1)ETEMDIAK		VN(94.12)ETEMDIAK		0	1	0	0	O75629	O75629	O75629	CREG1	Protein CREG1	MULTI-MSMS	QEHF3_333_LR	3	Urine_deglyco	804.932	2	575.768	1149.52	67432.2	2.0823	0.0011989	398010	229.16	398010	229.16	804.932	35.796	0.4698	35.796	35.625	36.095	0					51	19	4	0.804503	0.00051034	0.00717559	7.33e-05
VPGNVTAVLGETLK	14	Deamidation (NQ)	_VPGN(de)VTAVLGETLK_	VPGN(1)VTAVLGETLK		VPGN(94.72)VTAVLGETLK		0	1	0	0	P01833	P01833	P01833	PIGR	Polymeric immunoglobulin receptor;Secretory component	MULTI-MSMS	QEHF3_333_LR	3	Urine_deglyco	619.709	3	466.933	1397.78	76721.9	0.88734	0.00041433	327190	152.78	327190	152.78	619.709	49.881	1.2921	49.881	49.357	50.649	-3.81e-06					111	28	6	0.966585	0.00387524	0.017817	7.54e-06
VPGNVTAVLGETLK	14	Deamidation (NQ)	_VPGN(de)VTAVLGETLK_	VPGN(1)VTAVLGETLK		VPGN(108.77)VTAVLGETLK		0	1	0	0	P01833	P01833	P01833	PIGR	Polymeric immunoglobulin receptor;Secretory component	MULTI-MSMS	QEHF3_333_LR	3	Urine_deglyco	929.06	2	699.896	1397.78	63520.9	1.2424	0.00086958	327420	229.16	327430	229.16	929.56	49.878	0.79263	49.878	49.486	50.279	0					71	18	5	0.935628	0.00240705	0.0393154	0.00011801
VQNVTEFDDSLLR	13	Deamidation (NQ)	_VQN(de)VTEFDDSLLR_	VQ(0.001)N(0.999)VTEFDDSLLR		VQ(-30.84)N(30.84)VTEFDDSLLR		0	1	0	0	Q9NZK5	Q9NZK5	Q9NZK5	CECR1	Adenosine deaminase CECR1	MULTI-MSMS	QEHF3_333_LR	3	Urine_deglyco	883.463	2	768.881	1535.75	65421.2	1.5676	0.0012053	149020	114.58	149030	114.58	883.463	45.408	0.3695	45.408	45.198	45.567	0					25	9	3	0.793945	0.000738557	0.00490921	1.29e-14
VQPFNVTQGK	10	Deamidation (NQ)	_VQPFN(de)VTQGK_	VQPFN(1)VTQGK		VQ(-54.02)PFN(37.33)VTQ(-37.33)GK		0	1	0	0	P13473	P13473	P13473	LAMP2	Lysosome-associated membrane glycoprotein 2	MULTI-MSMS	QEHF3_333_LR	3	Urine_deglyco	788.96	2	559.796	1117.58	69819.5	1.0994	0.00061546	409370	229.16	409370	229.16	788.959	36.923	0.5949	36.923	36.647	37.242	0					67	26	4	0.896439	0.00171883	0.0133143	7.81e-06
VQPFNVTQGK	10	Deamidation (NQ)	_VQPFN(de)VTQGK_	VQ(0.001)PFN(0.999)VTQGK		VQ(-29.48)PFN(29.48)VTQ(-56.68)GK		0	1	0	0	P13473	P13473	P13473	LAMP2	Lysosome-associated membrane glycoprotein 2	MULTI-MSMS	QEHF3_333_LR	3	Urine_deglyco	526.309	3	373.533	1117.58	83704	1.9194	0.00071694	409000	152.78	409000	152.78	526.308	36.916	0.44601	36.916	36.682	37.128	0					66	19	5	0.870645	0.00248665	0.0292645	0.0020253
VVLGANGTYSCLVR	14	Deamidation (NQ)	_VVLGAN(de)GTYSCLVR_	VVLGAN(1)GTYSCLVR		VVLGAN(227.47)GTYSCLVR		0	1	0	0	Q5ZPR3	Q5ZPR3	Q5ZPR3	CD276	CD276 antigen	MULTI-MSMS	QEHF3_333_LR	3	Urine_deglyco	870.473	2	755.39	1508.77	64804.7	2.2794	0.0017219	151680	114.58	151690	114.58	869.971	40.9	0.56741	40.9	40.53	41.098	0					49	16	5	0.916632	0.000832926	0.0192585	1.15e-110
YFYNNQTK	8	Deamidation (NQ)	_YFYNN(de)QTK_	YFYN(0.211)N(0.788)QTK		YFYN(-5.72)N(5.72)Q(-33.52)TK		0	1	0	0	P10646	P10646	P10646	TFPI	Tissue factor pathway inhibitor	MULTI-MSMS	QEHF3_333_LR	3	Urine_deglyco	512.942	3	360.166	1077.48	85143.9	1.8011	0.0006487	424180	152.78	424180	152.78	512.942	34.511	0.49722	34.511	34.261	34.758	0					64	22	4	0.916764	0.00154374	0.0161259	0.0014042
YGNLTETR	8	Deamidation (NQ)	_YGN(de)LTETR_	YGN(1)LTETR		YGN(98.23)LTETR		0	1	0	0	Q9Y2J4	Q9Y2J4	Q9Y2J4	AMOTL2	Angiomotin-like protein 2	MULTI-MSMS	QEHF3_333_LR	3	Urine_deglyco	592.312	2	477.73	953.445	74247.7	1.4282	0.00068228	239850	114.58	239850	114.58	592.311	29.114	0.41105	29.114	28.902	29.313	0					89	26	4	0.817075	0.00538735	0.0390182	0.0077237
YILAQYNTTK	10	Deamidation (NQ)	_YILAQYN(de)TTK_	YILAQ(0.001)YN(0.999)TTK		YILAQ(-29.98)YN(29.98)TTK		0	1	0	0	O43490	O43490	O43490	PROM1	Prominin-1	MULTI-MSMS	QEHF3_333_LR	3	Urine_deglyco	558.656	3	405.88	1214.62	78739.8	2.3246	0.0009435	376400	152.78	376410	152.78	558.99	40.245	0.35889	40.245	40.06	40.419	0					22	9	3	0.730039	0.000873244	0.00797134	0.0039671
YLGNATAIFFLPDEGK	16	Deamidation (NQ)	_YLGN(de)ATAIFFLPDEGK_	YLGN(1)ATAIFFLPDEGK		YLGN(66.81)ATAIFFLPDEGK		0	1	0	0	P01009	P01009	P01009	SERPINA1	Alpha-1-antitrypsin;Short peptide from AAT	MULTI-MSMS	QEHF3_333_LR	3	Urine_deglyco	739.408	3	586.298	1755.87	70942.1	1.0575	0.00062	260580	152.78	260580	152.78	739.408	56.333	1.0745	56.333	55.507	56.582	0					93	22	7	0.739891	0.00202118	0.0160315	0.00093499
YLGNATAIFFLPDEGK	16	Deamidation (NQ)	_YLGN(de)ATAIFFLPDEGK_	YLGN(1)ATAIFFLPDEGK		YLGN(146.81)ATAIFFLPDEGK		0	1	0	0	P01009	P01009	P01009	SERPINA1	Alpha-1-antitrypsin;Short peptide from AAT	MULTI-MSMS	QEHF3_333_LR	3	Urine_deglyco	1108.61	2	878.943	1755.87	58306.7	1.6316	0.0014341	260730	229.16	260730	229.16	1108.61	56.335	0.43	56.335	56.025	56.455	-3.81e-06					34	8	5	0.978407	0.00279322	0.0253109	2.84e-21
YLGNATAIFFLPDEGK	16	Deamidation (NQ)	_YLGN(de)ATAIFFLPDEGK_	YLGN(1)ATAIFFLPDEGK		YLGN(102.64)ATAIFFLPDEGK		0	1	0	0	P01009	P01009	P01009	SERPINA1	Alpha-1-antitrypsin;Short peptide from AAT	MULTI-MSMS	QEHF3_333_LR	3	Urine_deglyco	554.808	4	439.975	1755.87	80334.7	2.1711	0.00095521	260430	114.58	260430	114.58	554.807	56.332	0.90729	56.332	55.595	56.502	0					47	18	6	0.953433	0.00279491	0.0215122	8.92e-08
YPANCTVR	8	Deamidation (NQ)	_YPAN(de)CTVR_	YPAN(1)CTVR		YPAN(78.26)CTVR		0	1	0	0	Q9BRN9	Q9BRN9	Q9BRN9	TM2D3	TM2 domain-containing protein 3	MULTI-MSMS	QEHF3_333_LR	3	Urine_deglyco	605.809	2	491.227	980.439	78176.5	1.1657	0.00057264	233260	114.58	233260	114.58	605.808	25.476	0.81038	25.476	25.136	25.947	0					158	59	3	0.481215	0.000850408	0.00528734	0.023229
YSVANDTGFVDIPK	14	Deamidation (NQ)	_YSVAN(de)DTGFVDIPK_	YSVAN(1)DTGFVDIPK		YSVAN(149.99)DTGFVDIPK		0	1	0	0	P07711	P07711	P07711	CTSL	Cathepsin L1;Cathepsin L1 heavy chain;Cathepsin L1 light chain	MULTI-MSMS	QEHF3_333_LR	3	Urine_deglyco	993.538	2	763.872	1525.73	61743.2	0.85504	0.00065314	300000	229.16	300000	229.16	993.537	43.717	0.43842	43.717	43.481	43.92	0					38	11	4	0.671464	0.000833581	0.00481249	5.59e-15
YSVANDTGFVDIPK	14	Deamidation (NQ)	_YSVAN(de)DTGFVDIPK_	YSVAN(1)DTGFVDIPK		YSVAN(60.55)DTGFVDIPK		0	1	0	0	P07711	P07711	P07711	CTSL	Cathepsin L1;Cathepsin L1 heavy chain;Cathepsin L1 light chain	MULTI-MSMS	QEHF3_333_LR	3	Urine_deglyco	662.36	3	509.584	1525.73	73647.8	0.89823	0.00045772	299810	152.78	299810	152.78	662.36	43.711	0.57738	43.711	43.4	43.977	0					38	15	3	0.369491	0.000649527	0.00456118	0.0018495
YVQNGTYTVK	10	Deamidation (NQ)	_YVQN(de)GTYTVK_	YVQ(0.028)N(0.972)GTYTVK		YVQ(-15.45)N(15.45)GTYTVK		0	1	0	0	Q14126	Q14126	Q14126	DSG2	Desmoglein-2	MULTI-MSMS	QEHF3_333_LR	3	Urine_deglyco	816.457	2	587.293	1172.57	72582	1.4234	0.00083594	390200	229.16	390200	229.16	816.957	32.927	0.20518	32.927	32.819	33.024	0					10	7	2	0.90155	0.000185516	0.000909078	2.5e-05
ADEGSLKNISIYTK	14	Deamidation (NQ)	_ADEGSLKN(de)ISIYTK_	ADEGSLKN(1)ISIYTK		ADEGSLKN(96.1)ISIYTK		0	1	0	1	P20061	P20061	P20061	TCN1	Transcobalamin-1	MULTI-MSMS	QEHF3_334_LR	4	Urine_deglyco	743.433	3	513.935	1538.78	70477.3	1.3435	0.00069048	445900	229.16	445900	229.16	743.098	39.626	0.34652	39.626	39.474	39.82	0					25	9	4	0.551562	0.000768884	0.00360999	6.28e-06
ANDSFGEASIIFSNGR	16	2 Deamidation (NQ)	_AN(de)DSFGEASIIFSN(de)GR_	AN(1)DSFGEASIIFSN(1)GR		AN(171.04)DSFGEASIIFSN(171.04)GR		0	2	0	0	P98164	P98164	P98164	LRP2	Low-density lipoprotein receptor-related protein 2	MULTI-MSMS	QEHF3_334_LR	4	Urine_deglyco	958.969	2	843.884	1685.75	63219.4	0.94781	0.00079984	135780	114.58	135780	114.58	958.466	45.758	0.73148	45.758	45.45	46.182	0					55	17	5	0.969002	0.00151055	0.0132643	2.1e-24
CDFEVLVVPWQNSSQLLK	18	Deamidation (NQ)	_CDFEVLVVPWQN(de)SSQLLK_	CDFEVLVVPWQ(0.217)N(0.776)SSQ(0.007)LLK		CDFEVLVVPWQ(-5.53)N(5.53)SSQ(-20.5)LLK		0	1	0	0	Q15828	Q15828	Q15828	CST6	Cystatin-M	MULTI-MSMS	QEHF3_334_LR	4	Urine_deglyco	874.809	3	721.698	2162.07	65472.4	3.0268	0.0021845	211690	152.77	211690	152.78	874.806	56.641	0.67024	56.641	56.329	56.999	-3.81e-06					61	13	7	0.50526	0.00177947	0.0182361	6.14e-05
CDFEVLVVPWQNSSQLLK	18	Deamidation (NQ)	_CDFEVLVVPWQN(de)SSQLLK_	CDFEVLVVPWQ(0.187)N(0.803)SSQ(0.009)LLK		CDFEVLVVPWQ(-6.33)N(6.33)SSQ(-19.29)LLK		0	1	0	0	Q15828	Q15828	Q15828	CST6	Cystatin-M	MULTI-MSMS	QEHF3_334_LR	4	Urine_deglyco	656.36	4	541.525	2162.07	74447.6	2.8323	0.0015337	211590	114.58	211590	114.58	656.358	56.664	0.47951	56.664	56.377	56.856	0					30	9	5	0.828369	0.00194773	0.0130416	0.0001088
CIQANYSLMENGK	13	Oxidation (M),2 Deamidation (NQ)	_CIQAN(de)YSLMEN(de)GK_	CIQ(0.002)AN(0.998)YSLMEN(1)GK	CIQANYSLM(1)ENGK	CIQ(-26.32)AN(26.32)YSLMEN(124.25)GK	CIQANYSLM(145.49)ENGK	0	2	1	0	P05090	P05090	P05090	APOD	Apolipoprotein D	MULTI-MSMS	QEHF3_334_LR	4	Urine_deglyco	1002.5	2	773.332	1544.65	61336.6	1.8116	0.0014009	296330	229.16	296330	229.16	1002.49	34.993	0.45157	34.993	34.741	35.192	0					46	13	5	0.984763	0.000885056	0.00428566	1.16e-15
CIQANYSLMENGK	13	Oxidation (M),2 Deamidation (NQ)	_CIQAN(de)YSLMEN(de)GK_	CIQ(0.022)AN(0.978)YSLMEN(1)GK	CIQANYSLM(1)ENGK	CIQ(-16.52)AN(16.52)YSLMEN(78.87)GK	CIQANYSLM(85.55)ENGK	0	2	1	0	P05090	P05090	P05090	APOD	Apolipoprotein D	MULTI-MSMS	QEHF3_334_LR	4	Urine_deglyco	668.667	3	515.89	1544.65	73428.2	2.0912	0.0010788	296140	152.77	296140	152.78	668.665	35.014	0.87332	35.014	34.506	35.379	3.81e-06					96	27	6	0.859238	0.00589818	0.0263568	0.00019673
CIQANYSLMENGK	13	Oxidation (M),3 Deamidation (NQ)	_CIQAN(de)YSLMEN(de)GK_	CIQ(1)AN(1)YSLMEN(1)GK	CIQANYSLM(1)ENGK	CIQ(51.73)AN(51.73)YSLMEN(51.73)GK	CIQANYSLM(51.73)ENGK	0	3	1	0	P05090	P05090	P05090	APOD	Apolipoprotein D	MULTI-MSMS	QEHF3_334_LR	4	Urine_deglyco	669.327	3	516.218	1545.63	70823.7	1.9417	0.0010023	295950	152.78	295950	152.78	669.327	35.981	0.39217	35.981	35.798	36.19	3.81e-06					35	12	4	0.363894	0.000794357	0.012137	0.0067917
CIQANYSLMENGK	13	Deamidation (NQ)	_CIQAN(de)YSLMENGK_	CIQ(0.053)AN(0.947)YSLMENGK		CIQ(-12.55)AN(12.55)YSLMEN(-60.65)GK		0	1	0	0	P05090	P05090	P05090	APOD	Apolipoprotein D	MULTI-MSMS	QEHF3_334_LR	4	Urine_deglyco	663.343	3	510.231	1527.67	74162	1.4826	0.00075647	299430	152.78	299430	152.78	663.341	39.224	0.44363	39.224	39.03	39.474	0					25	12	3	0.614238	0.000822445	0.00405506	0.00078631
CIQANYSLMENGK	13	2 Deamidation (NQ)	_CIQAN(de)YSLMEN(de)GK_	CIQAN(1)YSLMEN(1)GK		CIQ(-33.79)AN(33.79)YSLMEN(131.7)GK		0	2	0	0	P05090	P05090	P05090	APOD	Apolipoprotein D	MULTI-MSMS	QEHF3_334_LR	4	Urine_deglyco	995	2	765.334	1528.65	62854.3	0.9515	0.00072822	299430	229.16	299430	229.16	994.999	39.641	0.23856	39.641	39.509	39.748	0					18	6	3	0.92504	0.000446313	0.00162183	1.82e-14
CIQANYSLMENGK	13	2 Deamidation (NQ)	_CIQAN(de)YSLMEN(de)GK_	CIQ(0.016)AN(0.984)YSLMEN(1)GK		CIQ(-17.82)AN(17.82)YSLMEN(105.2)GK		0	2	0	0	P05090	P05090	P05090	APOD	Apolipoprotein D	MULTI-MSMS	QEHF3_334_LR	4	Urine_deglyco	663.334	3	510.559	1528.65	71868.9	1.2477	0.00063701	299230	152.78	299230	152.78	663.334	40.042	0.64336	40.042	39.748	40.391	0					80	17	7	0.809373	0.00294215	0.0109573	0.00052687
CIQANYSLMENGK	13	2 Deamidation (NQ)	_CIQAN(de)YSLMEN(de)GK_	CIQ(0.054)AN(0.946)YSLMEN(1)GK		CIQ(-12.47)AN(12.47)YSLMEN(97.18)GK		0	2	0	0	P05090	P05090	P05090	APOD	Apolipoprotein D	MULTI-MSMS	QEHF3_334_LR	4	Urine_deglyco	994.498	2	765.334	1528.65	60898.8	0.8902	0.0006813	299430	229.16	299430	229.16	994.999	40.043	0.53253	40.043	39.82	40.353	0					65	14	7	0.629461	0.00178086	0.010651	4.38e-19
CIQANYSLMENGK	13	2 Deamidation (NQ)	_CIQAN(de)YSLMENGK_	CIQ(1)AN(1)YSLMENGK		CIQ(95.35)AN(89.68)YSLMEN(-89.68)GK		0	2	0	0	P05090	P05090	P05090	APOD	Apolipoprotein D	MULTI-MSMS	QEHF3_334_LR	4	Urine_deglyco	663.335	3	510.559	1528.65	72016.5	1.1718	0.00059827	299230	152.77	299230	152.77	663.334	40.561	0.62986	40.561	40.24	40.87	0					82	16	6	0.375458	0.00688549	0.0519256	1.47e-05
CIQANYSLMENGK	13	3 Deamidation (NQ)	_CIQAN(de)YSLMEN(de)GK_	CIQ(1)AN(1)YSLMEN(1)GK		CIQ(127.03)AN(127.03)YSLMEN(127.03)GK		0	3	0	0	P05090	P05090	P05090	APOD	Apolipoprotein D	MULTI-MSMS	QEHF3_334_LR	4	Urine_deglyco	994.991	2	765.826	1529.64	61761.6	0.77044	0.00059003	299240	229.17	299240	229.17	995.493	41.028	0.38745	41.028	40.829	41.216	0					15	10	2	0.584309	0.000553563	0.00793527	2.78e-05
CIQANYSLMENGK	13	3 Deamidation (NQ)	_CIQAN(de)YSLMEN(de)GK_	CIQ(1)AN(1)YSLMEN(1)GK		CIQ(102.87)AN(102.87)YSLMEN(102.87)GK		0	3	0	0	P05090	P05090	P05090	APOD	Apolipoprotein D	MULTI-MSMS	QEHF3_334_LR	4	Urine_deglyco	663.997	3	510.887	1529.64	73217.3	1.3691	0.00069947	299040	152.78	299040	152.78	663.662	41.471	0.45033	41.471	41.317	41.768	0					43	11	5	0.897928	0.00373503	0.00847997	7.98e-07
CYVIPLNTSIVMPPR	15	Oxidation (M),Deamidation (NQ)	_CYVIPLN(de)TSIVMPPR_	CYVIPLN(1)TSIVMPPR	CYVIPLNTSIVM(1)PPR	CYVIPLN(86.76)TSIVMPPR	CYVIPLNTSIVM(86.76)PPR	0	1	1	0	Q9Y287	Q9Y287	Q9Y287	ITM2B	Integral membrane protein 2B;BRI2, membrane form;BRI2 intracellular domain;BRI2C, soluble form;Bri23 peptide	MULTI-MSMS	QEHF3_334_LR	4	Urine_deglyco	669.361	3	592.972	1775.9	74824.3	1.1456	0.0006793	128820	76.388	128820	76.389	669.361	45.703	0.76509	45.703	45.339	46.104	0					66	18	5	0.688967	0.00245749	0.0385018	0.00028502
DTFVNASR	8	Deamidation (NQ)	_DTFVN(de)ASR_	DTFVN(1)ASR		DTFVN(87.9)ASR		0	1	0	0	P05155	P05155	P05155	SERPING1	Plasma protease C1 inhibitor	MULTI-MSMS	QEHF3_334_LR	4	Urine_deglyco	570.299	2	455.717	909.419	78336.8	2.5316	0.0011537	251430	114.58	251430	114.58	570.298	28.567	1.086	28.567	28.238	29.324	0					124	42	5	0.918355	0.012223	0.0587184	0.012278
DTNGSQFFITTVK	13	Deamidation (NQ)	_DTN(de)GSQFFITTVK_	DTN(0.998)GSQ(0.002)FFITTVK		DTN(28.23)GSQ(-28.23)FFITTVK		0	1	0	0	P23284	P23284	P23284	PPIB	Peptidyl-prolyl cis-trans isomerase B	MULTI-MSMS	QEHF3_334_LR	4	Urine_deglyco	639.685	3	486.909	1457.7	78037.5	1.4982	0.00072949	313770	152.78	313770	152.78	639.684	43.489	0.2853	43.489	43.288	43.574	0					24	7	4	0.770373	0.00139157	0.0120027	0.00044466
DTNGSQFFITTVK	13	Deamidation (NQ)	_DTN(de)GSQFFITTVK_	DTN(0.94)GSQ(0.06)FFITTVK		DTN(11.97)GSQ(-11.97)FFITTVK		0	1	0	0	P23284	P23284	P23284	PPIB	Peptidyl-prolyl cis-trans isomerase B	MULTI-MSMS	QEHF3_334_LR	4	Urine_deglyco	959.025	2	729.859	1457.7	67763.9	0.93953	0.00068572	313980	229.16	313980	229.16	959.524	43.465	0.21654	43.465	43.357	43.574	0					13	5	3	0.631995	0.000717412	0.00749236	1.95e-06
EFGFAWPESLNCSK	14	Deamidation (NQ)	_EFGFAWPESLN(de)CSK_	EFGFAWPESLN(1)CSK		EFGFAWPESLN(103.76)CSK		0	1	0	0	Q9ULV1	Q9ULV1	Q9ULV1	FZD4	Frizzled-4	MULTI-MSMS	QEHF3_334_LR	4	Urine_deglyco	711.024	3	558.249	1671.72	70488.9	2.4764	0.0013825	273670	152.78	273670	152.78	711.358	50.699	1.5592	50.699	50.084	51.643	0					137	35	7	0.936972	0.00247126	0.0111547	7.59e-07
EFGFAWPESLNCSK	14	Deamidation (NQ)	_EFGFAWPESLN(de)CSK_	EFGFAWPESLN(1)CSK		EFGFAWPESLN(77.78)CSK		0	1	0	0	Q9ULV1	Q9ULV1	Q9ULV1	FZD4	Frizzled-4	MULTI-MSMS	QEHF3_334_LR	4	Urine_deglyco	533.771	4	418.938	1671.72	82596.8	2.755	0.0011542	273500	114.58	273510	114.58	533.77	50.701	0.51252	50.701	50.463	50.975	0					41	11	5	0.862515	0.000645715	0.00386223	0.00032288
ELISNSSDALDK	12	Deamidation (NQ)	_ELISN(de)SSDALDK_	ELISN(1)SSDALDK		ELISN(79.34)SSDALDK		0	1	0	0	Q14568;P07900	Q14568	Q14568	HSP90AA2P;HSP90AA1	Heat shock protein HSP 90-alpha A2;Heat shock protein HSP 90-alpha	MULTI-MSMS	QEHF3_334_LR	4	Urine_deglyco	876.481	2	646.814	1291.61	64782.9	2.5107	0.0016239	354290	229.16	354300	229.16	875.977	37.635	0.34547	37.635	37.412	37.758	0					25	9	3	0.971035	0.000412543	0.00124763	0.0024309
ELISNSSDALDK	12	Deamidation (NQ)	_ELISN(de)SSDALDK_	ELISN(1)SSDALDK		ELISN(92.3)SSDALDK		0	1	0	0	Q14568;P07900	Q14568	Q14568	HSP90AA2P;HSP90AA1	Heat shock protein HSP 90-alpha A2;Heat shock protein HSP 90-alpha	MULTI-MSMS	QEHF3_334_LR	4	Urine_deglyco	584.322	3	431.545	1291.61	79944.1	2.2135	0.00095523	354020	152.78	354020	152.78	584.321	37.619	0.48731	37.619	37.378	37.866	0					40	13	4	0.766203	0.00197792	0.0153518	1.4e-05
ETNFSLASGLEAK	13	Deamidation (NQ)	_ETN(de)FSLASGLEAK_	ETN(1)FSLASGLEAK		ETN(92.94)FSLASGLEAK		0	1	0	0	P56159	P56159	P56159	GFRA1	GDNF family receptor alpha-1	MULTI-MSMS	QEHF3_334_LR	4	Urine_deglyco	609.337	3	456.561	1366.66	79926.2	1.9529	0.00089162	334620	152.78	334620	152.78	609.336	42.605	0.51089	42.605	42.238	42.749	0					24	13	3	0.724622	0.00108857	0.0094311	3.34e-06
EVFVHPNYSK	10	Deamidation (NQ)	_EVFVHPN(de)YSK_	EVFVHPN(1)YSK		EVFVHPN(54.26)YSK		0	1	0	0	P04070	P04070	P04070	PROC	Vitamin K-dependent protein C;Vitamin K-dependent protein C light chain;Vitamin K-dependent protein C heavy chain;Activation peptide	MULTI-MSMS	QEHF3_334_LR	4	Urine_deglyco	560.313	3	407.536	1219.59	81478.7	2.6635	0.0010855	374870	152.78	374880	152.78	560.311	33.33	0.63848	33.33	32.893	33.531	-3.81e-06					53	25	3	0.661513	0.00379412	0.0297381	0.022039
EVLSSNVSWR	10	Deamidation (NQ)	_EVLSSN(de)VSWR_	EVLSSN(1)VSWR		EVLSSN(105.25)VSWR		0	1	0	0	Q8IZF2	Q8IZF2	Q8IZF2	GPR116	Probable G-protein coupled receptor 116	MULTI-MSMS	QEHF3_334_LR	4	Urine_deglyco	703.876	2	589.296	1176.58	72747.3	1.8608	0.0010966	194440	114.58	194440	114.58	703.876	37.426	0.73674	37.426	37.129	37.866	0					83	22	6	0.815445	0.000356872	0.00164702	8.04e-05
FQLLNFSSSELK	12	Deamidation (NQ)	_FQLLN(de)FSSSELK_	FQ(0.001)LLN(0.999)FSSSELK		FQ(-32.19)LLN(32.19)FSSSELK		0	1	0	0	Q9BY67	Q9BY67	Q9BY67	CADM1	Cell adhesion molecule 1	MULTI-MSMS	QEHF3_334_LR	4	Urine_deglyco	625.024	3	471.914	1412.72	78464.5	3.1353	0.0014796	323740	152.78	323740	152.78	625.023	52.743	0.41452	52.743	52.54	52.954	3.81e-06					28	8	4	0.806974	0.00091301	0.0126466	0.0014092
GAFISNFSMTVDGK	14	Oxidation (M),Deamidation (NQ)	_GAFISN(de)FSMTVDGK_	GAFISN(1)FSMTVDGK	GAFISNFSM(1)TVDGK	GAFISN(58.79)FSMTVDGK	GAFISNFSM(58.79)TVDGK	0	1	1	0	P19823	P19823	P19823	ITIH2	Inter-alpha-trypsin inhibitor heavy chain H2	MULTI-MSMS	QEHF3_334_LR	4	Urine_deglyco	975.512	2	745.845	1489.68	60089.2	1.0695	0.0007977	307250	229.16	307250	229.16	975.008	45.916	0.61361	45.916	45.491	46.104	0					40	14	4	0.78749	0.000219556	0.000957435	0.0027675
GFLALYQTVAVNYSQPISEASR	22	Deamidation (NQ)	_GFLALYQTVAVN(de)YSQPISEASR_	GFLALYQTVAVN(0.999)YSQ(0.001)PISEASR		GFLALYQ(-67.29)TVAVN(31.31)YSQ(-31.31)PISEASR		0	1	0	0	Q9NZP8	Q9NZP8	Q9NZP8	C1RL	Complement C1r subcomponent-like protein	MULTI-MSMS	QEHF3_334_LR	4	Urine_deglyco	882.467	3	805.745	2414.21	66121.8	2.63	0.0021191	94802	76.386	94805	76.388	882.465	56.128	0.43484	56.128	55.894	56.329	-3.81e-06					27	8	5	0.937413	0.00108683	0.00604998	1.21e-16
GINYNSSVAK	10	Deamidation (NQ)	_GINYN(de)SSVAK_	GIN(0.001)YN(0.999)SSVAK		GIN(-29.76)YN(29.76)SSVAK		0	1	0	0	P03951	P03951	P03951	F11	Coagulation factor XI;Coagulation factor XIa heavy chain;Coagulation factor XIa light chain	MULTI-MSMS	QEHF3_334_LR	4	Urine_deglyco	756.428	2	527.264	1052.51	71296.8	2.0579	0.001085	434630	229.16	434630	229.16	756.427	31.251	0.27642	31.251	31.079	31.356	0					18	8	3	0.5447	0.00127891	0.0148016	0.0076859
GLCVNASAVSR	11	Deamidation (NQ)	_GLCVN(de)ASAVSR_	GLCVN(1)ASAVSR		GLCVN(149.41)ASAVSR		0	1	0	0	P17936	P17936	P17936	IGFBP3	Insulin-like growth factor-binding protein 3	MULTI-MSMS	QEHF3_334_LR	4	Urine_deglyco	682.365	2	567.782	1133.55	72559.9	1.7447	0.00099063	201800	114.58	201810	114.58	682.364	31.342	0.76944	31.342	31.079	31.849	-1.91e-06					94	26	6	0.719876	0.0185141	0.25409	4.12e-06
GLCVNASAVSR	11	Deamidation (NQ)	_GLCVN(de)ASAVSR_	GLCVN(1)ASAVSR		GLCVN(123.67)ASAVSR		0	1	0	0	P17936	P17936	P17936	IGFBP3	Insulin-like growth factor-binding protein 3	MULTI-MSMS	QEHF3_334_LR	4	Urine_deglyco	455.246	3	378.857	1133.55	88277.4	2.2832	0.00086501	201630	76.388	201630	76.388	455.245	31.339	0.44889	31.339	31.156	31.605	0					45	14	4	0.874738	0.00128207	0.0162798	2.18e-05
GLPGGNASLPR	11	Deamidation (NQ)	_GLPGGN(de)ASLPR_	GLPGGN(1)ASLPR		GLPGGN(69.26)ASLPR		0	1	0	0	Q9NPC4	Q9NPC4	Q9NPC4	A4GALT	Lactosylceramide 4-alpha-galactosyltransferase	MULTI-MSMS	QEHF3_334_LR	4	Urine_deglyco	634.863	2	520.28	1038.55	76801.5	2.1888	0.0011388	220230	114.58	220230	114.58	634.862	31.8	0.64526	31.8	31.54	32.185	-1.91e-06					52	21	3	0.629495	0.00268784	0.0208224	0.00902
GLQLTWLENGNVSR	14	Deamidation (NQ)	_GLQLTWLENGN(de)VSR_	GLQLTWLEN(0.043)GN(0.957)VSR		GLQ(-81.43)LTWLEN(-13.52)GN(13.52)VSR		0	1	0	0	O00241	O00241	O00241	SIRPB1	Signal-regulatory protein beta-1	MULTI-MSMS	QEHF3_334_LR	4	Urine_deglyco	606.331	3	529.942	1586.81	78122.7	1.3338	0.00070682	144140	76.388	144150	76.389	606.665	47.253	0.62099	47.253	46.997	47.618	0					47	15	6	0.609397	0.00218652	0.0120634	0.00011865
GLQLTWLENGNVSR	14	Deamidation (NQ)	_GLQLTWLENGN(de)VSR_	GLQLTWLEN(0.328)GN(0.672)VSR		GLQ(-86.88)LTWLEN(-3.12)GN(3.12)VSR		0	1	0	0	O00241	O00241	O00241	SIRPB1	Signal-regulatory protein beta-1	MULTI-MSMS	QEHF3_334_LR	4	Urine_deglyco	908.995	2	794.41	1586.81	66049.2	1.2349	0.000981	144240	114.58	144240	114.58	909.494	47.27	0.35065	47.27	47.081	47.432	0					28	8	4	0.685358	0.00303299	0.0291986	0.00037211
GLQLTWLENGNVSR	14	2 Deamidation (NQ)	_GLQLTWLEN(de)GN(de)VSR_	GLQLTWLEN(1)GN(1)VSR		GLQ(-84.5)LTWLEN(84.5)GN(93.71)VSR		0	2	0	0	O00241	O00241	O00241	SIRPB1	Signal-regulatory protein beta-1	MULTI-MSMS	QEHF3_334_LR	4	Urine_deglyco	606.659	3	530.27	1587.79	79984	1.0669	0.00056574	144050	76.388	144060	76.389	606.658	47.595	0.57815	47.595	47.324	47.902	0					55	14	7	0.879432	0.000534318	0.00421451	0.00046144
GNESALWDCK	10	Deamidation (NQ)	_GN(de)ESALWDCK_	GN(1)ESALWDCK		GN(123.95)ESALWDCK		0	1	0	0	Q86VB7	Q86VB7	Q86VB7	CD163	Scavenger receptor cysteine-rich type 1 protein M130;Soluble CD163	MULTI-MSMS	QEHF3_334_LR	4	Urine_deglyco	819.915	2	590.751	1179.49	67586.8	2.7614	0.0016313	387920	229.16	387920	229.16	819.913	37.554	0.95926	37.554	37.129	38.088	0					115	29	6	0.840929	0.00437549	0.0173598	6.86e-06
GNNSHILLSALK	12	Deamidation (NQ)	_GN(de)NSHILLSALK_	GN(0.862)N(0.138)SHILLSALK		GN(7.94)N(-7.94)SHILLSALK		0	1	0	0	P01133	P01133	P01133	EGF	Pro-epidermal growth factor;Epidermal growth factor	MULTI-MSMS	QEHF3_334_LR	4	Urine_deglyco	576.015	3	423.238	1266.69	80327.1	1.5507	0.00065632	360970	152.78	360970	152.78	576.014	39.594	1.2702	39.594	39.337	40.607	3.81e-06					110	35	6	0.971764	0.0160078	0.212861	5.8e-05
GSNYSEILDK	10	Deamidation (NQ)	_GSN(de)YSEILDK_	GSN(1)YSEILDK		GSN(83.08)YSEILDK		0	1	0	0	Q12841	Q12841	Q12841	FSTL1	Follistatin-related protein 1	MULTI-MSMS	QEHF3_334_LR	4	Urine_deglyco	528.956	3	376.18	1125.52	83954.3	2.3116	0.00086957	406120	152.78	406120	152.78	528.956	38.325	0.69502	38.325	37.958	38.653	3.81e-06					73	17	6	0.988124	0.00594793	0.0842151	0.0014684
HIEVNGSK	8	Deamidation (NQ)	_HIEVN(de)GSK_	HIEVN(1)GSK		HIEVN(97.43)GSK		0	1	0	0	P11362	P11362	P11362	FGFR1	Fibroblast growth factor receptor 1	MULTI-MSMS	QEHF3_334_LR	4	Urine_deglyco	448.263	3	295.487	883.44	88974.8	2.3315	0.00068894	517030	152.78	517030	152.78	448.263	26.014	0.43965	26.014	25.849	26.288	0					62	19	4	0.830952	0.00285031	0.0120587	0.004268
IEYNESMK	8	Oxidation (M),Deamidation (NQ)	_IEYN(de)ESMK_	IEYN(1)ESMK	IEYNESM(1)K	IEYN(60.89)ESMK	IEYNESM(60.89)K	0	1	1	0	Q969G3	Q969G3	Q969G3	SMARCE1	SWI/SNF-related matrix-associated actin-dependent regulator of chromatin subfamily E member 1	MULTI-MSMS	QEHF3_334_LR	4	Urine_deglyco	496.928	3	344.151	1029.43	86096.2	2.7689	0.00095293	443920	152.78	443920	152.78	496.927	30.324	0.37278	30.324	30.126	30.499	0					56	17	4	0.765741	0.00271574	0.0180884	0.020816
IFNIDSGNGSIFTSK	15	Deamidation (NQ)	_IFNIDSGN(de)GSIFTSK_	IFNIDSGN(1)GSIFTSK		IFN(-67.95)IDSGN(67.95)GSIFTSK		0	1	0	0	P55285	P55285	P55285	CDH6	Cadherin-6	MULTI-MSMS	QEHF3_334_LR	4	Urine_deglyco	1030.56	2	800.896	1599.78	60526.1	1.4347	0.0011491	286130	229.16	286140	229.17	1030.56	49.82	0.58252	49.82	49.46	50.042	0					39	13	4	0.91203	0.00232941	0.0281047	1.77e-09
IHEGNISK	8	Deamidation (NQ)	_IHEGN(de)ISK_	IHEGN(1)ISK		IHEGN(76.17)ISK		0	1	0	0	Q15846	Q15846	Q15846	CLUL1	Clusterin-like protein 1	MULTI-MSMS	QEHF3_334_LR	4	Urine_deglyco	452.935	3	300.159	897.456	87712.1	2.9726	0.00089225	508980	152.78	508980	152.78	452.934	26.739	0.46779	26.739	26.503	26.971	0					88	26	4	0.870958	0.00244493	0.0334934	0.016563
ITDIENGSLANIPR	14	Deamidation (NQ)	_ITDIEN(de)GSLANIPR_	ITDIEN(1)GSLANIPR		ITDIEN(69.49)GSLAN(-69.49)IPR		0	1	0	0	Q9BXN1	Q9BXN1	Q9BXN1	ASPN	Asporin	MULTI-MSMS	QEHF3_334_LR	4	Urine_deglyco	581.655	3	505.267	1512.78	77311.3	1.6721	0.00084487	151180	76.388	151180	76.388	581.654	42.363	0.49908	42.363	42.135	42.634	0					48	13	5	0.727066	0.00193957	0.0344398	0.00015871
ITDIENGSLANIPR	14	Deamidation (NQ)	_ITDIEN(de)GSLANIPR_	ITDIEN(1)GSLANIPR		ITDIEN(53.33)GSLAN(-53.33)IPR		0	1	0	0	Q9BXN1	Q9BXN1	Q9BXN1	ASPN	Asporin	MULTI-MSMS	QEHF3_334_LR	4	Urine_deglyco	871.979	2	757.396	1512.78	67572.6	1.9012	0.00144	151280	114.58	151280	114.58	871.978	42.369	0.46685	42.369	42.168	42.634	0					42	12	4	0.536358	0.00369679	0.0702878	7.71e-05
ITYSIVQTNCSK	12	2 Deamidation (NQ)	_ITYSIVQTN(de)CSK_	ITYSIVQ(1)TN(1)CSK		ITYSIVQ(94.12)TN(94.12)CSK		0	2	0	0	P01042	P01042	P01042	KNG1	Kininogen-1;Kininogen-1 heavy chain;T-kinin;Bradykinin;Lysyl-bradykinin;Kininogen-1 light chain;Low molecular weight growth-promoting factor	MULTI-MSMS	QEHF3_334_LR	4	Urine_deglyco	625.339	3	472.562	1414.66	75974.7	2.083	0.00098436	323290	152.77	323290	152.78	625.337	38.633	0.70409	38.633	38.125	38.829	0					66	19	5	0.683632	0.00158982	0.00736522	1.79e-05
ITYSIVQTNCSK	12	2 Deamidation (NQ)	_ITYSIVQTN(de)CSK_	ITYSIVQ(1)TN(1)CSK		ITYSIVQ(174.51)TN(174.51)CSK		0	2	0	0	P01042	P01042	P01042	KNG1	Kininogen-1;Kininogen-1 heavy chain;T-kinin;Bradykinin;Lysyl-bradykinin;Kininogen-1 light chain;Low molecular weight growth-promoting factor	MULTI-MSMS	QEHF3_334_LR	4	Urine_deglyco	938.005	2	708.34	1414.66	62431.6	1.4706	0.0010417	323520	229.16	323520	229.16	937.503	38.649	0.40725	38.649	38.422	38.829	0					36	11	4	0.962091	0.000676258	0.00261932	1.12e-12
ITYSIVQTNCSK	12	2 Deamidation (NQ)	_ITYSIVQTN(de)CSK_	ITYSIVQ(1)TN(1)CSK		ITYSIVQ(192.68)TN(192.68)CSK		0	2	0	0	P01042	P01042	P01042	KNG1	Kininogen-1;Kininogen-1 heavy chain;T-kinin;Bradykinin;Lysyl-bradykinin;Kininogen-1 light chain;Low molecular weight growth-promoting factor	MULTI-MSMS	QEHF3_334_LR	4	Urine_deglyco	937.504	2	708.34	1414.66	62300.3	1.3197	0.00093481	323520	229.16	323520	229.16	937.503	39.015	0.38947	39.015	38.803	39.193	0					45	11	6	0.978215	0.00313475	0.0236826	8.05e-33
IVVYNQPYINYSR	13	Deamidation (NQ)	_IVVYNQPYIN(de)YSR_	IVVYNQPYIN(1)YSR		IVVYN(-70.48)Q(-53.54)PYIN(53.54)YSR		0	1	0	0	Q9Y646	Q9Y646	Q9Y646	CPQ	Carboxypeptidase Q	MULTI-MSMS	QEHF3_334_LR	4	Urine_deglyco	930.503	2	815.417	1628.82	62953.6	0.75409	0.0006149	140520	114.58	140520	114.58	930.502	40.949	0.43079	40.949	40.679	41.11	0					31	11	4	0.760492	0.00124523	0.0123555	2.95e-08
KVNASVPR	8	Deamidation (NQ)	_KVN(de)ASVPR_	KVN(1)ASVPR		KVN(105.94)ASVPR		0	1	0	1	P51693	P51693	P51693	APLP1	Amyloid-like protein 1;C30	MULTI-MSMS	QEHF3_334_LR	4	Urine_deglyco	665.417	2	436.253	870.492	74540.9	1.0414	0.0004543	525300	229.16	525300	229.16	665.417	24.934	0.4801	24.934	24.742	25.222	0					85	23	5	0.726897	0.00673638	0.0514513	0.0086015
LAFQNMNGSEYFVK	14	Oxidation (M),Deamidation (NQ)	_LAFQNMN(de)GSEYFVK_	LAFQN(0.009)MN(0.99)GSEYFVK	LAFQNM(1)NGSEYFVK	LAFQ(-33.73)N(-20.2)MN(20.2)GSEYFVK	LAFQNM(138.28)NGSEYFVK	0	1	1	0	Q13421	Q13421	Q13421	MSLN	Mesothelin;Megakaryocyte-potentiating factor;Mesothelin, cleaved form	MULTI-MSMS	QEHF3_334_LR	4	Urine_deglyco	1062.55	2	832.885	1663.76	61597	0.8581	0.0007147	275140	229.16	275140	229.16	1062.05	43.632	0.28376	43.632	43.504	43.787	0					18	7	3	0.974603	0.000716548	0.00280705	7.25e-10
LAFQNMNGSEYFVK	14	Oxidation (M),Deamidation (NQ)	_LAFQNMN(de)GSEYFVK_	LAFQ(0.001)N(0.005)MN(0.994)GSEYFVK	LAFQNM(1)NGSEYFVK	LAFQ(-28.62)N(-23.17)MN(23.17)GSEYFVK	LAFQNM(83.35)NGSEYFVK	0	1	1	0	Q13421	Q13421	Q13421	MSLN	Mesothelin;Megakaryocyte-potentiating factor;Mesothelin, cleaved form	MULTI-MSMS	QEHF3_334_LR	4	Urine_deglyco	708.369	3	555.592	1663.76	71782.9	1.0595	0.00058865	274980	152.78	274980	152.78	708.368	43.665	0.71849	43.665	43.288	44.007	0					49	19	4	0.528336	0.00190676	0.00784758	0.00023346
LCSSVNVSNEIK	12	Deamidation (NQ)	_LCSSVN(de)VSNEIK_	LCSSVN(1)VSNEIK		LCSSVN(51.53)VSN(-51.53)EIK		0	1	0	0	O60494	O60494	O60494	CUBN	Cubilin	MULTI-MSMS	QEHF3_334_LR	4	Urine_deglyco	904.997	2	675.832	1349.65	64591.3	2.0285	0.001371	339080	229.16	339090	229.16	904.996	36.8	0.32345	36.8	36.68	37.004	3.81e-06					22	9	4	0.956641	0.000707835	0.00760081	5.27e-09
LDLPVNTSIPNVTEVK	16	2 Deamidation (NQ)	_LDLPVN(de)TSIPN(de)VTEVK_	LDLPVN(1)TSIPN(1)VTEVK		LDLPVN(69.48)TSIPN(69.48)VTEVK		0	2	0	0	P56199	P56199	P56199	ITGA1	Integrin alpha-1	MULTI-MSMS	QEHF3_334_LR	4	Urine_deglyco	734.09	3	580.98	1739.92	70114.8	0.55802	0.0003242	262960	152.77	262960	152.77	733.755	48.385	0.205	48.385	48.218	48.423	0					6	4	2	0.310204	0.000334995	0.00329624	0.0011678
LDTEVANLSVIMEEMK	16	2 Oxidation (M),Deamidation (NQ)	_LDTEVAN(de)LSVIMEEMK_	LDTEVAN(1)LSVIMEEMK	LDTEVANLSVIM(1)EEM(1)K	LDTEVAN(64.45)LSVIMEEMK	LDTEVANLSVIM(64.45)EEM(64.45)K	0	1	2	0	Q5KU26	Q5KU26	Q5KU26	COLEC12	Collectin-12	MULTI-MSMS	QEHF3_334_LR	4	Urine_deglyco	772.073	3	618.962	1853.86	68732.8	1.2938	0.00080081	246820	152.78	246830	152.78	771.737	46.004	0.81197	46.004	45.529	46.341	3.81e-06					71	19	5	0.844781	0.00121948	0.0120401	0.00085958
LENLSSSEMGYTATLTR	17	Oxidation (M),Deamidation (NQ)	_LEN(de)LSSSEMGYTATLTR_	LEN(1)LSSSEMGYTATLTR	LENLSSSEM(1)GYTATLTR	LEN(144.33)LSSSEMGYTATLTR	LENLSSSEM(144.33)GYTATLTR	0	1	1	0	P10253	P10253	P10253	GAA	Lysosomal alpha-glucosidase;76 kDa lysosomal alpha-glucosidase;70 kDa lysosomal alpha-glucosidase	MULTI-MSMS	QEHF3_334_LR	4	Urine_deglyco	1060.53	2	945.443	1888.87	60819.9	0.88913	0.00084062	121190	114.58	121200	114.58	1060.53	39.79	0.23872	39.79	39.648	39.886	0					18	6	4	0.95049	0.000547041	0.00432943	9.3e-18
LENLSSSEMGYTATLTR	17	Deamidation (NQ)	_LEN(de)LSSSEMGYTATLTR_	LEN(1)LSSSEMGYTATLTR		LEN(141.6)LSSSEMGYTATLTR		0	1	0	0	P10253	P10253	P10253	GAA	Lysosomal alpha-glucosidase;76 kDa lysosomal alpha-glucosidase;70 kDa lysosomal alpha-glucosidase	MULTI-MSMS	QEHF3_334_LR	4	Urine_deglyco	1053.03	2	937.446	1872.88	60386.7	1.1859	0.0011117	122230	114.58	122230	114.58	1052.53	42.93	0.35364	42.93	42.791	43.144	-3.81e-06					27	8	5	0.971743	0.000735884	0.00421868	6.16e-17
LENLSSSEMGYTATLTR	17	Deamidation (NQ)	_LEN(de)LSSSEMGYTATLTR_	LEN(1)LSSSEMGYTATLTR		LEN(159.26)LSSSEMGYTATLTR		0	1	0	0	P10253	P10253	P10253	GAA	Lysosomal alpha-glucosidase;76 kDa lysosomal alpha-glucosidase;70 kDa lysosomal alpha-glucosidase	MULTI-MSMS	QEHF3_334_LR	4	Urine_deglyco	701.688	3	625.3	1872.88	72759.2	1.2821	0.00080168	122160	76.387	122160	76.388	701.687	42.937	0.39499	42.937	42.749	43.144	0					30	9	4	0.873783	0.00102787	0.00486219	1.36e-30
LEQLGGLLANVSGELGGR	18	Deamidation (NQ)	_LEQLGGLLAN(de)VSGELGGR_	LEQLGGLLAN(1)VSGELGGR		LEQ(-74.03)LGGLLAN(74.03)VSGELGGR		0	1	0	0	Q9Y6C2	Q9Y6C2	Q9Y6C2	EMILIN1	EMILIN-1	MULTI-MSMS	QEHF3_334_LR	4	Urine_deglyco	671.713	3	595.323	1782.95	73859.8	2.6059	0.0015514	128310	76.389	128320	76.39	671.712	59.312	0.17973	59.312	59.206	59.386	0					16	4	5	0.850476	0.00476028	0.0417825	8.4e-10
LFNGQQGIIIQNFSTR	16	2 Deamidation (NQ)	_LFN(de)GQQGIIIQN(de)FSTR_	LFN(0.851)GQ(0.145)Q(0.004)GIIIQ(0.029)N(0.971)FSTR		LFN(7.69)GQ(-7.69)Q(-22.87)GIIIQ(-15.31)N(15.31)FSTR		0	2	0	0	Q7Z3B1	Q7Z3B1	Q7Z3B1	NEGR1	Neuronal growth regulator 1	MULTI-MSMS	QEHF3_334_LR	4	Urine_deglyco	690.043	3	613.32	1836.94	72154.5	1.3935	0.00085465	124550	76.388	124550	76.389	690.042	49.979	1.3402	49.979	49.378	50.719	0					105	31	6	0.948405	0.00578849	0.0412591	5.5e-49
LFNGQQGIIIQNFSTR	16	2 Deamidation (NQ)	_LFN(de)GQQGIIIQN(de)FSTR_	LFN(1)GQQGIIIQ(0.002)N(0.998)FSTR		LFN(55.43)GQ(-55.43)Q(-92.64)GIIIQ(-28.01)N(28.01)FSTR		0	2	0	0	Q7Z3B1	Q7Z3B1	Q7Z3B1	NEGR1	Neuronal growth regulator 1	MULTI-MSMS	QEHF3_334_LR	4	Urine_deglyco	1034.56	2	919.476	1836.94	60566.7	1.4018	0.0012889	124620	114.58	124620	114.58	1034.56	49.977	0.67644	49.977	49.746	50.422	0					57	15	5	0.980069	0.00193957	0.0130506	4.3e-261
LGNWSAMPSCK	11	Deamidation (NQ)	_LGN(de)WSAMPSCK_	LGN(1)WSAMPSCK		LGN(78.29)WSAMPSCK		0	1	0	0	P02749	P02749	P02749	APOH	Beta-2-glycoprotein 1	MULTI-MSMS	QEHF3_334_LR	4	Urine_deglyco	855.442	2	626.278	1250.54	66255.2	1.905	0.0011931	365910	229.16	365910	229.16	855.441	41.661	0.58162	41.661	41.354	41.935	0					43	15	4	0.813061	0.00135203	0.0118914	0.0049416
LGNWSAMPSCK	11	Deamidation (NQ)	_LGN(de)WSAMPSCK_	LGN(1)WSAMPSCK		LGN(48.95)WSAMPSCK		0	1	0	0	P02749	P02749	P02749	APOH	Beta-2-glycoprotein 1	MULTI-MSMS	QEHF3_334_LR	4	Urine_deglyco	570.631	3	417.855	1250.54	82039.5	1.8471	0.0007718	365620	152.77	365620	152.78	570.964	41.7	0.68631	41.7	41.317	42.004	3.81e-06					54	18	5	0.849048	0.00230486	0.0379138	0.022181
LLANSSMLGEGQVLR	15	Oxidation (M),Deamidation (NQ)	_LLAN(de)SSMLGEGQVLR_	LLAN(1)SSMLGEGQVLR	LLANSSM(1)LGEGQVLR	LLAN(86.07)SSMLGEGQ(-86.07)VLR	LLANSSM(129.01)LGEGQVLR	0	1	1	0	Q6UXD5	Q6UXD5	Q6UXD5	SEZ6L2	Seizure 6-like protein 2	MULTI-MSMS	QEHF3_334_LR	4	Urine_deglyco	917.503	2	802.919	1603.82	64482.2	0.88688	0.00071209	142710	114.58	142710	114.58	917.501	41.273	0.42117	41.273	41.009	41.43	-3.81e-06					44	11	5	0.951483	0.00389353	0.0404544	2.3e-06
LLANSSMLGEGQVLR	15	Oxidation (M),Deamidation (NQ)	_LLAN(de)SSMLGEGQVLR_	LLAN(1)SSMLGEGQVLR	LLANSSM(1)LGEGQVLR	LLAN(70.75)SSMLGEGQ(-70.75)VLR	LLANSSM(84.17)LGEGQVLR	0	1	1	0	Q6UXD5	Q6UXD5	Q6UXD5	SEZ6L2	Seizure 6-like protein 2	MULTI-MSMS	QEHF3_334_LR	4	Urine_deglyco	612.004	3	535.615	1603.82	77810.6	1.1376	0.0006093	142620	76.388	142620	76.388	612.003	41.277	0.45539	41.277	40.975	41.43	0					50	12	5	0.931543	0.0049952	0.0254171	0.00027178
LLKNNESLDEGLR	13	Deamidation (NQ)	_LLKNN(de)ESLDEGLR_	LLKN(0.011)N(0.989)ESLDEGLR		LLKN(-19.43)N(19.43)ESLDEGLR		0	1	0	1	Q86SQ4	Q86SQ4	Q86SQ4	GPR126	G-protein coupled receptor 126	MULTI-MSMS	QEHF3_334_LR	4	Urine_deglyco	980.562	2	751.396	1500.78	64349.1	1.7317	0.0013012	304980	229.16	304990	229.17	980.561	37.004	0.1995	37.004	36.902	37.102	0					16	5	4	0.855983	0.000332406	0.00491765	2.46e-15
LQLTWLENGNVSR	13	Deamidation (NQ)	_LQLTWLENGN(de)VSR_	LQLTWLEN(0.118)GN(0.882)VSR		LQ(-93.08)LTWLEN(-8.75)GN(8.75)VSR		0	1	0	0	Q5TFQ8;P78324	Q5TFQ8	Q5TFQ8	SIRPB1;SIRPA	Signal-regulatory protein beta-1 isoform 3;Tyrosine-protein phosphatase non-receptor type substrate 1	MULTI-MSMS	QEHF3_334_LR	4	Urine_deglyco	587.324	3	510.935	1529.78	78539.9	0.81453	0.00041617	149510	76.388	149510	76.388	587.323	47.868	0.3582	47.868	47.701	48.06	0					25	8	4	0.958138	0.000325716	0.00326263	6.65e-08
LQLTWLENGNVSR	13	Deamidation (NQ)	_LQLTWLENGN(de)VSR_	LQLTWLEN(0.029)GN(0.971)VSR		LQ(-104.81)LTWLEN(-15.31)GN(15.31)VSR		0	1	0	0	Q5TFQ8;P78324	Q5TFQ8	Q5TFQ8	SIRPB1;SIRPA	Signal-regulatory protein beta-1 isoform 3;Tyrosine-protein phosphatase non-receptor type substrate 1	MULTI-MSMS	QEHF3_334_LR	4	Urine_deglyco	880.483	2	765.899	1529.78	66742.4	1.0743	0.0008228	149600	114.58	149610	114.58	880.982	47.879	0.47951	47.879	47.58	48.06	0					30	11	4	0.897877	0.000837204	0.0077732	2.85e-05
LQLTWLENGNVSR	13	2 Deamidation (NQ)	_LQLTWLEN(de)GN(de)VSR_	LQLTWLEN(1)GN(1)VSR		LQ(-62.75)LTWLEN(62.75)GN(64.65)VSR		0	2	0	0	Q5TFQ8;P78324	Q5TFQ8	Q5TFQ8	SIRPB1;SIRPA	Signal-regulatory protein beta-1 isoform 3;Tyrosine-protein phosphatase non-receptor type substrate 1	MULTI-MSMS	QEHF3_334_LR	4	Urine_deglyco	587.985	3	511.263	1530.77	78768.5	0.51674	0.00026419	149410	76.388	149410	76.388	587.985	48.253	0.47838	48.253	47.982	48.461	0					34	11	4	0.974432	0.000714766	0.00575984	0.0015061
LQLTWLENGNVSR	13	2 Deamidation (NQ)	_LQLTWLEN(de)GN(de)VSR_	LQLTWLEN(1)GN(1)VSR		LQ(-60.57)LTWLEN(60.57)GN(69.72)VSR		0	2	0	0	Q5TFQ8;P78324	Q5TFQ8	Q5TFQ8	SIRPB1;SIRPA	Signal-regulatory protein beta-1 isoform 3;Tyrosine-protein phosphatase non-receptor type substrate 1	MULTI-MSMS	QEHF3_334_LR	4	Urine_deglyco	880.973	2	766.391	1530.77	64761.1	0.78205	0.00059935	149510	114.58	149510	114.58	880.973	48.241	0.75905	48.241	47.701	48.461	0					46	18	4	0.645414	0.000914036	0.00932581	0.0013154
LQNLTLPTNASIK	13	2 Deamidation (NQ)	_LQN(de)LTLPTN(de)ASIK_	LQ(0.038)N(0.962)LTLPTN(1)ASIK		LQ(-14.08)N(14.08)LTLPTN(83.37)ASIK		0	2	0	0	Q13201	Q13201	Q13201	MMRN1	Multimerin-1;Platelet glycoprotein Ia*;155 kDa platelet multimerin	MULTI-MSMS	QEHF3_334_LR	4	Urine_deglyco	937.557	2	707.893	1413.77	64419.1	0.80842	0.00057227	323730	229.16	323730	229.16	937.557	44.977	0.41296	44.977	44.695	45.108	0					48	14	4	0.981322	0.00106252	0.0018125	0.0054042
LVSFEVPQNTSVK	13	Deamidation (NQ)	_LVSFEVPQN(de)TSVK_	LVSFEVPQ(0.151)N(0.849)TSVK		LVSFEVPQ(-7.5)N(7.5)TSVK		0	1	0	0	Q8NFT8	Q8NFT8	Q8NFT8	DNER	Delta and Notch-like epidermal growth factor-related receptor	MULTI-MSMS	QEHF3_334_LR	4	Urine_deglyco	636.703	3	483.593	1447.76	75739.6	1.3209	0.00063877	315920	152.78	315920	152.78	636.368	43.872	0.49916	43.872	43.612	44.112	0					62	13	6	0.974422	0.00180891	0.00900679	1.36e-06
MIENGSLSFLPTLR	14	Oxidation (M),Deamidation (NQ)	_MIEN(de)GSLSFLPTLR_	MIEN(1)GSLSFLPTLR	M(1)IENGSLSFLPTLR	MIEN(103.14)GSLSFLPTLR	M(103.14)IENGSLSFLPTLR	0	1	1	0	P21810	P21810	P21810	BGN	Biglycan	MULTI-MSMS	QEHF3_334_LR	4	Urine_deglyco	608.665	3	532.276	1593.81	85477.1	0.49295	0.00026239	143510	76.388	143510	76.388	608.664	48.434	0.15882	48.434	48.341	48.5	0					8	3	3	0.735544	0.000200085	0.00161694	4.93e-07
MSTLTFFNVSEK	12	Oxidation (M),Deamidation (NQ)	_MSTLTFFN(de)VSEK_	MSTLTFFN(1)VSEK	M(1)STLTFFNVSEK	MSTLTFFN(95.42)VSEK	M(95.42)STLTFFNVSEK	0	1	1	0	Q14982	Q14982	Q14982	OPCML	Opioid-binding protein/cell adhesion molecule	MULTI-MSMS	QEHF3_334_LR	4	Urine_deglyco	627.005	3	474.227	1419.66	77300.9	1.7345	0.00082254	322160	152.78	322160	152.78	627.337	45.68	0.48112	45.68	45.45	45.932	0					44	11	5	0.938591	0.00131161	0.00347864	6.59e-07
MSTLTFFNVSEK	12	Oxidation (M),Deamidation (NQ)	_MSTLTFFN(de)VSEK_	MSTLTFFN(1)VSEK	M(1)STLTFFNVSEK	MSTLTFFN(115.06)VSEK	M(115.06)STLTFFNVSEK	0	1	1	0	Q14982	Q14982	Q14982	OPCML	Opioid-binding protein/cell adhesion molecule	MULTI-MSMS	QEHF3_334_LR	4	Urine_deglyco	940	2	710.837	1419.66	63078.5	1.0947	0.00077814	322390	229.16	322390	229.16	940.502	45.663	0.59226	45.663	45.339	45.932	0					44	14	5	0.893132	0.0013035	0.00437265	0.00031521
NASAVVLYNEER	12	Deamidation (NQ)	_N(de)ASAVVLYNEER_	N(1)ASAVVLYNEER		N(124.89)ASAVVLYN(-124.89)EER		0	1	0	0	Q8NC42	Q8NC42	Q8NC42	RNF149	E3 ubiquitin-protein ligase RNF149	MULTI-MSMS	QEHF3_334_LR	4	Urine_deglyco	798.419	2	683.336	1364.66	66397.7	2.3675	0.0016178	167680	114.58	167680	114.58	797.917	34.268	0.60764	34.268	34.098	34.706	0					50	22	4	0.953754	0.00102528	0.0132745	1.03e-11
NASLSAAGTR	10	Deamidation (NQ)	_N(de)ASLSAAGTR_	N(1)ASLSAAGTR		N(114.72)ASLSAAGTR		0	1	0	0	Q13477	Q13477	Q13477	MADCAM1	Mucosal addressin cell adhesion molecule 1	MULTI-MSMS	QEHF3_334_LR	4	Urine_deglyco	589.322	2	474.741	947.467	79623.5	0.82081	0.00038967	241360	114.58	241360	114.58	589.322	23.803	0.61967	23.803	23.503	24.122	0					79	25	6	0.945298	0.00675454	0.0164794	2.48e-05
NGSSIVDLSPLIHR	14	Deamidation (NQ)	_N(de)GSSIVDLSPLIHR_	N(1)GSSIVDLSPLIHR		N(136.33)GSSIVDLSPLIHR		0	1	0	0	P11717	P11717	P11717	IGF2R	Cation-independent mannose-6-phosphate receptor	MULTI-MSMS	QEHF3_334_LR	4	Urine_deglyco	579.996	3	503.607	1507.8	82122.8	1.6502	0.00083108	151680	76.388	151680	76.389	579.995	42.224	0.52893	42.224	42.069	42.598	0					35	14	4	0.820388	0.000820104	0.0139149	3.88e-09
NLFLNHSENATAK	13	2 Deamidation (NQ)	_NLFLN(de)HSEN(de)ATAK_	NLFLN(1)HSEN(1)ATAK		N(-91.76)LFLN(91.76)HSEN(190.21)ATAK		0	2	0	0	P00738;P00739	P00738	P00738	HP;HPR	Haptoglobin;Haptoglobin alpha chain;Haptoglobin beta chain;Haptoglobin-related protein	MULTI-MSMS	QEHF3_334_LR	4	Urine_deglyco	960.522	2	730.854	1459.69	62408.1	1.7371	0.0012696	313560	229.16	313560	229.16	960.017	35.516	0.54852	35.516	35.281	35.829	0					69	16	5	0.985581	0.00270064	0.0163054	9.39e-173
NLFLNHSENATAK	13	2 Deamidation (NQ)	_NLFLN(de)HSEN(de)ATAK_	NLFLN(1)HSEN(1)ATAK		N(-34.49)LFLN(34.49)HSEN(78.08)ATAK		0	2	0	0	P00738;P00739	P00738	P00738	HP;HPR	Haptoglobin;Haptoglobin alpha chain;Haptoglobin beta chain;Haptoglobin-related protein	MULTI-MSMS	QEHF3_334_LR	4	Urine_deglyco	480.513	4	365.931	1459.69	87334	2.377	0.00086983	313120	114.58	313120	114.58	480.512	35.473	0.67242	35.473	35.222	35.894	3.81e-06					87	20	6	0.966025	0.00373059	0.0209662	0.00014287
NLFLNHSENATAK	13	2 Deamidation (NQ)	_NLFLN(de)HSEN(de)ATAK_	N(0.001)LFLN(0.999)HSEN(1)ATAK		N(-29.19)LFLN(29.19)HSEN(146.27)ATAK		0	2	0	0	P00738;P00739	P00738	P00738	HP;HPR	Haptoglobin;Haptoglobin alpha chain;Haptoglobin beta chain;Haptoglobin-related protein	MULTI-MSMS	QEHF3_334_LR	4	Urine_deglyco	640.349	3	487.572	1459.69	75488	2.2943	0.0011186	313340	152.77	313340	152.78	640.348	35.493	1.111	35.493	35.251	36.362	0					180	35	8	0.990464	0.215932	1	7.47e-25
NLFLNHSENATAK	13	3 Deamidation (NQ)	_N(de)LFLN(de)HSEN(de)ATAK_	N(1)LFLN(1)HSEN(1)ATAK		N(138.73)LFLN(138.73)HSEN(138.73)ATAK		0	3	0	0	P00738;P00739	P00738	P00738	HP;HPR	Haptoglobin;Haptoglobin alpha chain;Haptoglobin beta chain;Haptoglobin-related protein	MULTI-MSMS	QEHF3_334_LR	4	Urine_deglyco	960.511	2	731.346	1460.68	64314.1	1.7363	0.0012699	313340	229.16	313350	229.17	960.511	36.468	0.23469	36.468	36.343	36.577	0					10	6	2	0.882563	0.000168095	0.00170431	2.75e-13
NLFLNHSENATAK	13	3 Deamidation (NQ)	_N(de)LFLN(de)HSEN(de)ATAK_	N(1)LFLN(1)HSEN(1)ATAK		N(54.28)LFLN(54.28)HSEN(54.28)ATAK		0	3	0	0	P00738;P00739	P00738	P00738	HP;HPR	Haptoglobin;Haptoglobin alpha chain;Haptoglobin beta chain;Haptoglobin-related protein	MULTI-MSMS	QEHF3_334_LR	4	Urine_deglyco	640.676	3	487.9	1460.68	74644.2	2.2928	0.0011187	313130	152.78	313130	152.78	640.675	36.448	0.58835	36.448	36.19	36.778	-3.81e-06					65	17	5	0.444457	0.000790993	0.00852336	0.0056416
NLSDIDLMAPQPGV	14	Deamidation (NQ)	_N(de)LSDIDLMAPQPGV_	N(1)LSDIDLMAPQPGV		N(52.66)LSDIDLMAPQ(-52.66)PGV		0	1	0	0	Q96B49	Q96B49	Q96B49	TOMM6	Mitochondrial import receptor subunit TOM6 homolog	MULTI-MSMS	QEHF3_334_LR	4	Urine_deglyco	567.297	3	490.91	1469.71	80713.7	1.4336	0.00070375	155600	76.387	155600	76.388	567.297	49.298	0.45139	49.298	49.125	49.577	0					16	10	2	0.884037	0.000349834	0.00108873	0.0018629
NLSDIDLMAPQPGV	14	Deamidation (NQ)	_N(de)LSDIDLMAPQPGV_	N(1)LSDIDLMAPQPGV		N(49.25)LSDIDLMAPQ(-49.25)PGV		0	1	0	0	Q96B49	Q96B49	Q96B49	TOMM6	Mitochondrial import receptor subunit TOM6 homolog	MULTI-MSMS	QEHF3_334_LR	4	Urine_deglyco	850.441	2	735.861	1469.71	72724.5	1.5127	0.0011131	155710	114.58	155710	114.58	850.44	49.302	0.3742	49.302	49.125	49.5	0					14	8	2	0.259925	0.000290687	0.00198618	0.011091
NLSDIDLMAPQPGV	14	Oxidation (M),Deamidation (NQ)	_N(de)LSDIDLMAPQPGV_	N(1)LSDIDLMAPQPGV	NLSDIDLM(1)APQPGV	N(77.99)LSDIDLMAPQ(-77.99)PGV	NLSDIDLM(80.96)APQPGV	0	1	1	0	Q96B49	Q96B49	Q96B49	TOMM6	Mitochondrial import receptor subunit TOM6 homolog	MULTI-MSMS	QEHF3_334_LR	4	Urine_deglyco	572.63	3	496.241	1485.7	77368	1.0009	0.00049668	153930	76.388	153930	76.388	572.629	44.48	0.78652	44.48	44.077	44.863	0					95	20	7	0.991691	0.0237214	0.25126	0.00019986
NLSDIDLMAPQPGV	14	Oxidation (M),Deamidation (NQ)	_N(de)LSDIDLMAPQPGV_	N(1)LSDIDLMAPQPGV	NLSDIDLM(1)APQPGV	N(116.67)LSDIDLMAPQ(-116.67)PGV	NLSDIDLM(127.71)APQPGV	0	1	1	0	Q96B49	Q96B49	Q96B49	TOMM6	Mitochondrial import receptor subunit TOM6 homolog	MULTI-MSMS	QEHF3_334_LR	4	Urine_deglyco	858.441	2	743.858	1485.7	64598.5	1.0921	0.00081238	154040	114.58	154040	114.58	858.44	44.481	0.72323	44.481	44.112	44.835	0					87	18	6	0.993782	0.0180023	0.1725	1.02e-05
NLSDIDLMAPQPGV	14	Oxidation (M),2 Deamidation (NQ)	_N(de)LSDIDLMAPQPGV_	N(1)LSDIDLMAPQ(1)PGV	NLSDIDLM(1)APQPGV	N(96.76)LSDIDLMAPQ(96.76)PGV	NLSDIDLM(96.76)APQPGV	0	2	1	0	Q96B49	Q96B49	Q96B49	TOMM6	Mitochondrial import receptor subunit TOM6 homolog	MULTI-MSMS	QEHF3_334_LR	4	Urine_deglyco	572.956	3	496.569	1486.69	81493.1	1.3161	0.00065354	153830	76.387	153830	76.388	572.956	45.361	0.61642	45.361	45.237	45.853	-3.81e-06					41	16	4	0.942412	0.000470105	0.00139236	4.02e-06
NLSDIDLMAPQPGV	14	Oxidation (M),2 Deamidation (NQ)	_N(de)LSDIDLMAPQPGV_	N(1)LSDIDLMAPQ(1)PGV	NLSDIDLM(1)APQPGV	N(119.88)LSDIDLMAPQ(119.88)PGV	NLSDIDLM(119.88)APQPGV	0	2	1	0	Q96B49	Q96B49	Q96B49	TOMM6	Mitochondrial import receptor subunit TOM6 homolog	MULTI-MSMS	QEHF3_334_LR	4	Urine_deglyco	858.932	2	744.35	1486.69	66904.5	1.406	0.0010466	153930	114.58	153940	114.58	858.931	45.409	0.47707	45.409	45.21	45.687	0					27	12	3	0.865069	0.000510437	0.00120729	0.0034335
NLSFSASGTQLSLR	14	Deamidation (NQ)	_N(de)LSFSASGTQLSLR_	N(1)LSFSASGTQLSLR		N(65.98)LSFSASGTQ(-65.98)LSLR		0	1	0	0	P21709	P21709	P21709	EPHA1	Ephrin type-A receptor 1	MULTI-MSMS	QEHF3_334_LR	4	Urine_deglyco	855.965	2	741.383	1480.75	68710.1	1.5311	0.0011351	154550	114.58	154550	114.58	855.964	41.479	0.33493	41.479	41.354	41.689	0					19	8	3	0.472602	0.000417194	0.00248708	0.0004893
NLSMPLLPADFHK	13	Oxidation (M),Deamidation (NQ)	_N(de)LSMPLLPADFHK_	N(1)LSMPLLPADFHK	NLSM(1)PLLPADFHK	N(63.16)LSMPLLPADFHK	NLSM(63.16)PLLPADFHK	0	1	1	0	P05546	P05546	P05546	SERPIND1	Heparin cofactor 2	MULTI-MSMS	QEHF3_334_LR	4	Urine_deglyco	653.701	3	500.59	1498.75	75914.8	1.226	0.00061374	305190	152.78	305190	152.78	653.701	41.028	0.46737	41.028	40.749	41.216	0					54	12	6	0.749254	0.00303986	0.041565	0.0019369
NLSMPLLPADFHK	13	Oxidation (M),Deamidation (NQ)	_N(de)LSMPLLPADFHK_	N(1)LSMPLLPADFHK	NLSM(1)PLLPADFHK	N(89.23)LSMPLLPADFHK	NLSM(89.23)PLLPADFHK	0	1	1	0	P05546	P05546	P05546	SERPIND1	Heparin cofactor 2	MULTI-MSMS	QEHF3_334_LR	4	Urine_deglyco	490.528	4	375.695	1498.75	85086.5	1.3693	0.00051442	304990	114.58	304990	114.58	490.277	41.012	0.38745	41.012	40.829	41.216	-3.81e-06					38	10	5	0.882496	0.00126783	0.0152106	5.23e-05
NSSDETFLK	9	Deamidation (NQ)	_N(de)SSDETFLK_	N(1)SSDETFLK		N(80.24)SSDETFLK		0	1	0	0	Q14956	Q14956	Q14956	GPNMB	Transmembrane glycoprotein NMB	MULTI-MSMS	QEHF3_334_LR	4	Urine_deglyco	750.402	2	521.24	1040.47	70936	2.1207	0.0011054	439650	229.16	439650	229.16	750.403	35.27	0.44452	35.27	35.033	35.477	0					47	13	5	0.490655	0.00117827	0.00709872	0.0085791
NSSDETFLK	9	Deamidation (NQ)	_N(de)SSDETFLK_	N(1)SSDETFLK		N(96.14)SSDETFLK		0	1	0	0	Q14956	Q14956	Q14956	GPNMB	Transmembrane glycoprotein NMB	MULTI-MSMS	QEHF3_334_LR	4	Urine_deglyco	500.606	3	347.829	1040.47	87511	2.5258	0.00087854	439220	152.78	439230	152.78	500.605	35.27	0.44452	35.27	35.033	35.477	0					32	13	4	0.868635	0.00131189	0.0152237	0.0018615
SQNFSALKK	9	Deamidation (NQ)	_SQN(de)FSALKK_	SQ(0.29)N(0.71)FSALKK		SQ(-3.88)N(3.88)FSALKK		0	1	0	1	P14384	P14384	P14384	CPM	Carboxypeptidase M	MULTI-MSMS	QEHF3_334_LR	4	Urine_deglyco	856.022	2	512.277	1022.54	71824.3	3.3136	0.0016975	671010	343.74	671010	343.75	856.02	33.354	0.16383	33.354	33.272	33.436	0					11	7	2	0.578517	0.00010103	0.000876713	0.032004
SSNNSMLLVFK	11	Oxidation (M),Deamidation (NQ)	_SSN(de)NSMLLVFK_	SSN(0.812)N(0.188)SMLLVFK	SSNNSM(1)LLVFK	SSN(6.37)N(-6.37)SMLLVFK	SSNNSM(64.64)LLVFK	0	1	1	0	O60494	O60494	O60494	CUBN	Cubilin	MULTI-MSMS	QEHF3_334_LR	4	Urine_deglyco	572.321	3	419.545	1255.61	78878.3	1.8101	0.00075941	364150	152.78	364150	152.78	572.32	41.707	0.47165	41.707	41.464	41.935	0					36	12	4	0.774312	0.00191507	0.0100606	0.0061109
TAVNCSSDFDACLITK	16	Deamidation (NQ)	_TAVN(de)CSSDFDACLITK_	TAVN(1)CSSDFDACLITK		TAVN(117.18)CSSDFDACLITK		0	1	0	0	P13987	P13987	P13987	CD59	CD59 glycoprotein	MULTI-MSMS	QEHF3_334_LR	4	Urine_deglyco	754.713	3	601.603	1801.79	68692.7	0.9449	0.00056845	253950	152.77	253950	152.77	754.375	41.289	0.64159	41.289	40.789	41.43	0					33	17	3	0.894322	0.00341452	0.0254964	3.44e-05
TGIYQVLNGSR	11	Deamidation (NQ)	_TGIYQVLN(de)GSR_	TGIYQVLN(1)GSR		TGIYQ(-78.07)VLN(78.07)GSR		0	1	0	0	Q9UQV4	Q9UQV4	Q9UQV4	LAMP3	Lysosome-associated membrane glycoprotein 3	MULTI-MSMS	QEHF3_334_LR	4	Urine_deglyco	719.399	2	604.817	1207.62	72891.3	1.3042	0.00078882	189450	114.58	189450	114.58	719.399	39.696	0.4127	39.696	39.474	39.886	0					21	11	2	0.961437	0.00846278	0.0412976	1.27e-05
TGIYQVLNGSR	11	Deamidation (NQ)	_TGIYQVLN(de)GSR_	TGIYQVLN(1)GSR		TGIYQ(-57.58)VLN(57.58)GSR		0	1	0	0	Q9UQV4	Q9UQV4	Q9UQV4	LAMP3	Lysosome-associated membrane glycoprotein 3	MULTI-MSMS	QEHF3_334_LR	4	Urine_deglyco	479.935	3	403.547	1207.62	89246.2	1.4654	0.00059136	189290	76.388	189290	76.388	479.935	39.684	0.34473	39.684	39.542	39.886	0					21	9	3	0.881944	0.000693266	0.00330823	2.61e-05
TLYETEVFSTDFSNISAAK	19	Deamidation (NQ)	_TLYETEVFSTDFSN(de)ISAAK_	TLYETEVFSTDFSN(1)ISAAK		TLYETEVFSTDFSN(147.17)ISAAK		0	1	0	0	P05543	P05543	P05543	SERPINA7	Thyroxine-binding globulin	MULTI-MSMS	QEHF3_334_LR	4	Urine_deglyco	861.784	3	708.672	2122.99	65592.7	2.8261	0.0020028	215580	152.77	215580	152.78	861.781	51.13	0.79824	51.13	50.888	51.687	0					73	17	7	0.89903	0.00619924	0.136791	2.37e-28
TLYETEVFSTDFSNISAAK	19	Deamidation (NQ)	_TLYETEVFSTDFSN(de)ISAAK_	TLYETEVFSTDFSN(1)ISAAK		TLYETEVFSTDFSN(109.04)ISAAK		0	1	0	0	P05543	P05543	P05543	SERPINA7	Thyroxine-binding globulin	MULTI-MSMS	QEHF3_334_LR	4	Urine_deglyco	646.59	4	531.756	2122.99	76191.6	2.6674	0.0014184	215480	114.58	215480	114.58	646.588	51.101	0.83486	51.101	50.628	51.463	0					62	18	7	0.841509	0.00515756	0.0224178	2.98e-11
TPMTNSSIQFLDNAFR	16	Oxidation (M),Deamidation (NQ)	_TPMTN(de)SSIQFLDNAFR_	TPMTN(0.982)SSIQ(0.018)FLDNAFR	TPM(1)TNSSIQFLDNAFR	TPMTN(17.48)SSIQ(-17.48)FLDN(-64.37)AFR	TPM(84.89)TNSSIQFLDNAFR	0	1	1	0	P15586	P15586	P15586	GNS	N-acetylglucosamine-6-sulfatase	MULTI-MSMS	QEHF3_334_LR	4	Urine_deglyco	1044.52	2	929.936	1857.86	58166.8	0.96016	0.00089289	123210	114.58	123220	114.58	1044.52	47.471	0.41332	47.471	47.247	47.66	0					25	10	3	0.972438	0.00065088	0.00463826	0.00034372
TVIRPFYLTNSSGVD	15	Deamidation (NQ)	_TVIRPFYLTN(de)SSGVD_	TVIRPFYLTN(1)SSGVD		TVIRPFYLTN(175.38)SSGVD		0	1	0	1	Q08380	Q08380	Q08380	LGALS3BP	Galectin-3-binding protein	MULTI-MSMS	QEHF3_334_LR	4	Urine_deglyco	950.51	2	835.425	1668.84	63093.2	0.5847	0.00048847	137150	114.58	137150	114.58	950.007	44.095	1.0475	44.095	43.787	44.835	3.81e-06					111	27	7	0.993778	0.00225011	0.0122891	1.21e-26
TVIRPFYLTNSSGVD	15	Deamidation (NQ)	_TVIRPFYLTN(de)SSGVD_	TVIRPFYLTN(1)SSGVD		TVIRPFYLTN(101.3)SSGVD		0	1	0	1	Q08380	Q08380	Q08380	LGALS3BP	Galectin-3-binding protein	MULTI-MSMS	QEHF3_334_LR	4	Urine_deglyco	633.675	3	557.286	1668.84	75737.2	1.1007	0.00061341	137070	76.388	137070	76.388	633.674	44.093	0.7379	44.093	43.72	44.458	0					96	19	7	0.981019	0.0316222	0.271764	2.21e-07
VFPYISVMVNNGSLSYDHSK	20	Deamidation (NQ)	_VFPYISVMVNN(de)GSLSYDHSK_	VFPYISVMVN(0.183)N(0.817)GSLSYDHSK		VFPYISVMVN(-6.5)N(6.5)GSLSYDHSK		0	1	0	0	Q12907	Q12907	Q12907	LMAN2	Vesicular integral-membrane protein VIP36	MULTI-MSMS	QEHF3_334_LR	4	Urine_deglyco	906.478	3	753.365	2257.07	61266.3	2.4054	0.0018121	202790	152.78	202790	152.78	906.476	51.93	1.1191	51.93	51.421	52.54	0					82	24	5	0.845172	0.00108817	0.00623223	1.9e-07
VGNSSLEVAGCK	12	Deamidation (NQ)	_VGN(de)SSLEVAGCK_	VGN(1)SSLEVAGCK		VGN(81.13)SSLEVAGCK		0	1	0	0	Q99102	Q99102	Q99102	MUC4	Mucin-4;Mucin-4 alpha chain;Mucin-4 beta chain	MULTI-MSMS	QEHF3_334_LR	4	Urine_deglyco	840.46	2	611.293	1220.57	67850.1	2.7455	0.0016783	374880	229.16	374890	229.17	840.457	33.117	0.26638	33.117	32.986	33.253	0					15	9	2	0.896002	0.000254718	0.00371277	0.0019414
VLSNNSDANLELINTWVAK	19	Deamidation (NQ)	_VLSN(de)NSDANLELINTWVAK_	VLSN(0.84)N(0.16)SDANLELINTWVAK		VLSN(7.19)N(-7.19)SDAN(-48.17)LELIN(-181.32)TWVAK		0	1	0	0	P05155	P05155	P05155	SERPING1	Plasma protease C1 inhibitor	MULTI-MSMS	QEHF3_334_LR	4	Urine_deglyco	854.476	3	701.364	2101.07	65389.5	2.9455	0.0020659	217830	152.78	217830	152.78	854.473	53.163	1.3703	53.163	52.677	54.048	3.81e-06					97	28	7	0.989113	0.0176425	0.24985	1.16e-140
VLSNNSDANLELINTWVAK	19	Deamidation (NQ)	_VLSN(de)NSDANLELINTWVAK_	VLSN(0.584)N(0.416)SDANLELINTWVAK		VLSN(1.47)N(-1.47)SDAN(-40.05)LELIN(-85.61)TWVAK		0	1	0	0	P05155	P05155	P05155	SERPING1	Plasma protease C1 inhibitor	MULTI-MSMS	QEHF3_334_LR	4	Urine_deglyco	641.108	4	526.275	2101.07	75116.1	2.8166	0.0014823	217720	114.58	217720	114.58	641.107	53.153	0.61314	53.153	52.862	53.475	0					56	12	6	0.679963	0.00675151	0.0822464	4.65e-12
VLSNNSDANLELINTWVAK	19	Deamidation (NQ)	_VLSN(de)NSDANLELINTWVAK_	VLSN(0.998)N(0.002)SDANLELINTWVAK		VLSN(26.27)N(-26.27)SDAN(-97.23)LELIN(-220.53)TWVAK		0	1	0	0	P05155	P05155	P05155	SERPING1	Plasma protease C1 inhibitor	MULTI-MSMS	QEHF3_334_LR	4	Urine_deglyco	1281.21	2	1051.54	2101.07	54448.1	2.7013	0.0028405	217930	229.16	217930	229.17	1281.21	53.209	0.42468	53.209	52.954	53.379	0					35	8	5	0.98299	0.00247482	0.0170533	0
VLSNNSDANLELINTWVAK	19	2 Deamidation (NQ)	_VLSN(de)NSDANLELIN(de)TWVAK_	VLSN(0.809)N(0.191)SDANLELIN(1)TWVAK		VLSN(6.28)N(-6.28)SDAN(-38.82)LELIN(67.71)TWVAK		0	2	0	0	P05155	P05155	P05155	SERPING1	Plasma protease C1 inhibitor	MULTI-MSMS	QEHF3_334_LR	4	Urine_deglyco	854.803	3	701.692	2102.05	65286.6	3.0109	0.0021127	217720	152.78	217730	152.78	854.801	54.594	0.47239	54.594	54.332	54.804	3.81e-06					30	9	5	0.931044	0.00179419	0.022834	8.92e-11
VLVSNASEDTR	11	Deamidation (NQ)	_VLVSN(de)ASEDTR_	VLVSN(1)ASEDTR		VLVSN(59.29)ASEDTR		0	1	0	0	Q6ZMJ2	Q6ZMJ2	Q6ZMJ2	SCARA5	Scavenger receptor class A member 5	MULTI-MSMS	QEHF3_334_LR	4	Urine_deglyco	710.878	2	596.296	1190.58	75214.8	2.1147	0.001261	192150	114.58	192160	114.58	710.877	30.241	0.56144	30.241	29.867	30.429	0					55	24	4	0.480607	0.00091842	0.0068108	0.024258
VNCSVPEEK	9	Deamidation (NQ)	_VN(de)CSVPEEK_	VN(1)CSVPEEK		VN(75.82)CSVPEEK		0	1	0	0	P16284	P16284	P16284	PECAM1	Platelet endothelial cell adhesion molecule	MULTI-MSMS	QEHF3_334_LR	4	Urine_deglyco	760.906	2	531.742	1061.47	69881.6	2.2359	0.0011889	430970	229.16	430970	229.16	760.905	28.781	0.48076	28.781	28.578	29.058	-1.91e-06					44	16	4	0.9703	0.000446722	0.00304649	0.018376
VQSLQTLAANNSALAK	16	Deamidation (NQ)	_VQSLQTLAAN(de)NSALAK_	VQSLQTLAAN(1)NSALAK		VQ(-136.35)SLQ(-107.15)TLAAN(33.95)N(-33.95)SALAK		0	1	0	0	Q5KU26	Q5KU26	Q5KU26	COLEC12	Collectin-12	MULTI-MSMS	QEHF3_334_LR	4	Urine_deglyco	697.076	3	543.965	1628.87	72709.2	1.649	0.00089699	280860	152.78	280860	152.78	697.075	42.545	0.47958	42.545	42.311	42.791	-3.81e-06					57	12	6	0.923909	0.00476405	0.0945103	3.31e-49
VQSLQTLAANNSALAK	16	Deamidation (NQ)	_VQSLQTLAAN(de)NSALAK_	VQSLQTLAAN(0.97)N(0.03)SALAK		VQ(-135.08)SLQ(-74.5)TLAAN(15.14)N(-15.14)SALAK		0	1	0	0	Q5KU26	Q5KU26	Q5KU26	COLEC12	Collectin-12	MULTI-MSMS	QEHF3_334_LR	4	Urine_deglyco	1044.61	2	815.444	1628.87	60718.1	1.6121	0.0013146	281030	229.16	281030	229.17	1044.61	42.555	0.32201	42.555	42.349	42.671	0					21	8	4	0.961897	0.000172306	0.00103739	2.6e-60
VSLTNVSISDEGR	13	Deamidation (NQ)	_VSLTN(de)VSISDEGR_	VSLTN(1)VSISDEGR		VSLTN(285.99)VSISDEGR		0	1	0	0	Q9BY67	Q9BY67	Q9BY67	CADM1	Cell adhesion molecule 1	MULTI-MSMS	QEHF3_334_LR	4	Urine_deglyco	803.93	2	689.346	1376.68	67498.5	2.2924	0.0015802	166220	114.58	166220	114.58	803.928	37.288	0.59604	37.288	37.129	37.725	0					73	18	5	0.938163	0.00379049	0.0158783	0
VSLTNVSISDEGR	13	Deamidation (NQ)	_VSLTN(de)VSISDEGR_	VSLTN(1)VSISDEGR		VSLTN(54.4)VSISDEGR		0	1	0	0	Q9BY67	Q9BY67	Q9BY67	CADM1	Cell adhesion molecule 1	MULTI-MSMS	QEHF3_334_LR	4	Urine_deglyco	536.289	3	459.9	1376.68	83981.2	2.1673	0.00099674	166100	76.388	166100	76.389	536.288	37.287	0.59604	37.287	37.129	37.725	0					42	18	4	0.495856	0.000574725	0.0022598	0.0070314
VTVVGNENNSLLIESIK	17	Deamidation (NQ)	_VTVVGNEN(de)NSLLIESIK_	VTVVGN(0.032)EN(0.807)N(0.16)SLLIESIK		VTVVGN(-13.98)EN(7.02)N(-7.02)SLLIESIK		0	1	0	0	Q16348	Q16348	Q16348	SLC15A2	Solute carrier family 15 member 2	MULTI-MSMS	QEHF3_334_LR	4	Urine_deglyco	763.777	3	610.667	1828.98	70366.4	1.3285	0.00081128	250180	152.78	250180	152.78	763.776	47.187	0.73539	47.187	46.773	47.508	0					60	18	6	0.866015	0.00108481	0.00243905	6.52e-07
VTVVGNENNSLLIESIK	17	Deamidation (NQ)	_VTVVGNEN(de)NSLLIESIK_	VTVVGN(0.034)EN(0.947)N(0.02)SLLIESIK		VTVVGN(-14.49)EN(14.49)N(-16.82)SLLIESIK		0	1	0	0	Q16348	Q16348	Q16348	SLC15A2	Solute carrier family 15 member 2	MULTI-MSMS	QEHF3_334_LR	4	Urine_deglyco	573.085	4	458.252	1828.98	81436.9	1.8055	0.00082739	250040	114.58	250040	114.58	573.084	47.212	0.36162	47.212	46.997	47.358	0					25	8	4	0.836435	0.00192789	0.0116275	3.6e-09
VTVVGNENNSLLIESIK	17	Deamidation (NQ)	_VTVVGNEN(de)NSLLIESIK_	VTVVGN(0.003)EN(0.992)N(0.005)SLLIESIK		VTVVGN(-25.42)EN(22.96)N(-22.96)SLLIESIK		0	1	0	0	Q16348	Q16348	Q16348	SLC15A2	Solute carrier family 15 member 2	MULTI-MSMS	QEHF3_334_LR	4	Urine_deglyco	1144.66	2	915.496	1828.98	57672.1	1.4734	0.0013489	250320	229.16	250320	229.16	1144.66	47.172	0.32759	47.172	46.997	47.324	0					22	7	4	0.968343	0.000697635	0.00675527	1.06e-217
VVLHPNYSQVDIGLIK	16	Deamidation (NQ)	_VVLHPN(de)YSQVDIGLIK_	VVLHPN(1)YSQVDIGLIK		VVLHPN(53.07)YSQ(-53.07)VDIGLIK		0	1	0	0	P00738	P00738	P00738	HP	Haptoglobin;Haptoglobin alpha chain;Haptoglobin beta chain	MULTI-MSMS	QEHF3_334_LR	4	Urine_deglyco	752.445	3	599.337	1794.99	70496.2	0.69418	0.00041605	254910	152.78	254910	152.78	752.447	44.248	0.96814	44.248	43.895	44.863	0					89	25	5	0.740282	0.00288202	0.0174206	2.9e-24
VVLHPNYSQVDIGLIK	16	Deamidation (NQ)	_VVLHPN(de)YSQVDIGLIK_	VVLHPN(0.995)YSQ(0.005)VDIGLIK		VVLHPN(22.71)YSQ(-22.71)VDIGLIK		0	1	0	0	P00738	P00738	P00738	HP	Haptoglobin;Haptoglobin alpha chain;Haptoglobin beta chain	MULTI-MSMS	QEHF3_334_LR	4	Urine_deglyco	564.336	4	449.754	1794.99	79780.3	1.1828	0.00053196	254760	114.58	254770	114.58	564.586	44.249	0.65393	44.249	43.969	44.623	0					64	16	5	0.947919	0.00394619	0.0407694	2.84e-06
VVLHPNYSQVDIGLIK	16	Deamidation (NQ)	_VVLHPN(de)YSQVDIGLIK_	VVLHPN(1)YSQVDIGLIK		VVLHPN(49.09)YSQ(-49.09)VDIGLIK		0	1	0	0	P00738	P00738	P00738	HP	Haptoglobin;Haptoglobin alpha chain;Haptoglobin beta chain	MULTI-MSMS	QEHF3_334_LR	4	Urine_deglyco	1128.17	2	898.501	1794.99	59413.9	0.7584	0.00068143	255050	229.16	255050	229.16	1128.17	44.213	0.26591	44.213	44.112	44.378	0					18	6	3	0.908002	0.000396951	0.00469266	3.82e-72
WEIRNISGR	9	Deamidation (NQ)	_WEIRN(de)ISGR_	WEIRN(1)ISGR		WEIRN(163.65)ISGR		0	1	0	1	Q9NY15	Q9NY15	Q9NY15	STAB1	Stabilin-1	MULTI-MSMS	QEHF3_334_LR	4	Urine_deglyco	454.256	3	377.868	1130.58	87400.1	2.1823	0.00082464	202150	76.387	202160	76.388	454.256	35.991	0.42138	35.991	35.768	36.19	0					33	13	3	0.831947	0.00046276	0.00286669	0.0012762
WFSAGLASNSSWLR	14	Deamidation (NQ)	_WFSAGLASN(de)SSWLR_	WFSAGLASN(1)SSWLR		WFSAGLASN(75.1)SSWLR		0	1	0	0	P41222	P41222	P41222	PTGDS	Prostaglandin-H2 D-isomerase	MULTI-MSMS	QEHF3_334_LR	4	Urine_deglyco	604.65	3	528.26	1581.76	78739.3	2.3693	0.0012516	144600	76.388	144610	76.389	604.982	52.926	0.5079	52.926	52.631	53.139	0					29	10	4	0.603266	0.000649018	0.0139544	0.00053072
YTGNASALFILPDQDK	16	Deamidation (NQ)	_YTGN(de)ASALFILPDQDK_	YTGN(1)ASALFILPDQDK		YTGN(208.59)ASALFILPDQ(-208.59)DK		0	1	0	0	P01011	P01011	P01011	SERPINA3	Alpha-1-antichymotrypsin;Alpha-1-antichymotrypsin His-Pro-less	MULTI-MSMS	QEHF3_334_LR	4	Urine_deglyco	1107.1	2	877.436	1752.86	57874.5	0.56982	0.00049998	261170	229.16	261170	229.16	1107.1	48.111	0.64218	48.111	47.781	48.423	0					81	15	8	0.996467	0.00828017	0.0995971	4.3e-184
YTGNASALFILPDQDK	16	Deamidation (NQ)	_YTGN(de)ASALFILPDQDK_	YTGN(1)ASALFILPDQDK		YTGN(79.39)ASALFILPDQ(-79.39)DK		0	1	0	0	P01011	P01011	P01011	SERPINA3	Alpha-1-antichymotrypsin;Alpha-1-antichymotrypsin His-Pro-less	MULTI-MSMS	QEHF3_334_LR	4	Urine_deglyco	554.055	4	439.222	1752.86	81890.7	1.0255	0.00045042	260870	114.58	260880	114.58	554.054	48.116	0.60321	48.116	47.82	48.423	0					65	14	6	0.957594	0.00484363	0.0530111	4.13e-06
YTGNASALFILPDQDK	16	Deamidation (NQ)	_YTGN(de)ASALFILPDQDK_	YTGN(1)ASALFILPDQDK		YTGN(67.34)ASALFILPDQ(-67.34)DK		0	1	0	0	P01011	P01011	P01011	SERPINA3	Alpha-1-antichymotrypsin;Alpha-1-antichymotrypsin His-Pro-less	MULTI-MSMS	QEHF3_334_LR	4	Urine_deglyco	738.403	3	585.293	1752.86	70128.2	0.68203	0.00039919	261020	152.77	261020	152.77	738.401	48.606	0.25547	48.606	48.5	48.755	0					6	5	2	0.638609	8.82e-05	0.000423772	0.0004074
ADDNATIR	8	Deamidation (NQ)	_ADDN(de)ATIR_	ADDN(1)ATIR		ADDN(76.35)ATIR		0	1	0	0	O75821	O75821	O75821	EIF3G	Eukaryotic translation initiation factor 3 subunit G	MULTI-MSMS	QEHF3_334_LR	4	Urine_deglyco	553.289	2	438.707	875.398	84113.9	1.4617	0.00064126	261180	114.58	261180	114.58	553.288	22.045	0.45827	22.045	21.799	22.257	0					87	25	5	0.58596	0.0111828	0.0618155	0.030783
AFNSTLPTMAQMEK	14	2 Oxidation (M),Deamidation (NQ)	_AFN(de)STLPTMAQMEK_	AFN(1)STLPTMAQMEK	AFNSTLPTM(1)AQM(1)EK	AFN(57.67)STLPTMAQ(-57.67)MEK	AFNSTLPTM(77.42)AQM(77.42)EK	0	1	2	0	P16070	P16070	P16070	CD44	CD44 antigen	MULTI-MSMS	QEHF3_334_LR	4	Urine_deglyco	687.688	3	534.578	1600.71	73241.4	1.8496	0.00098876	285780	152.77	285790	152.78	687.351	35.06	0.86561	35.06	34.673	35.538	0					63	26	5	0.792212	0.00186997	0.00838652	0.00026978
AFNSTLPTMAQMEK	14	2 Oxidation (M),Deamidation (NQ)	_AFN(de)STLPTMAQMEK_	AFN(1)STLPTMAQMEK	AFNSTLPTM(1)AQM(1)EK	AFN(38.6)STLPTMAQ(-38.6)MEK	AFNSTLPTM(61.96)AQM(61.96)EK	0	1	2	0	P16070	P16070	P16070	CD44	CD44 antigen	MULTI-MSMS	QEHF3_334_LR	4	Urine_deglyco	1031.03	2	801.363	1600.71	60981.7	1.8315	0.0014677	285970	229.16	285970	229.16	1030.53	35.029	0.35098	35.029	34.841	35.192	-3.81e-06					23	10	3	0.957361	0.000322413	0.00195164	0.0021733
AFNSTLPTMAQMEK	14	2 Oxidation (M),Deamidation (NQ)	_AFN(de)STLPTMAQMEK_	AFN(1)STLPTMAQMEK	AFNSTLPTM(1)AQM(1)EK	AFN(78.36)STLPTMAQ(-78.36)MEK	AFNSTLPTM(113.4)AQM(113.4)EK	0	1	2	0	P16070	P16070	P16070	CD44	CD44 antigen	MULTI-MSMS	QEHF3_334_LR	4	Urine_deglyco	1031.03	2	801.363	1600.71	61612.1	0.92801	0.00074367	285970	229.16	285970	229.16	1030.53	40.088	0.21945	40.088	39.983	40.202	0					14	5	3	0.953564	0.00032393	0.0015541	0.00019626
AFNSTLPTMAQMEK	14	Oxidation (M),Deamidation (NQ)	_AFN(de)STLPTMAQMEK_	AFN(1)STLPTMAQMEK	AFNSTLPTM(1)AQMEK	AFN(98.52)STLPTMAQ(-98.52)MEK	AFNSTLPTM(37.5)AQM(-37.5)EK	0	1	1	0	P16070	P16070	P16070	CD44	CD44 antigen	MULTI-MSMS	QEHF3_334_LR	4	Urine_deglyco	1023.03	2	793.365	1584.72	60702	1.4005	0.0011111	288850	229.16	288850	229.16	1022.53	38.653	0.46479	38.653	38.422	38.887	3.81e-06					43	13	5	0.97621	0.00126437	0.00450183	1.51e-05
AFNSTLPTMAQMEK	14	Oxidation (M),Deamidation (NQ)	_AFN(de)STLPTMAQMEK_	AFN(1)STLPTMAQMEK	AFNSTLPTM(0.991)AQM(0.009)EK	AFN(69.96)STLPTMAQ(-69.96)MEK	AFNSTLPTM(20.65)AQM(-20.65)EK	0	1	1	0	P16070	P16070	P16070	CD44	CD44 antigen	MULTI-MSMS	QEHF3_334_LR	4	Urine_deglyco	512.019	4	397.186	1584.72	84524.3	1.915	0.0007606	288480	114.58	288480	114.58	511.768	38.635	0.49798	38.635	38.305	38.803	0					32	13	4	0.792009	0.000599311	0.00228899	0.00027434
AFNSTLPTMAQMEK	14	Oxidation (M),Deamidation (NQ)	_AFN(de)STLPTMAQMEK_	AFN(1)STLPTMAQMEK	AFNSTLPTMAQM(1)EK	AFN(114.46)STLPTMAQ(-114.46)MEK	AFNSTLPTM(-36.77)AQM(36.77)EK	0	1	1	0	P16070	P16070	P16070	CD44	CD44 antigen	MULTI-MSMS	QEHF3_334_LR	4	Urine_deglyco	1022.53	2	793.365	1584.72	58558.6	0.98408	0.00078074	288840	229.16	288850	229.16	1023.53	39.669	0.87222	39.669	39.404	40.277	3.81e-06					71	24	5	0.974398	0.00101836	0.0135293	7.05e-14
AFNSTLPTMAQMEK	14	Oxidation (M),Deamidation (NQ)	_AFN(de)STLPTMAQMEK_	AFN(1)STLPTMAQMEK	AFNSTLPTM(0.069)AQM(0.931)EK	AFN(66.32)STLPTMAQ(-66.32)MEK	AFNSTLPTM(-11.33)AQM(11.33)EK	0	1	1	0	P16070	P16070	P16070	CD44	CD44 antigen	MULTI-MSMS	QEHF3_334_LR	4	Urine_deglyco	511.769	4	397.186	1584.72	84349.5	1.4944	0.00059357	288480	114.58	288480	114.58	512.019	39.631	0.4501	39.631	39.436	39.886	0					38	12	4	0.89286	0.00081892	0.00351406	0.00022791
AFNSTLPTMAQMEK	14	Deamidation (NQ)	_AFN(de)STLPTMAQMEK_	AFN(1)STLPTMAQMEK		AFN(161.51)STLPTMAQ(-161.51)MEK		0	1	0	0	P16070	P16070	P16070	CD44	CD44 antigen	MULTI-MSMS	QEHF3_334_LR	4	Urine_deglyco	677.024	3	523.914	1568.72	73147.3	0.7751	0.00040609	291600	152.78	291600	152.78	676.69	44.249	1.2224	44.249	43.612	44.835	0					161	32	7	0.956552	0.0351371	0.193497	3.51e-21
AFNSTLPTMAQMEK	14	Deamidation (NQ)	_AFN(de)STLPTMAQMEK_	AFN(1)STLPTMAQMEK		AFN(139.74)STLPTMAQ(-139.74)MEK		0	1	0	0	P16070	P16070	P16070	CD44	CD44 antigen	MULTI-MSMS	QEHF3_334_LR	4	Urine_deglyco	1015.03	2	785.368	1568.72	61149.2	0.60801	0.00047751	291790	229.16	291790	229.16	1014.53	44.247	0.83773	44.247	43.823	44.661	0					102	21	6	0.961055	0.00126702	0.0111012	4.05e-64
AFNSTLPTMAQMEK	14	Deamidation (NQ)	_AFN(de)STLPTMAQMEK_	AFN(1)STLPTMAQMEK		AFN(78.83)STLPTMAQ(-78.83)MEK		0	1	0	0	P16070	P16070	P16070	CD44	CD44 antigen	MULTI-MSMS	QEHF3_334_LR	4	Urine_deglyco	507.77	4	393.188	1568.72	84230.1	1.1059	0.00043483	291420	114.58	291420	114.58	508.02	44.25	0.68693	44.25	43.895	44.582	-3.81e-06					70	17	5	0.964803	0.00155872	0.0106517	6.85e-07
AFNSTLPTMAQMEK	14	2 Oxidation (M),2 Deamidation (NQ)	_AFN(de)STLPTMAQMEK_	AFN(1)STLPTMAQ(1)MEK	AFNSTLPTM(1)AQM(1)EK	AFN(48.35)STLPTMAQ(48.35)MEK	AFNSTLPTM(48.35)AQM(48.35)EK	0	2	2	0	P16070	P16070	P16070	CD44	CD44 antigen	MULTI-MSMS	QEHF3_334_LR	4	Urine_deglyco	1031.02	2	801.855	1601.7	60875.4	1.7051	0.0013673	285790	229.16	285790	229.17	1031.02	36.105	0.38955	36.105	35.894	36.284	0					29	12	4	0.788845	0.000233275	0.00299634	0.0065478
AFNSTLPTMAQMEK	14	Oxidation (M),2 Deamidation (NQ)	_AFN(de)STLPTMAQMEK_	AFN(1)STLPTMAQ(1)MEK	AFNSTLPTM(0.005)AQM(0.995)EK	AFN(99.07)STLPTMAQ(99.07)MEK	AFNSTLPTM(-23.06)AQM(23.06)EK	0	2	1	0	P16070	P16070	P16070	CD44	CD44 antigen	MULTI-MSMS	QEHF3_334_LR	4	Urine_deglyco	682.354	3	529.574	1585.7	70996.8	0.93582	0.00049558	288490	152.78	288490	152.78	682.352	40.66	1.6587	40.66	40.277	41.935	3.81e-06					111	45	5	0.730978	0.0033573	0.0496287	3.45e-07
ALGFENATQALGR	13	Deamidation (NQ)	_ALGFEN(de)ATQALGR_	ALGFEN(1)ATQALGR		ALGFEN(79.96)ATQ(-79.96)ALGR		0	1	0	0	Q08380	Q08380	Q08380	LGALS3BP	Galectin-3-binding protein	MULTI-MSMS	QEHF3_334_LR	4	Urine_deglyco	526.957	3	450.233	1347.68	83693.2	1.4197	0.0006392	169660	76.388	169660	76.388	526.621	41.423	0.40263	41.423	41.178	41.58	0					33	10	4	0.977691	0.0024289	0.00724027	3.12e-51
ALGFENATQALGR	13	Deamidation (NQ)	_ALGFEN(de)ATQALGR_	ALGFEN(1)ATQALGR		ALGFEN(55.57)ATQ(-55.57)ALGR		0	1	0	0	Q08380	Q08380	Q08380	LGALS3BP	Galectin-3-binding protein	MULTI-MSMS	QEHF3_334_LR	4	Urine_deglyco	789.429	2	674.846	1347.68	69954.5	1.3449	0.0009076	169790	114.58	169790	114.58	789.428	41.4	0.59002	41.4	41.178	41.768	-3.81e-06					51	15	5	0.984845	0.0111165	0.0293024	5.46e-32
AMDNVTVR	8	Oxidation (M),Deamidation (NQ)	_AMDN(de)VTVR_	AMDN(1)VTVR	AM(1)DNVTVR	AMDN(76.57)VTVR	AM(76.57)DNVTVR	0	1	1	0	Q14982;Q9P121	Q14982	Q14982	OPCML;NTM	Opioid-binding protein/cell adhesion molecule;Neurotrimin	MULTI-MSMS	QEHF3_334_LR	4	Urine_deglyco	576.3	2	461.719	921.423	78421.5	1.2179	0.00056235	248160	114.58	248160	114.58	576.3	22.884	1.083	22.884	22.482	23.565	0					195	61	5	0.989278	0.0328653	0.0748	0.01844
AMSSNETAAYK	11	Deamidation (NQ)	_AMSSN(de)ETAAYK_	AMSSN(1)ETAAYK		AMSSN(52)ETAAYK		0	1	0	0	Q8TCJ2	Q8TCJ2	Q8TCJ2	STT3B	Dolichyl-diphosphooligosaccharide--protein glycosyltransferase subunit STT3B	MULTI-MSMS	QEHF3_334_LR	4	Urine_deglyco	816.421	2	587.258	1172.5	68721.9	2.8001	0.0016444	390220	229.16	390220	229.16	816.419	32.713	0.44385	32.713	32.483	32.927	-3.81e-06					42	13	5	0.987845	0.00447845	0.0336612	0.032114
AMSSNETAAYK	11	Deamidation (NQ)	_AMSSN(de)ETAAYK_	AMSSN(1)ETAAYK		AMSSN(45.83)ETAAYK		0	1	0	0	Q8TCJ2	Q8TCJ2	Q8TCJ2	STT3B	Dolichyl-diphosphooligosaccharide--protein glycosyltransferase subunit STT3B	MULTI-MSMS	QEHF3_334_LR	4	Urine_deglyco	544.616	3	391.841	1172.5	83261.8	2.6187	0.0010261	389890	152.77	389890	152.77	544.949	32.715	0.39086	32.715	32.519	32.91	0					31	11	3	0.924409	0.00187206	0.0200892	0.027931
ANLTGWDPQKDLIVR	15	Deamidation (NQ)	_AN(de)LTGWDPQKDLIVR_	AN(1)LTGWDPQKDLIVR		AN(39.97)LTGWDPQ(-39.97)KDLIVR		0	1	0	1	Q06418	Q06418	Q06418	TYRO3	Tyrosine-protein kinase receptor TYRO3	MULTI-MSMS	QEHF3_334_LR	4	Urine_deglyco	729.419	3	576.309	1725.9	72988.6	1.3553	0.00078104	265090	152.78	265090	152.78	729.419	43.401	0.32173	43.401	43.182	43.504	0					24	8	4	0.676212	0.0012114	0.00627386	0.0016636
ANSTSDEL	8	Deamidation (NQ)	_AN(de)STSDEL_	AN(1)STSDEL		AN(93.37)STSDEL		0	1	0	0	Q9UNW1	Q9UNW1	Q9UNW1	MINPP1	Multiple inositol polyphosphate phosphatase 1	MULTI-MSMS	QEHF3_334_LR	4	Urine_deglyco	533.76	2	419.177	836.34	84895.9	2.5795	0.0010813	273350	114.58	273350	114.58	533.759	28.885	0.68078	28.885	28.578	29.258	0					69	24	4	0.77105	0.00141287	0.022941	0.010065
AQLLQGLGFNLTER	14	Deamidation (NQ)	_AQLLQGLGFN(de)LTER_	AQLLQGLGFN(1)LTER		AQ(-98.38)LLQ(-66.84)GLGFN(66.84)LTER		0	1	0	0	P08185	P08185	P08185	SERPINA6	Corticosteroid-binding globulin	MULTI-MSMS	QEHF3_334_LR	4	Urine_deglyco	597.674	3	520.951	1559.83	77834.1	2.2064	0.0011494	146630	76.388	146630	76.389	597.338	52.016	0.68653	52.016	51.729	52.415	0					48	14	5	0.890297	0.00266256	0.0127794	5.99e-05
AQLLQGLGFNLTER	14	Deamidation (NQ)	_AQLLQGLGFN(de)LTER_	AQLLQGLGFN(1)LTER		AQ(-129.57)LLQ(-69.4)GLGFN(69.4)LTER		0	1	0	0	P08185	P08185	P08185	SERPINA6	Corticosteroid-binding globulin	MULTI-MSMS	QEHF3_334_LR	4	Urine_deglyco	895.506	2	780.923	1559.83	66155	2.4194	0.0018894	146730	114.58	146730	114.58	895.503	51.986	0.45774	51.986	51.773	52.231	-3.81e-06					29	9	4	0.761316	0.00117177	0.00906592	1.08e-16
ATNATLDPR	9	Deamidation (NQ)	_ATN(de)ATLDPR_	ATN(1)ATLDPR		ATN(89.05)ATLDPR		0	1	0	0	P25116	P25116	P25116	F2R	Proteinase-activated receptor 1	MULTI-MSMS	QEHF3_334_LR	4	Urine_deglyco	594.826	2	480.243	958.472	79164.6	1.1131	0.00053456	238590	114.58	238590	114.58	594.825	25.623	1.2815	25.623	25.222	26.503	0					181	55	6	0.996939	0.32859	1	0.0055386
ATQEEVAVNVTR	12	Deamidation (NQ)	_ATQEEVAVN(de)VTR_	ATQEEVAVN(1)VTR		ATQ(-100.37)EEVAVN(100.37)VTR		0	1	0	0	Q9BZ29	Q9BZ29	Q9BZ29	DOCK9	Dedicator of cytokinesis protein 9	MULTI-MSMS	QEHF3_334_LR	4	Urine_deglyco	774.421	2	659.336	1316.66	70457.9	2.0585	0.0013573	173780	114.58	173790	114.58	773.917	29.895	0.30902	29.895	29.751	30.06	0					30	11	4	0.974535	0.000354437	0.00185613	6.3e-11
AVLVNNITTGER	12	Deamidation (NQ)	_AVLVNN(de)ITTGER_	AVLVN(0.01)N(0.99)ITTGER		AVLVN(-19.96)N(19.96)ITTGER		0	1	0	0	Q8NBJ4	Q8NBJ4	Q8NBJ4	GOLM1	Golgi membrane protein 1	MULTI-MSMS	QEHF3_334_LR	4	Urine_deglyco	506.291	3	429.902	1286.68	84944.7	2.0504	0.00088146	177690	76.388	177690	76.389	506.29	36.917	0.48101	36.917	36.68	37.161	0					65	14	6	0.542302	0.00163594	0.0148892	6.15e-05
AVLVNNITTGER	12	Deamidation (NQ)	_AVLVNN(de)ITTGER_	AVLVN(0.046)N(0.954)ITTGER		AVLVN(-13.21)N(13.21)ITTGER		0	1	0	0	Q8NBJ4	Q8NBJ4	Q8NBJ4	GOLM1	Golgi membrane protein 1	MULTI-MSMS	QEHF3_334_LR	4	Urine_deglyco	758.932	2	644.349	1286.68	68683	1.6272	0.0010485	177830	114.58	177830	114.58	758.931	36.884	0.64843	36.884	36.545	37.194	0					94	19	8	0.688531	0.00743983	0.0779548	5.8e-11
CANITIIEHQK	11	Deamidation (NQ)	_CAN(de)ITIIEHQK_	CAN(1)ITIIEHQK		CAN(78.81)ITIIEHQ(-78.81)K		0	1	0	0	Q9UBX7	Q9UBX7	Q9UBX7	KLK11	Kallikrein-11;Kallikrein-11 inactive chain 1;Kallikrein-11 inactive chain 2	MULTI-MSMS	QEHF3_334_LR	4	Urine_deglyco	596.674	3	443.227	1326.66	79188.6	2.1196	0.00093947	344690	152.78	344690	152.78	596.673	34.219	1.1903	34.219	33.942	35.132	0					195	41	7	0.785685	0.00442286	0.0772883	0.0023994
CSLGYFPCGNITK	13	Deamidation (NQ)	_CSLGYFPCGN(de)ITK_	CSLGYFPCGN(1)ITK		CSLGYFPCGN(102.52)ITK		0	1	0	0	Q9HBX9	Q9HBX9	Q9HBX9	RXFP1	Relaxin receptor 1	MULTI-MSMS	QEHF3_334_LR	4	Urine_deglyco	989.007	2	759.342	1516.67	61863.1	1.1259	0.00085496	301790	229.16	301790	229.16	989.007	41.695	0.64443	41.695	41.392	42.037	3.81e-06					73	17	6	0.805451	0.000717835	0.00314929	1.68e-06
DASSFLAEWQNITK	14	Deamidation (NQ)	_DASSFLAEWQN(de)ITK_	DASSFLAEWQ(0.195)N(0.805)ITK		DASSFLAEWQ(-6.16)N(6.16)ITK		0	1	0	0	P08195	P08195	P08195	SLC3A2	4F2 cell-surface antigen heavy chain	MULTI-MSMS	QEHF3_334_LR	4	Urine_deglyco	690.373	3	537.595	1609.76	72065.2	2.4818	0.0013342	284190	152.78	284190	152.78	690.705	53.929	0.57665	53.929	53.615	54.191	3.81e-06					51	11	6	0.982444	0.0135356	0.147264	0.00028033
DFNETQLAR	9	Deamidation (NQ)	_DFN(de)ETQLAR_	DFN(1)ETQLAR		DFN(47.37)ETQ(-47.37)LAR		0	1	0	0	Q9H6X2	Q9H6X2	Q9H6X2	ANTXR1	Anthrax toxin receptor 1	MULTI-MSMS	QEHF3_334_LR	4	Urine_deglyco	662.342	2	547.759	1093.5	74377.1	1.9676	0.0010778	209180	114.58	209180	114.58	662.341	32.198	0.78976	32.198	31.73	32.519	0					80	24	5	0.916549	0.00523649	0.101295	0.00020982
DFNSTTNVK	9	Deamidation (NQ)	_DFN(de)STTNVK_	DFN(1)STTNVK		DFN(44.07)STTN(-44.07)VK		0	1	0	0	O75123	O75123	O75123	ZNF623	Zinc finger protein 623	MULTI-MSMS	QEHF3_334_LR	4	Urine_deglyco	742.905	2	513.741	1025.47	70406.4	2.3979	0.0012319	446070	229.16	446070	229.16	742.902	30.563	0.67863	30.563	30.18	30.859	-1.91e-06					42	29	2	0.519707	0.00123783	0.0229242	0.008117
DFYVDENTTVR	11	Deamidation (NQ)	_DFYVDEN(de)TTVR_	DFYVDEN(1)TTVR		DFYVDEN(90.79)TTVR		0	1	0	0	P29622	P29622	P29622	SERPINA4	Kallistatin	MULTI-MSMS	QEHF3_334_LR	4	Urine_deglyco	794.889	2	680.307	1358.6	70617.3	2.0477	0.0013931	168430	114.58	168430	114.58	794.888	35.782	0.68074	35.782	35.538	36.219	0					73	21	6	0.330689	0.00500084	0.0545146	0.0002476
DGFNITTSEK	10	Deamidation (NQ)	_DGFN(de)ITTSEK_	DGFN(1)ITTSEK		DGFN(70.94)ITTSEK		0	1	0	0	Q8WZ42	Q8WZ42	Q8WZ42	TTN	Titin	MULTI-MSMS	QEHF3_334_LR	4	Urine_deglyco	524.285	3	371.508	1111.5	83680.9	2.4643	0.0009155	411230	152.78	411230	152.78	524.284	35.705	0.48455	35.705	35.506	35.991	0					63	14	6	0.980705	0.0147738	0.16311	0.0075893
DGYNYTLSK	9	Deamidation (NQ)	_DGYN(de)YTLSK_	DGYN(1)YTLSK		DGYN(81.52)YTLSK		0	1	0	0	P31949	P31949	P31949	S100A11	Protein S100-A11;Protein S100-A11, N-terminally processed	MULTI-MSMS	QEHF3_334_LR	4	Urine_deglyco	760.407	2	531.243	1060.47	70689.5	2.1395	0.0011366	431370	229.16	431370	229.16	760.406	34.541	0.53642	34.541	34.24	34.776	0					45	16	4	0.516867	0.00193883	0.0095704	0.0081505
DHNWTGLPR	9	Deamidation (NQ)	_DHN(de)WTGLPR_	DHN(1)WTGLPR		DHN(76.57)WTGLPR		0	1	0	0	Q658N2	Q658N2	Q658N2	WSCD1	WSC domain-containing protein 1	MULTI-MSMS	QEHF3_334_LR	4	Urine_deglyco	442.565	3	366.177	1095.51	92443	2.2388	0.00081978	208610	76.388	208610	76.388	442.565	30.929	0.38885	30.929	30.739	31.127	-1.91e-06					39	14	4	0.861485	0.000383417	0.00722679	0.008666
DNATEEEILVYLEK	14	Deamidation (NQ)	_DN(de)ATEEEILVYLEK_	DN(1)ATEEEILVYLEK		DN(106.42)ATEEEILVYLEK		0	1	0	0	P07602	P07602	P07602	PSAP	Prosaposin;Saposin-A;Saposin-B-Val;Saposin-B;Saposin-C;Saposin-D	MULTI-MSMS	QEHF3_334_LR	4	Urine_deglyco	709.384	3	556.273	1665.8	73290.5	2.6853	0.0014938	274640	152.77	274640	152.78	709.048	52.799	0.59344	52.799	52.499	53.092	0					46	12	6	0.885905	0.00230962	0.0460775	1.32e-05
DNATEEEILVYLEK	14	Deamidation (NQ)	_DN(de)ATEEEILVYLEK_	DN(1)ATEEEILVYLEK		DN(80.36)ATEEEILVYLEK		0	1	0	0	P07602	P07602	P07602	PSAP	Prosaposin;Saposin-A;Saposin-B-Val;Saposin-B;Saposin-C;Saposin-D	MULTI-MSMS	QEHF3_334_LR	4	Urine_deglyco	1063.57	2	833.907	1665.8	61296.9	2.4758	0.0020646	274810	229.16	274810	229.17	1063.57	52.783	0.36903	52.783	52.585	52.954	3.81e-06					16	7	3	0.621691	0.000513513	0.0054343	0.00048278
DNYTDLVAIQNK	12	Deamidation (NQ)	_DN(de)YTDLVAIQNK_	DN(1)YTDLVAIQNK		DN(56.05)YTDLVAIQ(-56.05)N(-62.47)K		0	1	0	0	P14151	P14151	P14151	SELL	L-selectin	MULTI-MSMS	QEHF3_334_LR	4	Urine_deglyco	618.339	3	465.565	1393.67	76830.6	1.4251	0.00066348	328150	152.78	328150	152.78	618.34	40.282	0.62064	40.282	40.058	40.679	0					64	16	5	0.672091	0.00160564	0.00897646	0.0048974
DTLANCTK	8	Deamidation (NQ)	_DTLAN(de)CTK_	DTLAN(1)CTK		DTLAN(80.22)CTK		0	1	0	0	Q92974	Q92974	Q92974	ARHGEF2	Rho guanine nucleotide exchange factor 2	MULTI-MSMS	QEHF3_334_LR	4	Urine_deglyco	461.252	3	308.476	922.407	82131.2	3.164	0.00097601	495260	152.77	495260	152.78	461.251	28.049	0.40241	28.049	27.855	28.258	0					58	16	5	0.960857	0.00408541	0.0365212	0.0092105
EAGIENVNSTKF	12	Deamidation (NQ)	_EAGIENVN(de)STKF_	EAGIEN(0.012)VN(0.988)STKF		EAGIEN(-18.98)VN(18.98)STKF		0	1	0	1	Q92887	Q92887	Q92887	ABCC2	Canalicular multispecific organic anion transporter 1	MULTI-MSMS	QEHF3_334_LR	4	Urine_deglyco	884.479	2	655.317	1308.62	65846	2.3662	0.0015506	349700	229.16	349700	229.16	884.48	37.669	0.57612	37.669	37.324	37.9	0					51	16	4	0.737	0.000242624	0.00115501	3.94e-07
EALENMNSTLK	11	Deamidation (NQ)	_EALENMN(de)STLK_	EALEN(0.042)MN(0.958)STLK		EALEN(-13.61)MN(13.61)STLK		0	1	0	0	O43490	O43490	O43490	PROM1	Prominin-1	MULTI-MSMS	QEHF3_334_LR	4	Urine_deglyco	854.963	2	625.8	1249.59	66211.4	2.4276	0.0015192	366190	229.16	366190	229.16	854.962	38.063	0.4854	38.063	37.9	38.385	0					38	13	5	0.813909	0.000554889	0.00770705	6.26e-06
EDALNETR	8	Deamidation (NQ)	_EDALN(de)ETR_	EDALN(1)ETR		EDALN(76.35)ETR		0	1	0	0	P10909	P10909	P10909	CLU	Clusterin;Clusterin beta chain;Clusterin alpha chain	MULTI-MSMS	QEHF3_334_LR	4	Urine_deglyco	589.298	2	474.717	947.42	80418.9	0.75155	0.00035678	241370	114.58	241370	114.58	589.299	24.34	0.6357	24.34	24.075	24.71	0					116	34	5	0.578686	0.00313966	0.00995665	0.030783
EDALNETR	8	Deamidation (NQ)	_EDALN(de)ETR_	EDALN(1)ETR		EDALN(88.5)ETR		0	1	0	0	P10909	P10909	P10909	CLU	Clusterin;Clusterin beta chain;Clusterin alpha chain	MULTI-MSMS	QEHF3_334_LR	4	Urine_deglyco	589.3	2	474.717	947.42	79691.8	1.0778	0.00051166	241370	114.58	241370	114.58	589.299	25.398	1.8412	25.398	25.061	26.902	0					283	86	7	0.891648	0.0226199	0.0784695	0.012041
EDKSYNVTSVLFR	13	Deamidation (NQ)	_EDKSYN(de)VTSVLFR_	EDKSYN(1)VTSVLFR		EDKSYN(95.26)VTSVLFR		0	1	0	1	P80188	P80188	P80188	LCN2	Neutrophil gelatinase-associated lipocalin	MULTI-MSMS	QEHF3_334_LR	4	Urine_deglyco	673.039	3	520.263	1557.77	75303.4	1.648	0.00085737	293650	152.78	293650	152.78	673.372	42.775	0.53767	42.775	42.53	43.067	0					50	13	5	0.506367	0.00224989	0.00434345	2.53e-06
EDKSYNVTSVLFR	13	Deamidation (NQ)	_EDKSYN(de)VTSVLFR_	EDKSYN(1)VTSVLFR		EDKSYN(95.58)VTSVLFR		0	1	0	1	P80188	P80188	P80188	LCN2	Neutrophil gelatinase-associated lipocalin	MULTI-MSMS	QEHF3_334_LR	4	Urine_deglyco	1009.55	2	779.891	1557.77	66109.6	1.4294	0.0011148	293840	229.16	293840	229.16	1009.05	42.771	0.31385	42.771	42.598	42.912	0					15	7	3	0.932463	0.000380314	0.000521989	2.22e-05
EEQFNSTFR	9	Deamidation (NQ)	_EEQFN(de)STFR_	EEQ(0.015)FN(0.985)STFR		EEQ(-18.06)FN(18.06)STFR		0	1	0	0	P01859	P01859	P01859	IGHG2	Ig gamma-2 chain C region	MULTI-MSMS	QEHF3_334_LR	4	Urine_deglyco	694.339	2	579.757	1157.5	71417.6	1.8063	0.0010472	197640	114.58	197640	114.58	694.338	33.349	1.0814	33.349	32.861	33.942	0					222	41	8	0.515645	0.0030876	0.0259797	0.0047467
EIFVANGTQGK	11	Deamidation (NQ)	_EIFVAN(de)GTQGK_	EIFVAN(0.991)GTQ(0.009)GK		EIFVAN(20.2)GTQ(-20.2)GK		0	1	0	0	O95297	O95297	O95297	MPZL1	Myelin protein zero-like protein 1	MULTI-MSMS	QEHF3_334_LR	4	Urine_deglyco	541.644	3	388.868	1163.58	85074.9	2.4991	0.00097181	392870	152.78	392880	152.78	541.643	36.353	0.74881	36.353	35.962	36.711	0					58	20	5	0.717675	0.000986674	0.0091434	0.002546
EIFVANGTQGK	11	Deamidation (NQ)	_EIFVAN(de)GTQGK_	EIFVAN(0.999)GTQ(0.001)GK		EIFVAN(31.33)GTQ(-31.33)GK		0	1	0	0	O95297	O95297	O95297	MPZL1	Myelin protein zero-like protein 1	MULTI-MSMS	QEHF3_334_LR	4	Urine_deglyco	811.963	2	582.798	1163.58	68310.8	2.6941	0.0015701	393210	229.16	393210	229.16	811.961	36.35	0.71732	36.35	35.894	36.612	0					45	21	3	0.623807	0.00104404	0.0105596	6.52e-06
EIVCNVTLGGER	12	Deamidation (NQ)	_EIVCN(de)VTLGGER_	EIVCN(1)VTLGGER		EIVCN(55.98)VTLGGER		0	1	0	0	P32942	P32942	P32942	ICAM3	Intercellular adhesion molecule 3	MULTI-MSMS	QEHF3_334_LR	4	Urine_deglyco	788.915	2	674.332	1346.65	69397.4	2.0526	0.0013841	169920	114.58	169920	114.58	788.914	37.104	0.60559	37.104	36.647	37.252	-3.81e-06					57	18	6	0.656736	0.00186289	0.0137519	0.017732
ELIEELVNITQNQK	14	Deamidation (NQ)	_ELIEELVN(de)ITQNQK_	ELIEELVN(0.989)ITQ(0.009)N(0.002)QK		ELIEELVN(20.34)ITQ(-20.34)N(-27.16)Q(-33.62)K		0	1	0	0	P35225	P35225	P35225	IL13	Interleukin-13	MULTI-MSMS	QEHF3_334_LR	4	Urine_deglyco	710.743	3	557.965	1670.87	73871.8	2.932	0.0016359	273810	152.78	273810	152.78	711.076	57.341	0.4584	57.341	57.096	57.555	0					66	19	4	0.452518	0.00129957	0.00819054	0.0017148
ELNGTYAIAGGR	12	Deamidation (NQ)	_ELN(de)GTYAIAGGR_	ELN(1)GTYAIAGGR		ELN(57.28)GTYAIAGGR		0	1	0	0	P43405	P43405	P43405	SYK	Tyrosine-protein kinase SYK	MULTI-MSMS	QEHF3_334_LR	4	Urine_deglyco	726.388	2	611.807	1221.6	72157.9	2.1815	0.0013347	187280	114.58	187290	114.58	726.889	33.864	0.2437	33.864	33.654	33.898	0					16	8	3	0.524094	0.00162558	0.0239922	0.016406
ELNILFLNKTDNGTYR	16	2 Deamidation (NQ)	_ELNILFLN(de)KTDN(de)GTYR_	ELNILFLN(1)KTDN(1)GTYR		ELN(-89.76)ILFLN(89.76)KTDN(124.81)GTYR		0	2	0	1	Q8N3J6	Q8N3J6	Q8N3J6	CADM2	Cell adhesion molecule 2	MULTI-MSMS	QEHF3_334_LR	4	Urine_deglyco	791.438	3	638.327	1911.96	69068.2	1.1003	0.00070237	239340	152.78	239340	152.78	791.437	47.912	0.64152	47.912	47.742	48.384	0					56	15	6	0.861092	0.00203054	0.0123426	2.77e-24
EMNETVILADELCR	14	Oxidation (M),Deamidation (NQ)	_EMN(de)ETVILADELCR_	EMN(1)ETVILADELCR	EM(1)NETVILADELCR	EMN(142.73)ETVILADELCR	EM(142.73)NETVILADELCR	0	1	1	0	Q8N6G6	Q8N6G6	Q8N6G6	ADAMTSL1	ADAMTS-like protein 1	MULTI-MSMS	QEHF3_334_LR	4	Urine_deglyco	970.474	2	855.39	1708.76	62419.5	1.1242	0.00096164	133950	114.58	133950	114.58	969.972	42.005	0.33346	42.005	41.834	42.168	0					35	9	5	0.978787	0.00170676	0.0105793	6.21e-14
EQINITLDHR	10	Deamidation (NQ)	_EQIN(de)ITLDHR_	EQIN(1)ITLDHR		EQ(-40.82)IN(40.82)ITLDHR		0	1	0	0	Q02809	Q02809	Q02809	PLOD1	Procollagen-lysine,2-oxoglutarate 5-dioxygenase 1	MULTI-MSMS	QEHF3_334_LR	4	Urine_deglyco	490.271	3	413.882	1238.63	89758.2	2.1956	0.0009087	184560	76.388	184570	76.388	490.27	32.823	0.39697	32.823	32.557	32.954	0					36	12	4	0.843785	0.00139413	0.00959127	1.59e-05
ESFLQTNYTEIR	12	Deamidation (NQ)	_ESFLQTN(de)YTEIR_	ESFLQ(0.008)TN(0.992)YTEIR		ESFLQ(-20.7)TN(20.7)YTEIR		0	1	0	0	P23471	P23471	P23471	PTPRZ1	Receptor-type tyrosine-protein phosphatase zeta	MULTI-MSMS	QEHF3_334_LR	4	Urine_deglyco	865.945	2	751.362	1500.71	65787.8	1.3661	0.0010264	152500	114.58	152500	114.58	865.944	41.25	0.42117	41.25	41.009	41.43	0					44	11	5	0.857033	0.00553855	0.028978	1.79e-11
ETHLETNFTLK	11	Deamidation (NQ)	_ETHLETN(de)FTLK_	ETHLETN(1)FTLK		ETHLETN(111.63)FTLK		0	1	0	0	P40189	P40189	P40189	IL6ST	Interleukin-6 receptor subunit beta	MULTI-MSMS	QEHF3_334_LR	4	Urine_deglyco	598.003	3	445.226	1332.66	79327.4	1.9851	0.00088382	343140	152.78	343140	152.78	598.002	37.541	0.83567	37.541	37.252	38.088	3.81e-06					81	25	4	0.641731	0.00349575	0.0129299	2.05e-05
ETHLETNFTLK	11	Deamidation (NQ)	_ETHLETN(de)FTLK_	ETHLETN(1)FTLK		ETHLETN(117.93)FTLK		0	1	0	0	P40189	P40189	P40189	IL6ST	Interleukin-6 receptor subunit beta	MULTI-MSMS	QEHF3_334_LR	4	Urine_deglyco	896.5	2	667.335	1332.66	64319.4	2.2102	0.0014749	343400	229.16	343400	229.16	896.999	37.516	0.52142	37.516	37.344	37.866	0					27	14	3	0.593916	0.000273556	0.00129121	0.0001136
ETHLETNFTLK	11	Deamidation (NQ)	_ETHLETN(de)FTLK_	ETHLETN(1)FTLK		ETHLETN(70.94)FTLK		0	1	0	0	P40189	P40189	P40189	IL6ST	Interleukin-6 receptor subunit beta	MULTI-MSMS	QEHF3_334_LR	4	Urine_deglyco	448.753	4	334.171	1332.66	89965.6	2.5154	0.00084056	342880	114.58	342880	114.58	448.752	37.503	0.34661	37.503	37.378	37.725	0					20	9	3	0.887022	0.000409728	0.00156492	0.0033983
EYLEQISTLINTTDR	15	Deamidation (NQ)	_EYLEQISTLIN(de)TTDR_	EYLEQISTLIN(1)TTDR		EYLEQ(-64.9)ISTLIN(64.9)TTDR		0	1	0	0	P42892	P42892	P42892	ECE1	Endothelin-converting enzyme 1	MULTI-MSMS	QEHF3_334_LR	4	Urine_deglyco	676.359	3	599.635	1795.88	73856.2	2.3078	0.0013838	127390	76.388	127390	76.389	676.358	53.448	1.0491	53.448	53.047	54.096	0					99	21	6	0.892252	0.00335448	0.0436921	0.00031359
FALLMTNCYATPSSNATDPLK	21	Oxidation (M),2 Deamidation (NQ)	_FALLMTN(de)CYATPSSN(de)ATDPLK_	FALLMTN(1)CYATPSSN(1)ATDPLK	FALLM(1)TNCYATPSSNATDPLK	FALLMTN(102.07)CYATPSSN(102.07)ATDPLK	FALLM(102.07)TNCYATPSSNATDPLK	0	2	1	0	P07911	P07911	P07911	UMOD	Uromodulin;Uromodulin, secreted form	MULTI-MSMS	QEHF3_334_LR	4	Urine_deglyco	931.472	3	778.361	2332.06	61002.2	0.37694	0.0002934	196280	152.78	196280	152.78	931.472	48.265	0.5581	48.265	47.902	48.461	3.81e-06					45	13	5	0.814121	0.00190893	0.0144638	1.22e-12
FALLMTNCYATPSSNATDPLK	21	Oxidation (M),2 Deamidation (NQ)	_FALLMTN(de)CYATPSSN(de)ATDPLK_	FALLMTN(1)CYATPSSN(1)ATDPLK	FALLM(1)TNCYATPSSNATDPLK	FALLMTN(87.35)CYATPSSN(87.35)ATDPLK	FALLM(87.35)TNCYATPSSNATDPLK	0	2	1	0	P07911	P07911	P07911	UMOD	Uromodulin;Uromodulin, secreted form	MULTI-MSMS	QEHF3_334_LR	4	Urine_deglyco	698.855	4	584.022	2332.06	72144.8	0.54732	0.00031964	196190	114.58	196200	114.58	698.856	48.753	0.7981	48.753	48.096	48.894	-3.81e-06					59	19	6	0.834246	0.00125169	0.00392812	1.57e-07
FALLMTNCYATPSSNATDPLK	21	Oxidation (M),2 Deamidation (NQ)	_FALLMTN(de)CYATPSSN(de)ATDPLK_	FALLMTN(1)CYATPSSN(1)ATDPLK	FALLM(1)TNCYATPSSNATDPLK	FALLMTN(112.55)CYATPSSN(112.55)ATDPLK	FALLM(112.55)TNCYATPSSNATDPLK	0	2	1	0	P07911	P07911	P07911	UMOD	Uromodulin;Uromodulin, secreted form	MULTI-MSMS	QEHF3_334_LR	4	Urine_deglyco	931.47	3	778.361	2332.06	63820.2	0.51661	0.00040211	196280	152.78	196280	152.78	931.47	48.765	0.47458	48.765	48.461	48.935	0					42	11	6	0.947835	0.00168138	0.00742887	1.63e-11
FIQEVNTTTR	10	Deamidation (NQ)	_FIQEVN(de)TTTR_	FIQEVN(1)TTTR		FIQ(-55.95)EVN(55.95)TTTR		0	1	0	0	Q8NAU1	Q8NAU1	Q8NAU1	FNDC5	Fibronectin type III domain-containing protein 5;Irisin	MULTI-MSMS	QEHF3_334_LR	4	Urine_deglyco	480.264	3	403.875	1208.6	88761.5	2.117	0.00085502	189140	76.388	189140	76.389	480.263	35.973	0.4833	35.973	35.706	36.19	0					42	15	4	0.568924	0.000271049	0.00160719	0.00065892
FNDLDLCVSENETLK	15	Deamidation (NQ)	_FNDLDLCVSEN(de)ETLK_	FNDLDLCVSEN(1)ETLK		FN(-62.81)DLDLCVSEN(62.81)ETLK		0	1	0	0	Q9NWD8	Q9NWD8	Q9NWD8	TMEM248	Transmembrane protein 248	MULTI-MSMS	QEHF3_334_LR	4	Urine_deglyco	753.055	3	599.945	1796.81	68934.9	1.3895	0.00083363	254650	152.78	254650	152.78	753.055	46.32	0.59065	46.32	46.143	46.733	0					31	14	3	0.845617	0.00175151	0.00668786	0.00042947
FNPGAESVVLSNSTLK	16	Deamidation (NQ)	_FNPGAESVVLSN(de)STLK_	FNPGAESVVLSN(1)STLK		FN(-132.01)PGAESVVLSN(132.01)STLK		0	1	0	0	Q13201	Q13201	Q13201	MMRN1	Multimerin-1;Platelet glycoprotein Ia*;155 kDa platelet multimerin	MULTI-MSMS	QEHF3_334_LR	4	Urine_deglyco	708.4	3	555.289	1662.85	72457.2	0.90242	0.0005011	275130	152.78	275130	152.78	708.065	44.098	1.0452	44.098	43.65	44.695	0					108	27	7	0.969416	0.0114496	0.0711555	1.3e-21
FNPGAESVVLSNSTLK	16	Deamidation (NQ)	_FNPGAESVVLSN(de)STLK_	FNPGAESVVLSN(1)STLK		FN(-194.19)PGAESVVLSN(194.19)STLK		0	1	0	0	Q13201	Q13201	Q13201	MMRN1	Multimerin-1;Platelet glycoprotein Ia*;155 kDa platelet multimerin	MULTI-MSMS	QEHF3_334_LR	4	Urine_deglyco	1062.1	2	832.431	1662.85	59671.9	0.70709	0.0005886	275290	229.16	275300	229.16	1061.59	44.119	0.44386	44.119	43.895	44.339	0					41	11	5	0.98118	0.00161381	0.00938357	8.24e-160
FNPGAESVVLSNSTLK	16	Deamidation (NQ)	_FNPGAESVVLSN(de)STLK_	FNPGAESVVLSN(1)STLK		FN(-82.17)PGAESVVLSN(82.17)STLK		0	1	0	0	Q13201	Q13201	Q13201	MMRN1	Multimerin-1;Platelet glycoprotein Ia*;155 kDa platelet multimerin	MULTI-MSMS	QEHF3_334_LR	4	Urine_deglyco	531.552	4	416.719	1662.85	83583.9	1.237	0.00051549	274960	114.58	274960	114.58	531.551	44.153	0.44012	44.153	43.859	44.299	0					31	11	4	0.82469	0.000620314	0.00760313	0.00014298
FVGTPEVNQTTLYQR	15	Deamidation (NQ)	_FVGTPEVN(de)QTTLYQR_	FVGTPEVN(1)QTTLYQR		FVGTPEVN(47.72)Q(-47.72)TTLYQ(-159.28)R		0	1	0	0	P01033	P01033	P01033	TIMP1	Metalloproteinase inhibitor 1	MULTI-MSMS	QEHF3_334_LR	4	Urine_deglyco	992.022	2	877.441	1752.87	64217.4	0.95535	0.00083826	130590	114.58	130590	114.58	992.525	39.274	0.34464	39.274	39.092	39.436	0					30	9	4	0.96907	0.000554202	0.00347794	5.49e-182
FVGTPEVNQTTLYQR	15	2 Deamidation (NQ)	_FVGTPEVN(de)QTTLYQR_	FVGTPEVN(1)QTTLYQ(1)R		FVGTPEVN(43.73)Q(-43.73)TTLYQ(81.79)R		0	2	0	0	P01033	P01033	P01033	TIMP1	Metalloproteinase inhibitor 1	MULTI-MSMS	QEHF3_334_LR	4	Urine_deglyco	993.018	2	877.933	1753.85	62169.2	0.78403	0.00068832	130510	114.58	130510	114.58	993.017	39.954	0.41725	39.954	39.748	40.165	0					29	11	3	0.807291	0.00083607	0.003967	1.52e-99
FYNHTICAQ	9	Deamidation (NQ)	_FYN(de)HTICAQ_	FYN(1)HTICAQ		FYN(84.29)HTICAQ(-84.29)		0	1	0	0	O00337	O00337	O00337	SLC28A1	Sodium/nucleoside cotransporter 1	MULTI-MSMS	QEHF3_334_LR	4	Urine_deglyco	692.333	2	577.75	1153.49	73615.3	1.7903	0.0010343	198320	114.58	198330	114.58	692.332	33.547	0.60863	33.547	33.253	33.861	0					62	23	3	0.998105	0.0636891	0.457114	0.0046893
GDVFHNLTNLR	11	Deamidation (NQ)	_GDVFHN(de)LTNLR_	GDVFHN(1)LTNLR		GDVFHN(34.8)LTN(-34.8)LR		0	1	0	0	Q8IW52	Q8IW52	Q8IW52	SLITRK4	SLIT and NTRK-like protein 4	MULTI-MSMS	QEHF3_334_LR	4	Urine_deglyco	505.943	3	429.554	1285.64	86341.2	1.5137	0.0006502	177830	76.388	177830	76.389	505.942	41.752	0.39279	41.752	41.542	41.935	0					26	10	4	0.637709	0.000720332	0.00974661	3.5e-06
GENFTETDVK	10	Deamidation (NQ)	_GEN(de)FTETDVK_	GEN(1)FTETDVK		GEN(127.56)FTETDVK		0	1	0	0	P04156	P04156	P04156	PRNP	Major prion protein	MULTI-MSMS	QEHF3_334_LR	4	Urine_deglyco	799.921	2	570.756	1139.5	67814.5	2.6619	0.0015193	401510	229.16	401510	229.16	799.92	32.267	0.91737	32.267	31.747	32.664	0					117	27	6	0.97834	0.00886785	0.201104	9.94e-07
GENFTETDVK	10	Deamidation (NQ)	_GEN(de)FTETDVK_	GEN(1)FTETDVK		GEN(78.34)FTETDVK		0	1	0	0	P04156	P04156	P04156	PRNP	Major prion protein	MULTI-MSMS	QEHF3_334_LR	4	Urine_deglyco	533.617	3	380.84	1139.5	83345.4	2.5845	0.00098427	401150	152.78	401160	152.78	533.615	32.265	0.73346	32.265	31.998	32.732	0					92	21	6	0.749361	0.00523342	0.136018	0.0027877
GFNATYHVR	9	Deamidation (NQ)	_GFN(de)ATYHVR_	GFN(1)ATYHVR		GFN(108.43)ATYHVR		0	1	0	0	Q7Z4F1	Q7Z4F1	Q7Z4F1	LRP10	Low-density lipoprotein receptor-related protein 10	MULTI-MSMS	QEHF3_334_LR	4	Urine_deglyco	432.23	3	355.842	1064.5	93898.1	2.2923	0.00081569	214670	76.387	214670	76.388	432.229	28.724	0.29597	28.724	28.578	28.874	0					29	13	3	0.863013	0.000241197	0.00148507	0.0021288
GHTLTLNFTR	10	Deamidation (NQ)	_GHTLTLN(de)FTR_	GHTLTLN(1)FTR		GHTLTLN(105.52)FTR		0	1	0	0	P11279	P11279	P11279	LAMP1	Lysosome-associated membrane glycoprotein 1	MULTI-MSMS	QEHF3_334_LR	4	Urine_deglyco	463.928	3	387.54	1159.6	89954.5	2.3234	0.00090042	197110	76.387	197110	76.388	463.928	35.193	0.37974	35.193	35	35.379	0					34	11	4	0.489919	0.00115717	0.00684524	4.31e-05
GINIAIVNYVTGNVTATR	18	Deamidation (NQ)	_GINIAIVNYVTGN(de)VTATR_	GINIAIVNYVTGN(1)VTATR		GIN(-96.09)IAIVN(-57.78)YVTGN(57.78)VTATR		0	1	0	0	P58499	P58499	P58499	FAM3B	Protein FAM3B	MULTI-MSMS	QEHF3_334_LR	4	Urine_deglyco	702.732	3	626.342	1876.01	74785.2	2.2644	0.0014183	121960	76.388	121960	76.389	702.73	52.548	0.40134	52.548	52.322	52.724	0					27	8	4	0.865326	0.000579735	0.00380149	1.82e-09
GLCVLSVGANLTTFDGAR	18	Deamidation (NQ)	_GLCVLSVGAN(de)LTTFDGAR_	GLCVLSVGAN(1)LTTFDGAR		GLCVLSVGAN(90.39)LTTFDGAR		0	1	0	0	Q9Y6R7	Q9Y6R7	Q9Y6R7	FCGBP	IgGFc-binding protein	MULTI-MSMS	QEHF3_334_LR	4	Urine_deglyco	694.704	3	617.98	1850.92	73382	2.1033	0.0012998	123610	76.387	123610	76.388	694.703	51.347	0.31638	51.347	51.238	51.555	0					15	6	4	0.740238	0.000278783	0.00252204	3.25e-05
GLNLTEDTYKPR	12	Deamidation (NQ)	_GLN(de)LTEDTYKPR_	GLN(1)LTEDTYKPR		GLN(171.73)LTEDTYKPR		0	1	0	1	Q08380	Q08380	Q08380	LGALS3BP	Galectin-3-binding protein	MULTI-MSMS	QEHF3_334_LR	4	Urine_deglyco	933.523	2	704.359	1406.7	64885	1.895	0.0013348	325350	229.16	325350	229.16	933.522	35.148	0.38053	35.148	34.969	35.349	0					37	11	5	0.908064	0.00645743	0.0342473	3.37e-13
GLNLTEDTYKPR	12	Deamidation (NQ)	_GLN(de)LTEDTYKPR_	GLN(1)LTEDTYKPR		GLN(104.24)LTEDTYKPR		0	1	0	1	Q08380	Q08380	Q08380	LGALS3BP	Galectin-3-binding protein	MULTI-MSMS	QEHF3_334_LR	4	Urine_deglyco	622.686	3	469.909	1406.7	77776.3	2.4391	0.0011462	325120	152.78	325120	152.78	623.021	35.132	0.69671	35.132	34.908	35.605	3.81e-06					35	19	2	0.982657	0.0958206	1	1.07e-06
GNGTNVIK	8	Deamidation (NQ)	_GN(de)GTNVIK_	GN(1)GTNVIK		GN(35.07)GTN(-35.07)VIK		0	1	0	0	Q6NUK1	Q6NUK1	Q6NUK1	SLC25A24	Calcium-binding mitochondrial carrier protein SCaMC-1	MULTI-MSMS	QEHF3_334_LR	4	Urine_deglyco	631.38	2	402.217	802.418	77505.4	3.1683	0.0012743	569750	229.16	569750	229.16	631.378	27.73	0.37188	27.73	27.535	27.907	0					48	16	4	0.770529	0.0021647	0.0147704	0.028429
GNMSGNFTYIIDK	13	Deamidation (NQ)	_GNMSGN(de)FTYIIDK_	GN(0.002)MSGN(0.998)FTYIIDK		GN(-26.47)MSGN(26.47)FTYIIDK		0	1	0	0	P48551	P48551	P48551	IFNAR2	Interferon alpha/beta receptor 2	MULTI-MSMS	QEHF3_334_LR	4	Urine_deglyco	640.338	3	487.562	1459.67	79424.4	1.5453	0.00075342	313350	152.78	313350	152.78	640.338	45.456	0.92273	45.456	45.092	46.015	0					74	25	6	0.501978	0.000896284	0.00234258	0.00019758
GNMSGNFTYIIDK	13	Deamidation (NQ)	_GNMSGN(de)FTYIIDK_	GNMSGN(1)FTYIIDK		GN(-53.04)MSGN(53.04)FTYIIDK		0	1	0	0	P48551	P48551	P48551	IFNAR2	Interferon alpha/beta receptor 2	MULTI-MSMS	QEHF3_334_LR	4	Urine_deglyco	960.004	2	730.84	1459.67	64252.8	0.98997	0.00072351	313560	229.16	313560	229.16	960.504	45.427	0.63743	45.427	45.294	45.932	0					42	16	3	0.909991	0.000306298	0.000910157	0.0007361
GPNMLISTEVNATQFLALVQEK	22	Oxidation (M),Deamidation (NQ)	_GPNMLISTEVN(de)ATQFLALVQEK_	GPN(0.006)MLISTEVN(0.811)ATQ(0.183)FLALVQEK	GPNM(1)LISTEVNATQFLALVQEK	GPN(-21.47)MLISTEVN(6.46)ATQ(-6.46)FLALVQ(-41.93)EK	GPNM(51.31)LISTEVNATQFLALVQEK	0	1	1	0	Q8WW52	Q8WW52	Q8WW52	FAM151A	Protein FAM151A	MULTI-MSMS	QEHF3_334_LR	4	Urine_deglyco	960.532	3	807.417	2419.23	62357.7	2.5134	0.0020294	189220	152.78	189220	152.78	960.531	58.966	0.17277	58.966	58.863	59.036	0					40	11	4	0.849333	0.00113975	0.00626071	0.00024518
GREFGNLTR	9	Deamidation (NQ)	_GREFGN(de)LTR_	GREFGN(1)LTR		GREFGN(79.2)LTR		0	1	0	1	O14949	O14949	O14949	UQCRQ	Cytochrome b-c1 complex subunit 8	MULTI-MSMS	QEHF3_334_LR	4	Urine_deglyco	427.237	3	350.849	1049.53	94444	2.2334	0.00078359	217720	76.387	217720	76.388	427.236	28.067	0.35985	28.067	27.855	28.215	0					43	14	4	0.702088	0.00129381	0.0139647	0.0061566
GSVALVIHNITAQENGTYR	19	2 Deamidation (NQ)	_GSVALVIHN(de)ITAQEN(de)GTYR_	GSVALVIHN(1)ITAQ(0.001)EN(0.999)GTYR		GSVALVIHN(116.71)ITAQ(-30.47)EN(30.47)GTYR		0	2	0	0	Q7KYR7	Q7KYR7	Q7KYR7	BTN2A1	Butyrophilin subfamily 2 member A1	MULTI-MSMS	QEHF3_334_LR	4	Urine_deglyco	759.072	3	682.348	2044.02	68710.9	0.83067	0.00056681	111950	76.388	111950	76.389	759.07	47.526	1.214	47.526	47.247	48.461	0					123	30	7	0.978773	0.00933388	0.0517092	1.66e-106
GTDNITVR	8	Deamidation (NQ)	_GTDN(de)ITVR_	GTDN(1)ITVR		GTDN(95.5)ITVR		0	1	0	0	Q13449	Q13449	Q13449	LSAMP	Limbic system-associated membrane protein	MULTI-MSMS	QEHF3_334_LR	4	Urine_deglyco	553.307	2	438.725	875.435	82859.4	1.7219	0.00075545	261170	114.58	261170	114.58	553.306	25.702	0.61892	25.702	25.463	26.082	0					73	25	5	0.918754	0.0329652	0.28327	0.0090397
GTFTDCALANMTEQIR	16	Deamidation (NQ)	_GTFTDCALAN(de)MTEQIR_	GTFTDCALAN(1)MTEQIR		GTFTDCALAN(34.22)MTEQ(-34.22)IR		0	1	0	0	P12110	P12110	P12110	COL6A2	Collagen alpha-2(VI) chain	MULTI-MSMS	QEHF3_334_LR	4	Urine_deglyco	687	3	610.278	1827.81	74651.4	1.2939	0.00078966	125170	76.387	125170	76.388	687	46.638	0.54264	46.638	46.303	46.846	0					30	13	4	0.756858	0.00149844	0.00594532	7.33e-06
GVFITNETGQPLIGK	15	Deamidation (NQ)	_GVFITN(de)ETGQPLIGK_	GVFITN(1)ETGQPLIGK		GVFITN(47.17)ETGQ(-47.17)PLIGK		0	1	0	0	P10253	P10253	P10253	GAA	Lysosomal alpha-glucosidase;76 kDa lysosomal alpha-glucosidase;70 kDa lysosomal alpha-glucosidase	MULTI-MSMS	QEHF3_334_LR	4	Urine_deglyco	1017.09	2	787.925	1573.84	61933.9	0.58945	0.00046445	290840	229.16	290840	229.16	1017.09	44.306	0.50531	44.306	44.077	44.582	0					47	12	5	0.458688	0.00063691	0.0106934	7.55e-06
GVFITNETGQPLIGK	15	Deamidation (NQ)	_GVFITN(de)ETGQPLIGK_	GVFITN(1)ETGQPLIGK		GVFITN(49.75)ETGQ(-49.75)PLIGK		0	1	0	0	P10253	P10253	P10253	GAA	Lysosomal alpha-glucosidase;76 kDa lysosomal alpha-glucosidase;70 kDa lysosomal alpha-glucosidase	MULTI-MSMS	QEHF3_334_LR	4	Urine_deglyco	678.729	3	525.619	1573.84	73815.8	0.73298	0.00038527	290660	152.77	290660	152.78	678.394	44.315	0.80446	44.315	43.969	44.774	-3.81e-06					82	20	6	0.954386	0.0298209	0.375237	5.64e-05
GVFITNETGQPLIGK	15	Deamidation (NQ)	_GVFITN(de)ETGQPLIGK_	GVFITN(1)ETGQPLIGK		GVFITN(61.26)ETGQ(-61.26)PLIGK		0	1	0	0	P10253	P10253	P10253	GAA	Lysosomal alpha-glucosidase;76 kDa lysosomal alpha-glucosidase;70 kDa lysosomal alpha-glucosidase	MULTI-MSMS	QEHF3_334_LR	4	Urine_deglyco	509.299	4	394.466	1573.84	84107.8	1.0893	0.0004297	290470	114.58	290470	114.58	509.047	44.291	0.50531	44.291	44.077	44.582	0					38	12	4	0.895681	0.00223576	0.0328652	8.82e-10
GWAPPDKSIINATDP	15	Deamidation (NQ)	_GWAPPDKSIIN(de)ATDP_	GWAPPDKSIIN(1)ATDP		GWAPPDKSIIN(116.19)ATDP		0	1	0	1	P35625	P35625	P35625	TIMP3	Metalloproteinase inhibitor 3	MULTI-MSMS	QEHF3_334_LR	4	Urine_deglyco	681.373	3	528.263	1581.77	73629.6	1.2587	0.00066493	289200	152.78	289200	152.78	681.373	43.159	0.63418	43.159	42.869	43.504	0					59	16	6	0.914847	0.00201906	0.00565375	0.00011704
GWAPPDKSIINATDP	15	Deamidation (NQ)	_GWAPPDKSIIN(de)ATDP_	GWAPPDKSIIN(1)ATDP		GWAPPDKSIIN(133.47)ATDP		0	1	0	1	P35625	P35625	P35625	TIMP3	Metalloproteinase inhibitor 3	MULTI-MSMS	QEHF3_334_LR	4	Urine_deglyco	1021.06	2	791.891	1581.77	60856.7	1.1512	0.00091159	289390	229.16	289390	229.16	1021.56	43.157	0.40576	43.157	42.951	43.357	0					29	10	4	0.861375	0.000676325	0.00218362	2.39e-08
GWNWTSGFNK	10	Deamidation (NQ)	_GWN(de)WTSGFNK_	GWN(1)WTSGFNK		GWN(66.13)WTSGFN(-66.13)K		0	1	0	0	P15328	P15328	P15328	FOLR1	Folate receptor alpha	MULTI-MSMS	QEHF3_334_LR	4	Urine_deglyco	828.434	2	599.27	1196.53	67475	2.1508	0.0012889	382400	229.16	382410	229.16	828.433	46.19	0.75977	46.19	45.892	46.651	0					60	18	4	0.684064	0.000652068	0.00308404	0.00016708
GWNWTSGFNK	10	Deamidation (NQ)	_GWN(de)WTSGFNK_	GWN(1)WTSGFNK		GWN(98.91)WTSGFN(-98.91)K		0	1	0	0	P15328	P15328	P15328	FOLR1	Folate receptor alpha	MULTI-MSMS	QEHF3_334_LR	4	Urine_deglyco	552.625	3	399.849	1196.53	81814.9	2.0084	0.00080305	382080	152.78	382080	152.78	552.624	46.212	0.75977	46.212	45.892	46.651	0					58	18	5	0.944167	0.0012236	0.00571049	3.95e-05
HMPWNITR	8	Oxidation (M),Deamidation (NQ)	_HMPWN(de)ITR_	HMPWN(1)ITR	HM(1)PWNITR	HMPWN(59.35)ITR	HM(59.35)PWNITR	0	1	1	0	Q6FHJ7	Q6FHJ7	Q6FHJ7	SFRP4	Secreted frizzled-related protein 4	MULTI-MSMS	QEHF3_334_LR	4	Urine_deglyco	434.227	3	357.84	1070.5	91370.6	2.2531	0.00080625	213470	76.387	213470	76.388	434.226	30.482	1.0114	30.482	29.971	30.983	0					88	42	3	0.822973	0.000558338	0.00411087	0.021225
HMPWNITR	8	Oxidation (M),Deamidation (NQ)	_HMPWN(de)ITR_	HMPWN(1)ITR	HM(1)PWNITR	HMPWN(98.9)ITR	HM(98.9)PWNITR	0	1	1	0	Q6FHJ7	Q6FHJ7	Q6FHJ7	SFRP4	Secreted frizzled-related protein 4	MSMS	QEHF3_334_LR	4	Urine_deglyco	434.228	3	357.84	1070.5	NaN	NaN	NaN	NaN	NaN	NaN	NaN	NaN	30.741	1	30.741	30.241	31.241	1.91e-06								NaN	NaN	NaN	2.21e-05
HNFTIMTK	8	Oxidation (M),Deamidation (NQ)	_HN(de)FTIMTK_	HN(1)FTIMTK	HNFTIM(1)TK	HN(59.15)FTIMTK	HNFTIM(59.15)TK	0	1	1	0	Q9Y376	Q9Y376	Q9Y376	CAB39	Calcium-binding protein 39	MULTI-MSMS	QEHF3_334_LR	4	Urine_deglyco	489.942	3	336.832	1007.47	84177.7	2.8533	0.00096109	453560	152.77	453570	152.78	489.607	30.251	0.62467	30.251	29.825	30.45	0					71	20	4	0.897864	0.00125822	0.00902884	0.021279
ILGTEEPSNVTVK	13	Deamidation (NQ)	_ILGTEEPSN(de)VTVK_	ILGTEEPSN(1)VTVK		ILGTEEPSN(59.8)VTVK		0	1	0	0	O43451	O43451	O43451	MGAM	Maltase-glucoamylase, intestinal;Maltase;Glucoamylase	MULTI-MSMS	QEHF3_334_LR	4	Urine_deglyco	616.024	3	463.249	1386.72	81772.6	1.8269	0.00084633	329790	152.78	329790	152.78	616.024	38.858	0.50981	38.858	38.55	39.06	0					35	14	3	0.354521	0.000360073	0.001098	0.0036569
INYTVPQSGTFK	12	Deamidation (NQ)	_IN(de)YTVPQSGTFK_	IN(1)YTVPQSGTFK		IN(79.76)YTVPQ(-79.76)SGTFK		0	1	0	0	Q6YHK3	Q6YHK3	Q6YHK3	CD109	CD109 antigen	MULTI-MSMS	QEHF3_334_LR	4	Urine_deglyco	907.511	2	678.346	1354.68	66215.7	1.3997	0.00094948	337830	229.16	337830	229.16	907.509	39.154	0.33777	39.154	38.999	39.337	0					25	9	4	0.980259	0.000380991	0.00206608	2.4e-05
INYTVPQSGTFK	12	Deamidation (NQ)	_IN(de)YTVPQSGTFK_	IN(1)YTVPQSGTFK		IN(80.2)YTVPQ(-80.2)SGTFK		0	1	0	0	Q6YHK3	Q6YHK3	Q6YHK3	CD109	CD109 antigen	MULTI-MSMS	QEHF3_334_LR	4	Urine_deglyco	605.677	3	452.566	1354.68	78496.3	1.4752	0.00066763	337580	152.78	337580	152.78	605.342	39.127	0.54372	39.127	38.829	39.373	0					36	15	4	0.842342	0.0013257	0.00565903	2.02e-07
IQLENVTLLNPDPAEGPK	18	Deamidation (NQ)	_IQLEN(de)VTLLNPDPAEGPK_	IQ(0.005)LEN(0.995)VTLLNPDPAEGPK		IQ(-23.23)LEN(23.23)VTLLN(-55.1)PDPAEGPK		0	1	0	0	Q8WZ75	Q8WZ75	Q8WZ75	ROBO4	Roundabout homolog 4	MULTI-MSMS	QEHF3_334_LR	4	Urine_deglyco	602.844	4	488.011	1948.02	78661.9	0.40854	0.00019937	234790	114.58	234790	114.58	602.843	48.415	0.24131	48.415	48.258	48.5	0					13	5	3	0.738717	0.000842855	0.00542058	6.15e-08
IQLENVTLLNPDPAEGPK	18	Deamidation (NQ)	_IQLEN(de)VTLLNPDPAEGPK_	IQ(0.004)LEN(0.996)VTLLNPDPAEGPK		IQ(-23.91)LEN(23.91)VTLLN(-70.37)PDPAEGPK		0	1	0	0	Q8WZ75	Q8WZ75	Q8WZ75	ROBO4	Roundabout homolog 4	MULTI-MSMS	QEHF3_334_LR	4	Urine_deglyco	803.121	3	650.346	1948.02	68638.3	0.92424	0.00060107	234910	152.77	234910	152.78	803.12	48.408	0.24131	48.408	48.258	48.5	3.81e-06					15	5	4	0.916203	0.000697125	0.0022541	3.49e-24
IQNGTSGIR	9	Deamidation (NQ)	_IQN(de)GTSGIR_	IQ(0.075)N(0.925)GTSGIR		IQ(-10.92)N(10.92)GTSGIR		0	1	0	0	P55795	P55795	P55795	HNRNPH2	Heterogeneous nuclear ribonucleoprotein H2	MULTI-MSMS	QEHF3_334_LR	4	Urine_deglyco	588.333	2	473.751	945.488	79859	1.8315	0.00086765	241860	114.58	241860	114.58	588.332	26.427	0.61081	26.427	26.178	26.789	0					127	28	7	0.620142	0.0043209	0.0733858	0.015763
ISMCQNLGYNVTK	13	2 Deamidation (NQ)	_ISMCQNLGYN(de)VTK_	ISMCQ(0.806)N(0.194)LGYN(1)VTK		ISMCQ(6.2)N(-6.2)LGYN(42.59)VTK		0	2	0	0	Q9ULV1	Q9ULV1	Q9ULV1	FZD4	Frizzled-4	MULTI-MSMS	QEHF3_334_LR	4	Urine_deglyco	663.683	3	510.571	1528.69	72092.1	1.6166	0.00082538	299230	152.78	299230	152.78	663.346	41.925	1.2076	41.925	41.464	42.671	0					104	33	5	0.651234	0.00300468	0.0166991	0.0096739
KNITDLVEGAK	11	Deamidation (NQ)	_KN(de)ITDLVEGAK_	KN(1)ITDLVEGAK		KN(107.65)ITDLVEGAK		0	1	0	1	Q8IWA5	Q8IWA5	Q8IWA5	SLC44A2	Choline transporter-like protein 2	MULTI-MSMS	QEHF3_334_LR	4	Urine_deglyco	938.573	2	594.827	1187.64	64347.9	1.1749	0.00069885	577890	343.74	577890	343.75	938.572	40.019	0.31589	40.019	39.886	40.202	0					17	8	3	0.87508	0.000675338	0.00462171	1.19e-05
KNITDLVEGAK	11	Deamidation (NQ)	_KN(de)ITDLVEGAK_	KN(1)ITDLVEGAK		KN(93.35)ITDLVEGAK		0	1	0	1	Q8IWA5	Q8IWA5	Q8IWA5	SLC44A2	Choline transporter-like protein 2	MULTI-MSMS	QEHF3_334_LR	4	Urine_deglyco	470.041	4	297.917	1187.64	88223.7	1.9607	0.00058413	576910	171.87	576910	171.87	469.789	40.042	0.31589	40.042	39.886	40.202	0					19	8	3	0.843086	0.000163918	0.00140005	7.5e-06
KNITYEELR	9	Deamidation (NQ)	_KN(de)ITYEELR_	KN(1)ITYEELR		KN(77.06)ITYEELR		0	1	0	1	Q9NX40	Q9NX40	Q9NX40	OCIAD1	OCIA domain-containing protein 1	MULTI-MSMS	QEHF3_334_LR	4	Urine_deglyco	812.971	2	583.806	1165.6	69053.8	2.7453	0.0016027	392530	229.16	392530	229.16	812.969	32.149	0.37155	32.149	31.938	32.31	0					27	11	4	0.954141	0.000977776	0.0192786	0.0093147
KNITYEELR	9	Deamidation (NQ)	_KN(de)ITYEELR_	KN(1)ITYEELR		KN(105.46)ITYEELR		0	1	0	1	Q9NX40	Q9NX40	Q9NX40	OCIAD1	OCIA domain-containing protein 1	MULTI-MSMS	QEHF3_334_LR	4	Urine_deglyco	542.316	3	389.54	1165.6	82056.1	2.551	0.00099371	392190	152.78	392200	152.78	542.315	32.114	0.53112	32.114	31.878	32.409	0					59	16	5	0.970672	0.00981545	0.180756	0.011391
KWNVTSLETLK	11	Deamidation (NQ)	_KWN(de)VTSLETLK_	KWN(1)VTSLETLK		KWN(109)VTSLETLK		0	1	0	1	Q13421	Q13421	Q13421	MSLN	Mesothelin;Megakaryocyte-potentiating factor;Mesothelin, cleaved form	MULTI-MSMS	QEHF3_334_LR	4	Urine_deglyco	669.741	3	440.578	1318.71	80841.3	1.1958	0.00052684	520140	229.16	520140	229.16	669.741	43.757	0.54546	43.757	43.424	43.969	0					29	14	3	0.659832	0.000411364	0.00234007	5.43e-05
LADTANYTCVAK	12	Deamidation (NQ)	_LADTAN(de)YTCVAK_	LADTAN(1)YTCVAK		LADTAN(143.94)YTCVAK		0	1	0	0	Q6ZN44	Q6ZN44	Q6ZN44	UNC5A	Netrin receptor UNC5A	MULTI-MSMS	QEHF3_334_LR	4	Urine_deglyco	893.479	2	664.314	1326.61	65231.6	2.1182	0.0014071	344960	229.16	344960	229.16	893.477	36.003	0.35903	36.003	35.798	36.157	0					41	11	5	0.964023	0.000628248	0.00935361	3.24e-11
LANLTQGEDQYYLR	14	2 Deamidation (NQ)	_LAN(de)LTQGEDQYYLR_	LAN(1)LTQ(1)GEDQYYLR		LAN(119.55)LTQ(84.75)GEDQ(-84.75)YYLR		0	2	0	0	P10909	P10909	P10909	CLU	Clusterin;Clusterin beta chain;Clusterin alpha chain	MULTI-MSMS	QEHF3_334_LR	4	Urine_deglyco	639.327	3	562.605	1684.79	76108.4	1.7507	0.00098493	135770	76.387	135780	76.388	639.327	42.798	0.19477	42.798	42.634	42.829	0					12	4	4	0.74722	0.0010054	0.0017448	4.07e-13
LANLTQGEDQYYLR	14	2 Deamidation (NQ)	_LAN(de)LTQGEDQYYLR_	LAN(1)LTQ(0.367)GEDQ(0.633)YYLR		LAN(45.35)LTQ(-2.36)GEDQ(2.36)YYLR		0	2	0	0	P10909	P10909	P10909	CLU	Clusterin;Clusterin beta chain;Clusterin alpha chain	MULTI-MSMS	QEHF3_334_LR	4	Urine_deglyco	639.328	3	562.605	1684.79	75505.7	1.2009	0.00067565	135770	76.388	135780	76.388	639.327	43.631	0.72427	43.631	43.424	44.148	0					58	19	5	0.829805	0.00136527	0.00547553	0.0019363
LANLTQGEDQYYLR	14	Deamidation (NQ)	_LAN(de)LTQGEDQYYLR_	LAN(1)LTQGEDQYYLR		LAN(75.16)LTQ(-75.16)GEDQ(-158.69)YYLR		0	1	0	0	P10909	P10909	P10909	CLU	Clusterin;Clusterin beta chain;Clusterin alpha chain	MULTI-MSMS	QEHF3_334_LR	4	Urine_deglyco	957.495	2	842.912	1683.81	62929.6	1.1198	0.00094388	135930	114.58	135940	114.58	957.494	42.972	1.1544	42.972	42.349	43.504	0					120	30	8	0.997705	0.0192884	0.059662	8.7e-198
LANLTQGEDQYYLR	14	Deamidation (NQ)	_LAN(de)LTQGEDQYYLR_	LAN(1)LTQGEDQYYLR		LAN(44.32)LTQ(-44.32)GEDQ(-81.39)YYLR		0	1	0	0	P10909	P10909	P10909	CLU	Clusterin;Clusterin beta chain;Clusterin alpha chain	MULTI-MSMS	QEHF3_334_LR	4	Urine_deglyco	638.667	3	562.277	1683.81	75108.6	1.6092	0.00090479	135850	76.387	135850	76.388	638.665	42.971	0.82957	42.971	42.709	43.538	0					130	21	9	0.845578	0.00237982	0.0427412	1.14e-06
LDAPTNLQFVNETDSTVLVR	20	Deamidation (NQ)	_LDAPTNLQFVN(de)ETDSTVLVR_	LDAPTNLQFVN(1)ETDSTVLVR		LDAPTN(-109.55)LQ(-70.36)FVN(70.36)ETDSTVLVR		0	1	0	0	P02751	P02751	P02751	FN1	Fibronectin;Anastellin;Ugl-Y1;Ugl-Y2;Ugl-Y3	MULTI-MSMS	QEHF3_334_LR	4	Urine_deglyco	821.774	3	745.05	2232.13	67575.2	1.9401	0.0014455	102530	76.387	102530	76.388	821.771	46.925	0.73735	46.925	46.733	47.471	0					59	18	4	0.913694	0.00296306	0.00681989	2.33e-41
LDAPTNLQFVNETDSTVLVR	20	Deamidation (NQ)	_LDAPTNLQFVN(de)ETDSTVLVR_	LDAPTNLQFVN(1)ETDSTVLVR		LDAPTN(-111.24)LQ(-49.75)FVN(49.75)ETDSTVLVR		0	1	0	0	P02751	P02751	P02751	FN1	Fibronectin;Anastellin;Ugl-Y1;Ugl-Y2;Ugl-Y3	MULTI-MSMS	QEHF3_334_LR	4	Urine_deglyco	1232.65	2	1117.07	2232.13	57239.2	1.5893	0.0017754	102570	114.58	102570	114.58	1232.15	46.923	0.27064	46.923	46.81	47.081	0					19	6	4	0.949859	0.000542953	0.00124724	0
LFNVTPQDEQK	11	Deamidation (NQ)	_LFN(de)VTPQDEQK_	LFN(1)VTPQDEQK		LFN(47.47)VTPQ(-47.47)DEQ(-76.37)K		0	1	0	0	O75144	O75144	O75144	ICOSLG	ICOS ligand	MULTI-MSMS	QEHF3_334_LR	4	Urine_deglyco	889.492	2	660.328	1318.64	65127.4	1.289	0.00085113	347040	229.16	347050	229.16	889.49	40.66	1.0812	40.66	40.202	41.283	0					120	26	7	0.690424	0.00258936	0.0428738	1.05e-05
LFNVTPQDEQK	11	Deamidation (NQ)	_LFN(de)VTPQDEQK_	LFN(1)VTPQDEQK		LFN(71.77)VTPQ(-71.77)DEQ(-101.48)K		0	1	0	0	O75144	O75144	O75144	ICOSLG	ICOS ligand	MULTI-MSMS	QEHF3_334_LR	4	Urine_deglyco	593.329	3	440.554	1318.64	78866.3	0.97672	0.0004303	346780	152.77	346780	152.78	593.329	40.661	1.2967	40.661	40.021	41.317	0					146	30	8	0.799533	0.00713093	0.0931708	5.22e-06
LGACNDTLQQLMEVFK	16	Oxidation (M),Deamidation (NQ)	_LGACN(de)DTLQQLMEVFK_	LGACN(1)DTLQQLMEVFK	LGACNDTLQQLM(1)EVFK	LGACN(40.39)DTLQ(-40.39)Q(-71.94)LMEVFK	LGACNDTLQQLM(138.19)EVFK	0	1	1	0	P01008	P01008	P01008	SERPINC1	Antithrombin-III	MULTI-MSMS	QEHF3_334_LR	4	Urine_deglyco	781.746	3	628.634	1882.88	68773.2	2.7188	0.0017092	243030	152.78	243030	152.78	781.744	53.448	1.1862	53.448	52.813	54	3.81e-06					120	24	8	0.99099	0.0456077	0.514847	4.55e-11
LGACNDTLQQLMEVFK	16	Oxidation (M),Deamidation (NQ)	_LGACN(de)DTLQQLMEVFK_	LGACN(0.999)DTLQ(0.001)QLMEVFK	LGACNDTLQQLM(1)EVFK	LGACN(32.48)DTLQ(-32.48)Q(-38.4)LMEVFK	LGACNDTLQQLM(84.65)EVFK	0	1	1	0	P01008	P01008	P01008	SERPINC1	Antithrombin-III	MULTI-MSMS	QEHF3_334_LR	4	Urine_deglyco	1172.12	2	942.448	1882.88	57189.1	2.603	0.0024532	243160	229.16	243160	229.17	1172.11	53.387	0.70787	53.387	52.954	53.662	0					56	14	5	0.731428	0.00228312	0.0196384	0.00033918
LGACNDTLQQLMEVFK	16	Oxidation (M),Deamidation (NQ)	_LGACN(de)DTLQQLMEVFK_	LGACN(1)DTLQQLMEVFK	LGACNDTLQQLM(1)EVFK	LGACN(47.17)DTLQ(-47.17)Q(-61.54)LMEVFK	LGACNDTLQQLM(108.58)EVFK	0	1	1	0	P01008	P01008	P01008	SERPINC1	Antithrombin-III	MULTI-MSMS	QEHF3_334_LR	4	Urine_deglyco	586.561	4	471.727	1882.88	77294.2	2.6181	0.001235	242900	114.58	242900	114.58	586.56	53.45	0.80228	53.45	52.908	53.711	0					74	16	6	0.918594	0.00367624	0.0272676	7.2e-06
LGACNDTLQQLMEVFK	16	Oxidation (M),2 Deamidation (NQ)	_LGACN(de)DTLQQLMEVFK_	LGACN(1)DTLQ(0.816)Q(0.184)LMEVFK	LGACNDTLQQLM(1)EVFK	LGACN(40.89)DTLQ(6.46)Q(-6.46)LMEVFK	LGACNDTLQQLM(105.14)EVFK	0	2	1	0	P01008	P01008	P01008	SERPINC1	Antithrombin-III	MULTI-MSMS	QEHF3_334_LR	4	Urine_deglyco	782.074	3	628.962	1883.86	66831.1	2.7626	0.0017376	242900	152.78	242900	152.78	781.738	54.249	0.61547	54.249	53.808	54.423	-3.81e-06					49	12	5	0.951317	0.00245955	0.0266942	1.64e-07
LGACNDTLQQLMEVFK	16	Oxidation (M),2 Deamidation (NQ)	_LGACN(de)DTLQQLMEVFK_	LGACN(0.996)DTLQ(0.502)Q(0.502)LMEVFK	LGACNDTLQQLM(1)EVFK	LGACN(20.46)DTLQ(0)Q(0)LMEVFK	LGACNDTLQQLM(77.75)EVFK	0	2	1	0	P01008	P01008	P01008	SERPINC1	Antithrombin-III	MULTI-MSMS	QEHF3_334_LR	4	Urine_deglyco	782.073	3	628.962	1883.86	67868.3	2.8061	0.001765	242900	152.77	242900	152.78	782.071	55.113	0.6846	55.113	54.708	55.393	-3.81e-06					46	14	4	0.87692	0.00184515	0.0101515	0.00021451
LHEITNETFR	10	Deamidation (NQ)	_LHEITN(de)ETFR_	LHEITN(1)ETFR		LHEITN(78.04)ETFR		0	1	0	0	Q6EMK4	Q6EMK4	Q6EMK4	VASN	Vasorin	MULTI-MSMS	QEHF3_334_LR	4	Urine_deglyco	745.407	2	630.815	1259.61	71516.4	1.9721	0.0012441	181640	114.58	181640	114.58	745.396	33.959	0.4579	33.959	33.764	34.222	3.81e-06					64	16	5	0.633096	0.0062813	0.0742453	0.0054887
LIANNTTVER	10	Deamidation (NQ)	_LIANN(de)TTVER_	LIAN(0.033)N(0.967)TTVER		LIAN(-14.64)N(14.64)TTVER		0	1	0	0	O96019	O96019	O96019	ACTL6A	Actin-like protein 6A	MULTI-MSMS	QEHF3_334_LR	4	Urine_deglyco	680.887	2	566.304	1130.59	77998.7	1.8002	0.0010195	202330	114.58	202330	114.58	680.885	31.156	0.54103	31.156	30.879	31.42	0					34	18	2	0.511401	0.000907429	0.00847049	5.62e-05
LIDNNKTEK	9	Deamidation (NQ)	_LIDNN(de)KTEK_	LIDN(0.039)N(0.961)KTEK		LIDN(-13.94)N(13.94)KTEK		0	1	0	1	P07602	P07602	P07602	PSAP	Prosaposin;Saposin-A;Saposin-B-Val;Saposin-B;Saposin-C;Saposin-D	MULTI-MSMS	QEHF3_334_LR	4	Urine_deglyco	588.356	3	359.193	1074.56	79106.4	2.7413	0.00098467	637990	229.16	638000	229.16	588.355	30.393	0.9566	30.393	30.06	31.017	0					146	40	6	0.889663	0.00632066	0.0451237	0.0020219
LIDNNKTEK	9	Deamidation (NQ)	_LIDNN(de)KTEK_	LIDNN(1)KTEK		LIDN(-35.16)N(35.16)KTEK		0	1	0	1	P07602	P07602	P07602	PSAP	Prosaposin;Saposin-A;Saposin-B-Val;Saposin-B;Saposin-C;Saposin-D	MULTI-MSMS	QEHF3_334_LR	4	Urine_deglyco	441.519	4	269.646	1074.56	90196.6	3.1415	0.0008471	637400	171.87	637400	171.87	441.518	30.394	0.42446	30.394	30.2	30.624	0					72	19	5	0.895105	0.0012584	0.00736641	0.0014175
LIDNNKTEK	9	Deamidation (NQ)	_LIDNN(de)KTEK_	LIDN(0.035)N(0.965)KTEK		LIDN(-14.36)N(14.36)KTEK		0	1	0	1	P07602	P07602	P07602	PSAP	Prosaposin;Saposin-A;Saposin-B-Val;Saposin-B;Saposin-C;Saposin-D	MULTI-MSMS	QEHF3_334_LR	4	Urine_deglyco	882.032	2	538.285	1074.56	66110.9	3.1088	0.0016734	638590	343.74	638590	343.75	882.029	30.393	0.42446	30.393	30.2	30.624	0					57	19	4	0.988632	0.000762063	0.00786148	3.21e-09
LIDNNKTEK	9	2 Deamidation (NQ)	_LIDN(de)N(de)KTEK_	LIDN(1)N(1)KTEK		LIDN(72.2)N(72.2)KTEK		0	2	0	1	P07602	P07602	P07602	PSAP	Prosaposin;Saposin-A;Saposin-B-Val;Saposin-B;Saposin-C;Saposin-D	MULTI-MSMS	QEHF3_334_LR	4	Urine_deglyco	588.685	3	359.521	1075.54	78290.2	2.5462	0.00091542	637410	229.16	637420	229.16	588.684	31.183	0.89433	31.183	30.811	31.705	-1.91e-06					85	25	5	0.88626	0.0079412	0.170129	0.01206
LINDYVKNGTR	11	Deamidation (NQ)	_LINDYVKN(de)GTR_	LINDYVKN(1)GTR		LIN(-34.45)DYVKN(34.45)GTR		0	1	0	1	P01011	P01011	P01011	SERPINA3	Alpha-1-antichymotrypsin;Alpha-1-antichymotrypsin His-Pro-less	MULTI-MSMS	QEHF3_334_LR	4	Urine_deglyco	584.675	3	431.898	1292.67	79485.7	2.1835	0.00094305	353730	152.78	353730	152.78	584.674	35.226	0.72687	35.226	34.812	35.538	0					55	22	3	0.688578	0.00289886	0.0219725	0.011833
LKAINDTAAR	10	Deamidation (NQ)	_LKAIN(de)DTAAR_	LKAIN(1)DTAAR		LKAIN(66.27)DTAAR		0	1	0	1	Q02487	Q02487	Q02487	DSC2	Desmocollin-2	MULTI-MSMS	QEHF3_334_LR	4	Urine_deglyco	511.312	3	358.537	1072.59	88580.2	2.7763	0.0009954	426110	152.77	426110	152.78	511.311	30.075	0.34721	30.075	29.886	30.233	0					33	13	3	0.516115	0.00103433	0.00649395	0.01704
LNAENNATFYFK	12	Deamidation (NQ)	_LNAENN(de)ATFYFK_	LN(0.001)AEN(0.166)N(0.833)ATFYFK		LN(-28.85)AEN(-7)N(7)ATFYFK		0	1	0	0	P01042	P01042	P01042	KNG1	Kininogen-1;Kininogen-1 heavy chain;T-kinin;Bradykinin;Lysyl-bradykinin;Kininogen-1 light chain;Low molecular weight growth-promoting factor	MULTI-MSMS	QEHF3_334_LR	4	Urine_deglyco	631.342	3	478.23	1431.67	77143.7	3.4502	0.00165	319460	152.78	319470	152.78	631.006	59.469	1.8885	59.469	58.615	60.504	0					128	70	3	0.625496	0.000842014	0.00596757	0.0021991
LNAENNATFYFK	12	2 Deamidation (NQ)	_LN(de)AENN(de)ATFYFK_	LN(1)AEN(0.033)N(0.967)ATFYFK		LN(42.69)AEN(-14.69)N(14.69)ATFYFK		0	2	0	0	P01042	P01042	P01042	KNG1	Kininogen-1;Kininogen-1 heavy chain;T-kinin;Bradykinin;Lysyl-bradykinin;Kininogen-1 light chain;Low molecular weight growth-promoting factor	MULTI-MSMS	QEHF3_334_LR	4	Urine_deglyco	946.495	2	717.333	1432.65	66643	0.8961	0.0006428	319460	229.16	319460	229.16	946.996	45.232	0.28219	45.232	45.092	45.374	0					21	9	3	0.817616	0.000241558	0.000563385	0.00016703
LNGTDPEDVIR	11	Deamidation (NQ)	_LN(de)GTDPEDVIR_	LN(1)GTDPEDVIR		LN(73.36)GTDPEDVIR		0	1	0	0	P19105;P24844;O14950	P19105	P19105	MYL12A;MYL9;MYL12B	Myosin regulatory light chain 12A;Myosin regulatory light polypeptide 9;Myosin regulatory light chain 12B	MULTI-MSMS	QEHF3_334_LR	4	Urine_deglyco	729.886	2	615.304	1228.59	70708.2	1.9154	0.0011786	186220	114.58	186220	114.58	729.885	36.265	0.90874	36.265	35.738	36.647	3.81e-06					84	28	4	0.61795	0.0032822	0.0361197	0.0048363
LNGTDPIVAADSK	13	Deamidation (NQ)	_LN(de)GTDPIVAADSK_	LN(1)GTDPIVAADSK		LN(60.25)GTDPIVAADSK		0	1	0	0	Q07954	Q07954	Q07954	LRP1	Prolow-density lipoprotein receptor-related protein 1;Low-density lipoprotein receptor-related protein 1 85 kDa subunit;Low-density lipoprotein receptor-related protein 1 515 kDa subunit;Low-density lipoprotein receptor-related protein 1 intracellular domain	MULTI-MSMS	QEHF3_334_LR	4	Urine_deglyco	880.997	2	651.333	1300.65	69210.1	2.4351	0.001586	351840	229.16	351840	229.16	880.495	37.38	0.16155	37.38	37.324	37.485	3.81e-06					7	4	2	0.821659	0.000145606	0.000783576	0.0066121
LNNTMNACAVIAALER	16	Oxidation (M),Deamidation (NQ)	_LN(de)NTMNACAVIAALER_	LN(0.82)N(0.18)TMNACAVIAALER	LNNTM(1)NACAVIAALER	LN(6.6)N(-6.6)TMN(-42.67)ACAVIAALER	LNNTM(108.96)NACAVIAALER	0	1	1	0	Q8IZP9	Q8IZP9	Q8IZP9	GPR64	G-protein coupled receptor 64	MULTI-MSMS	QEHF3_334_LR	4	Urine_deglyco	670.013	3	593.291	1776.85	73679.6	1.3032	0.0007732	128750	76.387	128750	76.388	670.012	47.268	0.55377	47.268	46.954	47.508	0					56	12	6	0.87044	0.00930884	0.213372	7.54e-06
LPSGMLVISNATEGDGGLYR	20	Oxidation (M),Deamidation (NQ)	_LPSGMLVISN(de)ATEGDGGLYR_	LPSGMLVISN(1)ATEGDGGLYR	LPSGM(1)LVISNATEGDGGLYR	LPSGMLVISN(110.6)ATEGDGGLYR	LPSGM(110.6)LVISNATEGDGGLYR	0	1	1	0	Q92859	Q92859	Q92859	NEO1	Neogenin	MULTI-MSMS	QEHF3_334_LR	4	Urine_deglyco	766.06	3	689.674	2066	69266.6	0.75912	0.00052355	110760	76.388	110760	76.388	766.396	43.672	0.46869	43.672	43.538	44.007	-3.81e-06					23	12	4	0.955101	0.000256515	0.00128098	2.08e-11
LPSGMLVISNATEGDGGLYR	20	Deamidation (NQ)	_LPSGMLVISN(de)ATEGDGGLYR_	LPSGMLVISN(1)ATEGDGGLYR		LPSGMLVISN(130.02)ATEGDGGLYR		0	1	0	0	Q92859	Q92859	Q92859	NEO1	Neogenin	MULTI-MSMS	QEHF3_334_LR	4	Urine_deglyco	761.066	3	684.342	2050	68488.7	0.89538	0.00061275	111620	76.388	111620	76.389	761.065	49.332	0.54058	49.332	49.081	49.622	0					40	13	5	0.933045	0.0010042	0.002251	2.47e-13
LSLLEEPGNGTFTVILNQLTSR	22	Deamidation (NQ)	_LSLLEEPGN(de)GTFTVILNQLTSR_	LSLLEEPGN(1)GTFTVILNQLTSR		LSLLEEPGN(162.17)GTFTVILN(-162.17)Q(-166.65)LTSR		0	1	0	0	P01833	P01833	P01833	PIGR	Polymeric immunoglobulin receptor;Secretory component	MULTI-MSMS	QEHF3_334_LR	4	Urine_deglyco	878.156	3	801.764	2402.27	63944.4	2.8271	0.0022667	95277	76.39	95280	76.392	878.488	59.748	0.3399	59.748	59.578	59.918	0					14	6	5	0.624456	0.0108692	0.143674	3.34e-93
LWANSTSSWDSVIQNK	16	2 Deamidation (NQ)	_LWAN(de)STSSWDSVIQN(de)K_	LWAN(1)STSSWDSVIQ(0.211)N(0.789)K		LWAN(94.13)STSSWDSVIQ(-5.74)N(5.74)K		0	2	0	0	P22794	P22794	P22794	EVI2A	Protein EVI2A	MULTI-MSMS	QEHF3_334_LR	4	Urine_deglyco	766.402	3	613.292	1836.85	69234.9	2.1118	0.0012951	249110	152.77	249110	152.78	766.067	50.583	0.80471	50.583	50.257	51.062	-3.81e-06					67	18	5	0.543561	0.00417551	0.0131427	1.96e-06
LWANSTSSWDSVIQNK	16	2 Deamidation (NQ)	_LWAN(de)STSSWDSVIQN(de)K_	LWAN(1)STSSWDSVIQ(0.095)N(0.905)K		LWAN(158.79)STSSWDSVIQ(-9.77)N(9.77)K		0	2	0	0	P22794	P22794	P22794	EVI2A	Protein EVI2A	MULTI-MSMS	QEHF3_334_LR	4	Urine_deglyco	1148.6	2	919.434	1836.85	57157.8	2.2111	0.002033	249240	229.16	249240	229.16	1148.6	50.601	0.59251	50.601	50.34	50.933	3.81e-06					31	13	4	0.870205	0.000564545	0.00311331	7.55e-49
LWANSTSSWDSVIQNK	16	2 Deamidation (NQ)	_LWAN(de)STSSWDSVIQN(de)K_	LWAN(1)STSSWDSVIQ(0.155)N(0.845)K		LWAN(58.12)STSSWDSVIQ(-7.36)N(7.36)K		0	2	0	0	P22794	P22794	P22794	EVI2A	Protein EVI2A	MULTI-MSMS	QEHF3_334_LR	4	Urine_deglyco	575.053	4	460.221	1836.85	85662.5	2.4989	0.0011501	248970	114.58	248970	114.58	575.052	50.593	0.38227	50.593	50.38	50.763	0					18	8	3	0.842619	0.00016432	0.00137382	0.00082941
LYLDHNNLTR	10	2 Deamidation (NQ)	_LYLDHN(de)N(de)LTR_	LYLDHN(1)N(1)LTR		LYLDHN(146.71)N(146.71)LTR		0	2	0	0	Q06828	Q06828	Q06828	FMOD	Fibromodulin	MULTI-MSMS	QEHF3_334_LR	4	Urine_deglyco	497.267	3	420.879	1259.61	87209	2.0678	0.0008703	181500	76.388	181500	76.388	497.266	35.434	1.0584	35.434	34.872	35.931	0					73	32	4	0.897748	0.000994553	0.00813729	1.13e-05
MFSQNDTR	8	Oxidation (M),Deamidation (NQ)	_MFSQN(de)DTR_	MFSQ(0.405)N(0.595)DTR	M(1)FSQNDTR	MFSQ(-1.67)N(1.67)DTR	M(87.81)FSQNDTR	0	1	1	0	P02750	P02750	P02750	LRG1	Leucine-rich alpha-2-glycoprotein	MULTI-MSMS	QEHF3_334_LR	4	Urine_deglyco	622.793	2	508.211	1014.41	76504	1.2739	0.00064739	225460	114.58	225460	114.58	622.793	22.997	1.3517	22.997	22.464	23.816	0					196	74	4	0.987145	0.00771848	0.0283889	0.0075958
MFSQNDTR	8	Deamidation (NQ)	_MFSQN(de)DTR_	MFSQ(0.005)N(0.995)DTR		MFSQ(-23.03)N(23.03)DTR		0	1	0	0	P02750	P02750	P02750	LRG1	Leucine-rich alpha-2-glycoprotein	MULTI-MSMS	QEHF3_334_LR	4	Urine_deglyco	614.796	2	500.214	998.413	76086.9	2.3468	0.0011739	229070	114.58	229070	114.58	614.795	29.66	1.6674	29.66	28.957	30.624	0					236	70	7	0.958497	0.0641973	0.973322	1.86e-06
MNDTIFGFTMEER	13	2 Oxidation (M),Deamidation (NQ)	_MN(de)DTIFGFTMEER_	MN(1)DTIFGFTMEER	M(1)NDTIFGFTM(1)EER	MN(44.04)DTIFGFTMEER	M(44.04)NDTIFGFTM(44.04)EER	0	1	2	0	P20061	P20061	P20061	TCN1	Transcobalamin-1	MULTI-MSMS	QEHF3_334_LR	4	Urine_deglyco	926.916	2	812.337	1622.66	60472.1	1.3493	0.0010961	141050	114.58	141050	114.58	926.916	42.725	0.46352	42.726	42.564	43.027	3.81e-06					24	11	3	0.900498	0.000353095	0.000676164	0.021196
MNDTIFGFTMEER	13	Oxidation (M),Deamidation (NQ)	_MN(de)DTIFGFTMEER_	MN(1)DTIFGFTMEER	MNDTIFGFTM(1)EER	MN(61.15)DTIFGFTMEER	M(-49.24)NDTIFGFTM(49.24)EER	0	1	1	0	P20061	P20061	P20061	TCN1	Transcobalamin-1	MULTI-MSMS	QEHF3_334_LR	4	Urine_deglyco	918.923	2	804.339	1606.66	61493.4	1.4068	0.0011315	142450	114.58	142450	114.58	918.919	46.836	0.74017	46.836	46.341	47.081	0					56	18	6	0.795382	0.0017549	0.0180996	0.003747
MNDTIFGFTMEER	13	Oxidation (M),Deamidation (NQ)	_MN(de)DTIFGFTMEER_	MN(1)DTIFGFTMEER	MNDTIFGFTM(1)EER	MN(65.96)DTIFGFTMEER	M(-50.57)NDTIFGFTM(50.57)EER	0	1	1	0	P20061	P20061	P20061	TCN1	Transcobalamin-1	MULTI-MSMS	QEHF3_334_LR	4	Urine_deglyco	612.951	3	536.562	1606.66	78368.5	1.6814	0.00090215	142360	76.388	142370	76.388	612.95	46.839	0.38326	46.839	46.613	46.997	0					27	9	4	0.974706	0.000447815	0.0014166	0.0012794
MNDTIFGFTMEER	13	Oxidation (M),Deamidation (NQ)	_MN(de)DTIFGFTMEER_	MN(1)DTIFGFTMEER	M(1)NDTIFGFTMEER	MN(96.49)DTIFGFTMEER	M(92.11)NDTIFGFTM(-92.11)EER	0	1	1	0	P20061	P20061	P20061	TCN1	Transcobalamin-1	MULTI-MSMS	QEHF3_334_LR	4	Urine_deglyco	919.423	2	804.339	1606.66	61065.1	0.98682	0.00079374	142450	114.58	142450	114.58	919.422	47.456	0.97869	47.456	47.081	48.06	0					64	24	5	0.968866	0.00236066	0.014398	1.73e-06
NATDIASQIK	10	Deamidation (NQ)	_N(de)ATDIASQIK_	N(1)ATDIASQIK		N(54.29)ATDIASQ(-54.29)IK		0	1	0	0	P20929	P20929	P20929	NEB	Nebulin	MULTI-MSMS	QEHF3_334_LR	4	Urine_deglyco	507.297	3	354.521	1060.54	85450.9	2.5238	0.00089476	430930	152.78	430940	152.78	507.296	35.207	0.6711	35.207	34.741	35.412	-3.81e-06					57	20	5	0.748766	0.0021262	0.0122494	0.0016194
NATDIASQIK	10	Deamidation (NQ)	_N(de)ATDIASQIK_	N(1)ATDIASQIK		N(96.1)ATDIASQ(-96.1)IK		0	1	0	0	P20929	P20929	P20929	NEB	Nebulin	MULTI-MSMS	QEHF3_334_LR	4	Urine_deglyco	760.441	2	531.277	1060.54	71163.8	1.9926	0.0010586	431340	229.16	431350	229.16	760.44	35.205	0.80035	35.205	34.706	35.506	0					70	24	5	0.837431	0.00141905	0.00880189	2.48e-05
NATLVNEADK	10	Deamidation (NQ)	_N(de)ATLVNEADK_	N(1)ATLVNEADK		N(79.53)ATLVN(-79.53)EADK		0	1	0	0	P15144	P15144	P15144	ANPEP	Aminopeptidase N	MULTI-MSMS	QEHF3_334_LR	4	Urine_deglyco	767.432	2	538.267	1074.52	67433.4	2.0819	0.0011206	425740	229.16	425740	229.16	767.43	31.462	0.57332	31.462	31.156	31.73	0					65	19	5	0.665749	0.00277472	0.0234729	2.44e-05
NATLVNEADK	10	Deamidation (NQ)	_N(de)ATLVNEADK_	N(1)ATLVNEADK		N(60.53)ATLVN(-60.53)EADK		0	1	0	0	P15144	P15144	P15144	ANPEP	Aminopeptidase N	MULTI-MSMS	QEHF3_334_LR	4	Urine_deglyco	511.957	3	359.18	1074.52	83980.3	2.5134	0.00090275	425350	152.78	425350	152.78	511.956	31.456	0.41603	31.456	31.223	31.639	0					49	13	5	0.61746	0.00590104	0.0192525	0.0023487
NATLVNEADKLR	12	Deamidation (NQ)	_N(de)ATLVNEADKLR_	N(1)ATLVNEADKLR		N(101.23)ATLVN(-101.23)EADKLR		0	1	0	1	P15144	P15144	P15144	ANPEP	Aminopeptidase N	MULTI-MSMS	QEHF3_334_LR	4	Urine_deglyco	902.024	2	672.86	1343.7	66149.4	1.985	0.0013356	340580	229.16	340580	229.16	902.022	35.793	0.32589	35.793	35.605	35.931	0					33	9	4	0.645393	0.00148895	0.0128877	2.18e-08
NATQILNEK	9	Deamidation (NQ)	_N(de)ATQILNEK_	N(1)ATQILNEK		N(68.65)ATQ(-68.65)ILN(-122.41)EK		0	1	0	0	P20929	P20929	P20929	NEB	Nebulin	MULTI-MSMS	QEHF3_334_LR	4	Urine_deglyco	745.436	2	516.272	1030.53	71213.1	2.2451	0.0011591	443880	229.16	443880	229.16	745.435	35.048	0.6085	35.048	34.741	35.349	0					57	18	5	0.992284	0.0136677	0.0869165	4.69e-06
NCTSYGVLDISK	12	Deamidation (NQ)	_N(de)CTSYGVLDISK_	N(1)CTSYGVLDISK		N(75.1)CTSYGVLDISK		0	1	0	0	P16671	P16671	P16671	CD36	Platelet glycoprotein 4	MULTI-MSMS	QEHF3_334_LR	4	Urine_deglyco	606.325	3	453.215	1356.62	79288.6	1.2017	0.00054463	337090	152.78	337090	152.78	605.991	40.159	0.36303	40.159	39.951	40.314	0					25	9	4	0.743322	0.000509858	0.00262142	0.0013725
NCTSYGVLDISK	12	Deamidation (NQ)	_N(de)CTSYGVLDISK_	N(1)CTSYGVLDISK		N(93.91)CTSYGVLDISK		0	1	0	0	P16671	P16671	P16671	CD36	Platelet glycoprotein 4	MULTI-MSMS	QEHF3_334_LR	4	Urine_deglyco	908.484	2	679.319	1356.62	63348.1	1.0315	0.00070074	337340	229.16	337340	229.16	908.481	40.601	1.1595	40.601	39.983	41.142	3.81e-06					97	31	4	0.963396	0.0002907	0.00238183	2.31e-06
NDNDTFTVK	9	Deamidation (NQ)	_NDN(de)DTFTVK_	N(0.202)DN(0.798)DTFTVK		N(-5.97)DN(5.97)DTFTVK		0	1	0	0	Q14315;P21333	Q14315	Q14315	FLNC;FLNA	Filamin-C;Filamin-A	MULTI-MSMS	QEHF3_334_LR	4	Urine_deglyco	504.937	3	352.161	1053.46	84132.2	2.5857	0.00091058	433820	152.77	433820	152.78	504.936	32.901	0.50235	32.901	32.664	33.167	0					50	17	4	0.86479	0.000938092	0.00500284	0.027221
NEIKNGTILR	10	Deamidation (NQ)	_NEIKN(de)GTILR_	N(0.01)EIKN(0.99)GTILR		N(-20.14)EIKN(20.14)GTILR		0	1	0	1	Q92556	Q92556	Q92556	ELMO1	Engulfment and cell motility protein 1	MULTI-MSMS	QEHF3_334_LR	4	Urine_deglyco	539.664	3	386.887	1157.64	83180.4	2.5542	0.00098818	394880	152.78	394890	152.78	539.663	31.465	0.54546	31.465	31.127	31.673	-1.91e-06					45	15	5	0.656463	0.00356064	0.0112353	0.02768
NEIKNGTILR	10	Deamidation (NQ)	_NEIKN(de)GTILR_	NEIKN(1)GTILR		N(-48.57)EIKN(48.57)GTILR		0	1	0	1	Q92556	Q92556	Q92556	ELMO1	Engulfment and cell motility protein 1	MULTI-MSMS	QEHF3_334_LR	4	Urine_deglyco	809.493	2	579.827	1157.64	71467.5	2.7583	0.0015993	395230	229.16	395230	229.16	808.99	31.457	0.29705	31.457	31.308	31.605	0					23	9	4	0.82992	0.000464931	0.00158139	0.004241
NHNVTTIIR	9	Deamidation (NQ)	_NHN(de)VTTIIR_	NHN(1)VTTIIR		N(-36.95)HN(36.95)VTTIIR		0	1	0	0	O60729;A4D256	O60729	O60729	CDC14B;CDC14C	Dual specificity protein phosphatase CDC14B;Dual specificity protein phosphatase CDC14C	MULTI-MSMS	QEHF3_334_LR	4	Urine_deglyco	433.253	3	356.865	1067.57	92748.9	2.2654	0.00080845	214050	76.387	214050	76.388	433.252	26.999	0.4503	26.999	26.817	27.267	0					65	29	4	0.877658	0.000684355	0.00578739	0.00075003
NKNLTDTDLIK	11	Deamidation (NQ)	_NKN(de)LTDTDLIK_	N(0.246)KN(0.754)LTDTDLIK		N(-4.86)KN(4.86)LTDTDLIK		0	1	0	1	O43325	O43325	O43325	LYRM1	LYR motif-containing protein 1	MULTI-MSMS	QEHF3_334_LR	4	Urine_deglyco	655.062	3	425.898	1274.67	75722.6	2.4792	0.0010559	538070	229.16	538070	229.16	655.061	35.721	0.42419	35.721	35.506	35.931	0					42	12	5	0.767049	0.00227056	0.0282316	0.00018462
NLTEVPTDLPAYVR	14	Deamidation (NQ)	_N(de)LTEVPTDLPAYVR_	N(1)LTEVPTDLPAYVR		N(80.03)LTEVPTDLPAYVR		0	1	0	0	Q13641	Q13641	Q13641	TPBG	Trophoblast glycoprotein	MULTI-MSMS	QEHF3_334_LR	4	Urine_deglyco	909.496	2	794.914	1587.81	67753.5	0.9445	0.00075079	144140	114.58	144140	114.58	909.996	43.503	0.21654	43.503	43.357	43.574	0					11	5	3	0.603481	0.000388662	0.00237386	0.00047092
NLTLTDLQSPK	11	Deamidation (NQ)	_N(de)LTLTDLQSPK_	N(1)LTLTDLQSPK		N(58.13)LTLTDLQ(-58.13)SPK		0	1	0	0	Q9NYQ3	Q9NYQ3	Q9NYQ3	HAO2	Hydroxyacid oxidase 2	MULTI-MSMS	QEHF3_334_LR	4	Urine_deglyco	563.667	3	410.891	1229.65	81230.1	1.4942	0.00061394	371820	152.78	371820	152.78	563.667	40.93	0.60457	40.93	40.679	41.283	0					44	16	4	0.520763	0.000710906	0.0135085	0.0065712
NLTLTDLQSPK	11	Deamidation (NQ)	_N(de)LTLTDLQSPK_	N(1)LTLTDLQSPK		N(66.74)LTLTDLQ(-66.74)SPK		0	1	0	0	Q9NYQ3	Q9NYQ3	Q9NYQ3	HAO2	Hydroxyacid oxidase 2	MULTI-MSMS	QEHF3_334_LR	4	Urine_deglyco	844.996	2	615.832	1229.65	68626.2	1.5837	0.00097531	372120	229.16	372120	229.16	844.996	40.955	0.46737	40.955	40.749	41.216	-3.81e-06					21	12	3	0.305216	0.000454444	0.00724185	0.0042416
NMTFDLPSDATVVLNR	16	2 Deamidation (NQ)	_N(de)MTFDLPSDATVVLN(de)R_	N(1)MTFDLPSDATVVLN(1)R		N(88.2)MTFDLPSDATVVLN(88.2)R		0	2	0	0	P11279	P11279	P11279	LAMP1	Lysosome-associated membrane glycoprotein 1	MULTI-MSMS	QEHF3_334_LR	4	Urine_deglyco	675.68	3	598.957	1793.85	73736.8	1.0199	0.0006109	127530	76.388	127540	76.388	675.679	49.287	0.48092	49.287	49.056	49.536	0					39	12	4	0.851045	0.000644034	0.00144338	0.00039478
NMTFDLPSDATVVLNR	16	2 Deamidation (NQ)	_N(de)MTFDLPSDATVVLN(de)R_	N(1)MTFDLPSDATVVLN(1)R		N(203.93)MTFDLPSDATVVLN(203.93)R		0	2	0	0	P11279	P11279	P11279	LAMP1	Lysosome-associated membrane glycoprotein 1	MULTI-MSMS	QEHF3_334_LR	4	Urine_deglyco	1012.51	2	897.933	1793.85	59856.9	0.83541	0.00075015	127600	114.58	127610	114.58	1013.01	49.268	0.4184	49.268	49.081	49.5	0					26	10	3	0.968619	0.000599801	0.00132038	6.06e-60
NNVTEDIK	8	Deamidation (NQ)	_NN(de)VTEDIK_	N(0.141)N(0.859)VTEDIK		N(-7.85)N(7.85)VTEDIK		0	1	0	0	Q8WXH0	Q8WXH0	Q8WXH0	SYNE2	Nesprin-2	MULTI-MSMS	QEHF3_334_LR	4	Urine_deglyco	696.393	2	467.23	932.445	71885.3	2.3422	0.0010944	490470	229.16	490470	229.16	696.391	30.421	1.2314	30.421	29.867	31.099	-1.91e-06					159	51	5	0.997057	0.0747793	1	0.0086349
NNVTEDIK	8	2 Deamidation (NQ)	_N(de)N(de)VTEDIK_	N(1)N(1)VTEDIK		N(76.06)N(76.06)VTEDIK		0	2	0	0	Q8WXH0	Q8WXH0	Q8WXH0	SYNE2	Nesprin-2	MULTI-MSMS	QEHF3_334_LR	4	Urine_deglyco	465.264	3	312.15	933.429	83935.3	2.9237	0.00091262	489430	152.78	489430	152.78	464.926	31.118	0.41301	31.118	30.914	31.327	1.91e-06					39	14	4	0.795198	0.00106486	0.0177808	0.030362
NRNFTVEK	8	2 Deamidation (NQ)	_N(de)RN(de)FTVEK_	N(1)RN(1)FTVEK		N(130.66)RN(130.66)FTVEK		0	2	0	1	P18206	P18206	P18206	VCL	Vinculin	MULTI-MSMS	QEHF3_334_LR	4	Urine_deglyco	489.946	3	337.17	1008.49	86892	2.9033	0.00097892	453110	152.78	453110	152.78	489.945	29.248	0.39464	29.248	29.11	29.504	0					35	14	3	0.955193	0.00187977	0.0764719	6.15e-08
NSTKQEILAALEK	13	Deamidation (NQ)	_N(de)STKQEILAALEK_	N(0.822)STKQ(0.178)EILAALEK		N(6.64)STKQ(-6.64)EILAALEK		0	1	0	1	P07602	P07602	P07602	PSAP	Prosaposin;Saposin-A;Saposin-B-Val;Saposin-B;Saposin-C;Saposin-D	MULTI-MSMS	QEHF3_334_LR	4	Urine_deglyco	534.075	4	362.202	1444.78	82035.6	1.8992	0.0006879	474520	171.87	474520	171.87	534.325	45.745	0.52113	45.745	45.41	45.932	0					23	12	2	0.790745	0.0047209	0.0661975	0.0011493
NVIYINETHTR	11	2 Deamidation (NQ)	_N(de)VIYIN(de)ETHTR_	N(1)VIYIN(1)ETHTR		N(55.19)VIYIN(55.19)ETHTR		0	2	0	0	Q9HCL2	Q9HCL2	Q9HCL2	GPAM	Glycerol-3-phosphate acyltransferase 1, mitochondrial	MULTI-MSMS	QEHF3_334_LR	4	Urine_deglyco	530.95	3	454.561	1360.66	87438.7	2.1281	0.00096737	168050	76.388	168050	76.389	530.949	31.993	0.40749	31.993	31.778	32.185	0					29	12	3	0.216508	0.000568138	0.00787086	0.025336
QDAIYQNLTQLK	12	Deamidation (NQ)	_QDAIYQN(de)LTQLK_	Q(0.001)DAIYQ(0.075)N(0.918)LTQ(0.006)LK		Q(-31.27)DAIYQ(-10.86)N(10.86)LTQ(-22.04)LK		0	1	0	0	Q9NNX6	Q9NNX6	Q9NNX6	CD209	CD209 antigen	MULTI-MSMS	QEHF3_334_LR	4	Urine_deglyco	632.363	3	479.252	1434.74	75697.3	1.9583	0.00093853	318780	152.78	318780	152.78	632.028	46.308	0.39594	46.308	46.143	46.539	0					29	9	4	0.803486	0.00126946	0.00434999	0.0069501
QDAIYQNLTQLK	12	3 Deamidation (NQ)	_QDAIYQN(de)LTQLK_	Q(0.004)DAIYQ(0.997)N(1)LTQ(1)LK		Q(-24.6)DAIYQ(24.6)N(34.16)LTQ(57.59)LK		0	3	0	0	Q9NNX6	Q9NNX6	Q9NNX6	CD209	CD209 antigen	MULTI-MSMS	QEHF3_334_LR	4	Urine_deglyco	948.524	2	719.359	1436.7	65319.3	1.4911	0.0010727	318570	229.16	318570	229.17	948.523	46.661	0.30774	46.661	46.503	46.81	0					20	7	4	0.670724	0.000804207	0.00432466	0.0061831
QDFNITDISLLEHR	14	Deamidation (NQ)	_QDFN(de)ITDISLLEHR_	Q(0.067)DFN(0.933)ITDISLLEHR		Q(-11.46)DFN(11.46)ITDISLLEHR		0	1	0	0	P07911	P07911	P07911	UMOD	Uromodulin;Uromodulin, secreted form	MULTI-MSMS	QEHF3_334_LR	4	Urine_deglyco	483.759	4	426.217	1700.84	89035.9	1.9143	0.00081592	134420	57.291	134420	57.292	483.758	42.511	0.39605	42.511	42.275	42.671	3.81e-06					26	10	4	0.964932	0.000983915	0.0203643	0.0016388
QDFNITDISLLEHR	14	Deamidation (NQ)	_QDFN(de)ITDISLLEHR_	QDFN(1)ITDISLLEHR		Q(-69.98)DFN(69.98)ITDISLLEHR		0	1	0	0	P07911	P07911	P07911	UMOD	Uromodulin;Uromodulin, secreted form	MULTI-MSMS	QEHF3_334_LR	4	Urine_deglyco	966.007	2	851.426	1700.84	62041	0.67475	0.0005745	134580	114.58	134580	114.58	966.007	44.911	1.516	44.911	44.416	45.932	0					233	44	7	0.972643	0.0790342	0.137561	4.3e-224
QDFNITDISLLEHR	14	Deamidation (NQ)	_QDFN(de)ITDISLLEHR_	Q(0.003)DFN(0.997)ITDISLLEHR		Q(-25.17)DFN(25.17)ITDISLLEHR		0	1	0	0	P07911	P07911	P07911	UMOD	Uromodulin;Uromodulin, secreted form	MULTI-MSMS	QEHF3_334_LR	4	Urine_deglyco	644.341	3	567.953	1700.84	75191.7	1.1462	0.00065096	134490	76.387	134500	76.387	644.341	44.923	1.7268	44.923	44.378	46.104	0					314	49	8	0.997783	0.522691	1	3.42e-41
QDFNITDISLLEHR	14	Deamidation (NQ)	_QDFN(de)ITDISLLEHR_	Q(0.028)DFN(0.972)ITDISLLEHR		Q(-15.36)DFN(15.36)ITDISLLEHR		0	1	0	0	P07911	P07911	P07911	UMOD	Uromodulin;Uromodulin, secreted form	MULTI-MSMS	QEHF3_334_LR	4	Urine_deglyco	644.676	3	567.953	1700.84	75227.1	1.3059	0.00074169	134500	76.387	134500	76.388	644.34	47.787	1.2506	47.787	46.846	48.096	0					110	31	5	0.958652	0.00617645	0.0366856	4e-15
QDFNITDISLLEHR	14	Deamidation (NQ)	_QDFN(de)ITDISLLEHR_	Q(0.047)DFN(0.953)ITDISLLEHR		Q(-13.11)DFN(13.11)ITDISLLEHR		0	1	0	0	P07911	P07911	P07911	UMOD	Uromodulin;Uromodulin, secreted form	MULTI-MSMS	QEHF3_334_LR	4	Urine_deglyco	644.341	3	567.953	1700.84	75601.6	0.87936	0.00049943	134500	76.387	134500	76.388	644.34	48.775	0.39461	48.775	48.5	48.894	0					33	9	5	0.935404	0.000436038	0.00249112	0.00018449
QDFNITDISLLEHR	14	Deamidation (NQ)	_QDFN(de)ITDISLLEHR_	Q(0.03)DFN(0.97)ITDISLLEHR		Q(-15.03)DFN(15.03)ITDISLLEHR		0	1	0	0	P07911	P07911	P07911	UMOD	Uromodulin;Uromodulin, secreted form	MULTI-MSMS	QEHF3_334_LR	4	Urine_deglyco	644.342	3	567.953	1700.84	74804.8	2.0268	0.0011511	134500	76.388	134500	76.389	644.675	49.524	3.6456	49.524	48.894	52.54	0					314	86	5	0.943484	0.00281431	0.0248166	8.99e-14
QDFNITDISLLEHR	14	Deamidation (NQ)	_QDFN(de)ITDISLLEHR_	Q(0.017)DFN(0.983)ITDISLLEHR		Q(-17.73)DFN(17.73)ITDISLLEHR		0	1	0	0	P07911	P07911	P07911	UMOD	Uromodulin;Uromodulin, secreted form	MULTI-MSMS	QEHF3_334_LR	4	Urine_deglyco	644.342	3	567.953	1700.84	74804.8	2.6752	0.0015194	134500	76.388	134500	76.389	644.675	53.163	9.5899	53.163	52.499	62.089	3.81e-06					565	367	5	0.451702	0.00531137	0.0742323	5.18e-33
QDFNITDISLLEHR	14	Deamidation (NQ)	_QDFN(de)ITDISLLEHR_	Q(0.044)DFN(0.956)ITDISLLEHR		Q(-13.39)DFN(13.39)ITDISLLEHR		0	1	0	0	P07911	P07911	P07911	UMOD	Uromodulin;Uromodulin, secreted form	MULTI-MSMS	QEHF3_334_LR	4	Urine_deglyco	644.342	3	567.953	1700.84	74876.6	3.0019	0.0017049	134500	76.388	134500	76.389	644.675	62.571	0.85493	62.571	62.005	62.86	3.81e-06					237	76	5	0.522049	0.00363124	0.0697293	3.23e-06
QDFNITDISLLEHR	14	Deamidation (NQ)	_QDFN(de)ITDISLLEHR_	Q(0.057)DFN(0.943)ITDISLLEHR		Q(-12.19)DFN(12.19)ITDISLLEHR		0	1	0	0	P07911	P07911	P07911	UMOD	Uromodulin;Uromodulin, secreted form	MULTI-MSMS	QEHF3_334_LR	4	Urine_deglyco	644.342	3	567.953	1700.84	74804.8	3.03	0.0017209	134500	76.387	134500	76.389	644.675	63.022	0.63111	63.022	62.86	63.491	0					210	68	5	0.760752	0.00264993	0.0362088	0.00027432
QDFNITDISLLEHR	14	Deamidation (NQ)	_QDFN(de)ITDISLLEHR_	Q(0.049)DFN(0.951)ITDISLLEHR		Q(-12.91)DFN(12.91)ITDISLLEHR		0	1	0	0	P07911	P07911	P07911	UMOD	Uromodulin;Uromodulin, secreted form	MULTI-MSMS	QEHF3_334_LR	4	Urine_deglyco	644.675	3	567.953	1700.84	75520.8	3.0583	0.001737	134500	76.387	134500	76.389	644.674	63.656	0.49184	63.656	63.499	63.991	3.81e-06					179	65	4	0.320573	9.2e-05	0.000174792	0.00108
QDFNITDISLLEHR	14	Deamidation (NQ)	_QDFN(de)ITDISLLEHR_	Q(0.039)DFN(0.961)ITDISLLEHR		Q(-13.86)DFN(13.86)ITDISLLEHR		0	1	0	0	P07911	P07911	P07911	UMOD	Uromodulin;Uromodulin, secreted form	MULTI-MSMS	QEHF3_334_LR	4	Urine_deglyco	644.34	3	567.953	1700.84	79971.7	3.1133	0.0017682	134490	76.386	134500	76.388	644.339	65.038	0.24127	65.038	64.97	65.211	0					57	40	2	0.558802	8.34e-05	0.00095191	0.00017666
QDFNITDISLLEHR	14	2 Deamidation (NQ)	_QDFN(de)ITDISLLEHR_	Q(1)DFN(1)ITDISLLEHR		Q(67.02)DFN(67.02)ITDISLLEHR		0	2	0	0	P07911	P07911	P07911	UMOD	Uromodulin;Uromodulin, secreted form	MULTI-MSMS	QEHF3_334_LR	4	Urine_deglyco	644.339	3	568.281	1701.82	74905.9	1.5583	0.00088553	134420	76.388	134420	76.389	644.67	46.19	1.0233	46.19	45.892	46.915	0					98	25	7	0.620727	0.0331581	0.15035	0.023735
QFFSNCTVDR	10	Deamidation (NQ)	_QFFSN(de)CTVDR_	QFFSN(1)CTVDR		Q(-70.44)FFSN(70.44)CTVDR		0	1	0	0	O60896	O60896	O60896	RAMP3	Receptor activity-modifying protein 3	MULTI-MSMS	QEHF3_334_LR	4	Urine_deglyco	752.36	2	637.777	1273.54	70532.4	1.6235	0.0010355	179660	114.58	179660	114.58	752.359	35.863	0.58245	35.863	35.637	36.219	0					59	18	4	0.842358	0.0032488	0.0328085	4.97e-05
QMSQQNLTK	9	3 Deamidation (NQ)	_QMSQQN(de)LTK_	Q(0.001)MSQ(0.999)Q(1)N(1)LTK		Q(-30.8)MSQ(30.8)Q(35.76)N(35.76)LTK		0	3	0	0	P25054	P25054	P25054	APC	Adenomatous polyposis coli protein	MULTI-MSMS	QEHF3_334_LR	4	Urine_deglyco	770.413	2	540.748	1079.48	71381.1	2.4129	0.0013048	423790	229.16	423790	229.16	769.91	29.925	0.42846	29.925	29.771	30.2	0					28	17	3	0.675706	0.00039201	0.00162985	0.026306
RLNDTVTVR	9	Deamidation (NQ)	_RLN(de)DTVTVR_	RLN(1)DTVTVR		RLN(146.11)DTVTVR		0	1	0	1	Q63HN8	Q63HN8	Q63HN8	RNF213	E3 ubiquitin-protein ligase RNF213	MULTI-MSMS	QEHF3_334_LR	4	Urine_deglyco	435.257	3	358.868	1073.58	92060.9	2.0336	0.0007298	212860	76.388	212860	76.388	435.256	26.462	0.41443	26.462	26.236	26.651	0					53	18	4	0.934145	0.00349491	0.0261864	0.00093641
RNSTSIYFK	9	Deamidation (NQ)	_RN(de)STSIYFK_	RN(1)STSIYFK		RN(87.15)STSIYFK		0	1	0	1	P19256	P19256	P19256	CD58	Lymphocyte function-associated antigen 3	MULTI-MSMS	QEHF3_334_LR	4	Urine_deglyco	525.637	3	372.861	1115.56	84167.6	2.6453	0.00098632	409740	152.78	409740	152.78	525.636	32.883	0.51191	32.883	32.629	33.141	0					47	17	4	0.811502	0.00199335	0.0128444	0.012972
RNWTEAEVK	9	Deamidation (NQ)	_RN(de)WTEAEVK_	RN(1)WTEAEVK		RN(121.6)WTEAEVK		0	1	0	1	P16444	P16444	P16444	DPEP1	Dipeptidase 1	MULTI-MSMS	QEHF3_334_LR	4	Urine_deglyco	531.3	3	378.524	1132.55	84017.4	2.713	0.0010269	403610	152.78	403610	152.78	531.3	30.707	0.90755	30.707	30.282	31.19	1.91e-06					98	37	4	0.63794	0.0073836	0.126056	5.7e-05
RNWTEAEVK	9	Deamidation (NQ)	_RN(de)WTEAEVK_	RN(1)WTEAEVK		RN(69.65)WTEAEVK		0	1	0	1	P16444	P16444	P16444	DPEP1	Dipeptidase 1	MULTI-MSMS	QEHF3_334_LR	4	Urine_deglyco	796.448	2	567.283	1132.55	68567.2	2.6975	0.0015302	403970	229.17	403970	229.17	796.449	30.899	0.55119	30.899	30.548	31.099	1.91e-06					47	21	4	0.875453	0.000404678	0.00610757	0.020154
SLTFNETYQDISELVYGAK	19	Deamidation (NQ)	_SLTFN(de)ETYQDISELVYGAK_	SLTFN(1)ETYQDISELVYGAK		SLTFN(38.79)ETYQ(-38.79)DISELVYGAK		0	1	0	0	P01008	P01008	P01008	SERPINC1	Antithrombin-III	MULTI-MSMS	QEHF3_334_LR	4	Urine_deglyco	880.132	3	727.02	2178.04	64542.2	3.0893	0.002246	210140	152.78	210140	152.78	880.13	59.41	0.24115	59.41	59.337	59.578	0					7	4	3	0.987806	0.00860264	0.0507466	4.22e-47
SLVTQYLNATGNR	13	Deamidation (NQ)	_SLVTQYLN(de)ATGNR_	SLVTQYLN(0.994)ATGN(0.006)R		SLVTQ(-42.73)YLN(22.09)ATGN(-22.09)R		0	1	0	0	P08195	P08195	P08195	SLC3A2	4F2 cell-surface antigen heavy chain	MULTI-MSMS	QEHF3_334_LR	4	Urine_deglyco	556.639	3	479.916	1436.73	82508.5	1.933	0.00092765	159170	76.388	159170	76.388	556.303	42.618	0.5225	42.618	42.389	42.912	0					51	13	5	0.710363	0.00242043	0.0502024	0.00016119
SPQNETLYSVLK	12	Deamidation (NQ)	_SPQN(de)ETLYSVLK_	SPQ(0.034)N(0.966)ETLYSVLK		SPQ(-14.53)N(14.53)ETLYSVLK		0	1	0	0	Q9UKJ1	Q9UKJ1	Q9UKJ1	PILRA	Paired immunoglobulin-like type 2 receptor alpha	MULTI-MSMS	QEHF3_334_LR	4	Urine_deglyco	920.023	2	690.356	1378.7	65674.8	0.99099	0.00068414	331950	229.16	331950	229.16	919.519	43.548	0.36293	43.548	43.357	43.72	0					22	9	3	0.870733	0.00102176	0.00506088	0.00048087
SPQNETLYSVLK	12	Deamidation (NQ)	_SPQN(de)ETLYSVLK_	SPQ(0.208)N(0.792)ETLYSVLK		SPQ(-5.79)N(5.79)ETLYSVLK		0	1	0	0	Q9UKJ1	Q9UKJ1	Q9UKJ1	PILRA	Paired immunoglobulin-like type 2 receptor alpha	MULTI-MSMS	QEHF3_334_LR	4	Urine_deglyco	613.683	3	460.573	1378.7	81511.4	1.3035	0.00060034	331710	152.77	331710	152.78	613.348	43.577	0.39687	43.577	43.357	43.754	0					32	10	4	0.877198	0.00117925	0.00542617	0.0013449
SVVAPATDGGLNLTSTFLR	19	Deamidation (NQ)	_SVVAPATDGGLN(de)LTSTFLR_	SVVAPATDGGLN(1)LTSTFLR		SVVAPATDGGLN(112.44)LTSTFLR		0	1	0	0	P41222	P41222	P41222	PTGDS	Prostaglandin-H2 D-isomerase	MULTI-MSMS	QEHF3_334_LR	4	Urine_deglyco	717.398	3	640.674	1919	71914.7	1.6	0.0010251	119230	76.388	119230	76.389	717.062	42.182	0.73593	42.182	41.935	42.671	0					71	20	5	0.585299	0.00337822	0.0761524	6.66e-11
SVVAPATDGGLNLTSTFLR	19	Deamidation (NQ)	_SVVAPATDGGLN(de)LTSTFLR_	SVVAPATDGGLN(1)LTSTFLR		SVVAPATDGGLN(103.75)LTSTFLR		0	1	0	0	P41222	P41222	P41222	PTGDS	Prostaglandin-H2 D-isomerase	MULTI-MSMS	QEHF3_334_LR	4	Urine_deglyco	717.063	3	640.674	1919	71405	0.86067	0.00055141	119230	76.388	119230	76.389	717.396	44.354	0.58094	44.354	44.042	44.623	0					44	14	4	0.885233	0.00128411	0.0150853	3.32e-12
SVVAPATDGGLNLTSTFLR	19	Deamidation (NQ)	_SVVAPATDGGLN(de)LTSTFLR_	SVVAPATDGGLN(1)LTSTFLR		SVVAPATDGGLN(303.86)LTSTFLR		0	1	0	0	P41222	P41222	P41222	PTGDS	Prostaglandin-H2 D-isomerase	MULTI-MSMS	QEHF3_334_LR	4	Urine_deglyco	1075.59	2	960.507	1919	59841.2	1.3689	0.0013148	119290	114.58	119290	114.58	1075.59	46.932	0.93207	46.932	46.539	47.471	-3.81e-06					89	23	5	0.971801	0.00223652	0.0285279	0
SVVAPATDGGLNLTSTFLR	19	Deamidation (NQ)	_SVVAPATDGGLN(de)LTSTFLR_	SVVAPATDGGLN(1)LTSTFLR		SVVAPATDGGLN(217.35)LTSTFLR		0	1	0	0	P41222	P41222	P41222	PTGDS	Prostaglandin-H2 D-isomerase	MULTI-MSMS	QEHF3_334_LR	4	Urine_deglyco	717.397	3	640.674	1919	71660.6	1.6384	0.0010497	119230	76.387	119230	76.388	717.396	46.933	1.2769	46.933	46.341	47.618	0					140	31	6	0.967957	0.00791037	0.0886534	5.55e-109
SVVAPATDGGLNLTSTFLR	19	Deamidation (NQ)	_SVVAPATDGGLN(de)LTSTFLR_	SVVAPATDGGLN(1)LTSTFLR		SVVAPATDGGLN(207.56)LTSTFLR		0	1	0	0	P41222	P41222	P41222	PTGDS	Prostaglandin-H2 D-isomerase	MULTI-MSMS	QEHF3_334_LR	4	Urine_deglyco	717.395	3	640.674	1919	70963.1	0.7128	0.00045667	119230	76.387	119230	76.387	717.395	48.52	2.8989	48.52	47.82	50.719	0					321	72	8	0.996285	0.178392	1	1.03e-92
SVVAPATDGGLNLTSTFLR	19	Deamidation (NQ)	_SVVAPATDGGLN(de)LTSTFLR_	SVVAPATDGGLN(1)LTSTFLR		SVVAPATDGGLN(202.84)LTSTFLR		0	1	0	0	P41222	P41222	P41222	PTGDS	Prostaglandin-H2 D-isomerase	MULTI-MSMS	QEHF3_334_LR	4	Urine_deglyco	538.048	4	480.757	1919	83037.2	0.83628	0.00040205	119170	57.29	119170	57.291	538.298	48.606	0.71946	48.606	48.175	48.894	0					47	17	3	0.888085	0.000922939	0.00190413	1.57e-80
SVVAPATDGGLNLTSTFLR	19	Deamidation (NQ)	_SVVAPATDGGLN(de)LTSTFLR_	SVVAPATDGGLN(1)LTSTFLR		SVVAPATDGGLN(288.57)LTSTFLR		0	1	0	0	P41222	P41222	P41222	PTGDS	Prostaglandin-H2 D-isomerase	MULTI-MSMS	QEHF3_334_LR	4	Urine_deglyco	1075.59	2	960.507	1919	59230.1	0.42138	0.00040473	119290	114.58	119290	114.58	1075.59	48.603	2.6426	48.603	47.86	50.503	0					312	66	9	0.963362	0.229863	0.517594	0
SVVAPATDGGLNLTSTFLR	19	Deamidation (NQ)	_SVVAPATDGGLN(de)LTSTFLR_	SVVAPATDGGLN(1)LTSTFLR		SVVAPATDGGLN(194.77)LTSTFLR		0	1	0	0	P41222	P41222	P41222	PTGDS	Prostaglandin-H2 D-isomerase	MULTI-MSMS	QEHF3_334_LR	4	Urine_deglyco	1075.59	2	960.507	1919	59230.1	2.0068	0.0019275	119290	114.58	119290	114.58	1075.59	50.899	1.3511	50.899	50.422	51.773	-3.81e-06					54	30	3	0.975174	0.00125252	0.0154854	5.7e-69
SVVAPATDGGLNLTSTFLR	19	Deamidation (NQ)	_SVVAPATDGGLN(de)LTSTFLR_	SVVAPATDGGLN(1)LTSTFLR		SVVAPATDGGLN(148.52)LTSTFLR		0	1	0	0	P41222	P41222	P41222	PTGDS	Prostaglandin-H2 D-isomerase	MULTI-MSMS	QEHF3_334_LR	4	Urine_deglyco	717.398	3	640.674	1919	71124.3	2.3839	0.0015273	119230	76.388	119230	76.39	717.397	51.186	1.8089	51.186	50.422	52.231	0					179	40	6	0.640708	0.00351786	0.0283519	1.67e-28
SVVAPATDGGLNLTSTFLR	19	Deamidation (NQ)	_SVVAPATDGGLN(de)LTSTFLR_	SVVAPATDGGLN(1)LTSTFLR		SVVAPATDGGLN(180.62)LTSTFLR		0	1	0	0	P41222	P41222	P41222	PTGDS	Prostaglandin-H2 D-isomerase	MULTI-MSMS	QEHF3_334_LR	4	Urine_deglyco	717.062	3	640.674	1919	71268.8	2.4753	0.0015858	119230	76.388	119230	76.389	717.396	52.776	2.1857	52.776	51.958	54.144	0					174	46	5	0.868167	0.00188842	0.0475988	1.4e-52
SVVAPATDGGLNLTSTFLR	19	Deamidation (NQ)	_SVVAPATDGGLN(de)LTSTFLR_	SVVAPATDGGLN(1)LTSTFLR		SVVAPATDGGLN(73.93)LTSTFLR		0	1	0	0	P41222	P41222	P41222	PTGDS	Prostaglandin-H2 D-isomerase	MULTI-MSMS	QEHF3_334_LR	4	Urine_deglyco	1075.59	2	960.507	1919	59230.2	2.2271	0.0021391	119290	114.58	119300	114.59	1075.59	53.725	0.86096	53.725	53.235	54.096	3.81e-06					44	17	3	0.770352	0.000945357	0.0134091	1.83e-06
SVVAPATDGGLNLTSTFLR	19	Deamidation (NQ)	_SVVAPATDGGLN(de)LTSTFLR_	SVVAPATDGGLN(1)LTSTFLR		SVVAPATDGGLN(46.49)LTSTFLR		0	1	0	0	P41222	P41222	P41222	PTGDS	Prostaglandin-H2 D-isomerase	MULTI-MSMS	QEHF3_334_LR	4	Urine_deglyco	1075.09	2	960.507	1919	59230.3	2.2657	0.0021763	119300	114.58	119300	114.59	1075.09	54.616	1.3237	54.616	53.856	55.18	0					65	27	3	0.974984	0.000430922	0.00572878	0.015928
SVVAPATDGGLNLTSTFLR	19	Deamidation (NQ)	_SVVAPATDGGLN(de)LTSTFLR_	SVVAPATDGGLN(1)LTSTFLR		SVVAPATDGGLN(95.41)LTSTFLR		0	1	0	0	P41222	P41222	P41222	PTGDS	Prostaglandin-H2 D-isomerase	MULTI-MSMS	QEHF3_334_LR	4	Urine_deglyco	717.063	3	640.674	1919	71393.7	2.5558	0.0016374	119230	76.388	119230	76.389	717.396	54.855	1.4121	54.855	54.144	55.556	0					101	32	5	0.491326	0.00171182	0.0170259	1.72e-08
SVVAPATDGGLNLTSTFLR	19	Deamidation (NQ)	_SVVAPATDGGLN(de)LTSTFLR_	SVVAPATDGGLN(1)LTSTFLR		SVVAPATDGGLN(123.55)LTSTFLR		0	1	0	0	P41222	P41222	P41222	PTGDS	Prostaglandin-H2 D-isomerase	MULTI-MSMS	QEHF3_334_LR	4	Urine_deglyco	717.398	3	640.674	1919	71129.2	2.7364	0.0017532	119230	76.389	119230	76.39	717.397	58.989	6.5731	58.989	55.527	62.1	0					682	301	4	0.934402	0.00502034	0.0256948	2.36e-11
SVVAPATDGGLNLTSTFLR	19	Deamidation (NQ)	_SVVAPATDGGLN(de)LTSTFLR_	SVVAPATDGGLN(1)LTSTFLR		SVVAPATDGGLN(85.94)LTSTFLR		0	1	0	0	P41222	P41222	P41222	PTGDS	Prostaglandin-H2 D-isomerase	MULTI-MSMS	QEHF3_334_LR	4	Urine_deglyco	717.396	3	640.674	1919	71268.8	2.8832	0.0018472	119230	76.387	119230	76.389	717.062	62.561	0.67465	62.561	62.076	62.75	0					136	57	3	0.541979	0.00142061	0.126236	1.8e-06
SVVAPATDGGLNLTSTFLR	19	Deamidation (NQ)	_SVVAPATDGGLN(de)LTSTFLR_	SVVAPATDGGLN(1)LTSTFLR		SVVAPATDGGLN(90.58)LTSTFLR		0	1	0	0	P41222	P41222	P41222	PTGDS	Prostaglandin-H2 D-isomerase	MSMS	QEHF3_334_LR	4	Urine_deglyco	717.064	3	640.674	1919	NaN	NaN	NaN	NaN	NaN	NaN	NaN	NaN	57.766	1	57.766	57.266	58.266	3.81e-06								NaN	NaN	NaN	3.41e-40
SVVAPATDGGLNLTSTFLR	19	Deamidation (NQ)	_SVVAPATDGGLN(de)LTSTFLR_	SVVAPATDGGLN(1)LTSTFLR		SVVAPATDGGLN(47.08)LTSTFLR		0	1	0	0	P41222	P41222	P41222	PTGDS	Prostaglandin-H2 D-isomerase	MSMS	QEHF3_334_LR	4	Urine_deglyco	1075.09	2	960.507	1919	NaN	NaN	NaN	NaN	NaN	NaN	NaN	NaN	60.794	1	60.794	60.294	61.294	0								NaN	NaN	NaN	9.05e-06
SVVAPATDGGLNLTSTFLRK	20	Deamidation (NQ)	_SVVAPATDGGLN(de)LTSTFLRK_	SVVAPATDGGLN(1)LTSTFLRK		SVVAPATDGGLN(183.07)LTSTFLRK		0	1	0	1	P41222	P41222	P41222	PTGDS	Prostaglandin-H2 D-isomerase	MULTI-MSMS	QEHF3_334_LR	4	Urine_deglyco	836.484	3	683.372	2047.09	66957.1	1.9866	0.0013576	223560	152.78	223560	152.78	836.482	46.485	0.65764	46.485	46.223	46.88	0					89	16	9	0.822694	0.00224074	0.00782053	1.19e-52
SVVAPATDGGLNLTSTFLRK	20	Deamidation (NQ)	_SVVAPATDGGLN(de)LTSTFLRK_	SVVAPATDGGLN(1)LTSTFLRK		SVVAPATDGGLN(184.15)LTSTFLRK		0	1	0	1	P41222	P41222	P41222	PTGDS	Prostaglandin-H2 D-isomerase	MULTI-MSMS	QEHF3_334_LR	4	Urine_deglyco	627.615	4	512.781	2047.09	75539.4	1.9244	0.00098681	223450	114.58	223450	114.58	627.614	46.484	0.4284	46.484	46.264	46.693	0					49	10	6	0.909621	0.00953044	0.113354	9.99e-54
SWNETLTSR	9	Deamidation (NQ)	_SWN(de)ETLTSR_	SWN(1)ETLTSR		SWN(90.91)ETLTSR		0	1	0	0	O75947	O75947	O75947	ATP5H	ATP synthase subunit d, mitochondrial	MULTI-MSMS	QEHF3_334_LR	4	Urine_deglyco	662.344	2	547.759	1093.5	73429.3	2.0376	0.0011161	209180	114.58	209190	114.58	662.342	34.907	1.3326	34.907	34.24	35.572	0					124	43	6	0.853087	0.0117727	0.319383	0.0048539
TDNSLLDQALQNDTVFLNMR	20	Oxidation (M),Deamidation (NQ)	_TDNSLLDQALQN(de)DTVFLNMR_	TDNSLLDQALQ(0.027)N(0.972)DTVFLN(0.001)MR	TDNSLLDQALQNDTVFLNM(1)R	TDN(-107.23)SLLDQ(-68.78)ALQ(-15.54)N(15.54)DTVFLN(-31.97)MR	TDNSLLDQALQNDTVFLNM(126.81)R	0	1	1	0	O75144	O75144	O75144	ICOSLG	ICOS ligand	MULTI-MSMS	QEHF3_334_LR	4	Urine_deglyco	852.431	3	775.706	2324.1	66125.3	2.6718	0.0020725	98475	76.388	98478	76.39	852.428	53.421	0.76101	53.421	53.047	53.808	0					73	15	7	0.885984	0.0367104	0.505648	4.74e-13
TDNSLLDQALQNDTVFLNMR	20	Oxidation (M),Deamidation (NQ)	_TDNSLLDQALQN(de)DTVFLNMR_	TDNSLLDQALQ(0.055)N(0.945)DTVFLNMR	TDNSLLDQALQNDTVFLNM(1)R	TDN(-89.72)SLLDQ(-48.31)ALQ(-12.37)N(12.37)DTVFLN(-68.21)MR	TDNSLLDQALQNDTVFLNM(139.95)R	0	1	1	0	O75144	O75144	O75144	ICOSLG	ICOS ligand	MULTI-MSMS	QEHF3_334_LR	4	Urine_deglyco	1278.14	2	1163.06	2324.1	54633.4	2.4442	0.0028427	98518	114.58	98520	114.58	1278.14	53.398	0.42985	53.398	53.139	53.569	0					31	8	5	0.978889	0.00128715	0.015768	1.82e-21
TLAGENQTAFEIEELNR	17	Deamidation (NQ)	_TLAGEN(de)QTAFEIEELNR_	TLAGEN(0.998)Q(0.002)TAFEIEELNR		TLAGEN(26.16)Q(-26.16)TAFEIEELN(-189.76)R		0	1	0	0	P11047	P11047	P11047	LAMC1	Laminin subunit gamma-1	MULTI-MSMS	QEHF3_334_LR	4	Urine_deglyco	1083.55	2	968.468	1934.92	59459.5	1.435	0.0013897	118310	114.58	118310	114.58	1083.55	42.619	0.35995	42.619	42.389	42.749	0					27	9	4	0.966678	0.00121866	0.00774744	2.27e-243
TLAGENQTAFEIEELNR	17	Deamidation (NQ)	_TLAGEN(de)QTAFEIEELNR_	TLAGEN(0.868)Q(0.132)TAFEIEELNR		TLAGEN(8.19)Q(-8.19)TAFEIEELN(-112.77)R		0	1	0	0	P11047	P11047	P11047	LAMC1	Laminin subunit gamma-1	MULTI-MSMS	QEHF3_334_LR	4	Urine_deglyco	722.703	3	645.981	1934.92	71219.8	1.7533	0.0011326	118250	76.386	118250	76.387	722.365	42.639	0.71188	42.639	42.2	42.912	0					52	18	5	0.879725	0.00285375	0.00364533	3.73e-07
TNITEHIK	8	Deamidation (NQ)	_TN(de)ITEHIK_	TN(1)ITEHIK		TN(103.26)ITEHIK		0	1	0	0	Q16821	Q16821	Q16821	PPP1R3A	Protein phosphatase 1 regulatory subunit 3A	MULTI-MSMS	QEHF3_334_LR	4	Urine_deglyco	472.282	3	319.506	955.497	87325.3	3.0857	0.0009859	478160	152.77	478160	152.78	472.281	29.958	0.30902	29.958	29.751	30.06	-1.91e-06					28	11	3	0.902409	0.00100159	0.0061505	0.0060087
TNKTEFQLELPVK	13	Deamidation (NQ)	_TN(de)KTEFQLELPVK_	TN(0.998)KTEFQ(0.002)LELPVK		TN(27.3)KTEFQ(-27.3)LELPVK		0	1	0	1	P11215	P11215	P11215	ITGAM	Integrin alpha-M	MULTI-MSMS	QEHF3_334_LR	4	Urine_deglyco	559.838	4	387.713	1546.82	81217.2	1.9081	0.00073979	443300	171.87	443300	171.87	559.837	43.229	0.51464	43.229	42.989	43.504	3.81e-06					38	13	4	0.802326	0.00595498	0.0551076	0.00017959
TNSTFVQALVEHVK	14	Deamidation (NQ)	_TN(de)STFVQALVEHVK_	TN(1)STFVQALVEHVK		TN(58.56)STFVQ(-58.56)ALVEHVK		0	1	0	0	P07602	P07602	P07602	PSAP	Prosaposin;Saposin-A;Saposin-B-Val;Saposin-B;Saposin-C;Saposin-D	MULTI-MSMS	QEHF3_334_LR	4	Urine_deglyco	678.389	3	525.279	1572.81	74866.8	1.1537	0.00060601	290850	152.78	290850	152.78	678.389	49.342	1.4992	49.342	48.674	50.174	-3.81e-06					146	38	7	0.81659	0.00436472	0.00853854	1.21e-15
TQDEILFSNSTR	12	Deamidation (NQ)	_TQDEILFSN(de)STR_	TQDEILFSN(1)STR		TQ(-53.18)DEILFSN(53.18)STR		0	1	0	0	Q6YHK3	Q6YHK3	Q6YHK3	CD109	CD109 antigen	MULTI-MSMS	QEHF3_334_LR	4	Urine_deglyco	547.618	3	471.228	1410.66	83295.8	2.1357	0.0010064	162100	76.388	162110	76.389	547.616	36.985	0.35078	36.985	36.778	37.129	0					33	10	5	0.503122	0.000565745	0.00805467	0.0070421
TSPANCTWLILGSK	14	Deamidation (NQ)	_TSPAN(de)CTWLILGSK_	TSPAN(1)CTWLILGSK		TSPAN(66.25)CTWLILGSK		0	1	0	0	Q7Z4F1	Q7Z4F1	Q7Z4F1	LRP10	Low-density lipoprotein receptor-related protein 10	MULTI-MSMS	QEHF3_334_LR	4	Urine_deglyco	670.04	3	516.929	1547.77	73586.1	0.59396	0.00030703	295540	152.77	295540	152.78	670.372	48.311	0.51695	48.311	47.944	48.461	0					29	12	3	0.713774	0.000623258	0.00733364	0.0016336
TVYLYPNQTGLPDPLSR	17	Deamidation (NQ)	_TVYLYPN(de)QTGLPDPLSR_	TVYLYPN(0.5)Q(0.5)TGLPDPLSR		TVYLYPN(0)Q(0)TGLPDPLSR		0	1	0	0	P16112	P16112	P16112	ACAN	Aggrecan core protein;Aggrecan core protein 2	MULTI-MSMS	QEHF3_334_LR	4	Urine_deglyco	1082.58	2	967.997	1933.98	59216.4	1.2194	0.0011803	118370	114.58	118370	114.58	1083.08	46.317	0.55175	46.317	46.062	46.613	0					54	13	6	0.919168	0.00072134	0.00375942	1.56e-23
TVYLYPNQTGLPDPLSR	17	Deamidation (NQ)	_TVYLYPN(de)QTGLPDPLSR_	TVYLYPN(0.998)Q(0.002)TGLPDPLSR		TVYLYPN(28.22)Q(-28.22)TGLPDPLSR		0	1	0	0	P16112	P16112	P16112	ACAN	Aggrecan core protein;Aggrecan core protein 2	MULTI-MSMS	QEHF3_334_LR	4	Urine_deglyco	722.389	3	645.667	1933.98	71483.8	1.5445	0.00099722	118310	76.388	118310	76.389	722.389	46.3	0.79552	46.3	46.015	46.81	3.81e-06					77	19	6	0.904049	0.00995254	0.0306387	9.96e-09
VCQDCPLLAPLNDTR	15	Deamidation (NQ)	_VCQDCPLLAPLN(de)DTR_	VCQDCPLLAPLN(1)DTR		VCQ(-102.76)DCPLLAPLN(102.76)DTR		0	1	0	0	P02765	P02765	P02765	AHSG	Alpha-2-HS-glycoprotein;Alpha-2-HS-glycoprotein chain A;Alpha-2-HS-glycoprotein chain B	MULTI-MSMS	QEHF3_334_LR	4	Urine_deglyco	1002	2	886.919	1771.82	64851.4	0.56814	0.00050389	129190	114.58	129190	114.58	1001.5	44.069	0.36347	44.069	43.823	44.186	0					25	9	3	0.95751	0.000250826	0.00205473	2.29e-14
VCQDCPLLAPLNDTR	15	2 Deamidation (NQ)	_VCQDCPLLAPLN(de)DTR_	VCQ(1)DCPLLAPLN(1)DTR		VCQ(137.91)DCPLLAPLN(137.91)DTR		0	2	0	0	P02765	P02765	P02765	AHSG	Alpha-2-HS-glycoprotein;Alpha-2-HS-glycoprotein chain A;Alpha-2-HS-glycoprotein chain B	MULTI-MSMS	QEHF3_334_LR	4	Urine_deglyco	1001.99	2	887.411	1772.81	61636.6	0.57165	0.00050729	129120	114.58	129120	114.58	1001.99	44.85	0.57682	44.85	44.416	44.992	0					53	15	4	0.966853	0.000681132	0.00754008	2.04e-08
VCQDCPLLAPLNDTR	15	2 Deamidation (NQ)	_VCQDCPLLAPLN(de)DTR_	VCQ(1)DCPLLAPLN(1)DTR		VCQ(170.48)DCPLLAPLN(170.48)DTR		0	2	0	0	P02765	P02765	P02765	AHSG	Alpha-2-HS-glycoprotein;Alpha-2-HS-glycoprotein chain A;Alpha-2-HS-glycoprotein chain B	MULTI-MSMS	QEHF3_334_LR	4	Urine_deglyco	1002.5	2	887.411	1772.81	60532.1	0.82434	0.00073153	129120	114.58	129120	114.58	1001.99	45.542	0.75637	45.542	45.175	45.932	0					88	20	6	0.973697	0.0018019	0.0212103	1.12e-22
VCQDCPLLAPLNDTR	15	2 Deamidation (NQ)	_VCQDCPLLAPLN(de)DTR_	VCQ(1)DCPLLAPLN(1)DTR		VCQ(94.2)DCPLLAPLN(94.2)DTR		0	2	0	0	P02765	P02765	P02765	AHSG	Alpha-2-HS-glycoprotein;Alpha-2-HS-glycoprotein chain A;Alpha-2-HS-glycoprotein chain B	MULTI-MSMS	QEHF3_334_LR	4	Urine_deglyco	1001.99	2	887.411	1772.81	59967.1	1.1642	0.0010331	129120	114.58	129120	114.58	1001.99	46.474	0.95387	46.474	45.892	46.846	0					93	23	5	0.860792	0.00141075	0.00544132	0.00061277
VIEQSYNETWLGR	13	Deamidation (NQ)	_VIEQSYN(de)ETWLGR_	VIEQSYN(1)ETWLGR		VIEQ(-38.94)SYN(38.94)ETWLGR		0	1	0	0	P14672	P14672	P14672	SLC2A4	Solute carrier family 2, facilitated glucose transporter member 4	MULTI-MSMS	QEHF3_334_LR	4	Urine_deglyco	913.471	2	798.389	1594.76	63760.6	1.1408	0.0009108	143520	114.58	143520	114.58	912.97	43.123	0.37102	43.123	42.951	43.322	0					27	9	4	0.930809	0.000980208	0.00320064	6.96e-32
VIEQSYNETWLGR	13	Deamidation (NQ)	_VIEQSYN(de)ETWLGR_	VIEQ(0.108)SYN(0.892)ETWLGR		VIEQ(-9.18)SYN(9.18)ETWLGR		0	1	0	0	P14672	P14672	P14672	SLC2A4	Solute carrier family 2, facilitated glucose transporter member 4	MULTI-MSMS	QEHF3_334_LR	4	Urine_deglyco	608.984	3	532.595	1594.76	77786.4	1.304	0.00069452	143420	76.387	143430	76.388	608.982	43.119	0.43884	43.119	42.951	43.39	0					34	10	4	0.439964	0.000502104	0.00186908	0.012318
VILILDPAISGNETQPYPAFTR	22	Deamidation (NQ)	_VILILDPAISGN(de)ETQPYPAFTR_	VILILDPAISGN(0.986)ETQ(0.014)PYPAFTR		VILILDPAISGN(18.55)ETQ(-18.55)PYPAFTR		0	1	0	0	O43451	O43451	O43451	MGAM	Maltase-glucoamylase, intestinal;Maltase;Glucoamylase	MULTI-MSMS	QEHF3_334_LR	4	Urine_deglyco	882.821	3	806.097	2415.27	65809.4	2.617	0.0021095	94764	76.389	94766	76.391	882.82	55.955	0.53186	55.955	55.604	56.136	-3.81e-06					46	10	6	0.96184	0.00305391	0.0255025	1.14e-18
VKNGTTYEGIFK	12	Deamidation (NQ)	_VKN(de)GTTYEGIFK_	VKN(1)GTTYEGIFK		VKN(58.32)GTTYEGIFK		0	1	0	1	Q8WWM7	Q8WWM7	Q8WWM7	ATXN2L	Ataxin-2-like protein	MULTI-MSMS	QEHF3_334_LR	4	Urine_deglyco	682.402	3	453.238	1356.69	74281	1.8642	0.00084495	505610	229.16	505620	229.16	682.736	38.366	0.56337	38.366	38.125	38.689	0					57	15	5	0.610291	0.00368676	0.0452426	0.0096375
VKNGTTYEGIFK	12	Deamidation (NQ)	_VKN(de)GTTYEGIFK_	VKN(1)GTTYEGIFK		VKN(71.18)GTTYEGIFK		0	1	0	1	Q8WWM7	Q8WWM7	Q8WWM7	ATXN2L	Ataxin-2-like protein	MULTI-MSMS	QEHF3_334_LR	4	Urine_deglyco	512.304	4	340.18	1356.69	90418.1	2.3566	0.00080168	505240	171.87	505240	171.87	512.303	38.375	0.32526	38.375	38.161	38.486	-3.81e-06					21	8	4	0.529167	0.000455304	0.00827892	0.0016306
VKNVFNETK	9	Deamidation (NQ)	_VKNVFN(de)ETK_	VKNVFN(1)ETK		VKN(-50.43)VFN(50.43)ETK		0	1	0	1	P09603	P09603	P09603	CSF1	Macrophage colony-stimulating factor 1;Processed macrophage colony-stimulating factor 1	MULTI-MSMS	QEHF3_334_LR	4	Urine_deglyco	589.693	3	360.529	1078.57	80255.4	2.4235	0.00087376	635630	229.16	635630	229.16	589.692	35.49	0.63486	35.49	35.163	35.798	0					52	19	4	0.879579	0.00126297	0.00632863	0.0020315
VLDEVTNGTVSVSK	14	Deamidation (NQ)	_VLDEVTN(de)GTVSVSK_	VLDEVTN(1)GTVSVSK		VLDEVTN(104.26)GTVSVSK		0	1	0	0	Q86WK6	Q86WK6	Q86WK6	AMIGO1	Amphoterin-induced protein 1	MULTI-MSMS	QEHF3_334_LR	4	Urine_deglyco	954.545	2	724.878	1447.74	66319.7	0.83287	0.00060373	316140	229.16	316140	229.16	954.041	40.789	0.26795	40.789	40.643	40.911	3.81e-06					15	6	3	0.633129	0.000393529	0.00603873	1.6e-06
VNETEMDIAK	10	Oxidation (M),Deamidation (NQ)	_VN(de)ETEMDIAK_	VN(1)ETEMDIAK	VNETEM(1)DIAK	VN(89.43)ETEMDIAK	VNETEM(89.43)DIAK	0	1	1	0	O75629	O75629	O75629	CREG1	Protein CREG1	MULTI-MSMS	QEHF3_334_LR	4	Urine_deglyco	813.431	2	583.766	1165.52	67712.8	2.8284	0.0016511	392560	229.16	392560	229.16	812.929	31.012	0.40861	31.012	30.781	31.19	0					52	14	5	0.982915	0.00137339	0.00646519	0.00042248
VNNVTSER	8	Deamidation (NQ)	_VNN(de)VTSER_	VN(0.042)N(0.958)VTSER		VN(-13.58)N(13.58)VTSER		0	1	0	0	P20929	P20929	P20929	NEB	Nebulin	MULTI-MSMS	QEHF3_334_LR	4	Urine_deglyco	574.811	2	460.228	918.441	81365.1	1.1598	0.00053378	248970	114.58	248970	114.58	574.81	23.541	0.71629	23.541	23.303	24.02	0					104	36	5	0.522608	0.00505746	0.0129656	0.016178
VNSDGGLVALRNITAVGK	18	Deamidation (NQ)	_VNSDGGLVALRN(de)ITAVGK_	VNSDGGLVALRN(1)ITAVGK		VN(-78.29)SDGGLVALRN(78.29)ITAVGK		0	1	0	1	P55290	P55290	P55290	CDH13	Cadherin-13	MULTI-MSMS	QEHF3_334_LR	4	Urine_deglyco	748.777	3	595.667	1783.98	70489.3	0.76733	0.00045707	256480	152.78	256480	152.78	748.777	44.713	0.48566	44.713	44.378	44.863	0					50	12	7	0.817516	0.00903276	0.0612329	8.27e-09
VPGNVTAVLGETLK	14	Deamidation (NQ)	_VPGN(de)VTAVLGETLK_	VPGN(1)VTAVLGETLK		VPGN(62.29)VTAVLGETLK		0	1	0	0	P01833	P01833	P01833	PIGR	Polymeric immunoglobulin receptor;Secretory component	MULTI-MSMS	QEHF3_334_LR	4	Urine_deglyco	620.043	3	466.933	1397.78	83664.7	2.0024	0.000935	327190	152.78	327190	152.78	619.709	49.837	0.50578	49.837	49.536	50.042	0					31	11	4	0.773867	0.000221541	0.00202321	0.0017837
VQPFNVTQGK	10	Deamidation (NQ)	_VQPFN(de)VTQGK_	VQPFN(1)VTQGK		VQ(-40.83)PFN(40.83)VTQ(-64.73)GK		0	1	0	0	P13473	P13473	P13473	LAMP2	Lysosome-associated membrane glycoprotein 2	MULTI-MSMS	QEHF3_334_LR	4	Urine_deglyco	526.309	3	373.533	1117.58	83162.4	2.5558	0.00095466	409000	152.78	409000	152.78	526.308	36.917	0.78918	36.917	36.434	37.223	0					81	23	6	0.937134	0.00320174	0.0321737	2.65e-05
VQPFNVTQGK	10	Deamidation (NQ)	_VQPFN(de)VTQGK_	VQPFN(1)VTQGK		VQ(-93.16)PFN(77.55)VTQ(-77.55)GK		0	1	0	0	P13473	P13473	P13473	LAMP2	Lysosome-associated membrane glycoprotein 2	MULTI-MSMS	QEHF3_334_LR	4	Urine_deglyco	788.96	2	559.796	1117.58	69297	2.4545	0.001374	409370	229.16	409370	229.16	788.959	36.928	0.85483	36.928	36.398	37.252	0					94	25	5	0.974206	0.00357708	0.0317293	1.65e-29
VTNDTESDINYLLK	14	Deamidation (NQ)	_VTN(de)DTESDINYLLK_	VTN(1)DTESDINYLLK		VTN(114.04)DTESDIN(-114.04)YLLK		0	1	0	0	P12821	P12821	P12821	ACE	Angiotensin-converting enzyme;Angiotensin-converting enzyme, soluble form	MULTI-MSMS	QEHF3_334_LR	4	Urine_deglyco	1043.06	2	813.399	1624.78	59962.3	1.512	0.0012298	281740	229.16	281740	229.16	1042.56	46.743	0.34162	46.743	46.539	46.88	-3.81e-06					32	8	6	0.916944	0.00048889	0.00251896	4.45e-15
VVEGNHTVYR	10	Deamidation (NQ)	_VVEGN(de)HTVYR_	VVEGN(1)HTVYR		VVEGN(110.88)HTVYR		0	1	0	0	Q15438	Q15438	Q15438	CYTH1	Cytohesin-1	MULTI-MSMS	QEHF3_334_LR	4	Urine_deglyco	468.588	3	392.2	1173.58	89094.2	1.168	0.00045811	194770	76.388	194770	76.388	468.588	24.912	0.33664	24.912	24.724	25.061	1.91e-06					56	16	4	0.760709	0.00122408	0.00967357	2.04e-05
VVEGNHTVYR	10	Deamidation (NQ)	_VVEGN(de)HTVYR_	VVEGN(1)HTVYR		VVEGN(101.39)HTVYR		0	1	0	0	Q15438	Q15438	Q15438	CYTH1	Cytohesin-1	MULTI-MSMS	QEHF3_334_LR	4	Urine_deglyco	702.379	2	587.796	1173.58	81757.5	0.68513	0.00040272	194930	114.58	194940	114.58	702.378	24.942	0.19893	24.942	24.791	24.99	-1.91e-06					15	10	2	0.906703	0.000135003	0.00103609	6.02e-05
VVGVPYQGNATALFILPSEGK	21	Deamidation (NQ)	_VVGVPYQGN(de)ATALFILPSEGK_	VVGVPYQ(0.248)GN(0.752)ATALFILPSEGK		VVGVPYQ(-4.83)GN(4.83)ATALFILPSEGK		0	1	0	0	P05154	P05154	P05154	SERPINA5	Plasma serine protease inhibitor	MULTI-MSMS	QEHF3_334_LR	4	Urine_deglyco	874.167	3	721.056	2160.15	65176.1	2.855	0.0020586	211880	152.78	211880	152.78	874.166	52.751	1.0124	52.751	52.415	53.427	0					91	21	7	0.871347	0.00655225	0.0410827	3.29e-14
VVGVPYQGNATALFILPSEGK	21	2 Deamidation (NQ)	_VVGVPYQGN(de)ATALFILPSEGK_	VVGVPYQ(1)GN(1)ATALFILPSEGK		VVGVPYQ(61.96)GN(61.96)ATALFILPSEGK		0	2	0	0	P05154	P05154	P05154	SERPINA5	Plasma serine protease inhibitor	MULTI-MSMS	QEHF3_334_LR	4	Urine_deglyco	874.498	3	721.384	2161.13	64285.8	2.9079	0.0020977	211780	152.78	211780	152.78	874.495	53.893	0.85534	53.893	53.662	54.518	0					55	17	5	0.55195	0.00310523	0.0237455	0.0001549
VVLGANGTYSCLVR	14	Deamidation (NQ)	_VVLGAN(de)GTYSCLVR_	VVLGAN(1)GTYSCLVR		VVLGAN(157.52)GTYSCLVR		0	1	0	0	Q5ZPR3	Q5ZPR3	Q5ZPR3	CD276	CD276 antigen	MULTI-MSMS	QEHF3_334_LR	4	Urine_deglyco	870.475	2	755.39	1508.77	65760.5	1.2716	0.00096055	151690	114.58	151690	114.58	870.475	40.877	0.50244	40.877	40.607	41.11	0					40	13	5	0.579275	0.00127648	0.0279797	7.56e-15
VVSETNDTK	9	Deamidation (NQ)	_VVSETN(de)DTK_	VVSETN(1)DTK		VVSETN(143.96)DTK		0	1	0	0	P05783	P05783	P05783	KRT18	Keratin, type I cytoskeletal 18	MULTI-MSMS	QEHF3_334_LR	4	Urine_deglyco	726.404	2	497.24	992.466	71964.6	2.6535	0.0013194	460870	229.16	460870	229.16	726.403	26.775	0.52407	26.775	26.538	27.062	0					103	29	5	0.99353	0.0161797	0.146798	1.02e-05
VVSETNDTK	9	Deamidation (NQ)	_VVSETN(de)DTK_	VVSETN(1)DTK		VVSETN(143.7)DTK		0	1	0	0	P05783	P05783	P05783	KRT18	Keratin, type I cytoskeletal 18	MULTI-MSMS	QEHF3_334_LR	4	Urine_deglyco	484.605	3	331.829	992.466	84985.9	2.8415	0.00094289	460400	152.77	460400	152.78	484.604	26.775	0.38551	26.775	26.563	26.948	0					71	22	4	0.91136	0.00159278	0.0123888	5.12e-06
WVENNTNNLVK	11	Deamidation (NQ)	_WVEN(de)NTNNLVK_	WVEN(0.877)N(0.123)TNNLVK		WVEN(8.53)N(-8.53)TN(-38.04)N(-53.79)LVK		0	1	0	0	Q99574	Q99574	Q99574	SERPINI1	Neuroserpin	MULTI-MSMS	QEHF3_334_LR	4	Urine_deglyco	597.334	3	444.558	1330.65	79550.9	1.3358	0.00059386	343660	152.78	343660	152.78	597.333	39.102	0.37302	39.102	38.964	39.337	0					28	10	4	0.856759	0.000740785	0.0045102	3.59e-06
YFYNNQTK	8	Deamidation (NQ)	_YFYNN(de)QTK_	YFYN(0.401)N(0.599)QTK		YFYN(-1.74)N(1.74)Q(-32.12)TK		0	1	0	0	P10646	P10646	P10646	TFPI	Tissue factor pathway inhibitor	MULTI-MSMS	QEHF3_334_LR	4	Urine_deglyco	768.908	2	539.746	1077.48	70959.9	2.3048	0.001244	424580	229.16	424580	229.16	768.908	34.457	0.56895	34.457	34.172	34.741	3.81e-06					63	18	4	0.956478	0.00326245	0.0819097	0.002664
YLGNATAIFFLPDEGK	16	Deamidation (NQ)	_YLGN(de)ATAIFFLPDEGK_	YLGN(1)ATAIFFLPDEGK		YLGN(80.74)ATAIFFLPDEGK		0	1	0	0	P01009	P01009	P01009	SERPINA1	Alpha-1-antitrypsin;Short peptide from AAT	MULTI-MSMS	QEHF3_334_LR	4	Urine_deglyco	739.408	3	586.298	1755.87	71834.5	2.8074	0.001646	260580	152.78	260580	152.78	739.073	56.229	0.62786	56.229	55.894	56.522	0					38	12	5	0.962035	0.00222314	0.0132526	0.00022635
YSENSTTVIR	10	Deamidation (NQ)	_YSEN(de)STTVIR_	YSEN(1)STTVIR		YSEN(85.52)STTVIR		0	1	0	0	P48357	P48357	P48357	LEPR	Leptin receptor	MULTI-MSMS	QEHF3_334_LR	4	Urine_deglyco	700.368	2	585.785	1169.56	77038.2	1.9925	0.0011672	195600	114.58	195600	114.58	700.366	28.589	0.30623	28.589	28.407	28.713	0					26	11	4	0.714011	0.00080651	0.0138326	0.0015978
YVQNGTYTVK	10	Deamidation (NQ)	_YVQN(de)GTYTVK_	YVQ(0.006)N(0.994)GTYTVK		YVQ(-21.96)N(21.96)GTYTVK		0	1	0	0	Q14126	Q14126	Q14126	DSG2	Desmoglein-2	MULTI-MSMS	QEHF3_334_LR	4	Urine_deglyco	816.457	2	587.293	1172.57	65960.1	2.8276	0.0016607	390210	229.17	390210	229.17	816.455	32.921	0.59371	32.921	32.699	33.293	0					68	21	4	0.639476	0.00199731	0.0111959	1.75e-05
YVQNGTYTVK	10	Deamidation (NQ)	_YVQN(de)GTYTVK_	YVQ(0.114)N(0.886)GTYTVK		YVQ(-8.89)N(8.89)GTYTVK		0	1	0	0	Q14126	Q14126	Q14126	DSG2	Desmoglein-2	MULTI-MSMS	QEHF3_334_LR	4	Urine_deglyco	544.64	3	391.864	1172.57	80166.2	2.6439	0.0010361	389860	152.77	389870	152.77	544.639	32.928	0.43486	32.928	32.732	33.167	0					53	15	4	0.530366	0.00106118	0.00735453	0.0034999
YYNYTLSINGK	11	2 Deamidation (NQ)	_YYN(de)YTLSIN(de)GK_	YYN(1)YTLSIN(1)GK		YYN(154.36)YTLSIN(154.36)GK		0	2	0	0	P15586	P15586	P15586	GNS	N-acetylglucosamine-6-sulfatase	MULTI-MSMS	QEHF3_334_LR	4	Urine_deglyco	898.481	2	669.317	1336.62	65175.4	1.7416	0.0011657	342380	229.16	342390	229.17	898.481	42.177	0.4715	42.177	41.804	42.275	0					24	13	3	0.972169	0.000484556	0.0097464	4.5e-05
AAIPSALDTNSSK	13	Deamidation (NQ)	_AAIPSALDTN(de)SSK_	AAIPSALDTN(1)SSK		AAIPSALDTN(113.4)SSK		0	1	0	0	Q08380	Q08380	Q08380	LGALS3BP	Galectin-3-binding protein	MULTI-MSMS	QEHF3_335_LR	5	Urine_deglyco	867.489	2	638.325	1274.64	65299.7	0.8732	0.00055738	359010	229.16	359010	229.16	867.488	34.979	0.73116	34.979	34.737	35.468	0					75	21	6	0.799759	0.00316404	0.0875298	0.0005687
AAIPSALDTNSSK	13	Deamidation (NQ)	_AAIPSALDTN(de)SSK_	AAIPSALDTN(1)SSK		AAIPSALDTN(50.47)SSK		0	1	0	0	Q08380	Q08380	Q08380	LGALS3BP	Galectin-3-binding protein	MULTI-MSMS	QEHF3_335_LR	5	Urine_deglyco	578.662	3	425.886	1274.64	80557.2	0.48443	0.00020631	358720	152.78	358720	152.78	578.662	35.015	1.082	35.015	34.485	35.567	0					126	31	7	0.286412	0.000753395	0.00632413	0.0097259
ADEGSLKNISIYTK	14	Deamidation (NQ)	_ADEGSLKN(de)ISIYTK_	ADEGSLKN(1)ISIYTK		ADEGSLKN(112.42)ISIYTK		0	1	0	1	P20061	P20061	P20061	TCN1	Transcobalamin-1	MULTI-MSMS	QEHF3_335_LR	5	Urine_deglyco	557.576	4	385.703	1538.78	82671.6	1.6782	0.00064727	445610	171.87	445610	171.87	557.575	39.673	0.40764	39.673	39.453	39.861	0					30	10	4	0.749124	0.000774948	0.00250558	0.00011815
ADEGSLKNISIYTK	14	Deamidation (NQ)	_ADEGSLKN(de)ISIYTK_	ADEGSLKN(1)ISIYTK		ADEGSLKN(101.53)ISIYTK		0	1	0	1	P20061	P20061	P20061	TCN1	Transcobalamin-1	MULTI-MSMS	QEHF3_335_LR	5	Urine_deglyco	743.098	3	513.935	1538.78	71036.7	1.576	0.00080995	445900	229.16	445900	229.16	743.098	39.711	0.73883	39.711	39.158	39.897	0					49	19	5	0.684835	0.00425957	0.0178474	4.58e-07
ALGVLEEHANSSR	13	Deamidation (NQ)	_ALGVLEEHAN(de)SSR_	ALGVLEEHAN(1)SSR		ALGVLEEHAN(116.82)SSR		0	1	0	0	O95450	O95450	O95450	ADAMTS2	A disintegrin and metalloproteinase with thrombospondin motifs 2	MULTI-MSMS	QEHF3_335_LR	5	Urine_deglyco	538.288	3	461.9	1382.68	82279.9	1.5179	0.0007011	165380	76.387	165380	76.388	538.288	33.567	0.71769	33.567	33.249	33.966	-3.81e-06					63	19	6	0.917216	0.00250222	0.0183024	0.00047644
ALSQQNVSMDLATFMK	16	Oxidation (M),Deamidation (NQ)	_ALSQQN(de)VSMDLATFMK_	ALSQ(0.003)Q(0.153)N(0.844)VSMDLATFMK	ALSQQNVSMDLATFM(1)K	ALSQ(-24.62)Q(-7.42)N(7.42)VSMDLATFMK	ALSQQNVSM(-90.35)DLATFM(90.35)K	0	1	1	0	Q13421	Q13421	Q13421	MSLN	Mesothelin;Megakaryocyte-potentiating factor;Mesothelin, cleaved form	MULTI-MSMS	QEHF3_335_LR	5	Urine_deglyco	754.066	3	600.955	1799.84	69400.2	1.4008	0.00084182	254220	152.78	254220	152.78	754.065	45.932	0.42904	45.932	45.694	46.123	0					41	10	5	0.983964	0.0086453	0.123196	9.77e-22
ALSQQNVSMDLATFMK	16	2 Oxidation (M),Deamidation (NQ)	_ALSQQN(de)VSMDLATFMK_	ALSQ(0.066)Q(0.215)N(0.719)VSMDLATFMK	ALSQQNVSM(1)DLATFM(1)K	ALSQ(-10.38)Q(-5.25)N(5.25)VSMDLATFMK	ALSQQNVSM(51.8)DLATFM(51.8)K	0	1	2	0	Q13421	Q13421	Q13421	MSLN	Mesothelin;Megakaryocyte-potentiating factor;Mesothelin, cleaved form	MSMS	QEHF3_335_LR	5	Urine_deglyco	759.062	3	606.287	1815.84	NaN	NaN	NaN	NaN	NaN	NaN	NaN	NaN	43.968	1	43.968	43.468	44.468	0								NaN	NaN	NaN	0.00025353
ANDSFGEASIIFSNGR	16	2 Deamidation (NQ)	_AN(de)DSFGEASIIFSN(de)GR_	AN(1)DSFGEASIIFSN(1)GR		AN(137.61)DSFGEASIIFSN(137.61)GR		0	2	0	0	P98164	P98164	P98164	LRP2	Low-density lipoprotein receptor-related protein 2	MULTI-MSMS	QEHF3_335_LR	5	Urine_deglyco	639.647	3	562.925	1685.75	73957.3	0.63231	0.00035595	135700	76.388	135700	76.389	639.313	44.998	0.8088	44.998	44.649	45.458	0					67	20	5	0.950027	0.00152224	0.0215771	2.43e-10
ANDSFGEASIIFSNGR	16	2 Deamidation (NQ)	_AN(de)DSFGEASIIFSN(de)GR_	AN(1)DSFGEASIIFSN(1)GR		AN(185.96)DSFGEASIIFSN(185.96)GR		0	2	0	0	P98164	P98164	P98164	LRP2	Low-density lipoprotein receptor-related protein 2	MULTI-MSMS	QEHF3_335_LR	5	Urine_deglyco	958.466	2	843.884	1685.75	61297	0.82567	0.00069677	135780	114.58	135780	114.58	958.466	45.013	0.72958	45.013	44.649	45.379	0					65	18	5	0.945713	0.00260903	0.0425778	2.19e-39
ATNDSVVADK	10	Deamidation (NQ)	_ATN(de)DSVVADK_	ATN(1)DSVVADK		ATN(91.62)DSVVADK		0	1	0	0	P40306	P40306	P40306	PSMB10	Proteasome subunit beta type-10	MULTI-MSMS	QEHF3_335_LR	5	Urine_deglyco	739.91	2	510.746	1019.48	71463.7	1.0898	0.00055663	448690	229.16	448690	229.16	739.91	28.296	0.31753	28.296	28.134	28.451	1.91e-06					27	13	3	0.838544	0.00350789	0.0700442	0.00028221
ATNDSVVADK	10	Deamidation (NQ)	_ATN(de)DSVVADK_	ATN(1)DSVVADK		ATN(51.29)DSVVADK		0	1	0	0	P40306	P40306	P40306	PSMB10	Proteasome subunit beta type-10	MULTI-MSMS	QEHF3_335_LR	5	Urine_deglyco	493.609	3	340.833	1019.48	87840.2	1.4245	0.00048553	448240	152.78	448240	152.78	493.608	28.296	0.35312	28.296	28.098	28.451	1.91e-06					28	14	3	0.407247	0.00176317	0.0420982	0.024526
CINQSICEK	9	Deamidation (NQ)	_CIN(de)QSICEK_	CIN(1)QSICEK		CIN(39.27)Q(-39.27)SICEK		0	1	0	0	O75882	O75882	O75882	ATRN	Attractin	MULTI-MSMS	QEHF3_335_LR	5	Urine_deglyco	805.919	2	576.755	1151.5	65645.5	1.8608	0.0010732	397330	229.16	397330	229.16	805.919	31.588	0.83566	31.588	31.149	31.985	1.91e-06					80	25	6	0.950637	0.0392418	1	0.0012516
CIQANYSLMENGK	13	Oxidation (M),2 Deamidation (NQ)	_CIQAN(de)YSLMEN(de)GK_	CIQ(0.004)AN(0.996)YSLMEN(1)GK	CIQANYSLM(1)ENGK	CIQ(-24.4)AN(24.4)YSLMEN(79.53)GK	CIQANYSLM(90.79)ENGK	0	2	1	0	P05090	P05090	P05090	APOD	Apolipoprotein D	MULTI-MSMS	QEHF3_335_LR	5	Urine_deglyco	502.002	4	387.169	1544.65	85554.3	1.0768	0.00041692	295950	114.58	295950	114.58	501.751	34.716	0.5492	34.716	34.485	35.034	0					50	15	6	0.715927	0.000676507	0.00811702	2.5e-05
CIQANYSLMENGK	13	Oxidation (M),2 Deamidation (NQ)	_CIQAN(de)YSLMEN(de)GK_	CIQ(0.018)AN(0.982)YSLMEN(1)GK	CIQANYSLM(1)ENGK	CIQ(-17.32)AN(17.32)YSLMEN(92.23)GK	CIQANYSLM(102.87)ENGK	0	2	1	0	P05090	P05090	P05090	APOD	Apolipoprotein D	MULTI-MSMS	QEHF3_335_LR	5	Urine_deglyco	668.667	3	515.89	1544.65	72075.2	0.50724	0.00026168	296140	152.78	296140	152.78	668.666	34.713	1.0484	34.713	34.454	35.502	0					147	30	8	0.988318	0.0356437	0.353008	1.53e-06
CIQANYSLMENGK	13	Oxidation (M),2 Deamidation (NQ)	_CIQAN(de)YSLMEN(de)GK_	CIQ(0.002)AN(0.998)YSLMEN(1)GK	CIQANYSLM(1)ENGK	CIQ(-26.81)AN(26.81)YSLMEN(134.75)GK	CIQANYSLM(160.87)ENGK	0	2	1	0	P05090	P05090	P05090	APOD	Apolipoprotein D	MULTI-MSMS	QEHF3_335_LR	5	Urine_deglyco	1002.5	2	773.332	1544.65	60642	0.43241	0.0003344	296330	229.16	296330	229.16	1002.5	34.703	0.74901	34.703	34.454	35.203	0					94	21	6	0.995334	0.00811582	0.0706764	1.23e-14
CIQANYSLMENGK	13	Oxidation (M),3 Deamidation (NQ)	_CIQAN(de)YSLMEN(de)GK_	CIQ(1)AN(1)YSLMEN(1)GK	CIQANYSLM(1)ENGK	CIQ(112.02)AN(112.02)YSLMEN(112.02)GK	CIQANYSLM(112.02)ENGK	0	3	1	0	P05090	P05090	P05090	APOD	Apolipoprotein D	MULTI-MSMS	QEHF3_335_LR	5	Urine_deglyco	1003.49	2	773.824	1545.63	59742	1.1366	0.00087952	296140	229.16	296150	229.16	1002.99	36.047	0.52795	36.047	35.639	36.167	0					34	14	4	0.856336	0.00124352	0.0130568	0.00024011
CIQANYSLMENGK	13	Oxidation (M),3 Deamidation (NQ)	_CIQAN(de)YSLMEN(de)GK_	CIQ(1)AN(1)YSLMEN(1)GK	CIQANYSLM(1)ENGK	CIQ(53.45)AN(53.45)YSLMEN(53.45)GK	CIQANYSLM(53.45)ENGK	0	3	1	0	P05090	P05090	P05090	APOD	Apolipoprotein D	MULTI-MSMS	QEHF3_335_LR	5	Urine_deglyco	668.994	3	516.218	1545.63	70816.4	1.2029	0.00062095	295950	152.78	295950	152.78	668.995	36.372	0.86831	36.372	36.167	37.036	0					83	24	6	0.574143	0.000804474	0.0130136	0.005863
CIQANYSLMENGK	13	Oxidation (M),3 Deamidation (NQ)	_CIQAN(de)YSLMEN(de)GK_	CIQ(1)AN(1)YSLMEN(1)GK	CIQANYSLM(1)ENGK	CIQ(76.07)AN(76.07)YSLMEN(76.07)GK	CIQANYSLM(76.07)ENGK	0	3	1	0	P05090	P05090	P05090	APOD	Apolipoprotein D	MSMS	QEHF3_335_LR	5	Urine_deglyco	668.994	3	516.218	1545.63	NaN	NaN	NaN	NaN	NaN	NaN	NaN	NaN	36.037	1	36.037	35.537	36.537	0								NaN	NaN	NaN	2.95e-13
CIQANYSLMENGK	13	2 Deamidation (NQ)	_CIQAN(de)YSLMEN(de)GK_	CIQ(0.017)AN(0.983)YSLMEN(1)GK		CIQ(-17.52)AN(17.52)YSLMEN(75.63)GK		0	2	0	0	P05090	P05090	P05090	APOD	Apolipoprotein D	MULTI-MSMS	QEHF3_335_LR	5	Urine_deglyco	663.335	3	510.559	1528.65	71891.7	1.5039	0.00076785	299230	152.78	299240	152.78	663.336	39.089	1.1071	39.089	38.79	39.897	0					167	29	8	0.872171	0.00895569	0.119546	0.00031119
CIQANYSLMENGK	13	2 Deamidation (NQ)	_CIQAN(de)YSLMEN(de)GK_	CIQAN(1)YSLMEN(1)GK		CIQ(-35.77)AN(35.77)YSLMEN(108.4)GK		0	2	0	0	P05090	P05090	P05090	APOD	Apolipoprotein D	MULTI-MSMS	QEHF3_335_LR	5	Urine_deglyco	994.499	2	765.334	1528.65	60257.5	1.4536	0.0011125	299430	229.16	299430	229.17	994.5	39.107	0.99631	39.107	38.83	39.827	3.81e-06					103	26	8	0.941228	0.00927593	0.235913	5.65e-129
CIQANYSLMENGK	13	2 Deamidation (NQ)	_CIQAN(de)YSLMEN(de)GK_	CIQ(0.002)AN(0.998)YSLMEN(1)GK		CIQ(-26.14)AN(26.14)YSLMEN(81)GK		0	2	0	0	P05090	P05090	P05090	APOD	Apolipoprotein D	MULTI-MSMS	QEHF3_335_LR	5	Urine_deglyco	497.752	4	383.171	1528.65	82195.6	1.9943	0.00076415	299030	114.58	299040	114.58	498.003	39.108	0.39325	39.108	38.913	39.306	0					27	10	4	0.941635	0.00130475	0.00722468	0.00014058
CIQANYSLMENGK	13	2 Deamidation (NQ)	_CIQAN(de)YSLMEN(de)GK_	CIQ(0.189)AN(0.811)YSLMEN(1)GK		CIQ(-6.34)AN(6.34)YSLMEN(42.75)GK		0	2	0	0	P05090	P05090	P05090	APOD	Apolipoprotein D	MULTI-MSMS	QEHF3_335_LR	5	Urine_deglyco	663.67	3	510.559	1528.65	75116.1	3.6635	0.0018704	299230	152.78	299240	152.78	663.669	55.28	0.67741	55.28	54.844	55.521	0					51	40	2	0.686147	0.000229064	0.00227987	0.024762
CIQANYSLMENGK	13	2 Deamidation (NQ)	_CIQAN(de)YSLMEN(de)GK_	CIQ(0.022)AN(0.978)YSLMEN(1)GK		CIQ(-16.4)AN(16.4)YSLMEN(64.33)GK		0	2	0	0	P05090	P05090	P05090	APOD	Apolipoprotein D	MULTI-MSMS	QEHF3_335_LR	5	Urine_deglyco	663.669	3	510.559	1528.65	71049.6	3.9938	0.0020391	299230	152.77	299230	152.78	663.667	56.536	0.67841	56.536	56.173	56.852	0					116	55	4	0.808096	0.00101029	0.00481108	0.00040373
CIQANYSLMENGK	13	2 Deamidation (NQ)	_CIQAN(de)YSLMEN(de)GK_	CIQ(0.165)AN(0.835)YSLMEN(1)GK		CIQ(-7.05)AN(7.05)YSLMEN(55.63)GK		0	2	0	0	P05090	P05090	P05090	APOD	Apolipoprotein D	MULTI-MSMS	QEHF3_335_LR	5	Urine_deglyco	663.337	3	510.559	1528.65	71798.2	4.6214	0.0023595	299230	152.78	299240	152.78	663.668	59.193	0.71648	59.193	58.702	59.419	-3.81e-06					155	71	3	0.559444	0.000506613	0.00265233	0.0017555
CIQANYSLMENGK	13	2 Deamidation (NQ)	_CIQAN(de)YSLMEN(de)GK_	CIQ(0.007)AN(0.993)YSLMEN(1)GK		CIQ(-21.73)AN(21.73)YSLMEN(78.74)GK		0	2	0	0	P05090	P05090	P05090	APOD	Apolipoprotein D	MSMS	QEHF3_335_LR	5	Urine_deglyco	994.499	2	765.334	1528.65	NaN	NaN	NaN	NaN	NaN	NaN	NaN	NaN	39.995	1	39.995	39.495	40.495	-3.81e-06								NaN	NaN	NaN	4.39e-28
CIQANYSLMENGK	13	Oxidation (M),Deamidation (NQ)	_CIQAN(de)YSLMENGK_	CIQ(0.027)AN(0.973)YSLMENGK	CIQANYSLM(1)ENGK	CIQ(-15.49)AN(15.49)YSLMEN(-68.23)GK	CIQANYSLM(84.17)ENGK	0	1	1	0	P05090	P05090	P05090	APOD	Apolipoprotein D	MULTI-MSMS	QEHF3_335_LR	5	Urine_deglyco	668.672	3	515.562	1543.66	72076.5	0.83611	0.00043106	296330	152.78	296330	152.78	668.338	34.306	0.60444	34.306	33.989	34.594	0					88	15	7	0.620809	0.00194675	0.00733244	0.0001107
CIQANYSLMENGK	13	Oxidation (M),Deamidation (NQ)	_CIQAN(de)YSLMENGK_	CIQ(0.001)AN(0.999)YSLMENGK	CIQANYSLM(1)ENGK	CIQ(-28.46)AN(28.46)YSLMEN(-115.93)GK	CIQANYSLM(152.88)ENGK	0	1	1	0	P05090	P05090	P05090	APOD	Apolipoprotein D	MULTI-MSMS	QEHF3_335_LR	5	Urine_deglyco	1002.51	2	772.84	1543.66	61296.8	0.76858	0.00059399	296520	229.16	296520	229.16	1002	34.3	0.50713	34.3	34.01	34.517	0					53	14	5	0.983128	0.00158785	0.0304927	1.52e-14
DLNASDNNTEFLK	13	Deamidation (NQ)	_DLN(de)ASDNNTEFLK_	DLN(0.712)ASDN(0.257)N(0.03)TEFLK		DLN(4.42)ASDN(-4.42)N(-13.71)TEFLK		0	1	0	0	Q9NY47	Q9NY47	Q9NY47	CACNA2D2	Voltage-dependent calcium channel subunit alpha-2/delta-2;Voltage-dependent calcium channel subunit alpha-2-2;Voltage-dependent calcium channel subunit delta-2	MULTI-MSMS	QEHF3_335_LR	5	Urine_deglyco	647.675	3	494.563	1480.67	73615.6	1.0643	0.00052638	308910	152.78	308910	152.78	647.34	38.408	0.53762	38.408	38.252	38.79	0					34	14	4	0.594157	0.00133809	0.0192371	0.0039998
DSVINLSESVEDGPK	15	Deamidation (NQ)	_DSVIN(de)LSESVEDGPK_	DSVIN(1)LSESVEDGPK		DSVIN(95.85)LSESVEDGPK		0	1	0	0	Q16706	Q16706	Q16706	MAN2A1	Alpha-mannosidase 2	MULTI-MSMS	QEHF3_335_LR	5	Urine_deglyco	683.366	3	530.59	1588.75	74695.4	2.5141	0.001334	287930	152.78	287940	152.78	683.365	41.952	0.47277	41.952	41.715	42.188	0					32	12	3	0.667576	0.00208493	0.0514291	6.13e-06
DSVINLSESVEDGPK	15	Deamidation (NQ)	_DSVIN(de)LSESVEDGPK_	DSVIN(1)LSESVEDGPK		DSVIN(120.63)LSESVEDGPK		0	1	0	0	Q16706	Q16706	Q16706	MAN2A1	Alpha-mannosidase 2	MULTI-MSMS	QEHF3_335_LR	5	Urine_deglyco	1025.05	2	795.381	1588.75	61209.6	2.4829	0.0019749	288120	229.16	288120	229.17	1025.04	41.977	0.29662	41.977	41.822	42.118	0					18	7	3	0.817606	0.000503843	0.010479	0.00017606
EAFLNGSDGHK	11	Deamidation (NQ)	_EAFLN(de)GSDGHK_	EAFLN(1)GSDGHK		EAFLN(63.94)GSDGHK		0	1	0	0	Q8NFZ8	Q8NFZ8	Q8NFZ8	CADM4	Cell adhesion molecule 4	MULTI-MSMS	QEHF3_335_LR	5	Urine_deglyco	545.961	3	392.516	1174.53	82160.1	1.9683	0.0007726	389220	152.78	389220	152.78	545.291	31.487	0.51588	31.487	31.249	31.765	0					51	16	5	0.487099	0.000727123	0.0207714	0.0087677
EEEAIQLDGLNASQIR	16	Deamidation (NQ)	_EEEAIQLDGLN(de)ASQIR_	EEEAIQLDGLN(0.937)ASQ(0.063)IR		EEEAIQ(-46.13)LDGLN(11.74)ASQ(-11.74)IR		0	1	0	0	P14625	P14625	P14625	HSP90B1	Endoplasmin	MULTI-MSMS	QEHF3_335_LR	5	Urine_deglyco	673.021	3	596.299	1785.87	71813.8	0.30622	0.0001826	128100	76.388	128100	76.388	672.687	40.647	0.43686	40.647	40.371	40.808	0					28	10	4	0.54431	0.00163864	0.0158325	0.0010254
EEEAIQLDGLNASQIR	16	Deamidation (NQ)	_EEEAIQLDGLN(de)ASQIR_	EEEAIQLDGLN(1)ASQIR		EEEAIQ(-51.13)LDGLN(51.13)ASQ(-59.35)IR		0	1	0	0	P14625	P14625	P14625	HSP90B1	Endoplasmin	MULTI-MSMS	QEHF3_335_LR	5	Urine_deglyco	1009.03	2	893.945	1785.87	62567	0.24072	0.00021519	128180	114.58	128180	114.58	1009.03	40.657	0.35772	40.657	40.45	40.808	-3.81e-06					22	8	4	0.897456	0.00111996	0.00887321	4.34e-24
ELLEEVGQNGSR	12	Deamidation (NQ)	_ELLEEVGQN(de)GSR_	ELLEEVGQ(0.148)N(0.852)GSR		ELLEEVGQ(-7.59)N(7.59)GSR		0	1	0	0	Q12866	Q12866	Q12866	MERTK	Tyrosine-protein kinase Mer	MULTI-MSMS	QEHF3_335_LR	5	Urine_deglyco	520.941	3	444.553	1330.64	83827.3	1.5929	0.00070815	171830	76.387	171830	76.388	520.94	36.818	0.51865	36.818	36.444	36.963	0					43	14	4	0.880273	0.00264305	0.0259299	0.00020072
ENISDPTSPLR	11	Deamidation (NQ)	_EN(de)ISDPTSPLR_	EN(1)ISDPTSPLR		EN(117.03)ISDPTSPLR		0	1	0	0	P01591	P01591	P01591	IGJ	Immunoglobulin J chain	MULTI-MSMS	QEHF3_335_LR	5	Urine_deglyco	729.886	2	615.304	1228.59	70384.2	1.5151	0.00093228	186220	114.58	186220	114.58	729.885	31.791	0.65948	31.791	31.495	32.154	0					73	19	5	0.840019	0.014767	0.069131	0.00010203
ENISDPTSPLR	11	Deamidation (NQ)	_EN(de)ISDPTSPLR_	EN(1)ISDPTSPLR		EN(67.38)ISDPTSPLR		0	1	0	0	P01591	P01591	P01591	IGJ	Immunoglobulin J chain	MULTI-MSMS	QEHF3_335_LR	5	Urine_deglyco	487.261	3	410.538	1228.59	90187.2	1.7453	0.00071649	186070	76.388	186070	76.388	486.926	31.827	0.48888	31.827	31.532	32.021	1.91e-06					26	14	3	0.178386	8.96e-05	0.000619062	0.0058428
ENLQTNFSLVQGSTK	15	Acetyl (Protein N-term),4 Deamidation (NQ)	_(ac)EN(de)LQTN(de)FSLVQGSTK_	EN(1)LQ(1)TN(1)FSLVQ(1)GSTK		EN(50.3)LQ(50.3)TN(50.3)FSLVQ(50.3)GSTK		1	4	0	0	P12757	P12757	P12757	SKIL	Ski-like protein	MULTI-MSMS	QEHF3_335_LR	5	Urine_deglyco	1086.06	2	856.399	1710.78	58679.1	2.5614	0.0021936	267580	229.16	267590	229.16	1086.06	42.24	1.4353	42.24	41.495	42.93	0					142	38	8	0.985751	0.000985994	0.0142559	0.0054409
FFVLESQNGSQGLQLEAAR	19	Deamidation (NQ)	_FFVLESQN(de)GSQGLQLEAAR_	FFVLESQ(0.003)N(0.997)GSQGLQLEAAR		FFVLESQ(-25.23)N(25.23)GSQ(-51.49)GLQ(-84.41)LEAAR		0	1	0	0	O60279	O60279	O60279	SUSD5	Sushi domain-containing protein 5	MULTI-MSMS	QEHF3_335_LR	5	Urine_deglyco	775.743	3	699.02	2094.04	69959.9	1.3749	0.0009611	109280	76.387	109280	76.388	775.741	49.167	0.62741	49.167	48.806	49.434	3.81e-06					39	13	4	0.719505	0.00100314	0.00828657	4.22e-16
FLNESYKHEQVYIR	14	Deamidation (NQ)	_FLN(de)ESYKHEQVYIR_	FLN(1)ESYKHEQVYIR		FLN(120.07)ESYKHEQ(-120.07)VYIR		0	1	0	1	P15309	P15309	P15309	ACPP	Prostatic acid phosphatase;PAPf39	MULTI-MSMS	QEHF3_335_LR	5	Urine_deglyco	572.316	4	457.482	1825.9	79328.1	0.98769	0.00045185	250460	114.58	250460	114.58	572.064	37.029	2.0393	37.029	36.75	38.79	0					228	55	5	0.83434	0.00409476	0.0271453	3.28e-17
GFLALYQTVAVNYSQPISEASR	22	Deamidation (NQ)	_GFLALYQTVAVN(de)YSQPISEASR_	GFLALYQTVAVN(0.982)YSQ(0.018)PISEASR		GFLALYQ(-40.21)TVAVN(17.42)YSQ(-17.42)PISEASR		0	1	0	0	Q9NZP8	Q9NZP8	Q9NZP8	C1RL	Complement C1r subcomponent-like protein	MULTI-MSMS	QEHF3_335_LR	5	Urine_deglyco	882.469	3	805.745	2414.21	65224.4	3.7113	0.0029903	94804	76.388	94808	76.391	882.466	55.995	0.4239	55.995	55.858	56.282	0					123	30	5	0.92011	0.00181867	0.00855419	6.92e-10
GICNSSDVR	9	Deamidation (NQ)	_GICN(de)SSDVR_	GICN(1)SSDVR		GICN(121.6)SSDVR		0	1	0	0	O75882	O75882	O75882	ATRN	Attractin	MULTI-MSMS	QEHF3_335_LR	5	Urine_deglyco	619.306	2	504.724	1007.43	76772.7	1.6748	0.00084529	227020	114.58	227020	114.58	619.306	23.798	0.52367	23.798	23.593	24.117	0					70	20	5	0.996942	0.0988704	1	2.74e-05
GKFNTSDVSAIEK	13	Deamidation (NQ)	_GKFN(de)TSDVSAIEK_	GKFN(1)TSDVSAIEK		GKFN(47.22)TSDVSAIEK		0	1	0	1	P19367	P19367	P19367	HK1	Hexokinase-1	MULTI-MSMS	QEHF3_335_LR	5	Urine_deglyco	695.734	3	466.237	1395.69	77638.4	0.76851	0.00035831	491520	229.16	491520	229.16	695.733	35.568	0.34338	35.568	35.37	35.713	0					22	9	3	0.465048	0.000729694	0.00193094	0.01435
GLCGELDQNLSR	12	Deamidation (NQ)	_GLCGELDQN(de)LSR_	GLCGELDQ(0.17)N(0.83)LSR		GLCGELDQ(-6.89)N(6.89)LSR		0	1	0	0	Q15846	Q15846	Q15846	CLUL1	Clusterin-like protein 1	MULTI-MSMS	QEHF3_335_LR	5	Urine_deglyco	531.27	3	454.882	1361.62	82613.6	1.243	0.00056543	167930	76.388	167930	76.388	531.27	37.298	0.43996	37.298	37.153	37.593	0					31	11	4	0.947893	0.000589455	0.00510092	5e-06
GLCGELDQNLSR	12	Deamidation (NQ)	_GLCGELDQN(de)LSR_	GLCGELDQ(0.048)N(0.952)LSR		GLCGELDQ(-13)N(13)LSR		0	1	0	0	Q15846	Q15846	Q15846	CLUL1	Clusterin-like protein 1	MULTI-MSMS	QEHF3_335_LR	5	Urine_deglyco	796.403	2	681.82	1361.62	67448	0.80353	0.00054786	168050	114.58	168050	114.58	796.402	37.326	0.5187	37.326	37.075	37.593	0					41	13	5	0.991371	0.00136189	0.0112443	2.28e-14
GLQLTWLENGNVSR	14	2 Deamidation (NQ)	_GLQLTWLEN(de)GN(de)VSR_	GLQLTWLEN(1)GN(1)VSR		GLQ(-65.33)LTWLEN(65.33)GN(72.1)VSR		0	2	0	0	O00241	O00241	O00241	SIRPB1	Signal-regulatory protein beta-1	MULTI-MSMS	QEHF3_335_LR	5	Urine_deglyco	606.658	3	530.27	1587.79	78747.4	1.024	0.00054298	144050	76.388	144060	76.388	606.658	47.667	0.3895	47.667	47.472	47.862	0					26	8	4	0.70887	0.000389759	0.00895738	0.00056176
GLQLTWLENGNVSR	14	2 Deamidation (NQ)	_GLQLTWLEN(de)GN(de)VSR_	GLQLTWLEN(1)GN(1)VSR		GLQ(-91.86)LTWLEN(91.86)GN(119.78)VSR		0	2	0	0	O00241	O00241	O00241	SIRPB1	Signal-regulatory protein beta-1	MULTI-MSMS	QEHF3_335_LR	5	Urine_deglyco	909.988	2	794.902	1587.79	65550.3	0.97062	0.00077154	144150	114.58	144150	114.58	909.987	47.673	0.48052	47.673	47.429	47.909	0					28	10	4	0.782277	0.000927996	0.00405031	2.25e-14
GNASGLGAGPR	11	Deamidation (NQ)	_GN(de)ASGLGAGPR_	GN(1)ASGLGAGPR		GN(62.53)ASGLGAGPR		0	1	0	0	Q9UJ90	Q9UJ90	Q9UJ90	KCNE5	Potassium voltage-gated channel subfamily E regulatory beta subunit 5	MSMS	QEHF3_335_LR	5	Urine_deglyco	593.823	2	479.241	956.468	NaN	NaN	NaN	NaN	NaN	NaN	NaN	NaN	23.585	1	23.585	23.085	24.085	0								NaN	NaN	NaN	0.00043515
GNNSHILLSALK	12	Deamidation (NQ)	_GN(de)NSHILLSALK_	GN(0.842)N(0.158)SHILLSALK		GN(7.27)N(-7.27)SHILLSALK		0	1	0	0	P01133	P01133	P01133	EGF	Pro-epidermal growth factor;Epidermal growth factor	MULTI-MSMS	QEHF3_335_LR	5	Urine_deglyco	576.014	3	423.238	1266.69	81202.2	1.5392	0.00065145	360970	152.78	360970	152.78	576.014	39.623	0.6562	39.623	39.415	40.071	0					50	17	4	0.609161	0.000756535	0.00298428	0.0090148
GQPANQSVLLSIYDER	16	Deamidation (NQ)	_GQPAN(de)QSVLLSIYDER_	GQPAN(0.998)Q(0.002)SVLLSIYDER		GQ(-49.59)PAN(26.1)Q(-26.1)SVLLSIYDER		0	1	0	0	P25940	P25940	P25940	COL5A3	Collagen alpha-3(V) chain	MULTI-MSMS	QEHF3_335_LR	5	Urine_deglyco	1010.53	2	895.95	1789.88	61293.2	0.28884	0.00025878	127890	114.58	127890	114.58	1011.03	44.058	0.83175	44.058	43.691	44.523	0					58	20	4	0.665898	0.000882565	0.00528454	8.64e-60
GSNYSEILDK	10	Deamidation (NQ)	_GSN(de)YSEILDK_	GSN(1)YSEILDK		GSN(74.96)YSEILDK		0	1	0	0	Q12841	Q12841	Q12841	FSTL1	Follistatin-related protein 1	MULTI-MSMS	QEHF3_335_LR	5	Urine_deglyco	529.291	3	376.18	1125.52	84730.6	1.7693	0.00066558	406120	152.78	406120	152.78	528.956	38.328	0.50002	38.328	38.069	38.569	0					38	12	5	0.93122	0.00114509	0.0126894	0.0039265
HIEVNGSK	8	Deamidation (NQ)	_HIEVN(de)GSK_	HIEVN(1)GSK		HIEVN(97.64)GSK		0	1	0	0	P11362	P11362	P11362	FGFR1	Fibroblast growth factor receptor 1	MULTI-MSMS	QEHF3_335_LR	5	Urine_deglyco	448.263	3	295.487	883.44	89446	1.3901	0.00041076	517030	152.78	517030	152.78	448.263	25.85	0.76304	25.85	25.402	26.165	-1.91e-06					91	26	6	0.65378	0.00235102	0.028712	0.0042162
IEYNESMK	8	Oxidation (M),Deamidation (NQ)	_IEYN(de)ESMK_	IEYN(1)ESMK	IEYNESM(1)K	IEYN(59.35)ESMK	IEYNESM(59.35)K	0	1	1	0	Q969G3	Q969G3	Q969G3	SMARCE1	SWI/SNF-related matrix-associated actin-dependent regulator of chromatin subfamily E member 1	MULTI-MSMS	QEHF3_335_LR	5	Urine_deglyco	496.926	3	344.151	1029.43	84366.6	1.7784	0.00061204	443910	152.77	443920	152.77	497.259	30.22	0.52239	30.22	29.944	30.466	1.91e-06					25	16	2	0.646273	0.000172326	0.00168655	0.021225
IITKENISQPR	11	Deamidation (NQ)	_IITKEN(de)ISQPR_	IITKEN(1)ISQPR		IITKEN(35.68)ISQ(-35.68)PR		0	1	0	1	P01133	P01133	P01133	EGF	Pro-epidermal growth factor;Epidermal growth factor	MULTI-MSMS	QEHF3_335_LR	5	Urine_deglyco	587.023	3	433.914	1298.72	79955.5	1.5253	0.00066186	352090	152.77	352090	152.78	586.689	33.076	0.44522	33.076	32.834	33.279	0					43	12	5	0.755608	0.00222921	0.0214274	8.16e-06
ILAPAYFILGGNQSGEGCVITR	22	Deamidation (NQ)	_ILAPAYFILGGN(de)QSGEGCVITR_	ILAPAYFILGGN(0.972)Q(0.028)SGEGCVITR		ILAPAYFILGGN(15.39)Q(-15.39)SGEGCVITR		0	1	0	0	Q13510	Q13510	Q13510	ASAH1	Acid ceramidase;Acid ceramidase subunit alpha;Acid ceramidase subunit beta	MULTI-MSMS	QEHF3_335_LR	5	Urine_deglyco	856.459	3	779.735	2336.18	65817.7	3.7144	0.0028963	97966	76.387	97970	76.39	856.457	56.231	0.49003	56.231	55.946	56.436	-3.81e-06					128	37	5	0.948814	0.00271832	0.0118304	1.33e-16
ILEQQNSSR	9	Deamidation (NQ)	_ILEQQN(de)SSR_	ILEQ(0.028)Q(0.021)N(0.951)SSR		ILEQ(-15.31)Q(-16.55)N(15.31)SSR		0	1	0	0	Q16181	Q16181	Q16181	2016-09-07	Septin-7	MULTI-MSMS	QEHF3_335_LR	5	Urine_deglyco	652.854	2	538.273	1074.53	73941.9	0.71122	0.00038283	212870	114.58	212870	114.58	652.854	27.725	0.49374	27.725	27.54	28.033	-1.91e-06					30	16	3	0.620128	0.000711102	0.00166951	0.0046089
ILLTCSLNDSATEVTGHR	18	Deamidation (NQ)	_ILLTCSLN(de)DSATEVTGHR_	ILLTCSLN(1)DSATEVTGHR		ILLTCSLN(228.99)DSATEVTGHR		0	1	0	0	P35613	P35613	P35613	BSG	Basigin	MULTI-MSMS	QEHF3_335_LR	5	Urine_deglyco	740.053	3	663.33	1986.97	70440.4	2.3329	0.0015475	115160	76.387	115160	76.388	740.051	41.965	0.84621	41.965	41.611	42.457	0					86	22	6	0.965942	0.0100677	0.157694	8.45e-130
ILLTCSLNDSATEVTGHR	18	Deamidation (NQ)	_ILLTCSLN(de)DSATEVTGHR_	ILLTCSLN(1)DSATEVTGHR		ILLTCSLN(237.31)DSATEVTGHR		0	1	0	0	P35613	P35613	P35613	BSG	Basigin	MULTI-MSMS	QEHF3_335_LR	5	Urine_deglyco	1109.58	2	994.491	1986.97	58386.4	2.1062	0.0020946	115220	114.58	115220	114.58	1109.07	41.974	0.29662	41.974	41.822	42.118	0					26	7	5	0.941302	0.000319366	0.00621069	9.27e-170
ITNISSDDSGK	11	Deamidation (NQ)	_ITN(de)ISSDDSGK_	ITN(1)ISSDDSGK		ITN(87.72)ISSDDSGK		0	1	0	0	Q16620	Q16620	Q16620	NTRK2	BDNF/NT-3 growth factors receptor	MULTI-MSMS	QEHF3_335_LR	5	Urine_deglyco	532.958	3	379.847	1136.52	85551.8	2.2446	0.00085261	402200	152.78	402200	152.78	532.622	32.159	0.38847	32.159	31.913	32.301	0					23	10	3	0.637006	0.00155063	0.0210156	0.00032698
ITYSIVQTNCSK	12	2 Deamidation (NQ)	_ITYSIVQTN(de)CSK_	ITYSIVQ(1)TN(1)CSK		ITYSIVQ(141.65)TN(141.65)CSK		0	2	0	0	P01042	P01042	P01042	KNG1	Kininogen-1;Kininogen-1 heavy chain;T-kinin;Bradykinin;Lysyl-bradykinin;Kininogen-1 light chain;Low molecular weight growth-promoting factor	MULTI-MSMS	QEHF3_335_LR	5	Urine_deglyco	938.006	2	708.34	1414.66	62585.3	1.5456	0.0010948	323520	229.16	323520	229.16	938.005	38.682	0.35965	38.682	38.471	38.83	0					27	9	4	0.907729	0.00105073	0.00266053	6.6e-10
ITYSIVQTNCSK	12	Deamidation (NQ)	_ITYSIVQTN(de)CSK_	ITYSIVQ(0.009)TN(0.991)CSK		ITYSIVQ(-20.44)TN(20.44)CSK		0	1	0	0	P01042	P01042	P01042	KNG1	Kininogen-1;Kininogen-1 heavy chain;T-kinin;Bradykinin;Lysyl-bradykinin;Kininogen-1 light chain;Low molecular weight growth-promoting factor	MULTI-MSMS	QEHF3_335_LR	5	Urine_deglyco	937.515	2	707.848	1413.68	68633.8	1.4741	0.0010434	323750	229.16	323750	229.16	937.011	36.46	0.37867	36.46	36.27	36.649	0					22	10	3	0.428013	0.000399026	0.00483472	3.71e-05
ITYSIVQTNCSK	12	Deamidation (NQ)	_ITYSIVQTN(de)CSK_	ITYSIVQTN(1)CSK		ITYSIVQ(-33.86)TN(33.86)CSK		0	1	0	0	P01042	P01042	P01042	KNG1	Kininogen-1;Kininogen-1 heavy chain;T-kinin;Bradykinin;Lysyl-bradykinin;Kininogen-1 light chain;Low molecular weight growth-promoting factor	MULTI-MSMS	QEHF3_335_LR	5	Urine_deglyco	625.01	3	472.234	1413.68	75071.7	1.0638	0.00050238	323510	152.77	323520	152.78	625.01	37.69	1.7607	37.69	37.19	38.95	0					202	47	8	0.903134	0.0117198	0.125855	2.04e-05
ITYSIVQTNCSK	12	Deamidation (NQ)	_ITYSIVQTN(de)CSK_	ITYSIVQ(0.001)TN(0.999)CSK		ITYSIVQ(-29.58)TN(29.58)CSK		0	1	0	0	P01042	P01042	P01042	KNG1	Kininogen-1;Kininogen-1 heavy chain;T-kinin;Bradykinin;Lysyl-bradykinin;Kininogen-1 light chain;Low molecular weight growth-promoting factor	MULTI-MSMS	QEHF3_335_LR	5	Urine_deglyco	937.012	2	707.848	1413.68	62552.4	1.0128	0.00071689	323750	229.16	323750	229.16	937.011	37.721	1.1968	37.721	37.409	38.606	-3.81e-06					153	32	8	0.99076	0.00325717	0.0347807	5.87e-71
ITYSIVQTNCSK	12	Deamidation (NQ)	_ITYSIVQTN(de)CSK_	ITYSIVQ(0.005)TN(0.995)CSK		ITYSIVQ(-22.78)TN(22.78)CSK		0	1	0	0	P01042	P01042	P01042	KNG1	Kininogen-1;Kininogen-1 heavy chain;T-kinin;Bradykinin;Lysyl-bradykinin;Kininogen-1 light chain;Low molecular weight growth-promoting factor	MULTI-MSMS	QEHF3_335_LR	5	Urine_deglyco	469.01	4	354.428	1413.68	87138.5	0.73147	0.00025925	323290	114.58	323290	114.58	469.009	37.69	0.54684	37.69	37.484	38.03	0					49	14	4	0.948176	0.00176941	0.00888864	0.00022755
ITYSIVQTNCSK	12	Deamidation (NQ)	_ITYSIVQTN(de)CSK_	ITYSIVQ(0.056)TN(0.944)CSK		ITYSIVQ(-12.25)TN(12.25)CSK		0	1	0	0	P01042	P01042	P01042	KNG1	Kininogen-1;Kininogen-1 heavy chain;T-kinin;Bradykinin;Lysyl-bradykinin;Kininogen-1 light chain;Low molecular weight growth-promoting factor	MULTI-MSMS	QEHF3_335_LR	5	Urine_deglyco	625.346	3	472.234	1413.68	77170.2	4.7486	0.0022425	323510	152.77	323520	152.78	625.343	57.937	0.76406	57.937	57.605	58.369	0					114	81	2	0.212235	0.000433912	0.00415155	0.016317
LAFQNMNGSEYFVK	14	Oxidation (M),Deamidation (NQ)	_LAFQNMN(de)GSEYFVK_	LAFQNMN(1)GSEYFVK	LAFQNM(1)NGSEYFVK	LAFQ(-47.22)N(-40.57)MN(40.57)GSEYFVK	LAFQNM(133.48)NGSEYFVK	0	1	1	0	Q13421	Q13421	Q13421	MSLN	Mesothelin;Megakaryocyte-potentiating factor;Mesothelin, cleaved form	MULTI-MSMS	QEHF3_335_LR	5	Urine_deglyco	708.703	3	555.592	1663.76	72199.4	0.7422	0.00041236	274980	152.78	274980	152.78	708.703	43.74	0.81285	43.74	43.307	44.12	0					78	20	7	0.97518	0.00613155	0.0687174	6.51e-09
LAFQNMNGSEYFVK	14	Oxidation (M),Deamidation (NQ)	_LAFQNMN(de)GSEYFVK_	LAFQ(0.007)N(0.103)MN(0.89)GSEYFVK	LAFQNM(1)NGSEYFVK	LAFQ(-21.31)N(-9.35)MN(9.35)GSEYFVK	LAFQNM(105.17)NGSEYFVK	0	1	1	0	Q13421	Q13421	Q13421	MSLN	Mesothelin;Megakaryocyte-potentiating factor;Mesothelin, cleaved form	MULTI-MSMS	QEHF3_335_LR	5	Urine_deglyco	1062.05	2	832.885	1663.76	60269.5	0.76415	0.00063645	275140	229.16	275150	229.16	1062.05	43.749	0.40725	43.749	43.51	43.917	0					35	10	5	0.990003	0.000911363	0.0133099	1.17e-06
LCSSVNVSNEIK	12	Deamidation (NQ)	_LCSSVN(de)VSNEIK_	LCSSVN(1)VSNEIK		LCSSVN(60.87)VSN(-60.87)EIK		0	1	0	0	O60494	O60494	O60494	CUBN	Cubilin	MULTI-MSMS	QEHF3_335_LR	5	Urine_deglyco	603.666	3	450.891	1349.65	77223.9	1.475	0.00066507	338830	152.78	338830	152.78	603.666	36.794	0.74365	36.794	36.41	37.153	3.81e-06					48	17	6	0.865759	0.00264714	0.030536	4.6e-06
LCSSVNVSNEIK	12	Deamidation (NQ)	_LCSSVN(de)VSNEIK_	LCSSVN(1)VSNEIK		LCSSVN(50.22)VSN(-50.22)EIK		0	1	0	0	O60494	O60494	O60494	CUBN	Cubilin	MULTI-MSMS	QEHF3_335_LR	5	Urine_deglyco	904.996	2	675.832	1349.65	65399.9	1.5175	0.0010256	339080	229.16	339080	229.16	904.995	36.8	0.45165	36.8	36.584	37.036	0					34	12	5	0.800223	0.000935303	0.010588	2.8e-11
LDAFFALEGFPTEPNSSSR	19	Deamidation (NQ)	_LDAFFALEGFPTEPN(de)SSSR_	LDAFFALEGFPTEPN(1)SSSR		LDAFFALEGFPTEPN(61.48)SSSR		0	1	0	0	P08294	P08294	P08294	SOD3	Extracellular superoxide dismutase [Cu-Zn]	MULTI-MSMS	QEHF3_335_LR	5	Urine_deglyco	772.721	3	695.997	2084.97	69655.6	3.3033	0.0022991	109750	76.388	109760	76.39	772.719	56.908	0.66338	56.908	56.625	57.288	0					246	56	6	0.881498	0.00119369	0.00621235	6.94e-05
LDAFFALEGFPTEPNSSSR	19	Deamidation (NQ)	_LDAFFALEGFPTEPN(de)SSSR_	LDAFFALEGFPTEPN(1)SSSR		LDAFFALEGFPTEPN(115.57)SSSR		0	1	0	0	P08294	P08294	P08294	SOD3	Extracellular superoxide dismutase [Cu-Zn]	MULTI-MSMS	QEHF3_335_LR	5	Urine_deglyco	1158.58	2	1043.49	2084.97	57656.1	3.3572	0.0035032	109810	114.58	109810	114.59	1158.57	56.908	0.4585	56.908	56.722	57.18	-3.81e-06					146	38	5	0.980231	0.00141465	0.00663601	1.34e-10
LENLSSSEMGYTATLTR	17	Oxidation (M),Deamidation (NQ)	_LEN(de)LSSSEMGYTATLTR_	LEN(1)LSSSEMGYTATLTR	LENLSSSEM(1)GYTATLTR	LEN(87.68)LSSSEMGYTATLTR	LENLSSSEM(87.68)GYTATLTR	0	1	1	0	P10253	P10253	P10253	GAA	Lysosomal alpha-glucosidase;76 kDa lysosomal alpha-glucosidase;70 kDa lysosomal alpha-glucosidase	MULTI-MSMS	QEHF3_335_LR	5	Urine_deglyco	707.354	3	630.631	1888.87	71684.2	0.91574	0.0005775	121130	76.388	121130	76.389	707.354	39.804	0.50315	39.804	39.602	40.105	0					35	13	5	0.713487	0.00127179	0.0175438	0.00011903
LENLSSSEMGYTATLTR	17	Oxidation (M),Deamidation (NQ)	_LEN(de)LSSSEMGYTATLTR_	LEN(1)LSSSEMGYTATLTR	LENLSSSEM(1)GYTATLTR	LEN(59.37)LSSSEMGYTATLTR	LENLSSSEM(59.37)GYTATLTR	0	1	1	0	P10253	P10253	P10253	GAA	Lysosomal alpha-glucosidase;76 kDa lysosomal alpha-glucosidase;70 kDa lysosomal alpha-glucosidase	MULTI-MSMS	QEHF3_335_LR	5	Urine_deglyco	1060.03	2	945.443	1888.87	58878.6	0.92897	0.00087829	121190	114.58	121200	114.58	1060.03	39.835	0.24717	39.835	39.685	39.932	0					14	6	3	0.95235	0.000423029	0.00918905	0.0019847
LGNWSAMPSCK	11	Oxidation (M),Deamidation (NQ)	_LGN(de)WSAMPSCK_	LGN(1)WSAMPSCK	LGNWSAM(1)PSCK	LGN(67.52)WSAMPSCK	LGNWSAM(67.52)PSCK	0	1	1	0	P02749	P02749	P02749	APOH	Beta-2-glycoprotein 1	MULTI-MSMS	QEHF3_335_LR	5	Urine_deglyco	863.44	2	634.276	1266.54	64086.6	1.4239	0.00090315	361300	229.16	361300	229.16	863.439	37.273	0.96165	37.273	36.928	37.89	0					71	23	6	0.989424	0.0167882	0.0902691	0.0067577
LLLTANVSSENNTPR	15	Deamidation (NQ)	_LLLTAN(de)VSSENNTPR_	LLLTAN(1)VSSENNTPR		LLLTAN(65.01)VSSEN(-65.01)N(-71.28)TPR		0	1	0	0	P20702	P20702	P20702	ITGAX	Integrin alpha-X	MULTI-MSMS	QEHF3_335_LR	5	Urine_deglyco	620.675	3	543.953	1628.84	77392.4	1.1675	0.00063504	140430	76.388	140430	76.389	620.341	40.098	0.43238	40.098	39.861	40.293	0					36	11	5	0.790117	0.00146417	0.0477732	8.15e-05
LNPTVTYGNDSFSAK	15	Deamidation (NQ)	_LNPTVTYGN(de)DSFSAK_	LNPTVTYGN(1)DSFSAK		LN(-190.82)PTVTYGN(190.82)DSFSAK		0	1	0	0	P05362	P05362	P05362	ICAM1	Intercellular adhesion molecule 1	MULTI-MSMS	QEHF3_335_LR	5	Urine_deglyco	1037.55	2	807.886	1613.76	60886.2	1.4353	0.0011596	283660	229.16	283660	229.16	1037.55	39.178	0.46603	39.178	38.913	39.379	3.81e-06					56	12	6	0.983602	0.00584202	0.0276342	0
LNPTVTYGNDSFSAK	15	Deamidation (NQ)	_LNPTVTYGN(de)DSFSAK_	LNPTVTYGN(1)DSFSAK		LN(-123.04)PTVTYGN(123.04)DSFSAK		0	1	0	0	P05362	P05362	P05362	ICAM1	Intercellular adhesion molecule 1	MULTI-MSMS	QEHF3_335_LR	5	Urine_deglyco	692.036	3	538.926	1613.76	73081.8	1.4512	0.0007821	283480	152.77	283480	152.78	692.036	39.175	0.77436	39.175	38.79	39.564	0					102	18	7	0.993971	0.0442171	0.388554	4.77e-22
LNTSAGNVDIYKK	13	Deamidation (NQ)	_LN(de)TSAGNVDIYKK_	LN(1)TSAGNVDIYKK		LN(50.77)TSAGN(-50.77)VDIYKK		0	1	0	1	O15393	O15393	O15393	TMPRSS2	Transmembrane protease serine 2;Transmembrane protease serine 2 non-catalytic chain;Transmembrane protease serine 2 catalytic chain	MULTI-MSMS	QEHF3_335_LR	5	Urine_deglyco	704.415	3	475.252	1422.74	71757.6	1.0499	0.00049898	482190	229.16	482190	229.16	704.749	35.84	0.49602	35.84	35.639	36.135	0					50	13	6	0.672581	0.00568294	0.0483204	0.00034373
LQNLTLPTNASIK	13	2 Deamidation (NQ)	_LQN(de)LTLPTN(de)ASIK_	LQ(0.183)N(0.817)LTLPTN(1)ASIK		LQ(-6.51)N(6.51)LTLPTN(42.96)ASIK		0	2	0	0	Q13201	Q13201	Q13201	MMRN1	Multimerin-1;Platelet glycoprotein Ia*;155 kDa platelet multimerin	MULTI-MSMS	QEHF3_335_LR	5	Urine_deglyco	625.04	3	472.264	1413.77	79966.6	1.5406	0.00072757	323490	152.77	323500	152.78	625.039	45.353	0.58347	45.353	44.915	45.499	0					33	14	4	0.287813	0.00112205	0.0129779	0.014999
LVPHMNVSAVEK	12	Oxidation (M),Deamidation (NQ)	_LVPHMN(de)VSAVEK_	LVPHMN(1)VSAVEK	LVPHM(1)NVSAVEK	LVPHMN(98.1)VSAVEK	LVPHM(98.1)NVSAVEK	0	1	1	0	Q96KN2	Q96KN2	Q96KN2	CNDP1	Beta-Ala-His dipeptidase	MULTI-MSMS	QEHF3_335_LR	5	Urine_deglyco	600.678	3	447.567	1339.68	78596.5	1.9132	0.00085627	341350	152.78	341350	152.78	600.343	31.653	0.45722	31.653	31.418	31.875	0					43	14	4	0.640914	0.00326441	0.019432	2.03e-07
MILNSSTEDGIK	12	Oxidation (M),Deamidation (NQ)	_MILN(de)SSTEDGIK_	MILN(1)SSTEDGIK	M(1)ILNSSTEDGIK	MILN(91.28)SSTEDGIK	M(91.28)ILNSSTEDGIK	0	1	1	0	P30556	P30556	P30556	AGTR1	Type-1 angiotensin II receptor	MULTI-MSMS	QEHF3_335_LR	5	Urine_deglyco	891.984	2	662.819	1323.62	68092.5	1.418	0.00093989	345740	229.16	345740	229.16	891.982	35.646	0.32506	35.646	35.535	35.86	0					19	8	3	0.9237	0.0004554	0.0017424	5.13e-05
MILNSSTEDGIK	12	Oxidation (M),Deamidation (NQ)	_MILN(de)SSTEDGIK_	MILN(1)SSTEDGIK	M(1)ILNSSTEDGIK	MILN(95.27)SSTEDGIK	M(95.27)ILNSSTEDGIK	0	1	1	0	P30556	P30556	P30556	AGTR1	Type-1 angiotensin II receptor	MULTI-MSMS	QEHF3_335_LR	5	Urine_deglyco	595.325	3	442.215	1323.62	80427.5	1.0476	0.00046327	345480	152.78	345480	152.78	594.991	35.655	0.53027	35.655	35.37	35.9	0					34	14	4	0.864818	0.000901459	0.00357899	6.83e-07
NASLSAAGTR	10	Deamidation (NQ)	_N(de)ASLSAAGTR_	N(1)ASLSAAGTR		N(117.95)ASLSAAGTR		0	1	0	0	Q13477	Q13477	Q13477	MADCAM1	Mucosal addressin cell adhesion molecule 1	MULTI-MSMS	QEHF3_335_LR	5	Urine_deglyco	589.323	2	474.741	947.467	81888.6	1.3274	0.00063019	241360	114.58	241360	114.58	589.322	23.727	0.5261	23.727	23.456	23.982	0					57	18	5	0.748749	0.0275606	0.126111	2.41e-05
NASVETVDNK	10	Deamidation (NQ)	_N(de)ASVETVDNK_	N(1)ASVETVDNK		N(59.59)ASVETVDN(-59.59)K		0	1	0	0	Q96F05	Q96F05	Q96F05	C11orf24	Uncharacterized protein C11orf24	MULTI-MSMS	QEHF3_335_LR	5	Urine_deglyco	512.616	3	359.84	1076.5	84212.6	1.7591	0.00063301	424570	152.78	424570	152.78	512.616	27.508	0.25538	27.508	27.314	27.57	0					19	7	4	0.744617	0.00113912	0.00929346	0.020361
NASVETVDNK	10	Deamidation (NQ)	_N(de)ASVETVDNK_	N(1)ASVETVDNK		N(81.82)ASVETVDN(-81.82)K		0	1	0	0	Q96F05	Q96F05	Q96F05	C11orf24	Uncharacterized protein C11orf24	MULTI-MSMS	QEHF3_335_LR	5	Urine_deglyco	768.42	2	539.257	1076.5	63959.8	0.72129	0.00038896	424960	229.16	424960	229.16	768.419	27.454	0.30533	27.454	27.265	27.57	0					28	9	5	0.990005	0.000577283	0.00176486	0.0025503
NFPDAFEYNNVSR	13	Deamidation (NQ)	_NFPDAFEYNN(de)VSR_	NFPDAFEYN(0.064)N(0.936)VSR		N(-149.44)FPDAFEYN(-11.63)N(11.63)VSR		0	1	0	0	P14384	P14384	P14384	CPM	Carboxypeptidase M	MULTI-MSMS	QEHF3_335_LR	5	Urine_deglyco	901.931	2	787.35	1572.68	64544	0.85896	0.0006763	145530	114.58	145530	114.58	901.931	40.711	1.1573	40.711	40.179	41.336	0					131	29	6	0.826281	0.00803721	0.0385818	2.7e-25
NFPDAFEYNNVSR	13	Deamidation (NQ)	_NFPDAFEYNN(de)VSR_	NFPDAFEYN(0.182)N(0.818)VSR		N(-86.92)FPDAFEYN(-6.51)N(6.51)VSR		0	1	0	0	P14384	P14384	P14384	CPM	Carboxypeptidase M	MULTI-MSMS	QEHF3_335_LR	5	Urine_deglyco	601.623	3	525.235	1572.68	78569.9	0.76529	0.00040196	145430	76.387	145440	76.388	601.623	40.719	1.7215	40.719	40.179	41.9	0					135	44	6	0.826532	0.00402539	0.0200759	1.06e-06
NFPDAFEYNNVSR	13	2 Deamidation (NQ)	_N(de)FPDAFEYNN(de)VSR_	N(1)FPDAFEYN(0.005)N(0.995)VSR		N(43.42)FPDAFEYN(-22.86)N(22.86)VSR		0	2	0	0	P14384	P14384	P14384	CPM	Carboxypeptidase M	MULTI-MSMS	QEHF3_335_LR	5	Urine_deglyco	902.927	2	787.842	1573.67	63071.9	2.3767	0.0018725	145440	114.58	145440	114.58	902.422	41.741	1.3443	41.741	41.221	42.565	0					90	35	3	0.971225	0.0121922	0.160426	4.53e-16
NFPDAFEYNNVSR	13	2 Deamidation (NQ)	_N(de)FPDAFEYNN(de)VSR_	N(1)FPDAFEYN(0.177)N(0.823)VSR		N(53.33)FPDAFEYN(-6.68)N(6.68)VSR		0	2	0	0	P14384	P14384	P14384	CPM	Carboxypeptidase M	MULTI-MSMS	QEHF3_335_LR	5	Urine_deglyco	601.953	3	525.563	1573.67	76947.4	2.3194	0.001219	145340	76.388	145350	76.389	601.951	41.716	1.0378	41.716	41.298	42.336	0					93	27	4	0.766133	0.00346554	0.0541133	0.0022351
NICNLSSICNDSAFFR	16	Deamidation (NQ)	_NICN(de)LSSICNDSAFFR_	NICN(1)LSSICNDSAFFR		N(-53.68)ICN(53.68)LSSICN(-136.96)DSAFFR		0	1	0	0	Q8IZP9	Q8IZP9	Q8IZP9	GPR64	G-protein coupled receptor 64	MULTI-MSMS	QEHF3_335_LR	5	Urine_deglyco	1075.01	2	959.925	1917.83	60166.2	0.60092	0.00057684	119370	114.58	119370	114.58	1075.01	47.281	0.33899	47.281	47.048	47.387	0					27	7	5	0.959053	0.00129755	0.00793116	3.12e-207
NICNLSSICNDSAFFR	16	Deamidation (NQ)	_NICN(de)LSSICNDSAFFR_	N(0.002)ICN(0.998)LSSICNDSAFFR		N(-26.04)ICN(26.04)LSSICN(-114.08)DSAFFR		0	1	0	0	Q8IZP9	Q8IZP9	Q8IZP9	GPR64	G-protein coupled receptor 64	MULTI-MSMS	QEHF3_335_LR	5	Urine_deglyco	717.008	3	640.286	1917.83	71554.1	0.65928	0.00042212	119300	76.388	119300	76.388	717.008	47.265	0.46059	47.265	47.012	47.472	0					38	10	5	0.8641	0.00377217	0.0210923	1.75e-21
NICNLSSICNDSAFFR	16	2 Deamidation (NQ)	_NICN(de)LSSICN(de)DSAFFR_	N(0.022)ICN(0.978)LSSICN(1)DSAFFR		N(-16.46)ICN(16.46)LSSICN(94.96)DSAFFR		0	2	0	0	Q8IZP9	Q8IZP9	Q8IZP9	GPR64	G-protein coupled receptor 64	MULTI-MSMS	QEHF3_335_LR	5	Urine_deglyco	717.335	3	640.614	1918.82	71681.9	0.77351	0.00049552	119240	76.387	119240	76.387	717.335	47.991	0.40839	47.991	47.77	48.178	0					30	8	5	0.620108	0.00152524	0.0152862	5.52e-05
NICNLSSICNDSAFFR	16	2 Deamidation (NQ)	_NICN(de)LSSICN(de)DSAFFR_	NICN(1)LSSICN(1)DSAFFR		N(-64.49)ICN(64.49)LSSICN(182.56)DSAFFR		0	2	0	0	Q8IZP9	Q8IZP9	Q8IZP9	GPR64	G-protein coupled receptor 64	MULTI-MSMS	QEHF3_335_LR	5	Urine_deglyco	1075.5	2	960.417	1918.82	58717.8	0.71767	0.00068926	119300	114.58	119300	114.58	1075.5	47.982	0.40787	47.982	47.815	48.223	3.81e-06					24	8	4	0.952918	0.000720631	0.00680818	1.52e-206
NLFLNHSENATAK	13	2 Deamidation (NQ)	_NLFLN(de)HSEN(de)ATAK_	NLFLN(1)HSEN(1)ATAK		N(-34.04)LFLN(34.04)HSEN(121.62)ATAK		0	2	0	0	P00738;P00739	P00738	P00738	HP;HPR	Haptoglobin;Haptoglobin alpha chain;Haptoglobin beta chain;Haptoglobin-related protein	MULTI-MSMS	QEHF3_335_LR	5	Urine_deglyco	640.682	3	487.572	1459.69	74606.4	0.70867	0.00034553	313340	152.77	313340	152.78	640.348	35.553	1.5149	35.553	35.236	36.75	0					198	43	8	0.786092	0.0035354	0.0219015	9.28e-15
NLFLNHSENATAK	13	2 Deamidation (NQ)	_NLFLN(de)HSEN(de)ATAK_	NLFLN(1)HSEN(1)ATAK		N(-36.06)LFLN(36.06)HSEN(80.05)ATAK		0	2	0	0	P00738;P00739	P00738	P00738	HP;HPR	Haptoglobin;Haptoglobin alpha chain;Haptoglobin beta chain;Haptoglobin-related protein	MULTI-MSMS	QEHF3_335_LR	5	Urine_deglyco	480.763	4	365.931	1459.69	85410.6	1.0068	0.00036841	313120	114.58	313120	114.58	480.763	35.614	0.96434	35.614	35.306	36.27	0					96	27	6	0.975587	0.00255103	0.0072418	0.00024189
NLFLNHSENATAK	13	2 Deamidation (NQ)	_NLFLN(de)HSEN(de)ATAK_	NLFLN(1)HSEN(1)ATAK		N(-100.82)LFLN(100.82)HSEN(198.1)ATAK		0	2	0	0	P00738;P00739	P00738	P00738	HP;HPR	Haptoglobin;Haptoglobin alpha chain;Haptoglobin beta chain;Haptoglobin-related protein	MULTI-MSMS	QEHF3_335_LR	5	Urine_deglyco	960.017	2	730.854	1459.69	62777.9	0.93502	0.00068336	313550	229.16	313550	229.16	960.518	35.564	0.70331	35.564	35.339	36.042	0					81	19	6	0.94277	0.00117836	0.00476465	3.82e-172
NLFLNHSENATAK	13	2 Deamidation (NQ)	_NLFLN(de)HSEN(de)ATAK_	N(0.153)LFLN(0.847)HSEN(1)ATAK		N(-7.42)LFLN(7.42)HSEN(43.89)ATAK		0	2	0	0	P00738;P00739	P00738	P00738	HP;HPR	Haptoglobin;Haptoglobin alpha chain;Haptoglobin beta chain;Haptoglobin-related protein	MULTI-MSMS	QEHF3_335_LR	5	Urine_deglyco	640.349	3	487.572	1459.69	76185.9	3.2076	0.0015639	313340	152.78	313340	152.78	640.348	53.269	1.9021	53.269	52.31	54.213	0					93	46	4	0.759772	0.000471989	0.00337379	0.0082866
NLFLNHSENATAK	13	2 Deamidation (NQ)	_NLFLN(de)HSEN(de)ATAK_	N(0.037)LFLN(0.963)HSEN(1)ATAK		N(-14.15)LFLN(14.15)HSEN(49.88)ATAK		0	2	0	0	P00738;P00739	P00738	P00738	HP;HPR	Haptoglobin;Haptoglobin alpha chain;Haptoglobin beta chain;Haptoglobin-related protein	MULTI-MSMS	QEHF3_335_LR	5	Urine_deglyco	640.684	3	487.572	1459.69	76041.7	3.8147	0.0018599	313340	152.78	313340	152.78	640.348	55.383	3.0855	55.383	54.213	57.298	0					375	222	2	0.59951	0.0009195	0.00573043	0.003587
NLFLNHSENATAK	13	2 Deamidation (NQ)	_NLFLN(de)HSEN(de)ATAK_	N(0.01)LFLN(0.99)HSEN(1)ATAK		N(-20.02)LFLN(20.02)HSEN(50.13)ATAK		0	2	0	0	P00738;P00739	P00738	P00738	HP;HPR	Haptoglobin;Haptoglobin alpha chain;Haptoglobin beta chain;Haptoglobin-related protein	MSMS	QEHF3_335_LR	5	Urine_deglyco	640.349	3	487.572	1459.69	NaN	NaN	NaN	NaN	NaN	NaN	NaN	NaN	58.949	1	58.949	58.449	59.449	0								NaN	NaN	NaN	4.58e-07
NLFLNHSENATAK	13	2 Deamidation (NQ)	_NLFLN(de)HSEN(de)ATAK_	N(0.049)LFLN(0.952)HSEN(0.999)ATAK		N(-13.01)LFLN(13.01)HSEN(29.17)ATAK		0	2	0	0	P00738;P00739	P00738	P00738	HP;HPR	Haptoglobin;Haptoglobin alpha chain;Haptoglobin beta chain;Haptoglobin-related protein	MSMS	QEHF3_335_LR	5	Urine_deglyco	640.349	3	487.572	1459.69	NaN	NaN	NaN	NaN	NaN	NaN	NaN	NaN	60.063	1	60.063	59.563	60.563	0								NaN	NaN	NaN	0.01308
NLFLNHSENATAK	13	2 Deamidation (NQ)	_NLFLN(de)HSEN(de)ATAK_	N(0.033)LFLN(0.967)HSEN(1)ATAK		N(-14.72)LFLN(14.72)HSEN(44.07)ATAK		0	2	0	0	P00738;P00739	P00738	P00738	HP;HPR	Haptoglobin;Haptoglobin alpha chain;Haptoglobin beta chain;Haptoglobin-related protein	MSMS	QEHF3_335_LR	5	Urine_deglyco	640.349	3	487.572	1459.69	NaN	NaN	NaN	NaN	NaN	NaN	NaN	NaN	60.617	1	60.617	60.117	61.117	0								NaN	NaN	NaN	0.00015673
NLFLNHSENATAK	13	3 Deamidation (NQ)	_N(de)LFLN(de)HSEN(de)ATAK_	N(1)LFLN(1)HSEN(1)ATAK		N(179.56)LFLN(179.56)HSEN(179.56)ATAK		0	3	0	0	P00738;P00739	P00738	P00738	HP;HPR	Haptoglobin;Haptoglobin alpha chain;Haptoglobin beta chain;Haptoglobin-related protein	MULTI-MSMS	QEHF3_335_LR	5	Urine_deglyco	961.013	2	731.346	1460.68	62187.9	1.2846	0.00093946	313340	229.16	313350	229.16	961.011	36.568	0.47959	36.568	36.303	36.783	0					35	13	4	0.94521	0.000854914	0.00933443	2.44e-25
NLFLNHSENATAK	13	3 Deamidation (NQ)	_N(de)LFLN(de)HSEN(de)ATAK_	N(1)LFLN(1)HSEN(1)ATAK		N(102.97)LFLN(102.97)HSEN(102.97)ATAK		0	3	0	0	P00738;P00739	P00738	P00738	HP;HPR	Haptoglobin;Haptoglobin alpha chain;Haptoglobin beta chain;Haptoglobin-related protein	MULTI-MSMS	QEHF3_335_LR	5	Urine_deglyco	481.01	4	366.177	1460.68	86305.2	1.3614	0.00049852	312910	114.58	312910	114.58	480.758	36.55	0.48037	36.55	36.27	36.75	0					44	13	4	0.935433	0.0014686	0.018103	7.34e-07
NLFLNHSENATAK	13	3 Deamidation (NQ)	_N(de)LFLN(de)HSEN(de)ATAK_	N(1)LFLN(1)HSEN(1)ATAK		N(159.52)LFLN(159.52)HSEN(159.52)ATAK		0	3	0	0	P00738;P00739	P00738	P00738	HP;HPR	Haptoglobin;Haptoglobin alpha chain;Haptoglobin beta chain;Haptoglobin-related protein	MULTI-MSMS	QEHF3_335_LR	5	Urine_deglyco	640.676	3	487.9	1460.68	74447.8	1.057	0.00051569	313130	152.78	313130	152.78	640.676	36.568	0.72608	36.568	36.237	36.963	0					73	20	5	0.946794	0.01876	0.159713	8.4e-15
NLFLNHSENATAK	13	Deamidation (NQ)	_NLFLN(de)HSENATAK_	N(0.002)LFLN(0.998)HSENATAK		N(-27.76)LFLN(27.76)HSEN(-56.11)ATAK		0	1	0	0	P00738;P00739	P00738	P00738	HP;HPR	Haptoglobin;Haptoglobin alpha chain;Haptoglobin beta chain;Haptoglobin-related protein	MULTI-MSMS	QEHF3_335_LR	5	Urine_deglyco	640.021	3	487.244	1458.71	75583.4	0.43513	0.00021201	313550	152.78	313550	152.78	640.021	34.696	0.5412	34.696	34.356	34.897	0					43	15	4	0.451953	0.00152417	0.0439927	0.00036704
NLSCIVNEGKK	11	Deamidation (NQ)	_N(de)LSCIVNEGKK_	N(1)LSCIVNEGKK		N(74.75)LSCIVN(-74.75)EGKK		0	1	0	1	P40189	P40189	P40189	IL6ST	Interleukin-6 receptor subunit beta	MULTI-MSMS	QEHF3_335_LR	5	Urine_deglyco	488.539	4	316.416	1261.63	87273.4	1.8918	0.00059861	543180	171.87	543190	171.87	488.539	36.212	0.26739	36.212	36.073	36.34	0					23	7	4	0.61591	0.000662339	0.0118275	6.35e-05
NLSCIVNEGKK	11	Deamidation (NQ)	_N(de)LSCIVNEGKK_	N(1)LSCIVNEGKK		N(55.75)LSCIVN(-55.75)EGKK		0	1	0	1	P40189	P40189	P40189	IL6ST	Interleukin-6 receptor subunit beta	MULTI-MSMS	QEHF3_335_LR	5	Urine_deglyco	650.716	3	421.552	1261.63	75543.8	1.4233	0.00059999	543620	229.16	543620	229.16	650.715	36.248	0.53894	36.248	35.939	36.478	0					52	15	5	0.739648	0.00486436	0.101068	0.019299
NLSDIDLMAPQPGV	14	Oxidation (M),Deamidation (NQ)	_N(de)LSDIDLMAPQPGV_	N(1)LSDIDLMAPQPGV	NLSDIDLM(1)APQPGV	N(96.94)LSDIDLMAPQ(-96.94)PGV	NLSDIDLM(116.19)APQPGV	0	1	1	0	Q96B49	Q96B49	Q96B49	TOMM6	Mitochondrial import receptor subunit TOM6 homolog	MULTI-MSMS	QEHF3_335_LR	5	Urine_deglyco	858.441	2	743.858	1485.7	63482.7	0.60796	0.00045224	154040	114.58	154040	114.58	858.441	44.503	0.9886	44.503	44.08	45.068	0					100	24	7	0.932105	0.0036173	0.0689072	0.00026997
NLSDIDLMAPQPGV	14	Oxidation (M),Deamidation (NQ)	_N(de)LSDIDLMAPQPGV_	N(1)LSDIDLMAPQPGV	NLSDIDLM(1)APQPGV	N(97.44)LSDIDLMAPQ(-97.44)PGV	NLSDIDLM(109.15)APQPGV	0	1	1	0	Q96B49	Q96B49	Q96B49	TOMM6	Mitochondrial import receptor subunit TOM6 homolog	MULTI-MSMS	QEHF3_335_LR	5	Urine_deglyco	572.63	3	496.241	1485.7	79979.5	0.31576	0.00015669	153930	76.388	153930	76.388	572.629	44.503	1.2971	44.503	44.12	45.417	0					106	32	7	0.764377	0.00334067	0.0579874	5.28e-05
NLSGPDKR	8	Deamidation (NQ)	_N(de)LSGPDKR_	N(1)LSGPDKR		N(65.54)LSGPDKR		0	1	0	1	Q6EMK4	Q6EMK4	Q6EMK4	VASN	Vasorin	MULTI-MSMS	QEHF3_335_LR	5	Urine_deglyco	673.396	2	444.233	886.451	75234.9	1.5172	0.00067398	515860	229.16	515860	229.16	673.396	23.851	0.27942	23.851	23.665	23.945	0					27	10	3	0.765127	0.00105369	0.0133948	0.030231
NNCSLSIVDAR	11	Deamidation (NQ)	_NN(de)CSLSIVDAR_	N(0.019)N(0.981)CSLSIVDAR		N(-17.22)N(17.22)CSLSIVDAR		0	1	0	0	P20138	P20138	P20138	CD33	Myeloid cell surface antigen CD33	MULTI-MSMS	QEHF3_335_LR	5	Urine_deglyco	739.877	2	625.296	1248.58	65117.1	1.3463	0.00084182	183250	114.58	183250	114.58	739.878	33.063	0.6189	33.063	32.867	33.486	0					31	17	2	0.911604	0.00156954	0.0106296	1.05e-08
NQSVNVFLGHTAIDEMLK	18	Oxidation (M),Deamidation (NQ)	_N(de)QSVNVFLGHTAIDEMLK_	N(0.5)Q(0.5)SVN(0.001)VFLGHTAIDEMLK	NQSVNVFLGHTAIDEM(1)LK	N(0)Q(0)SVN(-28.71)VFLGHTAIDEMLK	NQSVNVFLGHTAIDEM(105.79)LK	0	1	1	0	Q9NZP8	Q9NZP8	Q9NZP8	C1RL	Complement C1r subcomponent-like protein	MULTI-MSMS	QEHF3_335_LR	5	Urine_deglyco	623.839	4	509.006	2031.99	78879.7	2.1677	0.0011034	225110	114.58	225110	114.58	623.838	42.883	0.56152	42.883	42.597	43.159	-3.81e-06					41	14	5	0.766904	0.00146212	0.00595296	1.96e-09
NVSEDLPLPTFSPTLLGDSR	20	Deamidation (NQ)	_N(de)VSEDLPLPTFSPTLLGDSR_	N(1)VSEDLPLPTFSPTLLGDSR		N(47.5)VSEDLPLPTFSPTLLGDSR		0	1	0	0	P11597	P11597	P11597	CETP	Cholesteryl ester transfer protein	MULTI-MSMS	QEHF3_335_LR	5	Urine_deglyco	797.092	3	720.367	2158.08	68432.9	2.4172	0.0017413	106040	76.389	106040	76.39	797.09	51.718	0.75419	51.718	51.22	51.974	-3.81e-06					50	15	6	0.843952	0.000494944	0.0114893	0.004749
NWGDNDSIFQDVIETR	16	Deamidation (NQ)	_NWGDN(de)DSIFQDVIETR_	N(0.008)WGDN(0.992)DSIFQDVIETR		N(-20.7)WGDN(20.7)DSIFQ(-55.31)DVIETR		0	1	0	0	O00533	O00533	O00533	CHL1	Neural cell adhesion molecule L1-like protein;Processed neural cell adhesion molecule L1-like protein	MULTI-MSMS	QEHF3_335_LR	5	Urine_deglyco	714.015	3	637.29	1908.85	73679.4	2.2011	0.0014027	119860	76.388	119870	76.39	714.013	51.043	1.0918	51.043	50.788	51.88	-3.81e-06					42	22	4	0.674387	0.00136593	0.0125855	0.00021326
NWGDNDSIFQDVIETR	16	Deamidation (NQ)	_NWGDN(de)DSIFQDVIETR_	NWGDN(1)DSIFQDVIETR		N(-39.11)WGDN(39.11)DSIFQ(-53.95)DVIETR		0	1	0	0	O00533	O00533	O00533	CHL1	Neural cell adhesion molecule L1-like protein;Processed neural cell adhesion molecule L1-like protein	MULTI-MSMS	QEHF3_335_LR	5	Urine_deglyco	1070.52	2	955.432	1908.85	59078.3	2.1473	0.0020516	119930	114.58	119930	114.58	1070.51	50.978	0.48059	50.978	50.739	51.22	0					29	9	5	0.79785	0.000974881	0.0112608	1.84e-07
QINSSISGNLWDK	13	Deamidation (NQ)	_QIN(de)SSISGNLWDK_	Q(0.126)IN(0.874)SSISGNLWDK		Q(-8.43)IN(8.43)SSISGN(-71.45)LWDK		0	1	0	0	Q01459	Q01459	Q01459	CTBS	Di-N-acetylchitobiase	MULTI-MSMS	QEHF3_335_LR	5	Urine_deglyco	641.355	3	488.244	1461.71	74133.4	2.277	0.0011117	312910	152.78	312910	152.78	641.019	42.607	0.59715	42.607	42.296	42.893	0					49	15	5	0.815511	0.00234857	0.0197877	8.85e-07
QVHFFVNASDVDNVK	15	Deamidation (NQ)	_QVHFFVN(de)ASDVDNVK_	QVHFFVN(1)ASDVDNVK		Q(-40.58)VHFFVN(40.58)ASDVDN(-80.77)VK		0	1	0	0	Q96IY4	Q96IY4	Q96IY4	CPB2	Carboxypeptidase B2	MULTI-MSMS	QEHF3_335_LR	5	Urine_deglyco	545.297	4	430.714	1718.83	81008.1	0.96041	0.00041366	266030	114.58	266030	114.58	545.546	40.831	0.92741	40.831	40.45	41.377	0					86	21	6	0.909062	0.00156471	0.00543674	3.62e-07
QVHFFVNASDVDNVK	15	Deamidation (NQ)	_QVHFFVN(de)ASDVDNVK_	QVHFFVN(1)ASDVDNVK		Q(-85.53)VHFFVN(85.53)ASDVDN(-125.16)VK		0	1	0	0	Q96IY4	Q96IY4	Q96IY4	CPB2	Carboxypeptidase B2	MULTI-MSMS	QEHF3_335_LR	5	Urine_deglyco	727.06	3	573.949	1718.83	70320.1	0.68912	0.00039552	266180	152.78	266180	152.78	726.725	40.854	0.92422	40.854	40.53	41.455	0					101	23	7	0.89296	0.00455257	0.0188393	7.69e-33
QVHFFVNASDVDNVK	15	Deamidation (NQ)	_QVHFFVN(de)ASDVDNVK_	QVHFFVN(1)ASDVDNVK		Q(-104.72)VHFFVN(92.07)ASDVDN(-92.07)VK		0	1	0	0	Q96IY4	Q96IY4	Q96IY4	CPB2	Carboxypeptidase B2	MULTI-MSMS	QEHF3_335_LR	5	Urine_deglyco	1090.09	2	860.42	1718.83	62467.7	0.51722	0.00044503	266340	229.16	266340	229.16	1089.58	40.872	0.35539	40.872	40.729	41.085	0					17	8	3	0.774678	0.000213173	0.00113626	1.28e-32
QVHFFVNASDVDNVK	15	2 Deamidation (NQ)	_QVHFFVN(de)ASDVDN(de)VK_	QVHFFVN(1)ASDVDN(1)VK		Q(-56.98)VHFFVN(56.98)ASDVDN(115.97)VK		0	2	0	0	Q96IY4	Q96IY4	Q96IY4	CPB2	Carboxypeptidase B2	MULTI-MSMS	QEHF3_335_LR	5	Urine_deglyco	727.055	3	574.277	1719.81	70960.4	2.2531	0.0012939	266030	152.78	266030	152.78	727.388	41.833	0.88998	41.833	41.298	42.188	0					81	23	4	0.821412	0.00166326	0.0199818	4.65e-06
QYLSYETLYANGSR	14	Deamidation (NQ)	_QYLSYETLYAN(de)GSR_	QYLSYETLYAN(1)GSR		Q(-161.9)YLSYETLYAN(161.9)GSR		0	1	0	0	O95084	O95084	O95084	PRSS23	Serine protease 23	MULTI-MSMS	QEHF3_335_LR	5	Urine_deglyco	947.972	2	833.391	1664.77	65318.8	0.51871	0.00043229	137490	114.58	137490	114.58	947.973	40.601	0.31868	40.601	40.411	40.729	0					18	7	3	0.949278	0.000273227	0.00177638	2.82e-32
QYLSYETLYANGSR	14	Deamidation (NQ)	_QYLSYETLYAN(de)GSR_	QYLSYETLYAN(1)GSR		Q(-78.97)YLSYETLYAN(78.97)GSR		0	1	0	0	O95084	O95084	O95084	PRSS23	Serine protease 23	MULTI-MSMS	QEHF3_335_LR	5	Urine_deglyco	632.318	3	555.93	1664.77	82957.2	0.44533	0.00024757	137400	76.387	137410	76.388	632.318	40.577	0.39686	40.577	40.411	40.808	0					29	9	5	0.727144	0.000549774	0.00478836	0.00027775
SDDNLLNTSALGR	13	Deamidation (NQ)	_SDDNLLN(de)TSALGR_	SDDNLLN(1)TSALGR		SDDN(-52.45)LLN(52.45)TSALGR		0	1	0	0	Q8N4F0	Q8N4F0	Q8N4F0	BPIFB2	BPI fold-containing family B member 2	MULTI-MSMS	QEHF3_335_LR	5	Urine_deglyco	803.419	2	688.836	1375.66	67547.2	0.94353	0.00064994	166340	114.58	166340	114.58	803.418	38.032	0.69468	38.032	37.776	38.471	0					81	18	6	0.890697	0.00246103	0.0261458	1.65e-25
SDLNPANGSYPFQALR	16	Deamidation (NQ)	_SDLNPAN(de)GSYPFQALR_	SDLNPAN(1)GSYPFQALR		SDLN(-74.01)PAN(74.01)GSYPFQ(-84.14)ALR		0	1	0	0	Q8NHP8	Q8NHP8	Q8NHP8	PLBD2	Putative phospholipase B-like 2;Putative phospholipase B-like 2 32 kDa form;Putative phospholipase B-like 2 45 kDa form	MULTI-MSMS	QEHF3_335_LR	5	Urine_deglyco	990.506	2	875.923	1749.83	62651	1.7496	0.0015325	130810	114.58	130810	114.58	990.505	42.82	0.55205	42.82	42.53	43.082	0					38	14	4	0.887607	0.00095061	0.00560983	8.29e-28
SLNLSGVPSQDK	12	Deamidation (NQ)	_SLN(de)LSGVPSQDK_	SLN(1)LSGVPSQDK		SLN(60.87)LSGVPSQ(-60.87)DK		0	1	0	0	Q9UK05	Q9UK05	Q9UK05	GDF2	Growth/differentiation factor 2	MULTI-MSMS	QEHF3_335_LR	5	Urine_deglyco	568.658	3	415.882	1244.62	81482	1.4739	0.00061296	367350	152.78	367350	152.78	568.658	36.07	0.62582	36.07	35.75	36.376	0					52	17	4	0.675472	0.00201923	0.0251096	0.0027538
SLNLSGVPSQDK	12	Deamidation (NQ)	_SLN(de)LSGVPSQDK_	SLN(1)LSGVPSQDK		SLN(90.77)LSGVPSQ(-90.77)DK		0	1	0	0	Q9UK05	Q9UK05	Q9UK05	GDF2	Growth/differentiation factor 2	MULTI-MSMS	QEHF3_335_LR	5	Urine_deglyco	852.484	2	623.32	1244.62	66667.5	1.8013	0.0011228	367650	229.16	367650	229.16	852.482	36.136	0.58598	36.136	35.79	36.376	0					54	16	4	0.671336	0.00128096	0.0165954	1.95e-05
SNAENISIPK	10	Deamidation (NQ)	_SNAEN(de)ISIPK_	SN(0.088)AEN(0.912)ISIPK		SN(-10.15)AEN(10.15)ISIPK		0	1	0	0	P20929	P20929	P20929	NEB	Nebulin	MULTI-MSMS	QEHF3_335_LR	5	Urine_deglyco	511.296	3	358.521	1072.54	85044.4	1.9128	0.00068578	426130	152.78	426130	152.78	511.296	34.05	0.4234	34.05	33.866	34.29	0					39	12	4	0.725958	0.000871857	0.00444427	0.026165
SNAENISIPK	10	Deamidation (NQ)	_SNAEN(de)ISIPK_	SN(0.02)AEN(0.98)ISIPK		SN(-16.98)AEN(16.98)ISIPK		0	1	0	0	P20929	P20929	P20929	NEB	Nebulin	MULTI-MSMS	QEHF3_335_LR	5	Urine_deglyco	766.44	2	537.277	1072.54	72774.4	0.91947	0.00049401	426530	229.16	426530	229.16	766.44	34.06	0.35108	34.06	33.866	34.217	0					28	10	4	0.611587	0.000554806	0.00261511	0.0053086
SYNDSVDPR	9	Deamidation (NQ)	_SYN(de)DSVDPR_	SYN(1)DSVDPR		SYN(75.39)DSVDPR		0	1	0	0	P05164	P05164	P05164	MPO	Myeloperoxidase;Myeloperoxidase;89 kDa myeloperoxidase;84 kDa myeloperoxidase;Myeloperoxidase light chain;Myeloperoxidase heavy chain	MULTI-MSMS	QEHF3_335_LR	5	Urine_deglyco	641.81	2	527.228	1052.44	75878.6	1.0718	0.0005651	217330	114.58	217330	114.58	641.809	24.969	0.83701	24.969	24.502	25.339	0					101	32	5	0.904154	0.00307454	0.0287739	0.019472
TAVNCSSDFDACLITK	16	Deamidation (NQ)	_TAVN(de)CSSDFDACLITK_	TAVN(1)CSSDFDACLITK		TAVN(124.29)CSSDFDACLITK		0	1	0	0	P13987	P13987	P13987	CD59	CD59 glycoprotein	MULTI-MSMS	QEHF3_335_LR	5	Urine_deglyco	754.379	3	601.603	1801.79	68272.1	1.2451	0.00074906	253950	152.78	253950	152.78	754.379	41.237	0.81403	41.237	41.008	41.822	0					76	21	6	0.78509	0.00565226	0.0948554	8.56e-06
TAVNCSSDFDACLITK	16	Deamidation (NQ)	_TAVN(de)CSSDFDACLITK_	TAVN(1)CSSDFDACLITK		TAVN(237.81)CSSDFDACLITK		0	1	0	0	P13987	P13987	P13987	CD59	CD59 glycoprotein	MULTI-MSMS	QEHF3_335_LR	5	Urine_deglyco	1131.57	2	901.9	1801.79	57070.8	1.1239	0.0010136	254090	229.16	254090	229.16	1131.57	41.253	0.41036	41.253	41.085	41.495	0					35	10	5	0.96374	0.00142761	0.0201112	1.88e-159
TLNQSSDELQLSMGNAMFVK	20	2 Oxidation (M),Deamidation (NQ)	_TLN(de)QSSDELQLSMGNAMFVK_	TLN(0.81)Q(0.19)SSDELQLSMGNAMFVK	TLNQSSDELQLSM(1)GNAM(1)FVK	TLN(6.31)Q(-6.31)SSDELQ(-66.83)LSMGN(-116.1)AMFVK	TLNQSSDELQLSM(131.54)GNAM(131.54)FVK	0	1	2	0	P01011	P01011	P01011	SERPINA3	Alpha-1-antichymotrypsin;Alpha-1-antichymotrypsin His-Pro-less	MULTI-MSMS	QEHF3_335_LR	5	Urine_deglyco	902.461	3	749.349	2245.02	62551.9	1.049	0.00078604	203880	152.77	203880	152.78	902.458	40.278	0.34476	40.278	40.105	40.45	0					25	8	4	0.830737	0.00195155	0.00983073	4.67e-14
TLNQSSDELQLSMGNAMFVK	20	Oxidation (M),Deamidation (NQ)	_TLN(de)QSSDELQLSMGNAMFVK_	TLN(0.795)Q(0.205)SSDELQLSMGNAMFVK	TLNQSSDELQLSMGNAM(1)FVK	TLN(5.88)Q(-5.88)SSDELQ(-54.01)LSMGN(-146.37)AMFVK	TLNQSSDELQLSM(-64.16)GNAM(64.16)FVK	0	1	1	0	P01011	P01011	P01011	SERPINA3	Alpha-1-antichymotrypsin;Alpha-1-antichymotrypsin His-Pro-less	MULTI-MSMS	QEHF3_335_LR	5	Urine_deglyco	897.128	3	744.017	2229.03	63404.7	1.0387	0.0007728	205340	152.78	205340	152.78	897.127	44.898	0.41925	44.898	44.649	45.068	0					40	10	5	0.928616	0.00198032	0.0280076	8.73e-44
TLSDVPSAAPQNLSLEVR	18	Deamidation (NQ)	_TLSDVPSAAPQN(de)LSLEVR_	TLSDVPSAAPQ(0.196)N(0.804)LSLEVR		TLSDVPSAAPQ(-6.13)N(6.13)LSLEVR		0	1	0	0	Q92859	Q92859	Q92859	NEO1	Neogenin	MULTI-MSMS	QEHF3_335_LR	5	Urine_deglyco	710.057	3	633.334	1896.98	72451.3	1.2115	0.00076726	120610	76.388	120610	76.389	709.722	41.369	0.31368	41.369	41.221	41.534	0					24	7	4	0.664387	0.00131682	0.00750752	1.53e-09
TNVSKFDLPNR	11	Deamidation (NQ)	_TN(de)VSKFDLPNR_	TN(1)VSKFDLPNR		TN(46.65)VSKFDLPN(-46.65)R		0	1	0	1	Q86TD4	Q86TD4	Q86TD4	SRL	Sarcalumenin	MULTI-MSMS	QEHF3_335_LR	5	Urine_deglyco	584.002	3	431.226	1290.66	80477.6	1.024	0.00044156	354280	152.78	354280	152.78	584.002	34.209	0.81084	34.209	33.966	34.777	0					53	21	6	0.735654	0.00465134	0.121897	0.02444
TPMTNSSIQFLDNAFR	16	Oxidation (M),Deamidation (NQ)	_TPMTN(de)SSIQFLDNAFR_	TPMTN(1)SSIQFLDNAFR	TPM(1)TNSSIQFLDNAFR	TPMTN(45.66)SSIQ(-45.66)FLDN(-99.71)AFR	TPM(119.8)TNSSIQFLDNAFR	0	1	1	0	P15586	P15586	P15586	GNS	N-acetylglucosamine-6-sulfatase	MULTI-MSMS	QEHF3_335_LR	5	Urine_deglyco	1044.52	2	929.936	1857.86	59952	0.50134	0.00046622	123220	114.58	123220	114.58	1045.02	47.557	0.42166	47.557	47.304	47.725	0					45	9	6	0.985415	0.00231429	0.0344124	4.06e-05
TPMTNSSIQFLDNAFR	16	Oxidation (M),Deamidation (NQ)	_TPMTN(de)SSIQFLDNAFR_	TPMTN(1)SSIQFLDNAFR	TPM(1)TNSSIQFLDNAFR	TPMTN(89.97)SSIQ(-89.97)FLDN(-136.54)AFR	TPM(163.8)TNSSIQFLDNAFR	0	1	1	0	P15586	P15586	P15586	GNS	N-acetylglucosamine-6-sulfatase	MULTI-MSMS	QEHF3_335_LR	5	Urine_deglyco	697.016	3	620.293	1857.86	72868.9	0.50385	0.00031254	123150	76.389	123150	76.389	696.682	47.54	0.64078	47.54	47.221	47.862	0					49	14	5	0.959713	0.0129675	0.152917	3.23e-23
TVIRPFYLTNSSGVD	15	Deamidation (NQ)	_TVIRPFYLTN(de)SSGVD_	TVIRPFYLTN(1)SSGVD		TVIRPFYLTN(60.32)SSGVD		0	1	0	1	Q08380	Q08380	Q08380	LGALS3BP	Galectin-3-binding protein	MULTI-MSMS	QEHF3_335_LR	5	Urine_deglyco	950.007	2	835.425	1668.84	63649.5	0.44834	0.00037456	137150	114.58	137150	114.58	950.508	44.187	0.56367	44.187	43.879	44.442	0					49	13	5	0.408599	0.0011785	0.00654627	0.015312
TVIRPFYLTNSSGVD	15	Deamidation (NQ)	_TVIRPFYLTN(de)SSGVD_	TVIRPFYLTN(1)SSGVD		TVIRPFYLTN(44.25)SSGVD		0	1	0	1	Q08380	Q08380	Q08380	LGALS3BP	Galectin-3-binding protein	MULTI-MSMS	QEHF3_335_LR	5	Urine_deglyco	633.674	3	557.286	1668.84	75966	0.33598	0.00018724	137070	76.387	137070	76.388	633.673	44.156	0.52509	44.156	43.917	44.442	0					43	12	5	0.349624	0.000729204	0.00422625	0.016266
VGNSSLEVAGCK	12	Deamidation (NQ)	_VGN(de)SSLEVAGCK_	VGN(1)SSLEVAGCK		VGN(110.44)SSLEVAGCK		0	1	0	0	Q99102	Q99102	Q99102	MUC4	Mucin-4;Mucin-4 alpha chain;Mucin-4 beta chain	MULTI-MSMS	QEHF3_335_LR	5	Urine_deglyco	840.455	2	611.293	1220.57	66255.4	1.8813	0.00115	374880	229.16	374880	229.16	840.454	33.212	0.47751	33.212	32.942	33.42	0					27	12	3	0.898077	0.00081652	0.00546692	0.00022627
VLDANDNAPVFNQSLYR	17	Deamidation (NQ)	_VLDANDNAPVFN(de)QSLYR_	VLDANDNAPVFN(1)QSLYR		VLDAN(-190.44)DN(-117.36)APVFN(54.76)Q(-54.76)SLYR		0	1	0	0	Q9UN70	Q9UN70	Q9UN70	PCDHGC3	Protocadherin gamma-C3	MULTI-MSMS	QEHF3_335_LR	5	Urine_deglyco	1084.06	2	968.974	1935.93	59037.1	0.66106	0.00064055	118250	114.58	118250	114.58	1083.56	43.749	0.83499	43.749	43.082	43.917	0					48	21	4	0.97201	0.00329847	0.0384743	0
VLDANDNAPVFNQSLYR	17	2 Deamidation (NQ)	_VLDAN(de)DNAPVFN(de)QSLYR_	VLDAN(1)DNAPVFN(1)QSLYR		VLDAN(33.15)DN(-33.15)APVFN(34.38)Q(-34.38)SLYR		0	2	0	0	Q9UN70	Q9UN70	Q9UN70	PCDHGC3	Protocadherin gamma-C3	MULTI-MSMS	QEHF3_335_LR	5	Urine_deglyco	1084.55	2	969.466	1936.92	65074.6	0.16336	0.00015837	118190	114.58	118190	114.58	1084.55	44.577	0.39325	44.577	44.405	44.799	0					17	9	3	0.955255	0.000322122	0.00153732	8.31e-36
VLDANDNAPVFNQSLYR	17	2 Deamidation (NQ)	_VLDANDN(de)APVFN(de)QSLYR_	VLDAN(0.264)DN(0.736)APVFN(0.986)Q(0.014)SLYR		VLDAN(-4.45)DN(4.45)APVFN(18.4)Q(-18.4)SLYR		0	2	0	0	Q9UN70	Q9UN70	Q9UN70	PCDHGC3	Protocadherin gamma-C3	MULTI-MSMS	QEHF3_335_LR	5	Urine_deglyco	723.368	3	646.646	1936.92	72415.9	0.27133	0.00017546	118130	76.388	118130	76.388	723.368	44.607	0.66433	44.607	44.331	44.996	3.81e-06					25	16	2	0.673991	0.00165616	0.00706617	5.36e-07
VLPNGSAGVPNR	12	Deamidation (NQ)	_VLPN(de)GSAGVPNR_	VLPN(1)GSAGVPNR		VLPN(43.32)GSAGVPN(-43.32)R		0	1	0	0	Q9UEF7	Q9UEF7	Q9UEF7	KL	Klotho;Klotho peptide	MULTI-MSMS	QEHF3_335_LR	5	Urine_deglyco	705.899	2	591.317	1180.62	76066.8	1.1201	0.00066231	193770	114.58	193770	114.58	705.899	30.894	0.65908	30.894	30.694	31.353	0					40	20	3	0.608246	0.000751298	0.00450199	0.013963
VLSLPLNSSAVVNCSVHGLPTPALR	25	2 Deamidation (NQ)	_VLSLPLN(de)SSAVVN(de)CSVHGLPTPALR_	VLSLPLN(1)SSAVVN(1)CSVHGLPTPALR		VLSLPLN(245.62)SSAVVN(245.62)CSVHGLPTPALR		0	2	0	0	P50895	P50895	P50895	BCAM	Basal cell adhesion molecule	MULTI-MSMS	QEHF3_335_LR	5	Urine_deglyco	945.19	3	868.467	2602.38	63388.2	2.1138	0.0018358	87956	76.387	87958	76.389	945.188	50.201	1.0659	50.201	49.387	50.453	0					98	22	7	0.928401	0.00437237	0.068901	7.88e-234
VLSLPLNSSAVVNCSVHGLPTPALR	25	2 Deamidation (NQ)	_VLSLPLN(de)SSAVVN(de)CSVHGLPTPALR_	VLSLPLN(1)SSAVVN(1)CSVHGLPTPALR		VLSLPLN(104.53)SSAVVN(104.53)CSVHGLPTPALR		0	2	0	0	P50895	P50895	P50895	BCAM	Basal cell adhesion molecule	MULTI-MSMS	QEHF3_335_LR	5	Urine_deglyco	709.145	4	651.602	2602.38	71665.1	1.8427	0.0012007	87923	57.291	87925	57.292	709.143	50.239	0.92478	50.239	49.48	50.405	-3.81e-06					86	19	7	0.704602	0.00429856	0.0482561	3.88e-22
VLSNNSDANLELINTWVAK	19	Deamidation (NQ)	_VLSN(de)NSDANLELINTWVAK_	VLSN(0.803)N(0.197)SDANLELINTWVAK		VLSN(6.11)N(-6.11)SDAN(-54.71)LELIN(-142.84)TWVAK		0	1	0	0	P05155	P05155	P05155	SERPING1	Plasma protease C1 inhibitor	MULTI-MSMS	QEHF3_335_LR	5	Urine_deglyco	854.475	3	701.364	2101.07	66117	3.3922	0.0023792	217830	152.78	217830	152.78	854.474	53.159	0.58475	53.159	52.892	53.476	0					50	11	6	0.856328	0.00429861	0.0213677	1.48e-43
VLSNNSDANLELINTWVAK	19	Deamidation (NQ)	_VLSN(de)NSDANLELINTWVAK_	VLSN(0.835)N(0.165)SDANLELINTWVAK		VLSN(7.05)N(-7.05)SDAN(-51.15)LELIN(-104.29)TWVAK		0	1	0	0	P05155	P05155	P05155	SERPING1	Plasma protease C1 inhibitor	MULTI-MSMS	QEHF3_335_LR	5	Urine_deglyco	641.109	4	526.275	2101.07	77062.8	2.8583	0.0015042	217720	114.58	217730	114.58	641.107	53.166	0.4385	53.166	52.94	53.379	3.81e-06					25	8	4	0.822885	0.00198352	0.0125189	6.57e-11
VNCSVPEEK	9	Deamidation (NQ)	_VN(de)CSVPEEK_	VN(1)CSVPEEK		VN(90.91)CSVPEEK		0	1	0	0	P16284	P16284	P16284	PECAM1	Platelet endothelial cell adhesion molecule	MULTI-MSMS	QEHF3_335_LR	5	Urine_deglyco	760.905	2	531.742	1061.47	70199.8	0.86704	0.00046104	430970	229.16	430970	229.16	760.905	28.793	0.56866	28.793	28.518	29.087	0					32	19	2	0.835455	0.0043296	0.0368997	0.0048539
VQDALQNQSDSLLALAGAVQR	21	Deamidation (NQ)	_VQDALQN(de)QSDSLLALAGAVQR_	VQ(0.001)DALQ(0.071)N(0.924)Q(0.004)SDSLLALAGAVQR		VQ(-29.45)DALQ(-11.15)N(11.15)Q(-23.23)SDSLLALAGAVQ(-93.28)R		0	1	0	0	Q6ZMJ2	Q6ZMJ2	Q6ZMJ2	SCARA5	Scavenger receptor class A member 5	MULTI-MSMS	QEHF3_335_LR	5	Urine_deglyco	809.775	3	733.385	2197.13	68653.6	2.5789	0.0018913	104160	76.388	104160	76.39	809.774	51.784	0.38301	51.784	51.545	51.928	-3.81e-06					25	7	5	0.620032	0.0034294	0.0492502	1.18e-09
VQSLQTLAANNSALAK	16	Deamidation (NQ)	_VQSLQTLAAN(de)NSALAK_	VQSLQTLAAN(0.964)N(0.036)SALAK		VQ(-90.04)SLQ(-63.77)TLAAN(14.29)N(-14.29)SALAK		0	1	0	0	Q5KU26	Q5KU26	Q5KU26	COLEC12	Collectin-12	MULTI-MSMS	QEHF3_335_LR	5	Urine_deglyco	696.742	3	543.965	1628.87	74316.6	2.2455	0.0012215	280850	152.78	280860	152.78	696.74	42.581	0.44294	42.581	42.378	42.821	0					37	11	5	0.790852	0.00200863	0.0216865	1.11e-06
VSLTNVSISDEGR	13	Deamidation (NQ)	_VSLTN(de)VSISDEGR_	VSLTN(1)VSISDEGR		VSLTN(85.08)VSISDEGR		0	1	0	0	Q9BY67	Q9BY67	Q9BY67	CADM1	Cell adhesion molecule 1	MULTI-MSMS	QEHF3_335_LR	5	Urine_deglyco	536.289	3	459.9	1376.68	83502.1	1.1468	0.00052741	166100	76.388	166100	76.389	536.288	37.39	0.77782	37.39	37.036	37.814	0					60	20	5	0.627934	0.00115936	0.0110452	0.00013339
VSLTNVSISDEGR	13	Deamidation (NQ)	_VSLTN(de)VSISDEGR_	VSLTN(1)VSISDEGR		VSLTN(123.24)VSISDEGR		0	1	0	0	Q9BY67	Q9BY67	Q9BY67	CADM1	Cell adhesion molecule 1	MULTI-MSMS	QEHF3_335_LR	5	Urine_deglyco	803.929	2	689.346	1376.68	67719.6	0.87291	0.00060174	166220	114.58	166220	114.58	803.929	37.391	0.77505	37.391	37.115	37.89	0					88	20	6	0.90482	0.0177123	0.185345	0.00042509
VVAEPGLDVPEGAALNLSCR	20	Deamidation (NQ)	_VVAEPGLDVPEGAALN(de)LSCR_	VVAEPGLDVPEGAALN(1)LSCR		VVAEPGLDVPEGAALN(55.45)LSCR		0	1	0	0	Q9BZZ2	Q9BZZ2	Q9BZZ2	SIGLEC1	Sialoadhesin	MULTI-MSMS	QEHF3_335_LR	5	Urine_deglyco	766.739	3	690.017	2067.03	71357.8	-0.030764	-2.12e-05	110700	76.387	110700	76.387	766.739	44.478	0.48891	44.478	44.12	44.609	0					31	11	4	0.574346	0.0002364	0.00239237	0.00069947
VVLHPNYSQVDIGLIK	16	Deamidation (NQ)	_VVLHPN(de)YSQVDIGLIK_	VVLHPN(1)YSQVDIGLIK		VVLHPN(38.84)YSQ(-38.84)VDIGLIK		0	1	0	0	P00738	P00738	P00738	HP	Haptoglobin;Haptoglobin alpha chain;Haptoglobin beta chain	MULTI-MSMS	QEHF3_335_LR	5	Urine_deglyco	752.447	3	599.337	1794.99	71982.2	0.1052	6.3e-05	254910	152.78	254910	152.78	752.446	44.484	0.39607	44.484	44.253	44.649	0					33	9	5	0.655927	0.00189487	0.0114603	3.22e-22
VYKPSAGNNSLYR	13	Deamidation (NQ)	_VYKPSAGN(de)NSLYR_	VYKPSAGN(0.995)N(0.005)SLYR		VYKPSAGN(23.04)N(-23.04)SLYR		0	1	0	1	P02749	P02749	P02749	APOH	Beta-2-glycoprotein 1	MULTI-MSMS	QEHF3_335_LR	5	Urine_deglyco	643.695	3	490.584	1468.73	75526.8	1.4214	0.00069734	311410	152.78	311420	152.78	643.36	31.435	1.0084	31.435	31.115	32.123	0					126	30	6	0.897482	0.0135275	0.0480144	2.57e-08
VYKPSAGNNSLYR	13	Deamidation (NQ)	_VYKPSAGN(de)NSLYR_	VYKPSAGN(1)NSLYR		VYKPSAGN(34.98)N(-34.98)SLYR		0	1	0	1	P02749	P02749	P02749	APOH	Beta-2-glycoprotein 1	MULTI-MSMS	QEHF3_335_LR	5	Urine_deglyco	964.538	2	735.373	1468.73	63632.5	1.6144	0.0011872	311630	229.16	311630	229.16	965.037	31.4	0.35895	31.4	31.249	31.608	0					37	11	4	0.981616	0.000591828	0.00619837	0.0020471
YLNFTASENTSR	12	2 Deamidation (NQ)	_YLN(de)FTASEN(de)TSR_	YLN(1)FTASEN(1)TSR		YLN(54.81)FTASEN(54.81)TSR		0	2	0	0	P11215	P11215	P11215	ITGAM	Integrin alpha-M	MULTI-MSMS	QEHF3_335_LR	5	Urine_deglyco	545.27	3	468.881	1403.62	82424.6	1.5732	0.00073762	162920	76.388	162920	76.389	545.268	38.987	0.40953	38.987	38.79	39.199	0					41	10	6	0.375978	0.000718812	0.0101902	0.018024
YLPVNSSLLTSDCSER	16	Deamidation (NQ)	_YLPVN(de)SSLLTSDCSER_	YLPVN(1)SSLLTSDCSER		YLPVN(121.99)SSLLTSDCSER		0	1	0	0	Q9Y6R7	Q9Y6R7	Q9Y6R7	FCGBP	IgGFc-binding protein	MULTI-MSMS	QEHF3_335_LR	5	Urine_deglyco	691.347	3	614.624	1840.85	73030.9	1.0767	0.00066175	124280	76.387	124280	76.388	691.346	43.373	0.35021	43.373	43.195	43.546	0					37	8	5	0.775548	0.00081892	0.00342384	2.19e-05
YLPVNSSLLTSDCSER	16	Deamidation (NQ)	_YLPVN(de)SSLLTSDCSER_	YLPVN(1)SSLLTSDCSER		YLPVN(241.68)SSLLTSDCSER		0	1	0	0	Q9Y6R7	Q9Y6R7	Q9Y6R7	FCGBP	IgGFc-binding protein	MULTI-MSMS	QEHF3_335_LR	5	Urine_deglyco	1036.52	2	921.433	1840.85	61124.9	1.0533	0.0009705	124350	114.58	124350	114.58	1036.52	43.373	0.38667	43.373	43.195	43.582	0					32	9	5	0.977464	0.00193964	0.0106424	6.32e-160
YTGNASALFILPDQDK	16	Deamidation (NQ)	_YTGN(de)ASALFILPDQDK_	YTGN(1)ASALFILPDQDK		YTGN(92.77)ASALFILPDQ(-92.77)DK		0	1	0	0	P01011	P01011	P01011	SERPINA3	Alpha-1-antichymotrypsin;Alpha-1-antichymotrypsin His-Pro-less	MULTI-MSMS	QEHF3_335_LR	5	Urine_deglyco	738.737	3	585.293	1752.86	70718.2	1.1966	0.00070037	261020	152.78	261020	152.78	738.403	48.201	0.98652	48.201	47.862	48.848	3.81e-06					98	21	9	0.95701	0.00524312	0.040777	7.46e-08
YTGNASALFILPDQDK	16	Deamidation (NQ)	_YTGN(de)ASALFILPDQDK_	YTGN(1)ASALFILPDQDK		YTGN(121.06)ASALFILPDQ(-121.06)DK		0	1	0	0	P01011	P01011	P01011	SERPINA3	Alpha-1-antichymotrypsin;Alpha-1-antichymotrypsin His-Pro-less	MULTI-MSMS	QEHF3_335_LR	5	Urine_deglyco	1107.1	2	877.436	1752.86	59020.1	0.9473	0.00083119	261170	229.16	261170	229.16	1107.1	48.199	0.48995	48.199	47.954	48.444	0					34	10	5	0.974499	0.00135868	0.00965021	1.53e-22
YTGNASALFILPDQDK	16	Deamidation (NQ)	_YTGN(de)ASALFILPDQDK_	YTGN(1)ASALFILPDQDK		YTGN(100.59)ASALFILPDQ(-100.59)DK		0	1	0	0	P01011	P01011	P01011	SERPINA3	Alpha-1-antichymotrypsin;Alpha-1-antichymotrypsin His-Pro-less	MULTI-MSMS	QEHF3_335_LR	5	Urine_deglyco	554.054	4	439.222	1752.86	81504.8	1.2706	0.00055807	260870	114.58	260870	114.58	554.053	48.254	0.58082	48.254	47.909	48.49	-3.81e-06					36	12	6	0.963051	0.00164963	0.0269524	1.84e-05
AFNSTLPTMAQMEK	14	2 Oxidation (M),Deamidation (NQ)	_AFN(de)STLPTMAQMEK_	AFN(1)STLPTMAQMEK	AFNSTLPTM(1)AQM(1)EK	AFN(74.21)STLPTMAQ(-74.21)MEK	AFNSTLPTM(100.68)AQM(100.68)EK	0	1	2	0	P16070	P16070	P16070	CD44	CD44 antigen	MULTI-MSMS	QEHF3_335_LR	5	Urine_deglyco	1031.03	2	801.363	1600.71	59404.7	0.27674	0.00022177	285970	229.16	285970	229.16	1030.53	35.119	0.63098	35.119	34.802	35.433	3.81e-06					95	18	7	0.989382	0.00203022	0.0393725	2.92e-07
AFNSTLPTMAQMEK	14	2 Oxidation (M),Deamidation (NQ)	_AFN(de)STLPTMAQMEK_	AFN(1)STLPTMAQMEK	AFNSTLPTM(1)AQM(1)EK	AFN(75.83)STLPTMAQ(-75.83)MEK	AFNSTLPTM(89.91)AQM(89.91)EK	0	1	2	0	P16070	P16070	P16070	CD44	CD44 antigen	MULTI-MSMS	QEHF3_335_LR	5	Urine_deglyco	687.688	3	534.578	1600.71	71188.6	0.30738	0.00016432	285790	152.77	285790	152.78	687.354	35.085	0.96924	35.085	34.67	35.639	0					136	26	8	0.985872	0.046318	0.52833	0.00011429
AFNSTLPTMAQMEK	14	2 Oxidation (M),Deamidation (NQ)	_AFN(de)STLPTMAQMEK_	AFN(1)STLPTMAQMEK	AFNSTLPTM(1)AQM(1)EK	AFN(49.82)STLPTMAQ(-49.82)MEK	AFNSTLPTM(60.55)AQM(60.55)EK	0	1	2	0	P16070	P16070	P16070	CD44	CD44 antigen	MULTI-MSMS	QEHF3_335_LR	5	Urine_deglyco	515.767	4	401.185	1600.71	83252	1.1534	0.00046274	285610	114.58	285610	114.58	515.767	35.075	0.83748	35.075	34.802	35.639	0					93	24	7	0.765506	0.0028343	0.0341584	0.0014922
AFNSTLPTMAQMEK	14	2 Oxidation (M),Deamidation (NQ)	_AFN(de)STLPTMAQMEK_	AFN(1)STLPTMAQMEK	AFNSTLPTM(1)AQM(1)EK	AFN(60.52)STLPTMAQ(-60.52)MEK	AFNSTLPTM(83.37)AQM(83.37)EK	0	1	2	0	P16070	P16070	P16070	CD44	CD44 antigen	MULTI-MSMS	QEHF3_335_LR	5	Urine_deglyco	1030.53	2	801.363	1600.71	60378.1	1.0251	0.0008215	285970	229.16	285970	229.16	1030.53	36.005	1.7833	36.005	35.37	37.153	0					196	50	5	0.994227	0.000894319	0.0115102	0.00037531
AFNSTLPTMAQMEK	14	2 Oxidation (M),Deamidation (NQ)	_AFN(de)STLPTMAQMEK_	AFN(1)STLPTMAQMEK	AFNSTLPTM(1)AQM(1)EK	AFN(62.99)STLPTMAQ(-62.99)MEK	AFNSTLPTM(73.72)AQM(73.72)EK	0	1	2	0	P16070	P16070	P16070	CD44	CD44 antigen	MULTI-MSMS	QEHF3_335_LR	5	Urine_deglyco	688.022	3	534.578	1600.71	72458.6	1.0821	0.00057847	285790	152.78	285790	152.78	688.021	35.992	1.8004	35.992	35.535	37.335	0					124	50	3	0.712397	0.015709	0.482714	0.00043934
AFNSTLPTMAQMEK	14	Oxidation (M),Deamidation (NQ)	_AFN(de)STLPTMAQMEK_	AFN(1)STLPTMAQMEK	AFNSTLPTM(0.999)AQM(0.001)EK	AFN(73.84)STLPTMAQ(-73.84)MEK	AFNSTLPTM(32.52)AQM(-32.52)EK	0	1	1	0	P16070	P16070	P16070	CD44	CD44 antigen	MULTI-MSMS	QEHF3_335_LR	5	Urine_deglyco	682.356	3	529.246	1584.72	71161.3	1.1941	0.00063196	288660	152.77	288670	152.78	682.022	38.626	1.3125	38.626	37.994	39.306	0					186	34	9	0.72923	0.00546098	0.0761495	0.00020224
AFNSTLPTMAQMEK	14	Oxidation (M),Deamidation (NQ)	_AFN(de)STLPTMAQMEK_	AFN(1)STLPTMAQMEK	AFNSTLPTM(0.993)AQM(0.007)EK	AFN(86.51)STLPTMAQ(-86.51)MEK	AFNSTLPTM(21.43)AQM(-21.43)EK	0	1	1	0	P16070	P16070	P16070	CD44	CD44 antigen	MULTI-MSMS	QEHF3_335_LR	5	Urine_deglyco	511.769	4	397.186	1584.72	82552.3	1.9622	0.00077937	288480	114.58	288480	114.58	511.768	38.647	0.91275	38.647	38.287	39.199	0					112	24	7	0.972806	0.00628205	0.058946	2.83e-07
AFNSTLPTMAQMEK	14	Oxidation (M),Deamidation (NQ)	_AFN(de)STLPTMAQMEK_	AFN(1)STLPTMAQMEK	AFNSTLPTM(0.999)AQM(0.001)EK	AFN(99.45)STLPTMAQ(-99.45)MEK	AFNSTLPTM(30.01)AQM(-30.01)EK	0	1	1	0	P16070	P16070	P16070	CD44	CD44 antigen	MULTI-MSMS	QEHF3_335_LR	5	Urine_deglyco	1022.53	2	793.365	1584.72	60996.3	1.1521	0.00091405	288850	229.16	288850	229.16	1022.53	38.625	0.9828	38.625	38.287	39.269	3.81e-06					129	26	7	0.994403	0.0164935	0.149385	1.53e-13
AFNSTLPTMAQMEK	14	Oxidation (M),Deamidation (NQ)	_AFN(de)STLPTMAQMEK_	AFN(1)STLPTMAQMEK	AFNSTLPTMAQM(1)EK	AFN(82.29)STLPTMAQ(-82.29)MEK	AFNSTLPTM(-33.5)AQM(33.5)EK	0	1	1	0	P16070	P16070	P16070	CD44	CD44 antigen	MULTI-MSMS	QEHF3_335_LR	5	Urine_deglyco	1023.03	2	793.365	1584.72	60571.6	1.3123	0.0010411	288850	229.16	288850	229.16	1022.53	39.585	1.0981	39.585	39.236	40.334	0					129	29	7	0.975477	0.000849229	0.00622363	0.00011699
AFNSTLPTMAQMEK	14	Oxidation (M),Deamidation (NQ)	_AFN(de)STLPTMAQMEK_	AFN(1)STLPTMAQMEK	AFNSTLPTMAQM(1)EK	AFN(100.8)STLPTMAQ(-100.8)MEK	AFNSTLPTM(-43.82)AQM(43.82)EK	0	1	1	0	P16070	P16070	P16070	CD44	CD44 antigen	MULTI-MSMS	QEHF3_335_LR	5	Urine_deglyco	682.022	3	529.246	1584.72	71313.8	1.3496	0.00071426	288660	152.77	288670	152.78	682.022	39.586	1.1345	39.586	39.236	40.371	0					178	30	8	0.995561	0.0871979	0.644884	9.53e-06
AFNSTLPTMAQMEK	14	Oxidation (M),Deamidation (NQ)	_AFN(de)STLPTMAQMEK_	AFN(1)STLPTMAQMEK	AFNSTLPTM(0.372)AQM(0.628)EK	AFN(43.51)STLPTMAQ(-43.51)MEK	AFNSTLPTM(-2.28)AQM(2.28)EK	0	1	1	0	P16070	P16070	P16070	CD44	CD44 antigen	MULTI-MSMS	QEHF3_335_LR	5	Urine_deglyco	511.769	4	397.186	1584.72	81652.1	2.128	0.00084521	288480	114.58	288480	114.58	511.768	39.585	0.94702	39.585	39.158	40.105	0					95	25	6	0.611041	0.00517633	0.0308669	0.0030416
AFNSTLPTMAQMEK	14	Deamidation (NQ)	_AFN(de)STLPTMAQMEK_	AFN(1)STLPTMAQMEK		AFN(143)STLPTMAQ(-143)MEK		0	1	0	0	P16070	P16070	P16070	CD44	CD44 antigen	MULTI-MSMS	QEHF3_335_LR	5	Urine_deglyco	676.689	3	523.914	1568.72	73331.1	0.092514	4.85e-05	291600	152.78	291600	152.78	677.024	44.378	0.48891	44.378	44.12	44.609	0					41	11	5	0.86722	0.0027442	0.080848	3.98e-15
AFNSTLPTMAQMEK	14	Oxidation (M),2 Deamidation (NQ)	_AFN(de)STLPTMAQMEK_	AFN(1)STLPTMAQ(1)MEK	AFNSTLPTMAQM(1)EK	AFN(105.14)STLPTMAQ(105.14)MEK	AFNSTLPTM(-38)AQM(38)EK	0	2	1	0	P16070	P16070	P16070	CD44	CD44 antigen	MULTI-MSMS	QEHF3_335_LR	5	Urine_deglyco	682.683	3	529.574	1585.7	71433.9	0.37494	0.00019856	288490	152.78	288490	152.78	682.684	40.659	1.1635	40.659	40.371	41.534	0					81	29	6	0.879683	0.00184778	0.00725438	9.53e-07
AFNSTLPTMAQMEK	14	Oxidation (M),2 Deamidation (NQ)	_AFN(de)STLPTMAQMEK_	AFN(1)STLPTMAQ(1)MEK	AFNSTLPTM(0.003)AQM(0.997)EK	AFN(110.32)STLPTMAQ(110.32)MEK	AFNSTLPTM(-24.82)AQM(24.82)EK	0	2	1	0	P16070	P16070	P16070	CD44	CD44 antigen	MULTI-MSMS	QEHF3_335_LR	5	Urine_deglyco	1023.52	2	793.857	1585.7	56962	0.27441	0.00021784	288670	229.16	288670	229.16	1023.52	40.679	0.39686	40.679	40.411	40.808	0					19	9	3	0.887016	0.000624915	0.00840936	0.0012549
AGFEAVENGTVCR	13	Deamidation (NQ)	_AGFEAVEN(de)GTVCR_	AGFEAVEN(1)GTVCR		AGFEAVEN(166.86)GTVCR		0	1	0	0	P29323	P29323	P29323	EPHB2	Ephrin type-B receptor 2	MULTI-MSMS	QEHF3_335_LR	5	Urine_deglyco	820.402	2	705.82	1409.62	67846.4	0.95672	0.00067527	162340	114.58	162340	114.58	820.401	34.479	0.85196	34.479	34.182	35.034	0					96	24	7	0.922758	0.00365861	0.0363256	2.89e-16
AGFEAVENGTVCR	13	Deamidation (NQ)	_AGFEAVEN(de)GTVCR_	AGFEAVEN(1)GTVCR		AGFEAVEN(105.65)GTVCR		0	1	0	0	P29323	P29323	P29323	EPHB2	Ephrin type-B receptor 2	MULTI-MSMS	QEHF3_335_LR	5	Urine_deglyco	547.27	3	470.882	1409.62	82131.4	0.87576	0.00041238	162220	76.388	162220	76.388	547.27	34.482	0.51962	34.482	34.217	34.737	3.81e-06					66	14	7	0.84479	0.00304268	0.0299199	1.74e-06
ALGFENATQALGR	13	Deamidation (NQ)	_ALGFEN(de)ATQALGR_	ALGFEN(0.996)ATQ(0.004)ALGR		ALGFEN(24.32)ATQ(-24.32)ALGR		0	1	0	0	Q08380	Q08380	Q08380	LGALS3BP	Galectin-3-binding protein	MULTI-MSMS	QEHF3_335_LR	5	Urine_deglyco	789.431	2	674.846	1347.68	71586.7	1.3476	0.00090941	169790	114.58	169790	114.58	789.429	41.383	0.2746	41.383	41.221	41.495	0					11	6	2	0.714358	0.000417038	0.00555057	0.0023981
ALPQPQNVTSLLGCTH	16	Deamidation (NQ)	_ALPQPQN(de)VTSLLGCTH_	ALPQPQ(0.016)N(0.984)VTSLLGCTH		ALPQ(-47.07)PQ(-17.89)N(17.89)VTSLLGCTH		0	1	0	0	P02790	P02790	P02790	HPX	Hemopexin	MULTI-MSMS	QEHF3_335_LR	5	Urine_deglyco	984.019	2	868.935	1735.86	60421.8	1.3031	0.0011323	131860	114.58	131870	114.58	983.517	45.674	0.86394	45.674	45.106	45.97	-3.81e-06					71	21	4	0.970298	0.000778299	0.00411457	3.36e-139
ALPQPQNVTSLLGCTH	16	Deamidation (NQ)	_ALPQPQN(de)VTSLLGCTH_	ALPQPQ(0.002)N(0.998)VTSLLGCTH		ALPQ(-52.2)PQ(-26.62)N(26.62)VTSLLGCTH		0	1	0	0	P02790	P02790	P02790	HPX	Hemopexin	MULTI-MSMS	QEHF3_335_LR	5	Urine_deglyco	656.013	3	579.626	1735.86	74095	1.2687	0.00073537	131790	76.387	131790	76.388	656.013	45.675	1.2078	45.675	44.915	46.123	0					99	30	5	0.964075	0.00260073	0.00775447	1.28e-23
ALPQPQNVTSLLGCTH	16	2 Deamidation (NQ)	_ALPQPQN(de)VTSLLGCTH_	ALPQ(0.536)PQ(0.536)N(0.929)VTSLLGCTH		ALPQ(0)PQ(0)N(8.15)VTSLLGCTH		0	2	0	0	P02790	P02790	P02790	HPX	Hemopexin	MULTI-MSMS	QEHF3_335_LR	5	Urine_deglyco	984.01	2	869.427	1736.84	61552.2	1.0009	0.00087024	131790	114.58	131790	114.58	984.009	46.533	1.3257	46.533	45.935	47.261	0					116	31	5	0.898754	0.00999524	0.112514	1.52e-26
ALPQPQNVTSLLGCTH	16	2 Deamidation (NQ)	_ALPQPQN(de)VTSLLGCTH_	ALPQ(0.029)PQ(0.972)N(0.999)VTSLLGCTH		ALPQ(-15.42)PQ(15.42)N(29.12)VTSLLGCTH		0	2	0	0	P02790	P02790	P02790	HPX	Hemopexin	MULTI-MSMS	QEHF3_335_LR	5	Urine_deglyco	656.343	3	579.954	1736.84	73618.6	0.98388	0.00057061	131710	76.387	131710	76.388	656.342	46.545	1.4932	46.545	45.935	47.429	0					184	35	10	0.959335	0.0247782	0.200983	1.46e-06
ANLTTLAGTHTNIPK	15	Deamidation (NQ)	_AN(de)LTTLAGTHTNIPK_	AN(1)LTTLAGTHTNIPK		AN(100.96)LTTLAGTHTN(-100.96)IPK		0	1	0	0	P16444	P16444	P16444	DPEP1	Dipeptidase 1	MULTI-MSMS	QEHF3_335_LR	5	Urine_deglyco	671.059	3	518.283	1551.83	73415.7	1.2015	0.00062273	294770	152.78	294770	152.78	671.058	36.381	0.51321	36.381	36.167	36.681	0					55	14	5	0.521928	0.000787138	0.0167727	0.00011591
ANQQLNFTEAK	11	Deamidation (NQ)	_ANQQLN(de)FTEAK_	ANQQLN(1)FTEAK		AN(-73.22)Q(-65.8)Q(-47.86)LN(47.86)FTEAK		0	1	0	0	Q9Y5Y7	Q9Y5Y7	Q9Y5Y7	LYVE1	Lymphatic vessel endothelial hyaluronic acid receptor 1	MULTI-MSMS	QEHF3_335_LR	5	Urine_deglyco	574.986	3	422.21	1263.61	79547.9	0.71305	0.00030106	361850	152.78	361850	152.78	574.986	34.654	0.87933	34.654	34.29	35.169	0					106	24	6	0.989564	0.0610291	0.862392	5.63e-05
ANQQLNFTEAK	11	2 Deamidation (NQ)	_AN(de)QQLN(de)FTEAK_	AN(0.468)Q(0.468)Q(0.063)LN(1)FTEAK		AN(0)Q(0)Q(-8.71)LN(42.36)FTEAK		0	2	0	0	Q9Y5Y7	Q9Y5Y7	Q9Y5Y7	LYVE1	Lymphatic vessel endothelial hyaluronic acid receptor 1	MULTI-MSMS	QEHF3_335_LR	5	Urine_deglyco	575.314	3	422.538	1264.59	79152.2	0.96795	0.000409	361570	152.78	361570	152.78	575.314	35.614	0.86822	35.614	35.102	35.971	0					76	24	4	0.959479	0.00225944	0.00601603	9.45e-06
ANQQLNFTEAK	11	2 Deamidation (NQ)	_AN(de)QQLN(de)FTEAK_	AN(0.938)Q(0.061)Q(0.001)LN(0.999)FTEAK		AN(11.85)Q(-11.85)Q(-32.5)LN(32.5)FTEAK		0	2	0	0	Q9Y5Y7	Q9Y5Y7	Q9Y5Y7	LYVE1	Lymphatic vessel endothelial hyaluronic acid receptor 1	MULTI-MSMS	QEHF3_335_LR	5	Urine_deglyco	862.467	2	633.304	1264.59	65510.6	1.3756	0.0008712	361850	229.16	361850	229.16	862.466	35.617	0.73119	35.617	35.169	35.9	0					59	20	5	0.813335	0.00138622	0.012163	2.03e-05
ANQQLNFTEAK	11	2 Deamidation (NQ)	_ANQQLN(de)FTEAK_	AN(0.001)Q(0.013)Q(0.986)LN(1)FTEAK		AN(-28.62)Q(-18.8)Q(18.8)LN(48.62)FTEAK		0	2	0	0	Q9Y5Y7	Q9Y5Y7	Q9Y5Y7	LYVE1	Lymphatic vessel endothelial hyaluronic acid receptor 1	MULTI-MSMS	QEHF3_335_LR	5	Urine_deglyco	862.97	2	633.304	1264.59	65134.6	1.8431	0.0011673	361850	229.16	361860	229.16	862.467	36.151	0.57791	36.151	35.971	36.548	0					49	16	5	0.86374	0.00100693	0.0132673	3.73e-07
ANSTGTLVITDPTR	14	Deamidation (NQ)	_AN(de)STGTLVITDPTR_	AN(1)STGTLVITDPTR		AN(45.08)STGTLVITDPTR		0	1	0	0	Q12860	Q12860	Q12860	CNTN1	Contactin-1	MULTI-MSMS	QEHF3_335_LR	5	Urine_deglyco	838.458	2	723.875	1445.74	66832.7	1.4759	0.0010684	158290	114.58	158290	114.58	838.457	33.689	0.38116	33.689	33.516	33.897	0					25	11	3	0.207414	0.000107648	0.00215292	0.025676
ASEYNITVTATDR	13	Deamidation (NQ)	_ASEYN(de)ITVTATDR_	ASEYN(1)ITVTATDR		ASEYN(62.76)ITVTATDR		0	1	0	0	Q9Y5G4	Q9Y5G4	Q9Y5G4	PCDHGA9	Protocadherin gamma-A9	MULTI-MSMS	QEHF3_335_LR	5	Urine_deglyco	835.926	2	721.344	1440.67	66845	1.6067	0.001159	158840	114.58	158840	114.58	836.424	33.018	0.20359	33.018	32.942	33.146	0					12	5	3	0.265237	8.95e-05	0.00066657	0.0051218
CANITIIEHQK	11	Deamidation (NQ)	_CAN(de)ITIIEHQK_	CAN(1)ITIIEHQK		CAN(88.67)ITIIEHQ(-88.67)K		0	1	0	0	Q9UBX7	Q9UBX7	Q9UBX7	KLK11	Kallikrein-11;Kallikrein-11 inactive chain 1;Kallikrein-11 inactive chain 2	MULTI-MSMS	QEHF3_335_LR	5	Urine_deglyco	596.674	3	443.227	1326.66	77550.9	1.0844	0.00048065	344690	152.78	344690	152.78	596.003	34.165	1.0655	34.165	33.931	34.997	0					133	31	7	0.865616	0.00339903	0.0130139	3.89e-06
CHFFNGTER	9	Deamidation (NQ)	_CHFFN(de)GTER_	CHFFN(1)GTER		CHFFN(74.38)GTER		0	1	0	0	P13761	P13761	P13761	HLA-DRB1	HLA class II histocompatibility antigen, DRB1-7 beta chain	MULTI-MSMS	QEHF3_335_LR	5	Urine_deglyco	466.554	3	390.166	1167.48	89505.9	0.8888	0.00034678	195780	76.388	195780	76.388	466.554	29.729	0.39804	29.729	29.58	29.978	0					26	11	3	0.878919	0.000683074	0.00319996	0.011596
CLSKENATTDLLTK	14	Deamidation (NQ)	_CLSKEN(de)ATTDLLTK_	CLSKEN(1)ATTDLLTK		CLSKEN(176.04)ATTDLLTK		0	1	0	1	P28799	P28799	P28799	GRN	Granulins;Acrogranin;Paragranulin;Granulin-1;Granulin-2;Granulin-3;Granulin-4;Granulin-5;Granulin-6;Granulin-7	MULTI-MSMS	QEHF3_335_LR	5	Urine_deglyco	761.77	3	532.271	1593.79	69166.8	1.1398	0.00060667	430540	229.16	430540	229.16	761.435	38.469	0.87538	38.469	38.218	39.094	0					94	23	7	0.911644	0.0292504	0.392263	7.36e-21
CLSKENATTDLLTK	14	Deamidation (NQ)	_CLSKEN(de)ATTDLLTK_	CLSKEN(1)ATTDLLTK		CLSKEN(102.52)ATTDLLTK		0	1	0	1	P28799	P28799	P28799	GRN	Granulins;Acrogranin;Paragranulin;Granulin-1;Granulin-2;Granulin-3;Granulin-4;Granulin-5;Granulin-6;Granulin-7	MULTI-MSMS	QEHF3_335_LR	5	Urine_deglyco	571.579	4	399.455	1593.79	79359.7	1.4196	0.00056705	430270	171.87	430270	171.87	571.328	38.515	0.60667	38.515	38.183	38.79	0					47	16	5	0.840748	0.00370791	0.0171443	4.7e-07
CSLGYFPCGNITK	13	Deamidation (NQ)	_CSLGYFPCGN(de)ITK_	CSLGYFPCGN(1)ITK		CSLGYFPCGN(72.62)ITK		0	1	0	0	Q9HBX9	Q9HBX9	Q9HBX9	RXFP1	Relaxin receptor 1	MULTI-MSMS	QEHF3_335_LR	5	Urine_deglyco	989.009	2	759.342	1516.67	61575.9	1.9893	0.0015106	301790	229.16	301800	229.17	989.007	41.611	0.51975	41.611	41.416	41.936	0					38	13	4	0.722567	0.00099821	0.0298474	0.0015147
DIENFNSTQK	10	Deamidation (NQ)	_DIENFN(de)STQK_	DIENFN(1)STQK		DIEN(-47.36)FN(47.36)STQ(-83.37)K		0	1	0	0	P43652	P43652	P43652	AFM	Afamin	MULTI-MSMS	QEHF3_335_LR	5	Urine_deglyco	552.295	3	399.519	1195.54	82021.2	1.5027	0.00060037	382400	152.78	382400	152.78	552.295	33.758	0.62656	33.758	33.454	34.081	-3.81e-06					84	19	7	0.901236	0.00393622	0.0503529	5.03e-10
DIENFNSTQK	10	Deamidation (NQ)	_DIENFN(de)STQK_	DIEN(0.005)FN(0.995)STQK		DIEN(-23.2)FN(23.2)STQ(-62.71)K		0	1	0	0	P43652	P43652	P43652	AFM	Afamin	MULTI-MSMS	QEHF3_335_LR	5	Urine_deglyco	828.441	2	598.775	1195.54	67471.2	1.718	0.0010287	382720	229.16	382720	229.16	827.938	33.759	0.52408	33.759	33.486	34.01	-3.81e-06					62	15	5	0.808388	0.00323644	0.033927	1.17e-05
DIENFNSTQK	10	2 Deamidation (NQ)	_DIEN(de)FN(de)STQK_	DIEN(0.993)FN(0.973)STQ(0.033)K		DIEN(21.57)FN(15.6)STQ(-15.6)K		0	2	0	0	P43652	P43652	P43652	AFM	Afamin	MULTI-MSMS	QEHF3_335_LR	5	Urine_deglyco	828.432	2	599.267	1196.52	66718.9	1.275	0.00076409	382400	229.16	382410	229.16	828.43	34.336	0.48732	34.336	34.145	34.633	0					42	13	4	0.652484	0.00547403	0.161854	0.00030626
DIENFNSTQK	10	2 Deamidation (NQ)	_DIEN(de)FN(de)STQK_	DIEN(1)FN(1)STQK		DIEN(78.7)FN(49.4)STQ(-49.4)K		0	2	0	0	P43652	P43652	P43652	AFM	Afamin	MULTI-MSMS	QEHF3_335_LR	5	Urine_deglyco	552.622	3	399.847	1196.52	83010.8	0.71598	0.00028628	382080	152.78	382090	152.78	552.622	35.222	0.43645	35.222	34.997	35.433	-3.81e-06					41	12	5	0.890105	0.00184735	0.00699378	5.73e-05
DIENFNSTQK	10	2 Deamidation (NQ)	_DIEN(de)FN(de)STQK_	DIEN(1)FN(1)STQK		DIEN(66.02)FN(46.3)STQ(-46.3)K		0	2	0	0	P43652	P43652	P43652	AFM	Afamin	MULTI-MSMS	QEHF3_335_LR	5	Urine_deglyco	828.43	2	599.267	1196.52	66640	0.95197	0.00057048	382400	229.16	382410	229.16	828.43	35.244	0.43447	35.244	35.034	35.468	0					35	12	4	0.805711	0.00151643	0.00510578	2.95e-06
DLESVPPGFPANVTTLSLSANR	22	Deamidation (NQ)	_DLESVPPGFPAN(de)VTTLSLSANR_	DLESVPPGFPAN(1)VTTLSLSANR		DLESVPPGFPAN(53.94)VTTLSLSAN(-53.94)R		0	1	0	0	O14498	O14498	O14498	ISLR	Immunoglobulin superfamily containing leucine-rich repeat protein	MULTI-MSMS	QEHF3_335_LR	5	Urine_deglyco	839.447	3	762.725	2285.15	66028.6	1.6046	0.0012239	100150	76.388	100150	76.389	839.446	48.38	2.7134	48.38	47.643	50.357	-3.81e-06					301	59	9	0.901671	0.00271037	0.0267083	1.87e-35
DLESVPPGFPANVTTLSLSANR	22	Deamidation (NQ)	_DLESVPPGFPAN(de)VTTLSLSANR_	DLESVPPGFPAN(0.999)VTTLSLSAN(0.001)R		DLESVPPGFPAN(28.72)VTTLSLSAN(-28.72)R		0	1	0	0	O14498	O14498	O14498	ISLR	Immunoglobulin superfamily containing leucine-rich repeat protein	MULTI-MSMS	QEHF3_335_LR	5	Urine_deglyco	629.838	4	572.296	2285.15	75937.3	1.3963	0.00079907	100110	57.29	100110	57.291	629.837	48.332	1.4795	48.332	47.954	49.434	3.81e-06					73	32	3	0.456337	0.000621619	0.00927158	0.00084355
DLESVPPGFPANVTTLSLSANR	22	Deamidation (NQ)	_DLESVPPGFPAN(de)VTTLSLSANR_	DLESVPPGFPAN(1)VTTLSLSANR		DLESVPPGFPAN(33.84)VTTLSLSAN(-33.84)R		0	1	0	0	O14498	O14498	O14498	ISLR	Immunoglobulin superfamily containing leucine-rich repeat protein	MULTI-MSMS	QEHF3_335_LR	5	Urine_deglyco	1258.67	2	1143.58	2285.15	55590.2	1.1008	0.0012588	100190	114.58	100200	114.58	1258.67	48.549	1.075	48.549	48.265	49.34	0					56	23	3	0.943604	0.000404286	0.00420822	4.17e-22
DLNETTEQDLCPLK	14	Deamidation (NQ)	_DLN(de)ETTEQDLCPLK_	DLN(1)ETTEQDLCPLK		DLN(132.29)ETTEQ(-132.29)DLCPLK		0	1	0	0	Q96PX8	Q96PX8	Q96PX8	SLITRK1	SLIT and NTRK-like protein 1	MULTI-MSMS	QEHF3_335_LR	5	Urine_deglyco	1068.55	2	838.888	1675.76	60117.6	1.4848	0.0012455	273170	229.16	273180	229.16	1068.05	39.371	0.3261	39.371	39.199	39.525	0					31	8	5	0.976257	0.00100696	0.00843496	4.19e-173
DLNETTEQDLCPLK	14	Deamidation (NQ)	_DLN(de)ETTEQDLCPLK_	DLN(1)ETTEQDLCPLK		DLN(61.01)ETTEQ(-61.01)DLCPLK		0	1	0	0	Q96PX8	Q96PX8	Q96PX8	SLITRK1	SLIT and NTRK-like protein 1	MULTI-MSMS	QEHF3_335_LR	5	Urine_deglyco	712.37	3	559.594	1675.76	71206	1.5099	0.00084495	273010	152.77	273010	152.78	712.369	39.384	0.4796	39.384	39.122	39.602	0					58	12	6	0.929204	0.0134044	0.123246	3.42e-09
DLNETTEQDLCPLK	14	Deamidation (NQ)	_DLN(de)ETTEQDLCPLK_	DLN(1)ETTEQDLCPLK		DLN(55.94)ETTEQ(-55.94)DLCPLK		0	1	0	0	Q96PX8	Q96PX8	Q96PX8	SLITRK1	SLIT and NTRK-like protein 1	MULTI-MSMS	QEHF3_335_LR	5	Urine_deglyco	534.78	4	419.948	1675.76	81558.2	2.0743	0.0008711	272850	114.58	272850	114.58	534.529	39.388	0.36733	39.388	39.158	39.525	-3.81e-06					29	9	4	0.950554	0.00200046	0.0150942	0.00030322
DLQANDTGR	9	Deamidation (NQ)	_DLQAN(de)DTGR_	DLQ(0.012)AN(0.988)DTGR		DLQ(-19.13)AN(19.13)DTGR		0	1	0	0	P32004	P32004	P32004	L1CAM	Neural cell adhesion molecule L1	MULTI-MSMS	QEHF3_335_LR	5	Urine_deglyco	610.308	2	495.728	989.441	78053.8	1.7167	0.000851	231140	114.58	231140	114.58	610.31	22.836	0.53202	22.836	22.601	23.133	0					79	20	6	0.628722	0.00302664	0.026343	0.0066903
DNYTDLVAIQNK	12	Deamidation (NQ)	_DN(de)YTDLVAIQNK_	DN(1)YTDLVAIQNK		DN(101.05)YTDLVAIQ(-101.05)N(-108.87)K		0	1	0	0	P14151	P14151	P14151	SELL	L-selectin	MULTI-MSMS	QEHF3_335_LR	5	Urine_deglyco	618.341	3	465.565	1393.67	78126.4	1.2616	0.00058736	328150	152.78	328150	152.78	618.34	40.251	0.44628	40.251	40.004	40.45	0					44	11	5	0.940647	0.00681531	0.0449645	0.00023806
DNYTDLVAIQNK	12	Deamidation (NQ)	_DN(de)YTDLVAIQNK_	DN(1)YTDLVAIQNK		DN(116.13)YTDLVAIQ(-116.13)N(-126)K		0	1	0	0	P14151	P14151	P14151	SELL	L-selectin	MULTI-MSMS	QEHF3_335_LR	5	Urine_deglyco	927.008	2	697.844	1393.67	63455.1	1.082	0.00075503	328390	229.16	328390	229.16	927.006	40.265	0.37476	40.265	40.036	40.411	0					29	9	5	0.962226	0.00232328	0.0117445	5.27e-09
DPAGWLNINPINGTVDTTAVLDR	23	Deamidation (NQ)	_DPAGWLNINPIN(de)GTVDTTAVLDR_	DPAGWLNIN(0.001)PIN(0.999)GTVDTTAVLDR		DPAGWLN(-46.67)IN(-31.24)PIN(31.24)GTVDTTAVLDR		0	1	0	0	P55290	P55290	P55290	CDH13	Cadherin-13	MULTI-MSMS	QEHF3_335_LR	5	Urine_deglyco	895.14	3	818.415	2452.22	63910.8	3.0438	0.0024911	93337	76.388	93340	76.391	895.137	53.159	0.38987	53.159	52.989	53.379	0					24	7	4	0.725343	0.0013397	0.00970118	1.35e-10
DTAVEGEEIEVNCTAMASK	19	Oxidation (M),Deamidation (NQ)	_DTAVEGEEIEVN(de)CTAMASK_	DTAVEGEEIEVN(1)CTAMASK	DTAVEGEEIEVNCTAM(1)ASK	DTAVEGEEIEVN(112.74)CTAMASK	DTAVEGEEIEVNCTAM(112.74)ASK	0	1	1	0	Q9BY67	Q9BY67	Q9BY67	CADM1	Cell adhesion molecule 1	MULTI-MSMS	QEHF3_335_LR	5	Urine_deglyco	844.076	3	690.966	2069.88	66786.3	0.81708	0.00056457	221100	152.77	221100	152.78	844.076	35.17	0.37353	35.17	34.997	35.37	0					37	10	5	0.956061	0.00144953	0.00460061	5.05e-11
DTAVEGEEIEVNCTAMASK	19	Deamidation (NQ)	_DTAVEGEEIEVN(de)CTAMASK_	DTAVEGEEIEVN(1)CTAMASK		DTAVEGEEIEVN(154.31)CTAMASK		0	1	0	0	Q9BY67	Q9BY67	Q9BY67	CADM1	Cell adhesion molecule 1	MULTI-MSMS	QEHF3_335_LR	5	Urine_deglyco	838.745	3	685.635	2053.88	66308.6	1.6591	0.0011375	222820	152.77	222820	152.78	838.744	38.808	0.45702	38.808	38.569	39.026	0					49	11	6	0.984872	0.00261628	0.0121895	4.71e-37
DVTILDLSYNQITLNGTDTR	20	Deamidation (NQ)	_DVTILDLSYNQITLN(de)GTDTR_	DVTILDLSYNQITLN(1)GTDTR		DVTILDLSYN(-48.53)Q(-38.88)ITLN(38.88)GTDTR		0	1	0	0	Q9H756	Q9H756	Q9H756	LRRC19	Leucine-rich repeat-containing protein 19	MULTI-MSMS	QEHF3_335_LR	5	Urine_deglyco	828.438	3	751.713	2252.12	65090.2	2.5031	0.0018816	101620	76.388	101620	76.389	828.436	50.755	0.67258	50.755	50.5	51.172	0					28	13	4	0.883383	0.00131747	0.0212212	1.23e-11
DYNTKNGTIK	10	Deamidation (NQ)	_DYNTKN(de)GTIK_	DYN(0.001)TKN(0.999)GTIK		DYN(-30.39)TKN(30.39)GTIK		0	1	0	1	Q02413	Q02413	Q02413	DSG1	Desmoglein-1	MULTI-MSMS	QEHF3_335_LR	5	Urine_deglyco	614.691	3	385.528	1153.56	77950.5	1.7641	0.00068012	594410	229.16	594410	229.16	614.691	28.078	0.54475	28.078	27.867	28.412	0					64	20	4	0.80114	0.00430324	0.0353713	0.0043421
DYNTKNGTIK	10	Deamidation (NQ)	_DYNTKN(de)GTIK_	DYNTKN(1)GTIK		DYN(-38.17)TKN(38.17)GTIK		0	1	0	1	Q02413	Q02413	Q02413	DSG1	Desmoglein-1	MULTI-MSMS	QEHF3_335_LR	5	Urine_deglyco	922.034	2	577.788	1153.56	67179.2	1.4559	0.00084121	594930	343.74	594930	343.75	921.533	28.064	0.22699	28.064	27.937	28.164	0					13	6	3	0.884673	0.000257452	0.00701866	0.005561
DYNVTANSK	9	Deamidation (NQ)	_DYN(de)VTANSK_	DYN(1)VTANSK		DYN(53.65)VTAN(-53.65)SK		0	1	0	0	P00338	P00338	P00338	LDHA	L-lactate dehydrogenase A chain	MULTI-MSMS	QEHF3_335_LR	5	Urine_deglyco	735.897	2	506.733	1011.45	72342.1	1.0765	0.0005455	452240	229.16	452240	229.16	735.896	28.362	0.62308	28.362	28.18	28.804	0					35	23	2	0.612916	0.00306208	0.0549237	0.0057991
DYNVTANSK	9	Deamidation (NQ)	_DYN(de)VTANSK_	DYN(1)VTANSK		DYN(70.99)VTAN(-70.99)SK		0	1	0	0	P00338	P00338	P00338	LDHA	L-lactate dehydrogenase A chain	MULTI-MSMS	QEHF3_335_LR	5	Urine_deglyco	490.933	3	338.158	1011.45	85057.9	1.3821	0.00046737	451790	152.78	451790	152.78	490.933	28.361	0.49001	28.361	28.18	28.67	0					32	18	2	0.920743	0.00413374	0.0593395	0.0020457
EALENMNSTLK	11	Oxidation (M),Deamidation (NQ)	_EALENMN(de)STLK_	EALEN(0.005)MN(0.995)STLK	EALENM(1)NSTLK	EALEN(-23.24)MN(23.24)STLK	EALENM(78.53)NSTLK	0	1	1	0	O43490	O43490	O43490	PROM1	Prominin-1	MULTI-MSMS	QEHF3_335_LR	5	Urine_deglyco	863.464	2	633.798	1265.58	65687.4	1.9991	0.001267	361570	229.16	361570	229.16	862.96	31.179	0.44181	31.179	30.976	31.418	0					42	12	5	0.935224	0.000616213	0.0052299	0.0030518
EALENMNSTLK	11	Oxidation (M),Deamidation (NQ)	_EALENMN(de)STLK_	EALENMN(1)STLK	EALENM(1)NSTLK	EALEN(-37.65)MN(37.65)STLK	EALENM(68.54)NSTLK	0	1	1	0	O43490	O43490	O43490	PROM1	Prominin-1	MULTI-MSMS	QEHF3_335_LR	5	Urine_deglyco	575.643	3	422.868	1265.58	79439.1	1.6254	0.00068735	361280	152.77	361280	152.78	575.642	31.182	0.70173	31.182	30.831	31.532	0					54	22	5	0.917378	0.0018436	0.0144408	0.0038964
EATEISHVLLCNVTQR	16	Deamidation (NQ)	_EATEISHVLLCN(de)VTQR_	EATEISHVLLCN(0.992)VTQ(0.008)R		EATEISHVLLCN(21.08)VTQ(-21.08)R		0	1	0	0	Q9HBJ8	Q9HBJ8	Q9HBJ8	TMEM27	Collectrin	MULTI-MSMS	QEHF3_335_LR	5	Urine_deglyco	700.705	3	624.316	1869.93	72647	0.31323	0.00019556	122350	76.388	122360	76.388	700.704	44.665	1.0856	44.665	44.331	45.417	0					119	27	7	0.884789	0.000908344	0.0182868	3.6e-06
EEQFNSTYR	9	Deamidation (NQ)	_EEQFN(de)STYR_	EEQ(0.033)FN(0.967)STYR		EEQ(-14.64)FN(14.64)STYR		0	1	0	0	P01861;CON__ENSEMBL:ENSBTAP00000024466;CON__ENSEMBL:ENSBTAP00000024462	P01861	P01861	IGHG4	Ig gamma-4 chain C region	MULTI-MSMS	QEHF3_335_LR	5	Urine_deglyco	702.337	2	587.754	1173.49	74333.6	0.69694	0.00040963	194950	114.58	194950	114.58	702.336	28.473	0.46288	28.473	28.232	28.695	1.91e-06					79	16	7	0.688819	0.000932994	0.0170032	8.79e-06
EGNATGHLVGR	11	Deamidation (NQ)	_EGN(de)ATGHLVGR_	EGN(1)ATGHLVGR		EGN(88.02)ATGHLVGR		0	1	0	0	O60494	O60494	O60494	CUBN	Cubilin	MULTI-MSMS	QEHF3_335_LR	5	Urine_deglyco	447.576	3	371.188	1110.54	90455.3	1.2532	0.00046516	205790	76.388	205790	76.388	447.576	23.084	0.61507	23.084	22.946	23.561	0					43	24	4	0.590386	0.00288013	0.0549122	0.00030771
ELDLTCNITTDR	12	Deamidation (NQ)	_ELDLTCN(de)ITTDR_	ELDLTCN(1)ITTDR		ELDLTCN(150.11)ITTDR		0	1	0	0	Q9P2B2	Q9P2B2	Q9P2B2	PTGFRN	Prostaglandin F2 receptor negative regulator	MULTI-MSMS	QEHF3_335_LR	5	Urine_deglyco	840.92	2	726.338	1450.66	66669.7	1.5009	0.0010902	157750	114.58	157750	114.58	840.919	38.637	0.55429	38.637	38.434	38.988	3.81e-06					28	14	3	0.815581	0.00208909	0.00785799	3.17e-09
ELNGTAPEEK	10	Deamidation (NQ)	_ELN(de)GTAPEEK_	ELN(1)GTAPEEK		ELN(59.12)GTAPEEK		0	1	0	0	Q9Y263	Q9Y263	Q9Y263	PLAA	Phospholipase A-2-activating protein	MSMS	QEHF3_335_LR	5	Urine_deglyco	773.921	2	544.759	1087.5	NaN	NaN	NaN	NaN	NaN	NaN	NaN	NaN	28.821	1	28.821	28.321	29.321	0								NaN	NaN	NaN	0.019543
ENSTDYLYPEQLK	13	Deamidation (NQ)	_EN(de)STDYLYPEQLK_	EN(1)STDYLYPEQLK		EN(65.37)STDYLYPEQ(-65.37)LK		0	1	0	0	P00749	P00749	P00749	PLAU	Urokinase-type plasminogen activator;Urokinase-type plasminogen activator long chain A;Urokinase-type plasminogen activator short chain A;Urokinase-type plasminogen activator chain B	MULTI-MSMS	QEHF3_335_LR	5	Urine_deglyco	687.36	3	534.251	1599.73	71191	0.53884	0.00028788	285960	152.77	285960	152.78	687.026	40.351	0.86832	40.351	39.861	40.729	0					82	22	5	0.96405	0.00216459	0.0118694	0.0011214
ENSTDYLYPEQLK	13	Deamidation (NQ)	_EN(de)STDYLYPEQLK_	EN(1)STDYLYPEQLK		EN(170.25)STDYLYPEQ(-170.25)LK		0	1	0	0	P00749	P00749	P00749	PLAU	Urokinase-type plasminogen activator;Urokinase-type plasminogen activator long chain A;Urokinase-type plasminogen activator short chain A;Urokinase-type plasminogen activator chain B	MULTI-MSMS	QEHF3_335_LR	5	Urine_deglyco	1030.54	2	800.872	1599.73	61140.9	0.51201	0.00041005	286140	229.16	286140	229.16	1030.54	40.37	0.51093	40.37	40.105	40.616	0					38	12	4	0.977921	0.00102562	0.00692253	7.18e-26
EQPLNVTVCR	10	Deamidation (NQ)	_EQPLN(de)VTVCR_	EQ(0.013)PLN(0.987)VTVCR		EQ(-18.96)PLN(18.96)VTVCR		0	1	0	0	P55291	P55291	P55291	CDH15	Cadherin-15	MULTI-MSMS	QEHF3_335_LR	5	Urine_deglyco	723.386	2	608.803	1215.59	70614.4	1.436	0.00087424	188210	114.58	188210	114.58	723.385	32.105	0.42636	32.105	31.875	32.301	0					34	11	4	0.513586	0.00527859	0.0956268	0.0010503
EQPLNVTVCR	10	Deamidation (NQ)	_EQPLN(de)VTVCR_	EQPLN(1)VTVCR		EQ(-50.18)PLN(50.18)VTVCR		0	1	0	0	P55291	P55291	P55291	CDH15	Cadherin-15	MULTI-MSMS	QEHF3_335_LR	5	Urine_deglyco	482.928	3	406.205	1215.59	88118.7	1.644	0.00066781	188050	76.388	188050	76.389	482.927	32.152	0.31367	32.152	31.913	32.227	0					15	8	3	0.459305	0.000178388	0.0026485	0.0034749
ETFSNFTASTEAQVK	15	Deamidation (NQ)	_ETFSN(de)FTASTEAQVK_	ETFSN(1)FTASTEAQVK		ETFSN(96.39)FTASTEAQ(-96.39)VK		0	1	0	0	P07306	P07306	P07306	ASGR1	Asialoglycoprotein receptor 1	MULTI-MSMS	QEHF3_335_LR	5	Urine_deglyco	707.037	3	554.262	1659.76	71309.5	0.6179	0.00034248	275640	152.77	275640	152.78	707.037	40.934	0.68256	40.934	40.653	41.336	0					76	17	7	0.989547	0.00318726	0.0155074	3.88e-07
ETFSNFTASTEAQVK	15	Deamidation (NQ)	_ETFSN(de)FTASTEAQVK_	ETFSN(1)FTASTEAQVK		ETFSN(175.25)FTASTEAQ(-175.25)VK		0	1	0	0	P07306	P07306	P07306	ASGR1	Asialoglycoprotein receptor 1	MULTI-MSMS	QEHF3_335_LR	5	Urine_deglyco	1060.05	2	830.889	1659.76	60341.7	0.61626	0.00051205	275800	229.16	275800	229.16	1060.05	40.905	0.46681	40.905	40.653	41.12	0					32	11	4	0.956033	0.00122391	0.00653197	2.87e-159
ETFSNFTASTEAQVK	15	Deamidation (NQ)	_ETFSN(de)FTASTEAQVK_	ETFSN(1)FTASTEAQVK		ETFSN(45.2)FTASTEAQ(-45.2)VK		0	1	0	0	P07306	P07306	P07306	ASGR1	Asialoglycoprotein receptor 1	MULTI-MSMS	QEHF3_335_LR	5	Urine_deglyco	530.529	4	415.948	1659.76	84700.7	1.2689	0.00052779	275470	114.58	275470	114.58	530.78	40.913	0.35126	40.913	40.769	41.12	0					21	8	4	0.560606	0.000611584	0.00286137	0.0058978
ETFSNFTASTEAQVK	15	2 Deamidation (NQ)	_ETFSN(de)FTASTEAQVK_	ETFSN(1)FTASTEAQ(1)VK		ETFSN(122.33)FTASTEAQ(122.33)VK		0	2	0	0	P07306	P07306	P07306	ASGR1	Asialoglycoprotein receptor 1	MULTI-MSMS	QEHF3_335_LR	5	Urine_deglyco	707.701	3	554.59	1660.75	72063.3	2.6293	0.0014582	275470	152.78	275480	152.78	707.699	42.108	0.51422	42.108	41.822	42.336	0					53	13	5	0.919007	0.00660643	0.0857228	0.00095193
ETHLETNFTLK	11	Deamidation (NQ)	_ETHLETN(de)FTLK_	ETHLETN(1)FTLK		ETHLETN(93.35)FTLK		0	1	0	0	P40189	P40189	P40189	IL6ST	Interleukin-6 receptor subunit beta	MULTI-MSMS	QEHF3_335_LR	5	Urine_deglyco	598.335	3	445.226	1332.66	77109.7	1.0219	0.00045497	343140	152.77	343140	152.78	598.335	37.565	0.66017	37.565	37.153	37.814	0					39	16	4	0.782401	0.0014393	0.0106738	6.56e-06
EVNSTDWDSK	10	Deamidation (NQ)	_EVN(de)STDWDSK_	EVN(1)STDWDSK		EVN(94.12)STDWDSK		0	1	0	0	Q8WUX9	Q8WUX9	Q8WUX9	CHMP7	Charged multivesicular body protein 7	MULTI-MSMS	QEHF3_335_LR	5	Urine_deglyco	820.415	2	591.251	1180.49	66636.1	1.7091	0.0010105	387590	229.16	387590	229.16	820.415	33.772	0.61903	33.772	33.347	33.966	3.81e-06					30	18	3	0.875057	0.00107621	0.0138456	7.33e-05
[truncated: 2,401 more rows]
[truncated: 49 more columns]
