# Supplementary material for: Distinct urinary glycoprotein signatures in prostate cancer patients
Source: Oncotarget. 2018 Sep 4;9(69):33077–97. doi: 10.18632/oncotarget.26005 (PMC6145689; doi:10.18632/oncotarget.26005)
Supplement: Supplementary file 9 [file oncotarget-09-33077-s009.xlsx]

## Sheet: Sheet1
Supplementary Table 8: Intact O-glycopeptides identified after TiO2 SPE enrichment, PNGase F de-N-deglycosylation and HILIC HPLC pre-fractionation
Prot._x000D_ Rank	Position	Sequence	SequenceOriginalDebug	Mods_x000D_ (variable)	Glycans	PEP_x000D_ 2D	Score	Delta_x000D_ Score	Delta Mod._x000D_ Score	z	Obs._x000D_ m/z	Calc._x000D_ m/z	ppm_x000D_ err.	Off-_x000D_By-X	Obs._x000D_ MH	Calc._x000D_ MH	Cleavage	Glycans_x000D_ position	Protein_x000D_ name	Prot._x000D_ Id	Comment	Scan_x000D_ time (min)	Scan #	Fragment_x000D_ Type	q-value_x000D_ 2D	FDR_x000D_ 2D	FDR uniq._x000D_ 2D	PEP_x000D_ 1D	q-value_x000D_ 1D	FDR_x000D_ 1D	FDR uniq._x000D_ 1D	|Log Prob|	PID	Fraction
4	313	R.[+229.16293]WHC[+57.02146]QC[+57.02146]K[+229.16293]QDFNITDIS[+673.24293]LLEHR.L	R.WHCQCKQDFNITDISLLEHR.L	NTerm(TMT6plex / 229.1629); K6(TMT6plex / 229.1629); S15(OGlycan / 673.2429)	HexNAc(1)Hex(2)Fuc(1)	0.00033	258.1	258.1	1.7	4	933.708	933.701	8.05		3731.81	3731.78	Specific	15	>sp|P07911|UROM_HUMAN Uromodulin OS=Homo sapiens GN=UMOD PE=1 SV=1	4607	QEHF3_334_LR.15759.15759.4	45.89	controllerType=0 controllerNumber=1 scan=15759	high-energy collision-induced dissociation	8.6e-06	0	0	0.2	0.11	0.11	0.15	3.48	36 | 974951	334
2	31	R.LLVVYPWT[+1208.44427]QRFFESFGDLSTPDAVM[+15.99492]GNPK[+229.16293].V	R.LLVVYPWTQRFFESFGDLSTPDAVMGNPK.V	T8(OGlycan / 1208.4443); M25(Oxidation / 15.9949); K29(TMT6plex / 229.1629)	HexNAc(3)Hex(1)Fuc(1)NeuAc(1)	0.00045	194.7	144.4	4.8	6	795.548	795.549	-0.85		4768.25	4768.26	Specific	8	>sp|HBB_HUMAN|(Common contaminant protein)	5431	QEHF3_335_LR.14819.14819.3	43.37	controllerType=0 controllerNumber=1 scan=14819	high-energy collision-induced dissociation	1.3e-05	0	0	0.51	0.19	0.19	0.22	3.34	24 | 963939	335
25	985	R.[+229.16293]ESKPLTAQQTTKLDAPT[+1150.40240]NLQFVNETDSTVLVR.W	R.ESKPLTAQQTTKLDAPTNLQFVNETDSTVLVR.W	NTerm(TMT6plex / 229.1629); T17(OGlycan / 1150.4024)	HexNAc(2)Hex(1)NeuAc(2)	8.9e-05	195.8	94.6	2.4	6	821.411	821.575	4.01	-1	4923.43	4924.41	Specific	17	>sp|P02751|FINC_HUMAN Fibronectin OS=Homo sapiens GN=FN1 PE=1 SV=4	1450	QEHF3_335_LR.16270.16270.3	46.98	controllerType=0 controllerNumber=1 scan=16270	high-energy collision-induced dissociation	2.5e-06	0	0	0.17	0.096	0.092	0.12	4.05	94 | 964698	335
4	499	R.[+229.16293]FALLM[+15.99492]T[+203.07937]NC[+57.02146]YATPSSNATDPLK.Y	R.FALLMTNCYATPSSNATDPLK.Y	NTerm(TMT6plex / 229.1629); M5(Oxidation / 15.9949); T6(OGlycan / 203.0794)	HexNAc(1)	6.5e-06	269.5	122.5	7.6	3	921.793	921.785	8.58		2763.37	2763.34	Specific	6	>sp|P07911|UROM_HUMAN Uromodulin OS=Homo sapiens GN=UMOD PE=1 SV=1	4607	QEHF3_335_LR.18206.18206.3	52.51	controllerType=0 controllerNumber=1 scan=18206	high-energy collision-induced dissociation	2.7e-07	0	0	0.015	0.051	0.048	0.066	5.18	45 | 940583	335
6	41	R.[+229.16293]ALS[+365.13220]LAPLAGAGLELQLER.R	R.ALSLAPLAGAGLELQLER.R	NTerm(TMT6plex / 229.1629); S3(OGlycan / 365.1322)	HexNAc(1)Hex(1)	6.1e-19	1016	793.8	793.8	3	806.119	806.118	1.3		2416.34	2416.34	Specific	3	>sp|Q9ULI3|HEG1_HUMAN Protein HEG homolog 1 OS=Homo sapiens GN=HEG1 PE=1 SV=3	1839	QEHF3_336_LR.17518.17518.3	49.44	controllerType=0 controllerNumber=1 scan=17518	high-energy collision-induced dissociation	3e-19	0	0	2.8e-16	1.4e-16	0	0	18.22	80 | 873982	336
6	205	R.FVGQGGARMAETC[+57.02146]VPVLRC[+57.02146]NT[+1458.51313]AAPMWLNGTHPSSDEGIVSR.K	R.FVGQGGARMAETCVPVLRCNTAAPMWLNGTHPSSDEGIVSR.K	T21(OGlycan / 1458.5131)	HexNAc(2)Hex(2)Fuc(1)NeuAc(2)	1.2e-06	335.4	284.2	0.3	10	589.671	589.668	3.9		5887.64	5887.62	Specific	21	>sp|P07911|UROM_HUMAN Uromodulin OS=Homo sapiens GN=UMOD PE=1 SV=1	4607	QEHF3_337_LR.13449.13449.4	38.54	controllerType=0 controllerNumber=1 scan=13449	high-energy collision-induced dissociation	6.3e-08	0	0	0.0005	2.5e-05	0	0	5.93	68 | 1053117	337
17	166	K.[+229.16293]AALAAFNAQNNGS[+979.31286]NFQLEEISRAQLVPLPPSTYVEFTVSGTDC[+57.02146]VAK[+229.16293]EATEAAK.C	K.AALAAFNAQNNGSNFQLEEISRAQLVPLPPSTYVEFTVSGTDCVAKEATEAAK.C	NTerm(TMT6plex / 229.1629); S13(OGlycan / 979.3129); K46(TMT6plex / 229.1629)	HexNAc(1)Hex(1)NeuGc(2)	5.7e-05	201.8	201.8	3.6	9	785.729	785.72	11.39		7063.5	7063.42	Specific	13	>sp|P02765|FETUA_HUMAN Alpha-2-HS-glycoprotein OS=Homo sapiens GN=AHSG PE=1 SV=1	4	QEHF3_337_LR.18851.18851.3	52.33	controllerType=0 controllerNumber=1 scan=18851	high-energy collision-induced dissociation	5.2e-06	0	0	0.024	0.012	0.011	0.014	4.24	146 | 1066237	337
6	205	R.[+229.16293]FVGQGGARMAET[+511.19010]C[+57.02146]VPVLRC[+57.02146]NTAAPMWLNGTHPSSDEGIVSR.K	R.FVGQGGARMAETCVPVLRCNTAAPMWLNGTHPSSDEGIVSR.K	NTerm(TMT6plex / 229.1629); T12(OGlycan / 511.1901)	HexNAc(1)Hex(1)Fuc(1)	1.5e-06	408.2	318.2	0.5	6	862.587	862.416	4.52	1	5170.49	5169.46	Specific	12	>sp|P07911|UROM_HUMAN Uromodulin OS=Homo sapiens GN=UMOD PE=1 SV=1	4607	QEHF3_337_LR.12085.12085.3	35.6	controllerType=0 controllerNumber=1 scan=12085	high-energy collision-induced dissociation	8.5e-08	0	0	0.00063	3.5e-05	0	0	5.83	69 | 1051797	337
4	41	R.[+229.16293]ALS[+365.13220]LAPLAGAGLELQLER.R	R.ALSLAPLAGAGLELQLER.R	NTerm(TMT6plex / 229.1629); S3(OGlycan / 365.1322)	HexNAc(1)Hex(1)	4.3e-17	952.1	750.3	750.3	3	806.119	806.118	1.22		2416.34	2416.34	Specific	3	>sp|Q9ULI3|HEG1_HUMAN Protein HEG homolog 1 OS=Homo sapiens GN=HEG1 PE=1 SV=3	1839	QEHF3_337_LR.17904.17904.3	49.51	controllerType=0 controllerNumber=1 scan=17904	high-energy collision-induced dissociation	3.8e-17	0	0	1.8e-14	1.6e-14	0	0	16.37	50 | 884957	337
5	45	K.[+229.16293]VAT[+365.13220]TVISK[+229.16293].M	K.VATTVISK.M	NTerm(TMT6plex / 229.1629); T3(OGlycan / 365.1322); K8(TMT6plex / 229.1629)	HexNAc(1)Hex(1)	1.1e-08	610.4	340.7	2	2	821.483	821.482	1.25		1641.96	1641.96	Specific	3	>sp|P05155|IC1_HUMAN Plasma protease C1 inhibitor OS=Homo sapiens GN=SERPING1 PE=1 SV=2	1931	QEHF3_337_LR.9244.9244.2	29.55	controllerType=0 controllerNumber=1 scan=9244	high-energy collision-induced dissociation	1.6e-09	0	0	4.6e-06	6.6e-07	0	0	7.97	57 | 399787	337
5	45	K.[+229.16293]VATTVIS[+365.13220]K[+229.16293].M	K.VATTVISK.M	NTerm(TMT6plex / 229.1629); S7(OGlycan / 365.1322); K8(TMT6plex / 229.1629)	HexNAc(1)Hex(1)	9.4e-09	572.5	389.5	0	3	547.991	547.99	1.62		1641.96	1641.96	Specific	7	>sp|P05155|IC1_HUMAN Plasma protease C1 inhibitor OS=Homo sapiens GN=SERPING1 PE=1 SV=2	1931	QEHF3_337_LR.9260.9260.3	29.58	controllerType=0 controllerNumber=1 scan=9260	high-energy collision-induced dissociation	1.2e-09	0	0	4e-06	5.1e-07	0	0	8.03	58 | 399907	337
5	45	K.[+229.16293]VAT[+365.13220]TVISK[+229.16293].M	K.VATTVISK.M	NTerm(TMT6plex / 229.1629); T3(OGlycan / 365.1322); K8(TMT6plex / 229.1629)	HexNAc(1)Hex(1)	3.3e-05	349.1	202.9	2	2	821.483	821.482	1.55		1641.96	1641.96	Specific	3	>sp|P05155|IC1_HUMAN Plasma protease C1 inhibitor OS=Homo sapiens GN=SERPING1 PE=1 SV=2	1931	QEHF3_337_LR.9391.9391.2	29.89	controllerType=0 controllerNumber=1 scan=9391	high-energy collision-induced dissociation	2.6e-06	0	0	0.014	0.012	0.011	0	4.48	59 | 400907	337
6	499	R.[+229.16293]FALLM[+15.99492]TNC[+57.02146]YAT[+365.13220]PSSNATDPLK.Y	R.FALLMTNCYATPSSNATDPLK.Y	NTerm(TMT6plex / 229.1629); M5(Oxidation / 15.9949); T11(OGlycan / 365.1322)	HexNAc(1)Hex(1)	1.8e-05	312.6	189.8	3.6	4	732.104	732.104	0.12		2925.39	2925.39	Specific	11	>sp|P07911|UROM_HUMAN Uromodulin OS=Homo sapiens GN=UMOD PE=1 SV=1	4607	QEHF3_337_LR.17478.17478.4	48.28	controllerType=0 controllerNumber=1 scan=17478	high-energy collision-induced dissociation	1.5e-06	0	0	0.0074	0.012	0.012	0.015	4.75	86 | 954545	337
19	76	K.[+229.16293]DEAIT[+365.13220]PLPPK[+229.16293].K	K.DEAITPLPPK.K	NTerm(TMT6plex / 229.1629); T5(OGlycan / 365.1322); K10(TMT6plex / 229.1629)	HexNAc(1)Hex(1)	2e-10	691.7	493.4	493.4	2	952.531	952.529	1.89		1904.06	1904.05	Specific	5	>sp|P20774|MIME_HUMAN Mimecan OS=Homo sapiens GN=OGN PE=1 SV=1	2550	QEHF3_337_LR.10235.10235.2	31.59	controllerType=0 controllerNumber=1 scan=10235	high-energy collision-induced dissociation	3.4e-11	0	0	8.2e-08	1.4e-08	0	0	9.71	156 | 542293	337
19	76	K.[+229.16293]DEAIT[+365.13220]PLPPK[+229.16293].K	K.DEAITPLPPK.K	NTerm(TMT6plex / 229.1629); T5(OGlycan / 365.1322); K10(TMT6plex / 229.1629)	HexNAc(1)Hex(1)	9.4e-10	643.2	494.5	494.5	3	635.356	635.355	0.96		1904.05	1904.05	Specific	5	>sp|P20774|MIME_HUMAN Mimecan OS=Homo sapiens GN=OGN PE=1 SV=1	2550	QEHF3_337_LR.10192.10192.3	31.5	controllerType=0 controllerNumber=1 scan=10192	high-energy collision-induced dissociation	1.2e-10	0	0	4e-07	5.1e-08	0	0	9.03	157 | 542093	337
20	331	R.[+229.16293]LPTTVLNAT[+365.13220]AK[+229.16293].A	R.LPTTVLNATAK.A	NTerm(TMT6plex / 229.1629); T9(OGlycan / 365.1322); K11(TMT6plex / 229.1629)	HexNAc(1)Hex(1)	7e-09	587.5	415.7	1.3	3	651.374	651.378	-6.71		1952.11	1952.12	Specific	9	>sp|Q9GZM5|YIPF3_HUMAN Protein YIPF3 OS=Homo sapiens GN=YIPF3 PE=1 SV=1	4710	QEHF3_337_LR.12961.12961.3	37.46	controllerType=0 controllerNumber=1 scan=12961	high-energy collision-induced dissociation	7e-10	0	0	3e-06	2.9e-07	0	0	8.15	161 | 632837	337
20	331	R.[+229.16293]LPTTVLNAT[+365.13220]AK[+229.16293].A	R.LPTTVLNATAK.A	NTerm(TMT6plex / 229.1629); T9(OGlycan / 365.1322); K11(TMT6plex / 229.1629)	HexNAc(1)Hex(1)	3.4e-05	328.2	216.1	9.4	3	651.372	651.378	-9.34		1952.1	1952.12	Specific	9	>sp|Q9GZM5|YIPF3_HUMAN Protein YIPF3 OS=Homo sapiens GN=YIPF3 PE=1 SV=1	4710	QEHF3_337_LR.13000.13000.3	37.53	controllerType=0 controllerNumber=1 scan=13000	high-energy collision-induced dissociation	3e-06	0	0	0.014	0.012	0.011	0	4.47	162 | 632997	337
20	331	R.[+229.16293]LPTTVLNAT[+365.13220]AK[+229.16293].A	R.LPTTVLNATAK.A	NTerm(TMT6plex / 229.1629); T9(OGlycan / 365.1322); K11(TMT6plex / 229.1629)	HexNAc(1)Hex(1)	0.00027	312.5	155.1	6.8	3	651.372	651.378	-9.25		1952.1	1952.12	Specific	9	>sp|Q9GZM5|YIPF3_HUMAN Protein YIPF3 OS=Homo sapiens GN=YIPF3 PE=1 SV=1	4710	QEHF3_337_LR.14036.14036.3	39.86	controllerType=0 controllerNumber=1 scan=14036	high-energy collision-induced dissociation	2.1e-05	0	0	0.1	0.045	0.044	0	3.56	163 | 641397	337
22	252	K.[+229.16293]DIFTT[+365.13220]QDELLVYNK[+229.16293].N	K.DIFTTQDELLVYNK.N	NTerm(TMT6plex / 229.1629); T5(OGlycan / 365.1322); K14(TMT6plex / 229.1629)	HexNAc(1)Hex(1)	8.9e-08	524.4	364.4	4.9	3	841.445	841.444	1.52		2522.32	2522.32	Specific	5	>sp|Q02383|SEMG2_HUMAN Semenogelin-2 OS=Homo sapiens GN=SEMG2 PE=1 SV=1	3967	QEHF3_337_LR.16283.16283.3	45.07	controllerType=0 controllerNumber=1 scan=16283	high-energy collision-induced dissociation	6e-09	0	0	3.8e-05	2.3e-06	0	0	7.05	169 | 873708	337
29	233	R.[+229.16293]YDLSPIT[+365.13220]VK[+229.16293].Y	R.YDLSPITVK.Y	NTerm(TMT6plex / 229.1629); T7(OGlycan / 365.1322); K9(TMT6plex / 229.1629)	HexNAc(1)Hex(1)	3.8e-05	568.1	235.6	8.6	3	620.349	620.348	1.19		1859.03	1859.03	Specific	7	>sp|Q969X5|ERGI1_HUMAN Endoplasmic reticulum-Golgi intermediate compartment protein 1 OS=Homo sapiens GN=ERGIC1 PE=1 SV=1	1314	QEHF3_337_LR.14057.14057.3	39.92	controllerType=0 controllerNumber=1 scan=14057	high-energy collision-induced dissociation	4.2e-06	0	0	0.00019	1.2e-05	0	0	4.43	184 | 572373	337
5	45	K.[+229.16293]VATT[+203.07937]VISK[+229.16293].M	K.VATTVISK.M	NTerm(TMT6plex / 229.1629); T4(OGlycan / 203.0794); K8(TMT6plex / 229.1629)	HexNAc(1)	9.4e-09	594.7	427.7	0	3	493.973	493.973	0.56		1479.9	1479.9	Specific	4	>sp|P05155|IC1_HUMAN Plasma protease C1 inhibitor OS=Homo sapiens GN=SERPING1 PE=1 SV=2	1931	QEHF3_337_LR.9280.9280.3	29.63	controllerType=0 controllerNumber=1 scan=9280	high-energy collision-induced dissociation	1.4e-09	0	0	4e-06	5.8e-07	0	0	8.03	61 | 266717	337
6	499	R.[+229.16293]FALLMTNC[+57.02146]YAT[+203.07937]PSSNATDPLK[+229.16293].Y	R.FALLMTNCYATPSSNATDPLK.Y	NTerm(TMT6plex / 229.1629); T11(OGlycan / 203.0794); K21(TMT6plex / 229.1629)	HexNAc(1)	2.2e-07	512.1	349.4	2.4	4	744.874	744.883	-12.33		2976.47	2976.51	Specific	11	>sp|P07911|UROM_HUMAN Uromodulin OS=Homo sapiens GN=UMOD PE=1 SV=1	4607	QEHF3_337_LR.18400.18400.4	51	controllerType=0 controllerNumber=1 scan=18400	high-energy collision-induced dissociation	9.7e-09	0	0	9.5e-05	6.2e-06	0	0	6.65	81 | 965305	337
6	499	R.[+229.16293]FALLMT[+203.07937]NC[+57.02146]YATPSSNATDPLK[+229.16293].Y	R.FALLMTNCYATPSSNATDPLK.Y	NTerm(TMT6plex / 229.1629); T6(OGlycan / 203.0794); K21(TMT6plex / 229.1629)	HexNAc(1)	5.6e-06	397.5	254	5.2	4	744.868	744.883	-19.55		2976.45	2976.51	Specific	6	>sp|P07911|UROM_HUMAN Uromodulin OS=Homo sapiens GN=UMOD PE=1 SV=1	4607	QEHF3_337_LR.19076.19076.4	53	controllerType=0 controllerNumber=1 scan=19076	high-energy collision-induced dissociation	3.7e-07	0	0	0.0023	0.0003	0	0	5.25	82 | 974105	337
6	499	R.[+229.16293]FALLMT[+203.07937]NC[+57.02146]YATPSSNATDPLK[+229.16293].Y	R.FALLMTNCYATPSSNATDPLK.Y	NTerm(TMT6plex / 229.1629); T6(OGlycan / 203.0794); K21(TMT6plex / 229.1629)	HexNAc(1)	2.6e-06	365	210.4	10.5	3	992.824	992.841	-18.03		2976.46	2976.51	Specific	6	>sp|P07911|UROM_HUMAN Uromodulin OS=Homo sapiens GN=UMOD PE=1 SV=1	4607	QEHF3_337_LR.17524.17524.3	48.41	controllerType=0 controllerNumber=1 scan=17524	high-energy collision-induced dissociation	1.8e-07	0	0	0.0011	6.3e-05	0	0	5.59	83 | 955345	337
6	499	R.[+229.16293]FALLM[+15.99492]TNC[+57.02146]YAT[+203.07937]PSSNATDPLK.Y	R.FALLMTNCYATPSSNATDPLK.Y	NTerm(TMT6plex / 229.1629); M5(Oxidation / 15.9949); T11(OGlycan / 203.0794)	HexNAc(1)	0.00028	276.6	125.6	2.4	3	921.791	921.785	6.4		2763.36	2763.34	Specific	11	>sp|P07911|UROM_HUMAN Uromodulin OS=Homo sapiens GN=UMOD PE=1 SV=1	4607	QEHF3_337_LR.18877.18877.3	52.41	controllerType=0 controllerNumber=1 scan=18877	high-energy collision-induced dissociation	2.6e-05	0	0	0.11	0.045	0.043	0.047	3.55	90 | 971465	337
31	154	K.[+229.16293]DTAVEGEEIEVNC[+57.02146]T[+203.07937]AMASK[+229.16293].P	K.DTAVEGEEIEVNCTAMASK.P	NTerm(TMT6plex / 229.1629); T14(OGlycan / 203.0794); K19(TMT6plex / 229.1629)	HexNAc(1)	0.00034	457.5	316.2	4.6	3	905.788	905.775	13.81		2715.35	2715.31	Specific	14	>sp|Q9BY67|CADM1_HUMAN Cell adhesion molecule 1 OS=Homo sapiens GN=CADM1 PE=1 SV=2	610	QEHF3_337_LR.11777.11777.2	34.91	controllerType=0 controllerNumber=1 scan=11777	high-energy collision-induced dissociation	3e-05	0	0	0.0011	7.8e-05	0	0	3.46	191 | 923619	337
3	331	R.[+229.16293]LPTTVLNAT[+1460.52878]AK[+229.16293].A	R.LPTTVLNATAK.A	NTerm(TMT6plex / 229.1629); T9(OGlycan / 1460.5288); K11(TMT6plex / 229.1629)	HexNAc(4)Hex(4)	2.1e-06	486.5	261.4	20.1	3	1016.51	1016.51	3.7		3047.53	3047.52	Specific	9	>sp|Q9GZM5|YIPF3_HUMAN Protein YIPF3 OS=Homo sapiens GN=YIPF3 PE=1 SV=1	4710	QEHF3_338_LR.14616.14616.2	42.59	controllerType=0 controllerNumber=1 scan=14616	high-energy collision-induced dissociation	1.7e-07	0	0	0.00063	5.2e-05	0	0	5.68	57 | 872504	338
48	168	R.[+229.16293]DTAVFEC[+57.02146]LPQHAM[+15.99492]FGNDTITC[+57.02146]TT[+974.37031]HGNWTKLPEC[+57.02146]REVK.C	R.DTAVFECLPQHAMFGNDTITCTTHGNWTKLPECREVK.C	NTerm(TMT6plex / 229.1629); M13(Oxidation / 15.9949); T23(OGlycan / 974.3703)	HexNAc(4)Hex(1)	3.3e-06	316	259.3	0	6	931.258	931.427	-2.48	-1	5582.51	5583.53	Specific	23	>sp|P02749|APOH_HUMAN Beta-2-glycoprotein 1 OS=Homo sapiens GN=APOH PE=1 SV=3	19	QEHF3_338_LR.15158.15158.3	44.04	controllerType=0 controllerNumber=1 scan=15158	high-energy collision-induced dissociation	3.7e-07	0	0	0.001	0.00011	0	0	5.48	222 | 966157	338
25	61	K.[+229.16293]T[+1517.57540]VVTYHIPQNSSLENVDSR.Y	K.TVVTYHIPQNSSLENVDSR.Y	NTerm(TMT6plex / 229.1629); T1(OGlycan / 1517.5754)	HexNAc(3)Hex(2)Fuc(4)	1.7e-09	629.3	522.3	0.2	4	977.218	977.208	10.51		3905.85	3905.81	Specific	1	>sp|O75144|ICOSL_HUMAN ICOS ligand OS=Homo sapiens GN=ICOSLG PE=1 SV=2	1937	QEHF3_338_LR.11637.11637.4	35.55	controllerType=0 controllerNumber=1 scan=11637	high-energy collision-induced dissociation	2e-10	0	0	5.1e-07	6e-08	0	0	8.77	154 | 931301	338
2	213	R.MAETC[+57.02146]VPVLRC[+57.02146]NT[+1063.40676]AAPMWLNGTHPSSDEGIVSR.K	R.MAETCVPVLRCNTAAPMWLNGTHPSSDEGIVSR.K	T13(OGlycan / 1063.4068)	HexNAc(3)Hex(1)Fuc(2)	9e-06	314.1	214	3.6	6	787.698	787.525	7.76	1	4721.15	4720.11	Specific	13	>sp|P07911|UROM_HUMAN Uromodulin OS=Homo sapiens GN=UMOD PE=1 SV=1	4607	QEHF3_338_LR.10161.10161.3	32.24	controllerType=0 controllerNumber=1 scan=10161	high-energy collision-induced dissociation	6.5e-07	0	0	0.0027	0.0002	0	0	5.04	32 | 927461	338
1	439	K.VPQVSTPT[+947.32303]LVEVSR.N	K.VPQVSTPTLVEVSR.N	T8(OGlycan / 947.323)	HexNAc(1)Hex(1)NeuAc(2)	0.00039	386.7	98.5	0.4	3	820.378	820.393	-18.67		2459.12	2459.17	Specific	8	>sp|P02768|ALBU_HUMAN Serum albumin OS=Homo sapiens GN=ALB PE=1 SV=2	284	QEHF3_338_LR.9952.9952.2	31.79	controllerType=0 controllerNumber=1 scan=9952	high-energy collision-induced dissociation	1.6e-05	0	0	0.11	0.061	0.06	0.083	3.41	25 | 687359	338
3	331	R.[+229.16293]LPTTVLNAT[+656.22761]AK[+229.16293].A	R.LPTTVLNATAK.A	NTerm(TMT6plex / 229.1629); T9(OGlycan / 656.2276); K11(TMT6plex / 229.1629)	HexNAc(1)Hex(1)NeuAc(1)	3.8e-05	325.9	196.2	6.3	3	748.412	748.41	2.07		2243.22	2243.22	Specific	9	>sp|Q9GZM5|YIPF3_HUMAN Protein YIPF3 OS=Homo sapiens GN=YIPF3 PE=1 SV=1	4710	QEHF3_338_LR.12767.12767.3	38.08	controllerType=0 controllerNumber=1 scan=12767	high-energy collision-induced dissociation	1.9e-06	0	0	0.011	0.019	0.018	0.024	4.42	58 | 630748	338
37	569	R.[+229.16293]TLPAT[+511.19010]DL.Q	R.TLPATDL.Q	NTerm(TMT6plex / 229.1629); T5(OGlycan / 511.1901)	HexNAc(1)Hex(1)Fuc(1)	0.00038	368.4	141.2	17.6	2	735.866	735.879	-17.69		1470.73	1470.75	CRagged	5	>sp|Q96PD5|PGRP2_HUMAN N-acetylmuramoyl-L-alanine amidase OS=Homo sapiens GN=PGLYRP2 PE=1 SV=1	3471	QEHF3_338_LR.9552.9552.2	30.92	controllerType=0 controllerNumber=1 scan=9552	high-energy collision-induced dissociation	1.3e-05	0	0	0.1	0.053	0.053	0.074	3.43	197 | 269396	338
3	342	K.[+229.16293]AVAVTLQS[+365.13220]H.-	K.AVAVTLQSH.-	NTerm(TMT6plex / 229.1629); S8(OGlycan / 365.1322)	HexNAc(1)Hex(1)	4e-14	860.8	616.1	48.9	2	760.408	760.406	1.74		1519.81	1519.81	Specific	8	>sp|Q9GZM5|YIPF3_HUMAN Protein YIPF3 OS=Homo sapiens GN=YIPF3 PE=1 SV=1	4710	QEHF3_338_LR.8220.8220.2	27.92	controllerType=0 controllerNumber=1 scan=8220	high-energy collision-induced dissociation	1.1e-14	0	0	1.2e-11	3.4e-12	0	0	13.39	61 | 257956	338
3	342	K.[+229.16293]AVAVTLQS[+365.13220]H.-	K.AVAVTLQSH.-	NTerm(TMT6plex / 229.1629); S8(OGlycan / 365.1322)	HexNAc(1)Hex(1)	3.8e-12	766.8	570.3	42.7	3	507.274	507.273	1.47		1519.81	1519.81	Specific	8	>sp|Q9GZM5|YIPF3_HUMAN Protein YIPF3 OS=Homo sapiens GN=YIPF3 PE=1 SV=1	4710	QEHF3_338_LR.8255.8255.3	27.99	controllerType=0 controllerNumber=1 scan=8255	high-energy collision-induced dissociation	5.6e-13	0	0	1.1e-09	1.6e-10	0	0	11.42	62 | 258356	338
3	342	K.[+229.16293]AVAVTLQS[+365.13220]H.-	K.AVAVTLQSH.-	NTerm(TMT6plex / 229.1629); S8(OGlycan / 365.1322)	HexNAc(1)Hex(1)	7.5e-08	540.8	376	34.4	2	760.407	760.406	1.5		1519.81	1519.81	Specific	8	>sp|Q9GZM5|YIPF3_HUMAN Protein YIPF3 OS=Homo sapiens GN=YIPF3 PE=1 SV=1	4710	QEHF3_338_LR.8465.8465.2	28.47	controllerType=0 controllerNumber=1 scan=8465	high-energy collision-induced dissociation	6.5e-09	0	0	2.3e-05	2e-06	0	0	7.12	63 | 259956	338
3	342	K.[+229.16293]AVAVTLQS[+365.13220].H	K.AVAVTLQS.H	NTerm(TMT6plex / 229.1629); S8(OGlycan / 365.1322)	HexNAc(1)Hex(1)	1.1e-09	608.9	370.3	45.6	2	691.878	691.877	1.78		1382.75	1382.75	CRagged	8	>sp|Q9GZM5|YIPF3_HUMAN Protein YIPF3 OS=Homo sapiens GN=YIPF3 PE=1 SV=1	4710	QEHF3_338_LR.9964.9964.2	31.82	controllerType=0 controllerNumber=1 scan=9964	high-energy collision-induced dissociation	1.3e-10	0	0	3.4e-07	4e-08	0	0	8.96	64 | 201190	338
12	324	R.[+229.16293]LGVLIT[+365.13220]PVPDAQAATR.R	R.LGVLITPVPDAQAATR.R	NTerm(TMT6plex / 229.1629); T6(OGlycan / 365.1322)	HexNAc(1)Hex(1)	1.3e-14	896.1	645.9	0.6	2	1108.62	1108.61	0.68		2216.22	2216.22	Specific	6	>sp|P78423|X3CL1_HUMAN Fractalkine OS=Homo sapiens GN=CX3CL1 PE=1 SV=1	4698	QEHF3_338_LR.13391.13391.2	39.53	controllerType=0 controllerNumber=1 scan=13391	high-energy collision-induced dissociation	4.8e-15	0	0	3.8e-12	1.5e-12	0	0	13.9	106 | 636228	338
12	324	R.[+229.16293]LGVLITPVPDAQAAT[+365.13220]R.R	R.LGVLITPVPDAQAATR.R	NTerm(TMT6plex / 229.1629); T15(OGlycan / 365.1322)	HexNAc(1)Hex(1)	1.2e-13	819.5	655.4	14.1	3	739.413	739.412	0.72		2216.22	2216.22	Specific	15	>sp|P78423|X3CL1_HUMAN Fractalkine OS=Homo sapiens GN=CX3CL1 PE=1 SV=1	4698	QEHF3_338_LR.13404.13404.3	39.56	controllerType=0 controllerNumber=1 scan=13404	high-energy collision-induced dissociation	3.8e-14	0	0	3.6e-11	1.2e-11	0	0	12.93	107 | 636428	338
16	798	K.[+229.16293]NQVT[+365.13220]PLDILSK[+229.16293].T	K.NQVTPLDILSK.T	NTerm(TMT6plex / 229.1629); T4(OGlycan / 365.1322); K11(TMT6plex / 229.1629)	HexNAc(1)Hex(1)	9.7e-14	817.1	605.6	3.5	2	1026.08	1026.08	2.31		2051.16	2051.15	Specific	4	>sp|P01133|EGF_HUMAN Pro-epidermal growth factor OS=Homo sapiens GN=EGF PE=1 SV=2	1232	QEHF3_338_LR.13632.13632.2	40.12	controllerType=0 controllerNumber=1 scan=13632	high-energy collision-induced dissociation	3.3e-14	0	0	3e-11	1e-11	0	0	13.01	120 | 568821	338
16	798	K.[+229.16293]NQVTPLDILS[+365.13220]K[+229.16293].T	K.NQVTPLDILSK.T	NTerm(TMT6plex / 229.1629); S10(OGlycan / 365.1322); K11(TMT6plex / 229.1629)	HexNAc(1)Hex(1)	9.1e-12	713.2	593.2	18.3	3	684.39	684.389	2.01		2051.16	2051.15	Specific	10	>sp|P01133|EGF_HUMAN Pro-epidermal growth factor OS=Homo sapiens GN=EGF PE=1 SV=2	1232	QEHF3_338_LR.13625.13625.3	40.11	controllerType=0 controllerNumber=1 scan=13625	high-energy collision-induced dissociation	1.1e-12	0	0	2.8e-09	3.4e-10	0	0	11.04	121 | 568781	338
17	45	K.[+229.16293]VAT[+365.13220]TVISK[+229.16293].M	K.VATTVISK.M	NTerm(TMT6plex / 229.1629); T3(OGlycan / 365.1322); K8(TMT6plex / 229.1629)	HexNAc(1)Hex(1)	3.2e-07	595.4	331.3	2	2	821.483	821.482	1.77		1641.96	1641.96	Specific	3	>sp|P05155|IC1_HUMAN Plasma protease C1 inhibitor OS=Homo sapiens GN=SERPING1 PE=1 SV=2	1931	QEHF3_338_LR.8991.8991.2	29.65	controllerType=0 controllerNumber=1 scan=8991	high-energy collision-induced dissociation	2.6e-08	0	0	9.8e-05	8e-06	0	0	6.49	122 | 332385	338
17	45	K.[+229.16293]VAT[+365.13220]TVISK[+229.16293].M	K.VATTVISK.M	NTerm(TMT6plex / 229.1629); T3(OGlycan / 365.1322); K8(TMT6plex / 229.1629)	HexNAc(1)Hex(1)	2.8e-07	545.9	365.9	2	3	547.991	547.99	1.95		1641.96	1641.96	Specific	3	>sp|P05155|IC1_HUMAN Plasma protease C1 inhibitor OS=Homo sapiens GN=SERPING1 PE=1 SV=2	1931	QEHF3_338_LR.9016.9016.3	29.7	controllerType=0 controllerNumber=1 scan=9016	high-energy collision-induced dissociation	1.4e-08	0	0	8.6e-05	4.4e-06	0	0	6.55	123 | 332705	338
17	45	K.[+229.16293]VAT[+365.13220]TVISK.M	K.VATTVISK.M	NTerm(TMT6plex / 229.1629); T3(OGlycan / 365.1322)	HexNAc(1)Hex(1)	4.2e-07	597.7	314.4	2	2	706.901	706.9	1.09		1412.79	1412.79	Specific	3	>sp|P05155|IC1_HUMAN Plasma protease C1 inhibitor OS=Homo sapiens GN=SERPING1 PE=1 SV=2	1931	QEHF3_338_LR.6684.6684.2	24.38	controllerType=0 controllerNumber=1 scan=6684	high-energy collision-induced dissociation	4.2e-08	0	0	0.00013	1.2e-05	0	0	6.38	124 | 181660	338
17	45	K.[+229.16293]VAT[+365.13220]TVISK.M	K.VATTVISK.M	NTerm(TMT6plex / 229.1629); T3(OGlycan / 365.1322)	HexNAc(1)Hex(1)	8.1e-07	565.2	272.3	2	2	706.902	706.9	2.3		1412.8	1412.79	Specific	3	>sp|P05155|IC1_HUMAN Plasma protease C1 inhibitor OS=Homo sapiens GN=SERPING1 PE=1 SV=2	1931	QEHF3_338_LR.6644.6644.2	24.29	controllerType=0 controllerNumber=1 scan=6644	high-energy collision-induced dissociation	7.1e-08	0	0	0.00025	2.1e-05	0	0	6.09	125 | 181380	338
20	49	K.[+229.16293]IQSLQILPT[+365.13220]TR.V	K.IQSLQILPTTR.V	NTerm(TMT6plex / 229.1629); T9(OGlycan / 365.1322)	HexNAc(1)Hex(1)	9.1e-13	758	519.2	0	3	622.022	622.021	1.76		1864.05	1864.05	Specific	9	>sp|Q13201|MMRN1_HUMAN Multimerin-1 OS=Homo sapiens GN=MMRN1 PE=1 SV=3	2574	QEHF3_338_LR.13886.13886.3	40.72	controllerType=0 controllerNumber=1 scan=13886	high-energy collision-induced dissociation	1.4e-13	0	0	2.8e-10	4.1e-11	0	0	12.04	131 | 497875	338
20	49	K.[+229.16293]IQSLQILPT[+365.13220]TR.V	K.IQSLQILPTTR.V	NTerm(TMT6plex / 229.1629); T9(OGlycan / 365.1322)	HexNAc(1)Hex(1)	1e-10	716	328.4	0	2	932.53	932.528	2.94		1864.05	1864.05	Specific	9	>sp|Q13201|MMRN1_HUMAN Multimerin-1 OS=Homo sapiens GN=MMRN1 PE=1 SV=3	2574	QEHF3_338_LR.13952.13952.2	40.89	controllerType=0 controllerNumber=1 scan=13952	high-energy collision-induced dissociation	1.1e-11	0	0	3.1e-08	3.5e-09	0	0	10	132 | 498395	338
29	81	K.[+229.16293]FSEFWDLDPEVRPT[+365.13220]SAVAA.-	K.FSEFWDLDPEVRPTSAVAA.-	NTerm(TMT6plex / 229.1629); T14(OGlycan / 365.1322)	HexNAc(1)Hex(1)	7e-09	547.1	408.3	2.4	3	911.114	911.111	3.1		2731.33	2731.32	Specific	14	>sp|P02656|APOC3_HUMAN Apolipoprotein C-III OS=Homo sapiens GN=APOC3 PE=1 SV=1	357	QEHF3_338_LR.17700.17700.3	51.46	controllerType=0 controllerNumber=1 scan=17700	high-energy collision-induced dissociation	5.2e-10	0	0	2.1e-06	1.6e-07	0	0	8.16	174 | 903027	338
33	76	K.[+229.16293]DEAIT[+365.13220]PLPPK[+229.16293].K	K.DEAITPLPPK.K	NTerm(TMT6plex / 229.1629); T5(OGlycan / 365.1322); K10(TMT6plex / 229.1629)	HexNAc(1)Hex(1)	2.9e-08	598.7	427.6	427.6	3	635.358	635.355	3.84		1904.06	1904.05	Specific	5	>sp|P20774|MIME_HUMAN Mimecan OS=Homo sapiens GN=OGN PE=1 SV=1	2550	QEHF3_338_LR.9800.9800.3	31.45	controllerType=0 controllerNumber=1 scan=9800	high-energy collision-induced dissociation	2.6e-09	0	0	8.8e-06	8.3e-07	0	0	7.54	192 | 469635	338
37	569	R.[+229.16293]TLPAT[+365.13220]DLQ.-	R.TLPATDLQ.-	NTerm(TMT6plex / 229.1629); T5(OGlycan / 365.1322)	HexNAc(1)Hex(1)	7.5e-07	585.4	237.2	26.8	2	726.881	726.88	2.3		1452.76	1452.75	Specific	5	>sp|Q96PD5|PGRP2_HUMAN N-acetylmuramoyl-L-alanine amidase OS=Homo sapiens GN=PGLYRP2 PE=1 SV=1	3471	QEHF3_338_LR.9484.9484.2	30.77	controllerType=0 controllerNumber=1 scan=9484	high-energy collision-induced dissociation	6.2e-08	0	0	0.00023	1.8e-05	0	0	6.12	199 | 268716	338
40	899	K.[+229.16293]ALLIPPS[+365.13220]SPM[+15.99492]PGP.-	K.ALLIPPSSPMPGP.-	NTerm(TMT6plex / 229.1629); S7(OGlycan / 365.1322); M10(Oxidation / 15.9949)	HexNAc(1)Hex(1)	6e-07	514.2	300.1	2	3	629.668	629.667	1.89		1886.99	1886.99	Specific	7	>sp|Q96GW7|PGCB_HUMAN Brevican core protein OS=Homo sapiens GN=BCAN PE=1 SV=2	3461	QEHF3_338_LR.13577.13577.3	39.99	controllerType=0 controllerNumber=1 scan=13577	high-energy collision-induced dissociation	5.4e-08	0	0	0.00018	1.6e-05	0	0	6.23	203 | 495795	338
40	899	K.[+229.16293]ALLIPPS[+365.13220]SPM[+15.99492]PGP.-	K.ALLIPPSSPMPGP.-	NTerm(TMT6plex / 229.1629); S7(OGlycan / 365.1322); M10(Oxidation / 15.9949)	HexNAc(1)Hex(1)	5.3e-06	405.9	254.7	2	2	944	943.997	2.51		1886.99	1886.99	Specific	7	>sp|Q96GW7|PGCB_HUMAN Brevican core protein OS=Homo sapiens GN=BCAN PE=1 SV=2	3461	QEHF3_338_LR.13630.13630.2	40.12	controllerType=0 controllerNumber=1 scan=13630	high-energy collision-induced dissociation	4.5e-07	0	0	0.0016	0.00014	0	0	5.28	204 | 496195	338
47	208	K.[+229.16293]IVTPEEYYNVT[+365.13220]VQ.-	K.IVTPEEYYNVTVQ.-	NTerm(TMT6plex / 229.1629); T11(OGlycan / 365.1322)	HexNAc(1)Hex(1)	2.4e-06	482.8	311.5	25.9	3	717.022	717.026	-5.2		2149.05	2149.06	Specific	11	>sp|O75629|CREG1_HUMAN Protein CREG1 OS=Homo sapiens GN=CREG1 PE=1 SV=1	1018	QEHF3_338_LR.14976.14976.3	43.56	controllerType=0 controllerNumber=1 scan=14976	high-energy collision-induced dissociation	2.6e-07	0	0	0.00072	7.9e-05	0	0	5.63	221 | 646708	338
33	76	K.[+229.16293]DEAIT[+365.13220]PLPPK[+229.16293].K	K.DEAITPLPPK.K	NTerm(TMT6plex / 229.1629); T5(OGlycan / 365.1322); K10(TMT6plex / 229.1629)	HexNAc(1)Hex(1)	5e-05	320.9	221.8	221.8	3	635.357	635.355	2.5		1904.06	1904.05	Specific	5	>sp|P20774|MIME_HUMAN Mimecan OS=Homo sapiens GN=OGN PE=1 SV=1	2550	QEHF3_338_LR.10067.10067.3	32.04	controllerType=0 controllerNumber=1 scan=10067	high-energy collision-induced dissociation	3.4e-06	0	0	0.015	0.027	0.025	0	4.3	193 | 472315	338
3	342	K.[+229.16293]AVAVTLQS[+203.07937]H.-	K.AVAVTLQSH.-	NTerm(TMT6plex / 229.1629); S8(OGlycan / 203.0794)	HexNAc(1)	3.8e-12	774.5	544.5	46.6	3	453.256	453.256	0.76		1357.75	1357.75	Specific	8	>sp|Q9GZM5|YIPF3_HUMAN Protein YIPF3 OS=Homo sapiens GN=YIPF3 PE=1 SV=1	4710	QEHF3_338_LR.8274.8274.3	28.04	controllerType=0 controllerNumber=1 scan=8274	high-energy collision-induced dissociation	6.6e-13	0	0	1.1e-09	1.9e-10	0	0	11.42	65 | 195150	338
3	342	K.[+229.16293]AVAVTLQS[+203.07937]H.-	K.AVAVTLQSH.-	NTerm(TMT6plex / 229.1629); S8(OGlycan / 203.0794)	HexNAc(1)	3.8e-09	639.9	426.3	42.7	3	453.256	453.256	0.56		1357.75	1357.75	Specific	8	>sp|Q9GZM5|YIPF3_HUMAN Protein YIPF3 OS=Homo sapiens GN=YIPF3 PE=1 SV=1	4710	QEHF3_338_LR.8549.8549.3	28.66	controllerType=0 controllerNumber=1 scan=8549	high-energy collision-induced dissociation	3.4e-10	0	0	1.1e-06	1.1e-07	0	0	8.42	66 | 197230	338
26	123	R.[+229.16293]SFVQLWNDTVPT[+203.07937]ESLAR.A	R.SFVQLWNDTVPTESLAR.A	NTerm(TMT6plex / 229.1629); T12(OGlycan / 203.0794)	HexNAc(1)	2.5e-09	607.9	497.4	4.8	3	799.078	799.083	-5.53		2395.22	2395.23	Specific	12	>sp|P39060|COIA1_HUMAN Collagen alpha-1(XVIII) chain OS=Homo sapiens GN=COL18A1 PE=1 SV=5	976	QEHF3_338_LR.17547.17547.3	51	controllerType=0 controllerNumber=1 scan=17547	high-energy collision-induced dissociation	2.4e-10	0	0	7.7e-07	7.3e-08	0	0	8.59	155 | 741719	338
2	223	R.C[+57.02146]NTAAPMWLNGTHPS[+203.07937]SDEGIVSR.K	R.CNTAAPMWLNGTHPSSDEGIVSR.K	S15(OGlycan / 203.0794)	HexNAc(1)	1.6e-05	373	217.4	0	3	901.745	901.743	3.06		2703.22	2703.21	Specific	15	>sp|P07911|UROM_HUMAN Uromodulin OS=Homo sapiens GN=UMOD PE=1 SV=1	4607	QEHF3_338_LR.8563.8563.3	28.7	controllerType=0 controllerNumber=1 scan=8563	high-energy collision-induced dissociation	1e-06	0	0	0.0047	0.0096	0.0093	0.013	4.81	43 | 841624	338
1	499	R.[+229.16293]FALLM[+15.99492]TNC[+57.02146]YAT[+2263.83471]PSSNATDPLK.Y	R.FALLMTNCYATPSSNATDPLK.Y	NTerm(TMT6plex / 229.1629); M5(Oxidation / 15.9949); T11(OGlycan / 2263.8347)	HexNAc(5)Hex(5)Fuc(3)	7.8e-05	265.7	207.5	1.2	6	804.696	804.856	9.59	-1	4823.14	4824.1	Specific	11	>sp|P07911|UROM_HUMAN Uromodulin OS=Homo sapiens GN=UMOD PE=1 SV=1	4607	QEHF3_339_LR.16470.16470.3	47.99	controllerType=0 controllerNumber=1 scan=16470	high-energy collision-induced dissociation	7.7e-06	0	0	0.023	0.014	0.013	0.022	4.11	70 | 922309	339
1	499	R.[+229.16293]FALLM[+15.99492]T[+1898.70251]NC[+57.02146]YATPSSNATDPLK.Y	R.FALLMTNCYATPSSNATDPLK.Y	NTerm(TMT6plex / 229.1629); M5(Oxidation / 15.9949); T6(OGlycan / 1898.7025)	HexNAc(4)Hex(4)Fuc(3)	0.00096	326.2	93.9	8.8	6	744.008	744	10.66		4459.01	4458.97	Specific	6	>sp|P07911|UROM_HUMAN Uromodulin OS=Homo sapiens GN=UMOD PE=1 SV=1	4607	QEHF3_339_LR.17378.17378.3	50.75	controllerType=0 controllerNumber=1 scan=17378	high-energy collision-induced dissociation	4.6e-05	0	0	0.23	0.081	0.079	0.11	3.02	71 | 923349	339
1	223	R.[+229.16293]C[+57.02146]NTAAPMWLNGTHPS[+1428.53896]SDEGIVSR.K	R.CNTAAPMWLNGTHPSSDEGIVSR.K	NTerm(TMT6plex / 229.1629); S15(OGlycan / 1428.539)	HexNAc(4)Hex(2)Fuc(2)	6.2e-06	364.9	280.4	1.2	3	1386.29	1386.62	8.59	-1	4156.87	4157.84	Specific	15	>sp|P07911|UROM_HUMAN Uromodulin OS=Homo sapiens GN=UMOD PE=1 SV=1	4607	QEHF3_339_LR.13123.13123.3	38.7	controllerType=0 controllerNumber=1 scan=13123	high-energy collision-induced dissociation	6.1e-07	0	0	0.0019	0.00017	0	0	5.21	10 | 867505	339
5	342	K.[+229.16293]AVAVTLQS[+917.34885]H.-	K.AVAVTLQSH.-	NTerm(TMT6plex / 229.1629); S8(OGlycan / 917.3489)	HexNAc(3)Hex(1)Fuc(1)	9.4e-05	459.6	257.8	37.8	3	691.357	691.346	17.4		2072.06	2072.02	Specific	8	>sp|Q9GZM5|YIPF3_HUMAN Protein YIPF3 OS=Homo sapiens GN=YIPF3 PE=1 SV=1	4710	QEHF3_339_LR.9488.9488.3	30.5	controllerType=0 controllerNumber=1 scan=9488	high-energy collision-induced dissociation	9.4e-06	0	0	0.028	0.014	0.013	0.022	4.02	147 | 540443	339
28	46	R.[+229.16293]C[+57.02146]LNWLDAQSGLAS[+609.23812]APVSGAGNHSYC[+57.02146]RNPDEDPRGPWC[+57.02146]YVSGEAGVPEK.R	R.CLNWLDAQSGLASAPVSGAGNHSYCRNPDEDPRGPWCYVSGEAGVPEK.R	NTerm(TMT6plex / 229.1629); S13(OGlycan / 609.2381)	HexNAc(3)	0.00015	294.9	211.1	0	6	1012.48	1012.46	15.5		6069.84	6069.74	Specific	13	>sp|Q96FE7|P3IP1_HUMAN Phosphoinositide-3-kinase-interacting protein 1 OS=Homo sapiens GN=PIK3IP1 PE=1 SV=2	3306	QEHF3_339_LR.14744.14744.3	42.94	controllerType=0 controllerNumber=1 scan=14744	high-energy collision-induced dissociation	1.3e-05	0	0	0.045	0.025	0.025	0.031	3.82	252 | 919709	339
4	90	K.SERDVST[+1038.37512]PPTVLPDNFPR.Y	K.SERDVSTPPTVLPDNFPR.Y	T7(OGlycan / 1038.3751)	HexNAc(2)Hex(3)Fuc(1)	0.00027	308	123.7	0	3	1022.47	1022.47	3.83		3065.41	3065.39	Specific	7	>sp|P01344|IGF2_HUMAN Insulin-like growth factor II OS=Homo sapiens GN=IGF2 PE=1 SV=1	1957	QEHF3_339_LR.15105.15105.2	43.95	controllerType=0 controllerNumber=1 scan=15105	high-energy collision-induced dissociation	1.8e-05	0	0	0.076	0.035	0.035	0.049	3.57	113 | 879689	339
12	41	R.[+229.16293]ALS[+730.26439]LAPLAGAGLELQLER.R	R.ALSLAPLAGAGLELQLER.R	NTerm(TMT6plex / 229.1629); S3(OGlycan / 730.2644)	HexNAc(2)Hex(2)	1.9e-14	869.6	618.1	618.1	3	927.831	927.828	3.19		2781.48	2781.47	Specific	3	>sp|Q9ULI3|HEG1_HUMAN Protein HEG homolog 1 OS=Homo sapiens GN=HEG1 PE=1 SV=3	1839	QEHF3_339_LR.16386.16386.3	47.74	controllerType=0 controllerNumber=1 scan=16386	high-energy collision-induced dissociation	4.8e-15	0	0	6e-12	1.5e-12	0	0	13.71	196 | 820781	339
5	331	R.[+229.16293]LPTTVLNAT[+672.22253]AK[+229.16293].A	R.LPTTVLNATAK.A	NTerm(TMT6plex / 229.1629); T9(OGlycan / 672.2225); K11(TMT6plex / 229.1629)	HexNAc(1)Hex(1)NeuGc(1)	4.5e-05	393	221.4	14.4	3	753.742	753.742	-0.18		2259.21	2259.21	Specific	9	>sp|Q9GZM5|YIPF3_HUMAN Protein YIPF3 OS=Homo sapiens GN=YIPF3 PE=1 SV=1	4710	QEHF3_339_LR.12821.12821.3	37.99	controllerType=0 controllerNumber=1 scan=12821	high-energy collision-induced dissociation	4.4e-06	0	0	0.014	0.0083	0.0071	0.012	4.35	141 | 636758	339
5	331	R.[+229.16293]LPTTVLNAT[+672.22253]AK[+229.16293].A	R.LPTTVLNATAK.A	NTerm(TMT6plex / 229.1629); T9(OGlycan / 672.2225); K11(TMT6plex / 229.1629)	HexNAc(1)Hex(1)NeuGc(1)	4.4e-05	391.4	240.5	15.8	2	1130.11	1130.11	0.39		2259.21	2259.21	Specific	9	>sp|Q9GZM5|YIPF3_HUMAN Protein YIPF3 OS=Homo sapiens GN=YIPF3 PE=1 SV=1	4710	QEHF3_339_LR.12852.12852.2	38.06	controllerType=0 controllerNumber=1 scan=12852	high-energy collision-induced dissociation	4.1e-06	0	0	0.013	0.0083	0.0072	0.012	4.36	142 | 637118	339
5	331	R.[+229.16293]LPTTVLNAT[+672.22253]AK[+229.16293].A	R.LPTTVLNATAK.A	NTerm(TMT6plex / 229.1629); T9(OGlycan / 672.2225); K11(TMT6plex / 229.1629)	HexNAc(1)Hex(1)NeuGc(1)	0.00012	372.8	201.3	10.2	4	565.558	565.558	-0.97		2259.21	2259.21	Specific	9	>sp|Q9GZM5|YIPF3_HUMAN Protein YIPF3 OS=Homo sapiens GN=YIPF3 PE=1 SV=1	4710	QEHF3_339_LR.12866.12866.4	38.09	controllerType=0 controllerNumber=1 scan=12866	high-energy collision-induced dissociation	1.1e-05	0	0	0.036	0.019	0.019	0.012	3.92	143 | 637198	339
5	331	R.[+229.16293]LPTTVLNAT[+656.22761]AK[+229.16293].A	R.LPTTVLNATAK.A	NTerm(TMT6plex / 229.1629); T9(OGlycan / 656.2276); K11(TMT6plex / 229.1629)	HexNAc(1)Hex(1)NeuAc(1)	2.1e-05	416.3	253.4	24.4	2	1122.11	1122.11	0.85		2243.22	2243.22	Specific	9	>sp|Q9GZM5|YIPF3_HUMAN Protein YIPF3 OS=Homo sapiens GN=YIPF3 PE=1 SV=1	4710	QEHF3_339_LR.12828.12828.2	38.01	controllerType=0 controllerNumber=1 scan=12828	high-energy collision-induced dissociation	2e-06	0	0	0.0064	0.0083	0.0079	0.013	4.68	144 | 636838	339
5	331	R.[+229.16293]LPTTVLNAT[+656.22761]AK[+229.16293].A	R.LPTTVLNATAK.A	NTerm(TMT6plex / 229.1629); T9(OGlycan / 656.2276); K11(TMT6plex / 229.1629)	HexNAc(1)Hex(1)NeuAc(1)	2.5e-05	395.9	266.9	7.9	3	748.411	748.41	1.41		2243.22	2243.22	Specific	9	>sp|Q9GZM5|YIPF3_HUMAN Protein YIPF3 OS=Homo sapiens GN=YIPF3 PE=1 SV=1	4710	QEHF3_339_LR.12818.12818.3	37.99	controllerType=0 controllerNumber=1 scan=12818	high-energy collision-induced dissociation	2.5e-06	0	0	0.0075	0.0083	0.0078	0.013	4.61	145 | 636718	339
5	331	R.[+229.16293]LPTTVLNAT[+656.22761]AK[+229.16293].A	R.LPTTVLNATAK.A	NTerm(TMT6plex / 229.1629); T9(OGlycan / 656.2276); K11(TMT6plex / 229.1629)	HexNAc(1)Hex(1)NeuAc(1)	6.9e-05	362.9	233.9	9.8	4	561.56	561.559	0.78		2243.22	2243.22	Specific	9	>sp|Q9GZM5|YIPF3_HUMAN Protein YIPF3 OS=Homo sapiens GN=YIPF3 PE=1 SV=1	4710	QEHF3_339_LR.12834.12834.4	38.02	controllerType=0 controllerNumber=1 scan=12834	high-energy collision-induced dissociation	6.8e-06	0	0	0.021	0.014	0.013	0.013	4.16	146 | 636998	339
1	205	R.[+229.16293]FVGQGGARMAET[+511.19010]C[+57.02146]VPVLRC[+57.02146]NTAAPMWLNGTHPSSDEGIVSR.K	R.FVGQGGARMAETCVPVLRCNTAAPMWLNGTHPSSDEGIVSR.K	NTerm(TMT6plex / 229.1629); T12(OGlycan / 511.1901)	HexNAc(1)Hex(1)Fuc(1)	5e-05	240.2	154.6	0.5	6	862.252	862.416	4.15	-1	5168.48	5169.46	Specific	12	>sp|P07911|UROM_HUMAN Uromodulin OS=Homo sapiens GN=UMOD PE=1 SV=1	4607	QEHF3_339_LR.12819.12819.3	37.99	controllerType=0 controllerNumber=1 scan=12819	high-energy collision-induced dissociation	5.3e-06	0	0	0.015	0.0083	0.007	0.011	4.3	4 | 917269	339
1	319	K.[+229.16293]QDFNITDIS[+365.13220]LLEHR.L	K.QDFNITDISLLEHR.L	NTerm(TMT6plex / 229.1629); S9(OGlycan / 365.1322)	HexNAc(1)Hex(1)	0.00033	379.7	193.6	7.6	3	765.72	765.723	-4.15		2295.15	2295.16	Specific	9	>sp|P07911|UROM_HUMAN Uromodulin OS=Homo sapiens GN=UMOD PE=1 SV=1	4607	QEHF3_339_LR.14777.14777.3	43.03	controllerType=0 controllerNumber=1 scan=14777	high-energy collision-induced dissociation	2.6e-05	0	0	0.093	0.035	0.034	0.048	3.48	64 | 651878	339
4	93	R.[+229.16293]DVSTPPT[+365.13220]VLPDNFPR.Y	R.DVSTPPTVLPDNFPR.Y	NTerm(TMT6plex / 229.1629); T7(OGlycan / 365.1322)	HexNAc(1)Hex(1)	8.9e-17	1039.6	771.8	51	2	1125.08	1125.07	3.56		2249.15	2249.14	Specific	7	>sp|P01344|IGF2_HUMAN Insulin-like growth factor II OS=Homo sapiens GN=IGF2 PE=1 SV=1	1957	QEHF3_339_LR.13056.13056.2	38.55	controllerType=0 controllerNumber=1 scan=13056	high-energy collision-induced dissociation	2.6e-17	0	0	2.7e-14	8e-15	0	0	16.05	118 | 638918	339
4	93	R.[+229.16293]DVSTPPT[+365.13220]VLPDNFPR.Y	R.DVSTPPTVLPDNFPR.Y	NTerm(TMT6plex / 229.1629); T7(OGlycan / 365.1322)	HexNAc(1)Hex(1)	9.2e-17	1032.5	768.7	38	2	1125.07	1125.07	1.17		2249.14	2249.14	Specific	7	>sp|P01344|IGF2_HUMAN Insulin-like growth factor II OS=Homo sapiens GN=IGF2 PE=1 SV=1	1957	QEHF3_339_LR.13272.13272.2	39.09	controllerType=0 controllerNumber=1 scan=13272	high-energy collision-induced dissociation	3.7e-17	0	0	2.8e-14	1.1e-14	0	0	16.04	119 | 640358	339
4	93	R.[+229.16293]DVSTPPT[+365.13220]VLPDNFPR.Y	R.DVSTPPTVLPDNFPR.Y	NTerm(TMT6plex / 229.1629); T7(OGlycan / 365.1322)	HexNAc(1)Hex(1)	9.2e-17	1031.4	764.3	47	2	1125.07	1125.07	1.28		2249.14	2249.14	Specific	7	>sp|P01344|IGF2_HUMAN Insulin-like growth factor II OS=Homo sapiens GN=IGF2 PE=1 SV=1	1957	QEHF3_339_LR.13480.13480.2	39.6	controllerType=0 controllerNumber=1 scan=13480	high-energy collision-induced dissociation	4.5e-17	0	0	2.8e-14	1.4e-14	0	0	16.04	120 | 641558	339
4	93	R.[+229.16293]DVSTPPT[+365.13220]VLPDNFPR.Y	R.DVSTPPTVLPDNFPR.Y	NTerm(TMT6plex / 229.1629); T7(OGlycan / 365.1322)	HexNAc(1)Hex(1)	9.2e-16	966.9	805.1	0	3	750.386	750.384	2.01		2249.14	2249.14	Specific	7	>sp|P01344|IGF2_HUMAN Insulin-like growth factor II OS=Homo sapiens GN=IGF2 PE=1 SV=1	1957	QEHF3_339_LR.13464.13464.3	39.56	controllerType=0 controllerNumber=1 scan=13464	high-energy collision-induced dissociation	1.6e-16	0	0	2.8e-13	4.9e-14	0	0	15.04	121 | 641438	339
4	93	R.[+229.16293]DVST[+365.13220]PPTVLPDNFPR.Y	R.DVSTPPTVLPDNFPR.Y	NTerm(TMT6plex / 229.1629); T4(OGlycan / 365.1322)	HexNAc(1)Hex(1)	9.4e-15	946	785.4	0	3	750.385	750.384	1.28		2249.14	2249.14	Specific	4	>sp|P01344|IGF2_HUMAN Insulin-like growth factor II OS=Homo sapiens GN=IGF2 PE=1 SV=1	1957	QEHF3_339_LR.13256.13256.3	39.05	controllerType=0 controllerNumber=1 scan=13256	high-energy collision-induced dissociation	3.3e-15	0	0	2.9e-12	1e-12	0	0	14.02	122 | 640198	339
4	93	R.[+229.16293]DVSTPPT[+365.13220]VLPDNFPR.Y	R.DVSTPPTVLPDNFPR.Y	NTerm(TMT6plex / 229.1629); T7(OGlycan / 365.1322)	HexNAc(1)Hex(1)	6.4e-14	884.6	751.7	0	4	563.041	563.04	1.32		2249.14	2249.14	Specific	7	>sp|P01344|IGF2_HUMAN Insulin-like growth factor II OS=Homo sapiens GN=IGF2 PE=1 SV=1	1957	QEHF3_339_LR.13336.13336.4	39.24	controllerType=0 controllerNumber=1 scan=13336	high-energy collision-induced dissociation	9.9e-15	0	0	2e-11	3e-12	0	0	13.19	123 | 640958	339
4	93	R.[+229.16293]DVSTPPT[+365.13220]VLPDNFPR.Y	R.DVSTPPTVLPDNFPR.Y	NTerm(TMT6plex / 229.1629); T7(OGlycan / 365.1322)	HexNAc(1)Hex(1)	6.4e-13	834.5	670.5	0	4	563.041	563.04	1.11		2249.14	2249.14	Specific	7	>sp|P01344|IGF2_HUMAN Insulin-like growth factor II OS=Homo sapiens GN=IGF2 PE=1 SV=1	1957	QEHF3_339_LR.13129.13129.4	38.72	controllerType=0 controllerNumber=1 scan=13129	high-energy collision-induced dissociation	6.5e-14	0	0	2e-10	2e-11	0	0	12.19	124 | 639358	339
4	93	R.[+229.16293]DVSTPPT[+365.13220]VLPDNFPR.Y	R.DVSTPPTVLPDNFPR.Y	NTerm(TMT6plex / 229.1629); T7(OGlycan / 365.1322)	HexNAc(1)Hex(1)	9.4e-12	769.6	593.8	0	3	750.385	750.384	1.44		2249.14	2249.14	Specific	7	>sp|P01344|IGF2_HUMAN Insulin-like growth factor II OS=Homo sapiens GN=IGF2 PE=1 SV=1	1957	QEHF3_339_LR.13034.13034.3	38.5	controllerType=0 controllerNumber=1 scan=13034	high-energy collision-induced dissociation	9.8e-13	0	0	2.9e-09	3e-10	0	0	11.02	125 | 638558	339
4	93	R.[+229.16293]DVST[+365.13220]PPTVLPDNFPR.Y	R.DVSTPPTVLPDNFPR.Y	NTerm(TMT6plex / 229.1629); T4(OGlycan / 365.1322)	HexNAc(1)Hex(1)	9.2e-10	679.6	477	3.8	3	750.386	750.384	2.25		2249.14	2249.14	Specific	4	>sp|P01344|IGF2_HUMAN Insulin-like growth factor II OS=Homo sapiens GN=IGF2 PE=1 SV=1	1957	QEHF3_339_LR.13027.13027.4	38.48	controllerType=0 controllerNumber=1 scan=13027	high-energy collision-induced dissociation	1.2e-10	0	0	2.8e-07	3.7e-08	0	0	9.04	126 | 638438	339
4	93	R.[+229.16293]DVS[+365.13220]TPPTVLPDNFPR.Y	R.DVSTPPTVLPDNFPR.Y	NTerm(TMT6plex / 229.1629); S3(OGlycan / 365.1322)	HexNAc(1)Hex(1)	0.00098	289.8	143.8	0.8	3	750.388	750.384	5.1		2249.15	2249.14	Specific	3	>sp|P01344|IGF2_HUMAN Insulin-like growth factor II OS=Homo sapiens GN=IGF2 PE=1 SV=1	1957	QEHF3_339_LR.18244.18244.3	53.67	controllerType=0 controllerNumber=1 scan=18244	high-energy collision-induced dissociation	5.7e-05	0	0	0.23	0.081	0.079	0.11	3.01	128 | 676798	339
5	342	K.[+229.16293]AVAVTLQS[+365.13220]H.-	K.AVAVTLQSH.-	NTerm(TMT6plex / 229.1629); S8(OGlycan / 365.1322)	HexNAc(1)Hex(1)	2.3e-12	803.9	563.9	45.6	2	760.407	760.406	0.77		1519.81	1519.81	Specific	8	>sp|Q9GZM5|YIPF3_HUMAN Protein YIPF3 OS=Homo sapiens GN=YIPF3 PE=1 SV=1	4710	QEHF3_339_LR.8583.8583.2	28.47	controllerType=0 controllerNumber=1 scan=8583	high-energy collision-induced dissociation	4.9e-13	0	0	7.1e-10	1.5e-10	0	0	11.63	148 | 264857	339
5	342	K.[+229.16293]AVAVTLQS[+365.13220]H.-	K.AVAVTLQSH.-	NTerm(TMT6plex / 229.1629); S8(OGlycan / 365.1322)	HexNAc(1)Hex(1)	2.4e-11	785.8	591.8	44.1	3	507.273	507.273	0.26		1519.81	1519.81	Specific	8	>sp|Q9GZM5|YIPF3_HUMAN Protein YIPF3 OS=Homo sapiens GN=YIPF3 PE=1 SV=1	4710	QEHF3_339_LR.8357.8357.3	27.97	controllerType=0 controllerNumber=1 scan=8357	high-energy collision-induced dissociation	3.1e-12	0	0	7.3e-09	9.5e-10	0	0	10.62	149 | 263017	339
5	342	K.[+229.16293]AVAVTLQS[+365.13220]H.-	K.AVAVTLQSH.-	NTerm(TMT6plex / 229.1629); S8(OGlycan / 365.1322)	HexNAc(1)Hex(1)	1.4e-07	609.3	358.4	37.2	3	507.274	507.273	1.53		1519.81	1519.81	Specific	8	>sp|Q9GZM5|YIPF3_HUMAN Protein YIPF3 OS=Homo sapiens GN=YIPF3 PE=1 SV=1	4710	QEHF3_339_LR.8639.8639.3	28.6	controllerType=0 controllerNumber=1 scan=8639	high-energy collision-induced dissociation	1.1e-08	0	0	4.3e-05	3.5e-06	0	0	6.86	150 | 265297	339
7	1429	K.[+229.16293]DDPDAPLQPVT[+365.13220]PLQLFEGR.R	K.DDPDAPLQPVTPLQLFEGR.R	NTerm(TMT6plex / 229.1629); T11(OGlycan / 365.1322)	HexNAc(1)Hex(1)	1.9e-19	1143	945.6	945.6	2	1351.69	1351.68	3.08		2702.37	2702.36	Specific	11	>sp|P0C0L4|CO4A_HUMAN Complement C4-A OS=Homo sapiens GN=C4A PE=1 SV=2	944	QEHF3_339_LR.15524.15524.2	45.17	controllerType=0 controllerNumber=1 scan=15524	high-energy collision-induced dissociation	1.9e-19	0	0	5.8e-17	5.8e-17	0	0	18.72	166 | 814141	339
7	1429	K.[+229.16293]DDPDAPLQPVT[+365.13220]PLQLFEGR.R	K.DDPDAPLQPVTPLQLFEGR.R	NTerm(TMT6plex / 229.1629); T11(OGlycan / 365.1322)	HexNAc(1)Hex(1)	1.9e-17	1035	971.7	971.7	3	901.461	901.458	2.33		2702.37	2702.36	Specific	11	>sp|P0C0L4|CO4A_HUMAN Complement C4-A OS=Homo sapiens GN=C4A PE=1 SV=2	944	QEHF3_339_LR.15488.15488.3	45.06	controllerType=0 controllerNumber=1 scan=15488	high-energy collision-induced dissociation	1e-17	0	0	6e-15	3.1e-15	0	0	16.71	167 | 813822	339
7	1429	K.[+229.16293]DDPDAPLQPVT[+365.13220]PLQLFEGR.R	K.DDPDAPLQPVTPLQLFEGR.R	NTerm(TMT6plex / 229.1629); T11(OGlycan / 365.1322)	HexNAc(1)Hex(1)	1.3e-14	880	809.3	809.3	4	676.348	676.346	2.85		2702.37	2702.36	Specific	11	>sp|P0C0L4|CO4A_HUMAN Complement C4-A OS=Homo sapiens GN=C4A PE=1 SV=2	944	QEHF3_339_LR.15520.15520.4	45.16	controllerType=0 controllerNumber=1 scan=15520	high-energy collision-induced dissociation	3.9e-15	0	0	4.1e-12	1.2e-12	0	0	13.88	168 | 814062	339
14	223	R.[+229.16293]VSIQEPQDYT[+365.13220]EPVELLAVR.I	R.VSIQEPQDYTEPVELLAVR.I	NTerm(TMT6plex / 229.1629); T10(OGlycan / 365.1322)	HexNAc(1)Hex(1)	1.9e-13	802.4	641.8	11.6	3	927.486	927.481	4.78		2780.44	2780.43	Specific	10	>sp|Q8WZ75|ROBO4_HUMAN Roundabout homolog 4 OS=Homo sapiens GN=ROBO4 PE=1 SV=1	3752	QEHF3_339_LR.15380.15380.3	44.74	controllerType=0 controllerNumber=1 scan=15380	high-energy collision-induced dissociation	3.3e-14	0	0	6e-11	1e-11	0	0	12.71	203 | 813061	339
18	323	K.[+229.16293]LSFGLEDEPLET[+365.13220]ATK[+229.16293]EN.-	K.LSFGLEDEPLETATKEN.-	NTerm(TMT6plex / 229.1629); T12(OGlycan / 365.1322); K15(TMT6plex / 229.1629)	HexNAc(1)Hex(1)	1.5e-12	762.3	598.7	3.6	3	906.132	906.128	3.98		2716.38	2716.37	Specific	12	>sp|O94905|ERLN2_HUMAN Erlin-2 OS=Homo sapiens GN=ERLIN2 PE=1 SV=1	1317	QEHF3_339_LR.15148.15148.3	44.07	controllerType=0 controllerNumber=1 scan=15148	high-energy collision-induced dissociation	3e-13	0	0	4.5e-10	9.1e-11	0	0	11.83	217 | 811061	339
18	323	K.[+229.16293]LSFGLEDEPLET[+365.13220]ATK[+229.16293]EN.-	K.LSFGLEDEPLETATKEN.-	NTerm(TMT6plex / 229.1629); T12(OGlycan / 365.1322); K15(TMT6plex / 229.1629)	HexNAc(1)Hex(1)	1e-11	729.2	514.3	3.6	4	679.85	679.848	2.86		2716.38	2716.37	Specific	12	>sp|O94905|ERLN2_HUMAN Erlin-2 OS=Homo sapiens GN=ERLIN2 PE=1 SV=1	1317	QEHF3_339_LR.15171.15171.4	44.14	controllerType=0 controllerNumber=1 scan=15171	high-energy collision-induced dissociation	1.2e-12	0	0	3.1e-09	3.7e-10	0	0	11	218 | 811501	339
23	175	K.[+229.16293]AQDGGPVGT[+365.13220]ELFR.V	K.AQDGGPVGTELFR.V	NTerm(TMT6plex / 229.1629); T9(OGlycan / 365.1322)	HexNAc(1)Hex(1)	9.2e-11	729.8	400.6	400.6	2	970.987	970.986	0.99		1940.97	1940.96	Specific	9	>sp|P78423|X3CL1_HUMAN Fractalkine OS=Homo sapiens GN=CX3CL1 PE=1 SV=1	4698	QEHF3_339_LR.10841.10841.2	33.5	controllerType=0 controllerNumber=1 scan=10841	high-energy collision-induced dissociation	7.6e-12	0	0	2.8e-08	2.3e-09	0	0	10.04	235 | 482044	339
27	67	R.[+229.16293]NFPIPIPESAPT[+365.13220]TPLPSE.K	R.NFPIPIPESAPTTPLPSE.K	NTerm(TMT6plex / 229.1629); T12(OGlycan / 365.1322)	HexNAc(1)Hex(1)	5.1e-10	645.5	448.3	1.2	2	1251.14	1251.14	2.94		2501.28	2501.27	CRagged	12	>sp|Q8NFU4|FDSCP_HUMAN Follicular dendritic cell secreted peptide OS=Homo sapiens GN=FDCSP PE=1 SV=1	1416	QEHF3_339_LR.16399.16399.2	47.78	controllerType=0 controllerNumber=1 scan=16399	high-energy collision-induced dissociation	2.9e-11	0	0	1.6e-07	8.9e-09	0	0	9.29	248 | 739918	339
27	67	R.[+229.16293]NFPIPIPESAPT[+365.13220]TPLPSE.K	R.NFPIPIPESAPTTPLPSE.K	NTerm(TMT6plex / 229.1629); T12(OGlycan / 365.1322)	HexNAc(1)Hex(1)	1.9e-07	468.9	296.3	1.2	3	834.431	834.43	1.54		2501.28	2501.27	CRagged	12	>sp|Q8NFU4|FDSCP_HUMAN Follicular dendritic cell secreted peptide OS=Homo sapiens GN=FDCSP PE=1 SV=1	1416	QEHF3_339_LR.16364.16364.3	47.67	controllerType=0 controllerNumber=1 scan=16364	high-energy collision-induced dissociation	1.5e-08	0	0	6e-05	4.7e-06	0	0	6.71	249 | 739678	339
35	45	K.[+229.16293]VAT[+365.13220]TVISK[+229.16293].M	K.VATTVISK.M	NTerm(TMT6plex / 229.1629); T3(OGlycan / 365.1322); K8(TMT6plex / 229.1629)	HexNAc(1)Hex(1)	1.7e-06	596.2	326.8	10.7	2	821.483	821.482	1.7		1641.96	1641.96	Specific	3	>sp|P05155|IC1_HUMAN Plasma protease C1 inhibitor OS=Homo sapiens GN=SERPING1 PE=1 SV=2	1931	QEHF3_339_LR.9104.9104.2	29.64	controllerType=0 controllerNumber=1 scan=9104	high-energy collision-induced dissociation	1.3e-07	0	0	0.00052	4.1e-05	0	0	5.77	268 | 337054	339
35	45	K.[+229.16293]VAT[+365.13220]TVISK[+229.16293].M	K.VATTVISK.M	NTerm(TMT6plex / 229.1629); T3(OGlycan / 365.1322); K8(TMT6plex / 229.1629)	HexNAc(1)Hex(1)	1.3e-06	590.1	369.2	2	3	547.991	547.99	1.95		1641.96	1641.96	Specific	3	>sp|P05155|IC1_HUMAN Plasma protease C1 inhibitor OS=Homo sapiens GN=SERPING1 PE=1 SV=2	1931	QEHF3_339_LR.9100.9100.3	29.63	controllerType=0 controllerNumber=1 scan=9100	high-energy collision-induced dissociation	1e-07	0	0	0.00041	3.2e-05	0	0	5.87	269 | 336934	339
35	45	K.[+229.16293]VAT[+365.13220]TVISK.M	K.VATTVISK.M	NTerm(TMT6plex / 229.1629); T3(OGlycan / 365.1322)	HexNAc(1)Hex(1)	8.7e-05	472.1	165.4	2	2	706.901	706.9	0.4		1412.79	1412.79	Specific	3	>sp|P05155|IC1_HUMAN Plasma protease C1 inhibitor OS=Homo sapiens GN=SERPING1 PE=1 SV=2	1931	QEHF3_339_LR.6748.6748.2	24.33	controllerType=0 controllerNumber=1 scan=6748	high-energy collision-induced dissociation	8.3e-06	0	0	0.026	0.014	0.013	0.022	4.06	270 | 184313	339
38	267	R.[+229.16293]AAGT[+365.13220]LEDVYNRTQSLLAER.G	R.AAGTLEDVYNRTQSLLAER.G	NTerm(TMT6plex / 229.1629); T4(OGlycan / 365.1322)	HexNAc(1)Hex(1)	1e-06	582	342.8	13.2	3	901.124	901.129	-6.21		2701.36	2701.37	Specific	4	>sp|A6NH11|GLTD2_HUMAN Glycolipid transfer protein domain-containing protein 2 OS=Homo sapiens GN=GLTPD2 PE=1 SV=2	1641	QEHF3_339_LR.12083.12083.3	36.3	controllerType=0 controllerNumber=1 scan=12083	high-energy collision-induced dissociation	6.8e-08	0	0	0.00032	2.1e-05	0	0	5.99	284 | 788630	339
40	245	R.[+229.16293]LET[+365.13220]PAPQVPAR.R	R.LETPAPQVPAR.R	NTerm(TMT6plex / 229.1629); T3(OGlycan / 365.1322)	HexNAc(1)Hex(1)	6.3e-06	528.8	303	303	3	591.655	591.654	0.97		1772.95	1772.95	Specific	3	>sp|Q9UHG2|PCSK1_HUMAN ProSAAS OS=Homo sapiens GN=PCSK1N PE=1 SV=1	3410	QEHF3_339_LR.8215.8215.3	27.65	controllerType=0 controllerNumber=1 scan=8215	high-energy collision-induced dissociation	6.6e-07	0	0	0.0019	0.00019	0	0	5.2	288 | 396270	339
43	51	R.[+229.16293]DTYAAT[+365.13220]PR.A	R.DTYAATPR.A	NTerm(TMT6plex / 229.1629); T6(OGlycan / 365.1322)	HexNAc(1)Hex(1)	7.2e-06	615.1	227.6	32.5	2	744.867	744.867	0.36		1488.73	1488.73	Specific	6	>sp|P02724|GLPA_HUMAN Glycophorin-A OS=Homo sapiens GN=GYPA PE=1 SV=2	1626	QEHF3_339_LR.5263.5263.2	20.74	controllerType=0 controllerNumber=1 scan=5263	high-energy collision-induced dissociation	7.7e-07	0	0	0.0022	0.00022	0	0	5.14	293 | 229783	339
44	2	M.[+229.16293]PLTPEPPS[+365.13220]GR.V	M.PLTPEPPSGR.V	NTerm(TMT6plex / 229.1629); S8(OGlycan / 365.1322)	HexNAc(1)Hex(1)	8.2e-06	495.3	253.9	12.5	2	822.933	822.93	3.13		1644.86	1644.85	NRagged	8	>sp|Q6UWD8|CP054_HUMAN Transmembrane protein C16orf54 OS=Homo sapiens GN=C16orf54 PE=1 SV=1	990	QEHF3_339_LR.7025.7025.2	24.98	controllerType=0 controllerNumber=1 scan=7025	high-energy collision-induced dissociation	8.3e-07	0	0	0.0025	0.00024	0	0	5.09	295 | 316894	339
4	93	R.[+229.16293]DVST[+203.07937]PPTVLPDNFPR.Y	R.DVSTPPTVLPDNFPR.Y	NTerm(TMT6plex / 229.1629); T4(OGlycan / 203.0794)	HexNAc(1)	9.4e-14	875.9	723.6	0	3	696.367	696.367	0.45		2087.09	2087.09	Specific	4	>sp|P01344|IGF2_HUMAN Insulin-like growth factor II OS=Homo sapiens GN=IGF2 PE=1 SV=1	1957	QEHF3_339_LR.13368.13368.3	39.31	controllerType=0 controllerNumber=1 scan=13368	high-energy collision-induced dissociation	1.8e-14	0	0	2.9e-11	5.5e-12	0	0	13.02	135 | 568513	339
4	93	R.[+229.16293]DVSTPPT[+203.07937]VLPDNFPR.Y	R.DVSTPPTVLPDNFPR.Y	NTerm(TMT6plex / 229.1629); T7(OGlycan / 203.0794)	HexNAc(1)	9.4e-13	849.6	693.5	0	3	696.367	696.367	0.01		2087.09	2087.09	Specific	7	>sp|P01344|IGF2_HUMAN Insulin-like growth factor II OS=Homo sapiens GN=IGF2 PE=1 SV=1	1957	QEHF3_339_LR.13164.13164.3	38.8	controllerType=0 controllerNumber=1 scan=13164	high-energy collision-induced dissociation	2.3e-13	0	0	2.9e-10	7.1e-11	0	0	12.02	136 | 567113	339
5	342	K.[+229.16293]AVAVTLQS[+203.07937]H.-	K.AVAVTLQSH.-	NTerm(TMT6plex / 229.1629); S8(OGlycan / 203.0794)	HexNAc(1)	2.4e-12	812.9	596.7	57.7	3	453.255	453.256	-0.79		1357.75	1357.75	Specific	8	>sp|Q9GZM5|YIPF3_HUMAN Protein YIPF3 OS=Homo sapiens GN=YIPF3 PE=1 SV=1	4710	QEHF3_339_LR.8320.8320.3	27.88	controllerType=0 controllerNumber=1 scan=8320	high-energy collision-induced dissociation	5.4e-13	0	0	7.3e-10	1.7e-10	0	0	11.62	152 | 195673	339
1	223	R.[+229.16293]C[+57.02146]NT[+1850.69261]AAPMWLNGTHPSSDEGIVSR.K	R.CNTAAPMWLNGTHPSSDEGIVSR.K	NTerm(TMT6plex / 229.1629); T3(OGlycan / 1850.6926)	HexNAc(6)Hex(3)Fuc(1)	1.5e-05	281.7	235.8	11.3	4	1145.5	1145.75	0.45	-1	4578.99	4579.99	Specific	3	>sp|P07911|UROM_HUMAN Uromodulin OS=Homo sapiens GN=UMOD PE=1 SV=1	4607	QEHF3_340_LR.12679.12679.4	38.63	controllerType=0 controllerNumber=1 scan=12679	high-energy collision-induced dissociation	1.5e-06	0	0	0.0029	0.0003	0	0	4.82	28 | 856305	340
1	223	R.[+229.16293]C[+57.02146]NT[+1850.69261]AAPMWLNGTHPSSDEGIVSR.K	R.CNTAAPMWLNGTHPSSDEGIVSR.K	NTerm(TMT6plex / 229.1629); T3(OGlycan / 1850.6926)	HexNAc(6)Hex(3)Fuc(1)	3e-05	237.7	237.7	11.3	3	1527	1527.33	-1.24	-1	4578.98	4579.99	Specific	3	>sp|P07911|UROM_HUMAN Uromodulin OS=Homo sapiens GN=UMOD PE=1 SV=1	4607	QEHF3_340_LR.12694.12694.3	38.67	controllerType=0 controllerNumber=1 scan=12694	high-energy collision-induced dissociation	2.6e-06	0	0	0.0057	0.00052	0	0	4.53	29 | 856345	340
1	213	R.MAETC[+57.02146]VPVLRC[+57.02146]NT[+2263.83471]AAPMWLNGTHPSSDEGIVSR.K	R.MAETCVPVLRCNTAAPMWLNGTHPSSDEGIVSR.K	T13(OGlycan / 2263.8347)	HexNAc(5)Hex(5)Fuc(3)	0.0032	127.5	87.5	3.6	6	987.448	987.596	19.07	-1	5919.65	5920.54	Specific	13	>sp|P07911|UROM_HUMAN Uromodulin OS=Homo sapiens GN=UMOD PE=1 SV=1	4607	QEHF3_340_LR.13036.13036.3	39.56	controllerType=0 controllerNumber=1 scan=13036	high-energy collision-induced dissociation	0.00013	0	0	0.38	0.098	0.097	0.14	2.5	11 | 857345	340
1	223	R.[+229.16293]C[+57.02146]NTAAPMWLNGT[+1898.70251]HPSSDEGIVSR.K	R.CNTAAPMWLNGTHPSSDEGIVSR.K	NTerm(TMT6plex / 229.1629); T12(OGlycan / 1898.7025)	HexNAc(4)Hex(4)Fuc(3)	1.7e-13	722.9	564.8	2.4	5	926.216	926.406	11.93	-1	4627.05	4628	Specific	12	>sp|P07911|UROM_HUMAN Uromodulin OS=Homo sapiens GN=UMOD PE=1 SV=1	4607	QEHF3_340_LR.9272.9272.3	30.56	controllerType=0 controllerNumber=1 scan=9272	high-energy collision-induced dissociation	2.8e-14	0	0	3.3e-11	5.4e-12	0	0	12.76	27 | 848025	340
1	223	R.[+229.16293]C[+57.02146]NT[+1590.59178]AAPMWLNGTHPSSDEGIVSRK[+229.16293].A	R.CNTAAPMWLNGTHPSSDEGIVSRK.A	NTerm(TMT6plex / 229.1629); T3(OGlycan / 1590.5918); K24(TMT6plex / 229.1629)	HexNAc(4)Hex(3)Fuc(2)	4.2e-08	510.5	364.5	6.5	6	780.189	780.364	-10.14	-1	4676.1	4677.15	Specific	3	>sp|P07911|UROM_HUMAN Uromodulin OS=Homo sapiens GN=UMOD PE=1 SV=1	4607	QEHF3_340_LR.10849.10849.4	34.16	controllerType=0 controllerNumber=1 scan=10849	high-energy collision-induced dissociation	1.8e-09	0	0	8.2e-06	3.6e-07	0	0	7.38	26 | 851665	340
1	213	R.MAETC[+57.02146]VPVLRC[+57.02146]NT[+1120.42822]AAPMWLNGTHPSSDEGIVSR.K	R.MAETCVPVLRCNTAAPMWLNGTHPSSDEGIVSR.K	T13(OGlycan / 1120.4282)	HexNAc(4)Hex(1)Fuc(1)	5e-05	228.1	172.1	3.6	4	1194.81	1195.04	16.29	-1	4776.21	4777.14	Specific	13	>sp|P07911|UROM_HUMAN Uromodulin OS=Homo sapiens GN=UMOD PE=1 SV=1	4607	QEHF3_340_LR.10812.10812.4	34.08	controllerType=0 controllerNumber=1 scan=10812	high-energy collision-induced dissociation	5.1e-06	0	0	0.0097	0.00097	0	0	4.3	17 | 851585	340
1	223	R.[+229.16293]C[+57.02146]NT[+1241.45450]AAPM[+15.99492]WLNGTHPSSDEGIVSR.K	R.CNTAAPMWLNGTHPSSDEGIVSR.K	NTerm(TMT6plex / 229.1629); T3(OGlycan / 1241.4545); M7(Oxidation / 15.9949)	HexNAc(3)Hex(3)Fuc(1)	0.00083	262.9	131.8	11.3	4	997.428	997.442	-14.52		3986.69	3986.75	Specific	3	>sp|P07911|UROM_HUMAN Uromodulin OS=Homo sapiens GN=UMOD PE=1 SV=1	4607	QEHF3_340_LR.13868.13868.3	41.82	controllerType=0 controllerNumber=1 scan=13868	high-energy collision-induced dissociation	5.7e-05	0	0	0.14	0.065	0.064	0.1	3.08	31 | 859265	340
4	93	R.[+229.16293]DVSTPPT[+1241.45450]VLPDNFPRYPVGK[+229.16293]FFQYDTWK.Q	R.DVSTPPTVLPDNFPRYPVGKFFQYDTWK.Q	NTerm(TMT6plex / 229.1629); T7(OGlycan / 1241.4545); K20(TMT6plex / 229.1629)	HexNAc(3)Hex(3)Fuc(1)	3.9e-05	263.3	147.3	3.6	6	836.396	836.578	-17.71	-1	5013.34	5014.43	Specific	7	>sp|P01344|IGF2_HUMAN Insulin-like growth factor II OS=Homo sapiens GN=IGF2 PE=1 SV=1	1957	QEHF3_340_LR.14366.14366.3	43.27	controllerType=0 controllerNumber=1 scan=14366	high-energy collision-induced dissociation	3e-06	0	0	0.0075	0.0006	0	0	4.41	142 | 860185	340
52	622	R.[+229.16293]QQQHLFGSNVTDC[+57.02146]S[+1241.45450]GNFC[+57.02146]LFRSETKDLLFR.D	R.QQQHLFGSNVTDCSGNFCLFRSETKDLLFR.D	NTerm(TMT6plex / 229.1629); S14(OGlycan / 1241.4545)	HexNAc(3)Hex(3)Fuc(1)	9.7e-05	301	301	2.4	4	1269.57	1269.59	-9.23		5075.28	5075.32	Specific	14	>sp|P02787|TRFE_HUMAN Serotransferrin OS=Homo sapiens GN=TF PE=1 SV=3	4488	QEHF3_340_LR.11978.11978.4	36.9	controllerType=0 controllerNumber=1 scan=11978	high-energy collision-induced dissociation	8.8e-06	0	0	0.019	0.0017	0	0	4.01	354 | 854665	340
1	205	R.FVGQGGARMAETC[+57.02146]VPVLRC[+57.02146]NT[+1095.39659]AAPMWLNGTHPSSDEGIVSR.K	R.FVGQGGARMAETCVPVLRCNTAAPMWLNGTHPSSDEGIVSR.K	T21(OGlycan / 1095.3966)	HexNAc(3)Hex(3)	0.00012	229.1	203.1	0.3	6	921.599	921.59	10.28		5524.56	5524.5	Specific	21	>sp|P07911|UROM_HUMAN Uromodulin OS=Homo sapiens GN=UMOD PE=1 SV=1	4607	QEHF3_340_LR.9535.9535.3	31.15	controllerType=0 controllerNumber=1 scan=9535	high-energy collision-induced dissociation	1.2e-05	0	0	0.024	0.005	0.005	0.0079	3.9	6 | 848625	340
1	213	R.[+229.16293]MAETC[+57.02146]VPVLRC[+57.02146]NT[+1095.39659]AAPMWLNGTHPSSDEGIVSR.K	R.MAETCVPVLRCNTAAPMWLNGTHPSSDEGIVSR.K	NTerm(TMT6plex / 229.1629); T13(OGlycan / 1095.3966)	HexNAc(3)Hex(3)	0.0007	150.1	121.2	3.9	4	1245.82	1246.07	1.59	-1	4980.27	4981.27	Specific	13	>sp|P07911|UROM_HUMAN Uromodulin OS=Homo sapiens GN=UMOD PE=1 SV=1	4607	QEHF3_340_LR.11340.11340.4	35.32	controllerType=0 controllerNumber=1 scan=11340	high-energy collision-induced dissociation	4.2e-05	0	0	0.12	0.058	0.057	0.09	3.16	14 | 852865	340
1	205	R.[+229.16293]FVGQGGARMAET[+933.34376]C[+57.02146]VPVLRC[+57.02146]NTAAPM[+15.99492]WLNGTHPSSDEGIVSR.K	R.FVGQGGARMAETCVPVLRCNTAAPMWLNGTHPSSDEGIVSR.K	NTerm(TMT6plex / 229.1629); T12(OGlycan / 933.3438); M25(Oxidation / 15.9949)	HexNAc(3)Hex(2)	0.003	165.5	134.9	0.5	6	935.593	935.441	-15.53	1	5608.52	5607.61	Specific	12	>sp|P07911|UROM_HUMAN Uromodulin OS=Homo sapiens GN=UMOD PE=1 SV=1	4607	QEHF3_340_LR.12592.12592.3	38.41	controllerType=0 controllerNumber=1 scan=12592	high-energy collision-induced dissociation	0.00012	0	0	0.37	0.093	0.092	0.14	2.52	2 | 856225	340
1	223	R.[+229.16293]C[+57.02146]NTAAPMWLNGT[+917.34885]HPSSDEGIVSR.K	R.CNTAAPMWLNGTHPSSDEGIVSR.K	NTerm(TMT6plex / 229.1629); T12(OGlycan / 917.3489)	HexNAc(3)Hex(1)Fuc(1)	7.3e-07	449.3	340.1	2.4	3	1216.22	1216.22	0.85		3646.65	3646.65	Specific	12	>sp|P07911|UROM_HUMAN Uromodulin OS=Homo sapiens GN=UMOD PE=1 SV=1	4607	QEHF3_340_LR.10181.10181.3	32.64	controllerType=0 controllerNumber=1 scan=10181	high-energy collision-induced dissociation	5.6e-08	0	0	0.00014	1e-05	0	0	6.14	32 | 774771	340
41	104	R.[+229.16293]EVILPERWT[+771.29094]QDLR.T	R.EVILPERWTQDLR.T	NTerm(TMT6plex / 229.1629); T9(OGlycan / 771.2909)	HexNAc(3)Hex(1)	0.00015	357.4	127.6	127.6	3	885.788	885.787	2.02		2655.35	2655.34	Specific	9	>sp|P08236|BGLR_HUMAN Beta-glucuronidase OS=Homo sapiens GN=GUSB PE=1 SV=2	489	QEHF3_340_LR.14450.14450.3	43.51	controllerType=0 controllerNumber=1 scan=14450	high-energy collision-induced dissociation	1.5e-05	0	0	0.029	0.0098	0.0097	0.016	3.81	329 | 734216	340
4	93	R.[+229.16293]DVSTPPT[+755.29603]VLPDNFPRYPVGK[+229.16293]FFQYDTWK.Q	R.DVSTPPTVLPDNFPRYPVGKFFQYDTWK.Q	NTerm(TMT6plex / 229.1629); T7(OGlycan / 755.296); K20(TMT6plex / 229.1629)	HexNAc(3)Fuc(1)	0.014	186.1	61.4	5.5	6	755.389	755.552	5.82	-1	4527.3	4528.27	Specific	7	>sp|P01344|IGF2_HUMAN Insulin-like growth factor II OS=Homo sapiens GN=IGF2 PE=1 SV=1	1957	QEHF3_340_LR.12418.12418.4	37.99	controllerType=0 controllerNumber=1 scan=12418	high-energy collision-induced dissociation	0.00051	0	0	0.73	0.2	0.2	0.27	1.84	143 | 855825	340
1	205	R.[+229.16293]FVGQGGARMAET[+609.23812]C[+57.02146]VPVLRC[+57.02146]NTAAPM[+15.99492]WLNGTHPSSDEGIVSR.K	R.FVGQGGARMAETCVPVLRCNTAAPMWLNGTHPSSDEGIVSR.K	NTerm(TMT6plex / 229.1629); T12(OGlycan / 609.2381); M25(Oxidation / 15.9949)	HexNAc(3)	0.00071	183.3	136.4	0.5	6	881.595	881.423	4.83	1	5284.53	5283.5	Specific	12	>sp|P07911|UROM_HUMAN Uromodulin OS=Homo sapiens GN=UMOD PE=1 SV=1	4607	QEHF3_340_LR.10555.10555.3	33.5	controllerType=0 controllerNumber=1 scan=10555	high-energy collision-induced dissociation	4.8e-05	0	0	0.12	0.058	0.057	0.09	3.15	7 | 850785	340
1	223	R.C[+57.02146]NTAAPMWLNGT[+609.23812]HPSSDEGIVSR.K	R.CNTAAPMWLNGTHPSSDEGIVSR.K	T12(OGlycan / 609.2381)	HexNAc(3)	9.5e-06	418.6	282.5	3.3	3	1037.13	1037.13	-0.3		3109.37	3109.37	Specific	12	>sp|P07911|UROM_HUMAN Uromodulin OS=Homo sapiens GN=UMOD PE=1 SV=1	4607	QEHF3_340_LR.11194.11194.3	34.97	controllerType=0 controllerNumber=1 scan=11194	high-energy collision-induced dissociation	9.9e-07	0	0	0.0018	0.0002	0	0	5.02	35 | 783462	340
57	218	R.[+229.16293]DSC[+57.02146]QGDS[+609.23812]GGPLVC[+57.02146]K.V	R.DSCQGDSGGPLVCK.V	NTerm(TMT6plex / 229.1629); S7(OGlycan / 609.2381)	HexNAc(3)	5.5e-05	445.4	291.9	4.4	3	773.345	773.345	-0.75		2318.02	2318.02	Specific	7	>sp|Q15661|TRYB1_HUMAN Tryptase alpha/beta-1 OS=Homo sapiens GN=TPSAB1 PE=1 SV=1	4507	QEHF3_340_LR.13330.13330.3	40.34	controllerType=0 controllerNumber=1 scan=13330	high-energy collision-induced dissociation	5.6e-06	0	0	0.011	0.0011	0	0	4.26	370 | 562859	340
1	213	R.MAET[+1183.41263]C[+57.02146]VPVLRC[+57.02146]NTAAPM[+15.99492]WLNGTHPSSDEGIVSR.K	R.MAETCVPVLRCNTAAPMWLNGTHPSSDEGIVSR.K	T4(OGlycan / 1183.4126); M17(Oxidation / 15.9949)	HexNAc(2)Hex(3)NeuAc(1)	0.0005	232.8	204.1	15.7	4	1215.03	1214.78	-1.11	1	4857.11	4856.12	Specific	4	>sp|P07911|UROM_HUMAN Uromodulin OS=Homo sapiens GN=UMOD PE=1 SV=1	4607	QEHF3_340_LR.11320.11320.4	35.27	controllerType=0 controllerNumber=1 scan=11320	high-energy collision-induced dissociation	3.2e-05	0	0	0.088	0.041	0.041	0.065	3.3	16 | 852745	340
1	205	R.[+229.16293]FVGQGGARMAET[+1038.37512]C[+57.02146]VPVLRC[+57.02146]NTAAPMWLNGTHPSSDEGIVSR.K	R.FVGQGGARMAETCVPVLRCNTAAPMWLNGTHPSSDEGIVSR.K	NTerm(TMT6plex / 229.1629); T12(OGlycan / 1038.3751)	HexNAc(2)Hex(3)Fuc(1)	4.2e-05	276.1	170.9	0.5	6	950.452	950.28	4.52	1	5697.67	5696.64	Specific	12	>sp|P07911|UROM_HUMAN Uromodulin OS=Homo sapiens GN=UMOD PE=1 SV=1	4607	QEHF3_340_LR.10908.10908.3	34.31	controllerType=0 controllerNumber=1 scan=10908	high-energy collision-induced dissociation	3.2e-06	0	0	0.0081	0.00064	0	0	4.37	1 | 851745	340
1	213	R.[+229.16293]MAETC[+57.02146]VPVLRC[+57.02146]NT[+1038.37512]AAPMWLNGTHPSSDEGIVSR.K	R.MAETCVPVLRCNTAAPMWLNGTHPSSDEGIVSR.K	NTerm(TMT6plex / 229.1629); T13(OGlycan / 1038.3751)	HexNAc(2)Hex(3)Fuc(1)	2.9e-07	395.7	395.7	4.8	4	1231.82	1231.82	0.85		4924.25	4924.25	Specific	13	>sp|P07911|UROM_HUMAN Uromodulin OS=Homo sapiens GN=UMOD PE=1 SV=1	4607	QEHF3_340_LR.11371.11371.4	35.39	controllerType=0 controllerNumber=1 scan=11371	high-energy collision-induced dissociation	1.7e-08	0	0	5.7e-05	3.4e-06	0	0	6.54	15 | 853025	340
1	213	R.MAETC[+57.02146]VPVLRC[+57.02146]NT[+892.31722]AAPM[+15.99492]WLNGTHPSSDEGIVSR.K	R.MAETCVPVLRCNTAAPMWLNGTHPSSDEGIVSR.K	T13(OGlycan / 892.3172); M17(Oxidation / 15.9949)	HexNAc(2)Hex(3)	1.3e-06	356.5	242.1	3.6	6	761.521	761.676	15.52	-1	4564.09	4565.02	Specific	13	>sp|P07911|UROM_HUMAN Uromodulin OS=Homo sapiens GN=UMOD PE=1 SV=1	4607	QEHF3_340_LR.9377.9377.3	30.79	controllerType=0 controllerNumber=1 scan=9377	high-energy collision-induced dissociation	9e-08	0	0	0.00025	1.7e-05	0	0	5.9	21 | 848305	340
1	213	R.MAETC[+57.02146]VPVLRC[+57.02146]NT[+1458.51313]AAPMWLNGTHPSSDEGIVSR.K	R.MAETCVPVLRCNTAAPMWLNGTHPSSDEGIVSR.K	T13(OGlycan / 1458.5131)	HexNAc(2)Hex(2)Fuc(1)NeuAc(2)	0.00034	200.6	140.5	3.6	6	853.206	853.376	-3	-1	5114.2	5115.22	Specific	13	>sp|P07911|UROM_HUMAN Uromodulin OS=Homo sapiens GN=UMOD PE=1 SV=1	4607	QEHF3_340_LR.11254.11254.3	35.11	controllerType=0 controllerNumber=1 scan=11254	high-energy collision-induced dissociation	2.4e-05	0	0	0.062	0.028	0.028	0.044	3.47	13 | 852545	340
1	205	R.FVGQGGARMAETC[+57.02146]VPVLRC[+57.02146]NT[+1167.41772]AAPMWLNGTHPSSDEGIVSR.K	R.FVGQGGARMAETCVPVLRCNTAAPMWLNGTHPSSDEGIVSR.K	T21(OGlycan / 1167.4177)	HexNAc(2)Hex(2)Fuc(1)NeuAc(1)	0.013	110.5	78.2	0.3	6	933.744	933.593	-17.63	1	5597.43	5596.52	Specific	21	>sp|P07911|UROM_HUMAN Uromodulin OS=Homo sapiens GN=UMOD PE=1 SV=1	4607	QEHF3_340_LR.12216.12216.4	37.48	controllerType=0 controllerNumber=1 scan=12216	high-energy collision-induced dissociation	0.0003	0	0	0.71	0.18	0.18	0.24	1.89	5 | 855465	340
1	213	R.MAETC[+57.02146]VPVLRC[+57.02146]NT[+876.32230]AAPMWLNGTHPSSDEGIVSR.K	R.MAETCVPVLRCNTAAPMWLNGTHPSSDEGIVSR.K	T13(OGlycan / 876.3223)	HexNAc(2)Hex(2)Fuc(1)	2.9e-05	316.8	200.3	3.6	4	1133.77	1134.01	4.99	-1	4532.05	4533.03	Specific	13	>sp|P07911|UROM_HUMAN Uromodulin OS=Homo sapiens GN=UMOD PE=1 SV=1	4607	QEHF3_340_LR.10773.10773.4	33.98	controllerType=0 controllerNumber=1 scan=10773	high-energy collision-induced dissociation	2.5e-06	0	0	0.0056	0.00049	0	0	4.54	22 | 851425	340
2	342	K.[+229.16293]AVAVTLQS[+876.32230]H.-	K.AVAVTLQSH.-	NTerm(TMT6plex / 229.1629); S8(OGlycan / 876.3223)	HexNAc(2)Hex(2)Fuc(1)	3e-13	828.4	469.9	23.4	2	1016	1016	3.18		2031	2031	Specific	8	>sp|Q9GZM5|YIPF3_HUMAN Protein YIPF3 OS=Homo sapiens GN=YIPF3 PE=1 SV=1	4710	QEHF3_340_LR.7726.7726.2	27.09	controllerType=0 controllerNumber=1 scan=7726	high-energy collision-induced dissociation	5.8e-14	0	0	5.9e-11	1.1e-11	0	0	12.52	112 | 385705	340
2	342	K.[+229.16293]AVAVTLQS[+876.32230]H.-	K.AVAVTLQSH.-	NTerm(TMT6plex / 229.1629); S8(OGlycan / 876.3223)	HexNAc(2)Hex(2)Fuc(1)	2.4e-07	589.8	334.7	34.6	3	677.671	677.67	1.95		2031	2031	Specific	8	>sp|Q9GZM5|YIPF3_HUMAN Protein YIPF3 OS=Homo sapiens GN=YIPF3 PE=1 SV=1	4710	QEHF3_340_LR.7751.7751.3	27.14	controllerType=0 controllerNumber=1 scan=7751	high-energy collision-induced dissociation	1.5e-08	0	0	4.6e-05	2.9e-06	0	0	6.63	113 | 385905	340
8	41	R.[+229.16293]ALS[+876.32230]LAPLAGAGLELQLER.R	R.ALSLAPLAGAGLELQLER.R	NTerm(TMT6plex / 229.1629); S3(OGlycan / 876.3223)	HexNAc(2)Hex(2)Fuc(1)	0.00026	247.1	160.5	160.5	3	976.517	976.514	2.29		2927.54	2927.53	Specific	3	>sp|Q9ULI3|HEG1_HUMAN Protein HEG homolog 1 OS=Homo sapiens GN=HEG1 PE=1 SV=3	1839	QEHF3_340_LR.15867.15867.3	47.77	controllerType=0 controllerNumber=1 scan=15867	high-energy collision-induced dissociation	2.1e-05	0	0	0.048	0.019	0.019	0.029	3.59	191 | 823775	340
1	213	R.[+229.16293]MAETC[+57.02146]VPVLRC[+57.02146]NT[+730.26439]AAPMWLNGTHPSSDEGIVSR.K	R.MAETCVPVLRCNTAAPMWLNGTHPSSDEGIVSR.K	NTerm(TMT6plex / 229.1629); T13(OGlycan / 730.2644)	HexNAc(2)Hex(2)	5.7e-05	261.6	169.9	4.8	4	1154.55	1154.79	9.54	-1	4615.18	4616.13	Specific	13	>sp|P07911|UROM_HUMAN Uromodulin OS=Homo sapiens GN=UMOD PE=1 SV=1	4607	QEHF3_340_LR.10793.10793.4	34.03	controllerType=0 controllerNumber=1 scan=10793	high-energy collision-induced dissociation	5.9e-06	0	0	0.011	0.0011	0	0	4.25	19 | 851505	340
2	331	R.[+229.16293]LPTTVLNAT[+730.26439]AK[+229.16293].A	R.LPTTVLNATAK.A	NTerm(TMT6plex / 229.1629); T9(OGlycan / 730.2644); K11(TMT6plex / 229.1629)	HexNAc(2)Hex(2)	0.0002	393	182.1	7.6	4	580.064	580.069	-7.21		2317.24	2317.25	Specific	9	>sp|Q9GZM5|YIPF3_HUMAN Protein YIPF3 OS=Homo sapiens GN=YIPF3 PE=1 SV=1	4710	QEHF3_340_LR.11955.11955.4	36.84	controllerType=0 controllerNumber=1 scan=11955	high-energy collision-induced dissociation	1.6e-05	0	0	0.038	0.0098	0.0095	0.015	3.69	104 | 553539	340
8	41	R.[+229.16293]ALS[+730.26439]LAPLAGAGLELQLER.R	R.ALSLAPLAGAGLELQLER.R	NTerm(TMT6plex / 229.1629); S3(OGlycan / 730.2644)	HexNAc(2)Hex(2)	7.3e-17	969	702.7	702.7	3	927.831	927.828	2.6		2781.48	2781.47	Specific	3	>sp|Q9ULI3|HEG1_HUMAN Protein HEG homolog 1 OS=Homo sapiens GN=HEG1 PE=1 SV=3	1839	QEHF3_340_LR.15866.15866.3	47.77	controllerType=0 controllerNumber=1 scan=15866	high-energy collision-induced dissociation	2.2e-17	0	0	1.4e-14	4.3e-15	0	0	16.14	192 | 744077	340
11	899	K.[+229.16293]ALLIPPS[+730.26439]SPM[+15.99492]PGP.-	K.ALLIPPSSPMPGP.-	NTerm(TMT6plex / 229.1629); S7(OGlycan / 730.2644); M10(Oxidation / 15.9949)	HexNAc(2)Hex(2)	0.00024	366.4	119.8	2	3	751.389	751.378	14.95		2252.15	2252.12	Specific	7	>sp|Q96GW7|PGCB_HUMAN Brevican core protein OS=Homo sapiens GN=BCAN PE=1 SV=2	3461	QEHF3_340_LR.13531.13531.3	40.87	controllerType=0 controllerNumber=1 scan=13531	high-energy collision-induced dissociation	1.9e-05	0	0	0.045	0.014	0.014	0.022	3.62	217 | 564219	340
11	899	K.[+229.16293]ALLIPPS[+730.26439]SPM[+15.99492]PGP.-	K.ALLIPPSSPMPGP.-	NTerm(TMT6plex / 229.1629); S7(OGlycan / 730.2644); M10(Oxidation / 15.9949)	HexNAc(2)Hex(2)	0.00054	365	113.7	2	2	1126.58	1126.56	16.09		2252.16	2252.12	Specific	7	>sp|Q96GW7|PGCB_HUMAN Brevican core protein OS=Homo sapiens GN=BCAN PE=1 SV=2	3461	QEHF3_340_LR.13498.13498.2	40.78	controllerType=0 controllerNumber=1 scan=13498	high-energy collision-induced dissociation	3.4e-05	0	0	0.095	0.054	0.054	0.022	3.27	218 | 563899	340
11	899	K.[+229.16293]ALLIPPS[+730.26439]SPM[+15.99492]PGP.-	K.ALLIPPSSPMPGP.-	NTerm(TMT6plex / 229.1629); S7(OGlycan / 730.2644); M10(Oxidation / 15.9949)	HexNAc(2)Hex(2)	0.014	253.5	100.7	2	2	1126.57	1126.56	2.11		2252.12	2252.12	Specific	7	>sp|Q96GW7|PGCB_HUMAN Brevican core protein OS=Homo sapiens GN=BCAN PE=1 SV=2	3461	QEHF3_340_LR.12210.12210.2	37.47	controllerType=0 controllerNumber=1 scan=12210	high-energy collision-induced dissociation	0.0004	0	0	0.73	0.18	0.18	0.022	1.86	219 | 555899	340
11	899	K.[+229.16293]ALLIPPS[+730.26439]SPMPGP.-	K.ALLIPPSSPMPGP.-	NTerm(TMT6plex / 229.1629); S7(OGlycan / 730.2644)	HexNAc(2)Hex(2)	5e-09	644.8	358.6	2	2	1118.57	1118.57	2.14		2236.13	2236.12	Specific	7	>sp|Q96GW7|PGCB_HUMAN Brevican core protein OS=Homo sapiens GN=BCAN PE=1 SV=2	3461	QEHF3_340_LR.13093.13093.2	39.7	controllerType=0 controllerNumber=1 scan=13093	high-energy collision-induced dissociation	5.3e-10	0	0	9.7e-07	1e-07	0	0	8.3	221 | 488048	340
11	899	K.[+229.16293]ALLIPPS[+730.26439]SPMPGP.-	K.ALLIPPSSPMPGP.-	NTerm(TMT6plex / 229.1629); S7(OGlycan / 730.2644)	HexNAc(2)Hex(2)	9.6e-09	603.8	317.6	2	2	1118.57	1118.57	3.45		2236.13	2236.12	Specific	7	>sp|Q96GW7|PGCB_HUMAN Brevican core protein OS=Homo sapiens GN=BCAN PE=1 SV=2	3461	QEHF3_340_LR.13316.13316.2	40.3	controllerType=0 controllerNumber=1 scan=13316	high-energy collision-induced dissociation	8e-10	0	0	1.9e-06	1.6e-07	0	0	8.02	222 | 490088	340
11	899	K.[+229.16293]ALLIPPS[+730.26439]SPMPGP.-	K.ALLIPPSSPMPGP.-	NTerm(TMT6plex / 229.1629); S7(OGlycan / 730.2644)	HexNAc(2)Hex(2)	8.4e-07	541.8	295.6	2	3	746.048	746.046	2.08		2236.13	2236.12	Specific	7	>sp|Q96GW7|PGCB_HUMAN Brevican core protein OS=Homo sapiens GN=BCAN PE=1 SV=2	3461	QEHF3_340_LR.13441.13441.3	40.62	controllerType=0 controllerNumber=1 scan=13441	high-energy collision-induced dissociation	7.4e-08	0	0	0.00016	1.4e-05	0	0	6.08	223 | 490888	340
11	899	K.[+229.16293]ALLIPPS[+730.26439]SPMPGP.-	K.ALLIPPSSPMPGP.-	NTerm(TMT6plex / 229.1629); S7(OGlycan / 730.2644)	HexNAc(2)Hex(2)	1.3e-06	539.2	276.9	2	3	746.049	746.046	3.23		2236.13	2236.12	Specific	7	>sp|Q96GW7|PGCB_HUMAN Brevican core protein OS=Homo sapiens GN=BCAN PE=1 SV=2	3461	QEHF3_340_LR.13635.13635.3	41.17	controllerType=0 controllerNumber=1 scan=13635	high-energy collision-induced dissociation	1.1e-07	0	0	0.00025	2.1e-05	0	0	5.89	224 | 492488	340
11	899	K.[+229.16293]ALLIPPS[+730.26439]SPMPGP.-	K.ALLIPPSSPMPGP.-	NTerm(TMT6plex / 229.1629); S7(OGlycan / 730.2644)	HexNAc(2)Hex(2)	5.4e-07	511.5	323.9	2	3	746.049	746.046	3.06		2236.13	2236.12	Specific	7	>sp|Q96GW7|PGCB_HUMAN Brevican core protein OS=Homo sapiens GN=BCAN PE=1 SV=2	3461	QEHF3_340_LR.13184.13184.3	39.94	controllerType=0 controllerNumber=1 scan=13184	high-energy collision-induced dissociation	2.9e-08	0	0	0.0001	5.7e-06	0	0	6.27	225 | 488688	340
16	303	R.[+229.16293]LGLEDVGT[+730.26439]TPFSYK[+229.16293].A	R.LGLEDVGTTPFSYK.A	NTerm(TMT6plex / 229.1629); T8(OGlycan / 730.2644); K14(TMT6plex / 229.1629)	HexNAc(2)Hex(2)	1.4e-14	880.1	567.6	0.8	2	1358.19	1358.19	-0.19		2715.36	2715.36	Specific	8	>sp|P14543|NID1_HUMAN Nidogen-1 OS=Homo sapiens GN=NID1 PE=1 SV=3	2711	QEHF3_340_LR.12690.12690.2	38.66	controllerType=0 controllerNumber=1 scan=12690	high-energy collision-induced dissociation	2e-15	0	0	2.7e-12	3.8e-13	0	0	13.85	239 | 724039	340
16	303	R.[+229.16293]LGLEDVGTT[+730.26439]PFSYK[+229.16293].A	R.LGLEDVGTTPFSYK.A	NTerm(TMT6plex / 229.1629); T9(OGlycan / 730.2644); K14(TMT6plex / 229.1629)	HexNAc(2)Hex(2)	5e-14	813.7	647.5	3.6	4	679.598	679.596	2.36		2715.37	2715.36	Specific	9	>sp|P14543|NID1_HUMAN Nidogen-1 OS=Homo sapiens GN=NID1 PE=1 SV=3	2711	QEHF3_340_LR.12666.12666.4	38.6	controllerType=0 controllerNumber=1 scan=12666	high-energy collision-induced dissociation	6.8e-15	0	0	9.8e-12	1.3e-12	0	0	13.3	240 | 723759	340
16	303	R.[+229.16293]LGLEDVGTT[+730.26439]PFSYK[+229.16293].A	R.LGLEDVGTTPFSYK.A	NTerm(TMT6plex / 229.1629); T9(OGlycan / 730.2644); K14(TMT6plex / 229.1629)	HexNAc(2)Hex(2)	1.4e-11	723.7	550.1	3.6	3	905.793	905.793	0.05		2715.36	2715.36	Specific	9	>sp|P14543|NID1_HUMAN Nidogen-1 OS=Homo sapiens GN=NID1 PE=1 SV=3	2711	QEHF3_340_LR.12706.12706.3	38.7	controllerType=0 controllerNumber=1 scan=12706	high-energy collision-induced dissociation	1.4e-12	0	0	2.7e-09	2.4e-10	0	0	10.86	241 | 724199	340
23	1	-.[+229.16293]MGPT[+730.26439]SVPLVK[+229.16293].A	-.MGPTSVPLVK.A	NTerm(TMT6plex / 229.1629); T4(OGlycan / 730.2644); K10(TMT6plex / 229.1629)	HexNAc(2)Hex(2)	3e-12	774.4	447.3	2	2	1109.09	1109.09	1.84		2217.18	2217.17	Specific	4	>sp|P21453|S1PR1_HUMAN Sphingosine 1-phosphate receptor 1 OS=Homo sapiens GN=S1PR1 PE=1 SV=2	3791	QEHF3_340_LR.9721.9721.2	31.56	controllerType=0 controllerNumber=1 scan=9721	high-energy collision-induced dissociation	4.8e-13	0	0	5.9e-10	9.3e-11	0	0	11.52	257 | 467088	340
23	1	-.[+229.16293]MGPTS[+730.26439]VPLVK[+229.16293].A	-.MGPTSVPLVK.A	NTerm(TMT6plex / 229.1629); S5(OGlycan / 730.2644); K10(TMT6plex / 229.1629)	HexNAc(2)Hex(2)	3e-10	682.3	410.6	9.2	3	739.73	739.729	2.22		2217.18	2217.17	Specific	5	>sp|P21453|S1PR1_HUMAN Sphingosine 1-phosphate receptor 1 OS=Homo sapiens GN=S1PR1 PE=1 SV=2	3791	QEHF3_340_LR.9704.9704.3	31.53	controllerType=0 controllerNumber=1 scan=9704	high-energy collision-induced dissociation	2.2e-11	0	0	5.8e-08	4.3e-09	0	0	9.52	258 | 467008	340
41	104	R.[+229.16293]EVILPERWT[+730.26439]QDLR.T	R.EVILPERWTQDLR.T	NTerm(TMT6plex / 229.1629); T9(OGlycan / 730.2644)	HexNAc(2)Hex(2)	7e-06	499.9	144.1	144.1	2	1307.67	1307.66	2.36		2614.32	2614.32	Specific	9	>sp|P08236|BGLR_HUMAN Beta-glucuronidase OS=Homo sapiens GN=GUSB PE=1 SV=2	489	QEHF3_340_LR.14443.14443.2	43.49	controllerType=0 controllerNumber=1 scan=14443	high-energy collision-induced dissociation	7.5e-07	0	0	0.0014	0.00015	0	0	5.16	330 | 653328	340
41	104	R.[+229.16293]EVILPERWT[+730.26439]QDLR.T	R.EVILPERWTQDLR.T	NTerm(TMT6plex / 229.1629); T9(OGlycan / 730.2644)	HexNAc(2)Hex(2)	0.0001	376.7	123.5	123.5	3	872.112	872.111	1.68		2614.32	2614.32	Specific	9	>sp|P08236|BGLR_HUMAN Beta-glucuronidase OS=Homo sapiens GN=GUSB PE=1 SV=2	489	QEHF3_340_LR.14392.14392.3	43.34	controllerType=0 controllerNumber=1 scan=14392	high-energy collision-induced dissociation	9.2e-06	0	0	0.019	0.0018	0	0	4	331 | 653088	340
46	233	R.[+229.16293]YDLSPIT[+730.26439]VK[+229.16293].Y	R.YDLSPITVK.Y	NTerm(TMT6plex / 229.1629); T7(OGlycan / 730.2644); K9(TMT6plex / 229.1629)	HexNAc(2)Hex(2)	1.4e-05	515	214	17.1	3	742.062	742.059	4.65		2224.17	2224.16	Specific	7	>sp|Q969X5|ERGI1_HUMAN Endoplasmic reticulum-Golgi intermediate compartment protein 1 OS=Homo sapiens GN=ERGIC1 PE=1 SV=1	1314	QEHF3_340_LR.12821.12821.3	39	controllerType=0 controllerNumber=1 scan=12821	high-energy collision-induced dissociation	1.4e-06	0	0	0.0027	0.00028	0	0	4.85	342 | 485488	340
53	1959	K.[+229.16293]LLLNC[+57.02146]SAT[+730.26439]GEPK[+229.16293]PQIMWRLPSK.A	K.LLLNCSATGEPKPQIMWRLPSK.A	NTerm(TMT6plex / 229.1629); T8(OGlycan / 730.2644); K12(TMT6plex / 229.1629)	HexNAc(2)Hex(2)	5.9e-05	257.3	131.5	0.8	4	932.746	932.741	5.02		3727.96	3727.94	Specific	8	>sp|Q6WRI0|IGS10_HUMAN Immunoglobulin superfamily member 10 OS=Homo sapiens GN=IGSF10 PE=2 SV=1	1970	QEHF3_340_LR.15539.15539.4	46.77	controllerType=0 controllerNumber=1 scan=15539	high-energy collision-induced dissociation	6.4e-06	0	0	0.011	0.0012	0	0	4.23	358 | 820055	340
53	1959	K.[+229.16293]LLLNC[+57.02146]SAT[+730.26439]GEPK[+229.16293]PQIMWRLPSK.A	K.LLLNCSATGEPKPQIMWRLPSK.A	NTerm(TMT6plex / 229.1629); T8(OGlycan / 730.2644); K12(TMT6plex / 229.1629)	HexNAc(2)Hex(2)	0.0033	208.6	55	0.8	3	1243.32	1243.32	-0.6		3727.94	3727.94	Specific	8	>sp|Q6WRI0|IGS10_HUMAN Immunoglobulin superfamily member 10 OS=Homo sapiens GN=IGSF10 PE=2 SV=1	1970	QEHF3_340_LR.15691.15691.3	47.24	controllerType=0 controllerNumber=1 scan=15691	high-energy collision-induced dissociation	0.00019	0	0	0.39	0.11	0.11	0	2.48	359 | 821655	340
58	78	K.[+229.16293]ILIEGTVKNEKS[+730.26439]DPK.V	K.ILIEGTVKNEKSDPK.V	NTerm(TMT6plex / 229.1629); S12(OGlycan / 730.2644)	HexNAc(2)Hex(2)	0.0001	407.1	113.2	23.2	3	877.461	877.458	3.6		2630.37	2630.36	Specific	12	>sp|Q8IWT1|SCN4B_HUMAN Sodium channel subunit beta-4 OS=Homo sapiens GN=SCN4B PE=1 SV=1	3915	QEHF3_340_LR.14152.14152.3	42.66	controllerType=0 controllerNumber=1 scan=14152	high-energy collision-induced dissociation	1.1e-05	0	0	0.02	0.002	0	0	3.98	371 | 732409	340
2	342	K.[+229.16293]AVAVTLQS[+875.30190]H.-	K.AVAVTLQSH.-	NTerm(TMT6plex / 229.1629); S8(OGlycan / 875.3019)	HexNAc(2)Hex(1)NeuGc(1)	3.6e-06	554.3	335	34.6	3	677.338	677.33	11.76		2030	2029.97	Specific	8	>sp|Q9GZM5|YIPF3_HUMAN Protein YIPF3 OS=Homo sapiens GN=YIPF3 PE=1 SV=1	4710	QEHF3_340_LR.7751.7751.3	27.14	controllerType=0 controllerNumber=1 scan=7751	high-energy collision-induced dissociation	3.8e-07	0	0	0.00069	7.4e-05	0	0	5.45	114 | 385865	340
32	134	R.[+229.16293]SRYPHK[+229.16293]PEINS[+859.30699]TTHPGADLQENFC[+57.02146]R.N	R.SRYPHKPEINSTTHPGADLQENFCR.N	NTerm(TMT6plex / 229.1629); K6(TMT6plex / 229.1629); S11(OGlycan / 859.307)	HexNAc(2)Hex(1)NeuAc(1)	0.0026	287.1	185.1	0	4	1068.75	1068.76	-12.55		4271.98	4272.03	Specific	11	>sp|P00734|THRB_HUMAN Prothrombin OS=Homo sapiens GN=F2 PE=1 SV=2	4303	QEHF3_340_LR.10217.10217.4	32.73	controllerType=0 controllerNumber=1 scan=10217	high-energy collision-induced dissociation	0.00011	0	0	0.33	0.09	0.089	0.13	2.59	289 | 850065	340
2	331	R.[+229.16293]LPTTVLNAT[+860.32739]AK[+229.16293].A	R.LPTTVLNATAK.A	NTerm(TMT6plex / 229.1629); T9(OGlycan / 860.3274); K11(TMT6plex / 229.1629)	HexNAc(2)Hex(1)Fuc(2)	7.6e-05	419.3	260.1	7.3	4	612.577	612.584	-11.32		2447.29	2447.32	Specific	9	>sp|Q9GZM5|YIPF3_HUMAN Protein YIPF3 OS=Homo sapiens GN=YIPF3 PE=1 SV=1	4710	QEHF3_340_LR.13663.13663.4	41.25	controllerType=0 controllerNumber=1 scan=13663	high-energy collision-induced dissociation	8e-06	0	0	0.015	0.0015	0	0	4.12	101 | 649128	340
11	899	K.[+229.16293]ALLIPPS[+860.32739]SPMPG.P	K.ALLIPPSSPMPG.P	NTerm(TMT6plex / 229.1629); S7(OGlycan / 860.3274)	HexNAc(2)Hex(1)Fuc(2)	4.7e-05	432.4	102.2	2	3	757.055	757.05	6.58		2269.15	2269.13	CRagged	7	>sp|Q96GW7|PGCB_HUMAN Brevican core protein OS=Homo sapiens GN=BCAN PE=1 SV=2	3461	QEHF3_340_LR.11912.11912.3	36.74	controllerType=0 controllerNumber=1 scan=11912	high-energy collision-induced dissociation	4.4e-06	0	0	0.009	0.00082	0	0	4.33	214 | 553099	340
11	899	K.[+229.16293]ALLIPPS[+860.32739]SPMPG.P	K.ALLIPPSSPMPG.P	NTerm(TMT6plex / 229.1629); S7(OGlycan / 860.3274)	HexNAc(2)Hex(1)Fuc(2)	0.0033	252.9	65.8	2	3	757.04	757.05	-12.47		2269.11	2269.13	CRagged	7	>sp|Q96GW7|PGCB_HUMAN Brevican core protein OS=Homo sapiens GN=BCAN PE=1 SV=2	3461	QEHF3_340_LR.13115.13115.3	39.75	controllerType=0 controllerNumber=1 scan=13115	high-energy collision-induced dissociation	0.00018	0	0	0.39	0.11	0.11	0	2.48	215 | 561779	340
1	213	R.[+229.16293]MAETC[+57.02146]VPVLRC[+57.02146]NT[+714.26948]AAPMWLNGTHPSSDEGIVSR.K	R.MAETCVPVLRCNTAAPMWLNGTHPSSDEGIVSR.K	NTerm(TMT6plex / 229.1629); T13(OGlycan / 714.2695)	HexNAc(2)Hex(1)Fuc(1)	9.9e-06	360.1	336.5	4.8	4	1151.05	1150.79	9.99	1	4601.19	4600.14	Specific	13	>sp|P07911|UROM_HUMAN Uromodulin OS=Homo sapiens GN=UMOD PE=1 SV=1	4607	QEHF3_340_LR.11481.11481.4	35.67	controllerType=0 controllerNumber=1 scan=11481	high-energy collision-induced dissociation	1e-06	0	0	0.0019	0.00021	0	0	5	20 | 853505	340
1	223	R.[+229.16293]C[+57.02146]NTAAPM[+15.99492]WLNGT[+568.21157]HPSSDEGIVSR.K	R.CNTAAPMWLNGTHPSSDEGIVSR.K	NTerm(TMT6plex / 229.1629); M7(Oxidation / 15.9949); T12(OGlycan / 568.2116)	HexNAc(2)Hex(1)	3.9e-13	766.1	678	6	4	829.142	829.131	12.79		3313.55	3313.5	Specific	12	>sp|P07911|UROM_HUMAN Uromodulin OS=Homo sapiens GN=UMOD PE=1 SV=1	4607	QEHF3_340_LR.10199.10199.4	32.68	controllerType=0 controllerNumber=1 scan=10199	high-energy collision-induced dissociation	7.5e-14	0	0	7.6e-11	1.5e-11	0	0	12.41	33 | 775131	340
1	223	R.C[+57.02146]NT[+568.21157]AAPMWLNGTHPSSDEGIVSR.K	R.CNTAAPMWLNGTHPSSDEGIVSR.K	T3(OGlycan / 568.2116)	HexNAc(2)Hex(1)	2.8e-06	446.8	295.3	0.5	4	767.832	767.842	-13.33		3068.3	3068.35	Specific	3	>sp|P07911|UROM_HUMAN Uromodulin OS=Homo sapiens GN=UMOD PE=1 SV=1	4607	QEHF3_340_LR.10112.10112.4	32.46	controllerType=0 controllerNumber=1 scan=10112	high-energy collision-induced dissociation	2.3e-07	0	0	0.00054	4.5e-05	0	0	5.55	36 | 773891	340
2	342	K.[+229.16293]AVAVTLQS[+568.21157]H.-	K.AVAVTLQSH.-	NTerm(TMT6plex / 229.1629); S8(OGlycan / 568.2116)	HexNAc(2)Hex(1)	5e-10	676.2	478.3	34.1	2	861.947	861.946	1.45		1722.89	1722.88	Specific	8	>sp|Q9GZM5|YIPF3_HUMAN Protein YIPF3 OS=Homo sapiens GN=YIPF3 PE=1 SV=1	4710	QEHF3_340_LR.8113.8113.2	27.93	controllerType=0 controllerNumber=1 scan=8113	high-energy collision-induced dissociation	2.8e-11	0	0	9.6e-08	5.6e-09	0	0	9.3	115 | 263641	340
2	342	K.[+229.16293]AVAVTLQS[+568.21157]H.-	K.AVAVTLQSH.-	NTerm(TMT6plex / 229.1629); S8(OGlycan / 568.2116)	HexNAc(2)Hex(1)	3e-08	575.6	379.7	33.8	3	574.968	574.966	2.08		1722.89	1722.88	Specific	8	>sp|Q9GZM5|YIPF3_HUMAN Protein YIPF3 OS=Homo sapiens GN=YIPF3 PE=1 SV=1	4710	QEHF3_340_LR.8083.8083.3	27.86	controllerType=0 controllerNumber=1 scan=8083	high-energy collision-induced dissociation	1.1e-09	0	0	5.8e-06	2.2e-07	0	0	7.52	116 | 263161	340
2	342	K.[+229.16293]AVAVTLQS[+568.21157]H.-	K.AVAVTLQSH.-	NTerm(TMT6plex / 229.1629); S8(OGlycan / 568.2116)	HexNAc(2)Hex(1)	0.016	304.4	106.2	10.4	3	574.967	574.966	1.33		1722.89	1722.88	Specific	8	>sp|Q9GZM5|YIPF3_HUMAN Protein YIPF3 OS=Homo sapiens GN=YIPF3 PE=1 SV=1	4710	QEHF3_340_LR.8149.8149.3	28.01	controllerType=0 controllerNumber=1 scan=8149	high-energy collision-induced dissociation	0.00057	0	0	0.76	0.2	0.2	0	1.78	117 | 263961	340
4	93	R.[+229.16293]DVSTPPT[+568.21157]VLPDNFPR.Y	R.DVSTPPTVLPDNFPR.Y	NTerm(TMT6plex / 229.1629); T7(OGlycan / 568.2116)	HexNAc(2)Hex(1)	1.6e-17	1001.8	675.3	16.1	2	1226.62	1226.61	2.76		2452.22	2452.22	Specific	7	>sp|P01344|IGF2_HUMAN Insulin-like growth factor II OS=Homo sapiens GN=IGF2 PE=1 SV=1	1957	QEHF3_340_LR.12647.12647.2	38.55	controllerType=0 controllerNumber=1 scan=12647	high-energy collision-induced dissociation	9.4e-18	0	0	3.1e-15	1.8e-15	0	0	16.79	147 | 640968	340
4	93	R.[+229.16293]DVSTPPT[+568.21157]VLPDNFPR.Y	R.DVSTPPTVLPDNFPR.Y	NTerm(TMT6plex / 229.1629); T7(OGlycan / 568.2116)	HexNAc(2)Hex(1)	2.6e-15	940.1	774.1	3.6	3	818.079	818.077	1.38		2452.22	2452.22	Specific	7	>sp|P01344|IGF2_HUMAN Insulin-like growth factor II OS=Homo sapiens GN=IGF2 PE=1 SV=1	1957	QEHF3_340_LR.12702.12702.3	38.69	controllerType=0 controllerNumber=1 scan=12702	high-energy collision-induced dissociation	8.4e-16	0	0	5e-13	1.6e-13	0	0	14.59	148 | 641488	340
4	93	R.[+229.16293]DVSTPPT[+568.21157]VLPDNFPR.Y	R.DVSTPPTVLPDNFPR.Y	NTerm(TMT6plex / 229.1629); T7(OGlycan / 568.2116)	HexNAc(2)Hex(1)	2.6e-15	909.8	700	6	3	818.078	818.077	1.16		2452.22	2452.22	Specific	7	>sp|P01344|IGF2_HUMAN Insulin-like growth factor II OS=Homo sapiens GN=IGF2 PE=1 SV=1	1957	QEHF3_340_LR.12497.12497.3	38.18	controllerType=0 controllerNumber=1 scan=12497	high-energy collision-induced dissociation	7.3e-16	0	0	5e-13	1.4e-13	0	0	14.59	149 | 639408	340
4	93	R.[+229.16293]DVSTPPT[+568.21157]VLPDNFPR.Y	R.DVSTPPTVLPDNFPR.Y	NTerm(TMT6plex / 229.1629); T7(OGlycan / 568.2116)	HexNAc(2)Hex(1)	1.5e-10	696.1	587	1.2	4	613.811	613.81	1.2		2452.22	2452.22	Specific	7	>sp|P01344|IGF2_HUMAN Insulin-like growth factor II OS=Homo sapiens GN=IGF2 PE=1 SV=1	1957	QEHF3_340_LR.12619.12619.4	38.48	controllerType=0 controllerNumber=1 scan=12619	high-energy collision-induced dissociation	1.3e-11	0	0	3e-08	2.4e-09	0	0	9.81	150 | 640568	340
32	136	R.[+229.16293]YPHK[+229.16293]PEINST[+568.21157]THPGADLQENFC[+57.02146]R.N	R.YPHKPEINSTTHPGADLQENFCR.N	NTerm(TMT6plex / 229.1629); K4(TMT6plex / 229.1629); T10(OGlycan / 568.2116)	HexNAc(2)Hex(1)	3.6e-09	587.2	514.7	0.4	4	935.212	935.206	6.31		3737.82	3737.8	Specific	10	>sp|P00734|THRB_HUMAN Prothrombin OS=Homo sapiens GN=F2 PE=1 SV=2	4303	QEHF3_340_LR.10215.10215.4	32.72	controllerType=0 controllerNumber=1 scan=10215	high-energy collision-induced dissociation	4.3e-10	0	0	7e-07	8.4e-08	0	0	8.44	291 | 850025	340
2	331	R.[+229.16293]LPTTVLNAT[+406.15875]AK[+229.16293].A	R.LPTTVLNATAK.A	NTerm(TMT6plex / 229.1629); T9(OGlycan / 406.1587); K11(TMT6plex / 229.1629)	HexNAc(2)	7.6e-05	414.5	263	10.2	4	499.037	499.042	-9.58		1993.13	1993.15	Specific	9	>sp|Q9GZM5|YIPF3_HUMAN Protein YIPF3 OS=Homo sapiens GN=YIPF3 PE=1 SV=1	4710	QEHF3_340_LR.11514.11514.4	35.75	controllerType=0 controllerNumber=1 scan=11514	high-energy collision-induced dissociation	7.6e-06	0	0	0.015	0.0015	0	0	4.12	111 | 409225	340
4	93	R.[+229.16293]DVSTPPT[+406.15875]VLPDNFPRYPVGK[+229.16293].F	R.DVSTPPTVLPDNFPRYPVGK.F	NTerm(TMT6plex / 229.1629); T7(OGlycan / 406.1587); K20(TMT6plex / 229.1629)	HexNAc(2)	0.018	116.3	116.3	7.2	4	766.665	766.663	3.71		3063.64	3063.63	Specific	7	>sp|P01344|IGF2_HUMAN Insulin-like growth factor II OS=Homo sapiens GN=IGF2 PE=1 SV=1	1957	QEHF3_340_LR.17115.17115.4	51.72	controllerType=0 controllerNumber=1 scan=17115	high-energy collision-induced dissociation	0.00064	0	0	0.77	0.21	0.21	0.28	1.75	144 | 833375	340
4	93	R.DVSTPPT[+406.15875]VLPDNFPR.Y	R.DVSTPPTVLPDNFPR.Y	T7(OGlycan / 406.1587)	HexNAc(2)	0.0032	341.4	165.4	15.7	2	1031.02	1031	17.82		2061.04	2061	Specific	7	>sp|P01344|IGF2_HUMAN Insulin-like growth factor II OS=Homo sapiens GN=IGF2 PE=1 SV=1	1957	QEHF3_340_LR.13474.13474.2	40.71	controllerType=0 controllerNumber=1 scan=13474	high-energy collision-induced dissociation	0.00014	0	0	0.38	0.1	0.1	0.15	2.5	159 | 491168	340
1	205	R.[+229.16293]FVGQGGARMAET[+947.32303]C[+57.02146]VPVLRC[+57.02146]NTAAPMWLNGTHPSSDEGIVSR.K	R.FVGQGGARMAETCVPVLRCNTAAPMWLNGTHPSSDEGIVSR.K	NTerm(TMT6plex / 229.1629); T12(OGlycan / 947.323)	HexNAc(1)Hex(1)NeuAc(2)	4.6e-05	248.6	238.8	0.5	6	935.273	935.105	0.86	1	5606.6	5605.59	Specific	12	>sp|P07911|UROM_HUMAN Uromodulin OS=Homo sapiens GN=UMOD PE=1 SV=1	4607	QEHF3_340_LR.9913.9913.3	31.98	controllerType=0 controllerNumber=1 scan=9913	high-energy collision-induced dissociation	3.9e-06	0	0	0.0089	0.00073	0	0	4.33	3 | 849345	340
1	205	R.[+229.16293]FVGQGGARMAET[+947.32303]C[+57.02146]VPVLRC[+57.02146]NTAAPMWLNGTHPSSDEGIVSR.K	R.FVGQGGARMAETCVPVLRCNTAAPMWLNGTHPSSDEGIVSR.K	NTerm(TMT6plex / 229.1629); T12(OGlycan / 947.323)	HexNAc(1)Hex(1)NeuAc(2)	0.00089	168	153.2	1.6	10	561.464	561.466	-3.27		5605.57	5605.59	Specific	12	>sp|P07911|UROM_HUMAN Uromodulin OS=Homo sapiens GN=UMOD PE=1 SV=1	4607	QEHF3_340_LR.8730.8730.4	29.35	controllerType=0 controllerNumber=1 scan=8730	high-energy collision-induced dissociation	6.1e-05	0	0	0.15	0.065	0.064	0	3.05	4 | 847025	340
2	331	R.[+229.16293]LPTTVLNAT[+947.32303]AK[+229.16293].A	R.LPTTVLNATAK.A	NTerm(TMT6plex / 229.1629); T9(OGlycan / 947.323); K11(TMT6plex / 229.1629)	HexNAc(1)Hex(1)NeuAc(2)	0.014	238.9	133	6.4	3	845.439	845.442	-3.02		2534.3	2534.31	Specific	9	>sp|Q9GZM5|YIPF3_HUMAN Protein YIPF3 OS=Homo sapiens GN=YIPF3 PE=1 SV=1	4710	QEHF3_340_LR.12730.12730.3	38.76	controllerType=0 controllerNumber=1 scan=12730	high-energy collision-induced dissociation	0.00045	0	0	0.73	0.19	0.19	0.25	1.86	100 | 641848	340
2	331	R.[+229.16293]LPTT[+656.22761]VLNATAK[+229.16293].A	R.LPTTVLNATAK.A	NTerm(TMT6plex / 229.1629); T4(OGlycan / 656.2276); K11(TMT6plex / 229.1629)	HexNAc(1)Hex(1)NeuAc(1)	0.00026	340.8	239.5	1.2	4	561.559	561.559	0.24		2243.22	2243.22	Specific	4	>sp|Q9GZM5|YIPF3_HUMAN Protein YIPF3 OS=Homo sapiens GN=YIPF3 PE=1 SV=1	4710	QEHF3_340_LR.12482.12482.4	38.14	controllerType=0 controllerNumber=1 scan=12482	high-energy collision-induced dissociation	2e-05	0	0	0.047	0.019	0.019	0.03	3.59	107 | 483248	340
2	331	R.[+229.16293]LPT[+656.22761]TVLNATAK[+229.16293].A	R.LPTTVLNATAK.A	NTerm(TMT6plex / 229.1629); T3(OGlycan / 656.2276); K11(TMT6plex / 229.1629)	HexNAc(1)Hex(1)NeuAc(1)	0.0017	249.8	120.4	8.5	3	748.412	748.41	2.39		2243.22	2243.22	Specific	3	>sp|Q9GZM5|YIPF3_HUMAN Protein YIPF3 OS=Homo sapiens GN=YIPF3 PE=1 SV=1	4710	QEHF3_340_LR.12448.12448.3	38.06	controllerType=0 controllerNumber=1 scan=12448	high-energy collision-induced dissociation	8.9e-05	0	0	0.25	0.083	0.082	0.12	2.77	108 | 482808	340
1	213	R.M[+15.99492]AETC[+57.02146]VPVLRC[+57.02146]NT[+818.28044]AAPMWLNGTHPSSDEGIVSR.K	R.MAETCVPVLRCNTAAPMWLNGTHPSSDEGIVSR.K	M1(Oxidation / 15.9949); T13(OGlycan / 818.2804)	HexNAc(1)Hex(1)Fuc(1)NeuGc(1)	0.00061	251.2	176.9	3.6	4	1123.77	1123.5	15.84	1	4492.06	4490.98	Specific	13	>sp|P07911|UROM_HUMAN Uromodulin OS=Homo sapiens GN=UMOD PE=1 SV=1	4607	QEHF3_340_LR.10184.10184.4	32.64	controllerType=0 controllerNumber=1 scan=10184	high-energy collision-induced dissociation	3.9e-05	0	0	0.11	0.054	0.053	0.085	3.21	23 | 849905	340
1	223	R.[+229.16293]C[+57.02146]NTAAPM[+15.99492]WLNGT[+511.19010]HPSSDEGIVSR.K	R.CNTAAPMWLNGTHPSSDEGIVSR.K	NTerm(TMT6plex / 229.1629); M7(Oxidation / 15.9949); T12(OGlycan / 511.1901)	HexNAc(1)Hex(1)Fuc(1)	1e-05	436.8	294.2	6	4	814.867	814.876	-10.83		3256.45	3256.48	Specific	12	>sp|P07911|UROM_HUMAN Uromodulin OS=Homo sapiens GN=UMOD PE=1 SV=1	4607	QEHF3_340_LR.13346.13346.3	40.38	controllerType=0 controllerNumber=1 scan=13346	high-energy collision-induced dissociation	1.1e-06	0	0	0.002	0.00022	0	0	4.99	34 | 798895	340
1	205	R.[+229.16293]FVGQGGARMAETC[+57.02146]VPVLRC[+57.02146]NT[+365.13220]AAPMWLNGTHPSSDEGIVSR.K	R.FVGQGGARMAETCVPVLRCNTAAPMWLNGTHPSSDEGIVSR.K	NTerm(TMT6plex / 229.1629); T21(OGlycan / 365.1322)	HexNAc(1)Hex(1)	5.2e-05	210.2	130.7	0.7	8	628.688	628.807	11.27	-1	5022.45	5023.4	Specific	21	>sp|P07911|UROM_HUMAN Uromodulin OS=Homo sapiens GN=UMOD PE=1 SV=1	4607	QEHF3_340_LR.10225.10225.4	32.75	controllerType=0 controllerNumber=1 scan=10225	high-energy collision-induced dissociation	5.4e-06	0	0	0.01	0.001	0	0	4.29	8 | 850145	340
2	342	K.[+229.16293]AVAVTLQS[+365.13220]H.-	K.AVAVTLQSH.-	NTerm(TMT6plex / 229.1629); S8(OGlycan / 365.1322)	HexNAc(1)Hex(1)	5e-13	835.2	582.3	60.7	2	760.407	760.406	0.53		1519.81	1519.81	Specific	8	>sp|Q9GZM5|YIPF3_HUMAN Protein YIPF3 OS=Homo sapiens GN=YIPF3 PE=1 SV=1	4710	QEHF3_340_LR.8144.8144.2	28	controllerType=0 controllerNumber=1 scan=8144	high-energy collision-induced dissociation	1.1e-13	0	0	9.6e-11	2.1e-11	0	0	12.3	118 | 195346	340
2	342	K.[+229.16293]AVAVTLQS[+365.13220]H.-	K.AVAVTLQSH.-	NTerm(TMT6plex / 229.1629); S8(OGlycan / 365.1322)	HexNAc(1)Hex(1)	4.9e-13	832.8	620.6	55.3	3	507.273	507.273	0.14		1519.81	1519.81	Specific	8	>sp|Q9GZM5|YIPF3_HUMAN Protein YIPF3 OS=Homo sapiens GN=YIPF3 PE=1 SV=1	4710	QEHF3_340_LR.8162.8162.3	28.03	controllerType=0 controllerNumber=1 scan=8162	high-energy collision-induced dissociation	8.6e-14	0	0	9.5e-11	1.7e-11	0	0	12.31	119 | 195706	340
2	342	K.AVAVTLQS[+365.13220]H.-	K.AVAVTLQSH.-	S8(OGlycan / 365.1322)	HexNAc(1)Hex(1)	5e-09	615.2	433.7	51.4	2	645.825	645.825	0.89		1290.64	1290.64	Specific	8	>sp|Q9GZM5|YIPF3_HUMAN Protein YIPF3 OS=Homo sapiens GN=YIPF3 PE=1 SV=1	4710	QEHF3_340_LR.5650.5650.2	22.06	controllerType=0 controllerNumber=1 scan=5650	high-energy collision-induced dissociation	4.8e-10	0	0	9.6e-07	9.4e-08	0	0	8.3	121 | 111240	340
4	93	R.[+229.16293]DVSTPPT[+365.13220]VLPDNFPR.Y	R.DVSTPPTVLPDNFPR.Y	NTerm(TMT6plex / 229.1629); T7(OGlycan / 365.1322)	HexNAc(1)Hex(1)	2.6e-16	994.3	726.9	45.3	2	1125.07	1125.07	0.63		2249.14	2249.14	Specific	7	>sp|P01344|IGF2_HUMAN Insulin-like growth factor II OS=Homo sapiens GN=IGF2 PE=1 SV=1	1957	QEHF3_340_LR.12879.12879.2	39.15	controllerType=0 controllerNumber=1 scan=12879	high-energy collision-induced dissociation	9.3e-17	0	0	5.1e-14	1.8e-14	0	0	15.58	151 | 485928	340
4	93	R.[+229.16293]DVSTPPT[+365.13220]VLPDNFPR.Y	R.DVSTPPTVLPDNFPR.Y	NTerm(TMT6plex / 229.1629); T7(OGlycan / 365.1322)	HexNAc(1)Hex(1)	1.6e-16	960.5	695.6	52	2	1125.08	1125.07	1.93		2249.14	2249.14	Specific	7	>sp|P01344|IGF2_HUMAN Insulin-like growth factor II OS=Homo sapiens GN=IGF2 PE=1 SV=1	1957	QEHF3_340_LR.12681.12681.2	38.64	controllerType=0 controllerNumber=1 scan=12681	high-energy collision-induced dissociation	4.9e-17	0	0	3.1e-14	9.6e-15	0	0	15.79	152 | 484448	340
4	93	R.[+229.16293]DVST[+365.13220]PPTVLPDNFPR.Y	R.DVSTPPTVLPDNFPR.Y	NTerm(TMT6plex / 229.1629); T4(OGlycan / 365.1322)	HexNAc(1)Hex(1)	1.6e-15	943.1	786.5	0	3	750.386	750.384	2.01		2249.14	2249.14	Specific	4	>sp|P01344|IGF2_HUMAN Insulin-like growth factor II OS=Homo sapiens GN=IGF2 PE=1 SV=1	1957	QEHF3_340_LR.13055.13055.3	39.61	controllerType=0 controllerNumber=1 scan=13055	high-energy collision-induced dissociation	5.1e-16	0	0	3.1e-13	9.9e-14	0	0	14.8	153 | 487608	340
4	93	R.[+229.16293]DVSTPPT[+365.13220]VLPDNFPR.Y	R.DVSTPPTVLPDNFPR.Y	NTerm(TMT6plex / 229.1629); T7(OGlycan / 365.1322)	HexNAc(1)Hex(1)	2.6e-15	926.2	765.7	0	3	750.385	750.384	1.36		2249.14	2249.14	Specific	7	>sp|P01344|IGF2_HUMAN Insulin-like growth factor II OS=Homo sapiens GN=IGF2 PE=1 SV=1	1957	QEHF3_340_LR.12846.12846.3	39.06	controllerType=0 controllerNumber=1 scan=12846	high-energy collision-induced dissociation	9.5e-16	0	0	5e-13	1.8e-13	0	0	14.59	154 | 485648	340
4	93	R.[+229.16293]DVST[+365.13220]PPTVLPDNFPR.Y	R.DVSTPPTVLPDNFPR.Y	NTerm(TMT6plex / 229.1629); T4(OGlycan / 365.1322)	HexNAc(1)Hex(1)	1.6e-12	778.3	607.3	0	3	750.385	750.384	1.52		2249.14	2249.14	Specific	4	>sp|P01344|IGF2_HUMAN Insulin-like growth factor II OS=Homo sapiens GN=IGF2 PE=1 SV=1	1957	QEHF3_340_LR.12004.12004.3	36.97	controllerType=0 controllerNumber=1 scan=12004	high-energy collision-induced dissociation	2.7e-13	0	0	3.1e-10	5.3e-11	0	0	11.8	155 | 479808	340
4	93	R.[+229.16293]DVSTPPT[+365.13220]VLPDNFPR.Y	R.DVSTPPTVLPDNFPR.Y	NTerm(TMT6plex / 229.1629); T7(OGlycan / 365.1322)	HexNAc(1)Hex(1)	1.5e-12	774.6	627.4	0	4	563.041	563.04	1		2249.14	2249.14	Specific	7	>sp|P01344|IGF2_HUMAN Insulin-like growth factor II OS=Homo sapiens GN=IGF2 PE=1 SV=1	1957	QEHF3_340_LR.12738.12738.4	38.78	controllerType=0 controllerNumber=1 scan=12738	high-energy collision-induced dissociation	2.4e-13	0	0	3e-10	4.8e-11	0	0	11.81	156 | 484848	340
4	93	R.[+229.16293]DVST[+365.13220]PPTVLPDNFPR.Y	R.DVSTPPTVLPDNFPR.Y	NTerm(TMT6plex / 229.1629); T4(OGlycan / 365.1322)	HexNAc(1)Hex(1)	1.6e-12	774.4	592.4	0	3	750.386	750.384	2.17		2249.14	2249.14	Specific	4	>sp|P01344|IGF2_HUMAN Insulin-like growth factor II OS=Homo sapiens GN=IGF2 PE=1 SV=1	1957	QEHF3_340_LR.12648.12648.3	38.55	controllerType=0 controllerNumber=1 scan=12648	high-energy collision-induced dissociation	3e-13	0	0	3.1e-10	5.9e-11	0	0	11.8	157 | 484208	340
4	93	R.DVSTPPT[+365.13220]VLPDNFPR.Y	R.DVSTPPTVLPDNFPR.Y	T7(OGlycan / 365.1322)	HexNAc(1)Hex(1)	1.3e-06	516.8	346.7	0	3	673.999	673.997	2.98		2019.98	2019.98	Specific	7	>sp|P01344|IGF2_HUMAN Insulin-like growth factor II OS=Homo sapiens GN=IGF2 PE=1 SV=1	1957	QEHF3_340_LR.12340.12340.3	37.79	controllerType=0 controllerNumber=1 scan=12340	high-energy collision-induced dissociation	9.9e-08	0	0	0.00025	1.9e-05	0	0	5.9	160 | 415025	340
6	42	R.[+229.16293]GLSAASPPLAET[+365.13220]GAPR.R	R.GLSAASPPLAETGAPR.R	NTerm(TMT6plex / 229.1629); T12(OGlycan / 365.1322)	HexNAc(1)Hex(1)	1.6e-19	1139.7	779.7	80.8	2	1045.05	1045.05	2.29		2089.09	2089.09	Specific	12	>sp|Q9UHG2|PCSK1_HUMAN ProSAAS OS=Homo sapiens GN=PCSK1N PE=1 SV=1	3410	QEHF3_340_LR.9463.9463.2	30.99	controllerType=0 controllerNumber=1 scan=9463	high-energy collision-induced dissociation	1.6e-19	0	0	3.1e-17	3.1e-17	0	0	18.79	177 | 465200	340
6	42	R.[+229.16293]GLSAASPPLAET[+365.13220]GAPR.R	R.GLSAASPPLAETGAPR.R	NTerm(TMT6plex / 229.1629); T12(OGlycan / 365.1322)	HexNAc(1)Hex(1)	1.6e-15	917.7	691.1	48.6	3	697.035	697.034	2.75		2089.09	2089.09	Specific	12	>sp|Q9UHG2|PCSK1_HUMAN ProSAAS OS=Homo sapiens GN=PCSK1N PE=1 SV=1	3410	QEHF3_340_LR.9347.9347.3	30.72	controllerType=0 controllerNumber=1 scan=9347	high-energy collision-induced dissociation	4.2e-16	0	0	3.1e-13	8.2e-14	0	0	14.8	178 | 464320	340
6	244	K.[+229.16293]RLET[+365.13220]PAPQVPAR.R	K.RLETPAPQVPAR.R	NTerm(TMT6plex / 229.1629); T4(OGlycan / 365.1322)	HexNAc(1)Hex(1)	8.6e-11	660	406	406	3	643.689	643.688	2.44		1929.05	1929.05	Specific	4	>sp|Q9UHG2|PCSK1_HUMAN ProSAAS OS=Homo sapiens GN=PCSK1N PE=1 SV=1	3410	QEHF3_340_LR.6656.6656.3	24.58	controllerType=0 controllerNumber=1 scan=6656	high-energy collision-induced dissociation	9.4e-12	0	0	1.7e-08	1.8e-09	0	0	10.06	179 | 377025	340
6	244	K.[+229.16293]RLET[+365.13220]PAPQVPAR.R	K.RLETPAPQVPAR.R	NTerm(TMT6plex / 229.1629); T4(OGlycan / 365.1322)	HexNAc(1)Hex(1)	5.4e-08	556.6	374	374	4	483.019	483.018	1.73		1929.05	1929.05	Specific	4	>sp|Q9UHG2|PCSK1_HUMAN ProSAAS OS=Homo sapiens GN=PCSK1N PE=1 SV=1	3410	QEHF3_340_LR.6680.6680.4	24.64	controllerType=0 controllerNumber=1 scan=6680	high-energy collision-induced dissociation	2.8e-09	0	0	1.1e-05	5.6e-07	0	0	7.27	180 | 377105	340
6	245	R.[+229.16293]LET[+365.13220]PAPQVPAR.R	R.LETPAPQVPAR.R	NTerm(TMT6plex / 229.1629); T3(OGlycan / 365.1322)	HexNAc(1)Hex(1)	3e-09	648.1	402.3	402.3	3	591.655	591.654	2.31		1772.95	1772.95	Specific	3	>sp|Q9UHG2|PCSK1_HUMAN ProSAAS OS=Homo sapiens GN=PCSK1N PE=1 SV=1	3410	QEHF3_340_LR.8094.8094.3	27.89	controllerType=0 controllerNumber=1 scan=8094	high-energy collision-induced dissociation	3.3e-10	0	0	5.8e-07	6.4e-08	0	0	8.52	181 | 326250	340
6	245	R.[+229.16293]LET[+365.13220]PAPQVPAR.R	R.LETPAPQVPAR.R	NTerm(TMT6plex / 229.1629); T3(OGlycan / 365.1322)	HexNAc(1)Hex(1)	7.7e-05	483.1	199	199	2	886.98	886.978	2.22		1772.95	1772.95	Specific	3	>sp|Q9UHG2|PCSK1_HUMAN ProSAAS OS=Homo sapiens GN=PCSK1N PE=1 SV=1	3410	QEHF3_340_LR.8135.8135.2	27.98	controllerType=0 controllerNumber=1 scan=8135	high-energy collision-induced dissociation	8.3e-06	0	0	0.015	0.0016	0	0	4.12	182 | 326650	340
7	28	R.[+229.16293]AYDGLSLPEDIET[+365.13220]VTASQM[+15.99492]R.W	R.AYDGLSLPEDIETVTASQMR.W	NTerm(TMT6plex / 229.1629); T13(OGlycan / 365.1322); M19(Oxidation / 15.9949)	HexNAc(1)Hex(1)	4.3e-12	719.9	561.8	4.8	4	702.342	702.34	3.12		2806.35	2806.34	Specific	13	>sp|P98160|PGBM_HUMAN Basement membrane-specific heparan sulfate proteoglycan core protein OS=Homo sapiens GN=HSPG2 PE=1 SV=4	3459	QEHF3_340_LR.13876.13876.4	41.85	controllerType=0 controllerNumber=1 scan=13876	high-energy collision-induced dissociation	5.5e-13	0	0	8.4e-10	1.1e-10	0	0	11.37	183 | 730919	340
7	28	R.[+229.16293]AYDGLSLPEDIET[+365.13220]VTASQM[+15.99492]R.W	R.AYDGLSLPEDIETVTASQMR.W	NTerm(TMT6plex / 229.1629); T13(OGlycan / 365.1322); M19(Oxidation / 15.9949)	HexNAc(1)Hex(1)	1.8e-09	621	396.5	4.8	2	1403.68	1403.67	5.61		2806.35	2806.34	Specific	13	>sp|P98160|PGBM_HUMAN Basement membrane-specific heparan sulfate proteoglycan core protein OS=Homo sapiens GN=HSPG2 PE=1 SV=4	3459	QEHF3_340_LR.13914.13914.2	41.96	controllerType=0 controllerNumber=1 scan=13914	high-energy collision-induced dissociation	1.7e-10	0	0	3.6e-07	3.2e-08	0	0	8.73	184 | 730999	340
7	28	R.[+229.16293]AYDGLSLPEDIETVT[+365.13220]ASQMR.W	R.AYDGLSLPEDIETVTASQMR.W	NTerm(TMT6plex / 229.1629); T15(OGlycan / 365.1322)	HexNAc(1)Hex(1)	7.3e-15	857.1	652.3	4.8	3	930.788	930.786	2.34		2790.35	2790.34	Specific	15	>sp|P98160|PGBM_HUMAN Basement membrane-specific heparan sulfate proteoglycan core protein OS=Homo sapiens GN=HSPG2 PE=1 SV=4	3459	QEHF3_340_LR.14405.14405.3	43.38	controllerType=0 controllerNumber=1 scan=14405	high-energy collision-induced dissociation	1.3e-15	0	0	1.4e-12	2.5e-13	0	0	14.14	185 | 733736	340
8	150	K.[+229.16293]SHAAS[+365.13220]DAPENLTLLAETADAR.G	K.SHAASDAPENLTLLAETADAR.G	NTerm(TMT6plex / 229.1629); S5(OGlycan / 365.1322)	HexNAc(1)Hex(1)	3e-13	772	586.3	1.6	3	916.449	916.452	-3.27		2747.33	2747.34	Specific	5	>sp|Q9ULI3|HEG1_HUMAN Protein HEG homolog 1 OS=Homo sapiens GN=HEG1 PE=1 SV=3	1839	QEHF3_340_LR.13216.13216.3	40.03	controllerType=0 controllerNumber=1 scan=13216	high-energy collision-induced dissociation	5.1e-14	0	0	5.8e-11	9.8e-12	0	0	12.53	194 | 726599	340
9	66	R.[+229.16293]RNFPIPIPES[+365.13220]APTTPLPSE.K	R.RNFPIPIPESAPTTPLPSE.K	NTerm(TMT6plex / 229.1629); S10(OGlycan / 365.1322)	HexNAc(1)Hex(1)	1e-13	753.7	649.4	4.5	3	886.468	886.463	4.75		2657.39	2657.38	CRagged	10	>sp|Q8NFU4|FDSCP_HUMAN Follicular dendritic cell secreted peptide OS=Homo sapiens GN=FDCSP PE=1 SV=1	1416	QEHF3_340_LR.14081.14081.3	42.45	controllerType=0 controllerNumber=1 scan=14081	high-energy collision-induced dissociation	1.8e-14	0	0	2e-11	3.4e-12	0	0	12.99	198 | 731999	340
9	66	R.[+229.16293]RNFPIPIPES[+365.13220]APTTPLPSE.K	R.RNFPIPIPESAPTTPLPSE.K	NTerm(TMT6plex / 229.1629); S10(OGlycan / 365.1322)	HexNAc(1)Hex(1)	9.1e-08	536.4	368.6	4.5	2	1329.2	1329.19	3.12		2657.38	2657.38	CRagged	10	>sp|Q8NFU4|FDSCP_HUMAN Follicular dendritic cell secreted peptide OS=Homo sapiens GN=FDCSP PE=1 SV=1	1416	QEHF3_340_LR.14118.14118.2	42.56	controllerType=0 controllerNumber=1 scan=14118	high-energy collision-induced dissociation	3.6e-09	0	0	1.8e-05	7.3e-07	0	0	7.04	199 | 732289	340
9	67	R.[+229.16293]NFPIPIPESAPT[+365.13220]TPLPSE.K	R.NFPIPIPESAPTTPLPSE.K	NTerm(TMT6plex / 229.1629); T12(OGlycan / 365.1322)	HexNAc(1)Hex(1)	1e-12	718.1	526.7	0.6	2	1251.15	1251.14	4.31		2501.29	2501.27	CRagged	12	>sp|Q8NFU4|FDSCP_HUMAN Follicular dendritic cell secreted peptide OS=Homo sapiens GN=FDCSP PE=1 SV=1	1416	QEHF3_340_LR.15874.15874.2	47.79	controllerType=0 controllerNumber=1 scan=15874	high-energy collision-induced dissociation	1.6e-13	0	0	2e-10	3.2e-11	0	0	11.99	200 | 662328	340
9	67	R.[+229.16293]NFPIPIPESAPT[+365.13220]TPLPSE.K	R.NFPIPIPESAPTTPLPSE.K	NTerm(TMT6plex / 229.1629); T12(OGlycan / 365.1322)	HexNAc(1)Hex(1)	6.1e-12	680.6	468	1.2	3	834.432	834.43	2.64		2501.28	2501.27	CRagged	12	>sp|Q8NFU4|FDSCP_HUMAN Follicular dendritic cell secreted peptide OS=Homo sapiens GN=FDCSP PE=1 SV=1	1416	QEHF3_340_LR.15857.15857.3	47.74	controllerType=0 controllerNumber=1 scan=15857	high-energy collision-induced dissociation	8.6e-13	0	0	1.2e-09	1.7e-10	0	0	11.22	201 | 662208	340
9	67	R.NFPIPIPESAPTTPLPS[+365.13220]E.K	R.NFPIPIPESAPTTPLPSE.K	S17(OGlycan / 365.1322)	HexNAc(1)Hex(1)	1.7e-05	369.1	120.9	1.6	2	1136.56	1136.56	2.42		2272.12	2272.11	CRagged	17	>sp|Q8NFU4|FDSCP_HUMAN Follicular dendritic cell secreted peptide OS=Homo sapiens GN=FDCSP PE=1 SV=1	1416	QEHF3_340_LR.15211.15211.2	45.78	controllerType=0 controllerNumber=1 scan=15211	high-energy collision-induced dissociation	1.8e-06	0	0	0.0033	0.00035	0	0	4.77	202 | 577339	340
11	564	R.[+229.16293]EVGEATGGPELS[+365.13220]GVPR.G	R.EVGEATGGPELSGVPR.G	NTerm(TMT6plex / 229.1629); S12(OGlycan / 365.1322)	HexNAc(1)Hex(1)	2.6e-14	873.5	577.9	0	2	1075.04	1075.04	0.47		2149.07	2149.07	Specific	12	>sp|Q96GW7|PGCB_HUMAN Brevican core protein OS=Homo sapiens GN=BCAN PE=1 SV=2	3461	QEHF3_340_LR.9460.9460.2	30.98	controllerType=0 controllerNumber=1 scan=9460	high-energy collision-induced dissociation	4.8e-15	0	0	5.1e-12	9.4e-13	0	0	13.58	212 | 465160	340
12	1429	K.[+229.16293]DDPDAPLQPVT[+365.13220]PLQLFEGR.R	K.DDPDAPLQPVTPLQLFEGR.R	NTerm(TMT6plex / 229.1629); T11(OGlycan / 365.1322)	HexNAc(1)Hex(1)	7.3e-18	1033.4	961.4	961.4	3	901.46	901.458	1.52		2702.36	2702.36	Specific	11	>sp|P0C0L4|CO4A_HUMAN Complement C4-A OS=Homo sapiens GN=C4A PE=1 SV=2	944	QEHF3_340_LR.15012.15012.3	45.18	controllerType=0 controllerNumber=1 scan=15012	high-energy collision-induced dissociation	3.7e-18	0	0	1.4e-15	7.2e-16	0	0	17.14	228 | 738056	340
13	32	R.[+229.16293]DALPEGDASPLGPYLLPS[+365.13220]GAPER.G	R.DALPEGDASPLGPYLLPSGAPER.G	NTerm(TMT6plex / 229.1629); S18(OGlycan / 365.1322)	HexNAc(1)Hex(1)	1.4e-17	957.5	769.2	93.1	3	972.827	972.824	3.35		2916.47	2916.46	Specific	18	>sp|Q9BYH1|SE6L1_HUMAN Seizure 6-like protein OS=Homo sapiens GN=SEZ6L PE=1 SV=1	3942	QEHF3_340_LR.14838.14838.3	44.67	controllerType=0 controllerNumber=1 scan=14838	high-energy collision-induced dissociation	7.1e-18	0	0	2.7e-15	1.4e-15	0	0	16.86	231 | 813055	340
14	944	R.[+229.16293]LSEPGLIC[+57.02146]PDST[+365.13220]PPPHLR.E	R.LSEPGLICPDSTPPPHLR.E	NTerm(TMT6plex / 229.1629); T12(OGlycan / 365.1322)	HexNAc(1)Hex(1)	7.4e-17	973.3	745.9	0	3	860.776	860.774	2.34		2580.31	2580.31	Specific	12	>sp|P01133|EGF_HUMAN Pro-epidermal growth factor OS=Homo sapiens GN=EGF PE=1 SV=2	1232	QEHF3_340_LR.11026.11026.3	34.59	controllerType=0 controllerNumber=1 scan=11026	high-energy collision-induced dissociation	3.1e-17	0	0	1.4e-14	6e-15	0	0	16.13	233 | 626528	340
14	944	R.[+229.16293]LS[+365.13220]EPGLIC[+57.02146]PDSTPPPHLR.E	R.LSEPGLICPDSTPPPHLR.E	NTerm(TMT6plex / 229.1629); S2(OGlycan / 365.1322)	HexNAc(1)Hex(1)	7.3e-09	589.5	451.2	0.6	4	645.833	645.832	1.98		2580.31	2580.31	Specific	2	>sp|P01133|EGF_HUMAN Pro-epidermal growth factor OS=Homo sapiens GN=EGF PE=1 SV=2	1232	QEHF3_340_LR.11068.11068.3	34.68	controllerType=0 controllerNumber=1 scan=11068	high-energy collision-induced dissociation	7.1e-10	0	0	1.4e-06	1.4e-07	0	0	8.14	234 | 626968	340
21	51	R.[+229.16293]DTYAAT[+365.13220]PR.A	R.DTYAATPR.A	NTerm(TMT6plex / 229.1629); T6(OGlycan / 365.1322)	HexNAc(1)Hex(1)	5.2e-10	741.7	330.9	15.8	2	744.868	744.867	1.83		1488.73	1488.73	Specific	6	>sp|P02724|GLPA_HUMAN Glycophorin-A OS=Homo sapiens GN=GYPA PE=1 SV=2	1626	QEHF3_340_LR.5167.5167.2	20.76	controllerType=0 controllerNumber=1 scan=5167	high-energy collision-induced dissociation	3.5e-11	0	0	1e-07	6.9e-09	0	0	9.29	252 | 165513	340
21	51	R.[+229.16293]DTYAAT[+365.13220]PR.A	R.DTYAATPR.A	NTerm(TMT6plex / 229.1629); T6(OGlycan / 365.1322)	HexNAc(1)Hex(1)	6.3e-05	486.2	267.1	5.4	3	496.915	496.914	2.05		1488.73	1488.73	Specific	6	>sp|P02724|GLPA_HUMAN Glycophorin-A OS=Homo sapiens GN=GYPA PE=1 SV=2	1626	QEHF3_340_LR.5136.5136.3	20.67	controllerType=0 controllerNumber=1 scan=5136	high-energy collision-induced dissociation	7.3e-06	0	0	0.012	0.0014	0	0	4.2	253 | 164993	340
22	323	K.[+229.16293]LSFGLEDEPLET[+365.13220]ATK[+229.16293]EN.-	K.LSFGLEDEPLETATKEN.-	NTerm(TMT6plex / 229.1629); T12(OGlycan / 365.1322); K15(TMT6plex / 229.1629)	HexNAc(1)Hex(1)	1.1e-12	785.7	620.8	3.6	3	906.133	906.128	4.59		2716.38	2716.37	Specific	12	>sp|O94905|ERLN2_HUMAN Erlin-2 OS=Homo sapiens GN=ERLIN2 PE=1 SV=1	1317	QEHF3_340_LR.14714.14714.3	44.3	controllerType=0 controllerNumber=1 scan=14714	high-energy collision-induced dissociation	1.9e-13	0	0	2.2e-10	3.6e-11	0	0	11.95	255 | 736376	340
22	323	K.[+229.16293]LSFGLEDEPLET[+365.13220]ATK[+229.16293]EN.-	K.LSFGLEDEPLETATKEN.-	NTerm(TMT6plex / 229.1629); T12(OGlycan / 365.1322); K15(TMT6plex / 229.1629)	HexNAc(1)Hex(1)	6.6e-11	650.1	446	3.6	4	679.85	679.848	3.13		2716.38	2716.37	Specific	12	>sp|O94905|ERLN2_HUMAN Erlin-2 OS=Homo sapiens GN=ERLIN2 PE=1 SV=1	1317	QEHF3_340_LR.14698.14698.4	44.25	controllerType=0 controllerNumber=1 scan=14698	high-energy collision-induced dissociation	4.9e-12	0	0	1.3e-08	8.9e-10	0	0	10.18	256 | 736216	340
25	564	R.[+229.16293]EPPPRT[+365.13220]LPATDLQ.-	R.EPPPRTLPATDLQ.-	NTerm(TMT6plex / 229.1629); T6(OGlycan / 365.1322)	HexNAc(1)Hex(1)	6.1e-12	742.1	382.3	24.8	2	1015.03	1015.03	2.36		2029.06	2029.05	Specific	6	>sp|Q96PD5|PGRP2_HUMAN N-acetylmuramoyl-L-alanine amidase OS=Homo sapiens GN=PGLYRP2 PE=1 SV=1	3471	QEHF3_340_LR.8761.8761.2	29.42	controllerType=0 controllerNumber=1 scan=8761	high-energy collision-induced dissociation	7.6e-13	0	0	1.2e-09	1.5e-10	0	0	11.22	261 | 394185	340
25	564	R.[+229.16293]EPPPRT[+365.13220]LPATDLQ.-	R.EPPPRTLPATDLQ.-	NTerm(TMT6plex / 229.1629); T6(OGlycan / 365.1322)	HexNAc(1)Hex(1)	6.8e-09	645	307.6	15.5	2	1015.03	1015.03	2.3		2029.06	2029.05	Specific	6	>sp|Q96PD5|PGRP2_HUMAN N-acetylmuramoyl-L-alanine amidase OS=Homo sapiens GN=PGLYRP2 PE=1 SV=1	3471	QEHF3_340_LR.8991.8991.2	29.94	controllerType=0 controllerNumber=1 scan=8991	high-energy collision-induced dissociation	6.4e-10	0	0	1.3e-06	1.3e-07	0	0	8.17	262 | 395665	340
25	564	R.[+229.16293]EPPPRT[+365.13220]LPATDLQ.-	R.EPPPRTLPATDLQ.-	NTerm(TMT6plex / 229.1629); T6(OGlycan / 365.1322)	HexNAc(1)Hex(1)	0.00013	347.8	157.8	0	3	677.024	677.023	1.99		2029.06	2029.05	Specific	6	>sp|Q96PD5|PGRP2_HUMAN N-acetylmuramoyl-L-alanine amidase OS=Homo sapiens GN=PGLYRP2 PE=1 SV=1	3471	QEHF3_340_LR.8974.8974.3	29.9	controllerType=0 controllerNumber=1 scan=8974	high-energy collision-induced dissociation	1.3e-05	0	0	0.024	0.005	0.0049	0	3.9	263 | 395625	340
25	564	R.[+229.16293]EPPPRTLPAT[+365.13220]DLQ.-	R.EPPPRTLPATDLQ.-	NTerm(TMT6plex / 229.1629); T10(OGlycan / 365.1322)	HexNAc(1)Hex(1)	0.00038	335.7	161.3	8.3	3	677.024	677.023	2.44		2029.06	2029.05	Specific	10	>sp|Q96PD5|PGRP2_HUMAN N-acetylmuramoyl-L-alanine amidase OS=Homo sapiens GN=PGLYRP2 PE=1 SV=1	3471	QEHF3_340_LR.8742.8742.3	29.37	controllerType=0 controllerNumber=1 scan=8742	high-energy collision-induced dissociation	2.6e-05	0	0	0.069	0.028	0.027	0	3.42	265 | 394025	340
26	75	R.[+229.16293]AS[+365.13220]PGVPSER.T	R.ASPGVPSER.T	NTerm(TMT6plex / 229.1629); S2(OGlycan / 365.1322)	HexNAc(1)Hex(1)	0.00056	475.5	150.3	12	2	747.382	747.38	2.28		1493.76	1493.75	Specific	2	>sp|Q14766|LTBP1_HUMAN Latent-transforming growth factor beta-binding protein 1 OS=Homo sapiens GN=LTBP1 PE=1 SV=4	2419	QEHF3_340_LR.5483.5483.2	21.61	controllerType=0 controllerNumber=1 scan=5483	high-energy collision-induced dissociation	3.6e-05	0	0	0.098	0.054	0.054	0.086	3.25	267 | 170240	340
27	165	K.[+229.16293]FVGGAENT[+365.13220]AHPR.I	K.FVGGAENTAHPR.I	NTerm(TMT6plex / 229.1629); T8(OGlycan / 365.1322)	HexNAc(1)Hex(1)	1.4e-11	747.3	502.6	502.6	3	617.309	617.309	-0.17		1849.91	1849.91	Specific	8	>sp|P24593|IBP5_HUMAN Insulin-like growth factor-binding protein 5 OS=Homo sapiens GN=IGFBP5 PE=1 SV=1	1927	QEHF3_340_LR.6132.6132.3	23.29	controllerType=0 controllerNumber=1 scan=6132	high-energy collision-induced dissociation	1.6e-12	0	0	2.7e-09	2.8e-10	0	0	10.85	273 | 302090	340
29	2	M.[+229.16293]PLT[+365.13220]PEPPSGR.V	M.PLTPEPPSGR.V	NTerm(TMT6plex / 229.1629); T3(OGlycan / 365.1322)	HexNAc(1)Hex(1)	3.3e-06	560.8	282.8	12.3	2	822.932	822.93	2.23		1644.86	1644.85	NRagged	3	>sp|Q6UWD8|CP054_HUMAN Transmembrane protein C16orf54 OS=Homo sapiens GN=C16orf54 PE=1 SV=1	990	QEHF3_340_LR.6881.6881.2	25.11	controllerType=0 controllerNumber=1 scan=6881	high-energy collision-induced dissociation	3.3e-07	0	0	0.00065	6.5e-05	0	0	5.48	277 | 251001	340
29	2	M.[+229.16293]PLTPEPPS[+365.13220]GR.V	M.PLTPEPPSGR.V	NTerm(TMT6plex / 229.1629); S8(OGlycan / 365.1322)	HexNAc(1)Hex(1)	5e-06	531.2	300.2	20.8	3	548.957	548.956	1.63		1644.86	1644.85	NRagged	8	>sp|Q6UWD8|CP054_HUMAN Transmembrane protein C16orf54 OS=Homo sapiens GN=C16orf54 PE=1 SV=1	990	QEHF3_340_LR.6894.6894.3	25.15	controllerType=0 controllerNumber=1 scan=6894	high-energy collision-induced dissociation	4.5e-07	0	0	0.00097	9e-05	0	0	5.3	278 | 251161	340
33	210	R.[+229.16293]AATVGS[+365.13220]LAGQPLQER.A	R.AATVGSLAGQPLQER.A	NTerm(TMT6plex / 229.1629); S6(OGlycan / 365.1322)	HexNAc(1)Hex(1)	1.6e-09	647.8	401.7	11.2	2	1046.55	1046.55	2.32		2092.1	2092.1	Specific	6	>sp|P02649|APOE_HUMAN Apolipoprotein E OS=Homo sapiens GN=APOE PE=1 SV=1	359	QEHF3_340_LR.9392.9392.2	30.82	controllerType=0 controllerNumber=1 scan=9392	high-energy collision-induced dissociation	1.4e-10	0	0	3.1e-07	2.4e-08	0	0	8.79	293 | 464640	340
43	65	R.[+229.16293]S[+365.13220]LAPAEVPK[+229.16293]GDR.T	R.SLAPAEVPKGDR.T	NTerm(TMT6plex / 229.1629); S1(OGlycan / 365.1322); K9(TMT6plex / 229.1629)	HexNAc(1)Hex(1)	2.3e-06	511.7	281.3	281.3	3	688.38	688.381	-0.89		2063.13	2063.13	Specific	1	>sp|P24530|EDNRB_HUMAN Endothelin B receptor OS=Homo sapiens GN=EDNRB PE=1 SV=1	1217	QEHF3_340_LR.7642.7642.3	26.9	controllerType=0 controllerNumber=1 scan=7642	high-energy collision-induced dissociation	1.8e-07	0	0	0.00045	3.4e-05	0	0	5.63	335 | 453680	340
44	163	K.[+229.16293]LLGEENK[+229.16293]ENT[+365.13220]PR.N	K.LLGEENKENTPR.N	NTerm(TMT6plex / 229.1629); K7(TMT6plex / 229.1629); T10(OGlycan / 365.1322)	HexNAc(1)Hex(1)	3.3e-06	514.1	254.2	254.2	3	741.731	741.73	1.33		2223.18	2223.18	Specific	10	>sp|Q9NQ76|MEPE_HUMAN Matrix extracellular phosphoglycoprotein OS=Homo sapiens GN=MEPE PE=1 SV=1	2516	QEHF3_340_LR.8536.8536.3	28.9	controllerType=0 controllerNumber=1 scan=8536	high-energy collision-induced dissociation	3.1e-07	0	0	0.00063	6.1e-05	0	0	5.49	337 | 459120	340
45	512	R.[+229.16293]TPLTHALPGLS[+365.13220]EQEGQK[+229.16293].T	R.TPLTHALPGLSEQEGQK.T	NTerm(TMT6plex / 229.1629); S11(OGlycan / 365.1322); K17(TMT6plex / 229.1629)	HexNAc(1)Hex(1)	8.6e-06	477.5	364.2	7.6	3	877.138	877.137	0.39		2629.4	2629.4	Specific	11	>sp|P35052|GPC1_HUMAN Glypican-1 OS=Homo sapiens GN=GPC1 PE=1 SV=2	1695	QEHF3_340_LR.9577.9577.3	31.25	controllerType=0 controllerNumber=1 scan=9577	high-energy collision-induced dissociation	8.9e-07	0	0	0.0017	0.00018	0	0	5.07	341 | 695239	340
47	249	R.[+229.16293]ALSPQQVT[+365.13220]R.L	R.ALSPQQVTR.L	NTerm(TMT6plex / 229.1629); T8(OGlycan / 365.1322)	HexNAc(1)Hex(1)	7.5e-06	518.8	311.5	26.4	3	531.956	531.956	0.55		1593.85	1593.85	Specific	8	>sp|P80370|DLK1_HUMAN Protein delta homolog 1 OS=Homo sapiens GN=DLK1 PE=1 SV=3	1134	QEHF3_340_LR.6524.6524.3	24.26	controllerType=0 controllerNumber=1 scan=6524	high-energy collision-induced dissociation	7.9e-07	0	0	0.0015	0.00016	0	0	5.12	343 | 247041	340
48	195	R.[+229.16293]KEDT[+365.13220]QLINFTK.K	R.KEDTQLINFTK.K	NTerm(TMT6plex / 229.1629); T4(OGlycan / 365.1322)	HexNAc(1)Hex(1)	1.9e-05	507.9	202.3	4.8	2	966.011	966.006	4.51		1931.01	1931.01	Specific	4	>sp|O75830|SPI2_HUMAN Serpin I2 OS=Homo sapiens GN=SERPINI2 PE=1 SV=1	4119	QEHF3_340_LR.7947.7947.2	27.56	controllerType=0 controllerNumber=1 scan=7947	high-energy collision-induced dissociation	2e-06	0	0	0.0037	0.00039	0	0	4.72	344 | 387265	340
48	195	R.[+229.16293]KEDTQLINFT[+365.13220]K.K	R.KEDTQLINFTK.K	NTerm(TMT6plex / 229.1629); T10(OGlycan / 365.1322)	HexNAc(1)Hex(1)	0.00079	332.7	146	0.9	3	644.343	644.34	4.26		1931.01	1931.01	Specific	10	>sp|O75830|SPI2_HUMAN Serpin I2 OS=Homo sapiens GN=SERPINI2 PE=1 SV=1	4119	QEHF3_340_LR.7936.7936.3	27.53	controllerType=0 controllerNumber=1 scan=7936	high-energy collision-induced dissociation	5.1e-05	0	0	0.13	0.061	0.06	0.095	3.1	345 | 387145	340
54	447	K.[+229.16293]ALPQPQNVT[+365.13220]SLLGC[+57.02146]TH.-	K.ALPQPQNVTSLLGCTH.-	NTerm(TMT6plex / 229.1629); T9(OGlycan / 365.1322)	HexNAc(1)Hex(1)	4.7e-05	452.2	225.2	2	3	777.393	777.396	-4.43		2330.16	2330.17	Specific	9	>sp|P02790|HEMO_HUMAN Hemopexin OS=Homo sapiens GN=HPX PE=1 SV=2	1840	QEHF3_340_LR.13224.13224.3	40.05	controllerType=0 controllerNumber=1 scan=13224	high-energy collision-induced dissociation	4.2e-06	0	0	0.009	0.00078	0	0	4.33	366 | 562459	340
55	189	K.[+229.16293]IDLVNMHS[+365.13220]R.V	K.IDLVNMHSR.V	NTerm(TMT6plex / 229.1629); S8(OGlycan / 365.1322)	HexNAc(1)Hex(1)	4.9e-05	552.5	128.1	128.1	2	839.934	839.93	5.86		1678.86	1678.85	Specific	8	>sp|P43681|ACHA4_HUMAN Neuronal acetylcholine receptor subunit alpha-4 OS=Homo sapiens GN=CHRNA4 PE=1 SV=2	183	QEHF3_340_LR.7970.7970.2	27.61	controllerType=0 controllerNumber=1 scan=7970	high-energy collision-induced dissociation	4.9e-06	0	0	0.0095	0.00092	0	0	4.31	367 | 262361	340
1	223	R.C[+57.02146]NT[+203.07937]AAPM[+15.99492]WLNGTHPSSDEGIVSR.K	R.CNTAAPMWLNGTHPSSDEGIVSR.K	T3(OGlycan / 203.0794); M7(Oxidation / 15.9949)	HexNAc(1)	3.9e-05	394.1	247.9	5.3	3	907.083	907.074	9.27		2719.23	2719.21	Specific	3	>sp|P07911|UROM_HUMAN Uromodulin OS=Homo sapiens GN=UMOD PE=1 SV=1	4607	QEHF3_340_LR.13044.13044.3	39.58	controllerType=0 controllerNumber=1 scan=13044	high-energy collision-induced dissociation	2.8e-06	0	0	0.0074	0.00056	0	0	4.41	67 | 725639	340
1	499	R.[+229.16293]FALLMT[+203.07937]NC[+57.02146]YATPSSNATDPLK[+229.16293].Y	R.FALLMTNCYATPSSNATDPLK.Y	NTerm(TMT6plex / 229.1629); T6(OGlycan / 203.0794); K21(TMT6plex / 229.1629)	HexNAc(1)	0.00049	273.6	160.8	5.2	4	744.872	744.883	-13.97		2976.47	2976.51	Specific	6	>sp|P07911|UROM_HUMAN Uromodulin OS=Homo sapiens GN=UMOD PE=1 SV=1	4607	QEHF3_340_LR.16069.16069.4	48.39	controllerType=0 controllerNumber=1 scan=16069	high-energy collision-induced dissociation	3e-05	0	0	0.087	0.041	0.041	0.065	3.31	94 | 825375	340
2	342	K.[+229.16293]AVAVTLQS[+203.07937]H.-	K.AVAVTLQSH.-	NTerm(TMT6plex / 229.1629); S8(OGlycan / 203.0794)	HexNAc(1)	4.9e-13	809.2	604.2	56.5	3	453.256	453.256	-0.18		1357.75	1357.75	Specific	8	>sp|Q9GZM5|YIPF3_HUMAN Protein YIPF3 OS=Homo sapiens GN=YIPF3 PE=1 SV=1	4710	QEHF3_340_LR.8196.8196.3	28.11	controllerType=0 controllerNumber=1 scan=8196	high-energy collision-induced dissociation	9.7e-14	0	0	9.5e-11	1.9e-11	0	0	12.31	120 | 119394	340
4	93	R.[+229.16293]DVS[+203.07937]TPPTVLPDNFPR.Y	R.DVSTPPTVLPDNFPR.Y	NTerm(TMT6plex / 229.1629); S3(OGlycan / 203.0794)	HexNAc(1)	0.0034	236.1	132.1	0.8	3	696.369	696.367	3.08		2087.09	2087.09	Specific	3	>sp|P01344|IGF2_HUMAN Insulin-like growth factor II OS=Homo sapiens GN=IGF2 PE=1 SV=1	1957	QEHF3_340_LR.12834.12834.4	39.03	controllerType=0 controllerNumber=1 scan=12834	high-energy collision-induced dissociation	0.00021	0	0	0.4	0.11	0.11	0.16	2.46	158 | 485568	340
21	51	R.[+229.16293]DT[+203.07937]YAATPR.A	R.DTYAATPR.A	NTerm(TMT6plex / 229.1629); T2(OGlycan / 203.0794)	HexNAc(1)	1.6e-05	507.6	319.6	3.2	3	442.896	442.896	0.64		1326.67	1326.67	Specific	2	>sp|P02724|GLPA_HUMAN Glycophorin-A OS=Homo sapiens GN=GYPA PE=1 SV=2	1626	QEHF3_340_LR.5135.5135.3	20.67	controllerType=0 controllerNumber=1 scan=5135	high-energy collision-induced dissociation	1.6e-06	0	0	0.0032	0.00031	0	0	4.79	254 | 105560	340
29	2	M.[+229.16293]PLTPEPPS[+203.07937]GR.V	M.PLTPEPPSGR.V	NTerm(TMT6plex / 229.1629); S8(OGlycan / 203.0794)	HexNAc(1)	8.2e-06	523.3	309.9	18.7	3	494.938	494.938	-0.78		1482.8	1482.8	NRagged	8	>sp|Q6UWD8|CP054_HUMAN Transmembrane protein C16orf54 OS=Homo sapiens GN=C16orf54 PE=1 SV=1	990	QEHF3_340_LR.7002.7002.3	25.4	controllerType=0 controllerNumber=1 scan=7002	high-energy collision-induced dissociation	8.4e-07	0	0	0.0016	0.00017	0	0	5.09	279 | 187146	340
2	93	R.[+229.16293]DVSTPPT[+2158.80335]VLPDNFPR.Y	R.DVSTPPTVLPDNFPR.Y	NTerm(TMT6plex / 229.1629); T7(OGlycan / 2158.8033)	HexNAc(6)Hex(4)Fuc(2)	7.8e-06	391.1	276.9	21.9	4	1011.2	1011.46	-3.37	-1	4041.79	4042.81	Specific	7	>sp|P01344|IGF2_HUMAN Insulin-like growth factor II OS=Homo sapiens GN=IGF2 PE=1 SV=1	1957	QEHF3_341_LR.11098.11098.4	37.38	controllerType=0 controllerNumber=1 scan=11098	high-energy collision-induced dissociation	7.1e-07	0	0	0.00052	0.011	0.0091	0.012	5.11	53 | 692315	341
1	213	R.MAETC[+57.02146]VPVLRC[+57.02146]NTAAPMWLNGT[+1898.70251]HPSSDEGIVSR.K	R.MAETCVPVLRCNTAAPMWLNGTHPSSDEGIVSR.K	T22(OGlycan / 1898.7025)	HexNAc(4)Hex(4)Fuc(3)	2.4e-05	320.3	204.9	3.1	6	926.562	926.741	-12.54	-1	5554.34	5555.41	Specific	22	>sp|P07911|UROM_HUMAN Uromodulin OS=Homo sapiens GN=UMOD PE=1 SV=1	4607	QEHF3_341_LR.9589.9589.3	33.25	controllerType=0 controllerNumber=1 scan=9589	high-energy collision-induced dissociation	2.7e-06	0	0	0.0016	0.011	0.0076	0.011	4.63	3 | 742075	341
1	223	R.[+229.16293]C[+57.02146]NTAAPM[+15.99492]WLNGT[+1095.39659]HPSSDEGIVSR.K	R.CNTAAPMWLNGTHPSSDEGIVSR.K	NTerm(TMT6plex / 229.1629); M7(Oxidation / 15.9949); T12(OGlycan / 1095.3966)	HexNAc(3)Hex(3)	2.8e-06	417.3	322.7	2.4	6	640.951	640.954	-5.24		3840.67	3840.69	Specific	12	>sp|P07911|UROM_HUMAN Uromodulin OS=Homo sapiens GN=UMOD PE=1 SV=1	4607	QEHF3_341_LR.9384.9384.4	32.73	controllerType=0 controllerNumber=1 scan=9384	high-energy collision-induced dissociation	2.1e-07	0	0	0.00019	0.011	0.01	0.014	5.56	8 | 685275	341
1	205	R.FVGQGGARMAETC[+57.02146]VPVLRC[+57.02146]NT[+1079.40167]AAPM[+15.99492]WLNGTHPSSDEGIVSR.K	R.FVGQGGARMAETCVPVLRCNTAAPMWLNGTHPSSDEGIVSR.K	T21(OGlycan / 1079.4017); M25(Oxidation / 15.9949)	HexNAc(3)Hex(2)Fuc(1)	6.5e-07	413.3	349.9	0.3	8	691.455	691.444	16.2		5524.59	5524.5	Specific	21	>sp|P07911|UROM_HUMAN Uromodulin OS=Homo sapiens GN=UMOD PE=1 SV=1	4607	QEHF3_341_LR.10379.10379.4	35.36	controllerType=0 controllerNumber=1 scan=10379	high-energy collision-induced dissociation	6.1e-08	0	0	4.4e-05	4.1e-06	0	0	6.19	2 | 742995	341
2	93	R.[+229.16293]DVSTPPT[+771.29094]VLPDNFPR.Y	R.DVSTPPTVLPDNFPR.Y	NTerm(TMT6plex / 229.1629); T7(OGlycan / 771.2909)	HexNAc(3)Hex(1)	1.5e-10	738.5	555.6	8.1	3	885.771	885.771	0.16		2655.3	2655.3	Specific	7	>sp|P01344|IGF2_HUMAN Insulin-like growth factor II OS=Homo sapiens GN=IGF2 PE=1 SV=1	1957	QEHF3_341_LR.11304.11304.3	37.97	controllerType=0 controllerNumber=1 scan=11304	high-energy collision-induced dissociation	2.4e-11	0	0	9.8e-09	1.7e-09	0	0	9.84	57 | 554442	341
2	93	R.[+229.16293]DVSTPPT[+771.29094]VLPDNFPR.Y	R.DVSTPPTVLPDNFPR.Y	NTerm(TMT6plex / 229.1629); T7(OGlycan / 771.2909)	HexNAc(3)Hex(1)	1e-10	729.9	558.8	25.5	3	885.772	885.771	1.89		2655.3	2655.3	Specific	7	>sp|P01344|IGF2_HUMAN Insulin-like growth factor II OS=Homo sapiens GN=IGF2 PE=1 SV=1	1957	QEHF3_341_LR.11488.11488.3	38.48	controllerType=0 controllerNumber=1 scan=11488	high-energy collision-induced dissociation	1.8e-11	0	0	6.9e-09	1.2e-09	0	0	9.99	58 | 555722	341
2	93	R.[+229.16293]DVSTPPT[+730.26439]VLPDNFPRYPVGK[+229.16293].F	R.DVSTPPTVLPDNFPRYPVGK.F	NTerm(TMT6plex / 229.1629); T7(OGlycan / 730.2644); K20(TMT6plex / 229.1629)	HexNAc(2)Hex(2)	8.5e-12	799.4	659.9	7.2	4	847.691	847.689	1.64		3387.74	3387.73	Specific	7	>sp|P01344|IGF2_HUMAN Insulin-like growth factor II OS=Homo sapiens GN=IGF2 PE=1 SV=1	1957	QEHF3_341_LR.11782.11782.4	39.32	controllerType=0 controllerNumber=1 scan=11782	high-energy collision-induced dissociation	1.5e-12	0	0	5.7e-10	8e-11	0	0	11.07	54 | 626325	341
2	93	R.[+229.16293]DVSTPPT[+730.26439]VLPDNFPR.Y	R.DVSTPPTVLPDNFPR.Y	NTerm(TMT6plex / 229.1629); T7(OGlycan / 730.2644)	HexNAc(2)Hex(2)	1.5e-13	883.8	700.4	5.4	3	872.096	872.095	0.84		2614.27	2614.27	Specific	7	>sp|P01344|IGF2_HUMAN Insulin-like growth factor II OS=Homo sapiens GN=IGF2 PE=1 SV=1	1957	QEHF3_341_LR.11428.11428.3	38.31	controllerType=0 controllerNumber=1 scan=11428	high-energy collision-induced dissociation	6e-14	0	0	9.8e-12	4e-12	0	0	12.84	59 | 485880	341
2	93	R.[+229.16293]DVSTPPT[+730.26439]VLPDNFPR.Y	R.DVSTPPTVLPDNFPR.Y	NTerm(TMT6plex / 229.1629); T7(OGlycan / 730.2644)	HexNAc(2)Hex(2)	7.7e-13	839.3	686.4	2.4	4	654.325	654.323	2.21		2614.28	2614.27	Specific	7	>sp|P01344|IGF2_HUMAN Insulin-like growth factor II OS=Homo sapiens GN=IGF2 PE=1 SV=1	1957	QEHF3_341_LR.11244.11244.4	37.8	controllerType=0 controllerNumber=1 scan=11244	high-energy collision-induced dissociation	1.7e-13	0	0	5.2e-11	1.2e-11	0	0	12.12	60 | 483920	341
2	93	R.[+229.16293]DVSTPPT[+730.26439]VLPDNFPR.Y	R.DVSTPPTVLPDNFPR.Y	NTerm(TMT6plex / 229.1629); T7(OGlycan / 730.2644)	HexNAc(2)Hex(2)	8.5e-13	816.2	573.7	11.6	2	1307.64	1307.64	2.55		2614.28	2614.27	Specific	7	>sp|P01344|IGF2_HUMAN Insulin-like growth factor II OS=Homo sapiens GN=IGF2 PE=1 SV=1	1957	QEHF3_341_LR.11228.11228.2	37.76	controllerType=0 controllerNumber=1 scan=11228	high-energy collision-induced dissociation	2.6e-13	0	0	5.7e-11	1.8e-11	0	0	12.07	61 | 483880	341
2	93	R.[+229.16293]DVSTPPT[+730.26439]VLPDNFPR.Y	R.DVSTPPTVLPDNFPR.Y	NTerm(TMT6plex / 229.1629); T7(OGlycan / 730.2644)	HexNAc(2)Hex(2)	1e-11	763.5	568	7.6	3	872.097	872.095	1.96		2614.28	2614.27	Specific	7	>sp|P01344|IGF2_HUMAN Insulin-like growth factor II OS=Homo sapiens GN=IGF2 PE=1 SV=1	1957	QEHF3_341_LR.11168.11168.3	37.58	controllerType=0 controllerNumber=1 scan=11168	high-energy collision-induced dissociation	2.1e-12	0	0	6.9e-10	1.3e-10	0	0	10.99	62 | 483320	341
6	321	R.[+229.16293]DIPAMLPAARLPTT[+730.26439]VLNATAK[+229.16293]AVAVTLQSH.-	R.DIPAMLPAARLPTTVLNATAKAVAVTLQSH.-	NTerm(TMT6plex / 229.1629); T14(OGlycan / 730.2644); K21(TMT6plex / 229.1629)	HexNAc(2)Hex(2)	1.2e-05	357.3	301.5	0.4	4	1065.58	1065.58	-1.53		4259.29	4259.3	Specific	14	>sp|Q9GZM5|YIPF3_HUMAN Protein YIPF3 OS=Homo sapiens GN=YIPF3 PE=1 SV=1	4710	QEHF3_341_LR.13784.13784.4	45.27	controllerType=0 controllerNumber=1 scan=13784	high-energy collision-induced dissociation	1.6e-06	0	0	0.00082	0.011	0.0081	0.011	4.92	117 | 715435	341
6	331	R.[+229.16293]LPT[+730.26439]TVLNATAK[+229.16293].A	R.LPTTVLNATAK.A	NTerm(TMT6plex / 229.1629); T3(OGlycan / 730.2644); K11(TMT6plex / 229.1629)	HexNAc(2)Hex(2)	4.6e-06	557.6	281.7	2	3	773.091	773.089	3.14		2317.26	2317.25	Specific	3	>sp|Q9GZM5|YIPF3_HUMAN Protein YIPF3 OS=Homo sapiens GN=YIPF3 PE=1 SV=1	4710	QEHF3_341_LR.9543.9543.3	33.14	controllerType=0 controllerNumber=1 scan=9543	high-energy collision-induced dissociation	4.1e-07	0	0	0.00031	0.011	0.0096	0.013	5.34	122 | 391060	341
9	221	R.[+229.16293]IAAFQT[+730.26439]K[+229.16293].S	R.IAAFQTK.S	NTerm(TMT6plex / 229.1629); T6(OGlycan / 730.2644); K7(TMT6plex / 229.1629)	HexNAc(2)Hex(2)	2.1e-05	556.8	274.4	274.4	3	656.351	656.35	1.58		1967.04	1967.04	Specific	6	>sp|Q9ULI3|HEG1_HUMAN Protein HEG homolog 1 OS=Homo sapiens GN=HEG1 PE=1 SV=3	1839	QEHF3_341_LR.8660.8660.3	30.79	controllerType=0 controllerNumber=1 scan=8660	high-energy collision-induced dissociation	2.4e-06	0	0	0.0014	0.011	0.0077	0.011	4.68	145 | 318106	341
9	345	R.[+229.16293]S[+730.26439]LTVSLGPVSK[+229.16293].T	R.SLTVSLGPVSK.T	NTerm(TMT6plex / 229.1629); S1(OGlycan / 730.2644); K11(TMT6plex / 229.1629)	HexNAc(2)Hex(2)	1.9e-11	796.6	505.7	1.6	3	759.416	759.413	3.01		2276.23	2276.23	Specific	1	>sp|Q9ULI3|HEG1_HUMAN Protein HEG homolog 1 OS=Homo sapiens GN=HEG1 PE=1 SV=3	1839	QEHF3_341_LR.10369.10369.3	35.34	controllerType=0 controllerNumber=1 scan=10369	high-energy collision-induced dissociation	4.6e-12	0	0	1.3e-09	3.1e-10	0	0	10.72	146 | 399226	341
9	345	R.[+229.16293]S[+730.26439]LTVSLGPVSK[+229.16293].T	R.SLTVSLGPVSK.T	NTerm(TMT6plex / 229.1629); S1(OGlycan / 730.2644); K11(TMT6plex / 229.1629)	HexNAc(2)Hex(2)	1.9e-11	779.2	493.8	1.6	3	759.416	759.413	3.25		2276.23	2276.23	Specific	1	>sp|Q9ULI3|HEG1_HUMAN Protein HEG homolog 1 OS=Homo sapiens GN=HEG1 PE=1 SV=3	1839	QEHF3_341_LR.10354.10354.3	35.29	controllerType=0 controllerNumber=1 scan=10354	high-energy collision-induced dissociation	4.1e-12	0	0	1.3e-09	2.8e-10	0	0	10.72	147 | 398944	341
11	226	K.[+229.16293]AITISS[+730.26439]PLTTDLTAELSGGPK[+229.16293].N	K.AITISSPLTTDLTAELSGGPK.N	NTerm(TMT6plex / 229.1629); S6(OGlycan / 730.2644); K21(TMT6plex / 229.1629)	HexNAc(2)Hex(2)	6.9e-13	846.5	690	2.4	4	815.935	815.931	4.57		3260.72	3260.7	Specific	6	>sp|Q8IZA0|K319L_HUMAN Dyslexia-associated protein KIAA0319-like protein OS=Homo sapiens GN=KIAA0319L PE=1 SV=2	2119	QEHF3_341_LR.14005.14005.4	45.94	controllerType=0 controllerNumber=1 scan=14005	high-energy collision-induced dissociation	1.2e-13	0	0	4.6e-11	8.3e-12	0	0	12.16	155 | 651966	341
11	226	K.[+229.16293]AITISSPLTT[+730.26439]DLTAELSGGPK[+229.16293].N	K.AITISSPLTTDLTAELSGGPK.N	NTerm(TMT6plex / 229.1629); T10(OGlycan / 730.2644); K21(TMT6plex / 229.1629)	HexNAc(2)Hex(2)	4.3e-07	486.4	415.5	0	3	1087.58	1087.57	4.03		3260.72	3260.7	Specific	10	>sp|Q8IZA0|K319L_HUMAN Dyslexia-associated protein KIAA0319-like protein OS=Homo sapiens GN=KIAA0319L PE=1 SV=2	2119	QEHF3_341_LR.13991.13991.3	45.9	controllerType=0 controllerNumber=1 scan=13991	high-energy collision-induced dissociation	3.5e-08	0	0	2.9e-05	2.2e-06	0	0	6.37	156 | 651646	341
20	45	K.[+229.16293]VAT[+730.26439]TVISK[+229.16293].M	K.VATTVISK.M	NTerm(TMT6plex / 229.1629); T3(OGlycan / 730.2644); K8(TMT6plex / 229.1629)	HexNAc(2)Hex(2)	7.1e-12	828	384.9	10.6	2	1004.05	1004.05	2.53		2007.09	2007.09	Specific	3	>sp|P05155|IC1_HUMAN Plasma protease C1 inhibitor OS=Homo sapiens GN=SERPING1 PE=1 SV=2	1931	QEHF3_341_LR.6321.6321.2	24.62	controllerType=0 controllerNumber=1 scan=6321	high-energy collision-induced dissociation	8.8e-13	0	0	4.8e-10	5.7e-11	0	0	11.15	208 | 297506	341
20	45	K.[+229.16293]VAT[+730.26439]TVISK[+229.16293].M	K.VATTVISK.M	NTerm(TMT6plex / 229.1629); T3(OGlycan / 730.2644); K8(TMT6plex / 229.1629)	HexNAc(2)Hex(2)	3.4e-08	660.8	309.9	2	2	1004.05	1004.05	3.02		2007.09	2007.09	Specific	3	>sp|P05155|IC1_HUMAN Plasma protease C1 inhibitor OS=Homo sapiens GN=SERPING1 PE=1 SV=2	1931	QEHF3_341_LR.7637.7637.2	28.12	controllerType=0 controllerNumber=1 scan=7637	high-energy collision-induced dissociation	3.3e-09	0	0	2.3e-06	2.3e-07	0	0	7.46	209 | 309786	341
20	45	K.[+229.16293]VAT[+730.26439]TVISK[+229.16293].M	K.VATTVISK.M	NTerm(TMT6plex / 229.1629); T3(OGlycan / 730.2644); K8(TMT6plex / 229.1629)	HexNAc(2)Hex(2)	8.7e-08	606	376.8	2	3	669.702	669.701	2.22		2007.09	2007.09	Specific	3	>sp|P05155|IC1_HUMAN Plasma protease C1 inhibitor OS=Homo sapiens GN=SERPING1 PE=1 SV=2	1931	QEHF3_341_LR.6320.6320.3	24.62	controllerType=0 controllerNumber=1 scan=6320	high-energy collision-induced dissociation	8e-09	0	0	5.8e-06	4.4e-07	0	0	7.06	210 | 297466	341
20	45	K.[+229.16293]VATT[+730.26439]VISK[+229.16293].M	K.VATTVISK.M	NTerm(TMT6plex / 229.1629); T4(OGlycan / 730.2644); K8(TMT6plex / 229.1629)	HexNAc(2)Hex(2)	1.9e-05	570.9	362	0	3	669.704	669.701	4.32		2007.1	2007.09	Specific	4	>sp|P05155|IC1_HUMAN Plasma protease C1 inhibitor OS=Homo sapiens GN=SERPING1 PE=1 SV=2	1931	QEHF3_341_LR.7618.7618.3	28.07	controllerType=0 controllerNumber=1 scan=7618	high-energy collision-induced dissociation	2.2e-06	0	0	0.0013	0.011	0.0078	0.011	4.72	211 | 309586	341
27	899	K.[+229.16293]ALLIPPS[+730.26439]SPM[+15.99492]PGP.-	K.ALLIPPSSPMPGP.-	NTerm(TMT6plex / 229.1629); S7(OGlycan / 730.2644); M10(Oxidation / 15.9949)	HexNAc(2)Hex(2)	4.8e-06	556.3	279.8	2	3	751.379	751.378	1.21		2252.12	2252.12	Specific	7	>sp|Q96GW7|PGCB_HUMAN Brevican core protein OS=Homo sapiens GN=BCAN PE=1 SV=2	3461	QEHF3_341_LR.10915.10915.3	36.85	controllerType=0 controllerNumber=1 scan=10915	high-energy collision-induced dissociation	4.4e-07	0	0	0.00033	0.011	0.0095	0.013	5.32	234 | 404226	341
27	899	K.[+229.16293]ALLIPPS[+730.26439]SPMPGP.-	K.ALLIPPSSPMPGP.-	NTerm(TMT6plex / 229.1629); S7(OGlycan / 730.2644)	HexNAc(2)Hex(2)	1.1e-05	506.6	291.1	2	3	746.048	746.046	1.83		2236.13	2236.12	Specific	7	>sp|Q96GW7|PGCB_HUMAN Brevican core protein OS=Homo sapiens GN=BCAN PE=1 SV=2	3461	QEHF3_341_LR.11788.11788.3	39.34	controllerType=0 controllerNumber=1 scan=11788	high-energy collision-induced dissociation	1.4e-06	0	0	0.00076	0.011	0.0083	0.011	4.95	240 | 410346	341
30	65	R.[+229.16293]APATPLPLVVRPLFS[+730.26439]VAPGDR.A	R.APATPLPLVVRPLFSVAPGDR.A	NTerm(TMT6plex / 229.1629); S15(OGlycan / 730.2644)	HexNAc(2)Hex(2)	3e-09	622	430.4	2	4	783.926	783.925	1.5		3132.68	3132.68	Specific	15	>sp|Q8WY21|SORC1_HUMAN VPS10 domain-containing receptor SorCS1 OS=Homo sapiens GN=SORCS1 PE=1 SV=3	4102	QEHF3_341_LR.13347.13347.4	43.95	controllerType=0 controllerNumber=1 scan=13347	high-energy collision-induced dissociation	4.1e-10	0	0	2e-07	2.8e-08	0	0	8.52	247 | 644365	341
30	65	R.[+229.16293]APAT[+730.26439]PLPLVVRPLFSVAPGDR.A	R.APATPLPLVVRPLFSVAPGDR.A	NTerm(TMT6plex / 229.1629); T4(OGlycan / 730.2644)	HexNAc(2)Hex(2)	1.1e-05	440.9	256	18	3	1044.9	1044.9	1.05		3132.68	3132.68	Specific	4	>sp|Q8WY21|SORC1_HUMAN VPS10 domain-containing receptor SorCS1 OS=Homo sapiens GN=SORCS1 PE=1 SV=3	4102	QEHF3_341_LR.13337.13337.3	43.92	controllerType=0 controllerNumber=1 scan=13337	high-energy collision-induced dissociation	1.3e-06	0	0	0.00072	0.011	0.0083	0.011	4.97	248 | 644285	341
31	2	M.[+229.16293]GPT[+730.26439]SVPLVK[+229.16293].A	M.GPTSVPLVK.A	NTerm(TMT6plex / 229.1629); T3(OGlycan / 730.2644); K9(TMT6plex / 229.1629)	HexNAc(2)Hex(2)	1.1e-08	699.3	350	2	2	1043.57	1043.57	2.87		2086.14	2086.13	NRagged	3	>sp|P21453|S1PR1_HUMAN Sphingosine 1-phosphate receptor 1 OS=Homo sapiens GN=S1PR1 PE=1 SV=2	3791	QEHF3_341_LR.7685.7685.2	28.24	controllerType=0 controllerNumber=1 scan=7685	high-energy collision-induced dissociation	9.4e-10	0	0	7.1e-07	6.5e-08	0	0	7.98	249 | 310666	341
31	2	M.[+229.16293]GPT[+730.26439]SVPLVK[+229.16293].A	M.GPTSVPLVK.A	NTerm(TMT6plex / 229.1629); T3(OGlycan / 730.2644); K9(TMT6plex / 229.1629)	HexNAc(2)Hex(2)	1.3e-07	637.6	363.8	2	3	696.05	696.048	2.42		2086.14	2086.13	NRagged	3	>sp|P21453|S1PR1_HUMAN Sphingosine 1-phosphate receptor 1 OS=Homo sapiens GN=S1PR1 PE=1 SV=2	3791	QEHF3_341_LR.7659.7659.3	28.18	controllerType=0 controllerNumber=1 scan=7659	high-energy collision-induced dissociation	1.1e-08	0	0	8.6e-06	6.3e-07	0	0	6.89	250 | 310226	341
40	143	R.[+229.16293]DFT[+730.26439]AAFPR.M	R.DFTAAFPR.M	NTerm(TMT6plex / 229.1629); T3(OGlycan / 730.2644)	HexNAc(2)Hex(2)	4.2e-07	609.3	304.9	304.9	3	628.634	628.633	2.14		1883.89	1883.88	Specific	3	>sp|Q8TDQ0|HAVR2_HUMAN Hepatitis A virus cellular receptor 2 OS=Homo sapiens GN=HAVCR2 PE=1 SV=3	1825	QEHF3_341_LR.9638.9638.3	33.38	controllerType=0 controllerNumber=1 scan=9638	high-energy collision-induced dissociation	3.1e-08	0	0	2.8e-05	1.9e-06	0	0	6.38	265 | 265612	341
41	798	K.[+229.16293]NQVT[+730.26439]PLDILSK[+229.16293].T	K.NQVTPLDILSK.T	NTerm(TMT6plex / 229.1629); T4(OGlycan / 730.2644); K11(TMT6plex / 229.1629)	HexNAc(2)Hex(2)	7.9e-07	528.4	378.1	16.3	3	806.101	806.1	2.11		2416.29	2416.28	Specific	4	>sp|P01133|EGF_HUMAN Pro-epidermal growth factor OS=Homo sapiens GN=EGF PE=1 SV=2	1232	QEHF3_341_LR.11562.11562.3	38.7	controllerType=0 controllerNumber=1 scan=11562	high-energy collision-induced dissociation	8.7e-08	0	0	5.3e-05	6e-06	0	0	6.1	266 | 487040	341
1	223	R.C[+57.02146]NT[+568.21157]AAPMWLNGTHPSSDEGIVSR.K	R.CNTAAPMWLNGTHPSSDEGIVSR.K	T3(OGlycan / 568.2116)	HexNAc(2)Hex(1)	6e-06	450.9	311.7	0.5	3	1023.45	1023.45	-5.16		3068.33	3068.35	Specific	3	>sp|P07911|UROM_HUMAN Uromodulin OS=Homo sapiens GN=UMOD PE=1 SV=1	4607	QEHF3_341_LR.10163.10163.3	34.79	controllerType=0 controllerNumber=1 scan=10163	high-energy collision-induced dissociation	4.9e-07	0	0	0.00041	0.011	0.0094	0.013	5.22	11 | 614068	341
2	93	R.[+229.16293]DVSTPPT[+568.21157]VLPDNFPR.Y	R.DVSTPPTVLPDNFPR.Y	NTerm(TMT6plex / 229.1629); T7(OGlycan / 568.2116)	HexNAc(2)Hex(1)	1e-15	968.7	793	12.4	3	818.08	818.077	2.58		2452.22	2452.22	Specific	7	>sp|P01344|IGF2_HUMAN Insulin-like growth factor II OS=Homo sapiens GN=IGF2 PE=1 SV=1	1957	QEHF3_341_LR.11503.11503.3	38.52	controllerType=0 controllerNumber=1 scan=11503	high-energy collision-induced dissociation	8e-16	0	0	6.9e-14	5.4e-14	0	0	14.99	64 | 486440	341
2	93	R.[+229.16293]DVSTPPT[+568.21157]VLPDNFPR.Y	R.DVSTPPTVLPDNFPR.Y	NTerm(TMT6plex / 229.1629); T7(OGlycan / 568.2116)	HexNAc(2)Hex(1)	1e-13	869.5	691.3	14.5	3	818.079	818.077	1.46		2452.22	2452.22	Specific	7	>sp|P01344|IGF2_HUMAN Insulin-like growth factor II OS=Homo sapiens GN=IGF2 PE=1 SV=1	1957	QEHF3_341_LR.11317.11317.3	38	controllerType=0 controllerNumber=1 scan=11317	high-energy collision-induced dissociation	2.9e-14	0	0	6.9e-12	2e-12	0	0	12.99	65 | 484720	341
2	93	R.[+229.16293]DVST[+568.21157]PPTVLPDNFPR.Y	R.DVSTPPTVLPDNFPR.Y	NTerm(TMT6plex / 229.1629); T4(OGlycan / 568.2116)	HexNAc(2)Hex(1)	1e-10	727.8	520.7	0.4	3	818.08	818.077	3.47		2452.23	2452.22	Specific	4	>sp|P01344|IGF2_HUMAN Insulin-like growth factor II OS=Homo sapiens GN=IGF2 PE=1 SV=1	1957	QEHF3_341_LR.11109.11109.3	37.42	controllerType=0 controllerNumber=1 scan=11109	high-energy collision-induced dissociation	1.6e-11	0	0	6.9e-09	1.1e-09	0	0	9.99	66 | 482920	341
36	67	R.[+229.16293]NFPIPIPES[+568.21157]APTTPLPSE.K	R.NFPIPIPESAPTTPLPSE.K	NTerm(TMT6plex / 229.1629); S9(OGlycan / 568.2116)	HexNAc(2)Hex(1)	4.1e-06	485.1	344.5	4.5	3	902.127	902.123	4.53		2704.37	2704.35	CRagged	9	>sp|Q8NFU4|FDSCP_HUMAN Follicular dendritic cell secreted peptide OS=Homo sapiens GN=FDCSP PE=1 SV=1	1416	QEHF3_341_LR.13843.13843.3	45.45	controllerType=0 controllerNumber=1 scan=13843	high-energy collision-induced dissociation	3.7e-07	0	0	0.00027	0.011	0.0097	0.013	5.39	259 | 574946	341
6	342	K.[+229.16293]AVAVTLQS[+947.32303]H.-	K.AVAVTLQSH.-	NTerm(TMT6plex / 229.1629); S8(OGlycan / 947.323)	HexNAc(1)Hex(1)NeuAc(2)	4.1e-11	790.4	455.2	30.9	2	1051.5	1051.5	1.57		2102	2102	Specific	8	>sp|Q9GZM5|YIPF3_HUMAN Protein YIPF3 OS=Homo sapiens GN=YIPF3 PE=1 SV=1	4710	QEHF3_341_LR.8697.8697.2	30.89	controllerType=0 controllerNumber=1 scan=8697	high-energy collision-induced dissociation	5.7e-12	0	0	2.7e-09	3.9e-10	0	0	10.39	131 | 318426	341
6	342	K.[+229.16293]AVAVTLQS[+656.22761]H.-	K.AVAVTLQSH.-	NTerm(TMT6plex / 229.1629); S8(OGlycan / 656.2276)	HexNAc(1)Hex(1)NeuAc(1)	4.9e-09	666.4	464.7	36.7	3	604.307	604.305	2.48		1810.91	1810.9	Specific	8	>sp|Q9GZM5|YIPF3_HUMAN Protein YIPF3 OS=Homo sapiens GN=YIPF3 PE=1 SV=1	4710	QEHF3_341_LR.8341.8341.3	29.98	controllerType=0 controllerNumber=1 scan=8341	high-energy collision-induced dissociation	6e-10	0	0	3.3e-07	4.1e-08	0	0	8.31	132 | 258612	341
2	93	R.[+229.16293]DVST[+365.13220]PPTVLPDNFPR.Y	R.DVSTPPTVLPDNFPR.Y	NTerm(TMT6plex / 229.1629); T4(OGlycan / 365.1322)	HexNAc(1)Hex(1)	1e-12	826.9	655.7	0	3	750.386	750.384	1.76		2249.14	2249.14	Specific	4	>sp|P01344|IGF2_HUMAN Insulin-like growth factor II OS=Homo sapiens GN=IGF2 PE=1 SV=1	1957	QEHF3_341_LR.11556.11556.3	38.68	controllerType=0 controllerNumber=1 scan=11556	high-energy collision-induced dissociation	3.8e-13	0	0	6.9e-11	2.6e-11	0	0	11.99	67 | 408426	341
2	93	R.DVSTPPT[+365.13220]VLPDNFPR.Y	R.DVSTPPTVLPDNFPR.Y	T7(OGlycan / 365.1322)	HexNAc(1)Hex(1)	9e-07	541.9	362.8	33.8	2	1010.49	1010.49	3.4		2019.98	2019.98	Specific	7	>sp|P01344|IGF2_HUMAN Insulin-like growth factor II OS=Homo sapiens GN=IGF2 PE=1 SV=1	1957	QEHF3_341_LR.11098.11098.4	37.38	controllerType=0 controllerNumber=1 scan=11098	high-energy collision-induced dissociation	9.6e-08	0	0	6.1e-05	6.6e-06	0	0	6.05	68 | 335666	341
6	342	K.[+229.16293]AVAVTLQS[+365.13220]H.-	K.AVAVTLQSH.-	NTerm(TMT6plex / 229.1629); S8(OGlycan / 365.1322)	HexNAc(1)Hex(1)	4.1e-10	725.4	497.2	42.3	2	760.409	760.406	3.02		1519.81	1519.81	Specific	8	>sp|Q9GZM5|YIPF3_HUMAN Protein YIPF3 OS=Homo sapiens GN=YIPF3 PE=1 SV=1	4710	QEHF3_341_LR.7536.7536.2	27.85	controllerType=0 controllerNumber=1 scan=7536	high-energy collision-induced dissociation	3.9e-11	0	0	2.7e-08	2.7e-09	0	0	9.39	134 | 118322	341
8	330	R.[+229.16293]AEAGARPEENLILDAQAT[+365.13220]SR.S	R.AEAGARPEENLILDAQATSR.S	NTerm(TMT6plex / 229.1629); T18(OGlycan / 365.1322)	HexNAc(1)Hex(1)	9.6e-08	590.7	402	2.4	3	902.795	902.793	2.33		2706.37	2706.36	Specific	18	>sp|P98095|FBLN2_HUMAN Fibulin-2 OS=Homo sapiens GN=FBLN2 PE=1 SV=2	1380	QEHF3_341_LR.9292.9292.3	32.48	controllerType=0 controllerNumber=1 scan=9292	high-energy collision-induced dissociation	9.1e-09	0	0	6.4e-06	5.2e-07	0	0	7.02	138 | 536522	341
9	63	R.[+229.16293]EPPPT[+365.13220]PPRER.R	R.EPPPTPPRER.R	NTerm(TMT6plex / 229.1629); T5(OGlycan / 365.1322)	HexNAc(1)Hex(1)	3.6e-07	604.4	215.1	215.1	3	590.644	590.642	2.41		1769.92	1769.91	Specific	5	>sp|Q9ULI3|HEG1_HUMAN Protein HEG homolog 1 OS=Homo sapiens GN=HEG1 PE=1 SV=3	1839	QEHF3_341_LR.4915.4915.3	20.76	controllerType=0 controllerNumber=1 scan=4915	high-energy collision-induced dissociation	2.7e-08	0	0	2.4e-05	1.6e-06	0	0	6.44	142 | 217692	341
11	190	R.[+229.16293]GSPSDVVT[+365.13220]PIVTQHSK[+229.16293].V	R.GSPSDVVTPIVTQHSK.V	NTerm(TMT6plex / 229.1629); T8(OGlycan / 365.1322); K16(TMT6plex / 229.1629)	HexNAc(1)Hex(1)	4.7e-07	569.6	455.1	0	4	619.587	619.586	1.96		2475.33	2475.32	Specific	8	>sp|Q8IZA0|K319L_HUMAN Dyslexia-associated protein KIAA0319-like protein OS=Homo sapiens GN=KIAA0319L PE=1 SV=2	2119	QEHF3_341_LR.7735.7735.4	28.38	controllerType=0 controllerNumber=1 scan=7735	high-energy collision-induced dissociation	4e-08	0	0	3.2e-05	2.6e-06	0	0	6.33	154 | 450360	341
12	539	K.[+229.16293]SELEAQT[+365.13220]GLQILQTGVGQR.E	K.SELEAQTGLQILQTGVGQR.E	NTerm(TMT6plex / 229.1629); T7(OGlycan / 365.1322)	HexNAc(1)Hex(1)	1.2e-15	950	790.6	3.6	3	874.797	874.794	3.66		2622.38	2622.37	Specific	7	>sp|Q16849|PTPRN_HUMAN Receptor-type tyrosine-protein phosphatase-like N OS=Homo sapiens GN=PTPRN PE=1 SV=1	3665	QEHF3_341_LR.11864.11864.3	39.55	controllerType=0 controllerNumber=1 scan=11864	high-energy collision-induced dissociation	8.9e-16	0	0	7.8e-14	6e-14	0	0	14.94	158 | 559042	341
14	265	K.[+229.16293]DANISQPETT[+365.13220]K[+229.16293]EGLR.A	K.DANISQPETTKEGLR.A	NTerm(TMT6plex / 229.1629); T10(OGlycan / 365.1322); K11(TMT6plex / 229.1629)	HexNAc(1)Hex(1)	7.6e-14	870	667	0	4	621.33	621.329	1.68		2482.3	2482.29	Specific	10	>sp|Q13790|APOF_HUMAN Apolipoprotein F OS=Homo sapiens GN=APOF PE=1 SV=2	360	QEHF3_341_LR.6810.6810.4	25.93	controllerType=0 controllerNumber=1 scan=6810	high-energy collision-induced dissociation	1.7e-14	0	0	5.1e-12	1.1e-12	0	0	13.12	167 | 444360	341
14	265	K.[+229.16293]DANISQPET[+365.13220]TK[+229.16293]EGLR.A	K.DANISQPETTKEGLR.A	NTerm(TMT6plex / 229.1629); T9(OGlycan / 365.1322); K11(TMT6plex / 229.1629)	HexNAc(1)Hex(1)	8.8e-12	780.1	491.4	0	3	828.103	828.102	1.24		2482.3	2482.29	Specific	9	>sp|Q13790|APOF_HUMAN Apolipoprotein F OS=Homo sapiens GN=APOF PE=1 SV=2	360	QEHF3_341_LR.6793.6793.3	25.88	controllerType=0 controllerNumber=1 scan=6793	high-energy collision-induced dissociation	1.8e-12	0	0	6e-10	1e-10	0	0	11.05	168 | 444280	341
16	244	K.[+229.16293]RLET[+365.13220]PAPQVPARR.L	K.RLETPAPQVPARR.L	NTerm(TMT6plex / 229.1629); T4(OGlycan / 365.1322)	HexNAc(1)Hex(1)	1.7e-10	727.7	500	500	4	522.043	522.043	0.83		2085.15	2085.15	Specific	4	>sp|Q9UHG2|PCSK1_HUMAN ProSAAS OS=Homo sapiens GN=PCSK1N PE=1 SV=1	3410	QEHF3_341_LR.5441.5441.4	22.26	controllerType=0 controllerNumber=1 scan=5441	high-energy collision-induced dissociation	2.7e-11	0	0	1.1e-08	1.9e-09	0	0	9.78	189 | 289306	341
16	244	K.[+229.16293]RLET[+365.13220]PAPQVPAR.R	K.RLETPAPQVPAR.R	NTerm(TMT6plex / 229.1629); T4(OGlycan / 365.1322)	HexNAc(1)Hex(1)	3e-06	549.2	307.8	307.8	3	643.689	643.688	1.3		1929.05	1929.05	Specific	4	>sp|Q9UHG2|PCSK1_HUMAN ProSAAS OS=Homo sapiens GN=PCSK1N PE=1 SV=1	3410	QEHF3_341_LR.6196.6196.3	24.31	controllerType=0 controllerNumber=1 scan=6196	high-energy collision-induced dissociation	3e-07	0	0	0.0002	0.011	0.0099	0.014	5.53	190 | 234652	341
16	244	K.[+229.16293]RLET[+365.13220]PAPQVPAR.R	K.RLETPAPQVPAR.R	NTerm(TMT6plex / 229.1629); T4(OGlycan / 365.1322)	HexNAc(1)Hex(1)	1.2e-05	511.1	316	316	4	483.018	483.018	0.78		1929.05	1929.05	Specific	4	>sp|Q9UHG2|PCSK1_HUMAN ProSAAS OS=Homo sapiens GN=PCSK1N PE=1 SV=1	3410	QEHF3_341_LR.6232.6232.4	24.4	controllerType=0 controllerNumber=1 scan=6232	high-energy collision-induced dissociation	1.5e-06	0	0	0.0008	0.011	0.0082	0.014	4.93	191 | 235052	341
17	194	K.[+229.16293]NSLC[+57.02146]EPIGSPEDAQDLPYLVT[+365.13220]EAPSFR.A	K.NSLCEPIGSPEDAQDLPYLVTEAPSFR.A	NTerm(TMT6plex / 229.1629); T21(OGlycan / 365.1322)	HexNAc(1)Hex(1)	1.9e-13	866.7	736	9.6	3	1200.58	1200.58	1.66		3599.72	3599.71	Specific	21	>sp|Q6UXB8|PI16_HUMAN Peptidase inhibitor 16 OS=Homo sapiens GN=PI16 PE=1 SV=1	3481	QEHF3_341_LR.13558.13558.3	44.59	controllerType=0 controllerNumber=1 scan=13558	high-energy collision-induced dissociation	7.1e-14	0	0	1.3e-11	4.8e-12	0	0	12.73	192 | 713115	341
18	28	R.[+229.16293]AYDGLSLPEDIETVT[+365.13220]ASQM[+15.99492]R.W	R.AYDGLSLPEDIETVTASQMR.W	NTerm(TMT6plex / 229.1629); T15(OGlycan / 365.1322); M19(Oxidation / 15.9949)	HexNAc(1)Hex(1)	9.6e-13	840.2	590.7	4.8	2	1403.68	1403.67	1.78		2806.34	2806.34	Specific	15	>sp|P98160|PGBM_HUMAN Basement membrane-specific heparan sulfate proteoglycan core protein OS=Homo sapiens GN=HSPG2 PE=1 SV=4	3459	QEHF3_341_LR.12520.12520.2	41.48	controllerType=0 controllerNumber=1 scan=12520	high-energy collision-induced dissociation	3.4e-13	0	0	6.4e-11	2.3e-11	0	0	12.02	194 | 564791	341
18	28	R.[+229.16293]AYDGLSLPEDIET[+365.13220]VTASQM[+15.99492]R.W	R.AYDGLSLPEDIETVTASQMR.W	NTerm(TMT6plex / 229.1629); T13(OGlycan / 365.1322); M19(Oxidation / 15.9949)	HexNAc(1)Hex(1)	1.2e-11	766.9	612.9	4.8	3	936.121	936.118	3.34		2806.35	2806.34	Specific	13	>sp|P98160|PGBM_HUMAN Basement membrane-specific heparan sulfate proteoglycan core protein OS=Homo sapiens GN=HSPG2 PE=1 SV=4	3459	QEHF3_341_LR.12243.12243.3	40.67	controllerType=0 controllerNumber=1 scan=12243	high-energy collision-induced dissociation	2.4e-12	0	0	7.8e-10	1.5e-10	0	0	10.94	195 | 562991	341
18	28	R.[+229.16293]AYDGLSLPEDIET[+365.13220]VTASQM[+15.99492]R.W	R.AYDGLSLPEDIETVTASQMR.W	NTerm(TMT6plex / 229.1629); T13(OGlycan / 365.1322); M19(Oxidation / 15.9949)	HexNAc(1)Hex(1)	8.6e-11	742.3	573.2	4.8	4	702.342	702.34	2.25		2806.35	2806.34	Specific	13	>sp|P98160|PGBM_HUMAN Basement membrane-specific heparan sulfate proteoglycan core protein OS=Homo sapiens GN=HSPG2 PE=1 SV=4	3459	QEHF3_341_LR.12501.12501.4	41.43	controllerType=0 controllerNumber=1 scan=12501	high-energy collision-induced dissociation	1.3e-11	0	0	5.8e-09	9.3e-10	0	0	10.06	196 | 564551	341
18	28	R.[+229.16293]AYDGLSLPEDIET[+365.13220]VTASQM[+15.99492]R.W	R.AYDGLSLPEDIETVTASQMR.W	NTerm(TMT6plex / 229.1629); T13(OGlycan / 365.1322); M19(Oxidation / 15.9949)	HexNAc(1)Hex(1)	3e-08	613.8	357.9	4.8	3	936.121	936.118	3.27		2806.35	2806.34	Specific	13	>sp|P98160|PGBM_HUMAN Basement membrane-specific heparan sulfate proteoglycan core protein OS=Homo sapiens GN=HSPG2 PE=1 SV=4	3459	QEHF3_341_LR.12484.12484.3	41.38	controllerType=0 controllerNumber=1 scan=12484	high-energy collision-induced dissociation	2.9e-09	0	0	2e-06	2e-07	0	0	7.52	197 | 564431	341
18	28	R.[+229.16293]AYDGLSLPEDIET[+365.13220]VTASQM[+15.99492]R.W	R.AYDGLSLPEDIETVTASQMR.W	NTerm(TMT6plex / 229.1629); T13(OGlycan / 365.1322); M19(Oxidation / 15.9949)	HexNAc(1)Hex(1)	3.7e-06	567.4	350.4	4.8	3	936.111	936.118	-7.43		2806.32	2806.34	Specific	13	>sp|P98160|PGBM_HUMAN Basement membrane-specific heparan sulfate proteoglycan core protein OS=Homo sapiens GN=HSPG2 PE=1 SV=4	3459	QEHF3_341_LR.12657.12657.3	41.89	controllerType=0 controllerNumber=1 scan=12657	high-energy collision-induced dissociation	3.3e-07	0	0	0.00025	0.011	0.0098	0	5.44	198 | 565631	341
19	247	R.[+229.16293]VWGQGQS[+365.13220]PRPENSLER.E	R.VWGQGQSPRPENSLER.E	NTerm(TMT6plex / 229.1629); S7(OGlycan / 365.1322)	HexNAc(1)Hex(1)	1.7e-12	822.1	593.6	5.1	4	609.308	609.307	2.04		2434.21	2434.2	Specific	7	>sp|P78423|X3CL1_HUMAN Fractalkine OS=Homo sapiens GN=CX3CL1 PE=1 SV=1	4698	QEHF3_341_LR.7868.7868.4	28.73	controllerType=0 controllerNumber=1 scan=7868	high-energy collision-induced dissociation	5.1e-13	0	0	1.2e-10	3.1e-11	0	0	11.76	203 | 451440	341
19	247	R.[+229.16293]VWGQGQS[+365.13220]PRPENSLER.E	R.VWGQGQSPRPENSLER.E	NTerm(TMT6plex / 229.1629); S7(OGlycan / 365.1322)	HexNAc(1)Hex(1)	8.1e-06	593.6	330.4	10.6	3	812.075	812.073	2.09		2434.21	2434.2	Specific	7	>sp|P78423|X3CL1_HUMAN Fractalkine OS=Homo sapiens GN=CX3CL1 PE=1 SV=1	4698	QEHF3_341_LR.7824.7824.3	28.61	controllerType=0 controllerNumber=1 scan=7824	high-energy collision-induced dissociation	7.7e-07	0	0	0.00054	0.011	0.009	0	5.09	204 | 450960	341
24	210	R.[+229.16293]AATVGS[+365.13220]LAGQPLQER.A	R.AATVGSLAGQPLQER.A	NTerm(TMT6plex / 229.1629); S6(OGlycan / 365.1322)	HexNAc(1)Hex(1)	1.5e-11	783.4	513.9	21.3	3	698.038	698.037	0.68		2092.1	2092.1	Specific	6	>sp|P02649|APOE_HUMAN Apolipoprotein E OS=Homo sapiens GN=APOE PE=1 SV=1	359	QEHF3_341_LR.8552.8552.3	30.52	controllerType=0 controllerNumber=1 scan=8552	high-energy collision-induced dissociation	3.2e-12	0	0	9.8e-10	2.1e-10	0	0	10.84	223 | 317346	341
24	210	R.[+229.16293]AATVGS[+365.13220]LAGQPLQER.A	R.AATVGSLAGQPLQER.A	NTerm(TMT6plex / 229.1629); S6(OGlycan / 365.1322)	HexNAc(1)Hex(1)	1.5e-09	690.7	514.4	8.6	3	698.038	698.037	0.51		2092.1	2092.1	Specific	6	>sp|P02649|APOE_HUMAN Apolipoprotein E OS=Homo sapiens GN=APOE PE=1 SV=1	359	QEHF3_341_LR.8539.8539.4	30.49	controllerType=0 controllerNumber=1 scan=8539	high-energy collision-induced dissociation	1.7e-10	0	0	9.8e-08	1e-08	0	0	8.84	224 | 317226	341
28	35	R.[+229.16293]EDQT[+365.13220]SPAPGLR.C	R.EDQTSPAPGLR.C	NTerm(TMT6plex / 229.1629); T4(OGlycan / 365.1322)	HexNAc(1)Hex(1)	7.7e-10	710.5	295.9	0	2	882.94	882.939	1.86		1764.87	1764.87	Specific	4	>sp|Q96FE7|P3IP1_HUMAN Phosphoinositide-3-kinase-interacting protein 1 OS=Homo sapiens GN=PIK3IP1 PE=1 SV=2	3306	QEHF3_341_LR.5518.5518.2	22.47	controllerType=0 controllerNumber=1 scan=5518	high-energy collision-induced dissociation	5.5e-11	0	0	5.2e-08	3.8e-09	0	0	9.11	242 | 225732	341
28	35	R.[+229.16293]EDQT[+365.13220]SPAPGLR.C	R.EDQTSPAPGLR.C	NTerm(TMT6plex / 229.1629); T4(OGlycan / 365.1322)	HexNAc(1)Hex(1)	2.6e-05	511.7	247.5	0	2	882.94	882.939	1.24		1764.87	1764.87	Specific	4	>sp|Q96FE7|P3IP1_HUMAN Phosphoinositide-3-kinase-interacting protein 1 OS=Homo sapiens GN=PIK3IP1 PE=1 SV=2	3306	QEHF3_341_LR.5710.5710.2	22.99	controllerType=0 controllerNumber=1 scan=5710	high-energy collision-induced dissociation	2.9e-06	0	0	0.0018	0.011	0.0075	0	4.58	243 | 228612	341
33	512	R.[+229.16293]TPLT[+365.13220]HALPGLSEQEGQK[+229.16293].T	R.TPLTHALPGLSEQEGQK.T	NTerm(TMT6plex / 229.1629); T4(OGlycan / 365.1322); K17(TMT6plex / 229.1629)	HexNAc(1)Hex(1)	2e-08	624.8	499.6	1.9	3	877.137	877.137	-0.24		2629.4	2629.4	Specific	4	>sp|P35052|GPC1_HUMAN Glypican-1 OS=Homo sapiens GN=GPC1 PE=1 SV=2	1695	QEHF3_341_LR.8650.8650.3	30.77	controllerType=0 controllerNumber=1 scan=8650	high-energy collision-induced dissociation	2.1e-09	0	0	1.4e-06	1.5e-07	0	0	7.69	252 | 530682	341
36	67	R.[+229.16293]NFPIPIPES[+365.13220]APTTPLPSE.K	R.NFPIPIPESAPTTPLPSE.K	NTerm(TMT6plex / 229.1629); S9(OGlycan / 365.1322)	HexNAc(1)Hex(1)	1.4e-05	362.2	230.1	2.1	3	834.432	834.43	3.08		2501.28	2501.27	CRagged	9	>sp|Q8NFU4|FDSCP_HUMAN Follicular dendritic cell secreted peptide OS=Homo sapiens GN=FDCSP PE=1 SV=1	1416	QEHF3_341_LR.14520.14520.3	47.52	controllerType=0 controllerNumber=1 scan=14520	high-energy collision-induced dissociation	1.7e-06	0	0	0.00093	0.011	0.0081	0.011	4.86	260 | 506520	341
1	93	R.DVSTPPT[+1850.69261]VLPDNFPR.Y	R.DVSTPPTVLPDNFPR.Y	T7(OGlycan / 1850.6926)	HexNAc(6)Hex(3)Fuc(1)	0.00013	284.8	133.7	13.1	4	877.127	877.139	-14.32		3505.49	3505.54	Specific	7	>sp|P01344|IGF2_HUMAN Insulin-like growth factor II OS=Homo sapiens GN=IGF2 PE=1 SV=1	1957	QEHF3_342_LR.11201.11201.3	37.89	controllerType=0 controllerNumber=1 scan=11201	high-energy collision-induced dissociation	1e-05	0	0	0.017	0.0052	0.0047	0.0082	3.9	13 | 634871	342
19	33	K.[+229.16293]T[+2189.79793]GVC[+57.02146]PELQADQNC[+57.02146]TQEC[+57.02146]VSDSEC[+57.02146]ADNLKC[+57.02146]C[+57.02146]SAGC[+57.02146]ATFC[+57.02146]SLPNDK.E	K.TGVCPELQADQNCTQECVSDSECADNLKCCSAGCATFCSLPNDK.E	NTerm(TMT6plex / 229.1629); T1(OGlycan / 2189.7979)	HexNAc(4)Hex(4)Fuc(3)NeuAc(1)	7.2e-06	283.5	283.5	7.4	8	935.272	935.379	19.83	-1	7475.12	7475.98	Specific	1	>sp|Q14508|WFDC2_HUMAN WAP four-disulfide core domain protein 2 OS=Homo sapiens GN=WFDC2 PE=1 SV=2	4668	QEHF3_342_LR.10429.10429.4	35.67	controllerType=0 controllerNumber=1 scan=10429	high-energy collision-induced dissociation	7.5e-07	0	0	0.00096	0.0001	0	0	5.14	270 | 703757	342
6	223	R.[+229.16293]C[+57.02146]NT[+1444.53387]AAPM[+15.99492]WLNGTHPSSDEGIVSR.K	R.CNTAAPMWLNGTHPSSDEGIVSR.K	NTerm(TMT6plex / 229.1629); T3(OGlycan / 1444.5339); M7(Oxidation / 15.9949)	HexNAc(4)Hex(3)Fuc(1)	8.4e-07	468.1	333	1.3	5	838.967	838.771	-5.17	1	4190.81	4189.83	Specific	3	>sp|P07911|UROM_HUMAN Uromodulin OS=Homo sapiens GN=UMOD PE=1 SV=1	4607	QEHF3_342_LR.10221.10221.3	35.09	controllerType=0 controllerNumber=1 scan=10221	high-energy collision-induced dissociation	6.1e-08	0	0	0.00011	8.3e-06	0	0	6.08	163 | 620951	342
1	93	R.[+229.16293]DVSTPPT[+1387.51241]VLPDNFPR.Y	R.DVSTPPTVLPDNFPR.Y	NTerm(TMT6plex / 229.1629); T7(OGlycan / 1387.5124)	HexNAc(3)Hex(3)Fuc(2)	8.6e-14	809.2	625.8	12	4	818.624	818.635	-13.67		3271.47	3271.52	Specific	7	>sp|P01344|IGF2_HUMAN Insulin-like growth factor II OS=Homo sapiens GN=IGF2 PE=1 SV=1	1957	QEHF3_342_LR.11282.11282.3	38.12	controllerType=0 controllerNumber=1 scan=11282	high-energy collision-induced dissociation	1.4e-14	0	0	1.1e-11	1.8e-12	0	0	13.07	17 | 635751	342
2	331	R.[+229.16293]LPTT[+1095.39659]VLNATAK[+229.16293]AVAVTLQSH.-	R.LPTTVLNATAKAVAVTLQSH.-	NTerm(TMT6plex / 229.1629); T4(OGlycan / 1095.3966); K11(TMT6plex / 229.1629)	HexNAc(3)Hex(3)	0.00018	237.5	166.9	0.4	3	1196.96	1196.96	-1.58		3588.87	3588.88	Specific	4	>sp|Q9GZM5|YIPF3_HUMAN Protein YIPF3 OS=Homo sapiens GN=YIPF3 PE=1 SV=1	4710	QEHF3_342_LR.11092.11092.3	37.56	controllerType=0 controllerNumber=1 scan=11092	high-energy collision-induced dissociation	1.7e-05	0	0	0.024	0.0052	0.0045	0.0076	3.74	76 | 633631	342
25	183	R.[+229.16293]SVAQATSSSGEAPDS[+1225.45958]ITWK[+229.16293].P	R.SVAQATSSSGEAPDSITWK.P	NTerm(TMT6plex / 229.1629); S15(OGlycan / 1225.4596); K19(TMT6plex / 229.1629)	HexNAc(3)Hex(2)Fuc(2)	0.0019	274.7	199	2.4	4	902.19	902.18	10.86		3605.74	3605.7	Specific	15	>sp|P00742|FA10_HUMAN Coagulation factor X OS=Homo sapiens GN=F10 PE=1 SV=2	1363	QEHF3_342_LR.12503.12503.4	41.75	controllerType=0 controllerNumber=1 scan=12503	high-energy collision-induced dissociation	5.9e-05	0	0	0.2	0.075	0.075	0.0075	2.73	307 | 654151	342
25	183	R.[+229.16293]SVAQATSSSGEAPDS[+1225.45958]ITWK[+229.16293].P	R.SVAQATSSSGEAPDSITWK.P	NTerm(TMT6plex / 229.1629); S15(OGlycan / 1225.4596); K19(TMT6plex / 229.1629)	HexNAc(3)Hex(2)Fuc(2)	0.00021	274.5	199.7	2.4	3	1202.58	1202.57	11.05		3605.74	3605.7	Specific	15	>sp|P00742|FA10_HUMAN Coagulation factor X OS=Homo sapiens GN=F10 PE=1 SV=2	1363	QEHF3_342_LR.12508.12508.3	41.76	controllerType=0 controllerNumber=1 scan=12508	high-energy collision-induced dissociation	1.9e-05	0	0	0.028	0.0052	0.0044	0.0075	3.67	308 | 654231	342
2	331	R.[+229.16293]LPT[+933.34376]TVLNATAK[+229.16293].A	R.LPTTVLNATAK.A	NTerm(TMT6plex / 229.1629); T3(OGlycan / 933.3438); K11(TMT6plex / 229.1629)	HexNAc(3)Hex(2)	0.00027	288.1	166	0.8	4	630.834	630.838	-6.74		2520.31	2520.33	Specific	3	>sp|Q9GZM5|YIPF3_HUMAN Protein YIPF3 OS=Homo sapiens GN=YIPF3 PE=1 SV=1	4710	QEHF3_342_LR.10444.10444.4	35.71	controllerType=0 controllerNumber=1 scan=10444	high-energy collision-induced dissociation	2e-05	0	0	0.035	0.013	0.013	0.022	3.57	104 | 483409	342
1	93	R.[+229.16293]DVSTPPT[+771.29094]VLPDNFPR.Y	R.DVSTPPTVLPDNFPR.Y	NTerm(TMT6plex / 229.1629); T7(OGlycan / 771.2909)	HexNAc(3)Hex(1)	4.9e-10	622.9	443.8	24.3	3	885.772	885.771	1.75		2655.3	2655.3	Specific	7	>sp|P01344|IGF2_HUMAN Insulin-like growth factor II OS=Homo sapiens GN=IGF2 PE=1 SV=1	1957	QEHF3_342_LR.11046.11046.3	37.43	controllerType=0 controllerNumber=1 scan=11046	high-energy collision-induced dissociation	5e-11	0	0	6.6e-08	6.7e-09	0	0	9.31	27 | 487933	342
1	93	R.[+229.16293]DVSTPPT[+771.29094]VLPDNFPR.Y	R.DVSTPPTVLPDNFPR.Y	NTerm(TMT6plex / 229.1629); T7(OGlycan / 771.2909)	HexNAc(3)Hex(1)	6.7e-07	529.5	353.6	16	3	885.77	885.771	-0.46		2655.3	2655.3	Specific	7	>sp|P01344|IGF2_HUMAN Insulin-like growth factor II OS=Homo sapiens GN=IGF2 PE=1 SV=1	1957	QEHF3_342_LR.11032.11032.3	37.39	controllerType=0 controllerNumber=1 scan=11032	high-energy collision-induced dissociation	4.9e-08	0	0	8.9e-05	6.5e-06	0	0	6.17	28 | 487813	342
2	342	K.[+229.16293]AVAVTLQS[+771.29094]H.-	K.AVAVTLQSH.-	NTerm(TMT6plex / 229.1629); S8(OGlycan / 771.2909)	HexNAc(3)Hex(1)	2.5e-12	766.3	512	37.2	3	642.66	642.659	1.51		1925.97	1925.96	Specific	8	>sp|Q9GZM5|YIPF3_HUMAN Protein YIPF3 OS=Homo sapiens GN=YIPF3 PE=1 SV=1	4710	QEHF3_342_LR.7314.7314.3	27.15	controllerType=0 controllerNumber=1 scan=7314	high-energy collision-induced dissociation	3.4e-13	0	0	3.3e-10	4.6e-11	0	0	11.6	114 | 246144	342
2	342	K.[+229.16293]AVAVTLQS[+771.29094]H.-	K.AVAVTLQSH.-	NTerm(TMT6plex / 229.1629); S8(OGlycan / 771.2909)	HexNAc(3)Hex(1)	3.6e-12	764.1	485.4	34.2	2	963.488	963.486	2.02		1925.97	1925.96	Specific	8	>sp|Q9GZM5|YIPF3_HUMAN Protein YIPF3 OS=Homo sapiens GN=YIPF3 PE=1 SV=1	4710	QEHF3_342_LR.7321.7321.2	27.17	controllerType=0 controllerNumber=1 scan=7321	high-energy collision-induced dissociation	5e-13	0	0	4.8e-10	6.8e-11	0	0	11.45	115 | 246224	342
12	716	K.IEETTMTTQT[+609.23812]PAPIQAPSAILPLPGQSVER.L	K.IEETTMTTQTPAPIQAPSAILPLPGQSVER.L	T10(OGlycan / 609.2381)	HexNAc(3)	0.0019	91.3	91.3	4.8	3	1262.65	1262.63	15.86		3785.95	3785.89	Specific	10	>sp|Q14624|ITIH4_HUMAN Inter-alpha-trypsin inhibitor heavy chain H4 OS=Homo sapiens GN=ITIH4 PE=1 SV=4	2085	QEHF3_342_LR.13098.13098.3	43.54	controllerType=0 controllerNumber=1 scan=13098	high-energy collision-induced dissociation	6.6e-05	0	0	0.2	0.075	0.074	0.11	2.72	221 | 660751	342
6	223	R.C[+57.02146]NT[+1183.41263]AAPMWLNGTHPSSDEGIVSR.K	R.CNTAAPMWLNGTHPSSDEGIVSR.K	T3(OGlycan / 1183.4126)	HexNAc(2)Hex(3)NeuAc(1)	9.1e-06	445.9	296.1	2.6	4	921.645	921.642	3.58		3683.56	3683.55	Specific	3	>sp|P07911|UROM_HUMAN Uromodulin OS=Homo sapiens GN=UMOD PE=1 SV=1	4607	QEHF3_342_LR.10147.10147.3	34.88	controllerType=0 controllerNumber=1 scan=10147	high-energy collision-induced dissociation	9.7e-07	0	0	0.0012	0.00013	0	0	5.04	166 | 619951	342
2	331	R.[+229.16293]LPTTVLNAT[+1038.37512]AK[+229.16293].A	R.LPTTVLNATAK.A	NTerm(TMT6plex / 229.1629); T9(OGlycan / 1038.3751); K11(TMT6plex / 229.1629)	HexNAc(2)Hex(3)Fuc(1)	3.4e-05	394.3	239.2	8.8	4	657.099	657.096	3.72		2625.37	2625.36	Specific	9	>sp|Q9GZM5|YIPF3_HUMAN Protein YIPF3 OS=Homo sapiens GN=YIPF3 PE=1 SV=1	4710	QEHF3_342_LR.10567.10567.4	36.07	controllerType=0 controllerNumber=1 scan=10567	high-energy collision-induced dissociation	3e-06	0	0	0.0045	0.00043	0	0	4.47	87 | 484409	342
2	331	R.[+229.16293]LPTTVLNAT[+1038.37512]AK[+229.16293].A	R.LPTTVLNATAK.A	NTerm(TMT6plex / 229.1629); T9(OGlycan / 1038.3751); K11(TMT6plex / 229.1629)	HexNAc(2)Hex(3)Fuc(1)	4.6e-05	344.4	218	18	4	657.1	657.096	5.67		2625.38	2625.36	Specific	9	>sp|Q9GZM5|YIPF3_HUMAN Protein YIPF3 OS=Homo sapiens GN=YIPF3 PE=1 SV=1	4710	QEHF3_342_LR.10754.10754.4	36.6	controllerType=0 controllerNumber=1 scan=10754	high-energy collision-induced dissociation	4.3e-06	0	0	0.0061	0.0052	0.0051	0	4.34	88 | 486013	342
2	331	R.[+229.16293]LPTTVLNAT[+1021.35981]AK[+229.16293].A	R.LPTTVLNATAK.A	NTerm(TMT6plex / 229.1629); T9(OGlycan / 1021.3598); K11(TMT6plex / 229.1629)	HexNAc(2)Hex(2)NeuAc(1)	3.1e-05	358.1	224.3	17	4	652.843	652.842	0.82		2608.35	2608.35	Specific	9	>sp|Q9GZM5|YIPF3_HUMAN Protein YIPF3 OS=Homo sapiens GN=YIPF3 PE=1 SV=1	4710	QEHF3_342_LR.10562.10562.4	36.06	controllerType=0 controllerNumber=1 scan=10562	high-energy collision-induced dissociation	2.8e-06	0	0	0.0041	0.00041	0	0	4.51	92 | 484289	342
2	331	R.[+229.16293]LPTTVLNAT[+1021.35981]AK[+229.16293].A	R.LPTTVLNATAK.A	NTerm(TMT6plex / 229.1629); T9(OGlycan / 1021.3598); K11(TMT6plex / 229.1629)	HexNAc(2)Hex(2)NeuAc(1)	3.6e-05	337.8	195.8	8	4	652.843	652.842	1.47		2608.35	2608.35	Specific	9	>sp|Q9GZM5|YIPF3_HUMAN Protein YIPF3 OS=Homo sapiens GN=YIPF3 PE=1 SV=1	4710	QEHF3_342_LR.10177.10177.4	34.97	controllerType=0 controllerNumber=1 scan=10177	high-energy collision-induced dissociation	3.2e-06	0	0	0.0047	0.00046	0	0	4.45	93 | 481609	342
2	331	R.[+229.16293]LPTTVLNAT[+1021.35981]AK[+229.16293].A	R.LPTTVLNATAK.A	NTerm(TMT6plex / 229.1629); T9(OGlycan / 1021.3598); K11(TMT6plex / 229.1629)	HexNAc(2)Hex(2)NeuAc(1)	7.2e-05	314.5	182.7	7	4	652.843	652.842	0.82		2608.35	2608.35	Specific	9	>sp|Q9GZM5|YIPF3_HUMAN Protein YIPF3 OS=Homo sapiens GN=YIPF3 PE=1 SV=1	4710	QEHF3_342_LR.10725.10725.3	36.52	controllerType=0 controllerNumber=1 scan=10725	high-energy collision-induced dissociation	5.8e-06	0	0	0.0096	0.0052	0.005	0	4.14	96 | 485653	342
2	331	R.[+229.16293]LPTT[+1021.35981]VLNATAK[+229.16293].A	R.LPTTVLNATAK.A	NTerm(TMT6plex / 229.1629); T4(OGlycan / 1021.3598); K11(TMT6plex / 229.1629)	HexNAc(2)Hex(2)NeuAc(1)	7.2e-05	312.7	178.3	1.2	4	652.843	652.842	1.47		2608.35	2608.35	Specific	4	>sp|Q9GZM5|YIPF3_HUMAN Protein YIPF3 OS=Homo sapiens GN=YIPF3 PE=1 SV=1	4710	QEHF3_342_LR.9992.9992.4	34.45	controllerType=0 controllerNumber=1 scan=9992	high-energy collision-induced dissociation	5.4e-06	0	0	0.0096	0.0052	0.005	0.0086	4.14	97 | 479769	342
2	331	R.[+229.16293]LPTTVLNAT[+1021.35981]AK[+229.16293].A	R.LPTTVLNATAK.A	NTerm(TMT6plex / 229.1629); T9(OGlycan / 1021.3598); K11(TMT6plex / 229.1629)	HexNAc(2)Hex(2)NeuAc(1)	0.00054	288.5	153.7	8.5	2	1304.68	1304.68	1.15		2608.35	2608.35	Specific	9	>sp|Q9GZM5|YIPF3_HUMAN Protein YIPF3 OS=Homo sapiens GN=YIPF3 PE=1 SV=1	4710	QEHF3_342_LR.10248.10248.2	35.17	controllerType=0 controllerNumber=1 scan=10248	high-energy collision-induced dissociation	3.6e-05	0	0	0.067	0.03	0.029	0	3.27	98 | 482089	342
2	331	R.[+229.16293]LPT[+1021.35981]TVLNATAK[+229.16293].A	R.LPTTVLNATAK.A	NTerm(TMT6plex / 229.1629); T3(OGlycan / 1021.3598); K11(TMT6plex / 229.1629)	HexNAc(2)Hex(2)NeuAc(1)	0.0026	279.8	118.9	0.8	3	870.121	870.121	-0.16		2608.35	2608.35	Specific	3	>sp|Q9GZM5|YIPF3_HUMAN Protein YIPF3 OS=Homo sapiens GN=YIPF3 PE=1 SV=1	4710	QEHF3_342_LR.10113.10113.3	34.79	controllerType=0 controllerNumber=1 scan=10113	high-energy collision-induced dissociation	0.00014	0	0	0.26	0.078	0.074	0.0079	2.59	99 | 481129	342
2	331	R.[+229.16293]LPT[+1021.35981]TVLNATAK[+229.16293].A	R.LPTTVLNATAK.A	NTerm(TMT6plex / 229.1629); T3(OGlycan / 1021.3598); K11(TMT6plex / 229.1629)	HexNAc(2)Hex(2)NeuAc(1)	0.00038	262.9	133.7	0.8	4	652.844	652.842	1.75		2608.35	2608.35	Specific	3	>sp|Q9GZM5|YIPF3_HUMAN Protein YIPF3 OS=Homo sapiens GN=YIPF3 PE=1 SV=1	4710	QEHF3_342_LR.10370.10370.4	35.5	controllerType=0 controllerNumber=1 scan=10370	high-energy collision-induced dissociation	2.8e-05	0	0	0.048	0.026	0.025	0.0079	3.42	100 | 482929	342
1	93	R.[+229.16293]DVST[+1168.43812]PPTVLPDNFPR.Y	R.DVSTPPTVLPDNFPR.Y	NTerm(TMT6plex / 229.1629); T4(OGlycan / 1168.4381)	HexNAc(2)Hex(2)Fuc(3)	0.00039	244.6	159.7	0.4	3	1018.15	1018.15	-4.54		3052.43	3052.44	Specific	4	>sp|P01344|IGF2_HUMAN Insulin-like growth factor II OS=Homo sapiens GN=IGF2 PE=1 SV=1	1957	QEHF3_342_LR.14081.14081.3	46.61	controllerType=0 controllerNumber=1 scan=14081	high-energy collision-induced dissociation	3e-05	0	0	0.049	0.026	0.025	0.036	3.41	20 | 595981	342
2	331	R.[+229.16293]LPTTVLNAT[+1022.38021]AK[+229.16293]AVAVTLQSH.-	R.LPTTVLNATAKAVAVTLQSH.-	NTerm(TMT6plex / 229.1629); T9(OGlycan / 1022.3802); K11(TMT6plex / 229.1629)	HexNAc(2)Hex(2)Fuc(2)	2.8e-05	373.5	200.4	6	4	879.713	879.721	-8.61		3515.83	3515.86	Specific	9	>sp|Q9GZM5|YIPF3_HUMAN Protein YIPF3 OS=Homo sapiens GN=YIPF3 PE=1 SV=1	4710	QEHF3_342_LR.12422.12422.4	41.5	controllerType=0 controllerNumber=1 scan=12422	high-energy collision-induced dissociation	2.7e-06	0	0	0.0038	0.00039	0	0	4.55	77 | 652311	342
2	331	R.[+229.16293]LPT[+1022.38021]TVLNATAK[+229.16293].A	R.LPTTVLNATAK.A	NTerm(TMT6plex / 229.1629); T3(OGlycan / 1022.3802); K11(TMT6plex / 229.1629)	HexNAc(2)Hex(2)Fuc(2)	0.00046	308.9	131.8	0.8	4	653.092	653.097	-8.69		2609.35	2609.37	Specific	3	>sp|Q9GZM5|YIPF3_HUMAN Protein YIPF3 OS=Homo sapiens GN=YIPF3 PE=1 SV=1	4710	QEHF3_342_LR.11554.11554.4	38.91	controllerType=0 controllerNumber=1 scan=11554	high-energy collision-induced dissociation	3.2e-05	0	0	0.058	0.03	0.029	0.043	3.33	90 | 492493	342
1	90	K.SERDVSTPPT[+1458.51313]VLPDNFPR.Y	K.SERDVSTPPTVLPDNFPR.Y	T10(OGlycan / 1458.5131)	HexNAc(2)Hex(2)Fuc(1)NeuAc(2)	0.00038	268	115.8	11.5	4	872.122	872.139	-18.79		3485.47	3485.53	Specific	10	>sp|P01344|IGF2_HUMAN Insulin-like growth factor II OS=Homo sapiens GN=IGF2 PE=1 SV=1	1957	QEHF3_342_LR.10594.10594.3	36.14	controllerType=0 controllerNumber=1 scan=10594	high-energy collision-induced dissociation	2.7e-05	0	0	0.048	0.022	0.021	0.036	3.42	6 | 625911	342
5	45	K.[+229.16293]VAT[+876.32230]TVISK[+229.16293].M	K.VATTVISK.M	NTerm(TMT6plex / 229.1629); T3(OGlycan / 876.3223); K8(TMT6plex / 229.1629)	HexNAc(2)Hex(2)Fuc(1)	1.8e-05	561.2	298.2	2	3	718.383	718.387	-5.66		2153.13	2153.15	Specific	3	>sp|P05155|IC1_HUMAN Plasma protease C1 inhibitor OS=Homo sapiens GN=SERPING1 PE=1 SV=2	1931	QEHF3_342_LR.7501.7501.3	27.65	controllerType=0 controllerNumber=1 scan=7501	high-energy collision-induced dissociation	1.7e-06	0	0	0.0024	0.00024	0	0	4.75	148 | 311655	342
5	45	K.[+229.16293]VAT[+876.32230]TVISK[+229.16293].M	K.VATTVISK.M	NTerm(TMT6plex / 229.1629); T3(OGlycan / 876.3223); K8(TMT6plex / 229.1629)	HexNAc(2)Hex(2)Fuc(1)	0.00011	500	212.6	2	2	1077.08	1077.08	-1.01		2153.14	2153.15	Specific	3	>sp|P05155|IC1_HUMAN Plasma protease C1 inhibitor OS=Homo sapiens GN=SERPING1 PE=1 SV=2	1931	QEHF3_342_LR.7532.7532.2	27.74	controllerType=0 controllerNumber=1 scan=7532	high-energy collision-induced dissociation	8.7e-06	0	0	0.015	0.0052	0.0048	0	3.94	149 | 312095	342
39	143	R.[+229.16293]DFT[+876.32230]AAFPR.M	R.DFTAAFPR.M	NTerm(TMT6plex / 229.1629); T3(OGlycan / 876.3223)	HexNAc(2)Hex(2)Fuc(1)	1.2e-07	615.6	250.4	250.4	3	677.32	677.319	1.72		2029.95	2029.94	Specific	3	>sp|Q8TDQ0|HAVR2_HUMAN Hepatitis A virus cellular receptor 2 OS=Homo sapiens GN=HAVCR2 PE=1 SV=3	1825	QEHF3_342_LR.9446.9446.3	32.96	controllerType=0 controllerNumber=1 scan=9446	high-energy collision-induced dissociation	5.2e-09	0	0	1.5e-05	6.1e-07	0	0	6.94	347 | 329655	342
1	93	R.[+229.16293]DVSTPPT[+730.26439]VLPDNFPRYPVGK[+229.16293].F	R.DVSTPPTVLPDNFPRYPVGK.F	NTerm(TMT6plex / 229.1629); T7(OGlycan / 730.2644); K20(TMT6plex / 229.1629)	HexNAc(2)Hex(2)	6.8e-19	1081.9	923.8	7.2	4	847.689	847.689	-0.3		3387.73	3387.73	Specific	7	>sp|P01344|IGF2_HUMAN Insulin-like growth factor II OS=Homo sapiens GN=IGF2 PE=1 SV=1	1957	QEHF3_342_LR.11749.11749.4	39.49	controllerType=0 controllerNumber=1 scan=11749	high-energy collision-induced dissociation	4e-19	0	0	9.1e-17	5.3e-17	0	0	18.17	14 | 642191	342
1	93	R.[+229.16293]DVSTPPT[+730.26439]VLPDNFPR.Y	R.DVSTPPTVLPDNFPR.Y	NTerm(TMT6plex / 229.1629); T7(OGlycan / 730.2644)	HexNAc(2)Hex(2)	7.1e-18	1001	696.1	12.7	2	1307.64	1307.64	1.34		2614.27	2614.27	Specific	7	>sp|P01344|IGF2_HUMAN Insulin-like growth factor II OS=Homo sapiens GN=IGF2 PE=1 SV=1	1957	QEHF3_342_LR.11106.11106.2	37.61	controllerType=0 controllerNumber=1 scan=11106	high-energy collision-induced dissociation	2e-18	0	0	9.5e-16	2.6e-16	0	0	17.15	29 | 488533	342
1	93	R.[+229.16293]DVSTPPT[+730.26439]VLPDNFPR.Y	R.DVSTPPTVLPDNFPR.Y	NTerm(TMT6plex / 229.1629); T7(OGlycan / 730.2644)	HexNAc(2)Hex(2)	1.2e-16	969.9	681	13	2	1307.64	1307.64	0.03		2614.27	2614.27	Specific	7	>sp|P01344|IGF2_HUMAN Insulin-like growth factor II OS=Homo sapiens GN=IGF2 PE=1 SV=1	1957	QEHF3_342_LR.11281.11281.2	38.12	controllerType=0 controllerNumber=1 scan=11281	high-energy collision-induced dissociation	2.7e-17	0	0	1.7e-14	3.6e-15	0	0	15.91	30 | 490293	342
1	93	R.[+229.16293]DVSTPPT[+730.26439]VLPDNFPR.Y	R.DVSTPPTVLPDNFPR.Y	NTerm(TMT6plex / 229.1629); T7(OGlycan / 730.2644)	HexNAc(2)Hex(2)	4.9e-16	919.5	744.1	4.9	3	872.096	872.095	0.49		2614.27	2614.27	Specific	7	>sp|P01344|IGF2_HUMAN Insulin-like growth factor II OS=Homo sapiens GN=IGF2 PE=1 SV=1	1957	QEHF3_342_LR.11169.11169.3	37.8	controllerType=0 controllerNumber=1 scan=11169	high-energy collision-induced dissociation	1.1e-16	0	0	6.6e-14	1.4e-14	0	0	15.31	31 | 488813	342
1	93	R.[+229.16293]DVSTPPT[+730.26439]VLPDNFPR.Y	R.DVSTPPTVLPDNFPR.Y	NTerm(TMT6plex / 229.1629); T7(OGlycan / 730.2644)	HexNAc(2)Hex(2)	4.9e-15	885.4	692.4	4.4	3	872.098	872.095	2.94		2614.28	2614.27	Specific	7	>sp|P01344|IGF2_HUMAN Insulin-like growth factor II OS=Homo sapiens GN=IGF2 PE=1 SV=1	1957	QEHF3_342_LR.10982.10982.3	37.24	controllerType=0 controllerNumber=1 scan=10982	high-energy collision-induced dissociation	5.1e-16	0	0	6.6e-13	6.8e-14	0	0	14.31	32 | 487253	342
1	93	R.[+229.16293]DVSTPPT[+730.26439]VLPDNFPR.Y	R.DVSTPPTVLPDNFPR.Y	NTerm(TMT6plex / 229.1629); T7(OGlycan / 730.2644)	HexNAc(2)Hex(2)	4.9e-15	878.6	704.1	4.4	3	872.096	872.095	0.77		2614.27	2614.27	Specific	7	>sp|P01344|IGF2_HUMAN Insulin-like growth factor II OS=Homo sapiens GN=IGF2 PE=1 SV=1	1957	QEHF3_342_LR.11345.11345.3	38.3	controllerType=0 controllerNumber=1 scan=11345	high-energy collision-induced dissociation	7.4e-16	0	0	6.6e-13	9.9e-14	0	0	14.31	33 | 490933	342
1	93	R.[+229.16293]DVSTPPT[+730.26439]VLPDNFPR.Y	R.DVSTPPTVLPDNFPR.Y	NTerm(TMT6plex / 229.1629); T7(OGlycan / 730.2644)	HexNAc(2)Hex(2)	4.9e-15	872.6	680.3	2.8	3	872.096	872.095	0.49		2614.27	2614.27	Specific	7	>sp|P01344|IGF2_HUMAN Insulin-like growth factor II OS=Homo sapiens GN=IGF2 PE=1 SV=1	1957	QEHF3_342_LR.11538.11538.3	38.86	controllerType=0 controllerNumber=1 scan=11538	high-energy collision-induced dissociation	9.5e-16	0	0	6.6e-13	1.3e-13	0	0	14.31	34 | 492293	342
1	93	R.[+229.16293]DVSTPPT[+730.26439]VLPDNFPR.Y	R.DVSTPPTVLPDNFPR.Y	NTerm(TMT6plex / 229.1629); T7(OGlycan / 730.2644)	HexNAc(2)Hex(2)	7.1e-15	864.1	583.6	1.8	2	1307.64	1307.64	1.34		2614.27	2614.27	Specific	7	>sp|P01344|IGF2_HUMAN Insulin-like growth factor II OS=Homo sapiens GN=IGF2 PE=1 SV=1	1957	QEHF3_342_LR.10922.10922.2	37.07	controllerType=0 controllerNumber=1 scan=10922	high-energy collision-induced dissociation	1.4e-15	0	0	9.5e-13	1.9e-13	0	0	14.15	35 | 486973	342
1	93	R.[+229.16293]DVSTPPT[+730.26439]VLPDNFPR.Y	R.DVSTPPTVLPDNFPR.Y	NTerm(TMT6plex / 229.1629); T7(OGlycan / 730.2644)	HexNAc(2)Hex(2)	2.5e-15	861.5	697.1	2.4	4	654.324	654.323	1.37		2614.27	2614.27	Specific	7	>sp|P01344|IGF2_HUMAN Insulin-like growth factor II OS=Homo sapiens GN=IGF2 PE=1 SV=1	1957	QEHF3_342_LR.11121.11121.4	37.65	controllerType=0 controllerNumber=1 scan=11121	high-energy collision-induced dissociation	2.5e-16	0	0	3.4e-13	3.3e-14	0	0	14.59	36 | 488613	342
1	93	R.[+229.16293]DVSTPPT[+730.26439]VLPDNFPR.Y	R.DVSTPPTVLPDNFPR.Y	NTerm(TMT6plex / 229.1629); T7(OGlycan / 730.2644)	HexNAc(2)Hex(2)	4.9e-14	824.8	647.5	5.1	3	872.097	872.095	2.1		2614.28	2614.27	Specific	7	>sp|P01344|IGF2_HUMAN Insulin-like growth factor II OS=Homo sapiens GN=IGF2 PE=1 SV=1	1957	QEHF3_342_LR.10404.10404.3	35.6	controllerType=0 controllerNumber=1 scan=10404	high-energy collision-induced dissociation	8.7e-15	0	0	6.6e-12	1.2e-12	0	0	13.31	37 | 483209	342
1	93	R.[+229.16293]DVSTPPT[+730.26439]VLPDNFPR.Y	R.DVSTPPTVLPDNFPR.Y	NTerm(TMT6plex / 229.1629); T7(OGlycan / 730.2644)	HexNAc(2)Hex(2)	4.5e-13	796.4	663.7	2.4	4	654.323	654.323	0.07		2614.27	2614.27	Specific	7	>sp|P01344|IGF2_HUMAN Insulin-like growth factor II OS=Homo sapiens GN=IGF2 PE=1 SV=1	1957	QEHF3_342_LR.11297.11297.4	38.16	controllerType=0 controllerNumber=1 scan=11297	high-energy collision-induced dissociation	6.7e-14	0	0	5.9e-11	9.1e-12	0	0	12.35	38 | 490413	342
1	93	R.[+229.16293]DVSTPPT[+730.26439]VLPDNFPR.Y	R.DVSTPPTVLPDNFPR.Y	NTerm(TMT6plex / 229.1629); T7(OGlycan / 730.2644)	HexNAc(2)Hex(2)	4.9e-13	796.2	604.9	6.1	3	872.096	872.095	1.4		2614.27	2614.27	Specific	7	>sp|P01344|IGF2_HUMAN Insulin-like growth factor II OS=Homo sapiens GN=IGF2 PE=1 SV=1	1957	QEHF3_342_LR.10594.10594.3	36.14	controllerType=0 controllerNumber=1 scan=10594	high-energy collision-induced dissociation	7.7e-14	0	0	6.6e-11	1e-11	0	0	12.31	39 | 484689	342
1	93	R.[+229.16293]DVSTPPT[+730.26439]VLPDNFPR.Y	R.DVSTPPTVLPDNFPR.Y	NTerm(TMT6plex / 229.1629); T7(OGlycan / 730.2644)	HexNAc(2)Hex(2)	2.5e-12	703.6	547.5	2.4	4	654.325	654.323	2.59		2614.28	2614.27	Specific	7	>sp|P01344|IGF2_HUMAN Insulin-like growth factor II OS=Homo sapiens GN=IGF2 PE=1 SV=1	1957	QEHF3_342_LR.11490.11490.4	38.72	controllerType=0 controllerNumber=1 scan=11490	high-energy collision-induced dissociation	4.2e-13	0	0	3.4e-10	5.6e-11	0	0	11.59	40 | 492013	342
1	93	R.[+229.16293]DVSTPPT[+730.26439]VLPDNFPR.Y	R.DVSTPPTVLPDNFPR.Y	NTerm(TMT6plex / 229.1629); T7(OGlycan / 730.2644)	HexNAc(2)Hex(2)	2.5e-11	659.5	531.2	2.4	4	654.324	654.323	0.63		2614.27	2614.27	Specific	7	>sp|P01344|IGF2_HUMAN Insulin-like growth factor II OS=Homo sapiens GN=IGF2 PE=1 SV=1	1957	QEHF3_342_LR.10941.10941.4	37.12	controllerType=0 controllerNumber=1 scan=10941	high-energy collision-induced dissociation	2.2e-12	0	0	3.4e-09	3e-10	0	0	10.59	41 | 487053	342
1	93	R.[+229.16293]DVSTPPT[+730.26439]VLPDNFPR.Y	R.DVSTPPTVLPDNFPR.Y	NTerm(TMT6plex / 229.1629); T7(OGlycan / 730.2644)	HexNAc(2)Hex(2)	7.1e-10	636.7	401.1	2.4	2	1307.64	1307.64	1.06		2614.27	2614.27	Specific	7	>sp|P01344|IGF2_HUMAN Insulin-like growth factor II OS=Homo sapiens GN=IGF2 PE=1 SV=1	1957	QEHF3_342_LR.11473.11473.2	38.67	controllerType=0 controllerNumber=1 scan=11473	high-energy collision-induced dissociation	7.9e-11	0	0	9.5e-08	1.1e-08	0	0	9.15	42 | 491853	342
1	93	R.[+229.16293]DVSTPPT[+730.26439]VLPDNFPR.Y	R.DVSTPPTVLPDNFPR.Y	NTerm(TMT6plex / 229.1629); T7(OGlycan / 730.2644)	HexNAc(2)Hex(2)	7.2e-10	627.1	416.8	13	3	872.098	872.095	3.92		2614.28	2614.27	Specific	7	>sp|P01344|IGF2_HUMAN Insulin-like growth factor II OS=Homo sapiens GN=IGF2 PE=1 SV=1	1957	QEHF3_342_LR.12555.12555.3	41.9	controllerType=0 controllerNumber=1 scan=12555	high-energy collision-induced dissociation	8.6e-11	0	0	9.7e-08	1.2e-08	0	0	9.14	43 | 499133	342
1	93	R.[+229.16293]DVSTPPT[+730.26439]VLPDNFPR.Y	R.DVSTPPTVLPDNFPR.Y	NTerm(TMT6plex / 229.1629); T7(OGlycan / 730.2644)	HexNAc(2)Hex(2)	4.9e-09	580	394.7	13	3	872.097	872.095	1.96		2614.28	2614.27	Specific	7	>sp|P01344|IGF2_HUMAN Insulin-like growth factor II OS=Homo sapiens GN=IGF2 PE=1 SV=1	1957	QEHF3_342_LR.11879.11879.3	39.87	controllerType=0 controllerNumber=1 scan=11879	high-energy collision-induced dissociation	2.5e-10	0	0	6.6e-07	3.2e-08	0	0	8.31	44 | 494333	342
1	93	R.[+229.16293]DVSTPPT[+730.26439]VLPDNFPR.Y	R.DVSTPPTVLPDNFPR.Y	NTerm(TMT6plex / 229.1629); T7(OGlycan / 730.2644)	HexNAc(2)Hex(2)	9.8e-08	545	419.1	13.9	3	872.1	872.095	5.19		2614.28	2614.27	Specific	7	>sp|P01344|IGF2_HUMAN Insulin-like growth factor II OS=Homo sapiens GN=IGF2 PE=1 SV=1	1957	QEHF3_342_LR.13285.13285.3	44.11	controllerType=0 controllerNumber=1 scan=13285	high-energy collision-induced dissociation	4.2e-09	0	0	1.3e-05	4.7e-07	0	0	7.01	45 | 506053	342
1	93	R.[+229.16293]DVSTPPT[+730.26439]VLPDNFPR.Y	R.DVSTPPTVLPDNFPR.Y	NTerm(TMT6plex / 229.1629); T7(OGlycan / 730.2644)	HexNAc(2)Hex(2)	1.4e-06	502.5	368	9.9	3	872.098	872.095	3.43		2614.28	2614.27	Specific	7	>sp|P01344|IGF2_HUMAN Insulin-like growth factor II OS=Homo sapiens GN=IGF2 PE=1 SV=1	1957	QEHF3_342_LR.12083.12083.3	40.48	controllerType=0 controllerNumber=1 scan=12083	high-energy collision-induced dissociation	1.4e-07	0	0	0.00018	1.9e-05	0	0	5.86	46 | 495813	342
1	93	R.[+229.16293]DVSTPPT[+730.26439]VLPDNFPR.Y	R.DVSTPPTVLPDNFPR.Y	NTerm(TMT6plex / 229.1629); T7(OGlycan / 730.2644)	HexNAc(2)Hex(2)	4.7e-06	429.9	313.1	7.3	3	872.099	872.095	4.62		2614.28	2614.27	Specific	7	>sp|P01344|IGF2_HUMAN Insulin-like growth factor II OS=Homo sapiens GN=IGF2 PE=1 SV=1	1957	QEHF3_342_LR.12062.12062.3	40.42	controllerType=0 controllerNumber=1 scan=12062	high-energy collision-induced dissociation	4.5e-07	0	0	0.00062	6.1e-05	0	0	5.33	47 | 495573	342
1	93	R.[+229.16293]DVSTPPT[+730.26439]VLPDNFPR.Y	R.DVSTPPTVLPDNFPR.Y	NTerm(TMT6plex / 229.1629); T7(OGlycan / 730.2644)	HexNAc(2)Hex(2)	6.1e-06	421.5	269.4	2.4	3	872.098	872.095	3.22		2614.28	2614.27	Specific	7	>sp|P01344|IGF2_HUMAN Insulin-like growth factor II OS=Homo sapiens GN=IGF2 PE=1 SV=1	1957	QEHF3_342_LR.13106.13106.3	43.57	controllerType=0 controllerNumber=1 scan=13106	high-energy collision-induced dissociation	6e-07	0	0	0.00082	8.3e-05	0	0	5.21	48 | 504213	342
1	93	R.[+229.16293]DVSTPPT[+730.26439]VLPDNFPR.Y	R.DVSTPPTVLPDNFPR.Y	NTerm(TMT6plex / 229.1629); T7(OGlycan / 730.2644)	HexNAc(2)Hex(2)	1.5e-05	348.2	273.2	2.4	3	872.099	872.095	4.2		2614.28	2614.27	Specific	7	>sp|P01344|IGF2_HUMAN Insulin-like growth factor II OS=Homo sapiens GN=IGF2 PE=1 SV=1	1957	QEHF3_342_LR.14974.14974.3	49.97	controllerType=0 controllerNumber=1 scan=14974	high-energy collision-induced dissociation	1.4e-06	0	0	0.002	0.00019	0	0	4.82	49 | 518125	342
1	93	R.[+229.16293]DVSTPPT[+730.26439]VLPDNFPR.Y	R.DVSTPPTVLPDNFPR.Y	NTerm(TMT6plex / 229.1629); T7(OGlycan / 730.2644)	HexNAc(2)Hex(2)	1.7e-05	319.6	234.2	2.4	3	872.097	872.095	2.31		2614.28	2614.27	Specific	7	>sp|P01344|IGF2_HUMAN Insulin-like growth factor II OS=Homo sapiens GN=IGF2 PE=1 SV=1	1957	QEHF3_342_LR.15411.15411.3	51.99	controllerType=0 controllerNumber=1 scan=15411	high-energy collision-induced dissociation	1.5e-06	0	0	0.0022	0.0002	0	0	4.78	50 | 519165	342
1	93	R.[+229.16293]DVSTPPT[+730.26439]VLPDNFPR.Y	R.DVSTPPTVLPDNFPR.Y	NTerm(TMT6plex / 229.1629); T7(OGlycan / 730.2644)	HexNAc(2)Hex(2)	8.5e-05	271.5	209.8	2.4	3	872.1	872.095	5.54		2614.29	2614.27	Specific	7	>sp|P01344|IGF2_HUMAN Insulin-like growth factor II OS=Homo sapiens GN=IGF2 PE=1 SV=1	1957	QEHF3_342_LR.14866.14866.3	49.46	controllerType=0 controllerNumber=1 scan=14866	high-energy collision-induced dissociation	7.4e-06	0	0	0.011	0.0052	0.0049	0	4.07	51 | 517605	342
1	93	R.[+229.16293]DVSTPPT[+730.26439]VLPDNFPR.Y	R.DVSTPPTVLPDNFPR.Y	NTerm(TMT6plex / 229.1629); T7(OGlycan / 730.2644)	HexNAc(2)Hex(2)	0.00012	269.1	185.2	2.4	3	872.098	872.095	3.85		2614.28	2614.27	Specific	7	>sp|P01344|IGF2_HUMAN Insulin-like growth factor II OS=Homo sapiens GN=IGF2 PE=1 SV=1	1957	QEHF3_342_LR.15630.15630.3	53.05	controllerType=0 controllerNumber=1 scan=15630	high-energy collision-induced dissociation	9.8e-06	0	0	0.016	0.0052	0.0048	0	3.91	52 | 519565	342
1	93	R.[+229.16293]DVSTPPT[+730.26439]VLPDNFPR.Y	R.DVSTPPTVLPDNFPR.Y	NTerm(TMT6plex / 229.1629); T7(OGlycan / 730.2644)	HexNAc(2)Hex(2)	0.00013	237.5	176.1	2.4	3	872.099	872.095	4.62		2614.28	2614.27	Specific	7	>sp|P01344|IGF2_HUMAN Insulin-like growth factor II OS=Homo sapiens GN=IGF2 PE=1 SV=1	1957	QEHF3_342_LR.15076.15076.3	50.47	controllerType=0 controllerNumber=1 scan=15076	high-energy collision-induced dissociation	1.3e-05	0	0	0.017	0.0052	0.0046	0	3.88	53 | 518405	342
1	93	R.[+229.16293]DVSTPPT[+730.26439]VLPDNFPR.Y	R.DVSTPPTVLPDNFPR.Y	NTerm(TMT6plex / 229.1629); T7(OGlycan / 730.2644)	HexNAc(2)Hex(2)	0.00048	230.3	105.6	2.4	3	872.098	872.095	3.92		2614.28	2614.27	Specific	7	>sp|P01344|IGF2_HUMAN Insulin-like growth factor II OS=Homo sapiens GN=IGF2 PE=1 SV=1	1957	QEHF3_342_LR.13582.13582.4	45.02	controllerType=0 controllerNumber=1 scan=13582	high-energy collision-induced dissociation	3.4e-05	0	0	0.06	0.03	0.029	0	3.32	54 | 508725	342
1	93	R.[+229.16293]DVSTPPT[+730.26439]VLPDNFPR.Y	R.DVSTPPTVLPDNFPR.Y	NTerm(TMT6plex / 229.1629); T7(OGlycan / 730.2644)	HexNAc(2)Hex(2)	0.0021	217.8	125.9	2.4	3	872.098	872.095	3.08		2614.28	2614.27	Specific	7	>sp|P01344|IGF2_HUMAN Insulin-like growth factor II OS=Homo sapiens GN=IGF2 PE=1 SV=1	1957	QEHF3_342_LR.15941.15941.3	54.67	controllerType=0 controllerNumber=1 scan=15941	high-energy collision-induced dissociation	9e-05	0	0	0.22	0.078	0.077	0	2.68	55 | 520165	342
1	93	R.[+229.16293]DVSTPPT[+730.26439]VLPDNFPR.Y	R.DVSTPPTVLPDNFPR.Y	NTerm(TMT6plex / 229.1629); T7(OGlycan / 730.2644)	HexNAc(2)Hex(2)	0.0021	217.7	120	2.4	3	872.098	872.095	3.08		2614.28	2614.27	Specific	7	>sp|P01344|IGF2_HUMAN Insulin-like growth factor II OS=Homo sapiens GN=IGF2 PE=1 SV=1	1957	QEHF3_342_LR.15295.15295.3	51.48	controllerType=0 controllerNumber=1 scan=15295	high-energy collision-induced dissociation	7.4e-05	0	0	0.22	0.078	0.077	0	2.68	56 | 518845	342
1	93	R.[+229.16293]DVSTPPT[+730.26439]VLPDNFPR.Y	R.DVSTPPTVLPDNFPR.Y	NTerm(TMT6plex / 229.1629); T7(OGlycan / 730.2644)	HexNAc(2)Hex(2)	0.0021	210.3	127.8	2.4	3	872.097	872.095	2.1		2614.28	2614.27	Specific	7	>sp|P01344|IGF2_HUMAN Insulin-like growth factor II OS=Homo sapiens GN=IGF2 PE=1 SV=1	1957	QEHF3_342_LR.15723.15723.3	53.56	controllerType=0 controllerNumber=1 scan=15723	high-energy collision-induced dissociation	8.2e-05	0	0	0.22	0.078	0.077	0	2.68	57 | 519685	342
1	93	R.[+229.16293]DVSTPPT[+730.26439]VLPDNFPR.Y	R.DVSTPPTVLPDNFPR.Y	NTerm(TMT6plex / 229.1629); T7(OGlycan / 730.2644)	HexNAc(2)Hex(2)	0.0033	198.6	139.5	2.4	3	872.098	872.095	3.85		2614.28	2614.27	Specific	7	>sp|P01344|IGF2_HUMAN Insulin-like growth factor II OS=Homo sapiens GN=IGF2 PE=1 SV=1	1957	QEHF3_342_LR.15522.15522.3	52.5	controllerType=0 controllerNumber=1 scan=15522	high-energy collision-induced dissociation	0.00016	0	0	0.31	0.078	0.077	0	2.48	58 | 519365	342
1	93	R.[+229.16293]DVSTPPT[+730.26439]VLPDNFPR.Y	R.DVSTPPTVLPDNFPR.Y	NTerm(TMT6plex / 229.1629); T7(OGlycan / 730.2644)	HexNAc(2)Hex(2)	0.0021	184.3	108.6	2.4	3	872.097	872.095	2.59		2614.28	2614.27	Specific	7	>sp|P01344|IGF2_HUMAN Insulin-like growth factor II OS=Homo sapiens GN=IGF2 PE=1 SV=1	1957	QEHF3_342_LR.16095.16095.3	55.46	controllerType=0 controllerNumber=1 scan=16095	high-energy collision-induced dissociation	9.8e-05	0	0	0.22	0.078	0.076	0	2.68	61 | 520555	342
2	331	R.[+229.16293]LPTTVLNAT[+730.26439]AK[+229.16293]AVAVTLQSH.-	R.LPTTVLNATAKAVAVTLQSH.-	NTerm(TMT6plex / 229.1629); T9(OGlycan / 730.2644); K11(TMT6plex / 229.1629)	HexNAc(2)Hex(2)	3.4e-07	482.6	395.4	9.6	4	806.689	806.692	-3.02		3223.74	3223.74	Specific	9	>sp|Q9GZM5|YIPF3_HUMAN Protein YIPF3 OS=Homo sapiens GN=YIPF3 PE=1 SV=1	4710	QEHF3_342_LR.12193.12193.4	40.81	controllerType=0 controllerNumber=1 scan=12193	high-energy collision-induced dissociation	2.6e-08	0	0	4.5e-05	3.3e-06	0	0	6.47	79 | 649271	342
2	331	R.[+229.16293]LPTTVLNAT[+730.26439]AK[+229.16293]AVAVTLQSH.-	R.LPTTVLNATAKAVAVTLQSH.-	NTerm(TMT6plex / 229.1629); T9(OGlycan / 730.2644); K11(TMT6plex / 229.1629)	HexNAc(2)Hex(2)	3.9e-06	425.8	337.5	9.6	4	806.686	806.692	-7.11		3223.72	3223.74	Specific	9	>sp|Q9GZM5|YIPF3_HUMAN Protein YIPF3 OS=Homo sapiens GN=YIPF3 PE=1 SV=1	4710	QEHF3_342_LR.11487.11487.4	38.71	controllerType=0 controllerNumber=1 scan=11487	high-energy collision-induced dissociation	3.4e-07	0	0	0.00052	4.6e-05	0	0	5.41	80 | 638271	342
2	331	R.[+229.16293]LPTTVLNAT[+730.26439]AK[+229.16293]AVAVTLQS.H	R.LPTTVLNATAKAVAVTLQS.H	NTerm(TMT6plex / 229.1629); T9(OGlycan / 730.2644); K11(TMT6plex / 229.1629)	HexNAc(2)Hex(2)	8.2e-06	250.7	155	0.6	4	772.429	772.427	3.27		3086.7	3086.69	CRagged	9	>sp|Q9GZM5|YIPF3_HUMAN Protein YIPF3 OS=Homo sapiens GN=YIPF3 PE=1 SV=1	4710	QEHF3_342_LR.12496.12496.4	41.73	controllerType=0 controllerNumber=1 scan=12496	high-energy collision-induced dissociation	8.8e-07	0	0	0.0011	0.00012	0	0	5.08	81 | 580152	342
2	331	R.[+229.16293]LPTT[+730.26439]VLNATAK[+229.16293]AVAVTLQS.H	R.LPTTVLNATAKAVAVTLQS.H	NTerm(TMT6plex / 229.1629); T4(OGlycan / 730.2644); K11(TMT6plex / 229.1629)	HexNAc(2)Hex(2)	0.00016	188.2	92.6	0.4	3	1029.57	1029.57	2.47		3086.69	3086.69	CRagged	4	>sp|Q9GZM5|YIPF3_HUMAN Protein YIPF3 OS=Homo sapiens GN=YIPF3 PE=1 SV=1	4710	QEHF3_342_LR.12501.12501.3	41.74	controllerType=0 controllerNumber=1 scan=12501	high-energy collision-induced dissociation	1.5e-05	0	0	0.021	0.0052	0.0045	0.0078	3.78	82 | 580232	342
2	342	K.[+229.16293]AVAVTLQS[+730.26439]H.-	K.AVAVTLQSH.-	NTerm(TMT6plex / 229.1629); S8(OGlycan / 730.2644)	HexNAc(2)Hex(2)	3.6e-14	869.1	552.7	31	2	942.975	942.972	2.68		1884.94	1884.94	Specific	8	>sp|Q9GZM5|YIPF3_HUMAN Protein YIPF3 OS=Homo sapiens GN=YIPF3 PE=1 SV=1	4710	QEHF3_342_LR.7268.7268.2	27.03	controllerType=0 controllerNumber=1 scan=7268	high-energy collision-induced dissociation	6.2e-15	0	0	4.8e-12	8.2e-13	0	0	13.45	116 | 245504	342
2	342	K.[+229.16293]AVAVTLQS[+730.26439]H.-	K.AVAVTLQSH.-	NTerm(TMT6plex / 229.1629); S8(OGlycan / 730.2644)	HexNAc(2)Hex(2)	2.5e-12	755	535.3	37.4	3	628.985	628.984	2.19		1884.94	1884.94	Specific	8	>sp|Q9GZM5|YIPF3_HUMAN Protein YIPF3 OS=Homo sapiens GN=YIPF3 PE=1 SV=1	4710	QEHF3_342_LR.7329.7329.3	27.19	controllerType=0 controllerNumber=1 scan=7329	high-energy collision-induced dissociation	3.8e-13	0	0	3.3e-10	5.1e-11	0	0	11.6	117 | 246304	342
2	342	K.[+229.16293]AVAVTLQS[+730.26439]H.-	K.AVAVTLQSH.-	NTerm(TMT6plex / 229.1629); S8(OGlycan / 730.2644)	HexNAc(2)Hex(2)	4.3e-05	510.2	221.6	17.2	3	628.982	628.984	-3.64		1884.93	1884.94	Specific	8	>sp|Q9GZM5|YIPF3_HUMAN Protein YIPF3 OS=Homo sapiens GN=YIPF3 PE=1 SV=1	4710	QEHF3_342_LR.7133.7133.3	26.67	controllerType=0 controllerNumber=1 scan=7133	high-energy collision-induced dissociation	3.7e-06	0	0	0.0057	0.0052	0.0052	0	4.37	118 | 244024	342
2	342	K.[+229.16293]AVAVTLQS[+730.26439].H	K.AVAVTLQS.H	NTerm(TMT6plex / 229.1629); S8(OGlycan / 730.2644)	HexNAc(2)Hex(2)	2.4e-09	618	351.3	25.5	2	874.445	874.443	1.97		1747.88	1747.88	CRagged	8	>sp|Q9GZM5|YIPF3_HUMAN Protein YIPF3 OS=Homo sapiens GN=YIPF3 PE=1 SV=1	4710	QEHF3_342_LR.8669.8669.2	30.82	controllerType=0 controllerNumber=1 scan=8669	high-energy collision-induced dissociation	1.8e-10	0	0	3.2e-07	2.2e-08	0	0	8.62	121 | 199250	342
2	342	K.[+229.16293]AVAVTLQS[+730.26439].H	K.AVAVTLQS.H	NTerm(TMT6plex / 229.1629); S8(OGlycan / 730.2644)	HexNAc(2)Hex(2)	1.5e-06	504.5	234.5	44	3	583.299	583.298	2.25		1747.88	1747.88	CRagged	8	>sp|Q9GZM5|YIPF3_HUMAN Protein YIPF3 OS=Homo sapiens GN=YIPF3 PE=1 SV=1	4710	QEHF3_342_LR.8664.8664.3	30.81	controllerType=0 controllerNumber=1 scan=8664	high-energy collision-induced dissociation	1.8e-07	0	0	0.0002	2.5e-05	0	0	5.83	122 | 199170	342
5	45	K.[+229.16293]VAT[+730.26439]TVISK[+229.16293].M	K.VATTVISK.M	NTerm(TMT6plex / 229.1629); T3(OGlycan / 730.2644); K8(TMT6plex / 229.1629)	HexNAc(2)Hex(2)	8.1e-13	816	392.5	0.8	2	1004.05	1004.05	0.52		2007.09	2007.09	Specific	3	>sp|P05155|IC1_HUMAN Plasma protease C1 inhibitor OS=Homo sapiens GN=SERPING1 PE=1 SV=2	1931	QEHF3_342_LR.6371.6371.2	24.56	controllerType=0 controllerNumber=1 scan=6371	high-energy collision-induced dissociation	1.2e-13	0	0	1.1e-10	1.6e-11	0	0	12.09	152 | 237035	342
5	45	K.[+229.16293]VATT[+730.26439]VISK[+229.16293].M	K.VATTVISK.M	NTerm(TMT6plex / 229.1629); T4(OGlycan / 730.2644); K8(TMT6plex / 229.1629)	HexNAc(2)Hex(2)	5.6e-10	693.9	446.8	1	3	669.702	669.701	1.95		2007.09	2007.09	Specific	4	>sp|P05155|IC1_HUMAN Plasma protease C1 inhibitor OS=Homo sapiens GN=SERPING1 PE=1 SV=2	1931	QEHF3_342_LR.6363.6363.3	24.54	controllerType=0 controllerNumber=1 scan=6363	high-energy collision-induced dissociation	6.6e-11	0	0	7.5e-08	8.8e-09	0	0	9.25	153 | 236955	342
5	45	K.[+229.16293]VAT[+730.26439]TVISK[+229.16293].M	K.VATTVISK.M	NTerm(TMT6plex / 229.1629); T3(OGlycan / 730.2644); K8(TMT6plex / 229.1629)	HexNAc(2)Hex(2)	6.8e-06	564.7	343.5	2	3	669.703	669.701	3.5		2007.1	2007.09	Specific	3	>sp|P05155|IC1_HUMAN Plasma protease C1 inhibitor OS=Homo sapiens GN=SERPING1 PE=1 SV=2	1931	QEHF3_342_LR.7669.7669.3	28.1	controllerType=0 controllerNumber=1 scan=7669	high-energy collision-induced dissociation	7.1e-07	0	0	0.0009	9.8e-05	0	0	5.17	154 | 249824	342
5	45	K.[+229.16293]VAT[+730.26439]TVISK[+229.16293].M	K.VATTVISK.M	NTerm(TMT6plex / 229.1629); T3(OGlycan / 730.2644); K8(TMT6plex / 229.1629)	HexNAc(2)Hex(2)	4.5e-05	407.6	267	0.8	4	502.528	502.528	1.06		2007.09	2007.09	Specific	3	>sp|P05155|IC1_HUMAN Plasma protease C1 inhibitor OS=Homo sapiens GN=SERPING1 PE=1 SV=2	1931	QEHF3_342_LR.6427.6427.4	24.72	controllerType=0 controllerNumber=1 scan=6427	high-energy collision-induced dissociation	4.1e-06	0	0	0.0059	0.0052	0.0052	0	4.35	155 | 237475	342
8	67	R.[+229.16293]NFPIPIPESAPT[+730.26439]TPLPSEK[+229.16293].-	R.NFPIPIPESAPTTPLPSEK.-	NTerm(TMT6plex / 229.1629); T12(OGlycan / 730.2644); K19(TMT6plex / 229.1629)	HexNAc(2)Hex(2)	5.6e-20	1110.7	902.9	1.2	4	806.672	806.672	-0.1		3223.66	3223.66	Specific	12	>sp|Q8NFU4|FDSCP_HUMAN Follicular dendritic cell secreted peptide OS=Homo sapiens GN=FDCSP PE=1 SV=1	1416	QEHF3_342_LR.12474.12474.4	41.66	controllerType=0 controllerNumber=1 scan=12474	high-energy collision-induced dissociation	3.2e-20	0	0	7.5e-18	4.2e-18	0	0	19.25	194 | 653511	342
8	67	R.[+229.16293]NFPIPIPESAPT[+730.26439]TPLPSEK[+229.16293].-	R.NFPIPIPESAPTTPLPSEK.-	NTerm(TMT6plex / 229.1629); T12(OGlycan / 730.2644); K19(TMT6plex / 229.1629)	HexNAc(2)Hex(2)	6.2e-19	1068.2	932.8	0.6	3	1075.23	1075.23	1.82		3223.67	3223.66	Specific	12	>sp|Q8NFU4|FDSCP_HUMAN Follicular dendritic cell secreted peptide OS=Homo sapiens GN=FDCSP PE=1 SV=1	1416	QEHF3_342_LR.12483.12483.3	41.69	controllerType=0 controllerNumber=1 scan=12483	high-energy collision-induced dissociation	2.3e-19	0	0	8.3e-17	3.1e-17	0	0	18.21	195 | 653711	342
8	67	R.[+229.16293]NFPIPIPES[+730.26439]APTTPLPSE.K	R.NFPIPIPESAPTTPLPSE.K	NTerm(TMT6plex / 229.1629); S9(OGlycan / 730.2644)	HexNAc(2)Hex(2)	1.3e-05	248.4	162.2	5.7	3	956.147	956.14	7.12		2866.43	2866.41	CRagged	9	>sp|Q8NFU4|FDSCP_HUMAN Follicular dendritic cell secreted peptide OS=Homo sapiens GN=FDCSP PE=1 SV=1	1416	QEHF3_342_LR.14045.14045.3	46.5	controllerType=0 controllerNumber=1 scan=14045	high-energy collision-induced dissociation	1.3e-06	0	0	0.0018	0.00018	0	0	4.88	196 | 595541	342
9	798	K.[+229.16293]NQVT[+730.26439]PLDILSK[+229.16293]TR.V	K.NQVTPLDILSKTR.V	NTerm(TMT6plex / 229.1629); T4(OGlycan / 730.2644); K11(TMT6plex / 229.1629)	HexNAc(2)Hex(2)	0.00068	302	157.8	0.7	3	891.817	891.816	0.8		2673.44	2673.43	Specific	4	>sp|P01133|EGF_HUMAN Pro-epidermal growth factor OS=Homo sapiens GN=EGF PE=1 SV=2	1232	QEHF3_342_LR.9983.9983.3	34.42	controllerType=0 controllerNumber=1 scan=9983	high-energy collision-induced dissociation	4.3e-05	0	0	0.083	0.041	0.041	0.062	3.17	201 | 479689	342
9	798	K.[+229.16293]NQVT[+730.26439]PLDILSK[+229.16293].T	K.NQVTPLDILSK.T	NTerm(TMT6plex / 229.1629); T4(OGlycan / 730.2644); K11(TMT6plex / 229.1629)	HexNAc(2)Hex(2)	5.9e-07	528.8	386.6	10.1	3	806.1	806.1	-0.09		2416.28	2416.28	Specific	4	>sp|P01133|EGF_HUMAN Pro-epidermal growth factor OS=Homo sapiens GN=EGF PE=1 SV=2	1232	QEHF3_342_LR.11007.11007.3	37.32	controllerType=0 controllerNumber=1 scan=11007	high-energy collision-induced dissociation	4e-08	0	0	7.8e-05	5.2e-06	0	0	6.23	202 | 412696	342
9	944	R.[+229.16293]LSEPGLIC[+57.02146]PDST[+730.26439]PPPHLR.E	R.LSEPGLICPDSTPPPHLR.E	NTerm(TMT6plex / 229.1629); T12(OGlycan / 730.2644)	HexNAc(2)Hex(2)	9e-18	1008.4	761.3	3.1	3	982.485	982.484	0.45		2945.44	2945.44	Specific	12	>sp|P01133|EGF_HUMAN Pro-epidermal growth factor OS=Homo sapiens GN=EGF PE=1 SV=2	1232	QEHF3_342_LR.9608.9608.3	33.39	controllerType=0 controllerNumber=1 scan=9608	high-energy collision-induced dissociation	2.8e-18	0	0	1.2e-15	3.8e-16	0	0	17.05	203 | 551665	342
9	944	R.[+229.16293]LSEPGLIC[+57.02146]PDS[+730.26439]TPPPHLR.E	R.LSEPGLICPDSTPPPHLR.E	NTerm(TMT6plex / 229.1629); S11(OGlycan / 730.2644)	HexNAc(2)Hex(2)	6.2e-17	980.2	720.3	1.2	4	737.117	737.115	2.85		2945.45	2945.44	Specific	11	>sp|P01133|EGF_HUMAN Pro-epidermal growth factor OS=Homo sapiens GN=EGF PE=1 SV=2	1232	QEHF3_342_LR.9620.9620.4	33.43	controllerType=0 controllerNumber=1 scan=9620	high-energy collision-induced dissociation	1.3e-17	0	0	8.3e-15	1.7e-15	0	0	16.21	204 | 551785	342
10	733	R.[+229.16293]NVAVGFVPT[+730.26439]ETATEPTGLR.G	R.NVAVGFVPTETATEPTGLR.G	NTerm(TMT6plex / 229.1629); T9(OGlycan / 730.2644)	HexNAc(2)Hex(2)	1.1e-12	763.8	607.3	4	3	973.487	973.487	0.24		2918.45	2918.45	Specific	9	>sp|O14594|NCAN_HUMAN Neurocan core protein OS=Homo sapiens GN=NCAN PE=1 SV=3	2663	QEHF3_342_LR.10678.10678.3	36.38	controllerType=0 controllerNumber=1 scan=10678	high-energy collision-induced dissociation	1.7e-13	0	0	1.5e-10	2.3e-11	0	0	11.96	209 | 561880	342
10	733	R.[+229.16293]NVAVGFVPT[+730.26439]ETATEPTGLR.G	R.NVAVGFVPTETATEPTGLR.G	NTerm(TMT6plex / 229.1629); T9(OGlycan / 730.2644)	HexNAc(2)Hex(2)	9.2e-06	432.7	288.6	4	3	973.487	973.487	0.24		2918.45	2918.45	Specific	9	>sp|O14594|NCAN_HUMAN Neurocan core protein OS=Homo sapiens GN=NCAN PE=1 SV=3	2663	QEHF3_342_LR.10674.10674.3	36.37	controllerType=0 controllerNumber=1 scan=10674	high-energy collision-induced dissociation	1e-06	0	0	0.0012	0.00014	0	0	5.03	210 | 561760	342
11	512	K.[+229.16293]EFPVTETPLVT[+730.26439]AR.M	K.EFPVTETPLVTAR.M	NTerm(TMT6plex / 229.1629); T11(OGlycan / 730.2644)	HexNAc(2)Hex(2)	1.2e-12	762.4	528.7	15.7	3	807.075	807.074	1.79		2419.21	2419.21	Specific	11	>sp|P13611|CSPG2_HUMAN Versican core protein OS=Homo sapiens GN=VCAN PE=1 SV=3	1052	QEHF3_342_LR.9730.9730.3	33.72	controllerType=0 controllerNumber=1 scan=9730	high-energy collision-induced dissociation	2.1e-13	0	0	1.6e-10	2.8e-11	0	0	11.92	211 | 403056	342
11	1116	K.[+229.16293]T[+730.26439]DEVVTLTPR.I	K.TDEVVTLTPR.I	NTerm(TMT6plex / 229.1629); T1(OGlycan / 730.2644)	HexNAc(2)Hex(2)	7.2e-05	503.1	172.2	5.2	2	1045.52	1045.52	-0.41		2090.03	2090.03	Specific	1	>sp|P13611|CSPG2_HUMAN Versican core protein OS=Homo sapiens GN=VCAN PE=1 SV=3	1052	QEHF3_342_LR.7387.7387.2	27.35	controllerType=0 controllerNumber=1 scan=7387	high-energy collision-induced dissociation	6.1e-06	0	0	0.0096	0.0052	0.005	0.0085	4.14	215 | 310615	342
14	535	R.[+229.16293]VHGPPT[+730.26439]ETLPTPR.E	R.VHGPPTETLPTPR.E	NTerm(TMT6plex / 229.1629); T6(OGlycan / 730.2644)	HexNAc(2)Hex(2)	1.7e-07	580.9	353.7	2.8	3	787.73	787.73	-0.05		2361.18	2361.18	Specific	6	>sp|Q96GW7|PGCB_HUMAN Brevican core protein OS=Homo sapiens GN=BCAN PE=1 SV=2	3461	QEHF3_342_LR.7330.7330.3	27.2	controllerType=0 controllerNumber=1 scan=7330	high-energy collision-induced dissociation	8.1e-09	0	0	2.3e-05	1e-06	0	0	6.76	231 | 382616	342
14	899	K.[+229.16293]ALLIPPS[+730.26439]SPM[+15.99492]PGP.-	K.ALLIPPSSPMPGP.-	NTerm(TMT6plex / 229.1629); S7(OGlycan / 730.2644); M10(Oxidation / 15.9949)	HexNAc(2)Hex(2)	1.2e-10	650.1	381.6	2	2	1126.56	1126.56	0.8		2252.12	2252.12	Specific	7	>sp|Q96GW7|PGCB_HUMAN Brevican core protein OS=Homo sapiens GN=BCAN PE=1 SV=2	3461	QEHF3_342_LR.10902.10902.2	37.01	controllerType=0 controllerNumber=1 scan=10902	high-energy collision-induced dissociation	6.1e-12	0	0	1.6e-08	6.2e-10	0	0	9.92	244 | 412216	342
14	899	K.[+229.16293]ALLIPPS[+730.26439]SPM[+15.99492]PGP.-	K.ALLIPPSSPMPGP.-	NTerm(TMT6plex / 229.1629); S7(OGlycan / 730.2644); M10(Oxidation / 15.9949)	HexNAc(2)Hex(2)	5.3e-08	598.2	328.6	2	3	751.379	751.378	1.37		2252.12	2252.12	Specific	7	>sp|Q96GW7|PGCB_HUMAN Brevican core protein OS=Homo sapiens GN=BCAN PE=1 SV=2	3461	QEHF3_342_LR.10881.10881.3	36.95	controllerType=0 controllerNumber=1 scan=10881	high-energy collision-induced dissociation	2.6e-09	0	0	7.1e-06	2.3e-07	0	0	7.28	245 | 412096	342
14	899	K.[+229.16293]ALLIPPS[+730.26439]SPM[+15.99492]PGP.-	K.ALLIPPSSPMPGP.-	NTerm(TMT6plex / 229.1629); S7(OGlycan / 730.2644); M10(Oxidation / 15.9949)	HexNAc(2)Hex(2)	1e-06	565.1	288	2	3	751.379	751.378	1.77		2252.12	2252.12	Specific	7	>sp|Q96GW7|PGCB_HUMAN Brevican core protein OS=Homo sapiens GN=BCAN PE=1 SV=2	3461	QEHF3_342_LR.11058.11058.3	37.47	controllerType=0 controllerNumber=1 scan=11058	high-energy collision-induced dissociation	9.5e-08	0	0	0.00014	1.3e-05	0	0	5.98	246 | 413296	342
14	899	K.[+229.16293]ALLIPPS[+730.26439]SPM[+15.99492]PGP.-	K.ALLIPPSSPMPGP.-	NTerm(TMT6plex / 229.1629); S7(OGlycan / 730.2644); M10(Oxidation / 15.9949)	HexNAc(2)Hex(2)	1e-06	562.3	288.1	2	3	751.379	751.378	1.04		2252.12	2252.12	Specific	7	>sp|Q96GW7|PGCB_HUMAN Brevican core protein OS=Homo sapiens GN=BCAN PE=1 SV=2	3461	QEHF3_342_LR.10691.10691.3	36.42	controllerType=0 controllerNumber=1 scan=10691	high-energy collision-induced dissociation	8.8e-08	0	0	0.00014	1.2e-05	0	0	5.98	247 | 410896	342
14	899	K.[+229.16293]ALLIPPS[+730.26439]SPM[+15.99492]PGP.-	K.ALLIPPSSPMPGP.-	NTerm(TMT6plex / 229.1629); S7(OGlycan / 730.2644); M10(Oxidation / 15.9949)	HexNAc(2)Hex(2)	1.2e-06	556.8	263.1	2	3	751.378	751.378	0.72		2252.12	2252.12	Specific	7	>sp|Q96GW7|PGCB_HUMAN Brevican core protein OS=Homo sapiens GN=BCAN PE=1 SV=2	3461	QEHF3_342_LR.11425.11425.3	38.53	controllerType=0 controllerNumber=1 scan=11425	high-energy collision-induced dissociation	1.3e-07	0	0	0.00016	1.8e-05	0	0	5.92	248 | 415816	342
14	899	K.[+229.16293]ALLIPPS[+730.26439]SPM[+15.99492]PGP.-	K.ALLIPPSSPMPGP.-	NTerm(TMT6plex / 229.1629); S7(OGlycan / 730.2644); M10(Oxidation / 15.9949)	HexNAc(2)Hex(2)	1.7e-06	533.1	246.6	2	3	751.378	751.378	0.64		2252.12	2252.12	Specific	7	>sp|Q96GW7|PGCB_HUMAN Brevican core protein OS=Homo sapiens GN=BCAN PE=1 SV=2	3461	QEHF3_342_LR.11234.11234.3	37.98	controllerType=0 controllerNumber=1 scan=11234	high-energy collision-induced dissociation	2e-07	0	0	0.00023	2.7e-05	0	0	5.77	249 | 414416	342
14	899	K.[+229.16293]ALLIPPS[+730.26439]SPM[+15.99492]PGP.-	K.ALLIPPSSPMPGP.-	NTerm(TMT6plex / 229.1629); S7(OGlycan / 730.2644); M10(Oxidation / 15.9949)	HexNAc(2)Hex(2)	8.1e-06	500.9	254.4	2	2	1126.57	1126.56	2.11		2252.12	2252.12	Specific	7	>sp|Q96GW7|PGCB_HUMAN Brevican core protein OS=Homo sapiens GN=BCAN PE=1 SV=2	3461	QEHF3_342_LR.10714.10714.2	36.48	controllerType=0 controllerNumber=1 scan=10714	high-energy collision-induced dissociation	8.3e-07	0	0	0.0011	0.00011	0	0	5.09	250 | 411096	342
17	1077	R.[+229.16293]TFLNT[+730.26439]TVEK[+229.16293].H	R.TFLNTTVEK.H	NTerm(TMT6plex / 229.1629); T5(OGlycan / 730.2644); K9(TMT6plex / 229.1629)	HexNAc(2)Hex(2)	5.7e-05	458.3	131.8	0	3	747.724	747.722	2.74		2241.16	2241.15	Specific	5	>sp|Q9ULI3|HEG1_HUMAN Protein HEG homolog 1 OS=Homo sapiens GN=HEG1 PE=1 SV=3	1839	QEHF3_342_LR.8697.8697.3	30.89	controllerType=0 controllerNumber=1 scan=8697	high-energy collision-induced dissociation	4.8e-06	0	0	0.0075	0.0052	0.0051	0.0088	4.25	265 | 395136	342
19	33	K.[+229.16293]TGVC[+57.02146]PELQADQNC[+57.02146]TQEC[+57.02146]VS[+730.26439]DSEC[+57.02146]ADNLKC[+57.02146]C[+57.02146]SAGC[+57.02146]ATFC[+57.02146]SLPNDK[+229.16293]EGSC[+57.02146]PQVNINFPQLGLC[+57.02146]R.D	K.TGVCPELQADQNCTQECVSDSECADNLKCCSAGCATFCSLPNDKEGSCPQVNINFPQLGLCR.D	NTerm(TMT6plex / 229.1629); S19(OGlycan / 730.2644); K44(TMT6plex / 229.1629)	HexNAc(2)Hex(2)	0.0012	156	156	0	12	693.729	693.889	10.17	-2	8313.66	8315.59	Specific	19	>sp|Q14508|WFDC2_HUMAN WAP four-disulfide core domain protein 2 OS=Homo sapiens GN=WFDC2 PE=1 SV=2	4668	QEHF3_342_LR.9099.9099.3	32	controllerType=0 controllerNumber=1 scan=9099	high-energy collision-induced dissociation	5.1e-05	0	0	0.14	0.056	0.056	0.087	2.93	269 | 713237	342
24	30	R.[+229.16293]GFPPDRAT[+730.26439]PLLQTAEIMTPPTK[+229.16293].T	R.GFPPDRATPLLQTAEIMTPPTK.T	NTerm(TMT6plex / 229.1629); T8(OGlycan / 730.2644); K22(TMT6plex / 229.1629)	HexNAc(2)Hex(2)	3.9e-13	762.6	585.2	5.8	4	893.218	893.216	1.72		3569.85	3569.84	Specific	8	>sp|P24530|EDNRB_HUMAN Endothelin B receptor OS=Homo sapiens GN=EDNRB PE=1 SV=1	1217	QEHF3_342_LR.11415.11415.4	38.5	controllerType=0 controllerNumber=1 scan=11415	high-energy collision-induced dissociation	5.8e-14	0	0	5.2e-11	7.9e-12	0	0	12.41	302 | 637071	342
24	30	R.[+229.16293]GFPPDRAT[+730.26439]PLLQTAEIMTPPTK[+229.16293].T	R.GFPPDRATPLLQTAEIMTPPTK.T	NTerm(TMT6plex / 229.1629); T8(OGlycan / 730.2644); K22(TMT6plex / 229.1629)	HexNAc(2)Hex(2)	3.9e-10	624.6	448.3	1.3	4	893.218	893.216	1.99		3569.85	3569.84	Specific	8	>sp|P24530|EDNRB_HUMAN Endothelin B receptor OS=Homo sapiens GN=EDNRB PE=1 SV=1	1217	QEHF3_342_LR.12094.12094.4	40.51	controllerType=0 controllerNumber=1 scan=12094	high-energy collision-induced dissociation	3e-11	0	0	5.2e-08	3.9e-09	0	0	9.41	303 | 647831	342
24	30	R.[+229.16293]GFPPDRAT[+730.26439]PLLQTAEIMTPPTK[+229.16293].T	R.GFPPDRATPLLQTAEIMTPPTK.T	NTerm(TMT6plex / 229.1629); T8(OGlycan / 730.2644); K22(TMT6plex / 229.1629)	HexNAc(2)Hex(2)	3.9e-10	602.2	398	1.3	4	893.218	893.216	2.13		3569.85	3569.84	Specific	8	>sp|P24530|EDNRB_HUMAN Endothelin B receptor OS=Homo sapiens GN=EDNRB PE=1 SV=1	1217	QEHF3_342_LR.11916.11916.4	39.98	controllerType=0 controllerNumber=1 scan=11916	high-energy collision-induced dissociation	2.5e-11	0	0	5.2e-08	3.3e-09	0	0	9.41	304 | 645191	342
24	30	R.[+229.16293]GFPPDRAT[+730.26439]PLLQTAEIMTPPTK[+229.16293].T	R.GFPPDRATPLLQTAEIMTPPTK.T	NTerm(TMT6plex / 229.1629); T8(OGlycan / 730.2644); K22(TMT6plex / 229.1629)	HexNAc(2)Hex(2)	4.4e-05	322.9	223.6	1.3	4	893.218	893.216	1.79		3569.85	3569.84	Specific	8	>sp|P24530|EDNRB_HUMAN Endothelin B receptor OS=Homo sapiens GN=EDNRB PE=1 SV=1	1217	QEHF3_342_LR.11548.11548.3	38.89	controllerType=0 controllerNumber=1 scan=11548	high-energy collision-induced dissociation	3.9e-06	0	0	0.0059	0.0052	0.0052	0	4.35	305 | 639311	342
25	476	K.[+229.16293]S[+730.26439]HAPEVITSSPL.K	K.SHAPEVITSSPL.K	NTerm(TMT6plex / 229.1629); S1(OGlycan / 730.2644)	HexNAc(2)Hex(2)	1.8e-12	700.5	471	8.5	2	1099.04	1099.04	3.5		2197.08	2197.07	CRagged	1	>sp|P00742|FA10_HUMAN Coagulation factor X OS=Homo sapiens GN=F10 PE=1 SV=2	1363	QEHF3_342_LR.7528.7528.2	27.73	controllerType=0 controllerNumber=1 scan=7528	high-energy collision-induced dissociation	2.7e-13	0	0	2.5e-10	3.6e-11	0	0	11.74	309 | 384296	342
25	476	K.[+229.16293]S[+730.26439]HAPEVITSSPL.K	K.SHAPEVITSSPL.K	NTerm(TMT6plex / 229.1629); S1(OGlycan / 730.2644)	HexNAc(2)Hex(2)	2.4e-07	540.5	308.7	0.7	3	733.031	733.028	4.33		2197.08	2197.07	CRagged	1	>sp|P00742|FA10_HUMAN Coagulation factor X OS=Homo sapiens GN=F10 PE=1 SV=2	1363	QEHF3_342_LR.7538.7538.3	27.76	controllerType=0 controllerNumber=1 scan=7538	high-energy collision-induced dissociation	1e-08	0	0	3.2e-05	1.3e-06	0	0	6.63	310 | 384336	342
47	1429	K.[+229.16293]DDPDAPLQPVT[+730.26439]PLQLFEGR.R	K.DDPDAPLQPVTPLQLFEGR.R	NTerm(TMT6plex / 229.1629); T11(OGlycan / 730.2644)	HexNAc(2)Hex(2)	6.7e-06	403.6	331.6	331.6	3	1023.17	1023.17	3.57		3067.5	3067.49	Specific	11	>sp|P0C0L4|CO4A_HUMAN Complement C4-A OS=Homo sapiens GN=C4A PE=1 SV=2	944	QEHF3_342_LR.13042.13042.3	43.37	controllerType=0 controllerNumber=1 scan=13042	high-energy collision-induced dissociation	6.8e-07	0	0	0.0009	9.3e-05	0	0	5.17	364 | 586672	342
48	49	K.[+229.16293]IQSLQILPT[+730.26439]TR.V	K.IQSLQILPTTR.V	NTerm(TMT6plex / 229.1629); T9(OGlycan / 730.2644)	HexNAc(2)Hex(2)	8.9e-06	525.8	289.2	1.2	3	743.735	743.731	4.54		2229.19	2229.18	Specific	9	>sp|Q13201|MMRN1_HUMAN Multimerin-1 OS=Homo sapiens GN=MMRN1 PE=1 SV=3	2574	QEHF3_342_LR.11590.11590.3	39.01	controllerType=0 controllerNumber=1 scan=11590	high-energy collision-induced dissociation	9.2e-07	0	0	0.0012	0.00013	0	0	5.05	366 | 417296	342
19	33	K.[+229.16293]TGVC[+57.02146]PELQADQNC[+57.02146]T[+1150.40240]QEC[+57.02146]VSDSEC[+57.02146]ADNLK.C	K.TGVCPELQADQNCTQECVSDSECADNLK.C	NTerm(TMT6plex / 229.1629); T14(OGlycan / 1150.4024)	HexNAc(2)Hex(1)NeuAc(2)	0.0024	131	118.7	3.5	5	922.589	922.383	5.81	1	4608.91	4607.88	Specific	14	>sp|Q14508|WFDC2_HUMAN WAP four-disulfide core domain protein 2 OS=Homo sapiens GN=WFDC2 PE=1 SV=2	4668	QEHF3_342_LR.14139.14139.4	46.8	controllerType=0 controllerNumber=1 scan=14139	high-energy collision-induced dissociation	0.00012	0	0	0.24	0.078	0.075	0.11	2.62	271 | 672271	342
1	93	R.[+229.16293]DVSTPPT[+859.30699]VLPDNFPR.Y	R.DVSTPPTVLPDNFPR.Y	NTerm(TMT6plex / 229.1629); T7(OGlycan / 859.307)	HexNAc(2)Hex(1)NeuAc(1)	4.9e-10	625.8	464.6	16.3	3	915.111	915.109	2.3		2743.32	2743.31	Specific	7	>sp|P01344|IGF2_HUMAN Insulin-like growth factor II OS=Homo sapiens GN=IGF2 PE=1 SV=1	1957	QEHF3_342_LR.11476.11476.3	38.68	controllerType=0 controllerNumber=1 scan=11476	high-energy collision-induced dissociation	5.5e-11	0	0	6.6e-08	7.3e-09	0	0	9.31	24 | 567800	342
2	342	K.[+229.16293]AVAVTLQS[+859.30699]H.-	K.AVAVTLQSH.-	NTerm(TMT6plex / 229.1629); S8(OGlycan / 859.307)	HexNAc(2)Hex(1)NeuAc(1)	3.6e-14	856.4	547.6	20.7	2	1007.5	1007.49	2.63		2013.99	2013.98	Specific	8	>sp|Q9GZM5|YIPF3_HUMAN Protein YIPF3 OS=Homo sapiens GN=YIPF3 PE=1 SV=1	4710	QEHF3_342_LR.7220.7220.2	26.9	controllerType=0 controllerNumber=1 scan=7220	high-energy collision-induced dissociation	5.2e-15	0	0	4.8e-12	6.8e-13	0	0	13.45	111 | 309415	342
2	342	K.[+229.16293]AVAVTLQS[+859.30699]H.-	K.AVAVTLQSH.-	NTerm(TMT6plex / 229.1629); S8(OGlycan / 859.307)	HexNAc(2)Hex(1)NeuAc(1)	3.7e-13	812.7	510.4	37.3	3	672	671.998	3.35		2013.99	2013.98	Specific	8	>sp|Q9GZM5|YIPF3_HUMAN Protein YIPF3 OS=Homo sapiens GN=YIPF3 PE=1 SV=1	4710	QEHF3_342_LR.7214.7214.3	26.89	controllerType=0 controllerNumber=1 scan=7214	high-energy collision-induced dissociation	4.2e-14	0	0	4.9e-11	5.7e-12	0	0	12.44	112 | 309295	342
2	342	K.[+229.16293]AVAVTLQS[+859.30699]H.-	K.AVAVTLQSH.-	NTerm(TMT6plex / 229.1629); S8(OGlycan / 859.307)	HexNAc(2)Hex(1)NeuAc(1)	4.7e-06	573.3	320	26.7	2	1007.5	1007.49	2.75		2013.99	2013.98	Specific	8	>sp|Q9GZM5|YIPF3_HUMAN Protein YIPF3 OS=Homo sapiens GN=YIPF3 PE=1 SV=1	4710	QEHF3_342_LR.8075.8075.2	29.21	controllerType=0 controllerNumber=1 scan=8075	high-energy collision-induced dissociation	4.2e-07	0	0	0.00062	5.7e-05	0	0	5.33	113 | 316535	342
14	899	K.[+229.16293]ALLIPPS[+859.30699]SPMPG.P	K.ALLIPPSSPMPG.P	NTerm(TMT6plex / 229.1629); S7(OGlycan / 859.307)	HexNAc(2)Hex(1)NeuAc(1)	5.5e-06	403.7	167.6	2	3	756.72	756.71	14.39		2268.15	2268.11	CRagged	7	>sp|Q96GW7|PGCB_HUMAN Brevican core protein OS=Homo sapiens GN=BCAN PE=1 SV=2	3461	QEHF3_342_LR.11073.11073.3	37.51	controllerType=0 controllerNumber=1 scan=11073	high-energy collision-induced dissociation	5.4e-07	0	0	0.00074	7.3e-05	0	0	5.26	243 | 413336	342
14	899	K.[+229.16293]ALLIPPS[+860.32739]SPM[+15.99492]PG.P	K.ALLIPPSSPMPG.P	NTerm(TMT6plex / 229.1629); S7(OGlycan / 860.3274); M10(Oxidation / 15.9949)	HexNAc(2)Hex(1)Fuc(2)	0.00094	268.7	72.3	2	3	762.393	762.381	14.98		2285.16	2285.13	CRagged	7	>sp|Q96GW7|PGCB_HUMAN Brevican core protein OS=Homo sapiens GN=BCAN PE=1 SV=2	3461	QEHF3_342_LR.10834.10834.3	36.82	controllerType=0 controllerNumber=1 scan=10834	high-energy collision-induced dissociation	4.7e-05	0	0	0.11	0.053	0.052	0.081	3.03	232 | 411816	342
14	899	K.[+229.16293]ALLIPPSS[+860.32739]PMPG.P	K.ALLIPPSSPMPG.P	NTerm(TMT6plex / 229.1629); S8(OGlycan / 860.3274)	HexNAc(2)Hex(1)Fuc(2)	1.7e-06	441.9	186.1	10	3	757.054	757.05	6.01		2269.15	2269.13	CRagged	8	>sp|Q96GW7|PGCB_HUMAN Brevican core protein OS=Homo sapiens GN=BCAN PE=1 SV=2	3461	QEHF3_342_LR.10898.10898.3	37	controllerType=0 controllerNumber=1 scan=10898	high-energy collision-induced dissociation	1.9e-07	0	0	0.00022	2.6e-05	0	0	5.77	234 | 412136	342
14	899	K.[+229.16293]ALLIPPSS[+860.32739]PMPG.P	K.ALLIPPSSPMPG.P	NTerm(TMT6plex / 229.1629); S8(OGlycan / 860.3274)	HexNAc(2)Hex(1)Fuc(2)	4.4e-06	432.7	182.1	8.9	2	1135.08	1135.07	6.42		2269.15	2269.13	CRagged	8	>sp|Q96GW7|PGCB_HUMAN Brevican core protein OS=Homo sapiens GN=BCAN PE=1 SV=2	3461	QEHF3_342_LR.10914.10914.2	37.04	controllerType=0 controllerNumber=1 scan=10914	high-energy collision-induced dissociation	3.7e-07	0	0	0.00059	5e-05	0	0	5.36	235 | 412296	342
14	899	K.[+229.16293]ALLIPPS[+860.32739]SPMPG.P	K.ALLIPPSSPMPG.P	NTerm(TMT6plex / 229.1629); S7(OGlycan / 860.3274)	HexNAc(2)Hex(1)Fuc(2)	1.1e-06	429.4	174.5	2	3	757.053	757.05	3.67		2269.14	2269.13	CRagged	7	>sp|Q96GW7|PGCB_HUMAN Brevican core protein OS=Homo sapiens GN=BCAN PE=1 SV=2	3461	QEHF3_342_LR.11249.11249.3	38.03	controllerType=0 controllerNumber=1 scan=11249	high-energy collision-induced dissociation	1e-07	0	0	0.00014	1.4e-05	0	0	5.97	236 | 414576	342
14	899	K.[+229.16293]ALLIPPSS[+860.32739]PMPG.P	K.ALLIPPSSPMPG.P	NTerm(TMT6plex / 229.1629); S8(OGlycan / 860.3274)	HexNAc(2)Hex(1)Fuc(2)	1.4e-06	426.8	187.4	9.8	2	1135.08	1135.07	5.13		2269.15	2269.13	CRagged	8	>sp|Q96GW7|PGCB_HUMAN Brevican core protein OS=Homo sapiens GN=BCAN PE=1 SV=2	3461	QEHF3_342_LR.10723.10723.2	36.51	controllerType=0 controllerNumber=1 scan=10723	high-energy collision-induced dissociation	1.6e-07	0	0	0.00019	2.2e-05	0	0	5.84	237 | 411216	342
14	899	K.[+229.16293]ALLIPPS[+860.32739]SPMPG.P	K.ALLIPPSSPMPG.P	NTerm(TMT6plex / 229.1629); S7(OGlycan / 860.3274)	HexNAc(2)Hex(1)Fuc(2)	2.3e-06	417.7	181.4	2	3	757.055	757.05	6.9		2269.15	2269.13	CRagged	7	>sp|Q96GW7|PGCB_HUMAN Brevican core protein OS=Homo sapiens GN=BCAN PE=1 SV=2	3461	QEHF3_342_LR.11073.11073.3	37.51	controllerType=0 controllerNumber=1 scan=11073	high-energy collision-induced dissociation	2.4e-07	0	0	0.0003	3.1e-05	0	0	5.64	238 | 413376	342
14	899	K.[+229.16293]ALLIPPS[+860.32739]SPMPG.P	K.ALLIPPSSPMPG.P	NTerm(TMT6plex / 229.1629); S7(OGlycan / 860.3274)	HexNAc(2)Hex(1)Fuc(2)	7.3e-06	409.2	162.4	2	2	1135.08	1135.07	10.62		2269.16	2269.13	CRagged	7	>sp|Q96GW7|PGCB_HUMAN Brevican core protein OS=Homo sapiens GN=BCAN PE=1 SV=2	3461	QEHF3_342_LR.11089.11089.2	37.56	controllerType=0 controllerNumber=1 scan=11089	high-energy collision-induced dissociation	7.9e-07	0	0	0.00097	0.00011	0	0	5.14	239 | 413536	342
14	899	K.[+229.16293]ALLIPPS[+860.32739]SPMPG.P	K.ALLIPPSSPMPG.P	NTerm(TMT6plex / 229.1629); S7(OGlycan / 860.3274)	HexNAc(2)Hex(1)Fuc(2)	3.8e-06	407.1	172.4	2	3	757.057	757.05	9.16		2269.16	2269.13	CRagged	7	>sp|Q96GW7|PGCB_HUMAN Brevican core protein OS=Homo sapiens GN=BCAN PE=1 SV=2	3461	QEHF3_342_LR.10701.10701.3	36.45	controllerType=0 controllerNumber=1 scan=10701	high-energy collision-induced dissociation	3.2e-07	0	0	0.0005	4.3e-05	0	0	5.42	240 | 410936	342
14	899	K.[+229.16293]ALLIPPS[+860.32739]SPMPG.P	K.ALLIPPSSPMPG.P	NTerm(TMT6plex / 229.1629); S7(OGlycan / 860.3274)	HexNAc(2)Hex(1)Fuc(2)	9.4e-06	351.1	140.6	2	3	757.055	757.05	7.14		2269.15	2269.13	CRagged	7	>sp|Q96GW7|PGCB_HUMAN Brevican core protein OS=Homo sapiens GN=BCAN PE=1 SV=2	3461	QEHF3_342_LR.11442.11442.3	38.58	controllerType=0 controllerNumber=1 scan=11442	high-energy collision-induced dissociation	1.1e-06	0	0	0.0013	0.00015	0	0	5.03	241 | 415896	342
2	331	R.[+229.16293]LPTTVLNAT[+1021.35981]AK[+229.16293].A	R.LPTTVLNATAK.A	NTerm(TMT6plex / 229.1629); T9(OGlycan / 1021.3598); K11(TMT6plex / 229.1629)	HexNAc(2)Hex(1)Fuc(1)NeuGc(1)	5.6e-05	376.6	211.5	18.1	3	870.122	870.121	1.38		2608.35	2608.35	Specific	9	>sp|Q9GZM5|YIPF3_HUMAN Protein YIPF3 OS=Homo sapiens GN=YIPF3 PE=1 SV=1	4710	QEHF3_342_LR.10579.10579.3	36.1	controllerType=0 controllerNumber=1 scan=10579	high-energy collision-induced dissociation	4.6e-06	0	0	0.0074	0.0052	0.0051	0	4.25	91 | 484489	342
2	331	R.[+229.16293]LPT[+1021.35981]TVLNATAK[+229.16293].A	R.LPTTVLNATAK.A	NTerm(TMT6plex / 229.1629); T3(OGlycan / 1021.3598); K11(TMT6plex / 229.1629)	HexNAc(2)Hex(1)Fuc(1)NeuGc(1)	0.00014	332	170.9	0.8	3	870.122	870.121	1.8		2608.35	2608.35	Specific	3	>sp|Q9GZM5|YIPF3_HUMAN Protein YIPF3 OS=Homo sapiens GN=YIPF3 PE=1 SV=1	4710	QEHF3_342_LR.10306.10306.3	35.33	controllerType=0 controllerNumber=1 scan=10306	high-energy collision-induced dissociation	1.4e-05	0	0	0.019	0.0052	0.0046	0.0079	3.85	94 | 482489	342
2	331	R.[+229.16293]LPTTVLNAT[+1021.35981]AK[+229.16293].A	R.LPTTVLNATAK.A	NTerm(TMT6plex / 229.1629); T9(OGlycan / 1021.3598); K11(TMT6plex / 229.1629)	HexNAc(2)Hex(1)Fuc(1)NeuGc(1)	0.00014	327.4	171.6	17.3	3	870.122	870.121	1.31		2608.35	2608.35	Specific	9	>sp|Q9GZM5|YIPF3_HUMAN Protein YIPF3 OS=Homo sapiens GN=YIPF3 PE=1 SV=1	4710	QEHF3_342_LR.10777.10777.3	36.67	controllerType=0 controllerNumber=1 scan=10777	high-energy collision-induced dissociation	1.4e-05	0	0	0.019	0.0052	0.0046	0	3.85	95 | 486213	342
1	93	R.[+229.16293]DVSTPPT[+568.21157]VLPDNFPR.Y	R.DVSTPPTVLPDNFPR.Y	NTerm(TMT6plex / 229.1629); T7(OGlycan / 568.2116)	HexNAc(2)Hex(1)	4.5e-14	840.2	734.5	1.2	4	613.809	613.81	-0.89		2452.22	2452.22	Specific	7	>sp|P01344|IGF2_HUMAN Insulin-like growth factor II OS=Homo sapiens GN=IGF2 PE=1 SV=1	1957	QEHF3_342_LR.11129.11129.4	37.68	controllerType=0 controllerNumber=1 scan=11129	high-energy collision-induced dissociation	7.4e-15	0	0	5.9e-12	9.8e-13	0	0	13.35	69 | 488653	342
1	93	R.[+229.16293]DVSTPPT[+568.21157]VLPDNFPR.Y	R.DVSTPPTVLPDNFPR.Y	NTerm(TMT6plex / 229.1629); T7(OGlycan / 568.2116)	HexNAc(2)Hex(1)	4.9e-14	827.2	652.6	12.7	3	818.078	818.077	0.56		2452.22	2452.22	Specific	7	>sp|P01344|IGF2_HUMAN Insulin-like growth factor II OS=Homo sapiens GN=IGF2 PE=1 SV=1	1957	QEHF3_342_LR.11282.11282.3	38.12	controllerType=0 controllerNumber=1 scan=11282	high-energy collision-induced dissociation	9.9e-15	0	0	6.6e-12	1.3e-12	0	0	13.31	70 | 490333	342
1	93	R.[+229.16293]DVSTPPT[+568.21157]VLPDNFPR.Y	R.DVSTPPTVLPDNFPR.Y	NTerm(TMT6plex / 229.1629); T7(OGlycan / 568.2116)	HexNAc(2)Hex(1)	2.5e-13	750.6	632.6	1.2	4	613.811	613.81	1.2		2452.22	2452.22	Specific	7	>sp|P01344|IGF2_HUMAN Insulin-like growth factor II OS=Homo sapiens GN=IGF2 PE=1 SV=1	1957	QEHF3_342_LR.11359.11359.4	38.34	controllerType=0 controllerNumber=1 scan=11359	high-energy collision-induced dissociation	2.5e-14	0	0	3.4e-11	3.4e-12	0	0	12.59	71 | 491013	342
1	93	R.[+229.16293]DVSTPPT[+568.21157]VLPDNFPR.Y	R.DVSTPPTVLPDNFPR.Y	NTerm(TMT6plex / 229.1629); T7(OGlycan / 568.2116)	HexNAc(2)Hex(1)	3.7e-05	291.1	173.1	1.2	4	613.81	613.81	-0.29		2452.22	2452.22	Specific	7	>sp|P01344|IGF2_HUMAN Insulin-like growth factor II OS=Homo sapiens GN=IGF2 PE=1 SV=1	1957	QEHF3_342_LR.11062.11062.2	37.48	controllerType=0 controllerNumber=1 scan=11062	high-energy collision-induced dissociation	3.5e-06	0	0	0.0049	0.0005	0	0	4.43	72 | 488053	342
2	331	R.[+229.16293]LPTTVLNAT[+568.21157]AK[+229.16293]AVAVTLQSH.-	R.LPTTVLNATAKAVAVTLQSH.-	NTerm(TMT6plex / 229.1629); T9(OGlycan / 568.2116); K11(TMT6plex / 229.1629)	HexNAc(2)Hex(1)	3.2e-07	507.2	408.6	8.4	4	766.175	766.178	-4.51		3061.68	3061.69	Specific	9	>sp|Q9GZM5|YIPF3_HUMAN Protein YIPF3 OS=Homo sapiens GN=YIPF3 PE=1 SV=1	4710	QEHF3_342_LR.12105.12105.4	40.54	controllerType=0 controllerNumber=1 scan=12105	high-energy collision-induced dissociation	2.4e-08	0	0	4.3e-05	2.9e-06	0	0	6.5	83 | 574832	342
2	331	R.[+229.16293]LPTTVLNAT[+568.21157]AK[+229.16293].A	R.LPTTVLNATAK.A	NTerm(TMT6plex / 229.1629); T9(OGlycan / 568.2116); K11(TMT6plex / 229.1629)	HexNAc(2)Hex(1)	5.9e-05	429.5	254.7	19.1	3	719.066	719.071	-7.71		2155.18	2155.2	Specific	9	>sp|Q9GZM5|YIPF3_HUMAN Protein YIPF3 OS=Homo sapiens GN=YIPF3 PE=1 SV=1	4710	QEHF3_342_LR.10682.10682.3	36.39	controllerType=0 controllerNumber=1 scan=10682	high-energy collision-induced dissociation	5.1e-06	0	0	0.0078	0.0052	0.0051	0.0087	4.23	107 | 339336	342
2	342	K.[+229.16293]AVAVTLQS[+568.21157]H.-	K.AVAVTLQSH.-	NTerm(TMT6plex / 229.1629); S8(OGlycan / 568.2116)	HexNAc(2)Hex(1)	3.7e-13	821.3	583.3	45.2	3	574.968	574.966	3.35		1722.89	1722.88	Specific	8	>sp|Q9GZM5|YIPF3_HUMAN Protein YIPF3 OS=Homo sapiens GN=YIPF3 PE=1 SV=1	4710	QEHF3_342_LR.7308.7308.3	27.13	controllerType=0 controllerNumber=1 scan=7308	high-energy collision-induced dissociation	5e-14	0	0	4.9e-11	6.8e-12	0	0	12.44	123 | 190450	342
5	45	K.[+229.16293]VAT[+568.21157]TVISK[+229.16293].M	K.VATTVISK.M	NTerm(TMT6plex / 229.1629); T3(OGlycan / 568.2116); K8(TMT6plex / 229.1629)	HexNAc(2)Hex(1)	5.6e-09	642.6	421	9.8	3	615.685	615.683	2.52		1845.04	1845.04	Specific	3	>sp|P05155|IC1_HUMAN Plasma protease C1 inhibitor OS=Homo sapiens GN=SERPING1 PE=1 SV=2	1931	QEHF3_342_LR.6412.6412.3	24.67	controllerType=0 controllerNumber=1 scan=6412	high-energy collision-induced dissociation	3.1e-10	0	0	7.5e-07	3.9e-08	0	0	8.25	156 | 237275	342
5	45	K.[+229.16293]VAT[+568.21157]TVISK[+229.16293].M	K.VATTVISK.M	NTerm(TMT6plex / 229.1629); T3(OGlycan / 568.2116); K8(TMT6plex / 229.1629)	HexNAc(2)Hex(1)	0.00013	365	209.5	8.3	3	615.685	615.683	2.52		1845.04	1845.04	Specific	3	>sp|P05155|IC1_HUMAN Plasma protease C1 inhibitor OS=Homo sapiens GN=SERPING1 PE=1 SV=2	1931	QEHF3_342_LR.6478.6478.3	24.86	controllerType=0 controllerNumber=1 scan=6478	high-energy collision-induced dissociation	1.1e-05	0	0	0.017	0.0052	0.0047	0	3.89	157 | 237944	342
8	66	R.[+229.16293]RNFPIPIPES[+568.21157]APTTPLPSE.K	R.RNFPIPIPESAPTTPLPSE.K	NTerm(TMT6plex / 229.1629); S10(OGlycan / 568.2116)	HexNAc(2)Hex(1)	4.3e-07	423.1	305.2	12.1	3	954.16	954.157	3.63		2860.47	2860.46	CRagged	10	>sp|Q8NFU4|FDSCP_HUMAN Follicular dendritic cell secreted peptide OS=Homo sapiens GN=FDCSP PE=1 SV=1	1416	QEHF3_342_LR.11979.11979.3	40.17	controllerType=0 controllerNumber=1 scan=11979	high-energy collision-induced dissociation	3.5e-08	0	0	5.8e-05	4.6e-06	0	0	6.36	193 | 573232	342
8	67	R.[+229.16293]NFPIPIPES[+568.21157]APTTPLPSE.K	R.NFPIPIPESAPTTPLPSE.K	NTerm(TMT6plex / 229.1629); S9(OGlycan / 568.2116)	HexNAc(2)Hex(1)	9.1e-07	316.4	205.7	14	3	902.125	902.123	2.77		2704.36	2704.35	CRagged	9	>sp|Q8NFU4|FDSCP_HUMAN Follicular dendritic cell secreted peptide OS=Homo sapiens GN=FDCSP PE=1 SV=1	1416	QEHF3_342_LR.13744.13744.3	45.53	controllerType=0 controllerNumber=1 scan=13744	high-energy collision-induced dissociation	6.8e-08	0	0	0.00012	9.2e-06	0	0	6.04	198 | 593689	342
2	331	R.[+229.16293]LPTTVLNAT[+406.15875]AK[+229.16293]AVAVTLQSH.-	R.LPTTVLNATAKAVAVTLQSH.-	NTerm(TMT6plex / 229.1629); T9(OGlycan / 406.1587); K11(TMT6plex / 229.1629)	HexNAc(2)	9.7e-12	730.4	658.7	9.6	4	725.662	725.665	-4.23		2899.63	2899.64	Specific	9	>sp|Q9GZM5|YIPF3_HUMAN Protein YIPF3 OS=Homo sapiens GN=YIPF3 PE=1 SV=1	4710	QEHF3_342_LR.11753.11753.4	39.5	controllerType=0 controllerNumber=1 scan=11753	high-energy collision-induced dissociation	1.3e-12	0	0	1.3e-09	1.7e-10	0	0	11.02	85 | 571152	342
7	52	K.[+229.16293]QNLLAPQNAVSSEET[+406.15875]NDFKQETLPSK[+229.16293].S	K.QNLLAPQNAVSSEETNDFKQETLPSK.S	NTerm(TMT6plex / 229.1629); T15(OGlycan / 406.1587); K26(TMT6plex / 229.1629)	HexNAc(2)	4.2e-07	428.6	385.6	2.4	4	938.977	938.983	-6.53		3752.89	3752.91	Specific	15	>sp|P10451|OSTP_HUMAN Osteopontin OS=Homo sapiens GN=SPP1 PE=1 SV=1	3267	QEHF3_342_LR.13208.13208.4	43.88	controllerType=0 controllerNumber=1 scan=13208	high-energy collision-induced dissociation	3.2e-08	0	0	5.7e-05	4.1e-06	0	0	6.37	179 | 661871	342
7	52	K.[+229.16293]QNLLAPQNAVSSEET[+406.15875]NDFKQETLPSK[+229.16293].S	K.QNLLAPQNAVSSEETNDFKQETLPSK.S	NTerm(TMT6plex / 229.1629); T15(OGlycan / 406.1587); K26(TMT6plex / 229.1629)	HexNAc(2)	4.4e-06	395.9	349.2	2.4	4	938.977	938.983	-7.19		3752.88	3752.91	Specific	15	>sp|P10451|OSTP_HUMAN Osteopontin OS=Homo sapiens GN=SPP1 PE=1 SV=1	3267	QEHF3_342_LR.12968.12968.4	43.15	controllerType=0 controllerNumber=1 scan=12968	high-energy collision-induced dissociation	3.9e-07	0	0	0.00059	5.3e-05	0	0	5.35	180 | 659351	342
7	52	K.[+229.16293]QNLLAPQNAVS[+406.15875]SEETNDFK.Q	K.QNLLAPQNAVSSEETNDFK.Q	NTerm(TMT6plex / 229.1629); S11(OGlycan / 406.1587)	HexNAc(2)	3.7e-05	340.3	239.7	2	3	914.111	914.117	-5.96		2740.32	2740.34	Specific	11	>sp|P10451|OSTP_HUMAN Osteopontin OS=Homo sapiens GN=SPP1 PE=1 SV=1	3267	QEHF3_342_LR.12955.12955.3	43.11	controllerType=0 controllerNumber=1 scan=12955	high-energy collision-induced dissociation	3.3e-06	0	0	0.0049	0.00048	0	0	4.43	183 | 585512	342
11	1432	R.[+229.16293]GQFESVAPSQNFSDS[+673.24293]SESDTHPFVIAK[+229.16293].T	R.GQFESVAPSQNFSDSSESDTHPFVIAK.T	NTerm(TMT6plex / 229.1629); S15(OGlycan / 673.2429); K27(TMT6plex / 229.1629)	HexNAc(1)Hex(2)Fuc(1)	1.7e-07	488.4	373.8	0	4	1011.74	1011.48	1.94	1	4043.92	4042.91	Specific	15	>sp|P13611|CSPG2_HUMAN Versican core protein OS=Homo sapiens GN=VCAN PE=1 SV=3	1052	QEHF3_342_LR.11909.11909.4	39.96	controllerType=0 controllerNumber=1 scan=11909	high-energy collision-induced dissociation	6.7e-09	0	0	2.2e-05	8.2e-07	0	0	6.78	216 | 645031	342
1	90	K.[+229.16293]SERDVSTPPT[+672.22253]VLPDNFPR.Y	K.SERDVSTPPTVLPDNFPR.Y	NTerm(TMT6plex / 229.1629); T10(OGlycan / 672.2225)	HexNAc(1)Hex(1)NeuGc(1)	0.0022	268.1	111.8	13.6	3	976.808	976.806	1.33		2928.41	2928.4	Specific	10	>sp|P01344|IGF2_HUMAN Insulin-like growth factor II OS=Homo sapiens GN=IGF2 PE=1 SV=1	1957	QEHF3_342_LR.11287.11287.3	38.13	controllerType=0 controllerNumber=1 scan=11287	high-energy collision-induced dissociation	0.00011	0	0	0.23	0.078	0.076	0.11	2.65	7 | 566720	342
1	93	R.[+229.16293]DVSTPPT[+947.32303]VLPDNFPRYPVGK[+229.16293]FFQYDTWK.Q	R.DVSTPPTVLPDNFPRYPVGKFFQYDTWK.Q	NTerm(TMT6plex / 229.1629); T7(OGlycan / 947.323); K20(TMT6plex / 229.1629)	HexNAc(1)Hex(1)NeuAc(2)	1.7e-05	256.9	232.4	7.2	4	1180.56	1180.83	-12.8	-1	4719.24	4720.3	Specific	7	>sp|P01344|IGF2_HUMAN Insulin-like growth factor II OS=Homo sapiens GN=IGF2 PE=1 SV=1	1957	QEHF3_342_LR.12533.12533.2	41.84	controllerType=0 controllerNumber=1 scan=12533	high-energy collision-induced dissociation	1.5e-06	0	0	0.0022	0.00021	0	0	4.77	11 | 654551	342
1	93	R.[+229.16293]DVSTPPT[+947.32303]VLPDNFPR.Y	R.DVSTPPTVLPDNFPR.Y	NTerm(TMT6plex / 229.1629); T7(OGlycan / 947.323)	HexNAc(1)Hex(1)NeuAc(2)	7.2e-15	888.6	705.2	16.3	3	944.451	944.448	3.59		2831.34	2831.33	Specific	7	>sp|P01344|IGF2_HUMAN Insulin-like growth factor II OS=Homo sapiens GN=IGF2 PE=1 SV=1	1957	QEHF3_342_LR.12174.12174.3	40.75	controllerType=0 controllerNumber=1 scan=12174	high-energy collision-induced dissociation	1.9e-15	0	0	9.7e-13	2.5e-13	0	0	14.14	21 | 575912	342
1	93	R.[+229.16293]DVSTPPT[+947.32303]VLPDNFPR.Y	R.DVSTPPTVLPDNFPR.Y	NTerm(TMT6plex / 229.1629); T7(OGlycan / 947.323)	HexNAc(1)Hex(1)NeuAc(2)	3.7e-12	717.5	533.5	3.6	4	708.591	708.588	4.19		2831.34	2831.33	Specific	7	>sp|P01344|IGF2_HUMAN Insulin-like growth factor II OS=Homo sapiens GN=IGF2 PE=1 SV=1	1957	QEHF3_342_LR.12138.12138.4	40.64	controllerType=0 controllerNumber=1 scan=12138	high-energy collision-induced dissociation	5.6e-13	0	0	5e-10	7.5e-11	0	0	11.43	22 | 575472	342
2	342	K.[+229.16293]AVAVTLQS[+947.32303]H.-	K.AVAVTLQSH.-	NTerm(TMT6plex / 229.1629); S8(OGlycan / 947.323)	HexNAc(1)Hex(1)NeuAc(2)	3e-06	551	342.9	27	3	701.339	701.337	3.65		2102	2102	Specific	8	>sp|Q9GZM5|YIPF3_HUMAN Protein YIPF3 OS=Homo sapiens GN=YIPF3 PE=1 SV=1	4710	QEHF3_342_LR.8750.8750.3	31.04	controllerType=0 controllerNumber=1 scan=8750	high-energy collision-induced dissociation	2.5e-07	0	0	0.0004	3.4e-05	0	0	5.52	109 | 322775	342
2	342	K.[+229.16293]AVAVTLQS[+947.32303]H.-	K.AVAVTLQSH.-	NTerm(TMT6plex / 229.1629); S8(OGlycan / 947.323)	HexNAc(1)Hex(1)NeuAc(2)	2.1e-05	493.9	277.3	23	2	1051.5	1051.5	1.45		2102	2102	Specific	8	>sp|Q9GZM5|YIPF3_HUMAN Protein YIPF3 OS=Homo sapiens GN=YIPF3 PE=1 SV=1	4710	QEHF3_342_LR.8786.8786.2	31.14	controllerType=0 controllerNumber=1 scan=8786	high-energy collision-induced dissociation	2.1e-06	0	0	0.0028	0.00029	0	0	4.67	110 | 323215	342
1	93	R.[+229.16293]DVSTPPT[+365.13220]VLPDNFPR.Y	R.DVSTPPTVLPDNFPR.Y	NTerm(TMT6plex / 229.1629); T7(OGlycan / 365.1322)	HexNAc(1)Hex(1)	1.2e-14	850.3	628.5	12.2	2	1125.07	1125.07	-0.67		2249.14	2249.14	Specific	7	>sp|P01344|IGF2_HUMAN Insulin-like growth factor II OS=Homo sapiens GN=IGF2 PE=1 SV=1	1957	QEHF3_342_LR.11329.11329.2	38.26	controllerType=0 controllerNumber=1 scan=11329	high-energy collision-induced dissociation	2.8e-15	0	0	1.7e-12	3.4e-13	0	0	13.91	73 | 415056	342
1	93	R.[+229.16293]DVSTPPT[+365.13220]VLPDNFPR.Y	R.DVSTPPTVLPDNFPR.Y	NTerm(TMT6plex / 229.1629); T7(OGlycan / 365.1322)	HexNAc(1)Hex(1)	7.1e-13	752.3	552.8	12.9	2	1125.08	1125.07	2.26		2249.14	2249.14	Specific	7	>sp|P01344|IGF2_HUMAN Insulin-like growth factor II OS=Homo sapiens GN=IGF2 PE=1 SV=1	1957	QEHF3_342_LR.11141.11141.2	37.71	controllerType=0 controllerNumber=1 scan=11141	high-energy collision-induced dissociation	1e-13	0	0	9.5e-11	1.4e-11	0	0	12.15	74 | 413856	342
2	342	K.[+229.16293]AVAVTLQS[+365.13220]H.-	K.AVAVTLQSH.-	NTerm(TMT6plex / 229.1629); S8(OGlycan / 365.1322)	HexNAc(1)Hex(1)	3.6e-13	805.2	557.2	40.7	2	760.409	760.406	3.02		1519.81	1519.81	Specific	8	>sp|Q9GZM5|YIPF3_HUMAN Protein YIPF3 OS=Homo sapiens GN=YIPF3 PE=1 SV=1	4710	QEHF3_342_LR.7556.7556.2	27.8	controllerType=0 controllerNumber=1 scan=7556	high-energy collision-induced dissociation	3.4e-14	0	0	4.8e-11	4.6e-12	0	0	12.45	124 | 122037	342
2	342	K.[+229.16293]AVAVTLQS[+365.13220]H.-	K.AVAVTLQSH.-	NTerm(TMT6plex / 229.1629); S8(OGlycan / 365.1322)	HexNAc(1)Hex(1)	5.3e-12	765.2	541.5	37.8	2	760.409	760.406	3.58		1519.81	1519.81	Specific	8	>sp|Q9GZM5|YIPF3_HUMAN Protein YIPF3 OS=Homo sapiens GN=YIPF3 PE=1 SV=1	4710	QEHF3_342_LR.7345.7345.2	27.24	controllerType=0 controllerNumber=1 scan=7345	high-energy collision-induced dissociation	6.3e-13	0	0	7e-10	8.6e-11	0	0	11.28	125 | 121757	342
3	330	R.[+229.16293]AEAGARPEENLILDAQAT[+365.13220]SR.S	R.AEAGARPEENLILDAQATSR.S	NTerm(TMT6plex / 229.1629); T18(OGlycan / 365.1322)	HexNAc(1)Hex(1)	1.3e-14	878.8	668.7	2.4	3	902.793	902.793	0.24		2706.36	2706.36	Specific	18	>sp|P98095|FBLN2_HUMAN Fibulin-2 OS=Homo sapiens GN=FBLN2 PE=1 SV=2	1380	QEHF3_342_LR.9289.9289.3	32.54	controllerType=0 controllerNumber=1 scan=9289	high-energy collision-induced dissociation	3.2e-15	0	0	1.7e-12	3.9e-13	0	0	13.9	129 | 548345	342
4	341	R.[+229.16293]TVVQPS[+365.13220]VGAAAGPVVPPC[+57.02146]PGR.I	R.TVVQPSVGAAAGPVVPPCPGR.I	NTerm(TMT6plex / 229.1629); S6(OGlycan / 365.1322)	HexNAc(1)Hex(1)	7.3e-17	988.2	755.1	13.5	3	870.796	870.793	3.25		2610.37	2610.36	Specific	6	>sp|P02765|FETUA_HUMAN Alpha-2-HS-glycoprotein OS=Homo sapiens GN=AHSG PE=1 SV=1	4	QEHF3_342_LR.9428.9428.3	32.91	controllerType=0 controllerNumber=1 scan=9428	high-energy collision-induced dissociation	1.8e-17	0	0	9.7e-15	2.5e-15	0	0	16.14	143 | 474009	342
4	341	R.[+229.16293]TVVQPS[+365.13220]VGAAAGPVVPPC[+57.02146]PGR.I	R.TVVQPSVGAAAGPVVPPCPGR.I	NTerm(TMT6plex / 229.1629); S6(OGlycan / 365.1322)	HexNAc(1)Hex(1)	8.7e-13	768.5	539.6	0.3	3	870.792	870.793	-0.96		2610.36	2610.36	Specific	6	>sp|P02765|FETUA_HUMAN Alpha-2-HS-glycoprotein OS=Homo sapiens GN=AHSG PE=1 SV=1	4	QEHF3_342_LR.9633.9633.3	33.46	controllerType=0 controllerNumber=1 scan=9633	high-energy collision-induced dissociation	1.3e-13	0	0	1.2e-10	1.8e-11	0	0	12.06	144 | 475889	342
4	341	R.[+229.16293]TVVQPS[+365.13220]VGAAAGPVVPPC[+57.02146]PGR.I	R.TVVQPSVGAAAGPVVPPCPGR.I	NTerm(TMT6plex / 229.1629); S6(OGlycan / 365.1322)	HexNAc(1)Hex(1)	3.8e-10	636.8	453.9	18	4	653.35	653.347	4.74		2610.38	2610.36	Specific	6	>sp|P02765|FETUA_HUMAN Alpha-2-HS-glycoprotein OS=Homo sapiens GN=AHSG PE=1 SV=1	4	QEHF3_342_LR.9551.9551.3	33.24	controllerType=0 controllerNumber=1 scan=9551	high-energy collision-induced dissociation	2.1e-11	0	0	5e-08	2.6e-09	0	0	9.42	145 | 475169	342
5	45	K.[+229.16293]VATT[+365.13220]VISK[+229.16293].M	K.VATTVISK.M	NTerm(TMT6plex / 229.1629); T4(OGlycan / 365.1322); K8(TMT6plex / 229.1629)	HexNAc(1)Hex(1)	8.1e-12	754.2	423.1	8.9	2	821.482	821.482	0.58		1641.96	1641.96	Specific	4	>sp|P05155|IC1_HUMAN Plasma protease C1 inhibitor OS=Homo sapiens GN=SERPING1 PE=1 SV=2	1931	QEHF3_342_LR.6403.6403.2	24.65	controllerType=0 controllerNumber=1 scan=6403	high-energy collision-induced dissociation	1e-12	0	0	1.1e-09	1.4e-10	0	0	11.09	158 | 180478	342
10	707	R.[+229.16293]ET[+365.13220]GETSPAQVNK[+229.16293].A	R.ETGETSPAQVNK.A	NTerm(TMT6plex / 229.1629); T2(OGlycan / 365.1322); K12(TMT6plex / 229.1629)	HexNAc(1)Hex(1)	1.2e-12	769.6	548.1	0	3	695.361	695.36	1.97		2084.07	2084.06	Specific	2	>sp|O14594|NCAN_HUMAN Neurocan core protein OS=Homo sapiens GN=NCAN PE=1 SV=3	2663	QEHF3_342_LR.5762.5762.3	22.91	controllerType=0 controllerNumber=1 scan=5762	high-energy collision-induced dissociation	1.9e-13	0	0	1.6e-10	2.6e-11	0	0	11.92	207 | 297123	342
10	707	R.[+229.16293]ETGETS[+365.13220]PAQVNK[+229.16293].A	R.ETGETSPAQVNK.A	NTerm(TMT6plex / 229.1629); S6(OGlycan / 365.1322); K12(TMT6plex / 229.1629)	HexNAc(1)Hex(1)	6.1e-11	660.1	484.6	0	4	521.773	521.772	1.87		2084.07	2084.06	Specific	6	>sp|O14594|NCAN_HUMAN Neurocan core protein OS=Homo sapiens GN=NCAN PE=1 SV=3	2663	QEHF3_342_LR.5783.5783.4	22.97	controllerType=0 controllerNumber=1 scan=5783	high-energy collision-induced dissociation	3e-12	0	0	8.2e-09	4.1e-10	0	0	10.21	208 | 297203	342
11	2515	R.[+229.16293]S[+365.13220]TDGSFQDR.F	R.STDGSFQDR.F	NTerm(TMT6plex / 229.1629); S1(OGlycan / 365.1322)	HexNAc(1)Hex(1)	0.00012	456.7	110.5	2	2	803.87	803.868	3.3		1606.73	1606.73	Specific	1	>sp|P13611|CSPG2_HUMAN Versican core protein OS=Homo sapiens GN=VCAN PE=1 SV=3	1052	QEHF3_342_LR.4806.4806.2	20.22	controllerType=0 controllerNumber=1 scan=4806	high-energy collision-induced dissociation	9.2e-06	0	0	0.016	0.0052	0.0048	0.0083	3.92	218 | 102522	342
12	716	K.[+229.16293]IEETTM[+15.99492]TTQT[+365.13220]PAPIQAPSAILPLPGQSVER.L	K.IEETTMTTQTPAPIQAPSAILPLPGQSVER.L	NTerm(TMT6plex / 229.1629); M6(Oxidation / 15.9949); T10(OGlycan / 365.1322)	HexNAc(1)Hex(1)	4.4e-17	902.2	801.3	0	4	947.494	947.491	3.03		3786.95	3786.94	Specific	10	>sp|Q14624|ITIH4_HUMAN Inter-alpha-trypsin inhibitor heavy chain H4 OS=Homo sapiens GN=ITIH4 PE=1 SV=4	2085	QEHF3_342_LR.13105.13105.4	43.57	controllerType=0 controllerNumber=1 scan=13105	high-energy collision-induced dissociation	7.5e-18	0	0	5.9e-15	9.9e-16	0	0	16.35	220 | 660791	342
12	716	K.[+229.16293]IEETTMTTQT[+365.13220]PAPIQAPSAILPLPGQSVER.L	K.IEETTMTTQTPAPIQAPSAILPLPGQSVER.L	NTerm(TMT6plex / 229.1629); T10(OGlycan / 365.1322)	HexNAc(1)Hex(1)	1.4e-06	333.3	309.4	0	4	943.497	943.492	5.77		3770.97	3770.95	Specific	10	>sp|Q14624|ITIH4_HUMAN Inter-alpha-trypsin inhibitor heavy chain H4 OS=Homo sapiens GN=ITIH4 PE=1 SV=4	2085	QEHF3_342_LR.13567.13567.4	44.98	controllerType=0 controllerNumber=1 scan=13567	high-energy collision-induced dissociation	1.5e-07	0	0	0.00019	2.1e-05	0	0	5.84	222 | 666231	342
13	32	R.[+229.16293]GLAAGTSNPDPPT[+365.13220]VSTDQLLPLGGGR.D	R.GLAAGTSNPDPPTVSTDQLLPLGGGR.D	NTerm(TMT6plex / 229.1629); T13(OGlycan / 365.1322)	HexNAc(1)Hex(1)	4.7e-18	1012.2	877.7	1.2	3	1029.2	1029.2	1.03		3085.58	3085.57	Specific	13	>sp|Q99075|HBEGF_HUMAN Proheparin-binding EGF-like growth factor OS=Homo sapiens GN=HBEGF PE=1 SV=1	1828	QEHF3_342_LR.12406.12406.3	41.45	controllerType=0 controllerNumber=1 scan=12406	high-energy collision-induced dissociation	1.1e-18	0	0	6.3e-16	1.5e-16	0	0	17.33	224 | 579072	342
13	32	R.[+229.16293]GLAAGTSNPDPPTVST[+365.13220]DQLLPLGGGR.D	R.GLAAGTSNPDPPTVSTDQLLPLGGGR.D	NTerm(TMT6plex / 229.1629); T16(OGlycan / 365.1322)	HexNAc(1)Hex(1)	2.4e-16	949.8	847.9	3	4	772.149	772.149	0.3		3085.57	3085.57	Specific	16	>sp|Q99075|HBEGF_HUMAN Proheparin-binding EGF-like growth factor OS=Homo sapiens GN=HBEGF PE=1 SV=1	1828	QEHF3_342_LR.12409.12409.4	41.46	controllerType=0 controllerNumber=1 scan=12409	high-energy collision-induced dissociation	5.1e-17	0	0	3.2e-14	6.7e-15	0	0	15.61	225 | 579192	342
13	32	R.[+229.16293]GLAAGTSNPDPPT[+365.13220]VSTDQLLPLGGGR.D	R.GLAAGTSNPDPPTVSTDQLLPLGGGR.D	NTerm(TMT6plex / 229.1629); T13(OGlycan / 365.1322)	HexNAc(1)Hex(1)	1.4e-06	437.6	321.2	1.2	4	772.152	772.149	3.38		3085.58	3085.57	Specific	13	>sp|Q99075|HBEGF_HUMAN Proheparin-binding EGF-like growth factor OS=Homo sapiens GN=HBEGF PE=1 SV=1	1828	QEHF3_342_LR.12496.12496.4	41.73	controllerType=0 controllerNumber=1 scan=12496	high-energy collision-induced dissociation	1.7e-07	0	0	0.00019	2.3e-05	0	0	5.84	226 | 580112	342
13	32	R.[+229.16293]GLAAGTSNPDPPT[+365.13220]VSTDQLLPLGGGR.D	R.GLAAGTSNPDPPTVSTDQLLPLGGGR.D	NTerm(TMT6plex / 229.1629); T13(OGlycan / 365.1322)	HexNAc(1)Hex(1)	2.7e-05	316.7	205	1.2	3	1029.2	1029.2	3.52		3085.58	3085.57	Specific	13	>sp|Q99075|HBEGF_HUMAN Proheparin-binding EGF-like growth factor OS=Homo sapiens GN=HBEGF PE=1 SV=1	1828	QEHF3_342_LR.12501.12501.3	41.74	controllerType=0 controllerNumber=1 scan=12501	high-energy collision-induced dissociation	2.6e-06	0	0	0.0036	0.00036	0	0	4.57	227 | 580192	342
15	356	K.[+229.16293]GQQPADVTGT[+365.13220]ALPR.V	K.GQQPADVTGTALPR.V	NTerm(TMT6plex / 229.1629); T10(OGlycan / 365.1322)	HexNAc(1)Hex(1)	4.9e-10	641.6	466.8	4.1	3	669.015	669.014	0.68		2005.03	2005.03	Specific	10	>sp|P09603|CSF1_HUMAN Macrophage colony-stimulating factor 1 OS=Homo sapiens GN=CSF1 PE=1 SV=2	1044	QEHF3_342_LR.7013.7013.3	26.34	controllerType=0 controllerNumber=1 scan=7013	high-energy collision-induced dissociation	4.5e-11	0	0	6.6e-08	6e-09	0	0	9.31	252 | 242944	342
15	405	R.[+229.16293]ISSLRPQGLSNPSTLS[+365.13220]AQPQLSR.S	R.ISSLRPQGLSNPSTLSAQPQLSR.S	NTerm(TMT6plex / 229.1629); S16(OGlycan / 365.1322)	HexNAc(1)Hex(1)	2.2e-12	746.7	585.4	1.8	4	758.66	758.658	2.88		3031.62	3031.61	Specific	16	>sp|P09603|CSF1_HUMAN Macrophage colony-stimulating factor 1 OS=Homo sapiens GN=CSF1 PE=1 SV=2	1044	QEHF3_342_LR.10332.10332.4	35.4	controllerType=0 controllerNumber=1 scan=10332	high-energy collision-induced dissociation	3e-13	0	0	2.9e-10	4.1e-11	0	0	11.66	253 | 559640	342
15	405	R.[+229.16293]ISSLRPQGLSNPSTLS[+365.13220]AQPQLSR.S	R.ISSLRPQGLSNPSTLSAQPQLSR.S	NTerm(TMT6plex / 229.1629); S16(OGlycan / 365.1322)	HexNAc(1)Hex(1)	3.5e-06	421.4	209.6	1.5	3	1011.21	1011.21	1.68		3031.62	3031.61	Specific	16	>sp|P09603|CSF1_HUMAN Macrophage colony-stimulating factor 1 OS=Homo sapiens GN=CSF1 PE=1 SV=2	1044	QEHF3_342_LR.10337.10337.2	35.41	controllerType=0 controllerNumber=1 scan=10337	high-energy collision-induced dissociation	3e-07	0	0	0.00047	4e-05	0	0	5.45	254 | 559680	342
15	405	R.[+229.16293]ISSLRPQGLSNPS[+365.13220]TLSAQPQLSR.S	R.ISSLRPQGLSNPSTLSAQPQLSR.S	NTerm(TMT6plex / 229.1629); S13(OGlycan / 365.1322)	HexNAc(1)Hex(1)	6.4e-06	395.3	198.8	1.2	3	1011.21	1011.21	2.04		3031.62	3031.61	Specific	13	>sp|P09603|CSF1_HUMAN Macrophage colony-stimulating factor 1 OS=Homo sapiens GN=CSF1 PE=1 SV=2	1044	QEHF3_342_LR.10372.10372.2	35.51	controllerType=0 controllerNumber=1 scan=10372	high-energy collision-induced dissociation	6.4e-07	0	0	0.00085	8.8e-05	0	0	5.2	255 | 560000	342
17	84	R.[+229.16293]APEPGAAT[+365.13220]QR.G	R.APEPGAATQR.G	NTerm(TMT6plex / 229.1629); T8(OGlycan / 365.1322)	HexNAc(1)Hex(1)	3.2e-07	583.4	324.9	324.9	3	531.274	531.272	4.1		1591.81	1591.8	Specific	8	>sp|Q9ULI3|HEG1_HUMAN Protein HEG homolog 1 OS=Homo sapiens GN=HEG1 PE=1 SV=3	1839	QEHF3_342_LR.4307.4307.3	18.75	controllerType=0 controllerNumber=1 scan=4307	high-energy collision-induced dissociation	2.1e-08	0	0	4.2e-05	2.6e-06	0	0	6.5	262 | 93351	342
17	84	R.[+229.16293]APEPGAAT[+365.13220]QR.G	R.APEPGAATQR.G	NTerm(TMT6plex / 229.1629); T8(OGlycan / 365.1322)	HexNAc(1)Hex(1)	1.1e-06	574.9	259.7	259.7	2	796.408	796.404	5.11		1591.81	1591.8	Specific	8	>sp|Q9ULI3|HEG1_HUMAN Protein HEG homolog 1 OS=Homo sapiens GN=HEG1 PE=1 SV=3	1839	QEHF3_342_LR.4317.4317.2	18.78	controllerType=0 controllerNumber=1 scan=4317	high-energy collision-induced dissociation	1.1e-07	0	0	0.00014	1.5e-05	0	0	5.97	263 | 93511	342
18	31	K.[+229.16293]AGQPPT[+365.13220]AAAAAQPR.R	K.AGQPPTAAAAAQPR.R	NTerm(TMT6plex / 229.1629); T6(OGlycan / 365.1322)	HexNAc(1)Hex(1)	4.9e-16	916.7	651.9	651.9	3	634.333	634.332	2.38		1900.99	1900.98	Specific	6	>sp|Q9UNA0|ATS5_HUMAN A disintegrin and metalloproteinase with thrombospondin motifs 5 OS=Homo sapiens GN=ADAMTS5 PE=1 SV=2	436	QEHF3_342_LR.4893.4893.3	20.47	controllerType=0 controllerNumber=1 scan=4893	high-energy collision-induced dissociation	8e-17	0	0	6.6e-14	1.1e-14	0	0	15.31	266 | 222235	342
20	28	R.[+229.16293]AYDGLSLPEDIETVT[+365.13220]ASQM[+15.99492]R.W	R.AYDGLSLPEDIETVTASQMR.W	NTerm(TMT6plex / 229.1629); T15(OGlycan / 365.1322); M19(Oxidation / 15.9949)	HexNAc(1)Hex(1)	5e-15	859.7	703.1	4.8	3	936.12	936.118	1.77		2806.34	2806.34	Specific	15	>sp|P98160|PGBM_HUMAN Basement membrane-specific heparan sulfate proteoglycan core protein OS=Homo sapiens GN=HSPG2 PE=1 SV=4	3459	QEHF3_342_LR.12433.12433.3	41.54	controllerType=0 controllerNumber=1 scan=12433	high-energy collision-induced dissociation	1.1e-15	0	0	6.6e-13	1.5e-13	0	0	14.3	283 | 579512	342
20	28	R.[+229.16293]AYDGLSLPEDIET[+365.13220]VTASQM[+15.99492]R.W	R.AYDGLSLPEDIETVTASQMR.W	NTerm(TMT6plex / 229.1629); T13(OGlycan / 365.1322); M19(Oxidation / 15.9949)	HexNAc(1)Hex(1)	2.6e-12	746.6	582.5	4.8	4	702.341	702.34	1.46		2806.34	2806.34	Specific	13	>sp|P98160|PGBM_HUMAN Basement membrane-specific heparan sulfate proteoglycan core protein OS=Homo sapiens GN=HSPG2 PE=1 SV=4	3459	QEHF3_342_LR.12451.12451.4	41.59	controllerType=0 controllerNumber=1 scan=12451	high-energy collision-induced dissociation	4.5e-13	0	0	3.4e-10	6.1e-11	0	0	11.59	284 | 579672	342
20	28	R.[+229.16293]AYDGLSLPEDIETVT[+365.13220]ASQM[+15.99492]R.W	R.AYDGLSLPEDIETVTASQMR.W	NTerm(TMT6plex / 229.1629); T15(OGlycan / 365.1322); M19(Oxidation / 15.9949)	HexNAc(1)Hex(1)	5e-10	623.7	473.5	2.7	3	936.12	936.118	2.36		2806.35	2806.34	Specific	15	>sp|P98160|PGBM_HUMAN Basement membrane-specific heparan sulfate proteoglycan core protein OS=Homo sapiens GN=HSPG2 PE=1 SV=4	3459	QEHF3_342_LR.12149.12149.3	40.68	controllerType=0 controllerNumber=1 scan=12149	high-energy collision-induced dissociation	6e-11	0	0	6.6e-08	8e-09	0	0	9.3	285 | 575592	342
20	28	R.[+229.16293]AYDGLSLPEDIET[+365.13220]VTASQM[+15.99492]R.W	R.AYDGLSLPEDIETVTASQMR.W	NTerm(TMT6plex / 229.1629); T13(OGlycan / 365.1322); M19(Oxidation / 15.9949)	HexNAc(1)Hex(1)	5.1e-08	541.7	389	4.8	4	702.343	702.34	4.07		2806.35	2806.34	Specific	13	>sp|P98160|PGBM_HUMAN Basement membrane-specific heparan sulfate proteoglycan core protein OS=Homo sapiens GN=HSPG2 PE=1 SV=4	3459	QEHF3_342_LR.12145.12145.4	40.67	controllerType=0 controllerNumber=1 scan=12145	high-energy collision-induced dissociation	2.1e-09	0	0	6.8e-06	1.7e-07	0	0	7.29	286 | 575512	342
21	51	R.[+229.16293]EDDVEAPPPPEPT[+365.13220]PR.V	R.EDDVEAPPPPEPTPR.V	NTerm(TMT6plex / 229.1629); T13(OGlycan / 365.1322)	HexNAc(1)Hex(1)	7.2e-15	875.2	648.6	648.6	3	747.362	747.36	3.11		2240.07	2240.07	Specific	13	>sp|Q8IUX7|AEBP1_HUMAN Adipocyte enhancer-binding protein 1 OS=Homo sapiens GN=AEBP1 PE=1 SV=1	254	QEHF3_342_LR.7132.7132.3	26.67	controllerType=0 controllerNumber=1 scan=7132	high-energy collision-induced dissociation	1.7e-15	0	0	9.7e-13	2.2e-13	0	0	14.14	294 | 380896	342
26	206	K.[+229.16293]VNDS[+365.13220]NELGGLTTSGSAEVHK[+229.16293].A	K.VNDSNELGGLTTSGSAEVHK.A	NTerm(TMT6plex / 229.1629); S4(OGlycan / 365.1322); K20(TMT6plex / 229.1629)	HexNAc(1)Hex(1)	1.8e-12	797.1	609.3	1.8	3	946.809	946.813	-5.11		2838.41	2838.43	Specific	4	>sp|Q8IZA0|K319L_HUMAN Dyslexia-associated protein KIAA0319-like protein OS=Homo sapiens GN=KIAA0319L PE=1 SV=2	2119	QEHF3_342_LR.9221.9221.3	32.34	controllerType=0 controllerNumber=1 scan=9221	high-energy collision-induced dissociation	2.4e-13	0	0	2.4e-10	3.2e-11	0	0	11.75	311 | 547265	342
27	114	R.[+229.16293]DK[+229.16293]EC[+57.02146]TEC[+57.02146]DPLPNPS[+365.13220]LTAR.S	R.DKECTECDPLPNPSLTAR.S	NTerm(TMT6plex / 229.1629); K2(TMT6plex / 229.1629); S14(OGlycan / 365.1322)	HexNAc(1)Hex(1)	7e-12	719.4	602.9	4.8	3	976.141	976.14	1.24		2926.41	2926.41	Specific	14	>sp|P26842|CD27_HUMAN CD27 antigen OS=Homo sapiens GN=CD27 PE=1 SV=2	718	QEHF3_342_LR.8994.8994.3	31.71	controllerType=0 controllerNumber=1 scan=8994	high-energy collision-induced dissociation	8.3e-13	0	0	9.4e-10	1.1e-10	0	0	11.15	312 | 545625	342
27	114	R.[+229.16293]DK[+229.16293]EC[+57.02146]TEC[+57.02146]DPLPNPS[+365.13220]LTAR.S	R.DKECTECDPLPNPSLTAR.S	NTerm(TMT6plex / 229.1629); K2(TMT6plex / 229.1629); S14(OGlycan / 365.1322)	HexNAc(1)Hex(1)	9.5e-08	545.7	412.4	4.8	3	976.141	976.14	0.81		2926.41	2926.41	Specific	14	>sp|P26842|CD27_HUMAN CD27 antigen OS=Homo sapiens GN=CD27 PE=1 SV=2	718	QEHF3_342_LR.8807.8807.3	31.2	controllerType=0 controllerNumber=1 scan=8807	high-energy collision-induced dissociation	3.4e-09	0	0	1.3e-05	3.5e-07	0	0	7.02	313 | 544305	342
27	114	R.[+229.16293]DK[+229.16293]EC[+57.02146]TEC[+57.02146]DPLPNPS[+365.13220]LTAR.S	R.DKECTECDPLPNPSLTAR.S	NTerm(TMT6plex / 229.1629); K2(TMT6plex / 229.1629); S14(OGlycan / 365.1322)	HexNAc(1)Hex(1)	9.3e-07	509.4	369.2	4.8	4	732.359	732.357	2.62		2926.41	2926.41	Specific	14	>sp|P26842|CD27_HUMAN CD27 antigen OS=Homo sapiens GN=CD27 PE=1 SV=2	718	QEHF3_342_LR.8857.8857.4	31.33	controllerType=0 controllerNumber=1 scan=8857	high-energy collision-induced dissociation	7.4e-08	0	0	0.00012	1e-05	0	0	6.03	314 | 544745	342
29	43	R.[+229.16293]C[+57.02146]PATPPT[+365.13220]C[+57.02146]APGVR.A	R.CPATPPTCAPGVR.A	NTerm(TMT6plex / 229.1629); T7(OGlycan / 365.1322)	HexNAc(1)Hex(1)	1.4e-10	708	357.9	35.9	2	989.48	989.477	3.19		1977.95	1977.95	Specific	7	>sp|P48745|NOV_HUMAN Protein NOV homolog OS=Homo sapiens GN=NOV PE=1 SV=1	2754	QEHF3_342_LR.6167.6167.2	24	controllerType=0 controllerNumber=1 scan=6167	high-energy collision-induced dissociation	1.1e-11	0	0	1.9e-08	1.3e-09	0	0	9.84	317 | 235475	342
29	43	R.[+229.16293]C[+57.02146]PATPPT[+365.13220]C[+57.02146]APGVR.A	R.CPATPPTCAPGVR.A	NTerm(TMT6plex / 229.1629); T7(OGlycan / 365.1322)	HexNAc(1)Hex(1)	1.2e-11	703.9	505.1	22.4	3	659.988	659.987	1.27		1977.95	1977.95	Specific	7	>sp|P48745|NOV_HUMAN Protein NOV homolog OS=Homo sapiens GN=NOV PE=1 SV=1	2754	QEHF3_342_LR.6130.6130.3	23.9	controllerType=0 controllerNumber=1 scan=6130	high-energy collision-induced dissociation	1.4e-12	0	0	1.6e-09	1.9e-10	0	0	10.92	318 | 235035	342
29	43	R.C[+57.02146]PATPPT[+365.13220]C[+57.02146]APGVR.A	R.CPATPPTCAPGVR.A	T7(OGlycan / 365.1322)	HexNAc(1)Hex(1)	0.0026	284.1	134	28.8	2	874.897	874.895	2.63		1748.79	1748.78	Specific	7	>sp|P48745|NOV_HUMAN Protein NOV homolog OS=Homo sapiens GN=NOV PE=1 SV=1	2754	QEHF3_342_LR.6898.6898.2	26.03	controllerType=0 controllerNumber=1 scan=6898	high-energy collision-induced dissociation	0.00013	0	0	0.25	0.078	0.074	0.11	2.59	319 | 185998	342
31	35	R.[+229.16293]EDQTS[+365.13220]PAPGLR.C	R.EDQTSPAPGLR.C	NTerm(TMT6plex / 229.1629); S5(OGlycan / 365.1322)	HexNAc(1)Hex(1)	6.4e-10	708.2	278.3	0	2	882.94	882.939	1.79		1764.87	1764.87	Specific	5	>sp|Q96FE7|P3IP1_HUMAN Phosphoinositide-3-kinase-interacting protein 1 OS=Homo sapiens GN=PIK3IP1 PE=1 SV=2	3306	QEHF3_342_LR.5541.5541.2	22.29	controllerType=0 controllerNumber=1 scan=5541	high-energy collision-induced dissociation	7.2e-11	0	0	8.6e-08	9.7e-09	0	0	9.19	325 | 170478	342
31	35	R.[+229.16293]EDQT[+365.13220]SPAPGLR.C	R.EDQTSPAPGLR.C	NTerm(TMT6plex / 229.1629); T4(OGlycan / 365.1322)	HexNAc(1)Hex(1)	1.4e-09	652.7	357.4	0	3	588.963	588.962	2.41		1764.87	1764.87	Specific	4	>sp|Q96FE7|P3IP1_HUMAN Phosphoinositide-3-kinase-interacting protein 1 OS=Homo sapiens GN=PIK3IP1 PE=1 SV=2	3306	QEHF3_342_LR.5552.5552.3	22.33	controllerType=0 controllerNumber=1 scan=5552	high-energy collision-induced dissociation	1e-10	0	0	1.9e-07	1.4e-08	0	0	8.84	326 | 170718	342
32	326	R.[+229.16293]SGQVEVNITEFPYT[+365.13220]PSPPEHGR.R	R.SGQVEVNITEFPYTPSPPEHGR.R	NTerm(TMT6plex / 229.1629); T14(OGlycan / 365.1322)	HexNAc(1)Hex(1)	2.4e-10	679.6	475.9	4.8	3	1012.48	1012.49	-11.2		3035.43	3035.47	Specific	14	>sp|Q15223|PVRL1_HUMAN Nectin-1 OS=Homo sapiens GN=PVRL1 PE=1 SV=3	3677	QEHF3_342_LR.11455.11455.3	38.62	controllerType=0 controllerNumber=1 scan=11455	high-energy collision-induced dissociation	1.6e-11	0	0	3.2e-08	2e-09	0	0	9.62	327 | 567600	342
33	247	R.[+229.16293]VWGQGQS[+365.13220]PRPENSLER.E	R.VWGQGQSPRPENSLER.E	NTerm(TMT6plex / 229.1629); S7(OGlycan / 365.1322)	HexNAc(1)Hex(1)	4.3e-10	677.1	425.8	10.6	3	812.076	812.073	2.92		2434.21	2434.2	Specific	7	>sp|P78423|X3CL1_HUMAN Fractalkine OS=Homo sapiens GN=CX3CL1 PE=1 SV=1	4698	QEHF3_342_LR.7870.7870.3	28.64	controllerType=0 controllerNumber=1 scan=7870	high-energy collision-induced dissociation	3.4e-11	0	0	5.7e-08	4.5e-09	0	0	9.37	328 | 458609	342
34	752	R.[+229.16293]GPT[+365.13220]FAPLPPVAPLHC[+57.02146]AQTPYGC[+57.02146]C[+57.02146]QDNITAAR.G	R.GPTFAPLPPVAPLHCAQTPYGCCQDNITAAR.G	NTerm(TMT6plex / 229.1629); T3(OGlycan / 365.1322)	HexNAc(1)Hex(1)	4.8e-10	643.3	522	21.8	4	994.477	994.479	-1.28		3974.89	3974.89	Specific	3	>sp|O00468|AGRIN_HUMAN Agrin OS=Homo sapiens GN=AGRN PE=1 SV=5	275	QEHF3_342_LR.12188.12188.4	40.8	controllerType=0 controllerNumber=1 scan=12188	high-energy collision-induced dissociation	4e-11	0	0	6.4e-08	5.2e-09	0	0	9.32	332 | 649111	342
36	134	K.[+229.16293]S[+365.13220]C[+57.02146]DTPPPC[+57.02146]PR.C	K.SCDTPPPCPR.C	NTerm(TMT6plex / 229.1629); S1(OGlycan / 365.1322)	HexNAc(1)Hex(1)	2.5e-09	643.4	384.2	7.6	3	594.27	594.269	1.58		1780.8	1780.79	Specific	1	>sp|P01860|IGHG3_HUMAN Ig gamma-3 chain C region OS=Homo sapiens GN=IGHG3 PE=1 SV=2	1964	QEHF3_342_LR.4641.4641.3	19.74	controllerType=0 controllerNumber=1 scan=4641	high-energy collision-induced dissociation	2.1e-10	0	0	3.3e-07	2.5e-08	0	0	8.6	341 | 155918	342
36	149	K.[+229.16293]SC[+57.02146]DT[+365.13220]PPPC[+57.02146]PR.C	K.SCDTPPPCPR.C	NTerm(TMT6plex / 229.1629); T4(OGlycan / 365.1322)	HexNAc(1)Hex(1)	3.1e-07	596.3	341.5	20.7	2	890.902	890.9	1.9		1780.8	1780.79	Specific	4	>sp|P01860|IGHG3_HUMAN Ig gamma-3 chain C region OS=Homo sapiens GN=IGHG3 PE=1 SV=2	1964	QEHF3_342_LR.4675.4675.2	19.83	controllerType=0 controllerNumber=1 scan=4675	high-energy collision-induced dissociation	1.9e-08	0	0	4.1e-05	2.2e-06	0	0	6.51	342 | 156638	342
38	206	R.[+229.16293]K[+229.16293]AAGS[+365.13220]AAPPPAQ.-	R.KAAGSAAPPPAQ.-	NTerm(TMT6plex / 229.1629); K1(TMT6plex / 229.1629); S5(OGlycan / 365.1322)	HexNAc(1)Hex(1)	1.2e-05	421.9	251.3	251.3	3	630.348	630.347	2.18		1889.03	1889.03	Specific	5	>sp|Q9NYX4|CALY_HUMAN Neuron-specific vesicular protein calcyon OS=Homo sapiens GN=CALY PE=1 SV=1	627	QEHF3_342_LR.4908.4908.3	20.51	controllerType=0 controllerNumber=1 scan=4908	high-energy collision-induced dissociation	1.2e-06	0	0	0.0015	0.00017	0	0	4.94	344 | 222395	342
38	207	K.[+229.16293]AAGS[+365.13220]AAPPPAQ.-	K.AAGSAAPPPAQ.-	NTerm(TMT6plex / 229.1629); S4(OGlycan / 365.1322)	HexNAc(1)Hex(1)	1.8e-05	459.8	233.4	233.4	2	766.39	766.388	2.69		1531.77	1531.77	Specific	4	>sp|Q9NYX4|CALY_HUMAN Neuron-specific vesicular protein calcyon OS=Homo sapiens GN=CALY PE=1 SV=1	627	QEHF3_342_LR.4564.4564.2	19.51	controllerType=0 controllerNumber=1 scan=4564	high-energy collision-induced dissociation	1.8e-06	0	0	0.0024	0.00025	0	0	4.74	346 | 98111	342
42	308	K.[+229.16293]NIYLTLPPNDHVNS[+365.13220]NN.-	K.NIYLTLPPNDHVNSNN.-	NTerm(TMT6plex / 229.1629); S14(OGlycan / 365.1322)	HexNAc(1)Hex(1)	6.4e-07	548	316.9	36.5	3	807.066	807.066	0.81		2419.18	2419.18	Specific	14	>sp|P31995|FCG2C_HUMAN Low affinity immunoglobulin gamma Fc region receptor II-c OS=Homo sapiens GN=FCGR2C PE=1 SV=1	1401	QEHF3_342_LR.11111.11111.3	37.62	controllerType=0 controllerNumber=1 scan=11111	high-energy collision-induced dissociation	4.4e-08	0	0	8.6e-05	5.9e-06	0	0	6.19	355 | 413737	342
43	129	K.[+229.16293]EHEGAIYPDNT[+365.13220]TDFQR.A	K.EHEGAIYPDNTTDFQR.A	NTerm(TMT6plex / 229.1629); T11(OGlycan / 365.1322)	HexNAc(1)Hex(1)	9.6e-07	552.2	349.9	1.2	3	829.713	829.717	-4.84		2487.12	2487.14	Specific	11	>sp|P00450|CERU_HUMAN Ceruloplasmin OS=Homo sapiens GN=CP PE=1 SV=1	794	QEHF3_342_LR.7836.7836.3	28.55	controllerType=0 controllerNumber=1 scan=7836	high-energy collision-induced dissociation	8.1e-08	0	0	0.00013	1.1e-05	0	0	6.02	356 | 458369	342
49	380	R.[+229.16293]SGDPS[+365.13220]APPR.L	R.SGDPSAPPR.L	NTerm(TMT6plex / 229.1629); S5(OGlycan / 365.1322)	HexNAc(1)Hex(1)	1e-05	559.1	260.5	33.7	2	739.367	739.365	3.58		1477.73	1477.72	Specific	5	>sp|O95528|GTR10_HUMAN Solute carrier family 2, facilitated glucose transporter member 10 OS=Homo sapiens GN=SLC2A10 PE=1 SV=2	1788	QEHF3_342_LR.3968.3968.2	17.74	controllerType=0 controllerNumber=1 scan=3968	high-energy collision-induced dissociation	1.2e-06	0	0	0.0014	0.00016	0	0	4.99	367 | 86471	342
53	80	R.[+229.16293]ASVGQDS[+365.13220]PEPR.S	R.ASVGQDSPEPR.S	NTerm(TMT6plex / 229.1629); S7(OGlycan / 365.1322)	HexNAc(1)Hex(1)	0.0026	478.1	279.1	3.7	3	579.617	579.618	-1		1736.84	1736.84	Specific	7	>sp|Q6UX71|PXDC2_HUMAN Plexin domain-containing protein 2 OS=Homo sapiens GN=PLXDC2 PE=1 SV=1	3683	QEHF3_342_LR.4628.4628.3	19.7	controllerType=0 controllerNumber=1 scan=4628	high-energy collision-induced dissociation	0.00013	0	0	0.0037	0.00037	0	0	2.59	375 | 155798	342
13	29	R.LRRGLAAGTSNPDPPT[+203.07937]VSTDQLLPLGGGR.D	R.LRRGLAAGTSNPDPPTVSTDQLLPLGGGR.D	T16(OGlycan / 203.0794)	HexNAc(1)	2.4e-05	392	105	4.8	4	780.663	780.667	-4.08		3119.63	3119.64	Specific	16	>sp|Q99075|HBEGF_HUMAN Proheparin-binding EGF-like growth factor OS=Homo sapiens GN=HBEGF PE=1 SV=1	1828	QEHF3_342_LR.12423.12423.4	41.51	controllerType=0 controllerNumber=1 scan=12423	high-energy collision-induced dissociation	2.3e-06	0	0	0.0032	0.00032	0	0	4.62	223 | 579352	342
62	468	R.[+229.16293]S[+1866.68753]PYTVTVGQAC[+57.02146]NPSAC[+57.02146]R.A	R.SPYTVTVGQACNPSACR.A	NTerm(TMT6plex / 229.1629); S1(OGlycan / 1866.6875)	HexNAc(6)Hex(4)	8.4e-05	386.5	225	2.9	6	661.461	661.455	8.45		3963.73	3963.69	Specific	1	>sp|P21333|FLNA_HUMAN Filamin-A OS=Homo sapiens GN=FLNA PE=1 SV=4	1458	QEHF3_343_LR.8346.8346.3	30.37	controllerType=0 controllerNumber=1 scan=8346	high-energy collision-induced dissociation	7.2e-06	0	0	0.0042	0.00038	0	0	4.08	362 | 612074	343
17	33	K.[+229.16293]T[+1501.55533]GVC[+57.02146]PELQADQNC[+57.02146]TQEC[+57.02146]VSDSEC[+57.02146]ADNLKC[+57.02146]C[+57.02146]SAGC[+57.02146]ATFC[+57.02146]SLPNDK[+229.16293].E	K.TGVCPELQADQNCTQECVSDSECADNLKCCSAGCATFCSLPNDK.E	NTerm(TMT6plex / 229.1629); T1(OGlycan / 1501.5553); K44(TMT6plex / 229.1629)	HexNAc(5)Hex(3)	0.0018	202.2	202.2	1.3	7	1003.13	1003.28	-3.14	-1	7015.87	7016.9	Specific	1	>sp|Q14508|WFDC2_HUMAN WAP four-disulfide core domain protein 2 OS=Homo sapiens GN=WFDC2 PE=1 SV=2	4668	QEHF3_343_LR.9936.9936.3	34.95	controllerType=0 controllerNumber=1 scan=9936	high-energy collision-induced dissociation	9.7e-05	0	0	0.082	0.04	0.04	0.048	2.75	209 | 675994	343
12	210	R.[+229.16293]AATVGS[+1533.57031]LAGQPLQER.A	R.AATVGSLAGQPLQER.A	NTerm(TMT6plex / 229.1629); S6(OGlycan / 1533.5703)	HexNAc(3)Hex(3)Fuc(3)	6.1e-06	563.2	326.4	21.4	3	1087.5	1087.52	-11.53		3260.5	3260.54	Specific	6	>sp|P02649|APOE_HUMAN Apolipoprotein E OS=Homo sapiens GN=APOE PE=1 SV=1	359	QEHF3_343_LR.9100.9100.2	32.53	controllerType=0 controllerNumber=1 scan=9100	high-energy collision-induced dissociation	4.9e-07	0	0	0.00031	2.5e-05	0	0	5.22	181 | 536876	343
1	331	R.[+229.16293]LPTT[+1095.39659]VLNATAK[+229.16293]AVAVTLQSH.-	R.LPTTVLNATAKAVAVTLQSH.-	NTerm(TMT6plex / 229.1629); T4(OGlycan / 1095.3966); K11(TMT6plex / 229.1629)	HexNAc(3)Hex(3)	0.0016	252.7	113.7	0.4	3	1196.96	1196.96	-3.72		3588.86	3588.88	Specific	4	>sp|Q9GZM5|YIPF3_HUMAN Protein YIPF3 OS=Homo sapiens GN=YIPF3 PE=1 SV=1	4710	QEHF3_343_LR.10840.10840.3	37.59	controllerType=0 controllerNumber=1 scan=10840	high-energy collision-induced dissociation	9e-05	0	0	0.076	0.04	0.04	0.048	2.79	10 | 635754	343
1	331	R.[+229.16293]LPTTVLNAT[+1079.40167]AK[+229.16293]AVAVTLQSH.-	R.LPTTVLNATAKAVAVTLQSH.-	NTerm(TMT6plex / 229.1629); T9(OGlycan / 1079.4017); K11(TMT6plex / 229.1629)	HexNAc(3)Hex(2)Fuc(1)	6e-07	510.7	387.4	4.1	4	893.975	893.976	-1.7		3572.88	3572.88	Specific	9	>sp|Q9GZM5|YIPF3_HUMAN Protein YIPF3 OS=Homo sapiens GN=YIPF3 PE=1 SV=1	4710	QEHF3_343_LR.11396.11396.4	39.23	controllerType=0 controllerNumber=1 scan=11396	high-energy collision-induced dissociation	4.3e-08	0	0	3e-05	2.2e-06	0	0	6.22	12 | 642114	343
1	331	R.[+229.16293]LPTT[+933.34376]VLNATAK[+229.16293]AVAVTLQS.H	R.LPTTVLNATAKAVAVTLQS.H	NTerm(TMT6plex / 229.1629); T4(OGlycan / 933.3438); K11(TMT6plex / 229.1629)	HexNAc(3)Hex(2)	1.8e-06	285.7	208.4	0.4	4	823.199	823.197	2.99		3289.78	3289.77	CRagged	4	>sp|Q9GZM5|YIPF3_HUMAN Protein YIPF3 OS=Homo sapiens GN=YIPF3 PE=1 SV=1	4710	QEHF3_343_LR.12136.12136.4	41.47	controllerType=0 controllerNumber=1 scan=12136	high-energy collision-induced dissociation	1.1e-07	0	0	8.9e-05	5.9e-06	0	0	5.76	25 | 568596	343
2	93	R.[+229.16293]DVSTPPT[+933.34376]VLPDNFPR.Y	R.DVSTPPTVLPDNFPR.Y	NTerm(TMT6plex / 229.1629); T7(OGlycan / 933.3438)	HexNAc(3)Hex(2)	2.3e-15	911.6	685.3	5.6	3	939.79	939.788	2.01		2817.36	2817.35	Specific	7	>sp|P01344|IGF2_HUMAN Insulin-like growth factor II OS=Homo sapiens GN=IGF2 PE=1 SV=1	1957	QEHF3_343_LR.10559.10559.3	36.76	controllerType=0 controllerNumber=1 scan=10559	high-energy collision-induced dissociation	6.7e-16	0	0	1.2e-13	3.4e-14	0	0	14.63	78 | 482067	343
2	93	R.[+229.16293]DVSTPPT[+933.34376]VLPDNFPR.Y	R.DVSTPPTVLPDNFPR.Y	NTerm(TMT6plex / 229.1629); T7(OGlycan / 933.3438)	HexNAc(3)Hex(2)	2.3e-14	866.7	611.5	6.5	3	939.79	939.788	1.88		2817.36	2817.35	Specific	7	>sp|P01344|IGF2_HUMAN Insulin-like growth factor II OS=Homo sapiens GN=IGF2 PE=1 SV=1	1957	QEHF3_343_LR.10736.10736.3	37.28	controllerType=0 controllerNumber=1 scan=10736	high-energy collision-induced dissociation	4.2e-15	0	0	1.2e-12	1.7e-13	0	0	13.63	79 | 483827	343
2	93	R.[+229.16293]DVSTPPT[+933.34376]VLPDNFPR.Y	R.DVSTPPTVLPDNFPR.Y	NTerm(TMT6plex / 229.1629); T7(OGlycan / 933.3438)	HexNAc(3)Hex(2)	1.1e-10	695.3	543.2	3.6	4	705.094	705.093	1.87		2817.36	2817.35	Specific	7	>sp|P01344|IGF2_HUMAN Insulin-like growth factor II OS=Homo sapiens GN=IGF2 PE=1 SV=1	1957	QEHF3_343_LR.10601.10601.4	36.88	controllerType=0 controllerNumber=1 scan=10601	high-energy collision-induced dissociation	8.5e-12	0	0	5.8e-09	4.4e-10	0	0	9.94	80 | 482387	343
2	93	R.[+229.16293]DVSTPPT[+933.34376]VLPDNFPR.Y	R.DVSTPPTVLPDNFPR.Y	NTerm(TMT6plex / 229.1629); T7(OGlycan / 933.3438)	HexNAc(3)Hex(2)	5.5e-10	679.1	456.1	5.6	3	939.788	939.788	0.19		2817.35	2817.35	Specific	7	>sp|P01344|IGF2_HUMAN Insulin-like growth factor II OS=Homo sapiens GN=IGF2 PE=1 SV=1	1957	QEHF3_343_LR.10370.10370.3	36.21	controllerType=0 controllerNumber=1 scan=10370	high-energy collision-induced dissociation	6.3e-11	0	0	2.8e-08	3.3e-09	0	0	9.26	81 | 480639	343
2	93	R.[+229.16293]DVSTPPT[+933.34376]VLPDNFPR.Y	R.DVSTPPTVLPDNFPR.Y	NTerm(TMT6plex / 229.1629); T7(OGlycan / 933.3438)	HexNAc(3)Hex(2)	2.3e-08	575.8	381.6	15.6	3	939.79	939.788	1.81		2817.36	2817.35	Specific	7	>sp|P01344|IGF2_HUMAN Insulin-like growth factor II OS=Homo sapiens GN=IGF2 PE=1 SV=1	1957	QEHF3_343_LR.10911.10911.3	37.8	controllerType=0 controllerNumber=1 scan=10911	high-energy collision-induced dissociation	1.7e-09	0	0	1.2e-06	7.6e-08	0	0	7.63	82 | 486187	343
8	31	R.[+229.16293]WC[+57.02146]SEC[+57.02146]HSNATC[+57.02146]TEDEAVTTC[+57.02146]T[+933.34376]C[+57.02146]QEGFTGDGLTC[+57.02146]VDLDEC[+57.02146]AIPGAHNC[+57.02146]SANSSC[+57.02146]VNTPGSFSC[+57.02146]VC[+57.02146]PEGFR.L	R.WCSECHSNATCTEDEAVTTCTCQEGFTGDGLTCVDLDECAIPGAHNCSANSSCVNTPGSFSCVCPEGFR.L	NTerm(TMT6plex / 229.1629); T21(OGlycan / 933.3438)	HexNAc(3)Hex(2)	8.8e-05	252.6	252.6	0	9	996.394	996.402	-8.07		8959.49	8959.56	Specific	21	>sp|P07911|UROM_HUMAN Uromodulin OS=Homo sapiens GN=UMOD PE=1 SV=1	4607	QEHF3_343_LR.10187.10187.3	35.67	controllerType=0 controllerNumber=1 scan=10187	high-energy collision-induced dissociation	8e-06	0	0	0.0044	0.00042	0	0	4.06	157 | 689154	343
15	45	K.[+229.16293]VAT[+933.34376]TVISK[+229.16293].M	K.VATTVISK.M	NTerm(TMT6plex / 229.1629); T3(OGlycan / 933.3438); K8(TMT6plex / 229.1629)	HexNAc(3)Hex(2)	0.0042	295.3	99.3	2	3	737.396	737.394	2.83		2210.17	2210.17	Specific	3	>sp|P05155|IC1_HUMAN Plasma protease C1 inhibitor OS=Homo sapiens GN=SERPING1 PE=1 SV=2	1931	QEHF3_343_LR.6346.6346.3	24.84	controllerType=0 controllerNumber=1 scan=6346	high-energy collision-induced dissociation	0.00015	0	0	0.18	0.063	0.062	0.074	2.37	198 | 304916	343
54	47	K.[+229.16293]EEEEDEQEAS[+1062.38636]EEK[+229.16293].A	K.EEEEDEQEASEEK.A	NTerm(TMT6plex / 229.1629); S10(OGlycan / 1062.3864); K13(TMT6plex / 229.1629)	HexNAc(3)Hex(1)NeuAc(1)	1.5e-05	490.7	290.8	290.8	4	776.087	776.086	2.41		3101.33	3101.32	Specific	10	>sp|Q9UK55|ZPI_HUMAN Protein Z-dependent protease inhibitor OS=Homo sapiens GN=SERPINA10 PE=1 SV=1	4731	QEHF3_343_LR.7794.7794.4	28.82	controllerType=0 controllerNumber=1 scan=7794	high-energy collision-induced dissociation	1.3e-06	0	0	0.00075	7e-05	0	0	4.83	342 | 530556	343
54	47	K.[+229.16293]EEEEDEQEAS[+1062.38636]EEK[+229.16293].A	K.EEEEDEQEASEEK.A	NTerm(TMT6plex / 229.1629); S10(OGlycan / 1062.3864); K13(TMT6plex / 229.1629)	HexNAc(3)Hex(1)NeuAc(1)	0.00042	343.8	172.6	172.6	3	1034.45	1034.44	2.35		3101.33	3101.32	Specific	10	>sp|Q9UK55|ZPI_HUMAN Protein Z-dependent protease inhibitor OS=Homo sapiens GN=SERPINA10 PE=1 SV=1	4731	QEHF3_343_LR.7795.7795.3	28.83	controllerType=0 controllerNumber=1 scan=7795	high-energy collision-induced dissociation	2.8e-05	0	0	0.021	0.018	0.018	0	3.38	343 | 530596	343
4	716	K.IEETTMTTQTPAPIQAPS[+609.23812]AILPLPGQSVER.L	K.IEETTMTTQTPAPIQAPSAILPLPGQSVER.L	S18(OGlycan / 609.2381)	HexNAc(3)	1.6e-07	492.8	388.1	3.6	3	1262.65	1262.63	15.48		3785.95	3785.89	Specific	18	>sp|Q14624|ITIH4_HUMAN Inter-alpha-trypsin inhibitor heavy chain H4 OS=Homo sapiens GN=ITIH4 PE=1 SV=4	2085	QEHF3_343_LR.12855.12855.3	43.65	controllerType=0 controllerNumber=1 scan=12855	high-energy collision-induced dissociation	7.9e-09	0	0	7.9e-06	3e-07	0	0	6.81	120 | 655034	343
4	716	K.IEETTMTTQTPAPIQAPS[+609.23812]AILPLPGQSVER.L	K.IEETTMTTQTPAPIQAPSAILPLPGQSVER.L	S18(OGlycan / 609.2381)	HexNAc(3)	0.00098	206.7	171	3.6	4	947.243	947.228	16.23		3785.95	3785.89	Specific	18	>sp|Q14624|ITIH4_HUMAN Inter-alpha-trypsin inhibitor heavy chain H4 OS=Homo sapiens GN=ITIH4 PE=1 SV=4	2085	QEHF3_343_LR.13009.13009.4	44.11	controllerType=0 controllerNumber=1 scan=13009	high-energy collision-induced dissociation	6.4e-05	0	0	0.047	0.03	0.029	0	3.01	121 | 656194	343
8	223	R.C[+57.02146]NTAAPMWLNGT[+892.31722]HPSSDEGIVSR.K	R.CNTAAPMWLNGTHPSSDEGIVSR.K	T12(OGlycan / 892.3172)	HexNAc(2)Hex(3)	0.0001	374.7	229.5	0	4	848.854	848.868	-17.17		3392.39	3392.45	Specific	12	>sp|P07911|UROM_HUMAN Uromodulin OS=Homo sapiens GN=UMOD PE=1 SV=1	4607	QEHF3_343_LR.9351.9351.3	33.26	controllerType=0 controllerNumber=1 scan=9351	high-energy collision-induced dissociation	8.4e-06	0	0	0.0052	0.00044	0	0	3.99	160 | 538876	343
1	331	R.[+229.16293]LPTTVLNAT[+1312.45523]AK[+229.16293]AVAVTLQSH.-	R.LPTTVLNATAKAVAVTLQSH.-	NTerm(TMT6plex / 229.1629); T9(OGlycan / 1312.4552); K11(TMT6plex / 229.1629)	HexNAc(2)Hex(2)NeuAc(2)	7.3e-08	527.9	470.9	4.8	4	952.243	952.239	3.45		3805.95	3805.94	Specific	9	>sp|Q9GZM5|YIPF3_HUMAN Protein YIPF3 OS=Homo sapiens GN=YIPF3 PE=1 SV=1	4710	QEHF3_343_LR.11576.11576.4	39.77	controllerType=0 controllerNumber=1 scan=11576	high-energy collision-induced dissociation	5.2e-09	0	0	3.7e-06	2.4e-07	0	0	7.14	6 | 644034	343
1	331	R.[+229.16293]LPTTVLNAT[+1312.45523]AK[+229.16293]AVAVTLQSH.-	R.LPTTVLNATAKAVAVTLQSH.-	NTerm(TMT6plex / 229.1629); T9(OGlycan / 1312.4552); K11(TMT6plex / 229.1629)	HexNAc(2)Hex(2)NeuAc(2)	3.9e-07	473.5	406.6	2.8	4	952.243	952.239	3.58		3805.95	3805.94	Specific	9	>sp|Q9GZM5|YIPF3_HUMAN Protein YIPF3 OS=Homo sapiens GN=YIPF3 PE=1 SV=1	4710	QEHF3_343_LR.11361.11361.2	39.13	controllerType=0 controllerNumber=1 scan=11361	high-energy collision-induced dissociation	2.9e-08	0	0	2e-05	1.5e-06	0	0	6.4	7 | 641714	343
1	331	R.[+229.16293]LPTTVLNAT[+1312.45523]AK[+229.16293]AVAVTLQSH.-	R.LPTTVLNATAKAVAVTLQSH.-	NTerm(TMT6plex / 229.1629); T9(OGlycan / 1312.4552); K11(TMT6plex / 229.1629)	HexNAc(2)Hex(2)NeuAc(2)	0.00026	258.5	220.1	2.8	4	952.237	952.239	-2.26		3805.93	3805.94	Specific	9	>sp|Q9GZM5|YIPF3_HUMAN Protein YIPF3 OS=Homo sapiens GN=YIPF3 PE=1 SV=1	4710	QEHF3_343_LR.11951.11951.3	40.91	controllerType=0 controllerNumber=1 scan=11951	high-energy collision-induced dissociation	1.8e-05	0	0	0.013	0.0049	0.0046	0	3.59	8 | 648514	343
1	331	R.[+229.16293]LPT[+1312.45523]TVLNATAK[+229.16293]AVAVTLQSH.-	R.LPTTVLNATAKAVAVTLQSH.-	NTerm(TMT6plex / 229.1629); T3(OGlycan / 1312.4552); K11(TMT6plex / 229.1629)	HexNAc(2)Hex(2)NeuAc(2)	0.00012	250.5	202.2	0.8	4	952.242	952.239	2.74		3805.95	3805.94	Specific	3	>sp|Q9GZM5|YIPF3_HUMAN Protein YIPF3 OS=Homo sapiens GN=YIPF3 PE=1 SV=1	4710	QEHF3_343_LR.11639.11639.3	39.96	controllerType=0 controllerNumber=1 scan=11639	high-energy collision-induced dissociation	1e-05	0	0	0.0059	0.00052	0	0	3.93	9 | 644874	343
1	331	R.[+229.16293]LPTTVLNAT[+1312.45523]AK[+229.16293].A	R.LPTTVLNATAK.A	NTerm(TMT6plex / 229.1629); T9(OGlycan / 1312.4552); K11(TMT6plex / 229.1629)	HexNAc(2)Hex(2)NeuAc(2)	0.00038	302.7	158.5	3.4	4	725.618	725.616	2.01		2899.45	2899.44	Specific	9	>sp|Q9GZM5|YIPF3_HUMAN Protein YIPF3 OS=Homo sapiens GN=YIPF3 PE=1 SV=1	4710	QEHF3_343_LR.11103.11103.4	38.36	controllerType=0 controllerNumber=1 scan=11103	high-energy collision-induced dissociation	2.7e-05	0	0	0.019	0.018	0.018	0.027	3.42	37 | 488267	343
1	331	R.[+229.16293]LPTT[+1021.35981]VLNATAK[+229.16293]AVAVTLQSH.-	R.LPTTVLNATAKAVAVTLQSH.-	NTerm(TMT6plex / 229.1629); T4(OGlycan / 1021.3598); K11(TMT6plex / 229.1629)	HexNAc(2)Hex(2)NeuAc(1)	6.6e-11	693.7	641.7	0.4	4	879.468	879.466	3.45		3514.85	3514.84	Specific	4	>sp|Q9GZM5|YIPF3_HUMAN Protein YIPF3 OS=Homo sapiens GN=YIPF3 PE=1 SV=1	4710	QEHF3_343_LR.11455.11455.4	39.41	controllerType=0 controllerNumber=1 scan=11455	high-energy collision-induced dissociation	4.7e-12	0	0	3.3e-09	2.5e-10	0	0	10.18	18 | 642634	343
1	331	R.[+229.16293]LPTTVLNAT[+1021.35981]AK[+229.16293]AVAVTLQSH.-	R.LPTTVLNATAKAVAVTLQSH.-	NTerm(TMT6plex / 229.1629); T9(OGlycan / 1021.3598); K11(TMT6plex / 229.1629)	HexNAc(2)Hex(2)NeuAc(1)	3.7e-07	462.2	420.8	5.9	3	1172.29	1172.28	3.26		3514.85	3514.84	Specific	9	>sp|Q9GZM5|YIPF3_HUMAN Protein YIPF3 OS=Homo sapiens GN=YIPF3 PE=1 SV=1	4710	QEHF3_343_LR.11488.11488.3	39.51	controllerType=0 controllerNumber=1 scan=11488	high-energy collision-induced dissociation	2.1e-08	0	0	1.9e-05	1e-06	0	0	6.44	20 | 642914	343
1	331	R.[+229.16293]LPTT[+1021.35981]VLNATAK[+229.16293]AVAVTLQSH.-	R.LPTTVLNATAKAVAVTLQSH.-	NTerm(TMT6plex / 229.1629); T4(OGlycan / 1021.3598); K11(TMT6plex / 229.1629)	HexNAc(2)Hex(2)NeuAc(1)	1.5e-06	430	384	0.4	3	1172.29	1172.28	4.72		3514.86	3514.84	Specific	4	>sp|Q9GZM5|YIPF3_HUMAN Protein YIPF3 OS=Homo sapiens GN=YIPF3 PE=1 SV=1	4710	QEHF3_343_LR.11304.11304.3	38.96	controllerType=0 controllerNumber=1 scan=11304	high-energy collision-induced dissociation	9.2e-08	0	0	7.6e-05	4.8e-06	0	0	5.83	21 | 640914	343
1	331	R.[+229.16293]LPTTVLNAT[+1021.35981]AK[+229.16293]AVAVTLQSH.-	R.LPTTVLNATAKAVAVTLQSH.-	NTerm(TMT6plex / 229.1629); T9(OGlycan / 1021.3598); K11(TMT6plex / 229.1629)	HexNAc(2)Hex(2)NeuAc(1)	1.3e-05	425.5	338.3	6	4	879.464	879.466	-1.62		3514.83	3514.84	Specific	9	>sp|Q9GZM5|YIPF3_HUMAN Protein YIPF3 OS=Homo sapiens GN=YIPF3 PE=1 SV=1	4710	QEHF3_343_LR.12085.12085.4	41.31	controllerType=0 controllerNumber=1 scan=12085	high-energy collision-induced dissociation	1e-06	0	0	0.00068	5.4e-05	0	0	4.87	22 | 649714	343
1	331	R.[+229.16293]LPTT[+1021.35981]VLNATAK[+229.16293]AVAVTLQSH.-	R.LPTTVLNATAKAVAVTLQSH.-	NTerm(TMT6plex / 229.1629); T4(OGlycan / 1021.3598); K11(TMT6plex / 229.1629)	HexNAc(2)Hex(2)NeuAc(1)	4.9e-05	378.7	278.3	0.4	3	1172.29	1172.28	0.24		3514.84	3514.84	Specific	4	>sp|Q9GZM5|YIPF3_HUMAN Protein YIPF3 OS=Homo sapiens GN=YIPF3 PE=1 SV=1	4710	QEHF3_343_LR.11674.11674.3	40.07	controllerType=0 controllerNumber=1 scan=11674	high-energy collision-induced dissociation	3.7e-06	0	0	0.0025	0.00019	0	0	4.31	23 | 645474	343
1	331	R.[+229.16293]LPTTVLNAT[+1021.35981]AK[+229.16293].A	R.LPTTVLNATAK.A	NTerm(TMT6plex / 229.1629); T9(OGlycan / 1021.3598); K11(TMT6plex / 229.1629)	HexNAc(2)Hex(2)NeuAc(1)	0.0012	322.9	129.4	6.1	3	870.124	870.121	3.35		2608.36	2608.35	Specific	9	>sp|Q9GZM5|YIPF3_HUMAN Protein YIPF3 OS=Homo sapiens GN=YIPF3 PE=1 SV=1	4710	QEHF3_343_LR.10127.10127.3	35.5	controllerType=0 controllerNumber=1 scan=10127	high-energy collision-induced dissociation	6.8e-05	0	0	0.056	0.037	0.037	0.0069	2.93	45 | 405541	343
1	331	R.[+229.16293]LPTTVLNAT[+1021.35981]AK[+229.16293].A	R.LPTTVLNATAK.A	NTerm(TMT6plex / 229.1629); T9(OGlycan / 1021.3598); K11(TMT6plex / 229.1629)	HexNAc(2)Hex(2)NeuAc(1)	0.0005	316.6	181.9	5.8	3	870.124	870.121	3.7		2608.36	2608.35	Specific	9	>sp|Q9GZM5|YIPF3_HUMAN Protein YIPF3 OS=Homo sapiens GN=YIPF3 PE=1 SV=1	4710	QEHF3_343_LR.9484.9484.3	33.65	controllerType=0 controllerNumber=1 scan=9484	high-energy collision-induced dissociation	3.9e-05	0	0	0.025	0.022	0.022	0.0069	3.3	46 | 399381	343
1	331	R.[+229.16293]LPTT[+1021.35981]VLNATAK[+229.16293].A	R.LPTTVLNATAK.A	NTerm(TMT6plex / 229.1629); T4(OGlycan / 1021.3598); K11(TMT6plex / 229.1629)	HexNAc(2)Hex(2)NeuAc(1)	0.00025	300.4	175.5	1.2	4	652.844	652.842	1.94		2608.35	2608.35	Specific	4	>sp|Q9GZM5|YIPF3_HUMAN Protein YIPF3 OS=Homo sapiens GN=YIPF3 PE=1 SV=1	4710	QEHF3_343_LR.10010.10010.4	35.16	controllerType=0 controllerNumber=1 scan=10010	high-energy collision-induced dissociation	1.6e-05	0	0	0.013	0.0049	0.0047	0.0069	3.59	47 | 404701	343
2	93	R.[+229.16293]DVSTPPT[+1021.35981]VLPDNFPR.Y	R.DVSTPPTVLPDNFPR.Y	NTerm(TMT6plex / 229.1629); T7(OGlycan / 1021.3598)	HexNAc(2)Hex(2)NeuAc(1)	2.3e-13	820.5	611.3	6.4	3	969.131	969.127	3.84		2905.38	2905.37	Specific	7	>sp|P01344|IGF2_HUMAN Insulin-like growth factor II OS=Homo sapiens GN=IGF2 PE=1 SV=1	1957	QEHF3_343_LR.11679.11679.3	40.08	controllerType=0 controllerNumber=1 scan=11679	high-energy collision-induced dissociation	3.6e-14	0	0	1.2e-11	1.8e-12	0	0	12.63	76 | 494707	343
24	899	K.[+229.16293]ALLIPPS[+1021.35981]SPM[+15.99492]PGP.-	K.ALLIPPSSPMPGP.-	NTerm(TMT6plex / 229.1629); S7(OGlycan / 1021.3598); M10(Oxidation / 15.9949)	HexNAc(2)Hex(2)NeuAc(1)	0.00029	330.1	196.4	3.2	3	848.41	848.41	0.12		2543.21	2543.21	Specific	7	>sp|Q96GW7|PGCB_HUMAN Brevican core protein OS=Homo sapiens GN=BCAN PE=1 SV=2	3461	QEHF3_343_LR.11030.11030.3	38.15	controllerType=0 controllerNumber=1 scan=11030	high-energy collision-induced dissociation	1.9e-05	0	0	0.015	0.0093	0.0092	0.014	3.53	248 | 412381	343
1	331	R.[+229.16293]LPT[+1313.47563]TVLNATAK[+229.16293]AVAVTLQSH.-	R.LPTTVLNATAKAVAVTLQSH.-	NTerm(TMT6plex / 229.1629); T3(OGlycan / 1313.4756); K11(TMT6plex / 229.1629)	HexNAc(2)Hex(2)Fuc(2)NeuAc(1)	2.1e-06	548.3	337.3	0.8	4	952.485	952.495	-10.18		3806.92	3806.96	Specific	3	>sp|Q9GZM5|YIPF3_HUMAN Protein YIPF3 OS=Homo sapiens GN=YIPF3 PE=1 SV=1	4710	QEHF3_343_LR.12007.12007.4	41.07	controllerType=0 controllerNumber=1 scan=12007	high-energy collision-induced dissociation	1.3e-07	0	0	0.0001	6.6e-06	0	0	5.69	2 | 649114	343
1	331	R.[+229.16293]LPTTVLNAT[+1313.47563]AK[+229.16293]AVAVTLQSH.-	R.LPTTVLNATAKAVAVTLQSH.-	NTerm(TMT6plex / 229.1629); T9(OGlycan / 1313.4756); K11(TMT6plex / 229.1629)	HexNAc(2)Hex(2)Fuc(2)NeuAc(1)	2e-05	484.9	281.2	2.8	4	952.487	952.495	-7.49		3806.93	3806.96	Specific	9	>sp|Q9GZM5|YIPF3_HUMAN Protein YIPF3 OS=Homo sapiens GN=YIPF3 PE=1 SV=1	4710	QEHF3_343_LR.12189.12189.4	41.63	controllerType=0 controllerNumber=1 scan=12189	high-energy collision-induced dissociation	1.6e-06	0	0	0.001	8.4e-05	0	0	4.7	3 | 650514	343
1	331	R.[+229.16293]LPTTVLNAT[+1313.47563]AK[+229.16293]AVAVTLQSH.-	R.LPTTVLNATAKAVAVTLQSH.-	NTerm(TMT6plex / 229.1629); T9(OGlycan / 1313.4756); K11(TMT6plex / 229.1629)	HexNAc(2)Hex(2)Fuc(2)NeuAc(1)	5.3e-05	423.5	210.7	2.8	4	952.488	952.495	-6.72		3806.93	3806.96	Specific	9	>sp|Q9GZM5|YIPF3_HUMAN Protein YIPF3 OS=Homo sapiens GN=YIPF3 PE=1 SV=1	4710	QEHF3_343_LR.11811.11811.4	40.48	controllerType=0 controllerNumber=1 scan=11811	high-energy collision-induced dissociation	4.4e-06	0	0	0.0027	0.00023	0	0	4.27	4 | 647114	343
1	331	R.[+229.16293]LPTTVLNAT[+1313.47563]AK[+229.16293]AVAVTLQSH.-	R.LPTTVLNATAKAVAVTLQSH.-	NTerm(TMT6plex / 229.1629); T9(OGlycan / 1313.4756); K11(TMT6plex / 229.1629)	HexNAc(2)Hex(2)Fuc(2)NeuAc(1)	2.9e-05	401.5	277.9	2.8	3	1269.65	1269.66	-7.85		3806.93	3806.96	Specific	9	>sp|Q9GZM5|YIPF3_HUMAN Protein YIPF3 OS=Homo sapiens GN=YIPF3 PE=1 SV=1	4710	QEHF3_343_LR.12028.12028.3	41.14	controllerType=0 controllerNumber=1 scan=12028	high-energy collision-induced dissociation	1.9e-06	0	0	0.0015	9.8e-05	0	0	4.54	5 | 649274	343
1	331	R.[+229.16293]LPTTVLNAT[+1313.47563]AK[+229.16293].A	R.LPTTVLNATAK.A	NTerm(TMT6plex / 229.1629); T9(OGlycan / 1313.4756); K11(TMT6plex / 229.1629)	HexNAc(2)Hex(2)Fuc(2)NeuAc(1)	0.00035	368.7	189.4	13.6	4	725.865	725.871	-9.32		2900.44	2900.46	Specific	9	>sp|Q9GZM5|YIPF3_HUMAN Protein YIPF3 OS=Homo sapiens GN=YIPF3 PE=1 SV=1	4710	QEHF3_343_LR.11510.11510.4	39.57	controllerType=0 controllerNumber=1 scan=11510	high-energy collision-induced dissociation	2.4e-05	0	0	0.018	0.014	0.014	0.02	3.45	33 | 492707	343
1	331	R.[+229.16293]LPTTVLNAT[+1313.47563]AK[+229.16293].A	R.LPTTVLNATAK.A	NTerm(TMT6plex / 229.1629); T9(OGlycan / 1313.4756); K11(TMT6plex / 229.1629)	HexNAc(2)Hex(2)Fuc(2)NeuAc(1)	0.0025	300	115.6	2	4	725.864	725.871	-10.41		2900.43	2900.46	Specific	9	>sp|Q9GZM5|YIPF3_HUMAN Protein YIPF3 OS=Homo sapiens GN=YIPF3 PE=1 SV=1	4710	QEHF3_343_LR.10753.10753.4	37.34	controllerType=0 controllerNumber=1 scan=10753	high-energy collision-induced dissociation	0.00013	0	0	0.11	0.059	0.059	0.02	2.6	34 | 484067	343
1	331	R.[+229.16293]LPTT[+1022.38021]VLNATAK[+229.16293]AVAVTLQSH.-	R.LPTTVLNATAKAVAVTLQSH.-	NTerm(TMT6plex / 229.1629); T4(OGlycan / 1022.3802); K11(TMT6plex / 229.1629)	HexNAc(2)Hex(2)Fuc(2)	2.7e-09	615.6	406.4	0.4	4	879.715	879.721	-6.18		3515.84	3515.86	Specific	4	>sp|Q9GZM5|YIPF3_HUMAN Protein YIPF3 OS=Homo sapiens GN=YIPF3 PE=1 SV=1	4710	QEHF3_343_LR.11840.11840.4	40.57	controllerType=0 controllerNumber=1 scan=11840	high-energy collision-induced dissociation	2.3e-10	0	0	1.4e-07	1.2e-08	0	0	8.57	13 | 647434	343
1	331	R.[+229.16293]LPTTVLNAT[+1022.38021]AK[+229.16293]AVAVTLQSH.-	R.LPTTVLNATAKAVAVTLQSH.-	NTerm(TMT6plex / 229.1629); T9(OGlycan / 1022.3802); K11(TMT6plex / 229.1629)	HexNAc(2)Hex(2)Fuc(2)	2.7e-08	585.3	423.8	6	4	879.716	879.721	-5.76		3515.84	3515.86	Specific	9	>sp|Q9GZM5|YIPF3_HUMAN Protein YIPF3 OS=Homo sapiens GN=YIPF3 PE=1 SV=1	4710	QEHF3_343_LR.11660.11660.4	40.03	controllerType=0 controllerNumber=1 scan=11660	high-energy collision-induced dissociation	2.5e-09	0	0	1.4e-06	1.2e-07	0	0	7.57	14 | 645194	343
1	331	R.[+229.16293]LPTT[+1022.38021]VLNATAK[+229.16293]AVAVTLQSH.-	R.LPTTVLNATAKAVAVTLQSH.-	NTerm(TMT6plex / 229.1629); T4(OGlycan / 1022.3802); K11(TMT6plex / 229.1629)	HexNAc(2)Hex(2)Fuc(2)	4.5e-05	426.1	240.3	0.4	3	1172.62	1172.63	-7.41		3515.83	3515.86	Specific	4	>sp|Q9GZM5|YIPF3_HUMAN Protein YIPF3 OS=Homo sapiens GN=YIPF3 PE=1 SV=1	4710	QEHF3_343_LR.12124.12124.3	41.43	controllerType=0 controllerNumber=1 scan=12124	high-energy collision-induced dissociation	3.5e-06	0	0	0.0023	0.00018	0	0	4.35	15 | 649914	343
1	331	R.[+229.16293]LPTT[+1022.38021]VLNATAK[+229.16293]AVAVTLQSH.-	R.LPTTVLNATAKAVAVTLQSH.-	NTerm(TMT6plex / 229.1629); T4(OGlycan / 1022.3802); K11(TMT6plex / 229.1629)	HexNAc(2)Hex(2)Fuc(2)	6.3e-05	361.1	216.1	0.4	3	1172.62	1172.63	-7.2		3515.84	3515.86	Specific	4	>sp|Q9GZM5|YIPF3_HUMAN Protein YIPF3 OS=Homo sapiens GN=YIPF3 PE=1 SV=1	4710	QEHF3_343_LR.11861.11861.3	40.63	controllerType=0 controllerNumber=1 scan=11861	high-energy collision-induced dissociation	5.5e-06	0	0	0.0032	0.00029	0	0	4.2	16 | 647834	343
2	93	R.[+229.16293]DVSTPPT[+1022.38021]VLPDNFPR.Y	R.DVSTPPTVLPDNFPR.Y	NTerm(TMT6plex / 229.1629); T7(OGlycan / 1022.3802)	HexNAc(2)Hex(2)Fuc(2)	7e-09	604.7	422.2	4.6	3	969.465	969.467	-2.51		2906.38	2906.39	Specific	7	>sp|P01344|IGF2_HUMAN Insulin-like growth factor II OS=Homo sapiens GN=IGF2 PE=1 SV=1	1957	QEHF3_343_LR.11453.11453.3	39.4	controllerType=0 controllerNumber=1 scan=11453	high-energy collision-induced dissociation	4.7e-10	0	0	3.5e-07	2.4e-08	0	0	8.16	75 | 492187	343
1	331	R.[+229.16293]LPT[+1167.41772]TVLNATAK[+229.16293].A	R.LPTTVLNATAK.A	NTerm(TMT6plex / 229.1629); T3(OGlycan / 1167.4177); K11(TMT6plex / 229.1629)	HexNAc(2)Hex(2)Fuc(1)NeuAc(1)	0.00067	328.2	187.7	0.8	4	689.355	689.357	-3.41		2754.4	2754.41	Specific	3	>sp|Q9GZM5|YIPF3_HUMAN Protein YIPF3 OS=Homo sapiens GN=YIPF3 PE=1 SV=1	4710	QEHF3_343_LR.11287.11287.4	38.91	controllerType=0 controllerNumber=1 scan=11287	high-energy collision-induced dissociation	4.4e-05	0	0	0.033	0.026	0.026	0.038	3.17	40 | 490587	343
1	331	R.[+229.16293]LPTTVLNAT[+1167.41772]AK[+229.16293].A	R.LPTTVLNATAK.A	NTerm(TMT6plex / 229.1629); T9(OGlycan / 1167.4177); K11(TMT6plex / 229.1629)	HexNAc(2)Hex(2)Fuc(1)NeuAc(1)	0.00022	309.4	208.3	14.8	4	689.358	689.357	1.73		2754.41	2754.41	Specific	9	>sp|Q9GZM5|YIPF3_HUMAN Protein YIPF3 OS=Homo sapiens GN=YIPF3 PE=1 SV=1	4710	QEHF3_343_LR.10232.10232.4	35.8	controllerType=0 controllerNumber=1 scan=10232	high-energy collision-induced dissociation	1.4e-05	0	0	0.011	0.0049	0.0047	0.007	3.66	41 | 479999	343
1	331	R.[+229.16293]LPTTVLNAT[+876.32230]AK[+229.16293]AVAVTLQSH.-	R.LPTTVLNATAKAVAVTLQSH.-	NTerm(TMT6plex / 229.1629); T9(OGlycan / 876.3223); K11(TMT6plex / 229.1629)	HexNAc(2)Hex(2)Fuc(1)	5.4e-06	513.6	369.6	7.2	4	843.204	843.206	-2.4		3369.79	3369.8	Specific	9	>sp|Q9GZM5|YIPF3_HUMAN Protein YIPF3 OS=Homo sapiens GN=YIPF3 PE=1 SV=1	4710	QEHF3_343_LR.11385.11385.4	39.2	controllerType=0 controllerNumber=1 scan=11385	high-energy collision-induced dissociation	3.9e-07	0	0	0.00028	1.9e-05	0	0	5.26	24 | 557956	343
1	342	K.[+229.16293]AVAVTLQS[+876.32230]H.-	K.AVAVTLQSH.-	NTerm(TMT6plex / 229.1629); S8(OGlycan / 876.3223)	HexNAc(2)Hex(2)Fuc(1)	5.3e-14	874.3	530.3	33.8	2	1016.01	1016	4.15		2031	2031	Specific	8	>sp|Q9GZM5|YIPF3_HUMAN Protein YIPF3 OS=Homo sapiens GN=YIPF3 PE=1 SV=1	4710	QEHF3_343_LR.7068.7068.2	26.82	controllerType=0 controllerNumber=1 scan=7068	high-energy collision-induced dissociation	1.2e-14	0	0	2.7e-12	5.3e-13	0	0	13.28	53 | 243847	343
1	342	K.[+229.16293]AVAVTLQS[+876.32230]H.-	K.AVAVTLQSH.-	NTerm(TMT6plex / 229.1629); S8(OGlycan / 876.3223)	HexNAc(2)Hex(2)Fuc(1)	9.9e-10	681.8	458.9	33.3	3	677.674	677.67	5.64		2031.01	2031	Specific	8	>sp|Q9GZM5|YIPF3_HUMAN Protein YIPF3 OS=Homo sapiens GN=YIPF3 PE=1 SV=1	4710	QEHF3_343_LR.7046.7046.3	26.76	controllerType=0 controllerNumber=1 scan=7046	high-energy collision-induced dissociation	1.1e-10	0	0	5e-08	5.5e-09	0	0	9	54 | 243567	343
2	93	R.[+229.16293]DVSTPPT[+876.32230]VLPDNFPR.Y	R.DVSTPPTVLPDNFPR.Y	NTerm(TMT6plex / 229.1629); T7(OGlycan / 876.3223)	HexNAc(2)Hex(2)Fuc(1)	2.3e-11	741.7	542.3	7.6	3	920.783	920.781	2.53		2760.34	2760.33	Specific	7	>sp|P01344|IGF2_HUMAN Insulin-like growth factor II OS=Homo sapiens GN=IGF2 PE=1 SV=1	1957	QEHF3_343_LR.10779.10779.3	37.41	controllerType=0 controllerNumber=1 scan=10779	high-energy collision-induced dissociation	2.2e-12	0	0	1.2e-09	1.1e-10	0	0	10.63	83 | 484427	343
15	45	K.[+229.16293]VAT[+876.32230]TVISK[+229.16293].M	K.VATTVISK.M	NTerm(TMT6plex / 229.1629); T3(OGlycan / 876.3223); K8(TMT6plex / 229.1629)	HexNAc(2)Hex(2)Fuc(1)	2.7e-08	655.5	291.6	2	2	1077.08	1077.08	4.21		2153.16	2153.15	Specific	3	>sp|P05155|IC1_HUMAN Plasma protease C1 inhibitor OS=Homo sapiens GN=SERPING1 PE=1 SV=2	1931	QEHF3_343_LR.7403.7403.2	27.74	controllerType=0 controllerNumber=1 scan=7403	high-energy collision-induced dissociation	2.8e-09	0	0	1.4e-06	1.3e-07	0	0	7.57	199 | 315076	343
15	45	K.[+229.16293]VAT[+876.32230]TVISK[+229.16293].M	K.VATTVISK.M	NTerm(TMT6plex / 229.1629); T3(OGlycan / 876.3223); K8(TMT6plex / 229.1629)	HexNAc(2)Hex(2)Fuc(1)	4.2e-10	655.1	386.6	2	3	718.39	718.387	3.61		2153.15	2153.15	Specific	3	>sp|P05155|IC1_HUMAN Plasma protease C1 inhibitor OS=Homo sapiens GN=SERPING1 PE=1 SV=2	1931	QEHF3_343_LR.7418.7418.3	27.78	controllerType=0 controllerNumber=1 scan=7418	high-energy collision-induced dissociation	5.3e-11	0	0	2.1e-08	2.8e-09	0	0	9.38	200 | 315236	343
1	331	R.[+229.16293]LPTTVLNAT[+730.26439]AK[+229.16293]AVAVTLQSH.-	R.LPTTVLNATAKAVAVTLQSH.-	NTerm(TMT6plex / 229.1629); T9(OGlycan / 730.2644); K11(TMT6plex / 229.1629)	HexNAc(2)Hex(2)	2e-10	662.9	604.3	9.6	4	806.689	806.692	-3.02		3223.74	3223.74	Specific	9	>sp|Q9GZM5|YIPF3_HUMAN Protein YIPF3 OS=Homo sapiens GN=YIPF3 PE=1 SV=1	4710	QEHF3_343_LR.11468.11468.4	39.44	controllerType=0 controllerNumber=1 scan=11468	high-energy collision-induced dissociation	1.6e-11	0	0	9.9e-09	8.3e-10	0	0	9.71	28 | 558876	343
1	331	R.[+229.16293]LPTTVLNAT[+730.26439]AK[+229.16293]AVAVTLQSH.-	R.LPTTVLNATAKAVAVTLQSH.-	NTerm(TMT6plex / 229.1629); T9(OGlycan / 730.2644); K11(TMT6plex / 229.1629)	HexNAc(2)Hex(2)	0.0013	243	128.4	9.6	4	806.689	806.692	-3.7		3223.73	3223.74	Specific	9	>sp|Q9GZM5|YIPF3_HUMAN Protein YIPF3 OS=Homo sapiens GN=YIPF3 PE=1 SV=1	4710	QEHF3_343_LR.11677.11677.4	40.08	controllerType=0 controllerNumber=1 scan=11677	high-energy collision-induced dissociation	7.3e-05	0	0	0.06	0.037	0.037	0	2.9	29 | 560996	343
1	331	R.[+229.16293]LPTTVLNAT[+730.26439]AK[+229.16293]AVAVTLQS.H	R.LPTTVLNATAKAVAVTLQS.H	NTerm(TMT6plex / 229.1629); T9(OGlycan / 730.2644); K11(TMT6plex / 229.1629)	HexNAc(2)Hex(2)	0.00012	198.9	152.8	8.4	4	772.427	772.427	-0.37		3086.68	3086.69	CRagged	9	>sp|Q9GZM5|YIPF3_HUMAN Protein YIPF3 OS=Homo sapiens GN=YIPF3 PE=1 SV=1	4710	QEHF3_343_LR.12269.12269.4	41.87	controllerType=0 controllerNumber=1 scan=12269	high-energy collision-induced dissociation	1.1e-05	0	0	0.0062	0.0049	0.0049	0.0072	3.91	31 | 570636	343
1	331	R.[+229.16293]LPT[+730.26439]TVLNATAK[+229.16293].A	R.LPTTVLNATAK.A	NTerm(TMT6plex / 229.1629); T3(OGlycan / 730.2644); K11(TMT6plex / 229.1629)	HexNAc(2)Hex(2)	0.00091	291.5	144.1	0.8	4	580.065	580.069	-6.37		2317.24	2317.25	Specific	3	>sp|Q9GZM5|YIPF3_HUMAN Protein YIPF3 OS=Homo sapiens GN=YIPF3 PE=1 SV=1	4710	QEHF3_343_LR.10671.10671.4	37.09	controllerType=0 controllerNumber=1 scan=10671	high-energy collision-induced dissociation	5.6e-05	0	0	0.044	0.03	0.029	0.037	3.04	52 | 339094	343
1	342	K.[+229.16293]AVAVTLQS[+730.26439]H.-	K.AVAVTLQSH.-	NTerm(TMT6plex / 229.1629); S8(OGlycan / 730.2644)	HexNAc(2)Hex(2)	4.2e-11	702.5	470.3	34.3	3	628.986	628.984	3.45		1884.94	1884.94	Specific	8	>sp|Q9GZM5|YIPF3_HUMAN Protein YIPF3 OS=Homo sapiens GN=YIPF3 PE=1 SV=1	4710	QEHF3_343_LR.7087.7087.3	26.88	controllerType=0 controllerNumber=1 scan=7087	high-energy collision-induced dissociation	3.2e-12	0	0	2.1e-09	1.7e-10	0	0	10.38	57 | 183836	343
1	342	K.[+229.16293]AVAVTLQS[+730.26439]H.-	K.AVAVTLQSH.-	NTerm(TMT6plex / 229.1629); S8(OGlycan / 730.2644)	HexNAc(2)Hex(2)	4.2e-10	663.8	494.1	38.1	3	628.986	628.984	2.77		1884.94	1884.94	Specific	8	>sp|Q9GZM5|YIPF3_HUMAN Protein YIPF3 OS=Homo sapiens GN=YIPF3 PE=1 SV=1	4710	QEHF3_343_LR.7279.7279.3	27.4	controllerType=0 controllerNumber=1 scan=7279	high-energy collision-induced dissociation	4.9e-11	0	0	2.1e-08	2.5e-09	0	0	9.38	58 | 185498	343
1	342	K.[+229.16293]AVAVTLQS[+730.26439]H.-	K.AVAVTLQSH.-	NTerm(TMT6plex / 229.1629); S8(OGlycan / 730.2644)	HexNAc(2)Hex(2)	4.8e-08	628.5	338.8	22.4	2	942.975	942.972	2.87		1884.94	1884.94	Specific	8	>sp|Q9GZM5|YIPF3_HUMAN Protein YIPF3 OS=Homo sapiens GN=YIPF3 PE=1 SV=1	4710	QEHF3_343_LR.7311.7311.2	27.48	controllerType=0 controllerNumber=1 scan=7311	high-energy collision-induced dissociation	3.4e-09	0	0	2.4e-06	1.7e-07	0	0	7.32	59 | 185938	343
1	342	K.[+229.16293]AVAVTLQS[+730.26439].H	K.AVAVTLQS.H	NTerm(TMT6plex / 229.1629); S8(OGlycan / 730.2644)	HexNAc(2)Hex(2)	3.3e-07	548.9	313.3	34.8	2	874.445	874.443	1.9		1747.88	1747.88	CRagged	8	>sp|Q9GZM5|YIPF3_HUMAN Protein YIPF3 OS=Homo sapiens GN=YIPF3 PE=1 SV=1	4710	QEHF3_343_LR.8525.8525.3	30.89	controllerType=0 controllerNumber=1 scan=8525	high-energy collision-induced dissociation	1.9e-08	0	0	1.7e-05	8.8e-07	0	0	6.48	60 | 197658	343
1	342	K.[+229.16293]AVAVTLQS[+730.26439].H	K.AVAVTLQS.H	NTerm(TMT6plex / 229.1629); S8(OGlycan / 730.2644)	HexNAc(2)Hex(2)	1.6e-06	490.5	216.9	33.4	3	583.299	583.298	2.56		1747.88	1747.88	CRagged	8	>sp|Q9GZM5|YIPF3_HUMAN Protein YIPF3 OS=Homo sapiens GN=YIPF3 PE=1 SV=1	4710	QEHF3_343_LR.8559.8559.3	30.98	controllerType=0 controllerNumber=1 scan=8559	high-energy collision-induced dissociation	1e-07	0	0	8.3e-05	5.3e-06	0	0	5.78	61 | 198058	343
2	93	R.[+229.16293]DVSTPPT[+730.26439]VLPDNFPR.Y	R.DVSTPPTVLPDNFPR.Y	NTerm(TMT6plex / 229.1629); T7(OGlycan / 730.2644)	HexNAc(2)Hex(2)	3e-16	986.8	696.5	13.6	2	1307.64	1307.64	1.9		2614.28	2614.27	Specific	7	>sp|P01344|IGF2_HUMAN Insulin-like growth factor II OS=Homo sapiens GN=IGF2 PE=1 SV=1	1957	QEHF3_343_LR.11040.11040.2	38.18	controllerType=0 controllerNumber=1 scan=11040	high-energy collision-induced dissociation	7.4e-17	0	0	1.5e-14	3.8e-15	0	0	15.53	86 | 412461	343
2	93	R.[+229.16293]DVSTPPT[+730.26439]VLPDNFPR.Y	R.DVSTPPTVLPDNFPR.Y	NTerm(TMT6plex / 229.1629); T7(OGlycan / 730.2644)	HexNAc(2)Hex(2)	2.3e-15	915.9	744	1	3	872.097	872.095	2.66		2614.28	2614.27	Specific	7	>sp|P01344|IGF2_HUMAN Insulin-like growth factor II OS=Homo sapiens GN=IGF2 PE=1 SV=1	1957	QEHF3_343_LR.10816.10816.3	37.52	controllerType=0 controllerNumber=1 scan=10816	high-energy collision-induced dissociation	7.7e-16	0	0	1.2e-13	3.9e-14	0	0	14.63	87 | 410421	343
2	93	R.[+229.16293]DVSTPPT[+730.26439]VLPDNFPR.Y	R.DVSTPPTVLPDNFPR.Y	NTerm(TMT6plex / 229.1629); T7(OGlycan / 730.2644)	HexNAc(2)Hex(2)	2.3e-15	907.8	716.7	12.7	3	872.097	872.095	1.82		2614.28	2614.27	Specific	7	>sp|P01344|IGF2_HUMAN Insulin-like growth factor II OS=Homo sapiens GN=IGF2 PE=1 SV=1	1957	QEHF3_343_LR.10991.10991.3	38.04	controllerType=0 controllerNumber=1 scan=10991	high-energy collision-induced dissociation	8.6e-16	0	0	1.2e-13	4.3e-14	0	0	14.63	88 | 412181	343
2	93	R.[+229.16293]DVSTPPT[+730.26439]VLPDNFPR.Y	R.DVSTPPTVLPDNFPR.Y	NTerm(TMT6plex / 229.1629); T7(OGlycan / 730.2644)	HexNAc(2)Hex(2)	2.3e-14	879.7	672.4	3.3	3	872.098	872.095	3.71		2614.28	2614.27	Specific	7	>sp|P01344|IGF2_HUMAN Insulin-like growth factor II OS=Homo sapiens GN=IGF2 PE=1 SV=1	1957	QEHF3_343_LR.11168.11168.3	38.56	controllerType=0 controllerNumber=1 scan=11168	high-energy collision-induced dissociation	5e-15	0	0	1.2e-12	2.2e-13	0	0	13.63	89 | 413581	343
2	93	R.[+229.16293]DVSTPPT[+730.26439]VLPDNFPR.Y	R.DVSTPPTVLPDNFPR.Y	NTerm(TMT6plex / 229.1629); T7(OGlycan / 730.2644)	HexNAc(2)Hex(2)	2.3e-14	864.4	671.7	4.5	3	872.097	872.095	2.73		2614.28	2614.27	Specific	7	>sp|P01344|IGF2_HUMAN Insulin-like growth factor II OS=Homo sapiens GN=IGF2 PE=1 SV=1	1957	QEHF3_343_LR.11921.11921.3	40.81	controllerType=0 controllerNumber=1 scan=11921	high-energy collision-induced dissociation	5.7e-15	0	0	1.2e-12	2.6e-13	0	0	13.63	90 | 419101	343
2	93	R.[+229.16293]DVSTPPT[+730.26439]VLPDNFPR.Y	R.DVSTPPTVLPDNFPR.Y	NTerm(TMT6plex / 229.1629); T7(OGlycan / 730.2644)	HexNAc(2)Hex(2)	3e-13	834.1	532.8	14.3	2	1307.64	1307.64	2.27		2614.28	2614.27	Specific	7	>sp|P01344|IGF2_HUMAN Insulin-like growth factor II OS=Homo sapiens GN=IGF2 PE=1 SV=1	1957	QEHF3_343_LR.10860.10860.2	37.65	controllerType=0 controllerNumber=1 scan=10860	high-energy collision-induced dissociation	4.2e-14	0	0	1.5e-11	2.2e-12	0	0	12.53	91 | 410941	343
2	93	R.[+229.16293]DVSTPPT[+730.26439]VLPDNFPR.Y	R.DVSTPPTVLPDNFPR.Y	NTerm(TMT6plex / 229.1629); T7(OGlycan / 730.2644)	HexNAc(2)Hex(2)	1.1e-13	801.9	660.2	2.4	4	654.324	654.323	1.93		2614.28	2614.27	Specific	7	>sp|P01344|IGF2_HUMAN Insulin-like growth factor II OS=Homo sapiens GN=IGF2 PE=1 SV=1	1957	QEHF3_343_LR.11007.11007.4	38.08	controllerType=0 controllerNumber=1 scan=11007	high-energy collision-induced dissociation	2.3e-14	0	0	5.8e-12	1.2e-12	0	0	12.94	92 | 412301	343
2	93	R.[+229.16293]DVSTPPT[+730.26439]VLPDNFPR.Y	R.DVSTPPTVLPDNFPR.Y	NTerm(TMT6plex / 229.1629); T7(OGlycan / 730.2644)	HexNAc(2)Hex(2)	1.1e-12	757.4	621.7	2.4	4	654.325	654.323	2.21		2614.28	2614.27	Specific	7	>sp|P01344|IGF2_HUMAN Insulin-like growth factor II OS=Homo sapiens GN=IGF2 PE=1 SV=1	1957	QEHF3_343_LR.10835.10835.4	37.58	controllerType=0 controllerNumber=1 scan=10835	high-energy collision-induced dissociation	1.5e-13	0	0	5.8e-11	7.9e-12	0	0	11.94	93 | 410501	343
2	93	R.[+229.16293]DVSTPPT[+730.26439]VLPDNFPR.Y	R.DVSTPPTVLPDNFPR.Y	NTerm(TMT6plex / 229.1629); T7(OGlycan / 730.2644)	HexNAc(2)Hex(2)	7e-11	713.7	492.1	4.9	3	872.092	872.095	-3.22		2614.26	2614.27	Specific	7	>sp|P01344|IGF2_HUMAN Insulin-like growth factor II OS=Homo sapiens GN=IGF2 PE=1 SV=1	1957	QEHF3_343_LR.10634.10634.3	36.98	controllerType=0 controllerNumber=1 scan=10634	high-energy collision-induced dissociation	5.7e-12	0	0	3.5e-09	3e-10	0	0	10.16	94 | 409381	343
2	93	R.[+229.16293]DVSTPPT[+730.26439]VLPDNFPR.Y	R.DVSTPPTVLPDNFPR.Y	NTerm(TMT6plex / 229.1629); T7(OGlycan / 730.2644)	HexNAc(2)Hex(2)	5.5e-09	619.3	449.7	10.6	3	872.096	872.095	1.47		2614.27	2614.27	Specific	7	>sp|P01344|IGF2_HUMAN Insulin-like growth factor II OS=Homo sapiens GN=IGF2 PE=1 SV=1	1957	QEHF3_343_LR.10246.10246.4	35.84	controllerType=0 controllerNumber=1 scan=10246	high-energy collision-induced dissociation	3.6e-10	0	0	2.8e-07	1.8e-08	0	0	8.26	95 | 406381	343
2	93	R.[+229.16293]DVSTPPT[+730.26439]VLPDNFPR.Y	R.DVSTPPTVLPDNFPR.Y	NTerm(TMT6plex / 229.1629); T7(OGlycan / 730.2644)	HexNAc(2)Hex(2)	2.6e-07	544.2	379.9	11.8	3	872.098	872.095	3.64		2614.28	2614.27	Specific	7	>sp|P01344|IGF2_HUMAN Insulin-like growth factor II OS=Homo sapiens GN=IGF2 PE=1 SV=1	1957	QEHF3_343_LR.12001.12001.4	41.06	controllerType=0 controllerNumber=1 scan=12001	high-energy collision-induced dissociation	1.2e-08	0	0	1.3e-05	5.1e-07	0	0	6.59	96 | 419421	343
2	93	R.[+229.16293]DVSTPPT[+730.26439]VLPDNFPR.Y	R.DVSTPPTVLPDNFPR.Y	NTerm(TMT6plex / 229.1629); T7(OGlycan / 730.2644)	HexNAc(2)Hex(2)	2.4e-06	528.9	334.5	11.8	3	872.097	872.095	2.52		2614.28	2614.27	Specific	7	>sp|P01344|IGF2_HUMAN Insulin-like growth factor II OS=Homo sapiens GN=IGF2 PE=1 SV=1	1957	QEHF3_343_LR.10660.10660.4	37.06	controllerType=0 controllerNumber=1 scan=10660	high-energy collision-induced dissociation	1.5e-07	0	0	0.00012	8.1e-06	0	0	5.63	97 | 409461	343
3	303	R.[+229.16293]GLDGLPTT[+730.26439]APAGPSLPIQEER.A	R.GLDGLPTTAPAGPSLPIQEER.A	NTerm(TMT6plex / 229.1629); T8(OGlycan / 730.2644)	HexNAc(2)Hex(2)	8.7e-19	1062.1	883.6	5.3	3	1026.85	1026.85	1.93		3078.54	3078.53	Specific	8	>sp|P98095|FBLN2_HUMAN Fibulin-2 OS=Homo sapiens GN=FBLN2 PE=1 SV=2	1380	QEHF3_343_LR.10324.10324.3	36.08	controllerType=0 controllerNumber=1 scan=10324	high-energy collision-induced dissociation	4.4e-19	0	0	4.4e-17	2.2e-17	0	0	18.06	104 | 545996	343
3	303	R.[+229.16293]GLDGLPTT[+730.26439]APAGPSLPIQEER.A	R.GLDGLPTTAPAGPSLPIQEER.A	NTerm(TMT6plex / 229.1629); T8(OGlycan / 730.2644)	HexNAc(2)Hex(2)	4.3e-14	837.8	762.2	0	4	770.39	770.388	2.46		3078.54	3078.53	Specific	8	>sp|P98095|FBLN2_HUMAN Fibulin-2 OS=Homo sapiens GN=FBLN2 PE=1 SV=2	1380	QEHF3_343_LR.10384.10384.4	36.25	controllerType=0 controllerNumber=1 scan=10384	high-energy collision-induced dissociation	9.4e-15	0	0	2.2e-12	4.5e-13	0	0	13.37	105 | 546996	343
3	303	R.[+229.16293]GLDGLPTTAPAGPS[+730.26439]LPIQEER.A	R.GLDGLPTTAPAGPSLPIQEER.A	NTerm(TMT6plex / 229.1629); S14(OGlycan / 730.2644)	HexNAc(2)Hex(2)	3e-07	564.9	424.3	8.4	3	1026.86	1026.85	7.17		3078.55	3078.53	Specific	14	>sp|P98095|FBLN2_HUMAN Fibulin-2 OS=Homo sapiens GN=FBLN2 PE=1 SV=2	1380	QEHF3_343_LR.11184.11184.3	38.6	controllerType=0 controllerNumber=1 scan=11184	high-energy collision-induced dissociation	1.4e-08	0	0	1.5e-05	6.3e-07	0	0	6.52	106 | 556116	343
3	303	R.[+229.16293]GLDGLPTTAPAGPS[+730.26439]LPIQEER.A	R.GLDGLPTTAPAGPSLPIQEER.A	NTerm(TMT6plex / 229.1629); S14(OGlycan / 730.2644)	HexNAc(2)Hex(2)	8.8e-07	526.5	371.6	0	3	1026.85	1026.85	2.53		3078.54	3078.53	Specific	14	>sp|P98095|FBLN2_HUMAN Fibulin-2 OS=Homo sapiens GN=FBLN2 PE=1 SV=2	1380	QEHF3_343_LR.10139.10139.3	35.53	controllerType=0 controllerNumber=1 scan=10139	high-energy collision-induced dissociation	5.5e-08	0	0	4.4e-05	2.8e-06	0	0	6.06	107 | 544516	343
3	365	K.[+229.16293]AALVPT[+730.26439]QAVPGSPR.D	K.AALVPTQAVPGSPR.D	NTerm(TMT6plex / 229.1629); T6(OGlycan / 730.2644)	HexNAc(2)Hex(2)	2.3e-08	597.5	382.5	8.2	3	775.073	775.07	3.45		2323.2	2323.2	Specific	6	>sp|P98095|FBLN2_HUMAN Fibulin-2 OS=Homo sapiens GN=FBLN2 PE=1 SV=2	1380	QEHF3_343_LR.7866.7866.3	29.02	controllerType=0 controllerNumber=1 scan=7866	high-energy collision-induced dissociation	1.5e-09	0	0	1.2e-06	6.6e-08	0	0	7.63	108 | 319396	343
4	690	R.[+229.16293]LAILPASAPPAT[+730.26439]SNPDPAVSR.V	R.LAILPASAPPATSNPDPAVSR.V	NTerm(TMT6plex / 229.1629); T12(OGlycan / 730.2644)	HexNAc(2)Hex(2)	4.3e-16	920.3	730.7	1.2	4	751.889	751.888	1.84		3004.54	3004.53	Specific	12	>sp|Q14624|ITIH4_HUMAN Inter-alpha-trypsin inhibitor heavy chain H4 OS=Homo sapiens GN=ITIH4 PE=1 SV=4	2085	QEHF3_343_LR.10457.10457.4	36.47	controllerType=0 controllerNumber=1 scan=10457	high-energy collision-induced dissociation	1.1e-16	0	0	2.2e-14	5.7e-15	0	0	15.37	113 | 547836	343
4	690	R.[+229.16293]LAILPASAPPAT[+730.26439]SNPDPAVSR.V	R.LAILPASAPPATSNPDPAVSR.V	NTerm(TMT6plex / 229.1629); T12(OGlycan / 730.2644)	HexNAc(2)Hex(2)	1.4e-05	489.1	335.5	1.2	3	1002.18	1002.18	-1.57		3004.53	3004.53	Specific	12	>sp|Q14624|ITIH4_HUMAN Inter-alpha-trypsin inhibitor heavy chain H4 OS=Homo sapiens GN=ITIH4 PE=1 SV=4	2085	QEHF3_343_LR.10576.10576.4	36.81	controllerType=0 controllerNumber=1 scan=10576	high-energy collision-induced dissociation	1.2e-06	0	0	0.00071	6.2e-05	0	0	4.85	114 | 549556	343
4	716	K.[+229.16293]IEETTM[+15.99492]TTQT[+730.26439]PAPIQAPSAILPLPGQSVER.L	K.IEETTMTTQTPAPIQAPSAILPLPGQSVER.L	NTerm(TMT6plex / 229.1629); M6(Oxidation / 15.9949); T10(OGlycan / 730.2644)	HexNAc(2)Hex(2)	8.2e-07	423.2	366.6	0	4	1038.78	1038.77	5.09		4152.09	4152.07	Specific	10	>sp|Q14624|ITIH4_HUMAN Inter-alpha-trypsin inhibitor heavy chain H4 OS=Homo sapiens GN=ITIH4 PE=1 SV=4	2085	QEHF3_343_LR.12600.12600.4	42.87	controllerType=0 controllerNumber=1 scan=12600	high-energy collision-induced dissociation	4.9e-08	0	0	4.2e-05	2.5e-06	0	0	6.08	115 | 653794	343
5	66	R.[+229.16293]RNFPIPIPES[+730.26439]APTTPLPSEK[+229.16293].-	R.RNFPIPIPESAPTTPLPSEK.-	NTerm(TMT6plex / 229.1629); S10(OGlycan / 730.2644); K20(TMT6plex / 229.1629)	HexNAc(2)Hex(2)	9.3e-13	754.2	652.4	2.1	4	845.699	845.697	2.43		3379.77	3379.77	Specific	10	>sp|Q8NFU4|FDSCP_HUMAN Follicular dendritic cell secreted peptide OS=Homo sapiens GN=FDCSP PE=1 SV=1	1416	QEHF3_343_LR.10674.10674.4	37.1	controllerType=0 controllerNumber=1 scan=10674	high-energy collision-induced dissociation	9.2e-14	0	0	4.7e-11	4.8e-12	0	0	12.03	122 | 550636	343
5	66	R.[+229.16293]RNFPIPIPES[+730.26439]APTTPLPSEK[+229.16293].-	R.RNFPIPIPESAPTTPLPSEK.-	NTerm(TMT6plex / 229.1629); S10(OGlycan / 730.2644); K20(TMT6plex / 229.1629)	HexNAc(2)Hex(2)	1.2e-10	679.9	552.4	2.1	3	1127.26	1127.26	2.48		3379.77	3379.77	Specific	10	>sp|Q8NFU4|FDSCP_HUMAN Follicular dendritic cell secreted peptide OS=Homo sapiens GN=FDCSP PE=1 SV=1	1416	QEHF3_343_LR.10683.10683.3	37.13	controllerType=0 controllerNumber=1 scan=10683	high-energy collision-induced dissociation	1.2e-11	0	0	6e-09	6e-10	0	0	9.93	123 | 550836	343
5	66	R.[+229.16293]RNFPIPIPES[+730.26439]APTTPLPSE.K	R.RNFPIPIPESAPTTPLPSE.K	NTerm(TMT6plex / 229.1629); S10(OGlycan / 730.2644)	HexNAc(2)Hex(2)	2.4e-09	565.2	529.6	5.7	4	756.385	756.383	3.79		3022.52	3022.51	CRagged	10	>sp|Q8NFU4|FDSCP_HUMAN Follicular dendritic cell secreted peptide OS=Homo sapiens GN=FDCSP PE=1 SV=1	1416	QEHF3_343_LR.11352.11352.4	39.1	controllerType=0 controllerNumber=1 scan=11352	high-energy collision-induced dissociation	2.1e-10	0	0	1.2e-07	1.1e-08	0	0	8.63	124 | 557636	343
5	66	R.[+229.16293]RNFPIPIPES[+730.26439]APTTPLPSE.K	R.RNFPIPIPESAPTTPLPSE.K	NTerm(TMT6plex / 229.1629); S10(OGlycan / 730.2644)	HexNAc(2)Hex(2)	1.4e-08	503.3	390.5	5.7	3	1008.18	1008.17	3.59		3022.52	3022.51	CRagged	10	>sp|Q8NFU4|FDSCP_HUMAN Follicular dendritic cell secreted peptide OS=Homo sapiens GN=FDCSP PE=1 SV=1	1416	QEHF3_343_LR.11315.11315.3	38.99	controllerType=0 controllerNumber=1 scan=11315	high-energy collision-induced dissociation	9.1e-10	0	0	7e-07	4.7e-08	0	0	7.86	125 | 557196	343
5	66	R.[+229.16293]RNFPIPIPES[+730.26439]APTTPLPSE.K	R.RNFPIPIPESAPTTPLPSE.K	NTerm(TMT6plex / 229.1629); S10(OGlycan / 730.2644)	HexNAc(2)Hex(2)	1.1e-06	447.2	199.2	6.9	2	1511.76	1511.76	4		3022.52	3022.51	CRagged	10	>sp|Q8NFU4|FDSCP_HUMAN Follicular dendritic cell secreted peptide OS=Homo sapiens GN=FDCSP PE=1 SV=1	1416	QEHF3_343_LR.11349.11349.2	39.09	controllerType=0 controllerNumber=1 scan=11349	high-energy collision-induced dissociation	8.2e-08	0	0	5.8e-05	4.3e-06	0	0	5.94	126 | 557596	343
5	66	R.[+229.16293]RNFPIPIPES[+730.26439]APTTPLPSE.K	R.RNFPIPIPESAPTTPLPSE.K	NTerm(TMT6plex / 229.1629); S10(OGlycan / 730.2644)	HexNAc(2)Hex(2)	2.9e-06	317	231.2	6.9	3	1008.18	1008.17	3.35		3022.52	3022.51	CRagged	10	>sp|Q8NFU4|FDSCP_HUMAN Follicular dendritic cell secreted peptide OS=Homo sapiens GN=FDCSP PE=1 SV=1	1416	QEHF3_343_LR.11786.11786.3	40.41	controllerType=0 controllerNumber=1 scan=11786	high-energy collision-induced dissociation	1.9e-07	0	0	0.00015	9.8e-06	0	0	5.53	127 | 562756	343
5	67	R.[+229.16293]NFPIPIPESAPT[+730.26439]TPLPSE.K	R.NFPIPIPESAPTTPLPSE.K	NTerm(TMT6plex / 229.1629); T12(OGlycan / 730.2644)	HexNAc(2)Hex(2)	2.2e-12	690.2	490.7	1.2	3	956.144	956.14	4.12		2866.42	2866.41	CRagged	12	>sp|Q8NFU4|FDSCP_HUMAN Follicular dendritic cell secreted peptide OS=Homo sapiens GN=FDCSP PE=1 SV=1	1416	QEHF3_343_LR.13215.13215.3	44.74	controllerType=0 controllerNumber=1 scan=13215	high-energy collision-induced dissociation	2.7e-13	0	0	1.1e-10	1.4e-11	0	0	11.66	128 | 510784	343
5	67	R.[+229.16293]NFPIPIPES[+730.26439]APTTPLPSE.K	R.NFPIPIPESAPTTPLPSE.K	NTerm(TMT6plex / 229.1629); S9(OGlycan / 730.2644)	HexNAc(2)Hex(2)	4.5e-11	632.5	436.3	5.7	2	1433.71	1433.71	3.97		2866.42	2866.41	CRagged	9	>sp|Q8NFU4|FDSCP_HUMAN Follicular dendritic cell secreted peptide OS=Homo sapiens GN=FDCSP PE=1 SV=1	1416	QEHF3_343_LR.13107.13107.2	44.41	controllerType=0 controllerNumber=1 scan=13107	high-energy collision-induced dissociation	3.8e-12	0	0	2.3e-09	2e-10	0	0	10.35	129 | 509784	343
5	67	R.[+229.16293]NFPIPIPES[+730.26439]APTTPLPSE.K	R.NFPIPIPESAPTTPLPSE.K	NTerm(TMT6plex / 229.1629); S9(OGlycan / 730.2644)	HexNAc(2)Hex(2)	3.7e-10	582.5	375.9	5.7	4	717.36	717.357	3.5		2866.42	2866.41	CRagged	9	>sp|Q8NFU4|FDSCP_HUMAN Follicular dendritic cell secreted peptide OS=Homo sapiens GN=FDCSP PE=1 SV=1	1416	QEHF3_343_LR.13105.13105.4	44.41	controllerType=0 controllerNumber=1 scan=13105	high-energy collision-induced dissociation	4e-11	0	0	1.9e-08	2.1e-09	0	0	9.43	130 | 509744	343
5	67	R.[+229.16293]NFPIPIPES[+730.26439]APTTPLPSE.K	R.NFPIPIPESAPTTPLPSE.K	NTerm(TMT6plex / 229.1629); S9(OGlycan / 730.2644)	HexNAc(2)Hex(2)	2.5e-07	413.5	308.4	5.7	3	956.145	956.14	4.31		2866.42	2866.41	CRagged	9	>sp|Q8NFU4|FDSCP_HUMAN Follicular dendritic cell secreted peptide OS=Homo sapiens GN=FDCSP PE=1 SV=1	1416	QEHF3_343_LR.13750.13750.3	46.4	controllerType=0 controllerNumber=1 scan=13750	high-energy collision-induced dissociation	9.8e-09	0	0	1.3e-05	4.1e-07	0	0	6.6	131 | 515304	343
7	28	R.[+229.16293]AYDGLSLPEDIETVT[+730.26439]ASQM[+15.99492]R.W	R.AYDGLSLPEDIETVTASQMR.W	NTerm(TMT6plex / 229.1629); T15(OGlycan / 730.2644); M19(Oxidation / 15.9949)	HexNAc(2)Hex(2)	9.3e-10	636.9	499.2	4.1	3	1057.83	1057.83	3.67		3171.48	3171.47	Specific	15	>sp|P98160|PGBM_HUMAN Basement membrane-specific heparan sulfate proteoglycan core protein OS=Homo sapiens GN=HSPG2 PE=1 SV=4	3459	QEHF3_343_LR.11480.11480.3	39.48	controllerType=0 controllerNumber=1 scan=11480	high-energy collision-induced dissociation	9.7e-11	0	0	4.7e-08	5e-09	0	0	9.03	144 | 559036	343
7	28	R.[+229.16293]AYDGLSLPEDIET[+730.26439]VTASQM[+15.99492]R.W	R.AYDGLSLPEDIETVTASQMR.W	NTerm(TMT6plex / 229.1629); T13(OGlycan / 730.2644); M19(Oxidation / 15.9949)	HexNAc(2)Hex(2)	9.3e-09	585.1	438.5	4.8	3	1057.83	1057.83	3.67		3171.48	3171.47	Specific	13	>sp|P98160|PGBM_HUMAN Basement membrane-specific heparan sulfate proteoglycan core protein OS=Homo sapiens GN=HSPG2 PE=1 SV=4	3459	QEHF3_343_LR.11717.11717.3	40.2	controllerType=0 controllerNumber=1 scan=11717	high-energy collision-induced dissociation	7e-10	0	0	4.7e-07	3.6e-08	0	0	8.03	145 | 561716	343
7	28	R.[+229.16293]AYDGLSLPEDIET[+730.26439]VTASQM[+15.99492]R.W	R.AYDGLSLPEDIETVTASQMR.W	NTerm(TMT6plex / 229.1629); T13(OGlycan / 730.2644); M19(Oxidation / 15.9949)	HexNAc(2)Hex(2)	4.9e-08	558.5	426	4.8	4	793.626	793.623	4.18		3171.48	3171.47	Specific	13	>sp|P98160|PGBM_HUMAN Basement membrane-specific heparan sulfate proteoglycan core protein OS=Homo sapiens GN=HSPG2 PE=1 SV=4	3459	QEHF3_343_LR.11760.11760.4	40.33	controllerType=0 controllerNumber=1 scan=11760	high-energy collision-induced dissociation	3.8e-09	0	0	2.5e-06	1.8e-07	0	0	7.31	146 | 562396	343
8	223	R.[+229.16293]C[+57.02146]NTAAPMWLNGT[+730.26439]HPSSDEGIVSR.K	R.CNTAAPMWLNGTHPSSDEGIVSR.K	NTerm(TMT6plex / 229.1629); T12(OGlycan / 730.2644)	HexNAc(2)Hex(2)	4.5e-05	393.5	326.5	4.8	5	692.729	692.718	15.81		3459.62	3459.56	Specific	12	>sp|P07911|UROM_HUMAN Uromodulin OS=Homo sapiens GN=UMOD PE=1 SV=1	4607	QEHF3_343_LR.9385.9385.4	33.36	controllerType=0 controllerNumber=1 scan=9385	high-energy collision-induced dissociation	3.3e-06	0	0	0.0023	0.00017	0	0	4.35	159 | 617274	343
10	733	R.[+229.16293]NVAVGFVPTET[+730.26439]ATEPTGLR.G	R.NVAVGFVPTETATEPTGLR.G	NTerm(TMT6plex / 229.1629); T11(OGlycan / 730.2644)	HexNAc(2)Hex(2)	2.2e-14	875.7	672	2.4	3	973.488	973.487	0.99		2918.45	2918.45	Specific	11	>sp|O14594|NCAN_HUMAN Neurocan core protein OS=Homo sapiens GN=NCAN PE=1 SV=3	2663	QEHF3_343_LR.10453.10453.3	36.46	controllerType=0 controllerNumber=1 scan=10453	high-energy collision-induced dissociation	3.3e-15	0	0	1.1e-12	1.2e-13	0	0	13.66	170 | 481399	343
10	733	R.[+229.16293]NVAVGFVPT[+730.26439]ETATEPTGLR.G	R.NVAVGFVPTETATEPTGLR.G	NTerm(TMT6plex / 229.1629); T9(OGlycan / 730.2644)	HexNAc(2)Hex(2)	4.6e-12	732.9	617.6	4	4	730.369	730.367	2.87		2918.45	2918.45	Specific	9	>sp|O14594|NCAN_HUMAN Neurocan core protein OS=Homo sapiens GN=NCAN PE=1 SV=3	2663	QEHF3_343_LR.10488.10488.4	36.55	controllerType=0 controllerNumber=1 scan=10488	high-energy collision-induced dissociation	5.3e-13	0	0	2.3e-10	2.8e-11	0	0	11.34	171 | 481639	343
10	733	R.[+229.16293]NVAVGFVPT[+730.26439]ETATEPTGLR.G	R.NVAVGFVPTETATEPTGLR.G	NTerm(TMT6plex / 229.1629); T9(OGlycan / 730.2644)	HexNAc(2)Hex(2)	4.3e-06	443.7	292.7	4	4	730.368	730.367	2.03		2918.45	2918.45	Specific	9	>sp|O14594|NCAN_HUMAN Neurocan core protein OS=Homo sapiens GN=NCAN PE=1 SV=3	2663	QEHF3_343_LR.10455.10455.3	36.46	controllerType=0 controllerNumber=1 scan=10455	high-energy collision-induced dissociation	3.2e-07	0	0	0.00022	1.6e-05	0	0	5.36	172 | 481439	343
12	210	R.[+229.16293]AAT[+730.26439]VGSLAGQPLQER.A	R.AATVGSLAGQPLQER.A	NTerm(TMT6plex / 229.1629); T3(OGlycan / 730.2644)	HexNAc(2)Hex(2)	1.1e-05	504.2	317.1	2.4	3	819.75	819.748	2.99		2457.24	2457.23	Specific	3	>sp|P02649|APOE_HUMAN Apolipoprotein E OS=Homo sapiens GN=APOE PE=1 SV=1	359	QEHF3_343_LR.8115.8115.3	29.71	controllerType=0 controllerNumber=1 scan=8115	high-energy collision-induced dissociation	8.4e-07	0	0	0.00055	4.3e-05	0	0	4.96	182 | 386621	343
13	150	K.[+229.16293]SHAAS[+730.26439]DAPENLTLLAETADAR.G	K.SHAASDAPENLTLLAETADAR.G	NTerm(TMT6plex / 229.1629); S5(OGlycan / 730.2644)	HexNAc(2)Hex(2)	2.6e-08	580.1	447.9	1.6	4	778.872	778.874	-2.77		3112.47	3112.47	Specific	5	>sp|Q9ULI3|HEG1_HUMAN Protein HEG homolog 1 OS=Homo sapiens GN=HEG1 PE=1 SV=3	1839	QEHF3_343_LR.11169.11169.4	38.56	controllerType=0 controllerNumber=1 scan=11169	high-energy collision-induced dissociation	2.1e-09	0	0	1.3e-06	9.7e-08	0	0	7.59	189 | 555876	343
13	365	R.[+229.16293]IATTSSSVLLS[+730.26439]PSAVESR.R	R.IATTSSSVLLSPSAVESR.R	NTerm(TMT6plex / 229.1629); S11(OGlycan / 730.2644)	HexNAc(2)Hex(2)	9.3e-10	630.6	450.6	2.4	3	922.139	922.136	3.12		2764.4	2764.39	Specific	11	>sp|Q9ULI3|HEG1_HUMAN Protein HEG homolog 1 OS=Homo sapiens GN=HEG1 PE=1 SV=3	1839	QEHF3_343_LR.9319.9319.3	33.17	controllerType=0 controllerNumber=1 scan=9319	high-energy collision-induced dissociation	8.8e-11	0	0	4.7e-08	4.5e-09	0	0	9.03	191 | 470719	343
15	45	K.[+229.16293]VAT[+730.26439]TVISK[+229.16293].M	K.VATTVISK.M	NTerm(TMT6plex / 229.1629); T3(OGlycan / 730.2644); K8(TMT6plex / 229.1629)	HexNAc(2)Hex(2)	4.8e-09	699.2	337.8	2	2	1004.05	1004.05	2.9		2007.09	2007.09	Specific	3	>sp|P05155|IC1_HUMAN Plasma protease C1 inhibitor OS=Homo sapiens GN=SERPING1 PE=1 SV=2	1931	QEHF3_343_LR.6345.6345.2	24.84	controllerType=0 controllerNumber=1 scan=6345	high-energy collision-induced dissociation	3e-10	0	0	2.4e-07	1.6e-08	0	0	8.32	201 | 235703	343
15	45	K.[+229.16293]VAT[+730.26439]TVISK[+229.16293].M	K.VATTVISK.M	NTerm(TMT6plex / 229.1629); T3(OGlycan / 730.2644); K8(TMT6plex / 229.1629)	HexNAc(2)Hex(2)	4.1e-06	572.1	342.9	2	3	669.703	669.701	2.77		2007.09	2007.09	Specific	3	>sp|P05155|IC1_HUMAN Plasma protease C1 inhibitor OS=Homo sapiens GN=SERPING1 PE=1 SV=2	1931	QEHF3_343_LR.6337.6337.3	24.81	controllerType=0 controllerNumber=1 scan=6337	high-energy collision-induced dissociation	3e-07	0	0	0.00021	1.5e-05	0	0	5.39	202 | 235543	343
15	45	K.VAT[+730.26439]TVISK[+229.16293].M	K.VATTVISK.M	T3(OGlycan / 730.2644); K8(TMT6plex / 229.1629)	HexNAc(2)Hex(2)	0.00017	447.9	156.2	2	2	889.469	889.466	2.72		1777.93	1777.93	Specific	3	>sp|P05155|IC1_HUMAN Plasma protease C1 inhibitor OS=Homo sapiens GN=SERPING1 PE=1 SV=2	1931	QEHF3_343_LR.4851.4851.2	20.55	controllerType=0 controllerNumber=1 scan=4851	high-energy collision-induced dissociation	1.3e-05	0	0	0.0087	0.0049	0.0048	0.0071	3.76	203 | 153892	343
16	23	R.[+229.16293]LLSDHSK[+229.16293]PTAETVAPDNT[+730.26439]AIPSLR.A	R.LLSDHSKPTAETVAPDNTAIPSLR.A	NTerm(TMT6plex / 229.1629); K7(TMT6plex / 229.1629); T18(OGlycan / 730.2644)	HexNAc(2)Hex(2)	1.1e-18	1080	859.4	0.8	4	931.238	931.234	3.47		3721.93	3721.92	Specific	18	>sp|Q14515|SPRL1_HUMAN SPARC-like protein 1 OS=Homo sapiens GN=SPARCL1 PE=1 SV=2	4129	QEHF3_343_LR.9600.9600.4	33.98	controllerType=0 controllerNumber=1 scan=9600	high-energy collision-induced dissociation	7.3e-19	0	0	5.6e-17	3.7e-17	0	0	17.96	204 | 619034	343
16	23	R.[+229.16293]LLSDHSK[+229.16293]PTAETVAPDNT[+730.26439]AIPSLR.A	R.LLSDHSKPTAETVAPDNTAIPSLR.A	NTerm(TMT6plex / 229.1629); K7(TMT6plex / 229.1629); T18(OGlycan / 730.2644)	HexNAc(2)Hex(2)	2.6e-12	781	581	4.8	4	931.236	931.234	1.63		3721.92	3721.92	Specific	18	>sp|Q14515|SPRL1_HUMAN SPARC-like protein 1 OS=Homo sapiens GN=SPARCL1 PE=1 SV=2	4129	QEHF3_343_LR.9775.9775.4	34.49	controllerType=0 controllerNumber=1 scan=9775	high-energy collision-induced dissociation	3.9e-13	0	0	1.3e-10	2e-11	0	0	11.59	205 | 621234	343
16	23	R.[+229.16293]LLSDHS[+730.26439]K[+229.16293]PTAETVAPDNTAIPSLR.A	R.LLSDHSKPTAETVAPDNTAIPSLR.A	NTerm(TMT6plex / 229.1629); S6(OGlycan / 730.2644); K7(TMT6plex / 229.1629)	HexNAc(2)Hex(2)	8.6e-05	351.6	266.3	3.6	4	931.236	931.234	1.63		3721.92	3721.92	Specific	6	>sp|Q14515|SPRL1_HUMAN SPARC-like protein 1 OS=Homo sapiens GN=SPARCL1 PE=1 SV=2	4129	QEHF3_343_LR.9782.9782.4	34.51	controllerType=0 controllerNumber=1 scan=9782	high-energy collision-induced dissociation	7.6e-06	0	0	0.0043	0.0004	0	0	4.06	206 | 621394	343
20	564	R.[+229.16293]EPPPRT[+730.26439]LPATDLQ.-	R.EPPPRTLPATDLQ.-	NTerm(TMT6plex / 229.1629); T6(OGlycan / 730.2644)	HexNAc(2)Hex(2)	0.00045	324.8	113.4	18.6	3	798.735	798.734	2.17		2394.19	2394.19	Specific	6	>sp|Q96PD5|PGRP2_HUMAN N-acetylmuramoyl-L-alanine amidase OS=Homo sapiens GN=PGLYRP2 PE=1 SV=1	3471	QEHF3_343_LR.7816.7816.3	28.89	controllerType=0 controllerNumber=1 scan=7816	high-energy collision-induced dissociation	3.4e-05	0	0	0.022	0.022	0.022	0.033	3.35	225 | 384061	343
21	327	K.[+229.16293]LGET[+730.26439]PLVPEQDNSVTSIPEIPR.W	K.LGETPLVPEQDNSVTSIPEIPR.W	NTerm(TMT6plex / 229.1629); T4(OGlycan / 730.2644)	HexNAc(2)Hex(2)	8.7e-17	965.2	809.6	2.7	3	1117.56	1117.56	3.19		3350.68	3350.67	Specific	4	>sp|Q86T13|CLC14_HUMAN C-type lectin domain family 14 member A OS=Homo sapiens GN=CLEC14A PE=1 SV=1	858	QEHF3_343_LR.11369.11369.3	39.15	controllerType=0 controllerNumber=1 scan=11369	high-energy collision-induced dissociation	1.6e-17	0	0	4.4e-15	7.9e-16	0	0	16.06	227 | 557796	343
21	327	K.[+229.16293]LGET[+730.26439]PLVPEQDNSVTSIPEIPR.W	K.LGETPLVPEQDNSVTSIPEIPR.W	NTerm(TMT6plex / 229.1629); T4(OGlycan / 730.2644)	HexNAc(2)Hex(2)	4.3e-12	725	648.9	9.2	4	838.425	838.422	2.77		3350.68	3350.67	Specific	4	>sp|Q86T13|CLC14_HUMAN C-type lectin domain family 14 member A OS=Homo sapiens GN=CLEC14A PE=1 SV=1	858	QEHF3_343_LR.11365.11365.4	39.14	controllerType=0 controllerNumber=1 scan=11365	high-energy collision-induced dissociation	4.6e-13	0	0	2.2e-10	2.4e-11	0	0	11.37	228 | 557756	343
22	249	R.[+229.16293]GLT[+730.26439]PDPNILLQPTTENIPETVVSR.E	R.GLTPDPNILLQPTTENIPETVVSR.E	NTerm(TMT6plex / 229.1629); T3(OGlycan / 730.2644)	HexNAc(2)Hex(2)	2.1e-16	966.4	793.3	9.3	3	1188.61	1188.61	1.44		3563.82	3563.82	Specific	3	>sp|Q96ID5|IGS21_HUMAN Immunoglobulin superfamily member 21 OS=Homo sapiens GN=IGSF21 PE=2 SV=1	1972	QEHF3_343_LR.12173.12173.3	41.58	controllerType=0 controllerNumber=1 scan=12173	high-energy collision-induced dissociation	4.3e-17	0	0	1e-14	2.2e-15	0	0	15.69	229 | 650274	343
24	550	R.[+229.16293]NLASPSPS[+730.26439]TLVEAR.E	R.NLASPSPSTLVEAR.E	NTerm(TMT6plex / 229.1629); S8(OGlycan / 730.2644)	HexNAc(2)Hex(2)	2.3e-10	699.3	465.1	0	3	801.071	801.069	3.23		2401.2	2401.19	Specific	8	>sp|Q96GW7|PGCB_HUMAN Brevican core protein OS=Homo sapiens GN=BCAN PE=1 SV=2	3461	QEHF3_343_LR.7731.7731.3	28.66	controllerType=0 controllerNumber=1 scan=7731	high-energy collision-induced dissociation	1.9e-11	0	0	1.2e-08	9.8e-10	0	0	9.63	246 | 383541	343
24	550	R.[+229.16293]NLASPSPST[+730.26439]LVEAR.E	R.NLASPSPSTLVEAR.E	NTerm(TMT6plex / 229.1629); T9(OGlycan / 730.2644)	HexNAc(2)Hex(2)	4.1e-05	497.2	208.3	0	2	1201.1	1201.1	3.23		2401.2	2401.19	Specific	9	>sp|Q96GW7|PGCB_HUMAN Brevican core protein OS=Homo sapiens GN=BCAN PE=1 SV=2	3461	QEHF3_343_LR.7771.7771.2	28.76	controllerType=0 controllerNumber=1 scan=7771	high-energy collision-induced dissociation	2.6e-06	0	0	0.0021	0.00014	0	0	4.39	247 | 383781	343
24	899	K.[+229.16293]ALLIPPS[+730.26439]SPM[+15.99492]PGP.-	K.ALLIPPSSPMPGP.-	NTerm(TMT6plex / 229.1629); S7(OGlycan / 730.2644); M10(Oxidation / 15.9949)	HexNAc(2)Hex(2)	2.5e-05	513.1	256.7	2	3	751.379	751.378	1.04		2252.12	2252.12	Specific	7	>sp|Q96GW7|PGCB_HUMAN Brevican core protein OS=Homo sapiens GN=BCAN PE=1 SV=2	3461	QEHF3_343_LR.10549.10549.3	36.73	controllerType=0 controllerNumber=1 scan=10549	high-energy collision-induced dissociation	1.7e-06	0	0	0.0013	9.1e-05	0	0	4.6	249 | 338454	343
24	899	K.[+229.16293]ALLIPPS[+730.26439]SPM[+15.99492]PGP.-	K.ALLIPPSSPMPGP.-	NTerm(TMT6plex / 229.1629); S7(OGlycan / 730.2644); M10(Oxidation / 15.9949)	HexNAc(2)Hex(2)	0.00029	380.2	102.9	2	3	751.379	751.378	1.86		2252.12	2252.12	Specific	7	>sp|Q96GW7|PGCB_HUMAN Brevican core protein OS=Homo sapiens GN=BCAN PE=1 SV=2	3461	QEHF3_343_LR.10742.10742.3	37.3	controllerType=0 controllerNumber=1 scan=10742	high-energy collision-induced dissociation	2.1e-05	0	0	0.015	0.0093	0.0091	0	3.53	250 | 339414	343
26	175	K.[+229.16293]AQDGGPVGT[+730.26439]ELFR.V	K.AQDGGPVGTELFR.V	NTerm(TMT6plex / 229.1629); T9(OGlycan / 730.2644)	HexNAc(2)Hex(2)	3e-14	862.8	498.9	498.9	2	1153.56	1153.55	2.69		2306.1	2306.1	Specific	9	>sp|P78423|X3CL1_HUMAN Fractalkine OS=Homo sapiens GN=CX3CL1 PE=1 SV=1	4698	QEHF3_343_LR.8690.8690.2	31.34	controllerType=0 controllerNumber=1 scan=8690	high-energy collision-induced dissociation	8.2e-15	0	0	1.5e-12	3.9e-13	0	0	13.53	253 | 325556	343
26	175	K.[+229.16293]AQDGGPVGT[+730.26439]ELFR.V	K.AQDGGPVGTELFR.V	NTerm(TMT6plex / 229.1629); T9(OGlycan / 730.2644)	HexNAc(2)Hex(2)	8.1e-05	420.7	196.5	196.5	3	769.373	769.371	3.64		2306.11	2306.1	Specific	9	>sp|P78423|X3CL1_HUMAN Fractalkine OS=Homo sapiens GN=CX3CL1 PE=1 SV=1	4698	QEHF3_343_LR.8631.8631.3	31.19	controllerType=0 controllerNumber=1 scan=8631	high-energy collision-induced dissociation	6.8e-06	0	0	0.0041	0.00036	0	0	4.09	254 | 325156	343
28	32	R.[+229.16293]DALPEGDASPLGPYLLPS[+730.26439]GAPER.G	R.DALPEGDASPLGPYLLPSGAPER.G	NTerm(TMT6plex / 229.1629); S18(OGlycan / 730.2644)	HexNAc(2)Hex(2)	8.7e-14	828.6	626.2	42.9	3	1094.54	1094.53	2		3281.59	3281.59	Specific	18	>sp|Q9BYH1|SE6L1_HUMAN Seizure 6-like protein OS=Homo sapiens GN=SEZ6L PE=1 SV=1	3942	QEHF3_343_LR.11957.11957.3	40.92	controllerType=0 controllerNumber=1 scan=11957	high-energy collision-induced dissociation	1.7e-14	0	0	4.4e-12	7.9e-13	0	0	13.06	260 | 565516	343
29	944	R.[+229.16293]LSEPGLIC[+57.02146]PDS[+730.26439]TPPPHLR.E	R.LSEPGLICPDSTPPPHLR.E	NTerm(TMT6plex / 229.1629); S11(OGlycan / 730.2644)	HexNAc(2)Hex(2)	1.2e-13	815	585	1.2	3	982.487	982.484	2.63		2945.45	2945.44	Specific	11	>sp|P01133|EGF_HUMAN Pro-epidermal growth factor OS=Homo sapiens GN=EGF PE=1 SV=2	1232	QEHF3_343_LR.9465.9465.3	33.59	controllerType=0 controllerNumber=1 scan=9465	high-energy collision-induced dissociation	2.6e-14	0	0	6e-12	1.3e-12	0	0	12.93	263 | 472639	343
31	34	R.[+229.16293]QLTSGPNQEQVS[+730.26439]PLTLLK[+229.16293].L	R.QLTSGPNQEQVSPLTLLK.L	NTerm(TMT6plex / 229.1629); S12(OGlycan / 730.2644); K18(TMT6plex / 229.1629)	HexNAc(2)Hex(2)	4.6e-10	616.3	498	4.8	4	786.172	786.169	3.38		3141.67	3141.66	Specific	12	>sp|P08697|A2AP_HUMAN Alpha-2-antiplasmin OS=Homo sapiens GN=SERPINF2 PE=1 SV=3	133	QEHF3_343_LR.11623.11623.4	39.91	controllerType=0 controllerNumber=1 scan=11623	high-energy collision-induced dissociation	5.8e-11	0	0	2.3e-08	3e-09	0	0	9.34	272 | 560516	343
31	34	R.[+229.16293]QLTSGPNQEQVS[+730.26439]PLTLLK[+229.16293].L	R.QLTSGPNQEQVSPLTLLK.L	NTerm(TMT6plex / 229.1629); S12(OGlycan / 730.2644); K18(TMT6plex / 229.1629)	HexNAc(2)Hex(2)	9.3e-09	573.8	447.7	4.8	3	1047.89	1047.89	3.45		3141.67	3141.66	Specific	12	>sp|P08697|A2AP_HUMAN Alpha-2-antiplasmin OS=Homo sapiens GN=SERPINF2 PE=1 SV=3	133	QEHF3_343_LR.11633.11633.3	39.94	controllerType=0 controllerNumber=1 scan=11633	high-energy collision-induced dissociation	6.1e-10	0	0	4.7e-07	3.2e-08	0	0	8.03	273 | 560636	343
31	34	R.QLTSGPNQEQVS[+730.26439]PLTLLK[+229.16293].L	R.QLTSGPNQEQVSPLTLLK.L	S12(OGlycan / 730.2644); K18(TMT6plex / 229.1629)	HexNAc(2)Hex(2)	6.4e-05	306.6	224	3.6	3	971.506	971.502	3.41		2912.5	2912.49	Specific	12	>sp|P08697|A2AP_HUMAN Alpha-2-antiplasmin OS=Homo sapiens GN=SERPINF2 PE=1 SV=3	133	QEHF3_343_LR.12703.12703.3	43.19	controllerType=0 controllerNumber=1 scan=12703	high-energy collision-induced dissociation	6.1e-06	0	0	0.0032	0.00032	0	0	4.19	274 | 504347	343
32	38	K.[+229.16293]T[+730.26439]MPSASVPPNK[+229.16293].I	K.TMPSASVPPNK.I	NTerm(TMT6plex / 229.1629); T1(OGlycan / 730.2644); K11(TMT6plex / 229.1629)	HexNAc(2)Hex(2)	8.2e-06	462.8	333	1.7	4	580.047	580.046	1.93		2317.17	2317.16	Specific	1	>sp|Q13201|MMRN1_HUMAN Multimerin-1 OS=Homo sapiens GN=MMRN1 PE=1 SV=3	2574	QEHF3_343_LR.7471.7471.4	27.93	controllerType=0 controllerNumber=1 scan=7471	high-energy collision-induced dissociation	7.4e-07	0	0	0.00041	3.8e-05	0	0	5.09	275 | 315676	343
32	49	K.[+229.16293]IQSLQILPT[+730.26439]TR.V	K.IQSLQILPTTR.V	NTerm(TMT6plex / 229.1629); T9(OGlycan / 730.2644)	HexNAc(2)Hex(2)	3.8e-08	607.1	339.6	1.2	3	743.733	743.731	2.15		2229.18	2229.18	Specific	9	>sp|Q13201|MMRN1_HUMAN Multimerin-1 OS=Homo sapiens GN=MMRN1 PE=1 SV=3	2574	QEHF3_343_LR.12370.12370.3	42.17	controllerType=0 controllerNumber=1 scan=12370	high-energy collision-induced dissociation	3e-09	0	0	1.9e-06	1.5e-07	0	0	7.42	278 | 347574	343
33	476	K.[+229.16293]SHAPEVIT[+730.26439]SSPL.K	K.SHAPEVITSSPL.K	NTerm(TMT6plex / 229.1629); T8(OGlycan / 730.2644)	HexNAc(2)Hex(2)	1.4e-12	735.7	528.8	0	2	1099.04	1099.04	3.28		2197.08	2197.07	CRagged	8	>sp|P00742|FA10_HUMAN Coagulation factor X OS=Homo sapiens GN=F10 PE=1 SV=2	1363	QEHF3_343_LR.7409.7409.2	27.76	controllerType=0 controllerNumber=1 scan=7409	high-energy collision-induced dissociation	2e-13	0	0	7.3e-11	1e-11	0	0	11.84	283 | 315156	343
35	169	R.[+229.16293]SQATVT[+730.26439]LPTWQPK[+229.16293].T	R.SQATVTLPTWQPK.T	NTerm(TMT6plex / 229.1629); T6(OGlycan / 730.2644); K13(TMT6plex / 229.1629)	HexNAc(2)Hex(2)	1.1e-11	749.9	565.9	1.2	4	662.1	662.098	2.83		2645.38	2645.37	Specific	6	>sp|Q8NFT8|DNER_HUMAN Delta and Notch-like epidermal growth factor-related receptor OS=Homo sapiens GN=DNER PE=1 SV=1	1143	QEHF3_343_LR.11252.11252.4	38.8	controllerType=0 controllerNumber=1 scan=11252	high-energy collision-induced dissociation	1.1e-12	0	0	5.8e-10	5.9e-11	0	0	10.94	285 | 490147	343
37	690	R.[+229.16293]LAILPASAT[+730.26439]PATSNPDPAVSR.V	R.LAILPASATPATSNPDPAVSR.V	NTerm(TMT6plex / 229.1629); T9(OGlycan / 730.2644)	HexNAc(2)Hex(2)	1e-11	713.8	512.9	0	4	752.888	752.887	1.09		3008.53	3008.52	Specific	9	>tr|B2RMS9|B2RMS9_HUMAN Inter-alpha (Globulin) inhibitor H4 (Plasma Kallikrein-sensitive glycoprotein) OS=Homo sapiens GN=ITIH4 PE=2 SV=1	4901	QEHF3_343_LR.10325.10325.4	36.08	controllerType=0 controllerNumber=1 scan=10325	high-energy collision-induced dissociation	9.6e-13	0	0	5.1e-10	5e-11	0	0	11	293 | 546036	343
39	42	R.[+229.16293]GLSAAS[+730.26439]PPLAETGAPR.R	R.GLSAASPPLAETGAPR.R	NTerm(TMT6plex / 229.1629); S6(OGlycan / 730.2644)	HexNAc(2)Hex(2)	3e-11	723.3	393.5	2.7	2	1227.62	1227.61	3.29		2454.23	2454.22	Specific	6	>sp|Q9UHG2|PCSK1_HUMAN ProSAAS OS=Homo sapiens GN=PCSK1N PE=1 SV=1	3410	QEHF3_343_LR.7859.7859.2	29.01	controllerType=0 controllerNumber=1 scan=7859	high-energy collision-induced dissociation	2.6e-12	0	0	1.5e-09	1.4e-10	0	0	10.53	297 | 384501	343
39	42	R.[+229.16293]GLSAASPPLAET[+730.26439]GAPR.R	R.GLSAASPPLAETGAPR.R	NTerm(TMT6plex / 229.1629); T12(OGlycan / 730.2644)	HexNAc(2)Hex(2)	2.7e-09	615.7	388.4	5.7	4	614.313	614.31	4.33		2454.23	2454.22	Specific	12	>sp|Q9UHG2|PCSK1_HUMAN ProSAAS OS=Homo sapiens GN=PCSK1N PE=1 SV=1	3410	QEHF3_343_LR.7849.7849.4	28.98	controllerType=0 controllerNumber=1 scan=7849	high-energy collision-induced dissociation	2.6e-10	0	0	1.4e-07	1.3e-08	0	0	8.57	298 | 384421	343
40	343	K.[+229.16293]AS[+730.26439]SPPGTLPK[+229.16293].G	K.ASSPPGTLPK.G	NTerm(TMT6plex / 229.1629); S2(OGlycan / 730.2644); K10(TMT6plex / 229.1629)	HexNAc(2)Hex(2)	9.9e-11	719.6	412.4	2	3	715.044	715.043	1.54		2143.12	2143.12	Specific	2	>sp|O75056|SDC3_HUMAN Syndecan-3 OS=Homo sapiens GN=SDC3 PE=1 SV=2	3937	QEHF3_343_LR.6929.6929.3	26.44	controllerType=0 controllerNumber=1 scan=6929	high-energy collision-induced dissociation	7e-12	0	0	5e-09	3.7e-10	0	0	10	299 | 310516	343
40	343	K.[+229.16293]AS[+730.26439]SPPGTLPK[+229.16293].G	K.ASSPPGTLPK.G	NTerm(TMT6plex / 229.1629); S2(OGlycan / 730.2644); K10(TMT6plex / 229.1629)	HexNAc(2)Hex(2)	6.8e-06	570.1	306.5	9.7	3	715.045	715.043	2.74		2143.12	2143.12	Specific	2	>sp|O75056|SDC3_HUMAN Syndecan-3 OS=Homo sapiens GN=SDC3 PE=1 SV=2	3937	QEHF3_343_LR.6864.6864.3	26.26	controllerType=0 controllerNumber=1 scan=6864	high-energy collision-induced dissociation	5.3e-07	0	0	0.00034	2.7e-05	0	0	5.17	300 | 309836	343
40	343	K.[+229.16293]AS[+730.26439]SPPGTLPK[+229.16293].G	K.ASSPPGTLPK.G	NTerm(TMT6plex / 229.1629); S2(OGlycan / 730.2644); K10(TMT6plex / 229.1629)	HexNAc(2)Hex(2)	7.9e-05	400.7	221.3	2	3	715.046	715.043	3.59		2143.12	2143.12	Specific	2	>sp|O75056|SDC3_HUMAN Syndecan-3 OS=Homo sapiens GN=SDC3 PE=1 SV=2	3937	QEHF3_343_LR.6741.6741.3	25.92	controllerType=0 controllerNumber=1 scan=6741	high-energy collision-induced dissociation	6.5e-06	0	0	0.004	0.00034	0	0	4.1	301 | 308396	343
41	434	K.[+229.16293]EPAPTT[+730.26439]PK[+229.16293].K	K.EPAPTTPK.K	NTerm(TMT6plex / 229.1629); T6(OGlycan / 730.2644); K8(TMT6plex / 229.1629)	HexNAc(2)Hex(2)	4.2e-10	654	424.5	0	3	677.02	677.017	3.99		2029.04	2029.04	Specific	6	>sp|Q92954|PRG4_HUMAN Proteoglycan 4 OS=Homo sapiens GN=PRG4 PE=1 SV=2	3589	QEHF3_343_LR.4901.4901.3	20.7	controllerType=0 controllerNumber=1 scan=4901	high-energy collision-induced dissociation	4.4e-11	0	0	2.1e-08	2.3e-09	0	0	9.38	303 | 220823	343
42	52	R.[+229.16293]QLGIQQT[+730.26439]TVFTPVAR.L	R.QLGIQQTTVFTPVAR.L	NTerm(TMT6plex / 229.1629); T7(OGlycan / 730.2644)	HexNAc(2)Hex(2)	5.6e-10	681.4	491.5	2	3	873.459	873.455	4.38		2618.36	2618.35	Specific	7	>sp|O94769|ECM2_HUMAN Extracellular matrix protein 2 OS=Homo sapiens GN=ECM2 PE=2 SV=1	1208	QEHF3_343_LR.8597.8597.3	31.09	controllerType=0 controllerNumber=1 scan=8597	high-energy collision-induced dissociation	6.9e-11	0	0	2.8e-08	3.6e-09	0	0	9.25	309 | 391021	343
43	166	R.[+229.16293]QVT[+730.26439]ESVSDSITVLP.-	R.QVTESVSDSITVLP.-	NTerm(TMT6plex / 229.1629); T3(OGlycan / 730.2644)	HexNAc(2)Hex(2)	1.1e-08	583.4	414.8	8	3	812.072	812.068	3.97		2434.2	2434.19	Specific	3	>sp|O60888|CUTA_HUMAN Protein CutA OS=Homo sapiens GN=CUTA PE=1 SV=2	1084	QEHF3_343_LR.10973.10973.3	37.99	controllerType=0 controllerNumber=1 scan=10973	high-energy collision-induced dissociation	8e-10	0	0	5.8e-07	4.1e-08	0	0	7.94	311 | 412101	343
43	166	R.[+229.16293]QVT[+730.26439]ESVSDSITVLP.-	R.QVTESVSDSITVLP.-	NTerm(TMT6plex / 229.1629); T3(OGlycan / 730.2644)	HexNAc(2)Hex(2)	2.4e-06	542	367.6	1.6	2	1217.6	1217.6	3		2434.2	2434.19	Specific	3	>sp|O60888|CUTA_HUMAN Protein CutA OS=Homo sapiens GN=CUTA PE=1 SV=2	1084	QEHF3_343_LR.11020.11020.2	38.12	controllerType=0 controllerNumber=1 scan=11020	high-energy collision-induced dissociation	1.7e-07	0	0	0.00012	8.8e-06	0	0	5.63	312 | 412341	343
45	6	R.[+229.16293]AHEVSEIS[+730.26439]VRTVYPPEEE.T	R.AHEVSEISVRTVYPPEEE.T	NTerm(TMT6plex / 229.1629); S8(OGlycan / 730.2644)	HexNAc(2)Hex(2)	3.8e-05	304.7	179.5	1.2	3	1010.82	1010.81	4.38		3030.44	3030.43	CRagged	8	>tr|Q9UE44|Q9UE44_HUMAN Homo sapiens Mi.V glycoprotein (exon P3A) (Fragment) OS=Homo sapiens PE=4 SV=1	5205	QEHF3_343_LR.8269.8269.3	30.15	controllerType=0 controllerNumber=1 scan=8269	high-energy collision-induced dissociation	2.2e-06	0	0	0.0019	0.00012	0	0	4.42	319 | 532716	343
45	6	R.[+229.16293]AHEVSEIS[+730.26439]VR.T	R.AHEVSEISVR.T	NTerm(TMT6plex / 229.1629); S8(OGlycan / 730.2644)	HexNAc(2)Hex(2)	8.6e-06	561.7	311.9	9.3	3	696.011	696.009	3		2086.02	2086.01	Specific	8	>tr|Q9UE44|Q9UE44_HUMAN Homo sapiens Mi.V glycoprotein (exon P3A) (Fragment) OS=Homo sapiens PE=4 SV=1	5205	QEHF3_343_LR.5881.5881.3	23.52	controllerType=0 controllerNumber=1 scan=5881	high-energy collision-induced dissociation	7.8e-07	0	0	0.00043	4e-05	0	0	5.07	320 | 231264	343
46	70	R.[+229.16293]LVSHVVS[+730.26439]AATSR.A	R.LVSHVVSAATSR.A	NTerm(TMT6plex / 229.1629); S7(OGlycan / 730.2644)	HexNAc(2)Hex(2)	2.7e-08	628.8	324.7	10	3	729.379	729.376	4.14		2186.12	2186.11	Specific	7	>sp|O95450|ATS2_HUMAN A disintegrin and metalloproteinase with thrombospondin motifs 2 OS=Homo sapiens GN=ADAMTS2 PE=2 SV=2	433	QEHF3_343_LR.7001.7001.3	26.64	controllerType=0 controllerNumber=1 scan=7001	high-energy collision-induced dissociation	2.3e-09	0	0	1.4e-06	1.1e-07	0	0	7.57	322 | 311236	343
61	471	R.[+229.16293]LETASPPT[+730.26439]R.I	R.LETASPPTR.I	NTerm(TMT6plex / 229.1629); T8(OGlycan / 730.2644)	HexNAc(2)Hex(2)	6.3e-05	531.8	200.5	4.5	2	965.976	965.975	1.17		1930.95	1930.94	Specific	8	>sp|Q14118|DAG1_HUMAN Dystroglycan OS=Homo sapiens GN=DAG1 PE=1 SV=2	1107	QEHF3_343_LR.5620.5620.2	22.77	controllerType=0 controllerNumber=1 scan=5620	high-energy collision-induced dissociation	5.8e-06	0	0	0.0032	0.00031	0	0	4.2	360 | 164956	343
61	471	R.[+229.16293]LET[+730.26439]ASPPTR.I	R.LETASPPTR.I	NTerm(TMT6plex / 229.1629); T3(OGlycan / 730.2644)	HexNAc(2)Hex(2)	1.4e-05	523.9	243.9	1.6	3	644.32	644.319	1.92		1930.95	1930.94	Specific	3	>sp|Q14118|DAG1_HUMAN Dystroglycan OS=Homo sapiens GN=DAG1 PE=1 SV=2	1107	QEHF3_343_LR.5595.5595.3	22.7	controllerType=0 controllerNumber=1 scan=5595	high-energy collision-induced dissociation	1.1e-06	0	0	0.00071	5.8e-05	0	0	4.85	361 | 164676	343
2	93	R.[+229.16293]DVSTPPT[+1150.40240]VLPDNFPR.Y	R.DVSTPPTVLPDNFPR.Y	NTerm(TMT6plex / 229.1629); T7(OGlycan / 1150.4024)	HexNAc(2)Hex(1)NeuAc(2)	2.3e-08	578.7	397.7	11.5	3	1012.15	1012.14	3.94		3034.42	3034.41	Specific	7	>sp|P01344|IGF2_HUMAN Insulin-like growth factor II OS=Homo sapiens GN=IGF2 PE=1 SV=1	1957	QEHF3_343_LR.11579.11579.3	39.78	controllerType=0 controllerNumber=1 scan=11579	high-energy collision-induced dissociation	1.9e-09	0	0	1.2e-06	8.6e-08	0	0	7.63	74 | 560156	343
1	342	K.[+229.16293]AVAVTLQS[+859.30699]H.-	K.AVAVTLQSH.-	NTerm(TMT6plex / 229.1629); S8(OGlycan / 859.307)	HexNAc(2)Hex(1)NeuAc(1)	4.2e-13	840.5	562.8	41.9	3	672	671.998	2.9		2013.99	2013.98	Specific	8	>sp|Q9GZM5|YIPF3_HUMAN Protein YIPF3 OS=Homo sapiens GN=YIPF3 PE=1 SV=1	4710	QEHF3_343_LR.7116.7116.3	26.95	controllerType=0 controllerNumber=1 scan=7116	high-energy collision-induced dissociation	5.1e-14	0	0	2.1e-11	2.6e-12	0	0	12.38	55 | 244287	343
1	342	K.[+229.16293]AVAVTLQS[+859.30699]H.-	K.AVAVTLQSH.-	NTerm(TMT6plex / 229.1629); S8(OGlycan / 859.307)	HexNAc(2)Hex(1)NeuAc(1)	5.3e-13	832.5	521.2	5.5	2	1007.5	1007.49	3.36		2013.99	2013.98	Specific	8	>sp|Q9GZM5|YIPF3_HUMAN Protein YIPF3 OS=Homo sapiens GN=YIPF3 PE=1 SV=1	4710	QEHF3_343_LR.7110.7110.2	26.94	controllerType=0 controllerNumber=1 scan=7110	high-energy collision-induced dissociation	7.3e-14	0	0	2.7e-11	3.8e-12	0	0	12.28	56 | 244167	343
1	331	R.[+229.16293]LPTT[+1021.35981]VLNATAK[+229.16293]AVAVTLQSH.-	R.LPTTVLNATAKAVAVTLQSH.-	NTerm(TMT6plex / 229.1629); T4(OGlycan / 1021.3598); K11(TMT6plex / 229.1629)	HexNAc(2)Hex(1)Fuc(1)NeuGc(1)	3.9e-07	482	402.1	0.4	4	879.468	879.466	2.75		3514.85	3514.84	Specific	4	>sp|Q9GZM5|YIPF3_HUMAN Protein YIPF3 OS=Homo sapiens GN=YIPF3 PE=1 SV=1	4710	QEHF3_343_LR.11284.11284.4	38.9	controllerType=0 controllerNumber=1 scan=11284	high-energy collision-induced dissociation	2.7e-08	0	0	2e-05	1.3e-06	0	0	6.4	19 | 640554	343
1	331	R.[+229.16293]LPTTVLNAT[+1021.35981]AK[+229.16293].A	R.LPTTVLNATAK.A	NTerm(TMT6plex / 229.1629); T9(OGlycan / 1021.3598); K11(TMT6plex / 229.1629)	HexNAc(2)Hex(1)Fuc(1)NeuGc(1)	0.00025	334.5	127.9	5.3	4	652.843	652.842	1.66		2608.35	2608.35	Specific	9	>sp|Q9GZM5|YIPF3_HUMAN Protein YIPF3 OS=Homo sapiens GN=YIPF3 PE=1 SV=1	4710	QEHF3_343_LR.10386.10386.4	36.26	controllerType=0 controllerNumber=1 scan=10386	high-energy collision-induced dissociation	1.7e-05	0	0	0.013	0.0049	0.0047	0.0069	3.59	44 | 407621	343
1	331	R.[+229.16293]LPTTVLNAT[+1021.35981]AK[+229.16293].A	R.LPTTVLNATAK.A	NTerm(TMT6plex / 229.1629); T9(OGlycan / 1021.3598); K11(TMT6plex / 229.1629)	HexNAc(2)Hex(1)Fuc(1)NeuGc(1)	0.00025	292.5	165.5	7.2	4	652.845	652.842	3.53		2608.36	2608.35	Specific	9	>sp|Q9GZM5|YIPF3_HUMAN Protein YIPF3 OS=Homo sapiens GN=YIPF3 PE=1 SV=1	4710	QEHF3_343_LR.9513.9513.3	33.74	controllerType=0 controllerNumber=1 scan=9513	high-energy collision-induced dissociation	1.5e-05	0	0	0.013	0.0049	0.0047	0.0069	3.59	48 | 399821	343
1	342	K.[+229.16293]AVAVTLQS[+568.21157]H.-	K.AVAVTLQSH.-	NTerm(TMT6plex / 229.1629); S8(OGlycan / 568.2116)	HexNAc(2)Hex(1)	9.9e-13	835.4	596.3	54.8	3	574.967	574.966	1.23		1722.89	1722.88	Specific	8	>sp|Q9GZM5|YIPF3_HUMAN Protein YIPF3 OS=Homo sapiens GN=YIPF3 PE=1 SV=1	4710	QEHF3_343_LR.7216.7216.3	27.22	controllerType=0 controllerNumber=1 scan=7216	high-energy collision-induced dissociation	1.3e-13	0	0	5e-11	6.7e-12	0	0	12	62 | 120527	343
5	67	R.[+229.16293]NFPIPIPESAPT[+568.21157]TPLPSE.K	R.NFPIPIPESAPTTPLPSE.K	NTerm(TMT6plex / 229.1629); T12(OGlycan / 568.2116)	HexNAc(2)Hex(1)	4.8e-07	467	310.6	0.7	3	902.129	902.123	6.5		2704.37	2704.35	CRagged	12	>sp|Q8NFU4|FDSCP_HUMAN Follicular dendritic cell secreted peptide OS=Homo sapiens GN=FDCSP PE=1 SV=1	1416	QEHF3_343_LR.13121.13121.3	44.46	controllerType=0 controllerNumber=1 scan=13121	high-energy collision-induced dissociation	3.2e-08	0	0	2.4e-05	1.6e-06	0	0	6.32	132 | 509944	343
5	67	R.[+229.16293]NFPIPIPES[+568.21157]APTTPLPSE.K	R.NFPIPIPESAPTTPLPSE.K	NTerm(TMT6plex / 229.1629); S9(OGlycan / 568.2116)	HexNAc(2)Hex(1)	6.1e-06	317.9	171.4	4.5	3	902.124	902.123	1.62		2704.36	2704.35	CRagged	9	>sp|Q8NFU4|FDSCP_HUMAN Follicular dendritic cell secreted peptide OS=Homo sapiens GN=FDCSP PE=1 SV=1	1416	QEHF3_343_LR.13170.13170.2	44.6	controllerType=0 controllerNumber=1 scan=13170	high-energy collision-induced dissociation	4.2e-07	0	0	0.00031	2.1e-05	0	0	5.22	133 | 510504	343
11	32	R.[+229.16293]GLAAGTSNPDPPT[+568.21157]VSTDQLLPLGGGR.D	R.GLAAGTSNPDPPTVSTDQLLPLGGGR.D	NTerm(TMT6plex / 229.1629); T13(OGlycan / 568.2116)	HexNAc(2)Hex(1)	5.2e-13	794.9	612	1.2	3	1096.89	1096.89	2.3		3288.66	3288.65	Specific	13	>sp|Q99075|HBEGF_HUMAN Proheparin-binding EGF-like growth factor OS=Homo sapiens GN=HBEGF PE=1 SV=1	1828	QEHF3_343_LR.11910.11910.3	40.78	controllerType=0 controllerNumber=1 scan=11910	high-energy collision-induced dissociation	6.2e-14	0	0	2.7e-11	3.2e-12	0	0	12.28	177 | 564676	343
11	32	R.[+229.16293]GLAAGTSNPDPPT[+568.21157]VSTDQLLPLGGGR.D	R.GLAAGTSNPDPPTVSTDQLLPLGGGR.D	NTerm(TMT6plex / 229.1629); T13(OGlycan / 568.2116)	HexNAc(2)Hex(1)	2.6e-12	720.5	610.5	0.4	4	822.921	822.919	2.72		3288.66	3288.65	Specific	13	>sp|Q99075|HBEGF_HUMAN Proheparin-binding EGF-like growth factor OS=Homo sapiens GN=HBEGF PE=1 SV=1	1828	QEHF3_343_LR.11913.11913.4	40.79	controllerType=0 controllerNumber=1 scan=11913	high-energy collision-induced dissociation	3.5e-13	0	0	1.3e-10	1.8e-11	0	0	11.59	178 | 564796	343
4	716	K.[+229.16293]IEETTM[+15.99492]TTQT[+406.15875]PAPIQAPSAILPLPGQSVER.L	K.IEETTMTTQTPAPIQAPSAILPLPGQSVER.L	NTerm(TMT6plex / 229.1629); M6(Oxidation / 15.9949); T10(OGlycan / 406.1587)	HexNAc(2)	1.1e-06	380.5	348.2	0	3	1276.66	1276.66	2.65		3827.98	3827.97	Specific	10	>sp|Q14624|ITIH4_HUMAN Inter-alpha-trypsin inhibitor heavy chain H4 OS=Homo sapiens GN=ITIH4 PE=1 SV=4	2085	QEHF3_343_LR.11885.11885.3	40.7	controllerType=0 controllerNumber=1 scan=11885	high-energy collision-induced dissociation	7.5e-08	0	0	5.5e-05	3.9e-06	0	0	5.96	116 | 648154	343
1	331	R.[+229.16293]LPT[+979.31286]TVLNATAK[+229.16293].A	R.LPTTVLNATAK.A	NTerm(TMT6plex / 229.1629); T3(OGlycan / 979.3129); K11(TMT6plex / 229.1629)	HexNAc(1)Hex(1)NeuGc(2)	0.00081	320	179.5	0.8	4	642.336	642.331	8.85		2566.32	2566.3	Specific	3	>sp|Q9GZM5|YIPF3_HUMAN Protein YIPF3 OS=Homo sapiens GN=YIPF3 PE=1 SV=1	4710	QEHF3_343_LR.10424.10424.4	36.37	controllerType=0 controllerNumber=1 scan=10424	high-energy collision-induced dissociation	5.3e-05	0	0	0.04	0.026	0.025	0.038	3.09	51 | 407861	343
2	93	R.[+229.16293]DVSTPPT[+947.32303]VLPDNFPR.Y	R.DVSTPPTVLPDNFPR.Y	NTerm(TMT6plex / 229.1629); T7(OGlycan / 947.323)	HexNAc(1)Hex(1)NeuAc(2)	7e-09	619.7	399.3	3.6	3	944.446	944.448	-2.3		2831.32	2831.33	Specific	7	>sp|P01344|IGF2_HUMAN Insulin-like growth factor II OS=Homo sapiens GN=IGF2 PE=1 SV=1	1957	QEHF3_343_LR.11817.11817.3	40.5	controllerType=0 controllerNumber=1 scan=11817	high-energy collision-induced dissociation	5.3e-10	0	0	3.5e-07	2.7e-08	0	0	8.16	77 | 495787	343
7	28	R.[+229.16293]AYDGLSLPEDIET[+947.32303]VTASQM[+15.99492]R.W	R.AYDGLSLPEDIETVTASQMR.W	NTerm(TMT6plex / 229.1629); T13(OGlycan / 947.323); M19(Oxidation / 15.9949)	HexNAc(1)Hex(1)NeuAc(2)	5.6e-07	487.9	377.5	4.8	3	1130.19	1130.18	4		3388.54	3388.53	Specific	13	>sp|P98160|PGBM_HUMAN Basement membrane-specific heparan sulfate proteoglycan core protein OS=Homo sapiens GN=HSPG2 PE=1 SV=4	3459	QEHF3_343_LR.12732.12732.3	43.27	controllerType=0 controllerNumber=1 scan=12732	high-energy collision-induced dissociation	4e-08	0	0	2.8e-05	2e-06	0	0	6.25	142 | 575076	343
7	28	R.[+229.16293]AYDGLSLPEDIET[+947.32303]VTASQM[+15.99492]R.W	R.AYDGLSLPEDIETVTASQMR.W	NTerm(TMT6plex / 229.1629); T13(OGlycan / 947.323); M19(Oxidation / 15.9949)	HexNAc(1)Hex(1)NeuAc(2)	7.5e-06	429.6	290.6	4.8	4	847.891	847.888	3.18		3388.54	3388.53	Specific	13	>sp|P98160|PGBM_HUMAN Basement membrane-specific heparan sulfate proteoglycan core protein OS=Homo sapiens GN=HSPG2 PE=1 SV=4	3459	QEHF3_343_LR.12744.12744.4	43.31	controllerType=0 controllerNumber=1 scan=12744	high-energy collision-induced dissociation	5.7e-07	0	0	0.00038	2.9e-05	0	0	5.13	143 | 575276	343
7	28	R.[+229.16293]AYDGLSLPEDIET[+656.22761]VTASQM[+15.99492]R.W	R.AYDGLSLPEDIETVTASQMR.W	NTerm(TMT6plex / 229.1629); T13(OGlycan / 656.2276); M19(Oxidation / 15.9949)	HexNAc(1)Hex(1)NeuAc(1)	1.5e-05	443.6	293.5	4.8	3	1033.15	1033.15	5.15		3097.45	3097.43	Specific	13	>sp|P98160|PGBM_HUMAN Basement membrane-specific heparan sulfate proteoglycan core protein OS=Homo sapiens GN=HSPG2 PE=1 SV=4	3459	QEHF3_343_LR.12540.12540.3	42.69	controllerType=0 controllerNumber=1 scan=12540	high-energy collision-induced dissociation	1.3e-06	0	0	0.00075	6.6e-05	0	0	4.83	147 | 573396	343
1	342	K.[+229.16293]AVAVTLQS[+365.13220]H.-	K.AVAVTLQSH.-	NTerm(TMT6plex / 229.1629); S8(OGlycan / 365.1322)	HexNAc(1)Hex(1)	5.3e-14	891.2	646.1	57.3	2	760.408	760.406	2.3		1519.81	1519.81	Specific	8	>sp|Q9GZM5|YIPF3_HUMAN Protein YIPF3 OS=Homo sapiens GN=YIPF3 PE=1 SV=1	4710	QEHF3_343_LR.7203.7203.2	27.19	controllerType=0 controllerNumber=1 scan=7203	high-energy collision-induced dissociation	1.3e-14	0	0	2.7e-12	6e-13	0	0	13.28	63 | 120447	343
4	716	K.[+229.16293]IEETTM[+15.99492]TTQT[+365.13220]PAPIQAPSAILPLPGQSVER.L	K.IEETTMTTQTPAPIQAPSAILPLPGQSVER.L	NTerm(TMT6plex / 229.1629); M6(Oxidation / 15.9949); T10(OGlycan / 365.1322)	HexNAc(1)Hex(1)	5e-15	842.8	726.7	0	4	947.494	947.491	2.97		3786.95	3786.94	Specific	10	>sp|Q14624|ITIH4_HUMAN Inter-alpha-trypsin inhibitor heavy chain H4 OS=Homo sapiens GN=ITIH4 PE=1 SV=4	2085	QEHF3_343_LR.12833.12833.4	43.58	controllerType=0 controllerNumber=1 scan=12833	high-energy collision-induced dissociation	1.1e-15	0	0	2.6e-13	5.4e-14	0	0	14.3	117 | 654874	343
4	716	K.[+229.16293]IEETTM[+15.99492]TTQTPAPIQAPS[+365.13220]AILPLPGQSVER.L	K.IEETTMTTQTPAPIQAPSAILPLPGQSVER.L	NTerm(TMT6plex / 229.1629); M6(Oxidation / 15.9949); S18(OGlycan / 365.1322)	HexNAc(1)Hex(1)	5.6e-09	545.5	496.4	0	4	947.492	947.491	1.74		3786.95	3786.94	Specific	18	>sp|Q14624|ITIH4_HUMAN Inter-alpha-trypsin inhibitor heavy chain H4 OS=Homo sapiens GN=ITIH4 PE=1 SV=4	2085	QEHF3_343_LR.13009.13009.4	44.11	controllerType=0 controllerNumber=1 scan=13009	high-energy collision-induced dissociation	4.1e-10	0	0	2.8e-07	2.1e-08	0	0	8.25	118 | 656234	343
4	716	K.[+229.16293]IEETTM[+15.99492]TTQTPAPIQAPS[+365.13220]AILPLPGQSVER.L	K.IEETTMTTQTPAPIQAPSAILPLPGQSVER.L	NTerm(TMT6plex / 229.1629); M6(Oxidation / 15.9949); S18(OGlycan / 365.1322)	HexNAc(1)Hex(1)	1.8e-05	282.1	265.6	0	3	1262.99	1262.99	1.6		3786.95	3786.94	Specific	18	>sp|Q14624|ITIH4_HUMAN Inter-alpha-trypsin inhibitor heavy chain H4 OS=Homo sapiens GN=ITIH4 PE=1 SV=4	2085	QEHF3_343_LR.13050.13050.3	44.24	controllerType=0 controllerNumber=1 scan=13050	high-energy collision-induced dissociation	1.5e-06	0	0	0.00092	7.9e-05	0	0	4.74	119 | 656674	343
7	28	R.[+229.16293]AYDGLSLPEDIETVT[+365.13220]ASQM[+15.99492]R.W	R.AYDGLSLPEDIETVTASQMR.W	NTerm(TMT6plex / 229.1629); T15(OGlycan / 365.1322); M19(Oxidation / 15.9949)	HexNAc(1)Hex(1)	2.2e-13	803.1	633.2	4.8	3	936.123	936.118	5.62		2806.35	2806.34	Specific	15	>sp|P98160|PGBM_HUMAN Basement membrane-specific heparan sulfate proteoglycan core protein OS=Homo sapiens GN=HSPG2 PE=1 SV=4	3459	QEHF3_343_LR.12919.12919.3	43.84	controllerType=0 controllerNumber=1 scan=12919	high-energy collision-induced dissociation	3.1e-14	0	0	1.1e-11	1.6e-12	0	0	12.66	148 | 507544	343
7	28	R.[+229.16293]AYDGLSLPEDIET[+365.13220]VTASQM[+15.99492]R.W	R.AYDGLSLPEDIETVTASQMR.W	NTerm(TMT6plex / 229.1629); T13(OGlycan / 365.1322); M19(Oxidation / 15.9949)	HexNAc(1)Hex(1)	9.3e-13	775.5	613.6	4.8	3	936.12	936.118	2.43		2806.35	2806.34	Specific	13	>sp|P98160|PGBM_HUMAN Basement membrane-specific heparan sulfate proteoglycan core protein OS=Homo sapiens GN=HSPG2 PE=1 SV=4	3459	QEHF3_343_LR.12193.12193.3	41.64	controllerType=0 controllerNumber=1 scan=12193	high-energy collision-induced dissociation	1.1e-13	0	0	4.7e-11	5.8e-12	0	0	12.03	149 | 499107	343
7	28	R.AYDGLSLPEDIETVT[+365.13220]ASQM[+15.99492]R.W	R.AYDGLSLPEDIETVTASQMR.W	T15(OGlycan / 365.1322); M19(Oxidation / 15.9949)	HexNAc(1)Hex(1)	7.8e-06	452.8	306.2	4.8	2	1289.1	1289.09	2.92		2577.18	2577.18	Specific	15	>sp|P98160|PGBM_HUMAN Basement membrane-specific heparan sulfate proteoglycan core protein OS=Homo sapiens GN=HSPG2 PE=1 SV=4	3459	QEHF3_343_LR.11524.11524.2	39.61	controllerType=0 controllerNumber=1 scan=11524	high-energy collision-induced dissociation	6.5e-07	0	0	0.0004	3.3e-05	0	0	5.11	150 | 416461	343
7	28	R.AYDGLSLPEDIET[+365.13220]VTASQM[+15.99492]R.W	R.AYDGLSLPEDIETVTASQMR.W	T13(OGlycan / 365.1322); M19(Oxidation / 15.9949)	HexNAc(1)Hex(1)	1.5e-05	432.3	274.5	1.2	3	859.733	859.73	3.01		2577.18	2577.18	Specific	13	>sp|P98160|PGBM_HUMAN Basement membrane-specific heparan sulfate proteoglycan core protein OS=Homo sapiens GN=HSPG2 PE=1 SV=4	3459	QEHF3_343_LR.11537.11537.3	39.65	controllerType=0 controllerNumber=1 scan=11537	high-energy collision-induced dissociation	1.4e-06	0	0	0.00077	7.4e-05	0	0	4.82	151 | 416581	343
7	28	R.AYDGLSLPEDIET[+365.13220]VTASQM[+15.99492]R.W	R.AYDGLSLPEDIETVTASQMR.W	T13(OGlycan / 365.1322); M19(Oxidation / 15.9949)	HexNAc(1)Hex(1)	3e-05	372.7	233.6	1.2	3	859.733	859.73	3.72		2577.19	2577.18	Specific	13	>sp|P98160|PGBM_HUMAN Basement membrane-specific heparan sulfate proteoglycan core protein OS=Homo sapiens GN=HSPG2 PE=1 SV=4	3459	QEHF3_343_LR.11512.11512.3	39.58	controllerType=0 controllerNumber=1 scan=11512	high-energy collision-induced dissociation	2e-06	0	0	0.0015	0.00011	0	0	4.52	152 | 416301	343
9	52	K.[+229.16293]DC[+57.02146]SDDADEIGC[+57.02146]AVVT[+365.13220]C[+57.02146]QQGYFK[+229.16293].C	K.DCSDDADEIGCAVVTCQQGYFK.C	NTerm(TMT6plex / 229.1629); T15(OGlycan / 365.1322); K22(TMT6plex / 229.1629)	HexNAc(1)Hex(1)	8.7e-16	930.9	795.9	28.1	3	1121.17	1121.16	2.77		3361.49	3361.48	Specific	15	>sp|P98164|LRP2_HUMAN Low-density lipoprotein receptor-related protein 2 OS=Homo sapiens GN=LRP2 PE=1 SV=3	2394	QEHF3_343_LR.11027.11027.3	38.14	controllerType=0 controllerNumber=1 scan=11027	high-energy collision-induced dissociation	2.7e-16	0	0	4.4e-14	1.4e-14	0	0	15.06	163 | 554156	343
9	52	K.[+229.16293]DC[+57.02146]SDDADEIGC[+57.02146]AVVT[+365.13220]C[+57.02146]QQGYFK[+229.16293].C	K.DCSDDADEIGCAVVTCQQGYFK.C	NTerm(TMT6plex / 229.1629); T15(OGlycan / 365.1322); K22(TMT6plex / 229.1629)	HexNAc(1)Hex(1)	1e-09	621.8	502.7	16	4	841.126	841.125	0.2		3361.48	3361.48	Specific	15	>sp|P98164|LRP2_HUMAN Low-density lipoprotein receptor-related protein 2 OS=Homo sapiens GN=LRP2 PE=1 SV=3	2394	QEHF3_343_LR.11095.11095.4	38.34	controllerType=0 controllerNumber=1 scan=11095	high-energy collision-induced dissociation	1.2e-10	0	0	5.1e-08	6e-09	0	0	9	164 | 554956	343
10	707	R.[+229.16293]ET[+365.13220]GETSPAQVNK[+229.16293].A	R.ETGETSPAQVNK.A	NTerm(TMT6plex / 229.1629); T2(OGlycan / 365.1322); K12(TMT6plex / 229.1629)	HexNAc(1)Hex(1)	2.3e-11	733	512.5	0	3	695.362	695.36	3.81		2084.07	2084.06	Specific	2	>sp|O14594|NCAN_HUMAN Neurocan core protein OS=Homo sapiens GN=NCAN PE=1 SV=3	2663	QEHF3_343_LR.5692.5692.3	22.98	controllerType=0 controllerNumber=1 scan=5692	high-energy collision-induced dissociation	1.8e-12	0	0	1.2e-09	9.6e-11	0	0	10.63	169 | 229183	343
11	32	R.[+229.16293]GLAAGTSNPDPPT[+365.13220]VSTDQLLPLGGGR.D	R.GLAAGTSNPDPPTVSTDQLLPLGGGR.D	NTerm(TMT6plex / 229.1629); T13(OGlycan / 365.1322)	HexNAc(1)Hex(1)	2.6e-10	628.4	486.3	1.2	4	772.151	772.149	2.75		3085.58	3085.57	Specific	13	>sp|Q99075|HBEGF_HUMAN Proheparin-binding EGF-like growth factor OS=Homo sapiens GN=HBEGF PE=1 SV=1	1828	QEHF3_343_LR.12191.12191.4	41.63	controllerType=0 controllerNumber=1 scan=12191	high-energy collision-induced dissociation	2.2e-11	0	0	1.3e-08	1.1e-09	0	0	9.59	179 | 569716	343
12	301	K.[+229.16293]VQAAVGTS[+365.13220]AAPVPSDNH.-	K.VQAAVGTSAAPVPSDNH.-	NTerm(TMT6plex / 229.1629); S8(OGlycan / 365.1322)	HexNAc(1)Hex(1)	9.3e-14	824.1	627.3	0	3	739.038	739.036	2.86		2215.1	2215.09	Specific	8	>sp|P02649|APOE_HUMAN Apolipoprotein E OS=Homo sapiens GN=APOE PE=1 SV=1	359	QEHF3_343_LR.7151.7151.3	27.05	controllerType=0 controllerNumber=1 scan=7151	high-energy collision-induced dissociation	2.1e-14	0	0	4.7e-12	1e-12	0	0	13.03	184 | 312716	343
12	301	K.[+229.16293]VQAAVGTS[+365.13220]AAPVPSDNH.-	K.VQAAVGTSAAPVPSDNH.-	NTerm(TMT6plex / 229.1629); S8(OGlycan / 365.1322)	HexNAc(1)Hex(1)	9.3e-14	823.9	639.3	0	3	739.038	739.036	2.7		2215.1	2215.09	Specific	8	>sp|P02649|APOE_HUMAN Apolipoprotein E OS=Homo sapiens GN=APOE PE=1 SV=1	359	QEHF3_343_LR.6962.6962.3	26.53	controllerType=0 controllerNumber=1 scan=6962	high-energy collision-induced dissociation	1.9e-14	0	0	4.7e-12	9.1e-13	0	0	13.03	185 | 310836	343
12	301	K.[+229.16293]VQAAVGT[+365.13220]SAAPVPSDNH.-	K.VQAAVGTSAAPVPSDNH.-	NTerm(TMT6plex / 229.1629); T7(OGlycan / 365.1322)	HexNAc(1)Hex(1)	2.8e-10	693.2	528.6	2	2	1108.06	1108.05	5.04		2215.1	2215.09	Specific	7	>sp|P02649|APOE_HUMAN Apolipoprotein E OS=Homo sapiens GN=APOE PE=1 SV=1	359	QEHF3_343_LR.6979.6979.2	26.57	controllerType=0 controllerNumber=1 scan=6979	high-energy collision-induced dissociation	2.5e-11	0	0	1.4e-08	1.3e-09	0	0	9.55	186 | 311076	343
13	84	R.[+229.16293]APEPGAATQRGPS[+365.13220]GR.A	R.APEPGAATQRGPSGR.A	NTerm(TMT6plex / 229.1629); S13(OGlycan / 365.1322)	HexNAc(1)Hex(1)	3.7e-06	590.6	308	8	3	682.684	682.682	3.5		2046.04	2046.03	Specific	13	>sp|Q9ULI3|HEG1_HUMAN Protein HEG homolog 1 OS=Homo sapiens GN=HEG1 PE=1 SV=3	1839	QEHF3_343_LR.4087.4087.3	18.25	controllerType=0 controllerNumber=1 scan=4087	high-energy collision-induced dissociation	2.5e-07	0	0	0.00019	1.2e-05	0	0	5.43	188 | 214339	343
18	338	K.[+229.16293]SQGNINNPT[+365.13220]PGPVPVPGPK[+229.16293].S	K.SQGNINNPTPGPVPVPGPK.S	NTerm(TMT6plex / 229.1629); T9(OGlycan / 365.1322); K19(TMT6plex / 229.1629)	HexNAc(1)Hex(1)	9.3e-19	1060.3	971.4	12.6	3	898.487	898.485	3.06		2693.45	2693.44	Specific	9	>sp|Q13508|NAR3_HUMAN Ecto-ADP-ribosyltransferase 3 OS=Homo sapiens GN=ART3 PE=1 SV=2	2658	QEHF3_343_LR.8753.8753.3	31.52	controllerType=0 controllerNumber=1 scan=8753	high-energy collision-induced dissociation	6e-19	0	0	4.7e-17	3e-17	0	0	18.03	217 | 464519	343
18	338	K.[+229.16293]SQGNINNPT[+365.13220]PGPVPVPGPK[+229.16293].S	K.SQGNINNPTPGPVPVPGPK.S	NTerm(TMT6plex / 229.1629); T9(OGlycan / 365.1322); K19(TMT6plex / 229.1629)	HexNAc(1)Hex(1)	4.6e-16	934.4	812	10.1	4	674.117	674.115	2.78		2693.45	2693.44	Specific	9	>sp|Q13508|NAR3_HUMAN Ecto-ADP-ribosyltransferase 3 OS=Homo sapiens GN=ART3 PE=1 SV=2	2658	QEHF3_343_LR.8726.8726.4	31.44	controllerType=0 controllerNumber=1 scan=8726	high-energy collision-induced dissociation	1.5e-16	0	0	2.3e-14	7.5e-15	0	0	15.34	218 | 463999	343
18	338	K.[+229.16293]S[+365.13220]QGNINNPTPGPVPVPGPK[+229.16293].S	K.SQGNINNPTPGPVPVPGPK.S	NTerm(TMT6plex / 229.1629); S1(OGlycan / 365.1322); K19(TMT6plex / 229.1629)	HexNAc(1)Hex(1)	1.9e-12	799.2	679.2	2.1	4	674.113	674.115	-3.66		2693.43	2693.44	Specific	1	>sp|Q13508|NAR3_HUMAN Ecto-ADP-ribosyltransferase 3 OS=Homo sapiens GN=ART3 PE=1 SV=2	2658	QEHF3_343_LR.8915.8915.4	31.98	controllerType=0 controllerNumber=1 scan=8915	high-energy collision-induced dissociation	2.3e-13	0	0	9.5e-11	1.2e-11	0	0	11.73	219 | 466039	343
18	338	K.[+229.16293]S[+365.13220]QGNINNPTPGPVPVPGPK[+229.16293].S	K.SQGNINNPTPGPVPVPGPK.S	NTerm(TMT6plex / 229.1629); S1(OGlycan / 365.1322); K19(TMT6plex / 229.1629)	HexNAc(1)Hex(1)	5.4e-06	463.4	341.8	2.1	4	674.114	674.115	-1.66		2693.44	2693.44	Specific	1	>sp|Q13508|NAR3_HUMAN Ecto-ADP-ribosyltransferase 3 OS=Homo sapiens GN=ART3 PE=1 SV=2	2658	QEHF3_343_LR.9011.9011.3	32.26	controllerType=0 controllerNumber=1 scan=9011	high-energy collision-induced dissociation	3.5e-07	0	0	0.00027	1.8e-05	0	0	5.27	220 | 467439	343
19	371	R.[+229.16293]VAADAVPGSEAPGPRPEADT[+365.13220]TR.E	R.VAADAVPGSEAPGPRPEADTTR.E	NTerm(TMT6plex / 229.1629); T20(OGlycan / 365.1322)	HexNAc(1)Hex(1)	1.1e-15	909.3	652.1	0.8	3	920.126	920.124	1.86		2758.36	2758.36	Specific	20	>sp|Q68CJ9|CR3L3_HUMAN Cyclic AMP-responsive element-binding protein 3-like protein 3 OS=Homo sapiens GN=CREB3L3 PE=1 SV=2	1013	QEHF3_343_LR.6763.6763.3	25.98	controllerType=0 controllerNumber=1 scan=6763	high-energy collision-induced dissociation	3.3e-16	0	0	5.6e-14	1.7e-14	0	0	14.96	221 | 449713	343
19	371	R.[+229.16293]VAADAVPGS[+365.13220]EAPGPRPEADTTR.E	R.VAADAVPGSEAPGPRPEADTTR.E	NTerm(TMT6plex / 229.1629); S9(OGlycan / 365.1322)	HexNAc(1)Hex(1)	8.7e-16	902.9	716.3	17.6	4	690.347	690.345	2.36		2758.36	2758.36	Specific	9	>sp|Q68CJ9|CR3L3_HUMAN Cyclic AMP-responsive element-binding protein 3-like protein 3 OS=Homo sapiens GN=CREB3L3 PE=1 SV=2	1013	QEHF3_343_LR.6753.6753.4	25.95	controllerType=0 controllerNumber=1 scan=6753	high-energy collision-induced dissociation	2.1e-16	0	0	4.4e-14	1.1e-14	0	0	15.06	222 | 449593	343
19	371	R.[+229.16293]VAADAVPGS[+365.13220]EAPGPRPEADTTR.E	R.VAADAVPGSEAPGPRPEADTTR.E	NTerm(TMT6plex / 229.1629); S9(OGlycan / 365.1322)	HexNAc(1)Hex(1)	8.7e-10	637.4	503.7	17.6	4	690.347	690.345	3.6		2758.37	2758.36	Specific	9	>sp|Q68CJ9|CR3L3_HUMAN Cyclic AMP-responsive element-binding protein 3-like protein 3 OS=Homo sapiens GN=CREB3L3 PE=1 SV=2	1013	QEHF3_343_LR.6826.6826.3	26.16	controllerType=0 controllerNumber=1 scan=6826	high-energy collision-induced dissociation	7.8e-11	0	0	4.4e-08	4e-09	0	0	9.06	223 | 450033	343
20	175	R.[+229.16293]DGSPDVTT[+365.13220]ADIGANTPDATK[+229.16293].G	R.DGSPDVTTADIGANTPDATK.G	NTerm(TMT6plex / 229.1629); T8(OGlycan / 365.1322); K20(TMT6plex / 229.1629)	HexNAc(1)Hex(1)	2.2e-15	937.3	796.2	1.2	3	923.794	923.79	4.37		2769.37	2769.36	Specific	8	>sp|Q96PD5|PGRP2_HUMAN N-acetylmuramoyl-L-alanine amidase OS=Homo sapiens GN=PGLYRP2 PE=1 SV=1	3471	QEHF3_343_LR.8315.8315.3	30.28	controllerType=0 controllerNumber=1 scan=8315	high-energy collision-induced dissociation	5.6e-16	0	0	1.1e-13	2.8e-14	0	0	14.66	224 | 460079	343
23	32	R.[+229.16293]GAPNK[+229.16293]EETPAT[+365.13220]ESPDTGLYYHR.Y	R.GAPNKEETPATESPDTGLYYHR.Y	NTerm(TMT6plex / 229.1629); K5(TMT6plex / 229.1629); T11(OGlycan / 365.1322)	HexNAc(1)Hex(1)	1.8e-15	941.2	796.6	1.5	4	814.904	814.903	1.08		3256.59	3256.59	Specific	11	>sp|Q02818|NUCB1_HUMAN Nucleobindin-1 OS=Homo sapiens GN=NUCB1 PE=1 SV=4	2822	QEHF3_343_LR.7239.7239.4	27.28	controllerType=0 controllerNumber=1 scan=7239	high-energy collision-induced dissociation	4.4e-16	0	0	9.3e-14	2.2e-14	0	0	14.74	240 | 526636	343
25	231	R.[+229.16293]NQSPVDQGAT[+365.13220]GASQGLLDR.K	R.NQSPVDQGATGASQGLLDR.K	NTerm(TMT6plex / 229.1629); T10(OGlycan / 365.1322)	HexNAc(1)Hex(1)	9.3e-15	881.6	617.9	2.7	3	836.749	836.747	2.46		2508.23	2508.23	Specific	10	>sp|P18827|SDC1_HUMAN Syndecan-1 OS=Homo sapiens GN=SDC1 PE=1 SV=3	3934	QEHF3_343_LR.8068.8068.3	29.59	controllerType=0 controllerNumber=1 scan=8068	high-energy collision-induced dissociation	1.5e-15	0	0	4.7e-13	7.5e-14	0	0	14.03	251 | 386341	343
27	3021	R.[+229.16293]GQDS[+365.13220]TIAASEQQVAAR.I	R.GQDSTIAASEQQVAAR.I	NTerm(TMT6plex / 229.1629); S4(OGlycan / 365.1322)	HexNAc(1)Hex(1)	3e-14	884.2	575.9	10.7	2	1113.55	1113.55	2.93		2226.1	2226.09	Specific	4	>sp|P13611|CSPG2_HUMAN Versican core protein OS=Homo sapiens GN=VCAN PE=1 SV=3	1052	QEHF3_343_LR.5977.5977.2	23.79	controllerType=0 controllerNumber=1 scan=5977	high-energy collision-induced dissociation	7.4e-15	0	0	1.5e-12	3.5e-13	0	0	13.53	259 | 301412	343
34	31	K.[+229.16293]AGQPPT[+365.13220]AAAAAQPR.R	K.AGQPPTAAAAAQPR.R	NTerm(TMT6plex / 229.1629); T6(OGlycan / 365.1322)	HexNAc(1)Hex(1)	2.3e-12	766.7	542.5	542.5	3	634.335	634.332	4.01		1900.99	1900.98	Specific	6	>sp|Q9UNA0|ATS5_HUMAN A disintegrin and metalloproteinase with thrombospondin motifs 5 OS=Homo sapiens GN=ADAMTS5 PE=1 SV=2	436	QEHF3_343_LR.4930.4930.3	20.79	controllerType=0 controllerNumber=1 scan=4930	high-energy collision-induced dissociation	3.1e-13	0	0	1.2e-10	1.6e-11	0	0	11.63	284 | 154892	343
36	295	R.[+229.16293]APTDDDK[+229.16293]NIYLT[+365.13220]LPPNDHVNSNN.-	R.APTDDDKNIYLTLPPNDHVNSNN.-	NTerm(TMT6plex / 229.1629); K7(TMT6plex / 229.1629); T12(OGlycan / 365.1322)	HexNAc(1)Hex(1)	1.8e-09	617.3	430.2	4.8	3	1130.89	1130.89	1.62		3390.66	3390.66	Specific	12	>sp|P12318|FCG2A_HUMAN Low affinity immunoglobulin gamma Fc region receptor II-a OS=Homo sapiens GN=FCGR2A PE=1 SV=4	1397	QEHF3_343_LR.10112.10112.3	35.45	controllerType=0 controllerNumber=1 scan=10112	high-energy collision-induced dissociation	1.4e-10	0	0	9.3e-08	7.5e-09	0	0	8.74	289 | 544236	343
36	295	R.[+229.16293]APTDDDK[+229.16293]NIYLT[+365.13220]LPPNDHVNSNN.-	R.APTDDDKNIYLTLPPNDHVNSNN.-	NTerm(TMT6plex / 229.1629); K7(TMT6plex / 229.1629); T12(OGlycan / 365.1322)	HexNAc(1)Hex(1)	6.8e-08	532.2	399.4	4.8	4	848.422	848.42	2.6		3390.67	3390.66	Specific	12	>sp|P12318|FCG2A_HUMAN Low affinity immunoglobulin gamma Fc region receptor II-a OS=Homo sapiens GN=FCGR2A PE=1 SV=4	1397	QEHF3_343_LR.10100.10100.4	35.42	controllerType=0 controllerNumber=1 scan=10100	high-energy collision-induced dissociation	4.7e-09	0	0	3.5e-06	2.1e-07	0	0	7.17	290 | 544076	343
36	295	R.[+229.16293]APT[+365.13220]DDDK[+229.16293]NIYLTLPPNDHVNSNN.-	R.APTDDDKNIYLTLPPNDHVNSNN.-	NTerm(TMT6plex / 229.1629); T3(OGlycan / 365.1322); K7(TMT6plex / 229.1629)	HexNAc(1)Hex(1)	0.0015	268.2	162.4	5	4	848.417	848.42	-3.23		3390.65	3390.66	Specific	3	>sp|P12318|FCG2A_HUMAN Low affinity immunoglobulin gamma Fc region receptor II-a OS=Homo sapiens GN=FCGR2A PE=1 SV=4	1397	QEHF3_343_LR.10287.10287.4	35.97	controllerType=0 controllerNumber=1 scan=10287	high-energy collision-induced dissociation	8.4e-05	0	0	0.07	0.04	0.04	0.048	2.83	291 | 545596	343
38	78	R.[+229.16293]GASAPPQDPAS[+365.13220]SAR.N	R.GASAPPQDPASSAR.N	NTerm(TMT6plex / 229.1629); S11(OGlycan / 365.1322)	HexNAc(1)Hex(1)	2.3e-11	736.8	460	0	3	635.982	635.98	3.44		1905.93	1905.92	Specific	11	>sp|Q6ZMI3|GLDN_HUMAN Gliomedin OS=Homo sapiens GN=GLDN PE=2 SV=1	1622	QEHF3_343_LR.4696.4696.3	20.09	controllerType=0 controllerNumber=1 scan=4696	high-energy collision-induced dissociation	1.5e-12	0	0	1.2e-09	7.8e-11	0	0	10.63	295 | 151252	343
44	45	R.[+229.16293]QDPPET[+365.13220]SEPR.V	R.QDPPETSEPR.V	NTerm(TMT6plex / 229.1629); T6(OGlycan / 365.1322)	HexNAc(1)Hex(1)	1.9e-08	650.5	307.8	0.8	2	875.416	875.415	1.34		1749.83	1749.82	Specific	6	>sp|Q16363|LAMA4_HUMAN Laminin subunit alpha-4 OS=Homo sapiens GN=LAMA4 PE=1 SV=4	2246	QEHF3_343_LR.3931.3931.2	17.78	controllerType=0 controllerNumber=1 scan=3931	high-energy collision-induced dissociation	1.3e-09	0	0	9.6e-07	5.6e-08	0	0	7.72	314 | 140066	343
44	45	R.[+229.16293]QDPPET[+365.13220]SEPR.V	R.QDPPETSEPR.V	NTerm(TMT6plex / 229.1629); T6(OGlycan / 365.1322)	HexNAc(1)Hex(1)	5.1e-05	449.8	231.6	0.8	3	583.947	583.946	2.24		1749.83	1749.82	Specific	6	>sp|Q16363|LAMA4_HUMAN Laminin subunit alpha-4 OS=Homo sapiens GN=LAMA4 PE=1 SV=4	2246	QEHF3_343_LR.3855.3855.3	17.56	controllerType=0 controllerNumber=1 scan=3855	high-energy collision-induced dissociation	4.2e-06	0	0	0.0026	0.00022	0	0	4.29	315 | 139157	343
49	35	R.[+229.16293]EDQT[+365.13220]SPAPGLR.C	R.EDQTSPAPGLR.C	NTerm(TMT6plex / 229.1629); T4(OGlycan / 365.1322)	HexNAc(1)Hex(1)	3.8e-07	597.1	343.2	0	3	588.964	588.962	4.07		1764.88	1764.87	Specific	4	>sp|Q96FE7|P3IP1_HUMAN Phosphoinositide-3-kinase-interacting protein 1 OS=Homo sapiens GN=PIK3IP1 PE=1 SV=2	3306	QEHF3_343_LR.5464.5464.3	22.33	controllerType=0 controllerNumber=1 scan=5464	high-energy collision-induced dissociation	2.4e-08	0	0	1.9e-05	1.2e-06	0	0	6.42	326 | 162636	343
49	35	R.[+229.16293]EDQT[+365.13220]SPAPGLR.C	R.EDQTSPAPGLR.C	NTerm(TMT6plex / 229.1629); T4(OGlycan / 365.1322)	HexNAc(1)Hex(1)	0.00036	368.4	142	0	3	588.963	588.962	2.62		1764.87	1764.87	Specific	4	>sp|Q96FE7|P3IP1_HUMAN Phosphoinositide-3-kinase-interacting protein 1 OS=Homo sapiens GN=PIK3IP1 PE=1 SV=2	3306	QEHF3_343_LR.5473.5473.3	22.35	controllerType=0 controllerNumber=1 scan=5473	high-energy collision-induced dissociation	2.5e-05	0	0	0.018	0.018	0.018	0	3.44	327 | 162836	343
50	347	R.[+229.16293]GEDDYNMDENEAES[+365.13220]ETDK[+229.16293]QAALAGNDR.N	R.GEDDYNMDENEAESETDKQAALAGNDR.N	NTerm(TMT6plex / 229.1629); S14(OGlycan / 365.1322); K18(TMT6plex / 229.1629)	HexNAc(1)Hex(1)	4.9e-07	440.1	383.3	1.2	3	1270.9	1270.89	5.38		3810.69	3810.67	Specific	14	>sp|Q8NBJ4|GOLM1_HUMAN Golgi membrane protein 1 OS=Homo sapiens GN=GOLM1 PE=1 SV=1	1660	QEHF3_343_LR.9245.9245.3	32.95	controllerType=0 controllerNumber=1 scan=9245	high-energy collision-induced dissociation	3.6e-08	0	0	2.5e-05	1.8e-06	0	0	6.31	329 | 616154	343
51	405	R.[+229.16293]M[+15.99492]NPSVS[+365.13220]PANQR.R	R.MNPSVSPANQR.R	NTerm(TMT6plex / 229.1629); M1(Oxidation / 15.9949); S6(OGlycan / 365.1322)	HexNAc(1)Hex(1)	1.1e-06	553.8	402.4	12.5	3	604.298	604.294	5.01		1810.88	1810.87	Specific	6	>sp|P18850|ATF6A_HUMAN Cyclic AMP-dependent transcription factor ATF-6 alpha OS=Homo sapiens GN=ATF6 PE=1 SV=3	408	QEHF3_343_LR.4284.4284.3	18.85	controllerType=0 controllerNumber=1 scan=4284	high-energy collision-induced dissociation	6.8e-08	0	0	5.4e-05	3.5e-06	0	0	5.97	330 | 145252	343
51	405	R.[+229.16293]M[+15.99492]NPS[+365.13220]VSPANQR.R	R.MNPSVSPANQR.R	NTerm(TMT6plex / 229.1629); M1(Oxidation / 15.9949); S4(OGlycan / 365.1322)	HexNAc(1)Hex(1)	0.00043	398.8	182.9	4	2	905.944	905.938	6.1		1810.88	1810.87	Specific	4	>sp|P18850|ATF6A_HUMAN Cyclic AMP-dependent transcription factor ATF-6 alpha OS=Homo sapiens GN=ATF6 PE=1 SV=3	408	QEHF3_343_LR.4272.4272.2	18.82	controllerType=0 controllerNumber=1 scan=4272	high-energy collision-induced dissociation	3e-05	0	0	0.021	0.018	0.018	0.026	3.36	331 | 145092	343
56	114	R.[+229.16293]DK[+229.16293]EC[+57.02146]TEC[+57.02146]DPLPNPS[+365.13220]LTAR.S	R.DKECTECDPLPNPSLTAR.S	NTerm(TMT6plex / 229.1629); K2(TMT6plex / 229.1629); S14(OGlycan / 365.1322)	HexNAc(1)Hex(1)	1.2e-05	411	277.1	4.8	3	976.142	976.14	2.24		2926.41	2926.41	Specific	14	>sp|P26842|CD27_HUMAN CD27 antigen OS=Homo sapiens GN=CD27 PE=1 SV=2	718	QEHF3_343_LR.8788.8788.3	31.61	controllerType=0 controllerNumber=1 scan=8788	high-energy collision-induced dissociation	9.1e-07	0	0	0.00062	4.7e-05	0	0	4.91	345 | 465119	343
60	207	K.[+229.16293]AAGS[+365.13220]AAPPPAQ.-	K.AAGSAAPPPAQ.-	NTerm(TMT6plex / 229.1629); S4(OGlycan / 365.1322)	HexNAc(1)Hex(1)	5.4e-05	474.1	336.2	336.2	2	766.393	766.388	5.8		1531.78	1531.77	Specific	4	>sp|Q9NYX4|CALY_HUMAN Neuron-specific vesicular protein calcyon OS=Homo sapiens GN=CALY PE=1 SV=1	627	QEHF3_343_LR.4541.4541.3	19.63	controllerType=0 controllerNumber=1 scan=4541	high-energy collision-induced dissociation	4.7e-06	0	0	0.0027	0.00025	0	0	4.26	355 | 95626	343
60	207	K.[+229.16293]AAGS[+365.13220]AAPPPAQ.-	K.AAGSAAPPPAQ.-	NTerm(TMT6plex / 229.1629); S4(OGlycan / 365.1322)	HexNAc(1)Hex(1)	0.00017	368.2	241.9	241.9	3	511.264	511.261	5.55		1531.78	1531.77	Specific	4	>sp|Q9NYX4|CALY_HUMAN Neuron-specific vesicular protein calcyon OS=Homo sapiens GN=CALY PE=1 SV=1	627	QEHF3_343_LR.4523.4523.3	19.57	controllerType=0 controllerNumber=1 scan=4523	high-energy collision-induced dissociation	1.2e-05	0	0	0.0086	0.0049	0.0048	0	3.76	356 | 95266	343
63	438	R.[+229.16293]GS[+365.13220]GTTPSPVSGDR.V	R.GSGTTPSPVSGDR.V	NTerm(TMT6plex / 229.1629); S2(OGlycan / 365.1322)	HexNAc(1)Hex(1)	0.00011	497	184.3	4	2	906.444	906.439	5.45		1811.88	1811.87	Specific	2	>sp|P36269|GGT5_HUMAN Gamma-glutamyltransferase 5 OS=Homo sapiens GN=GGT5 PE=1 SV=2	1602	QEHF3_343_LR.4130.4130.2	18.38	controllerType=0 controllerNumber=1 scan=4130	high-energy collision-induced dissociation	8.9e-06	0	0	0.0054	0.00047	0	0	3.97	363 | 143065	343
63	438	R.[+229.16293]GS[+365.13220]GTTPSPVSGDR.V	R.GSGTTPSPVSGDR.V	NTerm(TMT6plex / 229.1629); S2(OGlycan / 365.1322)	HexNAc(1)Hex(1)	0.00046	336.4	147.8	4	3	604.631	604.628	4.3		1811.88	1811.87	Specific	2	>sp|P36269|GGT5_HUMAN Gamma-glutamyltransferase 5 OS=Homo sapiens GN=GGT5 PE=1 SV=2	1602	QEHF3_343_LR.4115.4115.3	18.34	controllerType=0 controllerNumber=1 scan=4115	high-energy collision-induced dissociation	3.5e-05	0	0	0.023	0.022	0.022	0	3.34	364 | 142865	343
1	342	K.[+229.16293]AVAVTLQS[+203.07937]H.-	K.AVAVTLQSH.-	NTerm(TMT6plex / 229.1629); S8(OGlycan / 203.0794)	HexNAc(1)	1.2e-12	845.5	657.1	60	2	679.381	679.38	1.29		1357.75	1357.75	Specific	8	>sp|Q9GZM5|YIPF3_HUMAN Protein YIPF3 OS=Homo sapiens GN=YIPF3 PE=1 SV=1	4710	QEHF3_343_LR.7222.7222.2	27.24	controllerType=0 controllerNumber=1 scan=7222	high-energy collision-induced dissociation	1.7e-13	0	0	6.3e-11	9e-12	0	0	11.9	64 | 30522	343
12	210	R.[+229.16293]AATVGS[+203.07937]LAGQPLQER.A	R.AATVGSLAGQPLQER.A	NTerm(TMT6plex / 229.1629); S6(OGlycan / 203.0794)	HexNAc(1)	0.00047	345.8	185.8	19	3	644.009	644.02	-17.14		1930.01	1930.04	Specific	6	>sp|P02649|APOE_HUMAN Apolipoprotein E OS=Homo sapiens GN=APOE PE=1 SV=1	359	QEHF3_343_LR.7702.7702.3	28.58	controllerType=0 controllerNumber=1 scan=7702	high-energy collision-induced dissociation	3.7e-05	0	0	0.023	0.022	0.022	0.032	3.32	183 | 190378	343
7	32	R.[+229.16293]GLAAGTS[+1850.69261]NPDPPTVSTDQLLPLGGGRDRK[+229.16293].V	R.GLAAGTSNPDPPTVSTDQLLPLGGGRDRK.V	NTerm(TMT6plex / 229.1629); S7(OGlycan / 1850.6926); K29(TMT6plex / 229.1629)	HexNAc(6)Hex(3)Fuc(1)	8.6e-07	369.2	343.6	0.6	6	867.598	867.426	5.62	1	5200.55	5199.52	Specific	7	>sp|Q99075|HBEGF_HUMAN Proheparin-binding EGF-like growth factor OS=Homo sapiens GN=HBEGF PE=1 SV=1	1828	QEHF3_344_LR.11910.11910.4	40.1	controllerType=0 controllerNumber=1 scan=11910	high-energy collision-induced dissociation	4.8e-08	0	0	0.00018	1.1e-05	0	0	6.06	189 | 706689	344
13	91	R.AC[+57.02146]SSAPC[+57.02146]ANNRTC[+57.02146]VS[+1938.70866]LDDGLYEC[+57.02146]SC[+57.02146]APGYSGK[+229.16293].D	R.ACSSAPCANNRTCVSLDDGLYECSCAPGYSGK.D	S15(OGlycan / 1938.7087); K32(TMT6plex / 229.1629)	HexNAc(5)Hex(3)Fuc(1)NeuAc(1)	8.1e-05	160.9	160.9	3.6	7	814.328	814.479	-9.23	-1	5694.25	5695.31	Specific	15	>sp|P80370|DLK1_HUMAN Protein delta homolog 1 OS=Homo sapiens GN=DLK1 PE=1 SV=3	1134	QEHF3_344_LR.11418.11418.3	38.62	controllerType=0 controllerNumber=1 scan=11418	high-energy collision-induced dissociation	4.5e-06	0	0	0.017	0.014	0.014	0.021	4.09	252 | 703329	344
1	331	R.[+229.16293]LPT[+1428.53896]TVLNATAK[+229.16293]AVAVTLQSH.-	R.LPTTVLNATAKAVAVTLQSH.-	NTerm(TMT6plex / 229.1629); T3(OGlycan / 1428.539); K11(TMT6plex / 229.1629)	HexNAc(4)Hex(2)Fuc(2)	1.3e-05	405.3	244	0.8	4	981.249	981.26	-11.78		3921.97	3922.02	Specific	3	>sp|Q9GZM5|YIPF3_HUMAN Protein YIPF3 OS=Homo sapiens GN=YIPF3 PE=1 SV=1	4710	QEHF3_344_LR.11407.11407.4	38.58	controllerType=0 controllerNumber=1 scan=11407	high-energy collision-induced dissociation	1.2e-06	0	0	0.0028	0.0045	0.004	0.006	4.88	11 | 635689	344
1	331	R.[+229.16293]LPT[+1428.53896]TVLNATAK[+229.16293]AVAVTLQSH.-	R.LPTTVLNATAKAVAVTLQSH.-	NTerm(TMT6plex / 229.1629); T3(OGlycan / 1428.539); K11(TMT6plex / 229.1629)	HexNAc(4)Hex(2)Fuc(2)	1.2e-05	346.6	220.8	0.8	4	981.255	981.26	-5.18		3922	3922.02	Specific	3	>sp|Q9GZM5|YIPF3_HUMAN Protein YIPF3 OS=Homo sapiens GN=YIPF3 PE=1 SV=1	4710	QEHF3_344_LR.11227.11227.4	38.05	controllerType=0 controllerNumber=1 scan=11227	high-energy collision-induced dissociation	1.1e-06	0	0	0.0026	0.0045	0.004	0.006	4.92	12 | 633009	344
1	331	R.[+229.16293]LPT[+1428.53896]TVLNATAK[+229.16293]AVAVTLQSH.-	R.LPTTVLNATAKAVAVTLQSH.-	NTerm(TMT6plex / 229.1629); T3(OGlycan / 1428.539); K11(TMT6plex / 229.1629)	HexNAc(4)Hex(2)Fuc(2)	3.9e-05	282.5	159.8	0.8	4	981.251	981.26	-9.47		3921.98	3922.02	Specific	3	>sp|Q9GZM5|YIPF3_HUMAN Protein YIPF3 OS=Homo sapiens GN=YIPF3 PE=1 SV=1	4710	QEHF3_344_LR.11274.11274.3	38.18	controllerType=0 controllerNumber=1 scan=11274	high-energy collision-induced dissociation	2.7e-06	0	0	0.0082	0.0078	0.0074	0.006	4.41	13 | 633449	344
69	71	K.[+229.16293]DGAVESISVPDMVDKNLT[+974.37031]C[+57.02146]PEEEDTVK[+229.16293].V	K.DGAVESISVPDMVDKNLTCPEEEDTVK.V	NTerm(TMT6plex / 229.1629); T18(OGlycan / 974.3703); K27(TMT6plex / 229.1629)	HexNAc(4)Hex(1)	3.7e-06	368.2	282.5	4.8	4	1103.53	1103.27	8.64	1	4411.1	4410.06	Specific	18	>sp|P13727|PRG2_HUMAN Bone marrow proteoglycan OS=Homo sapiens GN=PRG2 PE=1 SV=2	3588	QEHF3_344_LR.11446.11446.4	38.7	controllerType=0 controllerNumber=1 scan=11446	high-energy collision-induced dissociation	2.9e-07	0	0	0.00079	6.6e-05	0	0	5.43	469 | 703489	344
45	183	R.[+229.16293]S[+1533.57031]VAQATSSSGEAPDSITWK.P	R.SVAQATSSSGEAPDSITWK.P	NTerm(TMT6plex / 229.1629); S1(OGlycan / 1533.5703)	HexNAc(3)Hex(3)Fuc(3)	0.00015	265.9	189.3	6.4	3	1228.9	1228.89	11.1		3684.69	3684.65	Specific	1	>sp|P00742|FA10_HUMAN Coagulation factor X OS=Homo sapiens GN=F10 PE=1 SV=2	1363	QEHF3_344_LR.12938.12938.3	43.21	controllerType=0 controllerNumber=1 scan=12938	high-energy collision-induced dissociation	7.2e-06	0	0	0.03	0.021	0.02	0.025	3.84	409 | 652889	344
1	331	R.[+229.16293]LPTT[+1095.39659]VLNATAK[+229.16293]AVAVTLQSH.-	R.LPTTVLNATAKAVAVTLQSH.-	NTerm(TMT6plex / 229.1629); T4(OGlycan / 1095.3966); K11(TMT6plex / 229.1629)	HexNAc(3)Hex(3)	7.6e-11	697.3	555.4	0.4	4	897.974	897.975	-0.55		3588.88	3588.88	Specific	4	>sp|Q9GZM5|YIPF3_HUMAN Protein YIPF3 OS=Homo sapiens GN=YIPF3 PE=1 SV=1	4710	QEHF3_344_LR.10814.10814.4	36.84	controllerType=0 controllerNumber=1 scan=10814	high-energy collision-induced dissociation	5.8e-12	0	0	1.6e-08	1.1e-09	0	0	10.12	28 | 627089	344
1	331	R.[+229.16293]LPTTVLNAT[+1095.39659]AK[+229.16293].A	R.LPTTVLNATAK.A	NTerm(TMT6plex / 229.1629); T9(OGlycan / 1095.3966); K11(TMT6plex / 229.1629)	HexNAc(3)Hex(3)	2e-05	405.1	225.9	15.8	4	671.349	671.352	-3.27		2682.38	2682.38	Specific	9	>sp|Q9GZM5|YIPF3_HUMAN Protein YIPF3 OS=Homo sapiens GN=YIPF3 PE=1 SV=1	4710	QEHF3_344_LR.9425.9425.4	32.77	controllerType=0 controllerNumber=1 scan=9425	high-energy collision-induced dissociation	1.6e-06	0	0	0.0043	0.0045	0.0039	0.0058	4.7	56 | 400438	344
3	93	R.[+229.16293]DVSTPPT[+1095.39659]VLPDNFPR.Y	R.DVSTPPTVLPDNFPR.Y	NTerm(TMT6plex / 229.1629); T7(OGlycan / 1095.3966)	HexNAc(3)Hex(3)	9.3e-14	823.3	540.4	3.4	3	993.809	993.806	3.28		2979.41	2979.4	Specific	7	>sp|P01344|IGF2_HUMAN Insulin-like growth factor II OS=Homo sapiens GN=IGF2 PE=1 SV=1	1957	QEHF3_344_LR.10687.10687.3	36.47	controllerType=0 controllerNumber=1 scan=10687	high-energy collision-induced dissociation	1.2e-14	0	0	2e-11	2.9e-12	0	0	13.03	134 | 478384	344
3	93	R.[+229.16293]DVSTPPT[+1095.39659]VLPDNFPR.Y	R.DVSTPPTVLPDNFPR.Y	NTerm(TMT6plex / 229.1629); T7(OGlycan / 1095.3966)	HexNAc(3)Hex(3)	9.3e-13	787.5	506.1	2.5	3	993.81	993.806	3.77		2979.41	2979.4	Specific	7	>sp|P01344|IGF2_HUMAN Insulin-like growth factor II OS=Homo sapiens GN=IGF2 PE=1 SV=1	1957	QEHF3_344_LR.10514.10514.3	35.95	controllerType=0 controllerNumber=1 scan=10514	high-energy collision-induced dissociation	1e-13	0	0	2e-10	2.2e-11	0	0	12.03	135 | 476464	344
3	93	R.[+229.16293]DVSTPPT[+1095.39659]VLPDNFPR.Y	R.DVSTPPTVLPDNFPR.Y	NTerm(TMT6plex / 229.1629); T7(OGlycan / 1095.3966)	HexNAc(3)Hex(3)	9.3e-11	652.8	475.5	4.6	3	993.809	993.806	3.16		2979.41	2979.4	Specific	7	>sp|P01344|IGF2_HUMAN Insulin-like growth factor II OS=Homo sapiens GN=IGF2 PE=1 SV=1	1957	QEHF3_344_LR.10883.10883.3	37.04	controllerType=0 controllerNumber=1 scan=10883	high-energy collision-induced dissociation	8.8e-12	0	0	2e-08	1.8e-09	0	0	10.03	136 | 480184	344
4	23	R.[+229.16293]LLSDHSK[+229.16293]PTAETVAPDNT[+1095.39659]AIPSLR.A	R.LLSDHSKPTAETVAPDNTAIPSLR.A	NTerm(TMT6plex / 229.1629); K7(TMT6plex / 229.1629); T18(OGlycan / 1095.3966)	HexNAc(3)Hex(3)	2.8e-18	1031.2	776.1	9.6	4	1022.52	1022.52	2.83		4087.06	4087.05	Specific	18	>sp|Q14515|SPRL1_HUMAN SPARC-like protein 1 OS=Homo sapiens GN=SPARCL1 PE=1 SV=2	4129	QEHF3_344_LR.9557.9557.4	33.15	controllerType=0 controllerNumber=1 scan=9557	high-energy collision-induced dissociation	6.2e-19	0	0	6e-16	1.4e-16	0	0	17.55	149 | 614329	344
8	226	K.[+229.16293]AITISS[+1095.39659]PLTTDLTAELSGGPK[+229.16293].N	K.AITISSPLTTDLTAELSGGPK.N	NTerm(TMT6plex / 229.1629); S6(OGlycan / 1095.3966); K21(TMT6plex / 229.1629)	HexNAc(3)Hex(3)	1.4e-18	1019.3	914.6	1.2	4	907.217	907.214	3.5		3625.85	3625.83	Specific	6	>sp|Q8IZA0|K319L_HUMAN Dyslexia-associated protein KIAA0319-like protein OS=Homo sapiens GN=KIAA0319L PE=1 SV=2	2119	QEHF3_344_LR.12951.12951.4	43.25	controllerType=0 controllerNumber=1 scan=12951	high-energy collision-induced dissociation	3.5e-19	0	0	3e-16	7.6e-17	0	0	17.85	205 | 652969	344
8	226	K.[+229.16293]AITISS[+1095.39659]PLTTDLTAELSGGPK[+229.16293].N	K.AITISSPLTTDLTAELSGGPK.N	NTerm(TMT6plex / 229.1629); S6(OGlycan / 1095.3966); K21(TMT6plex / 229.1629)	HexNAc(3)Hex(3)	6.3e-16	929.1	783	1.2	3	1209.29	1209.28	2		3625.84	3625.83	Specific	6	>sp|Q8IZA0|K319L_HUMAN Dyslexia-associated protein KIAA0319-like protein OS=Homo sapiens GN=KIAA0319L PE=1 SV=2	2119	QEHF3_344_LR.12955.12955.3	43.26	controllerType=0 controllerNumber=1 scan=12955	high-energy collision-induced dissociation	7.7e-17	0	0	1.4e-13	1.3e-14	0	0	15.2	206 | 653049	344
11	345	R.[+229.16293]SLTVS[+1095.39659]LGPVSK[+229.16293].T	R.SLTVSLGPVSK.T	NTerm(TMT6plex / 229.1629); S5(OGlycan / 1095.3966); K11(TMT6plex / 229.1629)	HexNAc(3)Hex(3)	4.8e-06	453.7	225.6	0.8	3	881.128	881.124	4.01		2641.37	2641.36	Specific	5	>sp|Q9ULI3|HEG1_HUMAN Protein HEG homolog 1 OS=Homo sapiens GN=HEG1 PE=1 SV=3	1839	QEHF3_344_LR.10196.10196.3	35.01	controllerType=0 controllerNumber=1 scan=10196	high-energy collision-induced dissociation	4.3e-07	0	0	0.001	9.9e-05	0	0	5.32	234 | 408878	344
15	507	K.[+229.16293]HIPSK[+229.16293]EFPVTETPLVT[+1095.39659]AR.M	K.HIPSKEFPVTETPLVTAR.M	NTerm(TMT6plex / 229.1629); K5(TMT6plex / 229.1629); T16(OGlycan / 1095.3966)	HexNAc(3)Hex(3)	4.4e-10	625.8	419.4	1.8	4	894.715	894.712	4.31		3575.84	3575.82	Specific	16	>sp|P13611|CSPG2_HUMAN Versican core protein OS=Homo sapiens GN=VCAN PE=1 SV=3	1052	QEHF3_344_LR.8998.8998.4	31.49	controllerType=0 controllerNumber=1 scan=8998	high-energy collision-induced dissociation	3e-11	0	0	9.4e-08	6.8e-09	0	0	9.36	275 | 611529	344
25	45	K.[+229.16293]VAT[+1095.39659]TVISK[+229.16293].M	K.VATTVISK.M	NTerm(TMT6plex / 229.1629); T3(OGlycan / 1095.3966); K8(TMT6plex / 229.1629)	HexNAc(3)Hex(3)	1.9e-08	600.2	307.6	0.8	3	791.415	791.412	3.6		2372.23	2372.22	Specific	3	>sp|P05155|IC1_HUMAN Plasma protease C1 inhibitor OS=Homo sapiens GN=SERPING1 PE=1 SV=2	1931	QEHF3_344_LR.7785.7785.3	28.01	controllerType=0 controllerNumber=1 scan=7785	high-energy collision-induced dissociation	9e-10	0	0	4e-06	2e-07	0	0	7.73	341 | 321473	344
38	463	R.[+229.16293]SLTLGIEPVSPT[+1095.39659]SLR.V	R.SLTLGIEPVSPTSLR.V	NTerm(TMT6plex / 229.1629); T12(OGlycan / 1095.3966)	HexNAc(3)Hex(3)	4.3e-13	763.6	494.9	1.2	4	724.369	724.366	3.86		2894.46	2894.44	Specific	12	>sp|Q6EMK4|VASN_HUMAN Vasorin OS=Homo sapiens GN=VASN PE=1 SV=1	4619	QEHF3_344_LR.10609.10609.4	36.24	controllerType=0 controllerNumber=1 scan=10609	high-energy collision-induced dissociation	5.6e-14	0	0	9.3e-11	1.2e-11	0	0	12.36	391 | 477584	344
52	143	R.[+229.16293]DFT[+1095.39659]AAFPR.M	R.DFTAAFPR.M	NTerm(TMT6plex / 229.1629); T3(OGlycan / 1095.3966)	HexNAc(3)Hex(3)	2.3e-09	667.3	251.8	251.8	3	750.346	750.344	2.56		2249.02	2249.02	Specific	3	>sp|Q8TDQ0|HAVR2_HUMAN Hepatitis A virus cellular receptor 2 OS=Homo sapiens GN=HAVCR2 PE=1 SV=3	1825	QEHF3_344_LR.9542.9542.3	33.11	controllerType=0 controllerNumber=1 scan=9542	high-energy collision-induced dissociation	1.3e-10	0	0	4.8e-07	3.2e-08	0	0	8.65	428 | 336203	344
52	143	R.[+229.16293]DFT[+1095.39659]AAFPR.M	R.DFTAAFPR.M	NTerm(TMT6plex / 229.1629); T3(OGlycan / 1095.3966)	HexNAc(3)Hex(3)	3.6e-08	632.9	232	232	2	1125.01	1125.01	2.54		2249.02	2249.02	Specific	3	>sp|Q8TDQ0|HAVR2_HUMAN Hepatitis A virus cellular receptor 2 OS=Homo sapiens GN=HAVCR2 PE=1 SV=3	1825	QEHF3_344_LR.9553.9553.2	33.14	controllerType=0 controllerNumber=1 scan=9553	high-energy collision-induced dissociation	1.8e-09	0	0	7.6e-06	4.1e-07	0	0	7.45	429 | 336323	344
58	2	M.[+229.16293]GPT[+1095.39659]SVPLVK[+229.16293].A	M.GPTSVPLVK.A	NTerm(TMT6plex / 229.1629); T3(OGlycan / 1095.3966); K9(TMT6plex / 229.1629)	HexNAc(3)Hex(3)	2.3e-07	583.9	262.4	0.8	3	817.763	817.759	4.4		2451.27	2451.26	NRagged	3	>sp|P21453|S1PR1_HUMAN Sphingosine 1-phosphate receptor 1 OS=Homo sapiens GN=S1PR1 PE=1 SV=2	3791	QEHF3_344_LR.7530.7530.3	27.3	controllerType=0 controllerNumber=1 scan=7530	high-energy collision-induced dissociation	1.2e-08	0	0	4.8e-05	2.7e-06	0	0	6.64	445 | 381798	344
1	331	R.[+229.16293]LPTTVLNAT[+1515.53460]AK[+229.16293]AVAVTLQSH.-	R.LPTTVLNATAKAVAVTLQSH.-	NTerm(TMT6plex / 229.1629); T9(OGlycan / 1515.5346); K11(TMT6plex / 229.1629)	HexNAc(3)Hex(2)NeuAc(2)	1.4e-05	416.4	190.6	2.8	4	1003.26	1003.01	-2.26	1	4010.01	4009.01	Specific	9	>sp|Q9GZM5|YIPF3_HUMAN Protein YIPF3 OS=Homo sapiens GN=YIPF3 PE=1 SV=1	4710	QEHF3_344_LR.12325.12325.4	41.35	controllerType=0 controllerNumber=1 scan=12325	high-energy collision-induced dissociation	1.3e-06	0	0	0.003	0.0045	0.004	0.0059	4.85	9 | 647009	344
1	331	R.[+229.16293]LPT[+1515.53460]TVLNATAK[+229.16293]AVAVTLQSH.-	R.LPTTVLNATAKAVAVTLQSH.-	NTerm(TMT6plex / 229.1629); T3(OGlycan / 1515.5346); K11(TMT6plex / 229.1629)	HexNAc(3)Hex(2)NeuAc(2)	2.3e-06	337.7	230.1	0.8	4	1002.76	1003.01	-2.65	-1	4008	4009.01	Specific	3	>sp|Q9GZM5|YIPF3_HUMAN Protein YIPF3 OS=Homo sapiens GN=YIPF3 PE=1 SV=1	4710	QEHF3_344_LR.11998.11998.4	40.37	controllerType=0 controllerNumber=1 scan=11998	high-energy collision-induced dissociation	1.7e-07	0	0	0.00048	3.6e-05	0	0	5.65	10 | 642809	344
1	331	R.[+229.16293]LPTTVLNAT[+1224.43918]AK[+229.16293]AVAVTLQSH.-	R.LPTTVLNATAKAVAVTLQSH.-	NTerm(TMT6plex / 229.1629); T9(OGlycan / 1224.4392); K11(TMT6plex / 229.1629)	HexNAc(3)Hex(2)NeuAc(1)	5.9e-07	462.3	273.1	3.6	4	930.24	930.235	4.63		3717.94	3717.92	Specific	9	>sp|Q9GZM5|YIPF3_HUMAN Protein YIPF3 OS=Homo sapiens GN=YIPF3 PE=1 SV=1	4710	QEHF3_344_LR.11571.11571.4	39.08	controllerType=0 controllerNumber=1 scan=11571	high-energy collision-induced dissociation	2.7e-08	0	0	0.00013	5.7e-06	0	0	6.23	25 | 637769	344
1	331	R.[+229.16293]LPTTVLNAT[+1225.45958]AK[+229.16293]AVAVTLQSH.-	R.LPTTVLNATAKAVAVTLQSH.-	NTerm(TMT6plex / 229.1629); T9(OGlycan / 1225.4596); K11(TMT6plex / 229.1629)	HexNAc(3)Hex(2)Fuc(2)	4.8e-09	582	386.8	0.2	4	930.483	930.49	-8.28		3718.91	3718.94	Specific	9	>sp|Q9GZM5|YIPF3_HUMAN Protein YIPF3 OS=Homo sapiens GN=YIPF3 PE=1 SV=1	4710	QEHF3_344_LR.11966.11966.4	40.27	controllerType=0 controllerNumber=1 scan=11966	high-energy collision-induced dissociation	4e-10	0	0	1e-06	9.1e-08	0	0	8.32	23 | 642329	344
1	331	R.[+229.16293]LPTT[+1225.45958]VLNATAK[+229.16293]AVAVTLQSH.-	R.LPTTVLNATAKAVAVTLQSH.-	NTerm(TMT6plex / 229.1629); T4(OGlycan / 1225.4596); K11(TMT6plex / 229.1629)	HexNAc(3)Hex(2)Fuc(2)	4.5e-06	442.6	257.7	0.4	3	1240.31	1240.32	-5.53		3718.92	3718.94	Specific	4	>sp|Q9GZM5|YIPF3_HUMAN Protein YIPF3 OS=Homo sapiens GN=YIPF3 PE=1 SV=1	4710	QEHF3_344_LR.11930.11930.3	40.16	controllerType=0 controllerNumber=1 scan=11930	high-energy collision-induced dissociation	3.6e-07	0	0	0.00095	8.2e-05	0	0	5.35	24 | 641929	344
1	331	R.[+229.16293]LPTTVLNAT[+1225.45958]AK[+229.16293].A	R.LPTTVLNATAK.A	NTerm(TMT6plex / 229.1629); T9(OGlycan / 1225.4596); K11(TMT6plex / 229.1629)	HexNAc(3)Hex(2)Fuc(2)	0.0001	345	143.2	7.5	4	703.861	703.867	-9.72		2812.42	2812.45	Specific	9	>sp|Q9GZM5|YIPF3_HUMAN Protein YIPF3 OS=Homo sapiens GN=YIPF3 PE=1 SV=1	4710	QEHF3_344_LR.11591.11591.4	39.14	controllerType=0 controllerNumber=1 scan=11591	high-energy collision-induced dissociation	5.7e-06	0	0	0.021	0.021	0.021	0.026	4	52 | 486224	344
1	331	R.[+229.16293]LPTTVLNAT[+1079.40167]AK[+229.16293].A	R.LPTTVLNATAK.A	NTerm(TMT6plex / 229.1629); T9(OGlycan / 1079.4017); K11(TMT6plex / 229.1629)	HexNAc(3)Hex(2)Fuc(1)	6e-06	425.2	283.2	18	4	667.356	667.353	4.05		2666.4	2666.39	Specific	9	>sp|Q9GZM5|YIPF3_HUMAN Protein YIPF3 OS=Homo sapiens GN=YIPF3 PE=1 SV=1	4710	QEHF3_344_LR.9396.9396.4	32.68	controllerType=0 controllerNumber=1 scan=9396	high-energy collision-induced dissociation	6.5e-07	0	0	0.0013	0.0045	0.0044	0.0067	5.22	60 | 400078	344
57	46	R.STKDPC[+57.02146]PS[+1079.40167]QPPVFPAAK[+229.16293].Q	R.STKDPCPSQPPVFPAAK.Q	S8(OGlycan / 1079.4017); K17(TMT6plex / 229.1629)	HexNAc(3)Hex(2)Fuc(1)	9.9e-08	552.1	367.4	9.6	4	784.626	784.624	2.87		3135.48	3135.48	Specific	8	>sp|O95998|I18BP_HUMAN Interleukin-18-binding protein OS=Homo sapiens GN=IL18BP PE=1 SV=2	1917	QEHF3_344_LR.8590.8590.3	30.31	controllerType=0 controllerNumber=1 scan=8590	high-energy collision-induced dissociation	5.9e-09	0	0	2.1e-05	1.3e-06	0	0	7	444 | 533689	344
3	93	R.[+229.16293]DVSTPPT[+933.34376]VLPDNFPR.Y	R.DVSTPPTVLPDNFPR.Y	NTerm(TMT6plex / 229.1629); T7(OGlycan / 933.3438)	HexNAc(3)Hex(2)	9.3e-16	945.7	708.5	9.9	3	939.792	939.788	3.57		2817.36	2817.35	Specific	7	>sp|P01344|IGF2_HUMAN Insulin-like growth factor II OS=Homo sapiens GN=IGF2 PE=1 SV=1	1957	QEHF3_344_LR.10750.10750.3	36.65	controllerType=0 controllerNumber=1 scan=10750	high-energy collision-induced dissociation	1e-16	0	0	2e-13	2e-14	0	0	15.03	138 | 478864	344
3	93	R.[+229.16293]DVSTPPT[+933.34376]VLPDNFPR.Y	R.DVSTPPTVLPDNFPR.Y	NTerm(TMT6plex / 229.1629); T7(OGlycan / 933.3438)	HexNAc(3)Hex(2)	4.3e-13	756.9	627.7	2.5	4	705.095	705.093	2.74		2817.36	2817.35	Specific	7	>sp|P01344|IGF2_HUMAN Insulin-like growth factor II OS=Homo sapiens GN=IGF2 PE=1 SV=1	1957	QEHF3_344_LR.10645.10645.4	36.34	controllerType=0 controllerNumber=1 scan=10645	high-energy collision-induced dissociation	6.1e-14	0	0	9.3e-11	1.3e-11	0	0	12.36	139 | 477864	344
4	23	R.[+229.16293]LLSDHSK[+229.16293]PTAETVAPDNT[+933.34376]AIPSLR.A	R.LLSDHSKPTAETVAPDNTAIPSLR.A	NTerm(TMT6plex / 229.1629); K7(TMT6plex / 229.1629); T18(OGlycan / 933.3438)	HexNAc(3)Hex(2)	2.7e-06	444.3	288.2	9.6	4	982.007	982.004	2.72		3925.01	3925	Specific	18	>sp|Q14515|SPRL1_HUMAN SPARC-like protein 1 OS=Homo sapiens GN=SPARCL1 PE=1 SV=2	4129	QEHF3_344_LR.9759.9759.4	33.74	controllerType=0 controllerNumber=1 scan=9759	high-energy collision-induced dissociation	2.3e-07	0	0	0.00058	5.1e-05	0	0	5.57	152 | 615529	344
4	23	R.[+229.16293]LLSDHSK[+229.16293]PT[+933.34376]AETVAPDNTAIPSLR.A	R.LLSDHSKPTAETVAPDNTAIPSLR.A	NTerm(TMT6plex / 229.1629); K7(TMT6plex / 229.1629); T9(OGlycan / 933.3438)	HexNAc(3)Hex(2)	6.7e-06	346.8	219.4	1.2	4	982.008	982.004	3.84		3925.01	3925	Specific	9	>sp|Q14515|SPRL1_HUMAN SPARC-like protein 1 OS=Homo sapiens GN=SPARCL1 PE=1 SV=2	4129	QEHF3_344_LR.9791.9791.3	33.84	controllerType=0 controllerNumber=1 scan=9791	high-energy collision-induced dissociation	7.4e-07	0	0	0.0014	0.0045	0.0043	0.0065	5.18	153 | 615889	344
20	6	R.[+229.16293]AHEVSEIS[+933.34376]VRTVYPPEEET.-	R.AHEVSEISVRTVYPPEEET.-	NTerm(TMT6plex / 229.1629); S8(OGlycan / 933.3438)	HexNAc(3)Hex(2)	5.3e-06	422.2	337.2	0	4	834.399	834.394	6.82		3334.57	3334.55	Specific	8	>tr|Q9UE44|Q9UE44_HUMAN Homo sapiens Mi.V glycoprotein (exon P3A) (Fragment) OS=Homo sapiens PE=4 SV=1	5205	QEHF3_344_LR.8538.8538.4	30.16	controllerType=0 controllerNumber=1 scan=8538	high-energy collision-induced dissociation	5.6e-07	0	0	0.0011	0.0045	0.0045	0.0069	5.28	316 | 533329	344
20	6	R.[+229.16293]AHEVS[+933.34376]EISVRTVYPPEEET.-	R.AHEVSEISVRTVYPPEEET.-	NTerm(TMT6plex / 229.1629); S5(OGlycan / 933.3438)	HexNAc(3)Hex(2)	5.6e-06	371.7	249.3	0	4	834.397	834.394	4.19		3334.57	3334.55	Specific	5	>tr|Q9UE44|Q9UE44_HUMAN Homo sapiens Mi.V glycoprotein (exon P3A) (Fragment) OS=Homo sapiens PE=4 SV=1	5205	QEHF3_344_LR.8731.8731.4	30.72	controllerType=0 controllerNumber=1 scan=8731	high-energy collision-induced dissociation	6.1e-07	0	0	0.0012	0.0045	0.0044	0.0068	5.25	317 | 534929	344
3	74	R.SC[+57.02146]DLALLETYC[+57.02146]ATPAKSERDVSTPPT[+1062.38636]VLPDNFPR.Y	R.SCDLALLETYCATPAKSERDVSTPPTVLPDNFPR.Y	T26(OGlycan / 1062.3864)	HexNAc(3)Hex(1)NeuAc(1)	5.2e-06	293.4	248.9	9.4	4	1221.8	1221.57	-9.13	1	4884.2	4883.24	Specific	26	>sp|P01344|IGF2_HUMAN Insulin-like growth factor II OS=Homo sapiens GN=IGF2 PE=1 SV=1	1957	QEHF3_344_LR.10924.10924.2	37.17	controllerType=0 controllerNumber=1 scan=10924	high-energy collision-induced dissociation	5.5e-07	0	0	0.0011	0.0045	0.0045	0.0069	5.28	120 | 700249	344
2	716	K.[+229.16293]IEETTM[+15.99492]TTQTPAPIQAPS[+771.29094]AILPLPGQSVER.L	K.IEETTMTTQTPAPIQAPSAILPLPGQSVER.L	NTerm(TMT6plex / 229.1629); M6(Oxidation / 15.9949); S18(OGlycan / 771.2909)	HexNAc(3)Hex(1)	1.4e-06	334.5	240.1	0	4	1049.28	1049.03	-1.74	1	4194.1	4193.1	Specific	18	>sp|Q14624|ITIH4_HUMAN Inter-alpha-trypsin inhibitor heavy chain H4 OS=Homo sapiens GN=ITIH4 PE=1 SV=4	2085	QEHF3_344_LR.12114.12114.4	40.72	controllerType=0 controllerNumber=1 scan=12114	high-energy collision-induced dissociation	1.1e-07	0	0	0.0003	2.5e-05	0	0	5.85	94 | 708329	344
2	716	K.[+229.16293]IEETTM[+15.99492]TTQT[+771.29094]PAPIQAPSAILPLPGQSVER.L	K.IEETTMTTQTPAPIQAPSAILPLPGQSVER.L	NTerm(TMT6plex / 229.1629); M6(Oxidation / 15.9949); T10(OGlycan / 771.2909)	HexNAc(3)Hex(1)	2.5e-06	307	200.3	0	4	1049.04	1049.03	6.51		4193.13	4193.1	Specific	10	>sp|Q14624|ITIH4_HUMAN Inter-alpha-trypsin inhibitor heavy chain H4 OS=Homo sapiens GN=ITIH4 PE=1 SV=4	2085	QEHF3_344_LR.11894.11894.4	40.05	controllerType=0 controllerNumber=1 scan=11894	high-energy collision-induced dissociation	1.8e-07	0	0	0.00052	3.8e-05	0	0	5.61	95 | 706529	344
2	716	K.[+229.16293]IEETTM[+15.99492]TTQTPAPIQAPS[+609.23812]AILPLPGQSVER.L	K.IEETTMTTQTPAPIQAPSAILPLPGQSVER.L	NTerm(TMT6plex / 229.1629); M6(Oxidation / 15.9949); S18(OGlycan / 609.2381)	HexNAc(3)	2.9e-05	142.8	108.6	0	4	1008.26	1008.52	-1.7	-1	4030.04	4031.05	Specific	18	>sp|Q14624|ITIH4_HUMAN Inter-alpha-trypsin inhibitor heavy chain H4 OS=Homo sapiens GN=ITIH4 PE=1 SV=4	2085	QEHF3_344_LR.14081.14081.4	46.69	controllerType=0 controllerNumber=1 scan=14081	high-energy collision-induced dissociation	1.9e-06	0	0	0.0062	0.0078	0.0077	0.011	4.54	114 | 666329	344
13	102	R.[+229.16293]TC[+57.02146]VSLDDGLYEC[+57.02146]S[+1038.37512]C[+57.02146]APGYSGK[+229.16293].D	R.TCVSLDDGLYECSCAPGYSGK.D	NTerm(TMT6plex / 229.1629); S13(OGlycan / 1038.3751); K21(TMT6plex / 229.1629)	HexNAc(2)Hex(3)Fuc(1)	6.4e-06	427.8	265.7	7.2	3	1279.23	1279.23	6.89		3835.69	3835.66	Specific	13	>sp|P80370|DLK1_HUMAN Protein delta homolog 1 OS=Homo sapiens GN=DLK1 PE=1 SV=3	1134	QEHF3_344_LR.11194.11194.3	37.95	controllerType=0 controllerNumber=1 scan=11194	high-energy collision-induced dissociation	6.9e-07	0	0	0.0014	0.0045	0.0044	0.0066	5.19	260 | 632369	344
5	67	R.[+229.16293]NFPIPIPES[+892.31722]APTTPLPSEK.-	R.NFPIPIPESAPTTPLPSEK.-	NTerm(TMT6plex / 229.1629); S9(OGlycan / 892.3172)	HexNAc(2)Hex(3)	0.00016	309.5	190.2	3.3	3	1052.85	1052.86	-10.86		3156.52	3156.55	Specific	9	>sp|Q8NFU4|FDSCP_HUMAN Follicular dendritic cell secreted peptide OS=Homo sapiens GN=FDCSP PE=1 SV=1	1416	QEHF3_344_LR.13163.13163.3	43.89	controllerType=0 controllerNumber=1 scan=13163	high-energy collision-induced dissociation	7.7e-06	0	0	0.032	0.021	0.02	0.025	3.81	166 | 571689	344
5	67	R.[+229.16293]NFPIPIPES[+892.31722]APTTPLPSE.K	R.NFPIPIPESAPTTPLPSE.K	NTerm(TMT6plex / 229.1629); S9(OGlycan / 892.3172)	HexNAc(2)Hex(3)	0.0001	211.4	132.4	4.5	3	1010.17	1010.16	14.57		3028.5	3028.46	CRagged	9	>sp|Q8NFU4|FDSCP_HUMAN Follicular dendritic cell secreted peptide OS=Homo sapiens GN=FDCSP PE=1 SV=1	1416	QEHF3_344_LR.13990.13990.3	46.41	controllerType=0 controllerNumber=1 scan=13990	high-energy collision-induced dissociation	6e-06	0	0	0.022	0.021	0.021	0.026	3.99	167 | 509584	344
1	331	R.[+229.16293]LPTTVLNAT[+1312.45523]AK[+229.16293]AVAVTLQSH.-	R.LPTTVLNATAKAVAVTLQSH.-	NTerm(TMT6plex / 229.1629); T9(OGlycan / 1312.4552); K11(TMT6plex / 229.1629)	HexNAc(2)Hex(2)NeuAc(2)	1.2e-07	484	426.1	2	4	952.241	952.239	1.53		3805.94	3805.94	Specific	9	>sp|Q9GZM5|YIPF3_HUMAN Protein YIPF3 OS=Homo sapiens GN=YIPF3 PE=1 SV=1	4710	QEHF3_344_LR.11954.11954.4	40.24	controllerType=0 controllerNumber=1 scan=11954	high-energy collision-induced dissociation	7.6e-09	0	0	2.5e-05	1.7e-06	0	0	6.92	20 | 642089	344
1	331	R.[+229.16293]LPTTVLNAT[+1312.45523]AK[+229.16293]AVAVTLQSH.-	R.LPTTVLNATAKAVAVTLQSH.-	NTerm(TMT6plex / 229.1629); T9(OGlycan / 1312.4552); K11(TMT6plex / 229.1629)	HexNAc(2)Hex(2)NeuAc(2)	5.1e-06	298.1	251.9	2.8	4	952.242	952.239	2.68		3805.95	3805.94	Specific	9	>sp|Q9GZM5|YIPF3_HUMAN Protein YIPF3 OS=Homo sapiens GN=YIPF3 PE=1 SV=1	4710	QEHF3_344_LR.11616.11616.2	39.21	controllerType=0 controllerNumber=1 scan=11616	high-energy collision-induced dissociation	5.3e-07	0	0	0.0011	0.0045	0.0045	0	5.29	21 | 638449	344
1	342	K.[+229.16293]AVAVTLQS[+1312.45523]H.-	K.AVAVTLQSH.-	NTerm(TMT6plex / 229.1629); S8(OGlycan / 1312.4552)	HexNAc(2)Hex(2)NeuAc(2)	2.2e-11	718	398.6	36	3	823.05	823.048	3.07		2467.14	2467.13	Specific	8	>sp|Q9GZM5|YIPF3_HUMAN Protein YIPF3 OS=Homo sapiens GN=YIPF3 PE=1 SV=1	4710	QEHF3_344_LR.8507.8507.3	30.07	controllerType=0 controllerNumber=1 scan=8507	high-energy collision-induced dissociation	2.1e-12	0	0	4.7e-09	4.5e-10	0	0	10.65	64 | 391198	344
3	93	R.[+229.16293]DVSTPPT[+1312.45523]VLPDNFPR.Y	R.DVSTPPTVLPDNFPR.Y	NTerm(TMT6plex / 229.1629); T7(OGlycan / 1312.4552)	HexNAc(2)Hex(2)NeuAc(2)	9.3e-16	912.2	664.6	9.3	3	1066.16	1066.16	3.89		3196.47	3196.46	Specific	7	>sp|P01344|IGF2_HUMAN Insulin-like growth factor II OS=Homo sapiens GN=IGF2 PE=1 SV=1	1957	QEHF3_344_LR.11555.11555.3	39.03	controllerType=0 controllerNumber=1 scan=11555	high-energy collision-induced dissociation	1.3e-16	0	0	2e-13	2.6e-14	0	0	15.03	127 | 554969	344
3	93	R.[+229.16293]DVSTPPT[+1312.45523]VLPDNFPR.Y	R.DVSTPPTVLPDNFPR.Y	NTerm(TMT6plex / 229.1629); T7(OGlycan / 1312.4552)	HexNAc(2)Hex(2)NeuAc(2)	9.3e-14	803.6	600.4	0.1	3	1066.16	1066.16	2.85		3196.47	3196.46	Specific	7	>sp|P01344|IGF2_HUMAN Insulin-like growth factor II OS=Homo sapiens GN=IGF2 PE=1 SV=1	1957	QEHF3_344_LR.11870.11870.3	39.98	controllerType=0 controllerNumber=1 scan=11870	high-energy collision-induced dissociation	1.4e-14	0	0	2e-11	3.2e-12	0	0	13.03	128 | 558169	344
3	93	R.[+229.16293]DVSTPPT[+1312.45523]VLPDNFPR.Y	R.DVSTPPTVLPDNFPR.Y	NTerm(TMT6plex / 229.1629); T7(OGlycan / 1312.4552)	HexNAc(2)Hex(2)NeuAc(2)	1.9e-11	730.6	462	10.6	3	1066.16	1066.16	2.4		3196.47	3196.46	Specific	7	>sp|P01344|IGF2_HUMAN Insulin-like growth factor II OS=Homo sapiens GN=IGF2 PE=1 SV=1	1957	QEHF3_344_LR.12047.12047.3	40.52	controllerType=0 controllerNumber=1 scan=12047	high-energy collision-induced dissociation	1.5e-12	0	0	4.1e-09	3.1e-10	0	0	10.71	129 | 560369	344
3	93	R.[+229.16293]DVSTPPT[+1312.45523]VLPDNFPR.Y	R.DVSTPPTVLPDNFPR.Y	NTerm(TMT6plex / 229.1629); T7(OGlycan / 1312.4552)	HexNAc(2)Hex(2)NeuAc(2)	4.3e-11	665	533.1	6.7	4	799.873	799.871	2.53		3196.47	3196.46	Specific	7	>sp|P01344|IGF2_HUMAN Insulin-like growth factor II OS=Homo sapiens GN=IGF2 PE=1 SV=1	1957	QEHF3_344_LR.11529.11529.4	38.95	controllerType=0 controllerNumber=1 scan=11529	high-energy collision-induced dissociation	4.1e-12	0	0	9.3e-09	8e-10	0	0	10.36	130 | 554569	344
3	93	R.[+229.16293]DVS[+1312.45523]TPPTVLPDNFPR.Y	R.DVSTPPTVLPDNFPR.Y	NTerm(TMT6plex / 229.1629); S3(OGlycan / 1312.4552)	HexNAc(2)Hex(2)NeuAc(2)	3.9e-08	568.9	429.9	0.8	4	799.874	799.871	3.52		3196.47	3196.46	Specific	3	>sp|P01344|IGF2_HUMAN Insulin-like growth factor II OS=Homo sapiens GN=IGF2 PE=1 SV=1	1957	QEHF3_344_LR.11946.11946.4	40.21	controllerType=0 controllerNumber=1 scan=11946	high-energy collision-induced dissociation	2.2e-09	0	0	8.3e-06	5.1e-07	0	0	7.41	131 | 559089	344
3	93	R.[+229.16293]DVS[+1312.45523]TPPTVLPDNFPR.Y	R.DVSTPPTVLPDNFPR.Y	NTerm(TMT6plex / 229.1629); S3(OGlycan / 1312.4552)	HexNAc(2)Hex(2)NeuAc(2)	5.2e-08	543.4	405.1	0.8	4	799.874	799.871	4.43		3196.48	3196.46	Specific	3	>sp|P01344|IGF2_HUMAN Insulin-like growth factor II OS=Homo sapiens GN=IGF2 PE=1 SV=1	1957	QEHF3_344_LR.11722.11722.4	39.53	controllerType=0 controllerNumber=1 scan=11722	high-energy collision-induced dissociation	3.4e-09	0	0	1.1e-05	7.4e-07	0	0	7.29	132 | 556609	344
3	93	R.[+229.16293]DVS[+1312.45523]TPPTVLPDNFPR.Y	R.DVSTPPTVLPDNFPR.Y	NTerm(TMT6plex / 229.1629); S3(OGlycan / 1312.4552)	HexNAc(2)Hex(2)NeuAc(2)	0.00034	278.3	115	0.8	3	1066.17	1066.16	6.52		3196.48	3196.46	Specific	3	>sp|P01344|IGF2_HUMAN Insulin-like growth factor II OS=Homo sapiens GN=IGF2 PE=1 SV=1	1957	QEHF3_344_LR.12227.12227.3	41.06	controllerType=0 controllerNumber=1 scan=12227	high-energy collision-induced dissociation	1.3e-05	0	0	0.068	0.032	0.032	0	3.47	133 | 562209	344
1	331	R.[+229.16293]LPTT[+1021.35981]VLNATAK[+229.16293]AVAVTLQSH.-	R.LPTTVLNATAKAVAVTLQSH.-	NTerm(TMT6plex / 229.1629); T4(OGlycan / 1021.3598); K11(TMT6plex / 229.1629)	HexNAc(2)Hex(2)NeuAc(1)	2.1e-09	578.9	541.4	0.4	4	879.469	879.466	3.93		3514.85	3514.84	Specific	4	>sp|Q9GZM5|YIPF3_HUMAN Protein YIPF3 OS=Homo sapiens GN=YIPF3 PE=1 SV=1	4710	QEHF3_344_LR.11539.11539.4	38.98	controllerType=0 controllerNumber=1 scan=11539	high-energy collision-induced dissociation	1e-10	0	0	4.6e-07	2.4e-08	0	0	8.67	33 | 637009	344
1	331	R.[+229.16293]LPTT[+1021.35981]VLNATAK[+229.16293]AVAVTLQSH.-	R.LPTTVLNATAKAVAVTLQSH.-	NTerm(TMT6plex / 229.1629); T4(OGlycan / 1021.3598); K11(TMT6plex / 229.1629)	HexNAc(2)Hex(2)NeuAc(1)	2.5e-06	359	318.9	0.4	3	1172.29	1172.28	3.88		3514.85	3514.84	Specific	4	>sp|Q9GZM5|YIPF3_HUMAN Protein YIPF3 OS=Homo sapiens GN=YIPF3 PE=1 SV=1	4710	QEHF3_344_LR.11567.11567.4	39.07	controllerType=0 controllerNumber=1 scan=11567	high-energy collision-induced dissociation	1.9e-07	0	0	0.00053	4.1e-05	0	0	5.6	34 | 637569	344
1	331	R.[+229.16293]LPTTVLNAT[+1021.35981]AK[+229.16293]AVAVTLQSH.-	R.LPTTVLNATAKAVAVTLQSH.-	NTerm(TMT6plex / 229.1629); T9(OGlycan / 1021.3598); K11(TMT6plex / 229.1629)	HexNAc(2)Hex(2)NeuAc(1)	7.6e-06	314.1	258.4	6	3	1172.29	1172.28	3.78		3514.85	3514.84	Specific	9	>sp|Q9GZM5|YIPF3_HUMAN Protein YIPF3 OS=Homo sapiens GN=YIPF3 PE=1 SV=1	4710	QEHF3_344_LR.11592.11592.3	39.14	controllerType=0 controllerNumber=1 scan=11592	high-energy collision-induced dissociation	8.2e-07	0	0	0.0016	0.0045	0.0043	0.0065	5.12	35 | 638209	344
1	331	R.[+229.16293]LPTTVLNAT[+1021.35981]AK[+229.16293]AVAVTLQSH.-	R.LPTTVLNATAKAVAVTLQSH.-	NTerm(TMT6plex / 229.1629); T9(OGlycan / 1021.3598); K11(TMT6plex / 229.1629)	HexNAc(2)Hex(2)NeuAc(1)	8.5e-05	226.4	174	6	4	879.463	879.466	-2.6		3514.83	3514.84	Specific	9	>sp|Q9GZM5|YIPF3_HUMAN Protein YIPF3 OS=Homo sapiens GN=YIPF3 PE=1 SV=1	4710	QEHF3_344_LR.12179.12179.4	40.91	controllerType=0 controllerNumber=1 scan=12179	high-energy collision-induced dissociation	5.1e-06	0	0	0.018	0.018	0.018	0.0065	4.07	36 | 645249	344
3	93	R.[+229.16293]DVSTPPT[+1021.35981]VLPDNFPR.Y	R.DVSTPPTVLPDNFPR.Y	NTerm(TMT6plex / 229.1629); T7(OGlycan / 1021.3598)	HexNAc(2)Hex(2)NeuAc(1)	6e-06	497.5	323.8	2.4	3	969.132	969.127	5.54		2905.38	2905.37	Specific	7	>sp|P01344|IGF2_HUMAN Insulin-like growth factor II OS=Homo sapiens GN=IGF2 PE=1 SV=1	1957	QEHF3_344_LR.11659.11659.3	39.34	controllerType=0 controllerNumber=1 scan=11659	high-energy collision-induced dissociation	6.7e-07	0	0	0.0013	0.0045	0.0044	0.0067	5.22	137 | 487064	344
5	67	R.[+229.16293]NFPIPIPES[+1021.35981]APTTPLPSE.K	R.NFPIPIPESAPTTPLPSE.K	NTerm(TMT6plex / 229.1629); S9(OGlycan / 1021.3598)	HexNAc(2)Hex(2)NeuAc(1)	9.5e-07	315	252.8	16.8	3	1053.17	1053.17	2.4		3157.51	3157.5	CRagged	9	>sp|Q8NFU4|FDSCP_HUMAN Follicular dendritic cell secreted peptide OS=Homo sapiens GN=FDCSP PE=1 SV=1	1416	QEHF3_344_LR.14002.14002.3	46.45	controllerType=0 controllerNumber=1 scan=14002	high-energy collision-induced dissociation	5.7e-08	0	0	0.0002	1.3e-05	0	0	6.02	165 | 582409	344
7	32	R.GLAAGTSNPDPPTVST[+1021.35981]DQLLPLGGGR.D	R.GLAAGTSNPDPPTVSTDQLLPLGGGR.D	T16(OGlycan / 1021.3598)	HexNAc(2)Hex(2)NeuAc(1)	4.4e-05	250.3	135.2	0	4	878.91	878.915	-6.18		3512.62	3512.64	Specific	16	>sp|Q99075|HBEGF_HUMAN Proheparin-binding EGF-like growth factor OS=Homo sapiens GN=HBEGF PE=1 SV=1	1828	QEHF3_344_LR.12006.12006.4	40.39	controllerType=0 controllerNumber=1 scan=12006	high-energy collision-induced dissociation	3e-06	0	0	0.0094	0.0078	0.0074	0.011	4.35	190 | 642929	344
1	331	R.LPTTVLNAT[+1168.43812]AK[+229.16293]AVAVTLQSH.-	R.LPTTVLNATAKAVAVTLQSH.-	T9(OGlycan / 1168.4381); K11(TMT6plex / 229.1629)	HexNAc(2)Hex(2)Fuc(3)	0.00024	269.8	152.7	2.4	4	858.936	858.944	-9.4		3432.72	3432.76	Specific	9	>sp|Q9GZM5|YIPF3_HUMAN Protein YIPF3 OS=Homo sapiens GN=YIPF3 PE=1 SV=1	4710	QEHF3_344_LR.13172.13172.4	43.91	controllerType=0 controllerNumber=1 scan=13172	high-energy collision-induced dissociation	1.1e-05	0	0	0.049	0.024	0.023	0.029	3.62	39 | 571729	344
1	331	R.LPTTVLNAT[+1168.43812]AK[+229.16293]AVAVTLQSH.-	R.LPTTVLNATAKAVAVTLQSH.-	T9(OGlycan / 1168.4381); K11(TMT6plex / 229.1629)	HexNAc(2)Hex(2)Fuc(3)	0.00042	240.6	126.1	2.4	4	858.937	858.944	-8.69		3432.73	3432.76	Specific	9	>sp|Q9GZM5|YIPF3_HUMAN Protein YIPF3 OS=Homo sapiens GN=YIPF3 PE=1 SV=1	4710	QEHF3_344_LR.13185.13185.4	43.95	controllerType=0 controllerNumber=1 scan=13185	high-energy collision-induced dissociation	1.5e-05	0	0	0.082	0.035	0.035	0.029	3.38	40 | 571809	344
3	90	K.SERDVSTPPT[+1168.43812]VLPDNFPR.Y	K.SERDVSTPPTVLPDNFPR.Y	T10(OGlycan / 1168.4381)	HexNAc(2)Hex(2)Fuc(3)	9.5e-05	237.5	111.3	11.8	3	1065.83	1065.82	4.85		3195.47	3195.46	Specific	10	>sp|P01344|IGF2_HUMAN Insulin-like growth factor II OS=Homo sapiens GN=IGF2 PE=1 SV=1	1957	QEHF3_344_LR.11047.11047.3	37.53	controllerType=0 controllerNumber=1 scan=11047	high-energy collision-induced dissociation	5.4e-06	0	0	0.02	0.021	0.021	0.026	4.02	122 | 551649	344
1	331	R.[+229.16293]LPT[+1313.47563]TVLNATAK[+229.16293]AVAVTLQSH.-	R.LPTTVLNATAKAVAVTLQSH.-	NTerm(TMT6plex / 229.1629); T3(OGlycan / 1313.4756); K11(TMT6plex / 229.1629)	HexNAc(2)Hex(2)Fuc(2)NeuAc(1)	5.1e-09	589.1	376.7	0.8	4	952.488	952.495	-6.72		3806.93	3806.96	Specific	3	>sp|Q9GZM5|YIPF3_HUMAN Protein YIPF3 OS=Homo sapiens GN=YIPF3 PE=1 SV=1	4710	QEHF3_344_LR.12307.12307.4	41.3	controllerType=0 controllerNumber=1 scan=12307	high-energy collision-induced dissociation	4.3e-10	0	0	1.1e-06	9.9e-08	0	0	8.29	17 | 646729	344
1	331	R.[+229.16293]LPTTVLNAT[+1313.47563]AK[+229.16293]AVAVTLQSH.-	R.LPTTVLNATAKAVAVTLQSH.-	NTerm(TMT6plex / 229.1629); T9(OGlycan / 1313.4756); K11(TMT6plex / 229.1629)	HexNAc(2)Hex(2)Fuc(2)NeuAc(1)	6.5e-07	524.5	317.4	2.8	4	952.487	952.495	-7.81		3806.93	3806.96	Specific	9	>sp|Q9GZM5|YIPF3_HUMAN Protein YIPF3 OS=Homo sapiens GN=YIPF3 PE=1 SV=1	4710	QEHF3_344_LR.12127.12127.4	40.76	controllerType=0 controllerNumber=1 scan=12127	high-energy collision-induced dissociation	3e-08	0	0	0.00014	6.4e-06	0	0	6.18	18 | 644609	344
1	331	R.[+229.16293]LPT[+1313.47563]TVLNATAK[+229.16293]AVAVTLQSH.-	R.LPTTVLNATAKAVAVTLQSH.-	NTerm(TMT6plex / 229.1629); T3(OGlycan / 1313.4756); K11(TMT6plex / 229.1629)	HexNAc(2)Hex(2)Fuc(2)NeuAc(1)	1.4e-05	369.3	200	0.8	3	1269.65	1269.66	-7.28		3806.93	3806.96	Specific	3	>sp|Q9GZM5|YIPF3_HUMAN Protein YIPF3 OS=Homo sapiens GN=YIPF3 PE=1 SV=1	4710	QEHF3_344_LR.12289.12289.3	41.25	controllerType=0 controllerNumber=1 scan=12289	high-energy collision-induced dissociation	1.3e-06	0	0	0.003	0.0045	0.004	0	4.85	19 | 646409	344
1	331	R.[+229.16293]LPTTVLNAT[+1313.47563]AK[+229.16293].A	R.LPTTVLNATAK.A	NTerm(TMT6plex / 229.1629); T9(OGlycan / 1313.4756); K11(TMT6plex / 229.1629)	HexNAc(2)Hex(2)Fuc(2)NeuAc(1)	5.6e-05	356.3	153	5	4	725.865	725.871	-9.15		2900.44	2900.46	Specific	9	>sp|Q9GZM5|YIPF3_HUMAN Protein YIPF3 OS=Homo sapiens GN=YIPF3 PE=1 SV=1	4710	QEHF3_344_LR.11732.11732.4	39.56	controllerType=0 controllerNumber=1 scan=11732	high-energy collision-induced dissociation	3.8e-06	0	0	0.012	0.0078	0.0072	0.011	4.25	47 | 488104	344
1	331	R.[+229.16293]LPTT[+1022.38021]VLNATAK[+229.16293]AVAVTLQSH.-	R.LPTTVLNATAKAVAVTLQSH.-	NTerm(TMT6plex / 229.1629); T4(OGlycan / 1022.3802); K11(TMT6plex / 229.1629)	HexNAc(2)Hex(2)Fuc(2)	5.1e-10	637.2	401.2	0.4	4	879.715	879.721	-6.8		3515.84	3515.86	Specific	4	>sp|Q9GZM5|YIPF3_HUMAN Protein YIPF3 OS=Homo sapiens GN=YIPF3 PE=1 SV=1	4710	QEHF3_344_LR.12400.12400.4	41.58	controllerType=0 controllerNumber=1 scan=12400	high-energy collision-induced dissociation	4.1e-11	0	0	1.1e-07	9.4e-09	0	0	9.29	29 | 647649	344
1	331	R.[+229.16293]LPTT[+1022.38021]VLNATAK[+229.16293]AVAVTLQSH.-	R.LPTTVLNATAKAVAVTLQSH.-	NTerm(TMT6plex / 229.1629); T4(OGlycan / 1022.3802); K11(TMT6plex / 229.1629)	HexNAc(2)Hex(2)Fuc(2)	7.5e-06	396.5	258.5	0.4	4	879.715	879.721	-6.59		3515.84	3515.86	Specific	4	>sp|Q9GZM5|YIPF3_HUMAN Protein YIPF3 OS=Homo sapiens GN=YIPF3 PE=1 SV=1	4710	QEHF3_344_LR.11909.11909.4	40.1	controllerType=0 controllerNumber=1 scan=11909	high-energy collision-induced dissociation	7.9e-07	0	0	0.0016	0.0045	0.0043	0	5.13	30 | 641729	344
1	331	R.[+229.16293]LPTT[+1022.38021]VLNATAK[+229.16293]AVAVTLQSH.-	R.LPTTVLNATAKAVAVTLQSH.-	NTerm(TMT6plex / 229.1629); T4(OGlycan / 1022.3802); K11(TMT6plex / 229.1629)	HexNAc(2)Hex(2)Fuc(2)	2.5e-05	321.5	221.2	0.4	3	1172.61	1172.63	-8.66		3515.83	3515.86	Specific	4	>sp|Q9GZM5|YIPF3_HUMAN Protein YIPF3 OS=Homo sapiens GN=YIPF3 PE=1 SV=1	4710	QEHF3_344_LR.12406.12406.3	41.6	controllerType=0 controllerNumber=1 scan=12406	high-energy collision-induced dissociation	1.7e-06	0	0	0.0054	0.0078	0.0077	0	4.6	31 | 647769	344
1	331	R.[+229.16293]LPTTVLNAT[+1167.41772]AK[+229.16293].A	R.LPTTVLNATAK.A	NTerm(TMT6plex / 229.1629); T9(OGlycan / 1167.4177); K11(TMT6plex / 229.1629)	HexNAc(2)Hex(2)Fuc(1)NeuAc(1)	3.6e-05	318.5	190	5.2	4	689.36	689.357	4.21		2754.42	2754.41	Specific	9	>sp|Q9GZM5|YIPF3_HUMAN Protein YIPF3 OS=Homo sapiens GN=YIPF3 PE=1 SV=1	4710	QEHF3_344_LR.10473.10473.4	35.83	controllerType=0 controllerNumber=1 scan=10473	high-energy collision-induced dissociation	2.6e-06	0	0	0.0077	0.0078	0.0075	0.011	4.44	55 | 410958	344
1	342	K.[+229.16293]AVAVTLQS[+876.32230]H.-	K.AVAVTLQSH.-	NTerm(TMT6plex / 229.1629); S8(OGlycan / 876.3223)	HexNAc(2)Hex(2)Fuc(1)	2.7e-14	860.3	541.2	16.6	2	1016	1016	3.49		2031	2031	Specific	8	>sp|Q9GZM5|YIPF3_HUMAN Protein YIPF3 OS=Homo sapiens GN=YIPF3 PE=1 SV=1	4710	QEHF3_344_LR.7307.7307.2	26.68	controllerType=0 controllerNumber=1 scan=7307	high-energy collision-induced dissociation	3.4e-15	0	0	5.7e-12	6.6e-13	0	0	13.57	65 | 248821	344
1	342	K.[+229.16293]AVAVTLQS[+876.32230]H.-	K.AVAVTLQSH.-	NTerm(TMT6plex / 229.1629); S8(OGlycan / 876.3223)	HexNAc(2)Hex(2)Fuc(1)	2.2e-12	793	490.4	35.6	3	677.673	677.67	4.38		2031	2031	Specific	8	>sp|Q9GZM5|YIPF3_HUMAN Protein YIPF3 OS=Homo sapiens GN=YIPF3 PE=1 SV=1	4710	QEHF3_344_LR.6990.6990.3	25.79	controllerType=0 controllerNumber=1 scan=6990	high-energy collision-induced dissociation	2.1e-13	0	0	4.7e-10	4.8e-11	0	0	11.65	66 | 244981	344
1	342	K.[+229.16293]AVAVTLQS[+876.32230]H.-	K.AVAVTLQSH.-	NTerm(TMT6plex / 229.1629); S8(OGlycan / 876.3223)	HexNAc(2)Hex(2)Fuc(1)	2.2e-09	649.4	437.4	32.9	3	677.673	677.67	4.38		2031	2031	Specific	8	>sp|Q9GZM5|YIPF3_HUMAN Protein YIPF3 OS=Homo sapiens GN=YIPF3 PE=1 SV=1	4710	QEHF3_344_LR.7487.7487.3	27.18	controllerType=0 controllerNumber=1 scan=7487	high-energy collision-induced dissociation	1.2e-10	0	0	4.7e-07	2.8e-08	0	0	8.65	67 | 250341	344
1	342	K.[+229.16293]AVAVTLQS[+876.32230]H.-	K.AVAVTLQSH.-	NTerm(TMT6plex / 229.1629); S8(OGlycan / 876.3223)	HexNAc(2)Hex(2)Fuc(1)	4.3e-08	627.3	349.5	27.8	2	1016.01	1016	6.07		2031.01	2031	Specific	8	>sp|Q9GZM5|YIPF3_HUMAN Protein YIPF3 OS=Homo sapiens GN=YIPF3 PE=1 SV=1	4710	QEHF3_344_LR.7503.7503.2	27.22	controllerType=0 controllerNumber=1 scan=7503	high-energy collision-induced dissociation	2.9e-09	0	0	9.1e-06	6.2e-07	0	0	7.37	68 | 250541	344
5	66	R.[+229.16293]RNFPIPIPES[+876.32230]APTTPLPSE.K	R.RNFPIPIPESAPTTPLPSE.K	NTerm(TMT6plex / 229.1629); S10(OGlycan / 876.3223)	HexNAc(2)Hex(2)Fuc(1)	2.7e-07	463.5	323.4	5.7	3	1056.86	1056.86	-0.27		3168.57	3168.57	CRagged	10	>sp|Q8NFU4|FDSCP_HUMAN Follicular dendritic cell secreted peptide OS=Homo sapiens GN=FDCSP PE=1 SV=1	1416	QEHF3_344_LR.12153.12153.3	40.84	controllerType=0 controllerNumber=1 scan=12153	high-energy collision-induced dissociation	1.4e-08	0	0	5.7e-05	3.3e-06	0	0	6.57	159 | 561529	344
5	67	R.[+229.16293]NFPIPIPES[+876.32230]APTTPLPSE.K	R.NFPIPIPESAPTTPLPSE.K	NTerm(TMT6plex / 229.1629); S9(OGlycan / 876.3223)	HexNAc(2)Hex(2)Fuc(1)	1.9e-07	426.6	313	3.3	3	1004.83	1004.83	2.22		3012.47	3012.46	CRagged	9	>sp|Q8NFU4|FDSCP_HUMAN Follicular dendritic cell secreted peptide OS=Homo sapiens GN=FDCSP PE=1 SV=1	1416	QEHF3_344_LR.13829.13829.3	45.92	controllerType=0 controllerNumber=1 scan=13829	high-energy collision-induced dissociation	1e-08	0	0	4.1e-05	2.4e-06	0	0	6.71	168 | 508464	344
5	67	R.[+229.16293]NFPIPIPES[+876.32230]APTTPLPSE.K	R.NFPIPIPESAPTTPLPSE.K	NTerm(TMT6plex / 229.1629); S9(OGlycan / 876.3223)	HexNAc(2)Hex(2)Fuc(1)	2e-06	293.4	220.4	5.7	3	1004.83	1004.83	7.57		3012.49	3012.46	CRagged	9	>sp|Q8NFU4|FDSCP_HUMAN Follicular dendritic cell secreted peptide OS=Homo sapiens GN=FDCSP PE=1 SV=1	1416	QEHF3_344_LR.13327.13327.3	44.38	controllerType=0 controllerNumber=1 scan=13327	high-energy collision-induced dissociation	1.5e-07	0	0	0.00043	3.1e-05	0	0	5.7	169 | 502944	344
9	42	R.[+229.16293]GLSAASPPLAET[+876.32230]GAPR.R	R.GLSAASPPLAETGAPR.R	NTerm(TMT6plex / 229.1629); T12(OGlycan / 876.3223)	HexNAc(2)Hex(2)Fuc(1)	9.3e-12	737.2	502.3	19.3	3	867.433	867.43	3.16		2600.28	2600.28	Specific	12	>sp|Q9UHG2|PCSK1_HUMAN ProSAAS OS=Homo sapiens GN=PCSK1N PE=1 SV=1	3410	QEHF3_344_LR.8344.8344.3	29.61	controllerType=0 controllerNumber=1 scan=8344	high-energy collision-induced dissociation	1e-12	0	0	2e-09	2.3e-10	0	0	11.03	209 | 389518	344
9	245	R.[+229.16293]LET[+876.32230]PAPQVPAR.R	R.LETPAPQVPAR.R	NTerm(TMT6plex / 229.1629); T3(OGlycan / 876.3223)	HexNAc(2)Hex(2)Fuc(1)	4.1e-09	626.7	352.5	352.5	3	762.054	762.051	4.35		2284.15	2284.14	Specific	3	>sp|Q9UHG2|PCSK1_HUMAN ProSAAS OS=Homo sapiens GN=PCSK1N PE=1 SV=1	3410	QEHF3_344_LR.7493.7493.3	27.19	controllerType=0 controllerNumber=1 scan=7493	high-energy collision-induced dissociation	3.5e-10	0	0	8.8e-07	7.8e-08	0	0	8.39	217 | 319113	344
12	175	K.[+229.16293]AQDGGPVGT[+876.32230]ELFR.V	K.AQDGGPVGTELFR.V	NTerm(TMT6plex / 229.1629); T9(OGlycan / 876.3223)	HexNAc(2)Hex(2)Fuc(1)	5.1e-09	627.2	346.2	346.2	3	818.059	818.057	3.43		2452.16	2452.16	Specific	9	>sp|P78423|X3CL1_HUMAN Fractalkine OS=Homo sapiens GN=CX3CL1 PE=1 SV=1	4698	QEHF3_344_LR.8913.8913.3	31.25	controllerType=0 controllerNumber=1 scan=8913	high-energy collision-induced dissociation	4.6e-10	0	0	1.1e-06	1.1e-07	0	0	8.29	245 | 394638	344
1	331	R.LPTTVLNAT[+730.26439]AK[+229.16293]AVAVTLQSH.-	R.LPTTVLNATAKAVAVTLQSH.-	T9(OGlycan / 730.2644); K11(TMT6plex / 229.1629)	HexNAc(2)Hex(2)	4.7e-07	455.6	369.6	4.8	4	749.398	749.401	-4.12		2994.57	2994.58	Specific	9	>sp|Q9GZM5|YIPF3_HUMAN Protein YIPF3 OS=Homo sapiens GN=YIPF3 PE=1 SV=1	4710	QEHF3_344_LR.10319.10319.3	35.38	controllerType=0 controllerNumber=1 scan=10319	high-energy collision-induced dissociation	2.4e-08	0	0	0.0001	5e-06	0	0	6.33	46 | 474624	344
1	331	R.[+229.16293]LPT[+730.26439]TVLNATAK[+229.16293].A	R.LPTTVLNATAK.A	NTerm(TMT6plex / 229.1629); T3(OGlycan / 730.2644); K11(TMT6plex / 229.1629)	HexNAc(2)Hex(2)	0.00016	294.3	147.1	0.8	4	580.065	580.069	-6.58		2317.24	2317.25	Specific	3	>sp|Q9GZM5|YIPF3_HUMAN Protein YIPF3 OS=Homo sapiens GN=YIPF3 PE=1 SV=1	4710	QEHF3_344_LR.10442.10442.4	35.74	controllerType=0 controllerNumber=1 scan=10442	high-energy collision-induced dissociation	8.2e-06	0	0	0.034	0.024	0.023	0.03	3.79	61 | 343323	344
1	342	K.[+229.16293]AVAVTLQS[+730.26439]H.-	K.AVAVTLQSH.-	NTerm(TMT6plex / 229.1629); S8(OGlycan / 730.2644)	HexNAc(2)Hex(2)	2.2e-12	783.9	552.5	53.1	3	628.986	628.984	3.06		1884.94	1884.94	Specific	8	>sp|Q9GZM5|YIPF3_HUMAN Protein YIPF3 OS=Homo sapiens GN=YIPF3 PE=1 SV=1	4710	QEHF3_344_LR.7488.7488.3	27.18	controllerType=0 controllerNumber=1 scan=7488	high-energy collision-induced dissociation	2.4e-13	0	0	4.7e-10	5.4e-11	0	0	11.65	73 | 186893	344
1	342	K.[+229.16293]AVAVTLQS[+730.26439]H.-	K.AVAVTLQSH.-	NTerm(TMT6plex / 229.1629); S8(OGlycan / 730.2644)	HexNAc(2)Hex(2)	2.2e-11	725.9	455.9	37	3	628.986	628.984	3.55		1884.94	1884.94	Specific	8	>sp|Q9GZM5|YIPF3_HUMAN Protein YIPF3 OS=Homo sapiens GN=YIPF3 PE=1 SV=1	4710	QEHF3_344_LR.8418.8418.3	29.82	controllerType=0 controllerNumber=1 scan=8418	high-energy collision-induced dissociation	1.9e-12	0	0	4.7e-09	4.1e-10	0	0	10.65	74 | 194493	344
1	342	K.[+229.16293]AVAVTLQS[+730.26439]H.-	K.AVAVTLQSH.-	NTerm(TMT6plex / 229.1629); S8(OGlycan / 730.2644)	HexNAc(2)Hex(2)	4.6e-09	636.9	435.2	37.1	3	628.985	628.984	1.9		1884.94	1884.94	Specific	8	>sp|Q9GZM5|YIPF3_HUMAN Protein YIPF3 OS=Homo sapiens GN=YIPF3 PE=1 SV=1	4710	QEHF3_344_LR.8606.8606.3	30.36	controllerType=0 controllerNumber=1 scan=8606	high-energy collision-induced dissociation	3.7e-10	0	0	9.8e-07	8.5e-08	0	0	8.34	75 | 195613	344
1	342	K.[+229.16293]AVAVTLQS[+730.26439]H.-	K.AVAVTLQSH.-	NTerm(TMT6plex / 229.1629); S8(OGlycan / 730.2644)	HexNAc(2)Hex(2)	5.2e-05	377.5	233.2	23.4	2	942.975	942.972	3.2		1884.94	1884.94	Specific	8	>sp|Q9GZM5|YIPF3_HUMAN Protein YIPF3 OS=Homo sapiens GN=YIPF3 PE=1 SV=1	4710	QEHF3_344_LR.7486.7486.2	27.18	controllerType=0 controllerNumber=1 scan=7486	high-energy collision-induced dissociation	3.3e-06	0	0	0.011	0.0078	0.0073	0	4.29	76 | 186813	344
1	342	K.AVAVTLQS[+730.26439]H.-	K.AVAVTLQSH.-	S8(OGlycan / 730.2644)	HexNAc(2)Hex(2)	2.7e-09	638	388.8	55.4	2	828.393	828.391	3.05		1655.78	1655.77	Specific	8	>sp|Q9GZM5|YIPF3_HUMAN Protein YIPF3 OS=Homo sapiens GN=YIPF3 PE=1 SV=1	4710	QEHF3_344_LR.5454.5454.2	21.51	controllerType=0 controllerNumber=1 scan=5454	high-energy collision-induced dissociation	1.5e-10	0	0	5.7e-07	3.6e-08	0	0	8.57	79 | 104864	344
1	342	K.AVAVTLQS[+730.26439]H.-	K.AVAVTLQSH.-	S8(OGlycan / 730.2644)	HexNAc(2)Hex(2)	0.00011	284	182.2	12.8	3	552.598	552.596	3.45		1655.78	1655.77	Specific	8	>sp|Q9GZM5|YIPF3_HUMAN Protein YIPF3 OS=Homo sapiens GN=YIPF3 PE=1 SV=1	4710	QEHF3_344_LR.5462.5462.3	21.53	controllerType=0 controllerNumber=1 scan=5462	high-energy collision-induced dissociation	6.3e-06	0	0	0.022	0.021	0.021	0	3.98	80 | 104984	344
2	690	R.[+229.16293]LAILPASAPPAT[+730.26439]SNPDPAVSR.V	R.LAILPASAPPATSNPDPAVSR.V	NTerm(TMT6plex / 229.1629); T12(OGlycan / 730.2644)	HexNAc(2)Hex(2)	8.8e-17	975.2	763.7	1.2	3	1002.19	1002.18	5.5		3004.55	3004.53	Specific	12	>sp|Q14624|ITIH4_HUMAN Inter-alpha-trypsin inhibitor heavy chain H4 OS=Homo sapiens GN=ITIH4 PE=1 SV=4	2085	QEHF3_344_LR.10723.10723.3	36.57	controllerType=0 controllerNumber=1 scan=10723	high-energy collision-induced dissociation	1.1e-17	0	0	1.9e-14	1.8e-15	0	0	16.05	87 | 478664	344
2	690	R.[+229.16293]LAILPASAPPAT[+730.26439]SNPDPAVSR.V	R.LAILPASAPPATSNPDPAVSR.V	NTerm(TMT6plex / 229.1629); T12(OGlycan / 730.2644)	HexNAc(2)Hex(2)	2.9e-15	871	688	1.2	4	751.89	751.888	2.41		3004.54	3004.53	Specific	12	>sp|Q14624|ITIH4_HUMAN Inter-alpha-trypsin inhibitor heavy chain H4 OS=Homo sapiens GN=ITIH4 PE=1 SV=4	2085	QEHF3_344_LR.10660.10660.4	36.39	controllerType=0 controllerNumber=1 scan=10660	high-energy collision-induced dissociation	4.1e-16	0	0	6.3e-13	9.6e-14	0	0	14.53	88 | 478024	344
2	690	R.[+229.16293]LAILPASAPPAT[+730.26439]SNPDPAVSR.V	R.LAILPASAPPATSNPDPAVSR.V	NTerm(TMT6plex / 229.1629); T12(OGlycan / 730.2644)	HexNAc(2)Hex(2)	6.3e-13	786.2	548.9	1.2	3	1002.18	1002.18	2.09		3004.54	3004.53	Specific	12	>sp|Q14624|ITIH4_HUMAN Inter-alpha-trypsin inhibitor heavy chain H4 OS=Homo sapiens GN=ITIH4 PE=1 SV=4	2085	QEHF3_344_LR.10948.10948.3	37.24	controllerType=0 controllerNumber=1 scan=10948	high-energy collision-induced dissociation	8.2e-14	0	0	1.4e-10	1.7e-11	0	0	12.2	89 | 480704	344
2	690	R.[+229.16293]LAILPASAPPAT[+730.26439]SNPDPAVSR.V	R.LAILPASAPPATSNPDPAVSR.V	NTerm(TMT6plex / 229.1629); T12(OGlycan / 730.2644)	HexNAc(2)Hex(2)	2.9e-13	766.2	551.6	1.2	4	751.889	751.888	2.17		3004.54	3004.53	Specific	12	>sp|Q14624|ITIH4_HUMAN Inter-alpha-trypsin inhibitor heavy chain H4 OS=Homo sapiens GN=ITIH4 PE=1 SV=4	2085	QEHF3_344_LR.10904.10904.4	37.11	controllerType=0 controllerNumber=1 scan=10904	high-energy collision-induced dissociation	3.6e-14	0	0	6.3e-11	8.4e-12	0	0	12.53	90 | 480304	344
2	690	R.[+229.16293]LAILPASAPPAT[+730.26439]SNPDPAVSR.V	R.LAILPASAPPATSNPDPAVSR.V	NTerm(TMT6plex / 229.1629); T12(OGlycan / 730.2644)	HexNAc(2)Hex(2)	3.1e-11	676.1	478	1.2	3	1002.19	1002.18	4.04		3004.54	3004.53	Specific	12	>sp|Q14624|ITIH4_HUMAN Inter-alpha-trypsin inhibitor heavy chain H4 OS=Homo sapiens GN=ITIH4 PE=1 SV=4	2085	QEHF3_344_LR.10818.10818.3	36.85	controllerType=0 controllerNumber=1 scan=10818	high-energy collision-induced dissociation	2.6e-12	0	0	6.5e-09	5.8e-10	0	0	10.51	91 | 479304	344
[truncated: 847 more rows]
