# Supplementary material for: Distinct urinary glycoprotein signatures in prostate cancer patients
Source: Oncotarget. 2018 Sep 4;9(69):33077–97. doi: 10.18632/oncotarget.26005 (PMC6145689; doi:10.18632/oncotarget.26005)
Supplement: Supplementary file 10 [file oncotarget-09-33077-s010.xlsx]

## Sheet: Sheet1
Supplementary Table 9: Differentially regulated intact N- and O-glycopeptides, de-N-glycosylated peptides and non-modified peptides between PCa and BPH (PCa n = 5, BPH n = 4, limma test, q < 0.25).
PCa_1	PCa_2	PCa_3	PCa_4	PCa_5	BPH_2	BPH_3	BPH_4	BPH_5	Difference	Ratio	Direction	Sequence	Modified Sequence	q-value	Fraction	Protein ID	Glycans	Gene name	Protein Name
-1.84182	-3.31843	-1.692	NaN	3.21822	-1.29338	-4.46998	-4.36111	-5.02779	2.87956	7.35924	Up PCa	NLSQDQEHGRK	_N(de)LSQDQEHGRK_	0.241477	Deamidated	Q02383		SEMG2	Semenogelin-2 (Semenogelin II) (SGII)
3.38837	-1.69022	0.348207	-2.404	-2.05575	-4.06858	-2.15051	-2.82197	-2.80319	2.47838	5.57273	Up PCa	KTNESVSEPRK	_KTN(de)ESVSEPRK_	0.225274	Deamidated	Q13433		SLC39A6	Zinc transporter ZIP6 (Estrogen-regulated protein LIV-1) (Solute carrier family 39 member 6) (Zrt- and Irt-like protein 6) (ZIP-6)
0.398887	-0.842544	-0.987686	-1.02482	-0.0505228	-4.64223	-3.39902	-1.39199	-2.45412	2.4705	5.54237	Up PCa	KDRNNTEVER	_KDRN(de)NTEVER_	0.197605	Deamidated	Q63HN8		RNF213	E3 ubiquitin-protein ligase RNF213 (EC 2.3.2.27) (EC 3.6.4.-) (ALK lymphoma oligomerization partner on chromosome 17) (Mysterin) (RING finger protein 213) (RING-type E3 ubiquitin transferase RNF213)
0.109406	NaN	-2.49189	-3.09461	-2.15466	-3.63155	NaN	NaN	-4.53041	2.17304	4.50973	Up PCa	CLNWLDAQSGLASAPVSGAGNHSYCRNPDEDPR	_CLNWLDAQSGLASAPVSGAGN(de)HSYCRNPDEDPR_	0.219855	Deamidated	Q96FE7		PIK3IP1	Phosphoinositide-3-kinase-interacting protein 1 (Kringle domain-containing protein HGFL)
-1.39105	-1.64201	-1.82926	-1.63723	0.988238	-2.16155	-5.17522	-2.70762	-2.91687	2.13805	4.40167	Up PCa	NGTAVCATNRR	_N(de)GTAVCATNRR_	0.200159	Deamidated	P05156		CFI	Complement factor I (EC 3.4.21.45) (C3B/C4B inactivator) [Cleaved into: Complement factor I heavy chain;Complement factor I light chain]
NaN	-2.09054	-2.08762	-2.04192	-2.08128	-2.98564	-5.37637	-5.29012	-3.00102	2.08795	4.25143	Up PCa	NSTKQEILAALEK	_N(de)STKQEILAALEK_	0.200159	Deamidated	P07602		PSAP	Prosaposin (Proactivator polypeptide) [Cleaved into: Saposin-A (Protein A);Saposin-B-Val;Saposin-B (Cerebroside sulfate activator) (CSAct) (Dispersin) (Sphingolipid activator protein 1) (SAP-1) (Sulfatide/GM1 activator);Saposin-C (A1 activator) (Co-beta-glucosidase) (Glucosylceramidase activator) (Sphingolipid activator protein 2) (SAP-2);Saposin-D (Component C) (Protein C)]
1.99383	-2.06996	-1.11474	-2.79105	-1.7239	-3.82289	-3.21065	-2.10991	-3.57343	2.03806	4.10692	Up PCa	GVDPNSRNSSR	_GVDPN(de)SRN(de)SSR_	0.219855	Deamidated	Q9UK76		JPT1	Jupiter microtubule associated homolog 1 (Androgen-regulated protein 2) (Hematological and neurological expressed 1 protein) [Cleaved into: Jupiter microtubule associated homolog 1, N-terminally processed]
2.23664	-2.63313	-1.16213	-2.45615	-1.65192	-2.01275	-2.3505	-3.67093	-4.62943	2.03256	4.09131	Up PCa	ENGTVSRYEGGR	_EN(de)GTVSRYEGGR_	0.24554	Deamidated	P19652		ORM2	Alpha-1-acid glycoprotein 2 (AGP 2) (Orosomucoid-2) (OMD 2)
-0.298004	-1.75587	-1.55892	-2.05416	-0.0970497	-4.30955	-3.74266	-1.79834	-2.70446	1.98595	3.96124	Up PCa	ELQGNCSR	_ELQGN(de)CSR_	0.200159	Deamidated	Q07954		LRP1	Prolow-density lipoprotein receptor-related protein 1 (LRP-1) (Alpha-2-macroglobulin receptor) (A2MR) (Apolipoprotein E receptor) (APOER) (CD antigen CD91) [Cleaved into: Low-density lipoprotein receptor-related protein 1 85 kDa subunit (LRP-85);Low-density lipoprotein receptor-related protein 1 515 kDa subunit (LRP-515);Low-density lipoprotein receptor-related protein 1 intracellular domain (LRP…
2.28439	2.36003	2.16678	1.59949	1.20553	-1.11701	-0.322729	-1.17953	2.50951	1.95068	3.86558	Up PCa	GSLEVNCSTTCNQPEVGGLETSLDK	_GSLEVN(de)CSTTCNQPEVGGLETSLDK_	0.200159	Deamidated	P13598		ICAM2	Intercellular adhesion molecule 2 (ICAM-2) (CD antigen CD102)
-0.198931	-0.672705	-1.15981	-1.04889	-1.46974	-3.36609	-4.66155	-1.24045	-2.13274	1.94019	3.83757	Up PCa	GNPGNITSR	_GNPGN(de)ITSR_	0.200159	Deamidated	P09110		ACAA1	3-ketoacyl-CoA thiolase, peroxisomal (EC 2.3.1.16) (Acetyl-CoA acyltransferase) (Beta-ketothiolase) (Peroxisomal 3-oxoacyl-CoA thiolase)
1.27428	-2.71303	-1.18982	-2.17781	-1.52955	-3.36949	-2.92457	-1.60896	-4.73689	1.89279	3.71353	Up PCa	AANRTLSAGGAAVGGR	_AAN(de)RTLSAGGAAVGGR_	0.227637	Deamidated	Q6ZSJ9		SHISA6	Protein shisa-6 homolog
-0.207771	-1.22094	-0.725219	-1.57802	-1.72904	-5.01621	-1.85362	-2.41119	-2.38743	1.82491	3.54286	Up PCa	DYNVTANSK	_DYN(de)VTANSK_	0.200159	Deamidated	P00338		LDHA	L-lactate dehydrogenase A chain (LDH-A) (EC 1.1.1.27) (Cell proliferation-inducing gene 19 protein) (LDH muscle subunit) (LDH-M) (Renal carcinoma antigen NY-REN-59)
4.17744	5.1871	4.60695	4.02012	4.45668	1.04395	3.17648	1.66768	4.89326	1.79432	3.46851	Up PCa	ANEQVVQSLNQTYK	_ANEQVVQSLN(de)QTYK_	0.204849	Deamidated	Q8IZF2		ADGRF5	Adhesion G protein-coupled receptor F5 (G-protein coupled receptor 116)
-0.368416	-2.10467	-2.29042	-2.46401	-1.24448	NaN	-2.05574	-2.64954	-5.73924	1.78711	3.45122	Up PCa	DRNNTEVER	_DRN(de)NTEVER_	0.249963	Deamidated	Q63HN8		RNF213	E3 ubiquitin-protein ligase RNF213 (EC 2.3.2.27) (EC 3.6.4.-) (ALK lymphoma oligomerization partner on chromosome 17) (Mysterin) (RING finger protein 213) (RING-type E3 ubiquitin transferase RNF213)
1.62582	-0.322347	-0.0975828	-1.28139	-1.28942	NaN	-1.30783	-1.82351	-2.99054	1.76764	3.40497	Up PCa	NNVTEDIK	_NN(de)VTEDIK_	0.214715	Deamidated	Q8WXH0		SYNE2	Nesprin-2 (KASH domain-containing protein 2) (KASH2) (Nuclear envelope spectrin repeat protein 2) (Nucleus and actin connecting element protein) (Protein NUANCE) (Synaptic nuclear envelope protein 2) (Syne-2)
0.742564	-0.504737	-0.567909	-1.50754	0.630672	-3.30826	-0.640918	-1.49338	-2.46393	1.73523	3.32933	Up PCa	DKDGNVTQETK	_DKDGN(de)VTQETK_	0.200159	Deamidated	Q6KC79		NIPBL	Nipped-B-like protein (Delangin) (SCC2 homolog)
0.936204	1.31033	1.13026	0.0321665	-0.12818	-1.87079	-1.08682	-2.10093	0.768867	1.72857	3.314	Up PCa	SEHTGACNPCTEGVDYTNASNNEPSCFPCTVCK	_SEHTGACNPCTEGVDYTN(de)ASNNEPSCFPCTVCK_	0.200159	Deamidated	O14798		TNFRSF10C	Tumor necrosis factor receptor superfamily member 10C (Antagonist decoy receptor for TRAIL/Apo-2L) (Decoy TRAIL receptor without death domain) (Decoy receptor 1) (DcR1) (Lymphocyte inhibitor of TRAIL) (TNF-related apoptosis-inducing ligand receptor 3) (TRAIL receptor 3) (TRAIL-R3) (TRAIL receptor without an intracellular domain) (CD antigen CD263)
1.69884	0.977839	0.0770407	0.352402	0.831264	-3.06808	-0.541846	0.321403	-0.471274	1.72743	3.31137	Up PCa	KESGNGTLSR	_KESGN(de)GTLSR_	0.200159	Deamidated	Q6DN90		IQSEC1	IQ motif and SEC7 domain-containing protein 1 (ADP-ribosylation factors guanine nucleotide-exchange protein 100) (ADP-ribosylation factors guanine nucleotide-exchange protein 2) (Brefeldin-resistant Arf-GEF 2 protein) (BRAG2)
0.368868	1.32217	-0.236479	-0.371597	0.830497	-3.05076	-0.69498	-0.407235	-1.17204	1.71395	3.28057	Up PCa	VVSETNDTK	_VVSETN(de)DTK_	0.200159	Deamidated	P05783		KRT18	Keratin, type I cytoskeletal 18 (Cell proliferation-inducing gene 46 protein) (Cytokeratin-18) (CK-18) (Keratin-18) (K18)
0.217563	-0.65976	-1.43499	-0.848509	0.578638	-3.66853	-2.40436	-0.603289	-1.87114	1.70742	3.26576	Up PCa	DACGNGTCR	_DACGN(de)GTCR_	0.200159	Deamidated	P35555		FBN1	Fibrillin-1 [Cleaved into: Asprosin]
0.427915	-0.599602	-0.606936	-0.610636	-0.00293922	-2.93814	-2.20742	-1.52635	-1.10485	1.66575	3.17279	Up PCa	EQRPGQNCSNYTVR	_EQRPGQN(de)CSNYTVR_	0.197605	Deamidated	O75339		CILP	Cartilage intermediate layer protein 1 (CILP-1) (Cartilage intermediate-layer protein) [Cleaved into: Cartilage intermediate layer protein 1 C1;Cartilage intermediate layer protein 1 C2]
-0.486863	-1.0295	-2.12237	-1.48608	-1.03083	-4.25172	-2.95013	-1.37095	-2.97474	1.65576	3.15088	Up PCa	ESGNGTLSR	_ESGN(de)GTLSR_	0.200159	Deamidated	Q6DN90		IQSEC1	IQ motif and SEC7 domain-containing protein 1 (ADP-ribosylation factors guanine nucleotide-exchange protein 100) (ADP-ribosylation factors guanine nucleotide-exchange protein 2) (Brefeldin-resistant Arf-GEF 2 protein) (BRAG2)
-0.27401	-1.26333	-1.41228	-1.68748	-1.29863	-3.92971	-2.33626	-2.40903	-2.67044	1.64921	3.13663	Up PCa	NHNVTTIIR	_N(de)HN(de)VTTIIR_	0.197605	Deamidated	O60729		CDC14B	Dual specificity protein phosphatase CDC14B (EC 3.1.3.16) (EC 3.1.3.48) (CDC14 cell division cycle 14 homolog B)
-1.41305	-0.324085	-0.734022	0.112161	-0.419333	-4.48571	-1.90992	-0.8155	-1.33463	1.58077	2.9913	Up PCa	NACCSTNTSQEAHK	_N(de)ACCSTN(de)TSQEAHK_	0.225274	Deamidated	P15328		FOLR1	Folate receptor alpha (FR-alpha) (Adult folate-binding protein) (FBP) (Folate receptor 1) (Folate receptor, adult) (KB cells FBP) (Ovarian tumor-associated antigen MOv18)
0.787695	-0.331293	0.824961	-0.392013	0.43593	-3.62058	-1.02162	0.140965	-0.63632	1.54944	2.92704	Up PCa	KTNESVSEPR	_KTN(de)ESVSEPR_	0.229639	Deamidated	Q13433		SLC39A6	Zinc transporter ZIP6 (Estrogen-regulated protein LIV-1) (Solute carrier family 39 member 6) (Zrt- and Irt-like protein 6) (ZIP-6)
2.57367	0.703626	1.43528	1.11598	3.13608	-0.206545	0.655978	0.7752	-0.152863	1.52498	2.87784	Up PCa	SRTNFTSK	_SRTN(de)FTSK_	0.200159	Deamidated	P04216		THY1	Thy-1 membrane glycoprotein (CDw90) (Thy-1 antigen) (CD antigen CD90)
2.13218	0.980048	1.94908	2.35813	-0.267441	-0.10708	0.262977	-0.314255	-0.214738	1.52367	2.87522	Up PCa	NLTEVPTDLPAYVR	_N(de)LTEVPTDLPAYVR_	0.200159	Deamidated	Q13641		TPBG	Trophoblast glycoprotein (5T4 oncofetal antigen) (5T4 oncofetal trophoblast glycoprotein) (5T4 oncotrophoblast glycoprotein) (M6P1) (Wnt-activated inhibitory factor 1) (WAIF1)
0.562584	-1.24727	-1.38754	-1.99337	-1.71143	-4.01941	-2.05299	-1.77111	-2.8209	1.5107	2.84948	Up PCa	SNLTEHEK	_SN(de)LTEHEK_	0.214715	Deamidated	Q15072		ZNF146	Zinc finger protein OZF (Only zinc finger protein) (Zinc finger protein 146)
-0.0740185	-1.76144	-1.22359	-1.13024	-0.72559	-4.57429	-2.03674	-1.3912	-1.85215	1.48062	2.79069	Up PCa	DGTCIGNSSR	_DGTCIGN(de)SSR_	0.225274	Deamidated	Q07954		LRP1	Prolow-density lipoprotein receptor-related protein 1 (LRP-1) (Alpha-2-macroglobulin receptor) (A2MR) (Apolipoprotein E receptor) (APOER) (CD antigen CD91) [Cleaved into: Low-density lipoprotein receptor-related protein 1 85 kDa subunit (LRP-85);Low-density lipoprotein receptor-related protein 1 515 kDa subunit (LRP-515);Low-density lipoprotein receptor-related protein 1 intracellular domain (LRP…
1.05217	-0.214768	0.592515	-0.0526991	-0.126962	-3.43856	-0.824122	-0.0195942	-0.637528	1.48	2.78949	Up PCa	RNTTIPTK	_RN(de)TTIPTK_	0.227637	Deamidated	P54652		HSPA2	Heat shock-related 70 kDa protein 2 (Heat shock 70 kDa protein 2)
-0.820976	-0.39283	-1.62538	-0.963387	0.191442	-3.103	-2.01771	-0.925351	-2.74402	1.47529	2.7804	Up PCa	ESVGNSTR	_ESVGN(de)STR_	0.200159	Deamidated	Q15257		PTPA	Serine/threonine-protein phosphatase 2A activator (EC 5.2.1.8) (PP2A, subunit B', PR53 isoform) (Phosphotyrosyl phosphatase activator) (PTPA) (Serine/threonine-protein phosphatase 2A regulatory subunit 4) (Serine/threonine-protein phosphatase 2A regulatory subunit B')
0.83838	1.42297	-0.417176	-0.314869	-0.658736	-1.9214	-1.237	-0.678022	-1.33767	1.46764	2.76568	Up PCa	THHNDTELIR	_THHN(de)DTELIR_	0.200159	Deamidated	P49915		GMPS	GMP synthase [glutamine-hydrolyzing] (EC 6.3.5.2) (GMP synthetase) (Glutamine amidotransferase)
-0.779785	-1.29225	-1.21842	-0.583397	-0.883869	-4.34057	-2.32517	-1.2673	-1.64567	1.44313	2.71911	Up PCa	NASLSAAGTR	_N(de)ASLSAAGTR_	0.213535	Deamidated	Q13477		MADCAM1	Mucosal addressin cell adhesion molecule 1 (MAdCAM-1) (hMAdCAM-1)
-0.216541	-1.626	-1.8531	-1.72442	-1.76583	-4.02884	-2.61095	-3.15695	-1.69025	1.43457	2.70301	Up PCa	LQPVRGNETLR	_LQPVRGN(de)ETLR_	0.200159	Deamidated	Q99500		S1PR3	Sphingosine 1-phosphate receptor 3 (S1P receptor 3) (S1P3) (Endothelial differentiation G-protein coupled receptor 3) (Sphingosine 1-phosphate receptor Edg-3) (S1P receptor Edg-3)
2.10752	0.814021	0.0382328	0.122522	0.516647	-1.47505	-0.320215	-1.42956	0.396014	1.42699	2.68885	Up PCa	KENSSEICSNNGECVCGQCVCR	_KEN(de)SSEICSNNGECVCGQCVCR_	0.201557	Deamidated	P05556		ITGB1	Integrin beta-1 (Fibronectin receptor subunit beta) (Glycoprotein IIa) (GPIIA) (VLA-4 subunit beta) (CD antigen CD29)
-1.53223	-2.48538	-2.66816	-2.14835	-2.742	-4.97328	-3.96642	-2.60636	-3.25273	1.38447	2.61077	Up PCa	GHIYNSTSR	_GHIYN(de)STSR_	0.200159	Deamidated	O75592		MYCBP2	E3 ubiquitin-protein ligase MYCBP2 (EC 2.3.2.27) (Myc-binding protein 2) (Pam/highwire/rpm-1 protein) (Protein associated with Myc) (RING-type E3 ubiquitin transferase MYCBP2)
-0.866311	0.501684	0.558261	0.395794	2.55539	-1.55038	-1.4083	0.0323915	-0.0656586	1.37695	2.59719	Up PCa	NGTAVCATNR	_N(de)GTAVCATNR_	0.242416	Deamidated	P05156		CFI	Complement factor I (EC 3.4.21.45) (C3B/C4B inactivator) [Cleaved into: Complement factor I heavy chain;Complement factor I light chain]
-1.68433	-2.32131	-1.31946	-2.38677	-1.92215	-4.95576	-3.61062	-1.94264	-2.64206	1.36097	2.56857	Up PCa	GNVTQHVQGHR	_GN(de)VTQHVQGHR_	0.221235	Deamidated	Q15043		SLC39A14	Zinc transporter ZIP14 (LIV-1 subfamily of ZIP zinc transporter 4) (LZT-Hs4) (Solute carrier family 39 member 14) (Zrt- and Irt-like protein 14) (ZIP-14)
0.585022	0.257561	-0.166811	-1.02531	2.46344	-1.0815	-0.992929	-0.466836	-1.10907	1.33536	2.52339	Up PCa	EIKNNQTEK	_EIKN(de)N(de)QTEK_	0.230682	Deamidated	O15204		ADAMDEC1	ADAM DEC1 (EC 3.4.24.-) (A disintegrin and metalloproteinase domain-like protein decysin-1) (ADAM-like protein decysin-1)
1.18161	0.364679	0.50074	-0.000313759	0.545613	NaN	-0.771049	-0.491272	-1.18666	1.33479	2.52239	Up PCa	GNGTNVIK	_GN(de)GTNVIK_	0.200159	Deamidated	Q6NUK1		SLC25A24	Calcium-binding mitochondrial carrier protein SCaMC-1 (Mitochondrial ATP-Mg/Pi carrier protein 1) (Mitochondrial Ca(2+)-dependent solute carrier protein 1) (Small calcium-binding mitochondrial carrier protein 1) (Solute carrier family 25 member 24)
1.91829	2.27544	2.75747	2.32935	4.58253	1.24724	2.47362	1.46683	0.593444	1.32733	2.50938	Up PCa	LIDNNKTEK	_LIDNN(de)KTEK_	0.227637	Deamidated	P07602		PSAP	Prosaposin (Proactivator polypeptide) [Cleaved into: Saposin-A (Protein A);Saposin-B-Val;Saposin-B (Cerebroside sulfate activator) (CSAct) (Dispersin) (Sphingolipid activator protein 1) (SAP-1) (Sulfatide/GM1 activator);Saposin-C (A1 activator) (Co-beta-glucosidase) (Glucosylceramidase activator) (Sphingolipid activator protein 2) (SAP-2);Saposin-D (Component C) (Protein C)]
1.58156	0.862568	0.888018	0.259715	1.07545	-1.20636	-0.197265	0.722925	-0.851213	1.31644	2.49051	Up PCa	TNSTNAGAVDGK	_TN(de)STNAGAVDGK_	0.200159	Deamidated	Q3ZCT8		KBTBD12	Kelch repeat and BTB domain-containing protein 12 (Kelch domain-containing protein 6)
0.301518	-1.04771	-0.443676	-0.521793	-0.550817	-3.27971	-1.61263	-0.641384	-1.44515	1.29222	2.44905	Up PCa	RVNNVTSER	_RVNN(de)VTSER_	0.214715	Deamidated	P20929		NEB	Nebulin
1.44367	1.10523	1.41162	0.952406	1.77142	-1.10075	0.311053	1.23571	-0.246223	1.28692	2.44007	Up PCa	RNYTGTDK	_RN(de)YTGTDK_	0.200159	Deamidated	Q9NY27		PPP4R2	Serine/threonine-protein phosphatase 4 regulatory subunit 2
0.0537176	-1.9425	-1.98496	-2.32387	-2.42084	-3.63974	-4.02072	-1.98075	-2.39594	1.2856	2.43783	Up PCa	RCTINGSECR	_RCTIN(de)GSECR_	0.247829	Deamidated	Q13698		CACNA1S	Voltage-dependent L-type calcium channel subunit alpha-1S (Calcium channel, L type, alpha-1 polypeptide, isoform 3, skeletal muscle) (Voltage-gated calcium channel subunit alpha Cav1.1)
1.3093	0.680007	1.52104	1.05114	2.80755	-0.782015	0.448389	1.19339	0.0218592	1.2534	2.38403	Up PCa	NATLAEQAK	_N(de)ATLAEQAK_	0.219855	Deamidated	Q9Y4L1		HYOU1	Hypoxia up-regulated protein 1 (150 kDa oxygen-regulated protein) (ORP-150) (170 kDa glucose-regulated protein) (GRP-170)
0.704388	-0.688057	-0.410377	-0.750132	-0.808298	-2.9219	-1.54239	-0.854695	-1.25452	1.25288	2.38317	Up PCa	RVNNVTSER	_RVN(de)N(de)VTSER_	0.214387	Deamidated	P20929		NEB	Nebulin
1.10679	-0.273202	-0.0411386	-1.12067	-0.85423	-2.49934	-1.04119	-0.573455	-1.84189	1.25248	2.3825	Up PCa	GKNYTEEEDR	_GKN(de)YTEEEDR_	0.227787	Deamidated	O60264		SMARCA5	SWI/SNF-related matrix-associated actin-dependent regulator of chromatin subfamily A member 5 (SWI/SNF-related matrix-associated actin-dependent regulator of chromatin A5) (EC 3.6.4.-) (Sucrose nonfermenting protein 2 homolog) (hSNF2H)
0.606041	-0.755688	-0.902244	-1.46079	-1.23468	-3.19232	-2.27237	-1.09833	-1.43274	1.24947	2.37754	Up PCa	DNHTHSDIQVK	_DN(de)HTHSDIQVK_	0.227637	Deamidated	Q8IV08		PLD3	Phospholipase D3 (PLD 3) (EC 3.1.4.4) (Choline phosphatase 3) (HindIII K4L homolog) (Hu-K4) (Phosphatidylcholine-hydrolyzing phospholipase D3)
2.12295	1.49004	0.768803	0.713511	0.473785	-1.08734	0.120584	0.745448	-0.289349	1.24148	2.36441	Up PCa	VVEGNHTVYR	_VVEGN(de)HTVYR_	0.207908	Deamidated	Q15438		CYTH1	Cytohesin-1 (PH, SEC7 and coiled-coil domain-containing protein 1) (SEC7 homolog B2-1)
1.53859	1.09711	0.321054	-0.498839	-0.783019	-1.27695	-0.645056	-0.689018	-0.987836	1.23469	2.35331	Up PCa	NEIKNGTILR	_NEIKN(de)GTILR_	0.216841	Deamidated	Q92556		ELMO1	Engulfment and cell motility protein 1 (Protein ced-12 homolog)
1.81742	1.93622	1.23005	1.87516	1.72511	-0.133707	0.453662	0.0288067	1.60155	1.22921	2.34439	Up PCa	NCTITANAECACR	_N(de)CTITANAECACR_	0.200159	Deamidated	P26842		CD27	CD27 antigen (CD27L receptor) (T-cell activation antigen CD27) (T14) (Tumor necrosis factor receptor superfamily member 7) (CD antigen CD27)
-0.277227	-0.735267	-1.42938	-1.47698	-0.173624	-3.11831	-1.36273	-1.03929	-2.65406	1.2251	2.33772	Up PCa	NTTESGGR	_N(de)TTESGGR_	0.221726	Deamidated	Q9P021		CRIPT	Cysteine-rich PDZ-binding protein (Cysteine-rich interactor of PDZ three) (Cysteine-rich interactor of PDZ3)
1.83758	0.538315	0.771771	-0.0998316	2.02656	0.618895	-0.550641	0.00828648	-0.868208	1.2128	2.31786	Up PCa	TAGVNTTDK	_TAGVN(de)TTDK_	0.221235	Deamidated	P11362		FGFR1	Fibroblast growth factor receptor 1 (FGFR-1) (EC 2.7.10.1) (Basic fibroblast growth factor receptor 1) (BFGFR) (bFGF-R-1) (Fms-like tyrosine kinase 2) (FLT-2) (N-sam) (Proto-oncogene c-Fgr) (CD antigen CD331)
1.69297	1.20271	0.598832	0.357804	0.0245733	-0.930055	-0.105041	-0.270651	-0.428117	1.20884	2.31152	Up PCa	NHNVTTIIR	_NHN(de)VTTIIR_	0.200159	Deamidated	A4D256		CDC14C	Dual specificity protein phosphatase CDC14C (EC 3.1.3.16) (EC 3.1.3.48) (CDC14 cell division cycle 14 homolog C)
0.146285	0.415423	0.600626	-0.5381	-0.00693417	-2.45199	-0.230089	-0.0759516	-1.5271	1.19474	2.28904	Up PCa	NSTWSGESK	_N(de)STWSGESK_	0.228102	Deamidated	P19338		NCL	Nucleolin (Protein C23)
-0.756874	-1.80181	-2.10841	-2.77632	-1.78975	-2.89532	-2.64415	-2.43141	-4.09338	1.16943	2.24923	Up PCa	NGQNVTTVSHR	_N(de)GQN(de)VTTVSHR_	0.220353	Deamidated	Q8NDA2		HMCN2	Hemicentin-2
2.41425	0.969158	0.594942	0.7887	0.785068	-0.532855	0	-0.845736	1.19838	1.15548	2.22758	Up PCa	KENSSEICSNNGECVCGQCVCR	_KEN(de)SSEICSNN(de)GECVCGQCVCR_	0.229639	Deamidated	P05556		ITGB1	Integrin beta-1 (Fibronectin receptor subunit beta) (Glycoprotein IIa) (GPIIA) (VLA-4 subunit beta) (CD antigen CD29)
1.16926	1.71153	0.735157	0.40633	-0.441611	-0.743362	-0.00164509	-0.766613	-0.245389	1.15539	2.22744	Up PCa	NDNDTFTVK	_NDN(de)DTFTVK_	0.210189	Deamidated	P21333		FLNA	Filamin-A (FLN-A) (Actin-binding protein 280) (ABP-280) (Alpha-filamin) (Endothelial actin-binding protein) (Filamin-1) (Non-muscle filamin)
-0.803018	-1.01641	-0.726886	-1.67649	-0.149831	-3.64573	-1.85405	-0.90523	-1.70261	1.15238	2.2228	Up PCa	ANGSAGECQPR	_AN(de)GSAGECQPR_	0.248239	Deamidated	Q99999		GAL3ST1	Galactosylceramide sulfotransferase (GalCer sulfotransferase) (EC 2.8.2.11) (3'-phosphoadenosine-5'-phosphosulfate:GalCer sulfotransferase) (3'-phosphoadenylylsulfate:galactosylceramide 3'-sulfotransferase) (Cerebroside sulfotransferase)
1.57657	1.77711	2.26735	1.84677	2.49044	-0.0703917	0.826771	0.97646	1.63446	1.14982	2.21887	Up PCa	NQTLTSTEK	_N(de)QTLTSTEK_	0.200159	Deamidated	Q13201		MMRN1	Multimerin-1 (EMILIN-4) (Elastin microfibril interface located protein 4) (Elastin microfibril interfacer 4) (Endothelial cell multimerin) [Cleaved into: Platelet glycoprotein Ia*;155 kDa platelet multimerin (p-155) (p155)]
2.09509	0.968093	0.90823	0.319632	0.53563	NaN	-0.159979	-0.323954	-0.050705	1.14355	2.20924	Up PCa	NASVETVDNK	_N(de)ASVETVDNK_	0.214459	Deamidated	Q96F05		C11orf24	Uncharacterized protein C11orf24 (Protein DM4E3)
-2.9463	-3.23261	-4.07604	-3.17815	-2.98249	NaN	-4.82919	-4.18832	-4.26062	1.14293	2.20828	Up PCa	RHEEGHMLNCTCFGQGR	_RHEEGHMLN(de)CTCFGQGR_	0.200159	Deamidated	P02751		FN1	Fibronectin (FN) (Cold-insoluble globulin) (CIG) [Cleaved into: Anastellin;Ugl-Y1;Ugl-Y2;Ugl-Y3]
2.99089	3.6643	2.50681	3.36568	2.92209	1.59256	1.62741	1.87485	2.86431	1.10017	2.1438	Up PCa	NCTITANAECACR	_N(de)CTITAN(de)AECACR_	0.200159	Deamidated	P26842		CD27	CD27 antigen (CD27L receptor) (T-cell activation antigen CD27) (T14) (Tumor necrosis factor receptor superfamily member 7) (CD antigen CD27)
-1.50157	-2.68726	-3.07962	-2.52209	-0.621126	-3.19223	-3.37151	-3.00401	-3.0459	1.07108	2.101	Up PCa	RNHSCEPCQTLAVR	_RN(de)HSCEPCQTLAVR_	0.240889	Deamidated	P00748		F12	Coagulation factor XII (EC 3.4.21.38) (Hageman factor) (HAF) [Cleaved into: Coagulation factor XIIa heavy chain;Beta-factor XIIa part 1;Coagulation factor XIIa light chain (Beta-factor XIIa part 2)]
1.38156	1.89257	0.562408	0.52357	-0.1251	-0.301847	-0.365059	0.00817966	-0.160235	1.05174	2.07303	Up PCa	AQLNETLTK	_AQLN(de)ETLTK_	0.216577	Deamidated	Q86UP2		KTN1	Kinectin (CG-1 antigen) (Kinesin receptor)
1.29251	0.749082	0.627019	0.189528	0.8019	-0.713933	0.0207911	0.203713	-0.697915	1.02884	2.04039	Up PCa	ATNDSVVADK	_ATN(de)DSVVADK_	0.200159	Deamidated	P40306		PSMB10	Proteasome subunit beta type-10 (EC 3.4.25.1) (Low molecular mass protein 10) (Macropain subunit MECl-1) (Multicatalytic endopeptidase complex subunit MECl-1) (Proteasome MECl-1) (Proteasome subunit beta-2i)
-0.503894	0.985951	-0.939524	-0.477507	-1.38689	-1.92071	-1.23157	-1.35482	-1.34221	0.997955	1.99717	Up PCa	FNISTDRR	_FN(de)ISTDRR_	0.249288	Deamidated	O75534		CSDE1	Cold shock domain-containing protein E1 (N-ras upstream gene protein) (Protein UNR)
0.927139	-0.654856	-0.26204	-0.628999	0.446069	-0.479726	-1.06481	-1.69361	-0.739707	0.959926	1.94521	Up PCa	LTSCATNASICGDEAR	_LTSCATN(de)ASICGDEAR_	0.234604	Deamidated	Q07954		LRP1	Prolow-density lipoprotein receptor-related protein 1 (LRP-1) (Alpha-2-macroglobulin receptor) (A2MR) (Apolipoprotein E receptor) (APOER) (CD antigen CD91) [Cleaved into: Low-density lipoprotein receptor-related protein 1 85 kDa subunit (LRP-85);Low-density lipoprotein receptor-related protein 1 515 kDa subunit (LRP-515);Low-density lipoprotein receptor-related protein 1 intracellular domain (LRP…
0.627731	2.2962	1.26536	2.10985	1.4465	1.15236	0.0712891	0.424589	0.860906	0.921842	1.89453	Up PCa	ANCSATSDAICGDCLPGFYR	_AN(de)CSATSDAICGDCLPGFYR_	0.240889	Deamidated	Q9NS68		TNFRSF19	Tumor necrosis factor receptor superfamily member 19 (TRADE) (Toxicity and JNK inducer)
0.642614	-0.735456	0.0510759	-0.798264	-0.930744	-1.0624	-1.18307	-1.40462	-1.15311	0.846645	1.79831	Up PCa	FYNHTICAQ	_FYN(de)HTICAQ_	0.249963	Deamidated	O00337		SLC28A1	Sodium/nucleoside cotransporter 1 (Concentrative nucleoside transporter 1) (CNT 1) (hCNT1) (Na(+)/nucleoside cotransporter 1) (Sodium-coupled nucleoside transporter 1) (Solute carrier family 28 member 1)
1.39509	0.62431	0.787139	0.27768	0.651218	-0.716228	-0.000499725	0.471009	-0.143415	0.844371	1.79548	Up PCa	LVDGNNSCSGR	_LVDGN(de)NSCSGR_	0.228102	Deamidated	Q9NR16		CD163L1	Scavenger receptor cysteine-rich type 1 protein M160 (CD163 antigen-like 1) (CD antigen CD163b)
3.01625	2.48418	3.06633	2.3031	2.03306	1.58016	1.73194	1.74699	2.22427	0.759744	1.69319	Up PCa	GSEGGNGSNPVAGLETDDHGGK	_GSEGGN(de)GSNPVAGLETDDHGGK_	0.243702	Deamidated	Q8TBP5		FAM174A	Membrane protein FAM174A (Hepatitis C virus NS5A-transactivated protein 6) (HCV NS5A-transactivated protein 6) (Transmembrane protein 157)
1.00291	0.716372	0.91687	0.322776	-0.0513868	-0.145555	-0.179763	-0.231419	-0.0571222	0.734973	1.66437	Up PCa	LADTANYTCVAK	_LADTAN(de)YTCVAK_	0.240889	Deamidated	Q6ZN44		UNC5A	Netrin receptor UNC5A (Protein unc-5 homolog 1) (Protein unc-5 homolog A)
-2.43977	-1.94926	-2.89403	-3.04497	-1.94205	-2.08728	-1.56027	-2.14616	-1.12845	-0.723476	0.605636	Down PCa	GSVALVIHNITAQENGTYR	_GSVALVIHNITAQEN(de)GTYR_	0.240889	Deamidated	Q7KYR7		BTN2A1	Butyrophilin subfamily 2 member A1
-1.20131	-0.951592	-1.27381	-0.851725	-0.687721	-0.134496	-0.153399	-0.281043	-0.494867	-0.72728	0.604042	Down PCa	QINSSISGNLWDK	_QIN(de)SSISGNLWDK_	0.200159	Deamidated	Q01459		CTBS	Di-N-acetylchitobiase (EC 3.2.1.-)
-1.48362	-0.906531	-1.48001	-0.920532	-1.69293	-0.663667	-1.04937	-0.236842	-0.32569	-0.727832	0.60381	Down PCa	NFTAADWGQSR	_N(de)FTAADWGQSR_	0.216577	Deamidated	P12109		COL6A1	Collagen alpha-1(VI) chain
0.224794	1.7474	1.01215	1.53405	1.27648	1.64145	1.5628	2.04227	2.34691	-0.739383	0.598996	Down PCa	YSTNLSNHVDDFTTFR	_YSTN(de)LSNHVDDFTTFR_	0.240889	Deamidated	P25101		EDNRA	Endothelin-1 receptor (Endothelin A receptor) (ET-A) (ETA-R) (hET-AR)
-1.68977	-2.0184	-2.38326	-2.55062	-2.24831	-1.62298	-1.23157	-1.46535	-1.33949	-0.763224	0.589178	Down PCa	MSIQGCVAQPSSFLLNHTR	_MSIQGCVAQPSSFLLN(de)HTR_	0.200159	Deamidated	Q8N6Q3		CD177	CD177 antigen (Human neutrophil alloantigen 2a) (HNA-2a) (NB1 glycoprotein) (NB1 GP) (Polycythemia rubra vera protein 1) (PRV-1) (CD antigen CD177)
0.0365963	-0.846089	0.0817156	-0.235657	-0.142991	0.193525	0.13834	1.31318	0.606421	-0.784152	0.580693	Down PCa	DSFDDALQVNTTDLSPK	_DSFDDALQVN(de)TTDLSPK_	0.224263	Deamidated	Q14CN2		CLCA4	Calcium-activated chloride channel regulator 4 (EC 3.4.-.-) (Calcium-activated chloride channel family member 4) (hCLCA4) (Calcium-activated chloride channel protein 2) (CaCC-2) (hCaCC-2) (Chloride channel accessory 4) [Cleaved into: Calcium-activated chloride channel regulator 4, 110 kDa form;Calcium-activated chloride channel regulator 4, 30 kDa form]
-1.49899	-1.36963	-2.21728	-1.31707	-1.47469	0.10526	-0.674168	-1.28104	-1.25375	-0.799608	0.574505	Down PCa	GSVALVIHNITAQENGTYR	_GSVALVIHN(de)ITAQENGTYR_	0.225274	Deamidated	Q7KYR7		BTN2A1	Butyrophilin subfamily 2 member A1
-0.238862	-0.0465851	0.784157	0.540129	0.10154	1.78401	1.29298	0.818927	0.244101	-0.806929	0.571597	Down PCa	NIQNNVSCYLEGK	_NIQNN(de)VSCYLEGK_	0.238351	Deamidated	Q99650		OSMR	Oncostatin-M-specific receptor subunit beta (Interleukin-31 receptor subunit beta) (IL-31 receptor subunit beta) (IL-31R subunit beta) (IL-31R-beta) (IL-31RB)
-2.66661	-1.24814	-1.71951	-1.20283	-1.14828	-1.11225	-0.563846	-0.809193	-0.643819	-0.814797	0.568488	Down PCa	QINSSISGNLWDKDQR	_QIN(de)SSISGNLWDKDQR_	0.224263	Deamidated	Q01459		CTBS	Di-N-acetylchitobiase (EC 3.2.1.-)
1.06493	0.133301	-0.157074	0.960974	-0.710497	1.4614	0.73223	1.03809	1.06724	-0.816413	0.567852	Down PCa	ETVPEYNLSITAR	_ETVPEYN(de)LSITAR_	0.248239	Deamidated	Q9UN70		PCDHGC3	Protocadherin gamma-C3 (PCDH-gamma-C3) (Protocadherin-2) (Protocadherin-43) (PC-43)
2.27457	2.52042	2.96122	2.48505	2.23749	3.33315	3.75945	3.1941	3.03178	-0.83387	0.561022	Down PCa	IDQDNSSFDSLSPEPK	_IDQDN(de)SSFDSLSPEPK_	0.200159	Deamidated	Q9Y5C1		ANGPTL3	Angiopoietin-related protein 3 (Angiopoietin-5) (ANG-5) (Angiopoietin-like protein 3) [Cleaved into: ANGPTL3(17-221);ANGPTL3(17-224)]
-0.712777	-0.782179	-0.6075	-0.610062	-1.34199	-0.139272	-0.208008	0.299701	0.162081	-0.839527	0.558827	Down PCa	RNFTAADWGQSR	_RN(de)FTAADWGQSR_	0.200159	Deamidated	P12109		COL6A1	Collagen alpha-1(VI) chain
2.41898	2.9306	3.10182	3.61003	1.78156	3.66189	3.95794	3.32263	3.50247	-0.842634	0.557624	Down PCa	VQPFNVTQGK	_VQPFN(de)VTQGK_	0.230567	Deamidated	P13473		LAMP2	Lysosome-associated membrane glycoprotein 2 (LAMP-2) (Lysosome-associated membrane protein 2) (CD107 antigen-like family member B) (LGP-96) (CD antigen CD107b)
2.6479	2.79335	3.27421	2.89602	2.04925	4.62506	3.22599	3.62783	2.85905	-0.852337	0.553887	Down PCa	LFNVTPQDEQK	_LFN(de)VTPQDEQK_	0.240889	Deamidated	O75144		ICOSLG	ICOS ligand (B7 homolog 2) (B7-H2) (B7-like protein Gl50) (B7-related protein 1) (B7RP-1) (CD antigen CD275)
0.752957	0.762275	0.258216	1.26405	0.269763	1.65087	2.46295	0.676214	1.36302	-0.876811	0.54457	Down PCa	VQNVTEFDDSLLR	_VQN(de)VTEFDDSLLR_	0.225274	Deamidated	Q9NZK5		ADA2	Adenosine deaminase 2 (EC 3.5.4.4) (Cat eye syndrome critical region protein 1)
0.850923	1.37048	1.06102	1.80009	0.416489	1.7584	2.18273	2.0292	2.03265	-0.900945	0.535536	Down PCa	NFPDAFEYNNVSR	_NFPDAFEYNN(de)VSR_	0.200159	Deamidated	P14384		CPM	Carboxypeptidase M (CPM) (EC 3.4.17.12)
-2.16913	-1.63393	-1.78216	-1.08966	-1.47311	-0.498155	-0.676091	-1.0079	-0.654035	-0.920553	0.528307	Down PCa	QYNPILSMLTNQTGEAGR	_QYNPILSMLTN(de)QTGEAGR_	0.200159	Deamidated	Q9NY97		B3GNT2	N-acetyllactosaminide beta-1,3-N-acetylglucosaminyltransferase 2 (EC 2.4.1.149) (Beta-1,3-N-acetylglucosaminyltransferase 1) (BGnT-1) (Beta-1,3-Gn-T1) (Beta3Gn-T1) (Beta-1,3-galactosyltransferase 7) (Beta-1,3-GalTase 7) (Beta3Gal-T7) (Beta3GalT7) (b3Gal-T7) (Beta-3-Gx-T7) (UDP-Gal:beta-GlcNAc beta-1,3-galactosyltransferase 7) (UDP-GlcNAc:betaGal beta-1,3-N-acetylglucosaminyltransferase 2) (BGnT-2…
-1.08011	-0.147546	-0.422066	0.363421	-1.29592	0.380335	0.289533	0.704587	0.363537	-0.950942	0.517295	Down PCa	NYYADNQTCDGELLFNMTK	_NYYADN(de)QTCDGELLFN(de)MTK_	0.206915	Deamidated	P35555		FBN1	Fibrillin-1 [Cleaved into: Asprosin]
0.183664	-0.867167	-0.757974	-0.678161	-0.568617	1.20739	0.871042	0.299309	-0.699057	-0.957322	0.515012	Down PCa	LCDEGHGLEVEINCTR	_LCDEGHGLEVEIN(de)CTR_	0.221235	Deamidated	P25445		FAS	Tumor necrosis factor receptor superfamily member 6 (Apo-1 antigen) (Apoptosis-mediating surface antigen FAS) (FASLG receptor) (CD antigen CD95)
0.946785	2.35483	1.80445	2.00239	2.19642	2.55455	3.0777	2.83021	2.82505	-0.960902	0.513735	Down PCa	ALGFENATQALGR	_ALGFEN(de)ATQALGR_	0.200159	Deamidated	Q08380		LGALS3BP	Galectin-3-binding protein (Basement membrane autoantigen p105) (Lectin galactoside-binding soluble 3-binding protein) (Mac-2-binding protein) (MAC2BP) (Mac-2 BP) (Tumor-associated antigen 90K)
-0.126129	-0.243451	-0.316444	0.424128	-0.119117	1.61479	1.34547	0.452009	0.229493	-0.986643	0.504651	Down PCa	MYNHSWPESLACDELPVYDR	_MYN(de)HSWPESLACDELPVYDR_	0.200159	Deamidated	Q6FHJ7		SFRP4	Secreted frizzled-related protein 4 (sFRP-4) (Frizzled protein, human endometrium) (FrpHE)
-3.68581	-3.42526	-2.86983	-2.35823	-2.04926	-0.780385	-2.2314	-2.44521	-2.10199	-0.987932	0.5042	Down PCa	GTFTDCALANMTEQIR	_GTFTDCALAN(de)MTEQIR_	0.227637	Deamidated	P12110		COL6A2	Collagen alpha-2(VI) chain
-1.21913	-0.251498	-0.264952	0.164396	0.843649	1.03288	1.70058	0.625884	0.0447588	-0.996533	0.501203	Down PCa	TLAGENQTAFEIEELNR	_TLAGEN(de)QTAFEIEELNR_	0.228102	Deamidated	P11047		LAMC1	Laminin subunit gamma-1 (Laminin B2 chain) (Laminin-1 subunit gamma) (Laminin-10 subunit gamma) (Laminin-11 subunit gamma) (Laminin-2 subunit gamma) (Laminin-3 subunit gamma) (Laminin-4 subunit gamma) (Laminin-6 subunit gamma) (Laminin-7 subunit gamma) (Laminin-8 subunit gamma) (Laminin-9 subunit gamma) (S-laminin subunit gamma) (S-LAM gamma)
-2.65664	-1.69883	-2.13999	-2.05727	-3.39083	-1.56649	-1.78813	-1.41216	-0.694377	-1.02342	0.491948	Down PCa	NQSVNVFLGHTAIDEMLK	_N(de)QSVNVFLGHTAIDEMLK_	0.200159	Deamidated	Q9NZP8		C1RL	Complement C1r subcomponent-like protein (C1r-LP) (C1r-like protein) (EC 3.4.21.-) (C1r-like serine protease analog protein) (CLSPa)
1.23007	1.76051	2.42358	1.82898	0.846128	2.62427	3.45219	1.85257	2.64106	-1.02467	0.491523	Down PCa	GLNLTEDTYKPR	_GLN(de)LTEDTYKPR_	0.211821	Deamidated	Q08380		LGALS3BP	Galectin-3-binding protein (Basement membrane autoantigen p105) (Lectin galactoside-binding soluble 3-binding protein) (Mac-2-binding protein) (MAC2BP) (Mac-2 BP) (Tumor-associated antigen 90K)
0.0397081	-1.04738	-1.05709	-0.347261	-0.529289	1.79245	0.829587	-0.241335	-0.530568	-1.0508	0.482702	Down PCa	TLTLFNVTR	_TLTLFN(de)VTR_	0.228102	Deamidated	P06731		CEACAM5	Carcinoembryonic antigen-related cell adhesion molecule 5 (Carcinoembryonic antigen) (CEA) (Meconium antigen 100) (CD antigen CD66e)
-1.66692	-3.02868	-2.74474	-2.51581	-2.71708	-0.783819	-1.49963	-0.967818	-2.68094	-1.05159	0.482435	Down PCa	NNSTGVAGLSEEASAELR	_N(de)NSTGVAGLSEEASAELR_	0.215063	Deamidated	P23327		HRC	Sarcoplasmic reticulum histidine-rich calcium-binding protein
-0.149196	1.54969	1.6166	2.23666	0.277729	2.25969	2.24242	2.18697	1.96972	-1.0584	0.480163	Down PCa	DLDMFINASK	_DLDMFIN(de)ASK_	0.227637	Deamidated	O75882		ATRN	Attractin (DPPT-L) (Mahogany homolog)
-1.40201	-0.756615	-0.551072	-0.31317	-1.77605	-0.0421505	0.45719	0.506201	-0.394334	-1.09151	0.46927	Down PCa	VSDNESSSNYTYK	_VSDN(de)ESSSN(de)YTYK_	0.200159	Deamidated	Q12913		PTPRJ	Receptor-type tyrosine-protein phosphatase eta (Protein-tyrosine phosphatase eta) (R-PTP-eta) (EC 3.1.3.48) (Density-enhanced phosphatase 1) (DEP-1) (HPTP eta) (Protein-tyrosine phosphatase receptor type J) (R-PTP-J) (CD antigen CD148)
1.09403	0.907824	0.346641	0.401568	0.506826	3.05652	1.3799	1.62634	0.924945	-1.09555	0.467958	Down PCa	WNPCLEPHRFNDTEVLQR	_WNPCLEPHRFN(de)DTEVLQR_	0.200159	Deamidated	P43251		BTD	Biotinidase (Biotinase) (EC 3.5.1.12)
2.23889	2.35363	1.04273	2.83778	4.1458	3.45849	4.06519	3.77624	3.25281	-1.11442	0.461878	Down PCa	VYKPSAGNNSLYR	_VYKPSAGN(de)NSLYR_	0.231061	Deamidated	P02749		APOH	Beta-2-glycoprotein 1 (APC inhibitor) (Activated protein C-binding protein) (Anticardiolipin cofactor) (Apolipoprotein H) (Apo-H) (Beta-2-glycoprotein I) (B2GPI) (Beta(2)GPI)
-2.89357	-1.07851	-1.05022	-0.72846	-2.01769	0.164439	-1.24151	-0.969245	0.340334	-1.12719	0.457805	Down PCa	IQLENVTLLNPDPAEGPK	_IQLEN(de)VTLLNPDPAEGPK_	0.227637	Deamidated	Q8WZ75		ROBO4	Roundabout homolog 4 (Magic roundabout)
-0.536136	0.618539	0.646798	0.755222	2.34951	1.8978	2.28289	2.23148	1.40342	-1.18711	0.439181	Down PCa	LQNNENNISCVER	_LQNNENN(de)ISCVER_	0.214537	Deamidated	P36980		CFHR2	Complement factor H-related protein 2 (FHR-2) (DDESK59) (H factor-like 3) (H factor-like protein 2)
0.187442	0.768623	0.960243	1.52146	1.8373	2.15125	2.72473	2.73143	1.4507	-1.20951	0.432414	Down PCa	FSDGLESNSSTQFEVK	_FSDGLESN(de)SSTQFEVK_	0.200159	Deamidated	P0C0L4		C4A	Complement C4-A (Acidic complement C4) (C3 and PZP-like alpha-2-macroglobulin domain-containing protein 2) [Cleaved into: Complement C4 beta chain;Complement C4-A alpha chain;C4a anaphylatoxin;C4b-A;C4d-A;Complement C4 gamma chain]
-0.571594	0.568891	0.375306	0.603358	0.255906	2.08129	0.967578	1.72472	1.14592	-1.2335	0.425283	Down PCa	LQLTWLENGNVSR	_LQLTWLENGN(de)VSR_	0.19864	Deamidated	P78324		SIRPA	Tyrosine-protein phosphatase non-receptor type substrate 1 (SHP substrate 1) (SHPS-1) (Brain Ig-like molecule with tyrosine-based activation motifs) (Bit) (CD172 antigen-like family member A) (Inhibitory receptor SHPS-1) (Macrophage fusion receptor) (MyD-1 antigen) (Signal-regulatory protein alpha-1) (Sirp-alpha-1) (Signal-regulatory protein alpha-2) (Sirp-alpha-2) (Signal-regulatory protein alph…
-2.56115	-2.29558	-2.39371	-2.08016	-2.3754	-0.635983	-0.887667	-1.23489	-1.65194	-1.23858	0.42379	Down PCa	VAQPGINYALGTNVSYPNNLLR	_VAQPGINYALGTN(de)VSYPNNLLR_	0.197605	Deamidated	O43505		B4GAT1	Beta-1,4-glucuronyltransferase 1 (EC 2.4.1.-) (I-beta-1,3-N-acetylglucosaminyltransferase) (iGnT) (N-acetyllactosaminide beta-1,3-N-acetylglucosaminyltransferase) (Poly-N-acetyllactosamine extension enzyme) (UDP-GlcNAc:betaGal beta-1,3-N-acetylglucosaminyltransferase 1)
0.311943	0.734825	1.00833	0.529548	0.78411	1.76993	1.58015	1.57599	2.73982	-1.24272	0.422575	Down PCa	TGAFSMPEVNVDYNASSETLR	_TGAFSMPEVNVDYN(de)ASSETLR_	0.197605	Deamidated	Q7Z7D3		VTCN1	V-set domain-containing T-cell activation inhibitor 1 (B7 homolog 4) (B7-H4) (B7h.5) (Immune costimulatory protein B7-H4) (Protein B7S1) (T-cell costimulatory molecule B7x)
0.955194	0.671192	0.771053	0.685311	2.76128	3.7869	1.85873	1.84331	2.39246	-1.30154	0.405692	Down PCa	ELHHLQEQNVSNAFLDK	_ELHHLQEQN(de)VSNAFLDK_	0.210144	Deamidated	P00450		CP	Ceruloplasmin (EC 1.16.3.1) (Ferroxidase)
-1.4996	-2.85733	-1.33091	-2.34941	-1.45335	0.65308	-0.671192	-0.516665	-1.77957	-1.31953	0.400665	Down PCa	GFNFSTESMARPEGR	_GFN(de)FSTESMARPEGR_	0.200159	Deamidated	P36269		GGT5	Gamma-glutamyltransferase 5 (GGT 5) (EC 2.3.2.2) (Gamma-glutamyl transpeptidase-related enzyme) (GGT-rel) (Gamma-glutamyltransferase-like activity 1) (Gamma-glutamyltranspeptidase 5) (Glutathione hydrolase 5) (EC 3.4.19.13) (Leukotriene-C4 hydrolase) (EC 3.4.19.14) [Cleaved into: Gamma-glutamyltransferase 5 heavy chain;Gamma-glutamyltransferase 5 light chain]
-0.678556	-0.261447	0.0743618	-0.284491	-0.561102	1.15676	1.06372	0.688043	1.02494	-1.32561	0.39898	Down PCa	TNGNTYMLLTNATLDR	_TN(de)GNTYMLLTN(de)ATLDR_	0.197605	Deamidated	Q9NPG4		PCDH12	Protocadherin-12 (Vascular cadherin-2) (Vascular endothelial cadherin-2) (VE-cad-2) (VE-cadherin-2)
-0.463056	2.02624	2.09163	1.78757	1.36425	2.81367	2.08216	2.96642	2.95066	-1.3419	0.394501	Down PCa	VCDGILDCPGREDENNTSTGK	_VCDGILDCPGREDEN(de)NTSTGK_	0.200159	Deamidated	P98164		LRP2	Low-density lipoprotein receptor-related protein 2 (LRP-2) (Glycoprotein 330) (gp330) (Megalin)
0.278771	-0.00818729	0.647028	0.00348377	-1.04539	1.15593	1.6633	1.02348	1.46737	-1.35238	0.391646	Down PCa	WVENNTNNLVK	_WVEN(de)NTNNLVK_	0.197605	Deamidated	Q99574		SERPINI1	Neuroserpin (Peptidase inhibitor 12) (PI-12) (Serpin I1)
-4.34838	-3.80759	-4.78639	-2.05607	-5.45735	-2.48077	-3.17731	-3.83346	-1.33893	-1.38354	0.383278	Down PCa	NETHATYSNTLYLADEIIIR	_N(de)ETHATYSNTLYLADEIIIR_	0.247829	Deamidated	P07911		UMOD	Uromodulin (Tamm-Horsfall urinary glycoprotein) (THP) [Cleaved into: Uromodulin, secreted form]
-0.23671	1.27512	0.773837	1.18695	2.27454	2.43166	3.26412	2.2127	1.8851	-1.39365	0.380601	Down PCa	LDAPTNLQFVNETDSTVLVR	_LDAPTNLQFVN(de)ETDSTVLVR_	0.200159	Deamidated	P02751		FN1	Fibronectin (FN) (Cold-insoluble globulin) (CIG) [Cleaved into: Anastellin;Ugl-Y1;Ugl-Y2;Ugl-Y3]
-1.30096	-1.84781	-1.2302	-0.914416	-1.80716	0.642515	1.26919	-1.05491	-0.784505	-1.43818	0.369032	Down PCa	LGLTPEATNASLLGCMEDLSVNGQR	_LGLTPEATN(de)ASLLGCMEDLSVNGQR_	0.200159	Deamidated	Q6UVK1		CSPG4	Chondroitin sulfate proteoglycan 4 (Chondroitin sulfate proteoglycan NG2) (Melanoma chondroitin sulfate proteoglycan) (Melanoma-associated chondroitin sulfate proteoglycan)
0.473466	2.31769	2.7283	3.05729	2.31612	3.48496	3.05879	4.27295	3.69094	-1.44834	0.366444	Down PCa	WNNTGCQALPSQDEGPSK	_WN(de)NTGCQALPSQDEGPSK_	0.200159	Deamidated	P01833		PIGR	Polymeric immunoglobulin receptor (PIgR) (Poly-Ig receptor) (Hepatocellular carcinoma-associated protein TB6) [Cleaved into: Secretory component]
1.07437	-1.04977	0.153864	0.00176144	-0.415651	1.22517	3.13408	1.80589	-0.533501	-1.45499	0.364756	Down PCa	SYNDSVDPR	_SYN(de)DSVDPR_	0.232007	Deamidated	P05164		MPO	Myeloperoxidase (MPO) (EC 1.11.2.2) [Cleaved into: Myeloperoxidase;89 kDa myeloperoxidase;84 kDa myeloperoxidase;Myeloperoxidase light chain;Myeloperoxidase heavy chain]
-4.77059	-3.91974	-3.1003	-2.35592	-4.92353	-2.75585	-1.87043	-2.67908	-2.06612	-1.47115	0.360696	Down PCa	VLNSIGSDIDNVTQR	_VLNSIGSDIDN(de)VTQR_	0.200159	Deamidated	O43490		PROM1	Prominin-1 (Antigen AC133) (Prominin-like protein 1) (CD antigen CD133)
-0.68882	1.16165	0.474233	1.25154	2.41393	2.92329	2.45704	2.29383	1.91759	-1.47543	0.359626	Down PCa	LQNNENNISCVER	_LQNN(de)ENN(de)ISCVER_	0.200159	Deamidated	P36980		CFHR2	Complement factor H-related protein 2 (FHR-2) (DDESK59) (H factor-like 3) (H factor-like protein 2)
-3.58169	-3.50658	-3.37979	-2.7299	-3.70991	-1.70313	-1.86691	-2.33439	-1.58389	-1.50949	0.351234	Down PCa	GINIAIVNYVTGNVTATR	_GINIAIVNYVTGN(de)VTATR_	0.197605	Deamidated	P58499		FAM3B	Protein FAM3B (Cytokine-like protein 2-21) (Pancreatic-derived factor) (PANDER)
-4.57425	-5.36623	-5.15418	-3.69764	-4.77548	-1.9705	-2.98814	-3.5013	-4.34823	-1.51151	0.350743	Down PCa	DVTILDLSYNQITLNGTDTR	_DVTILDLSYNQITLN(de)GTDTR_	0.200159	Deamidated	Q9H756		LRRC19	Leucine-rich repeat-containing protein 19
-0.033721	-0.885093	-0.804107	1.13266	-1.19499	1.29944	2.77129	1.40486	-0.626171	-1.5694	0.336947	Down PCa	EDKSYNVTSVLFR	_EDKSYN(de)VTSVLFR_	0.219855	Deamidated	P80188		LCN2	Neutrophil gelatinase-associated lipocalin (NGAL) (25 kDa alpha-2-microglobulin-related subunit of MMP-9) (Lipocalin-2) (Oncogene 24p3) (Siderocalin LCN2) (p25)
0.463752	0.748308	-0.376828	0.491508	1.82478	3.04502	2.55377	1.94257	1.35243	-1.59314	0.331448	Down PCa	VLPVNVTDYCQLVR	_VLPVN(de)VTDYCQLVR_	0.200159	Deamidated	P35555		FBN1	Fibrillin-1 [Cleaved into: Asprosin]
-0.939902	-0.521789	-0.526512	2.46931	-0.454771	3.01908	1.75322	1.53529	0.102536	-1.59726	0.330503	Down PCa	TAGWNIPMGLLFNQTGSCK	_TAGWNIPMGLLFN(de)QTGSCK_	0.233731	Deamidated	P02788		LTF	Lactotransferrin (Lactoferrin) (EC 3.4.21.-) (Growth-inhibiting protein 12) (Talalactoferrin) [Cleaved into: Lactoferricin-H (Lfcin-H);Kaliocin-1;Lactoferroxin-A;Lactoferroxin-B;Lactoferroxin-C]
3.29817	4.42146	5.05727	4.44418	5.94619	6.5593	5.53313	6.92245	5.95416	-1.60881	0.32787	Down PCa	CIQANYSLMENGK	_CIQAN(de)YSLMEN(de)GK_	0.200159	Deamidated	P05090		APOD	Apolipoprotein D (Apo-D) (ApoD)
-1.56048	1.01903	1.865	-0.0877037	-0.469007	0.626451	2.91964	1.45953	2.0646	-1.61419	0.326649	Down PCa	VPYNVGPGFTGNFSTQK	_VPYNVGPGFTGN(de)FSTQK_	0.216577	Deamidated	Q04609		FOLH1	Glutamate carboxypeptidase 2 (EC 3.4.17.21) (Cell growth-inhibiting gene 27 protein) (Folate hydrolase 1) (Folylpoly-gamma-glutamate carboxypeptidase) (FGCP) (Glutamate carboxypeptidase II) (GCPII) (Membrane glutamate carboxypeptidase) (mGCP) (N-acetylated-alpha-linked acidic dipeptidase I) (NAALADase I) (Prostate-specific membrane antigen) (PSM) (PSMA) (Pteroylpoly-gamma-glutamate carboxypeptida…
-0.444487	-0.904887	-0.775698	-1.1328	-0.900901	0.198537	0.194892	3.16753	-0.3364	-1.63789	0.321325	Down PCa	SDDNLLNTSALGR	_SDDNLLN(de)TSALGR_	0.200159	Deamidated	Q8N4F0		BPIFB2	BPI fold-containing family B member 2 (Bactericidal/permeability-increasing protein-like 1) (BPI-like 1) (Long palate, lung and nasal epithelium carcinoma-associated protein 2) (RYSR)
-0.893435	-1.54447	-0.974223	0.417448	-1.27917	1.58751	1.31384	1.04762	-0.764647	-1.65085	0.318452	Down PCa	LDDCDFQTNHTLK	_LDDCDFQTN(de)HTLK_	0.200159	Deamidated	O76096		CST7	Cystatin-F (Cystatin-7) (Cystatin-like metastasis-associated protein) (CMAP) (Leukocystatin)
0.957835	2.04928	3.03847	2.18561	3.93278	4.29931	3.52238	4.86802	3.64768	-1.65155	0.318297	Down PCa	CIQANYSLMENGK	_CIQAN(de)YSLMENGK_	0.200159	Deamidated	P05090		APOD	Apolipoprotein D (Apo-D) (ApoD)
0.726834	0.257123	0.101832	0.394526	0.543056	3.63719	0.906894	0.342994	3.48745	-1.68896	0.310151	Down PCa	AMSSNETAAYK	_AMSSN(de)ETAAYK_	0.200159	Deamidated	Q8TCJ2		STT3B	Dolichyl-diphosphooligosaccharide--protein glycosyltransferase subunit STT3B (Oligosaccharyl transferase subunit STT3B) (STT3-B) (EC 2.4.99.18) (Source of immunodominant MHC-associated peptides homolog)
-5.93947	-4.8509	NaN	-4.76932	-4.40835	-2.69962	-3.53056	NaN	-3.65954	-1.69544	0.308761	Down PCa	NVSEDLPLPTFSPTLLGDSR	_N(de)VSEDLPLPTFSPTLLGDSR_	0.197605	Deamidated	P11597		CETP	Cholesteryl ester transfer protein (Lipid transfer protein I)
-2.70263	-0.213708	-1.55916	0.178199	0.878988	0.793472	1.63496	1.5151	0.122777	-1.70024	0.307735	Down PCa	LPTQNITFQTESSVAEQEAEFQSPK	_LPTQN(de)ITFQTESSVAEQEAEFQSPK_	0.206915	Deamidated	Q14624		ITIH4	Inter-alpha-trypsin inhibitor heavy chain H4 (ITI heavy chain H4) (ITI-HC4) (Inter-alpha-inhibitor heavy chain 4) (Inter-alpha-trypsin inhibitor family heavy chain-related protein) (IHRP) (Plasma kallikrein sensitive glycoprotein 120) (Gp120) (PK-120) [Cleaved into: 70 kDa inter-alpha-trypsin inhibitor heavy chain H4;35 kDa inter-alpha-trypsin inhibitor heavy chain H4]
-1.81985	-2.2487	-2.83275	-1.74142	-4.48364	0.697937	-1.09012	-1.51895	-1.26092	-1.83226	0.280825	Down PCa	TLAGETGQEAAPLDGVLANPPNISSLSPR	_TLAGETGQEAAPLDGVLANPPN(de)ISSLSPR_	0.200159	Deamidated	Q13421		MSLN	Mesothelin (CAK1 antigen) (Pre-pro-megakaryocyte-potentiating factor) [Cleaved into: Megakaryocyte-potentiating factor (MPF);Mesothelin, cleaved form]
-5.48829	-2.49276	-3.93112	-1.08416	-1.50881	-1.5516	-2.63212	0.124976	-0.153632	-1.84793	0.27779	Down PCa	DIECQAESFPNWTLAQVGQK	_DIECQAESFPN(de)WTLAQVGQK_	0.241477	Deamidated	Q9HC84		MUC5B	Mucin-5B (MUC-5B) (Cervical mucin) (High molecular weight salivary mucin MG1) (Mucin-5 subtype B, tracheobronchial) (Sublingual gland mucin)
-0.150497	-2.06625	-1.69834	-1.85007	-1.74372	2.73837	1.28839	0.361073	-2.49376	-1.97529	0.254318	Down PCa	SCPACPGSNITIR	_SCPACPGSN(de)ITIR_	0.225274	Deamidated	P05164		MPO	Myeloperoxidase (MPO) (EC 1.11.2.2) [Cleaved into: Myeloperoxidase;89 kDa myeloperoxidase;84 kDa myeloperoxidase;Myeloperoxidase light chain;Myeloperoxidase heavy chain]
-4.9307	-4.40738	-4.09976	-2.14635	-2.46145	-2.49458	-1.55145	-0.629085	-1.80599	-1.98885	0.251939	Down PCa	VITVQVANFTLR	_VITVQVAN(de)FTLR_	0.200159	Deamidated	Q9Y6R7		FCGBP	IgGFc-binding protein (Fcgamma-binding protein antigen) (FcgammaBP)
-4.68965	-3.92397	-3.04895	-2.54154	-2.9321	1.34996	-1.83204	-1.06385	-4.06603	-2.02425	0.245833	Down PCa	TNKTEFQLELPVK	_TN(de)KTEFQLELPVK_	0.225274	Deamidated	P11215		ITGAM	Integrin alpha-M (CD11 antigen-like family member B) (CR-3 alpha chain) (Cell surface glycoprotein MAC-1 subunit alpha) (Leukocyte adhesion receptor MO1) (Neutrophil adherence receptor) (CD antigen CD11b)
1.41533	0.537761	0.871142	1.50007	0.459565	4.02484	4.74513	2.41984	1.2664	-2.15728	0.224179	Down PCa	MNDTIFGFTMEER	_MN(de)DTIFGFTMEER_	0.200159	Deamidated	P20061		TCN1	Transcobalamin-1 (TC-1) (Haptocorrin) (HC) (Protein R) (Transcobalamin I) (TC I) (TCI)
1.19715	1.09343	0.383626	0.547712	3.50961	5.99873	2.64824	2.89224	2.57267	-2.18166	0.220421	Down PCa	EHEGAIYPDNTTDFQR	_EHEGAIYPDN(de)TTDFQR_	0.200159	Deamidated	P00450		CP	Ceruloplasmin (EC 1.16.3.1) (Ferroxidase)
-4.77183	NaN	-4.71388	-5.44695	NaN	NaN	NaN	NaN	-2.69446	-2.28309	0.205457	Down PCa	GPNMLISTEVNATQFLALVQEK	_GPNMLISTEVN(de)ATQFLALVQEK_	0.200159	Deamidated	Q8WW52		FAM151A	Protein FAM151A
-6.00288	-3.60395	-5.08331	NaN	-5.23135	-3.45549	NaN	-2.19195	-2.3251	-2.32286	0.199871	Down PCa	LPASLAEYTVTQLRPNATYSVCVMPLGPGR	_LPASLAEYTVTQLRPN(de)ATYSVCVMPLGPGR_	0.197605	Deamidated	Q6EMK4		VASN	Vasorin (Protein slit-like 2)
0.304782	-0.996053	-0.206612	-0.850708	-0.683751	3.84387	2.87023	1.24542	-0.591293	-2.32853	0.199088	Down PCa	LFIPNITTK	_LFIPN(de)ITTK_	0.200159	Deamidated	P31997		CEACAM8	Carcinoembryonic antigen-related cell adhesion molecule 8 (CD67 antigen) (Carcinoembryonic antigen CGM6) (Non-specific cross-reacting antigen NCA-95) (CD antigen CD66b)
-5.1597	-5.79315	-5.27063	-3.17128	-1.18332	-1.17603	-4.07978	-0.831821	-0.70989	-2.41624	0.187344	Down PCa	SLGSGGSVSQLFSNFTGSVDDR	_SLGSGGSVSQLFSN(de)FTGSVDDR_	0.210189	Deamidated	Q6UX06		OLFM4	Olfactomedin-4 (OLM4) (Antiapoptotic protein GW112) (G-CSF-stimulated clone 1 protein) (hGC-1) (hOLfD)
0.590755	0.957376	0.362391	-0.818334	-0.44424	4.74232	1.76993	1.00602	3.07241	-2.51808	0.174575	Down PCa	SSNGTFINSQRLSR	_SSN(de)GTFIN(de)SQRLSR_	0.197605	Deamidated	Q14BN4		SLMAP	Sarcolemmal membrane-associated protein (Sarcolemmal-associated protein)
-6.14226	-4.15142	-3.7725	NaN	-3.73989	-2.82669	-2.55488	0.787311	-2.23049	-2.74533	0.149133	Down PCa	LLAAANFTFK	_LLAAAN(de)FTFK_	0.200159	Deamidated	Q8N4F0		BPIFB2	BPI fold-containing family B member 2 (Bactericidal/permeability-increasing protein-like 1) (BPI-like 1) (Long palate, lung and nasal epithelium carcinoma-associated protein 2) (RYSR)
-1.8103	-3.37544	-2.81891	-3.30434	-1.75351	2.84804	1.36468	-0.802631	-1.89419	-2.99147	0.125741	Down PCa	GAQMLREFQWLRANSSVVSVNCK	_GAQMLREFQWLRAN(de)SSVVSVN(de)CK_	0.197605	Deamidated	O60502		MGEA5	Protein O-GlcNAcase (OGA) (EC 3.2.1.169) (Beta-N-acetylglucosaminidase) (EC 3.2.1.-) (Beta-N-acetylhexosaminidase) (Beta-hexosaminidase) (Meningioma-expressed antigen 5) (N-acetyl-beta-D-glucosaminidase) (N-acetyl-beta-glucosaminidase) (Nuclear cytoplasmic O-GlcNAcase and acetyltransferase) (NCOAT)
-1.06817	-1.03027	-2.41992	-2.07656	-1.70486	2.65694	2.69911	2.00915	-1.78809	-3.05423	0.120388	Down PCa	QWFINITDIK	_QWFIN(de)ITDIK_	0.197605	Deamidated	Q9NSE4		IARS2	Isoleucine--tRNA ligase, mitochondrial (EC 6.1.1.5) (Isoleucyl-tRNA synthetase) (IleRS)
0.913157	-1.21311	0.544726	0.262753	0.136942	5.20568	4.70957	2.45124	0.408369	-3.06482	0.119508	Down PCa	LTNNSNQFQTEVGK	_LTN(de)NSNQFQTEVGK_	0.197605	Deamidated	P05107		ITGB2	Integrin beta-2 (Cell surface adhesion glycoproteins LFA-1/CR3/p150,95 subunit beta) (Complement receptor C3 subunit beta) (CD antigen CD18)
-1.08615	-0.18734	1.34795	4.41929	1.63082	6.28541	5.64224	4.68384	1.95038	-3.41555	0.0937165	Down PCa	NGSDCPDKFCLFQSETK	_N(de)GSDCPDKFCLFQSETK_	0.200159	Deamidated	P02788		LTF	Lactotransferrin (Lactoferrin) (EC 3.4.21.-) (Growth-inhibiting protein 12) (Talalactoferrin) [Cleaved into: Lactoferricin-H (Lfcin-H);Kaliocin-1;Lactoferroxin-A;Lactoferroxin-B;Lactoferroxin-C]
NaN	-2.71591	NaN	-5.18647	-4.12082	NaN	NaN	NaN	-0.077445	-3.93029	0.0655942	Down PCa	MLFVEPILEVSSLPTTNSTTNSATK	_MLFVEPILEVSSLPTTN(de)STTN(de)SATK_	0.200159	Deamidated	P05155		SERPING1	Plasma protease C1 inhibitor (C1 Inh) (C1Inh) (C1 esterase inhibitor) (C1-inhibiting factor) (Serpin G1)
2.63744	0.808662	2.35664	1.33202	1.97143	-2.47249	0.678118	1.66918	0.260652	1.78737	3.45186	Up PCa	K.MAEVIGSKLNISR.K	K.M[+15.99492]AEVIGSKLN[+2351.85075]ISR.K	0.214715	N-linked	Q9NU22	HexNAc(4)Hex(5)Fuc(3)NeuAc(1)	MDN1	Midasin (MIDAS-containing protein)
-0.194921	-0.662965	-1.08746	-2.58496	0.478047	-1.8365	-2	-2.80735	-3.52356	1.7314	3.3205	Up PCa	R.YFYNGTSMACETFQYGGCMGNGNNFVTEK.E	R.[+229.16293]YFYN[+2336.85109]GTSMAC[+57.02146]ETFQYGGC[+57.02146]MGNGNNFVTEK[+229.16293].E	0.200159	N-linked	P02760	HexNAc(6)Hex(6)Fuc(1)	AMBP	Protein AMBP [Cleaved into: Alpha-1-microglobulin (Protein HC) (Alpha-1 microglycoprotein) (Complex-forming glycoprotein heterogeneous in charge);Inter-alpha-trypsin inhibitor light chain (ITI-LC) (Bikunin) (EDC1) (HI-30) (Uronic-acid-rich protein);Trypstatin]
0.90809	-1.47291	0.0227406	-0.487411	-0.0577154	-2.70695	-0.965738	-1.53842	-2.01436	1.58893	3.00825	Up PCa	K.KEDALNETR.E	K.[+229.16293]K[+229.16293]EDALN[+2861.00005]ETR.E	0.200159	N-linked	P10909	HexNAc(5)Hex(6)NeuAc(3)	CLU	Clusterin (Aging-associated gene 4 protein) (Apolipoprotein J) (Apo-J) (Complement cytolysis inhibitor) (CLI) (Complement-associated protein SP-40,40) (Ku70-binding protein 1) (NA1/NA2) (Testosterone-repressed prostate message 2) (TRPM-2) [Cleaved into: Clusterin beta chain (ApoJalpha) (Complement cytolysis inhibitor a chain);Clusterin alpha chain (ApoJbeta) (Complement cytolysis inhibitor b chai…
0.614358	-0.141064	0.270668	0.266429	0.121991	-2.88753	0.0342619	-1.76081	-0.468387	1.49709	2.82273	Up PCa	R.DPGAAVPGAANASAQQPR.T	R.[+229.16293]DPGAAVPGAAN[+2076.75025]ASAQQPR.T	0.200159	N-linked	P28300	HexNAc(4)Hex(6)Fuc(2)	LOX	Protein-lysine 6-oxidase (EC 1.4.3.13) (Lysyl oxidase)
0.130482	-1.16096	-0.372397	-1.83791	0.222392	-2.20945	-2.15838	-1.40718	-2.48829	1.46215	2.75518	Up PCa	R.ASSNPNATSSSSQDPESLQDR.G	R.[+229.16293]ASSNPN[+2204.77244]ATSSSSQDPESLQDR.G	0.200159	N-linked	P05155	HexNAc(4)Hex(5)NeuAc(2)	SERPING1	Plasma protease C1 inhibitor (C1 Inh) (C1Inh) (C1 esterase inhibitor) (C1-inhibiting factor) (Serpin G1)
3.13725	1.76187	2.91756	2.48402	2.30485	-0.402099	1.01154	2.33605	1.48645	1.41312	2.66313	Up PCa	K.MAEVIGSKLNISR.K	K.M[+15.99492]AEVIGSKLN[+2350.83035]ISR.K	0.200159	N-linked	Q9NU22	HexNAc(4)Hex(5)Fuc(1)NeuAc(2)	MDN1	Midasin (MIDAS-containing protein)
-0.567249	0.587974	-0.070369	0.0689826	0.736966	0.063565	-1.21085	-1.53842	-2.13465	1.35635	2.56037	Up PCa	K.AALAAFNAQNNGSNFQLEEISR.A	K.[+229.16293]AALAAFNAQNN[+1930.69234]GSNFQLEEISR.A	0.200159	N-linked	P02765	HexNAc(4)Hex(6)Fuc(1)	AHSG	Alpha-2-HS-glycoprotein (Alpha-2-Z-globulin) (Ba-alpha-2-glycoprotein) (Fetuin-A) [Cleaved into: Alpha-2-HS-glycoprotein chain A;Alpha-2-HS-glycoprotein chain B]
-1.06682	-1.424	-0.539854	-1.76752	-0.814444	-3.33498	-1.21085	-2.12338	-3.19878	1.34447	2.53937	Up PCa	R.YPGNQTTC.-	R.[+229.16293]YPGN[+2350.83035]QTTC[+57.02146].-	0.200159	N-linked	O00175	HexNAc(4)Hex(5)Fuc(1)NeuAc(2)	CCL24	C-C motif chemokine 24 (CK-beta-6) (Eosinophil chemotactic protein 2) (Eotaxin-2) (Myeloid progenitor inhibitory factor 2) (MPIF-2) (Small-inducible cytokine A24)
1.08071	0.584962	0.667425	0	1.45003	-0.643856	-0.263035	-0.222392	-1.06413	1.30498	2.4708	Up PCa	R.YFYNGTSMACETFQYGGCMGNGNNFVTEK.E	R.[+229.16293]YFYN[+1987.71380]GTSMAC[+57.02146]ETFQYGGC[+57.02146]MGNGNNFVTEK[+229.16293].E	0.227637	N-linked	P02760	HexNAc(5)Hex(6)	AMBP	Protein AMBP [Cleaved into: Alpha-1-microglobulin (Protein HC) (Alpha-1 microglycoprotein) (Complex-forming glycoprotein heterogeneous in charge);Inter-alpha-trypsin inhibitor light chain (ITI-LC) (Bikunin) (EDC1) (HI-30) (Uronic-acid-rich protein);Trypstatin]
1.50565	0.128542	1.25796	0.770901	1.13493	-1.88753	-0.539473	1.35467	-0.283172	1.29847	2.45968	Up PCa	K.EDALNETR.E	K.[+229.16293]EDALN[+2204.77244]ETR.E	0.227637	N-linked	P10909	HexNAc(4)Hex(5)NeuAc(2)	CLU	Clusterin (Aging-associated gene 4 protein) (Apolipoprotein J) (Apo-J) (Complement cytolysis inhibitor) (CLI) (Complement-associated protein SP-40,40) (Ku70-binding protein 1) (NA1/NA2) (Testosterone-repressed prostate message 2) (TRPM-2) [Cleaved into: Clusterin beta chain (ApoJalpha) (Complement cytolysis inhibitor a chain);Clusterin alpha chain (ApoJbeta) (Complement cytolysis inhibitor b chai…
0.130482	-0.10207	0.165699	-0.404949	-0.148863	-2.54649	0.0566297	-1.12338	-1.80023	1.28143	2.43079	Up PCa	R.DPGAAVPGAANASAQQPR.T	R.[+229.16293]DPGAAVPGAAN[+2350.83035]ASAQQPR.T	0.200159	N-linked	P28300	HexNAc(4)Hex(5)Fuc(1)NeuAc(2)	LOX	Protein-lysine 6-oxidase (EC 1.4.3.13) (Lysyl oxidase)
2.14129	0.878564	1.74612	0.379323	1.02801	-1.03953	0.604117	0.623852	-0.283172	1.25834	2.39221	Up PCa	K.MAEVIGSKLNISR.K	K.M[+15.99492]AEVIGSKLN[+3007.05796]ISR.K	0.200159	N-linked	Q9NU22	HexNAc(5)Hex(6)Fuc(1)NeuAc(3)	MDN1	Midasin (MIDAS-containing protein)
0.406116	-1.68703	-0.00763321	-1.98991	-1.97199	-2.03953	-2.50631	-2.47131	-2.13465	1.23786	2.35849	Up PCa	K.MAEVIGSKLNISR.K	K.M[+15.99492]AEVIGSKLN[+2789.99933]ISR.K	0.225274	N-linked	Q9NU22	HexNAc(6)Hex(7)Fuc(1)NeuAc(1)	MDN1	Midasin (MIDAS-containing protein)
-0.156616	-0.497999	-1.65533	-0.159836	-0.765535	-2.20945	-1.71781	-0.886343	-2.26589	1.12281	2.17771	Up PCa	R.EEQYNSTYR.V	R.[+229.16293]EEQYN[+2059.73493]STYR.V	0.200159	N-linked	P01857	HexNAc(4)Hex(5)Fuc(1)NeuAc(1)	IGHG1	Immunoglobulin heavy constant gamma 1 (Ig gamma-1 chain C region) (Ig gamma-1 chain C region EU) (Ig gamma-1 chain C region KOL) (Ig gamma-1 chain C region NIE)
1.68622	0.756574	0.872406	0.410019	0.13493	-1.54649	0.121725	0.0916305	-0.0288551	1.11253	2.16224	Up PCa	R.STYNDTEDVSQASPSESEAR.F	R.[+229.16293]STYN[+2059.73493]DTEDVSQASPSESEAR.F	0.214459	N-linked	Q6GTX8	HexNAc(4)Hex(5)Fuc(1)NeuAc(1)	LAIR1	Leukocyte-associated immunoglobulin-like receptor 1 (LAIR-1) (hLAIR1) (CD antigen CD305)
-0.385642	0.20827	1.27698	0.647519	1.4517	-0.22456	-0.965738	-1.12338	0.46073	1.103	2.14801	Up PCa	K.TAVNCSSDFDACLITK.A	K.[+229.16293]TAVN[+2876.99497]C[+57.02146]SSDFDAC[+57.02146]LITK[+229.16293].A	0.224263	N-linked	P13987	HexNAc(5)Hex(6)NeuAc(2)NeuGc(1)	CD59	CD59 glycoprotein (1F5 antigen) (20 kDa homologous restriction factor) (HRF-20) (HRF20) (MAC-inhibitory protein) (MAC-IP) (MEM43 antigen) (Membrane attack complex inhibition factor) (MACIF) (Membrane inhibitor of reactive lysis) (MIRL) (Protectin) (CD antigen CD59)
1.38354	0.634895	0.96134	0.526664	0.415038	-1.79442	0.100351	0.577057	-0.150417	1.10115	2.14526	Up PCa	K.MAEVIGSKLNISR.K	K.M[+15.99492]AEVIGSKLN[+2892.98988]ISR.K	0.221235	N-linked	Q9NU22	HexNAc(5)Hex(6)NeuAc(1)NeuGc(2)	MDN1	Midasin (MIDAS-containing protein)
0.284653	0.0614283	-0.070369	0.0100889	-0.650058	-1.70695	-1.15838	-0.930737	-0.825322	1.0825	2.1177	Up PCa	K.TGVCPELQADQNCTQECVSDSECADNLK.C	K.[+229.16293]TGVC[+57.02146]PELQADQN[+2432.88345]C[+57.02146]TQEC[+57.02146]VSDSEC[+57.02146]ADNLK[+229.16293].C	0.200159	N-linked	Q14508	HexNAc(6)Hex(3)Fuc(1)NeuAc(2)	WFDC2	WAP four-disulfide core domain protein 2 (Epididymal secretory protein E4) (Major epididymis-specific protein E4) (Putative protease inhibitor WAP5)
0.0165834	-0.926	-0.443607	-1.58496	-2	-2.05889	-1	-2.22239	-2.9386	1.06737	2.09561	Up PCa	R.STYNDTEDVSQASPSESEAR.F	R.[+229.16293]STYN[+2424.86713]DTEDVSQASPSESEAR.F	0.243846	N-linked	Q6GTX8	HexNAc(5)Hex(6)Fuc(1)NeuAc(1)	LAIR1	Leukocyte-associated immunoglobulin-like receptor 1 (LAIR-1) (hLAIR1) (CD antigen CD305)
-0.62102	-2.87146	-2.3923	-2.07237	-1.54314	-3.33498	-2.50631	-2.47131	-3.19878	0.977787	1.96944	Up PCa	K.QSGDVTCNCTDGR.V	K.[+229.16293]QSGDVTC[+57.02146]N[+876.32230]C[+57.02146]TDGR.V	0.243702	N-linked	Q07954	HexNAc(2)Hex(2)Fuc(1)	LRP1	Prolow-density lipoprotein receptor-related protein 1 (LRP-1) (Alpha-2-macroglobulin receptor) (A2MR) (Apolipoprotein E receptor) (APOER) (CD antigen CD91) [Cleaved into: Low-density lipoprotein receptor-related protein 1 85 kDa subunit (LRP-85);Low-density lipoprotein receptor-related protein 1 515 kDa subunit (LRP-515);Low-density lipoprotein receptor-related protein 1 intracellular domain (LRP…
1.20448	0.144844	0.546302	0.454874	0.0418203	-1.75002	0.0115418	0.298081	-0.549687	0.975985	1.96698	Up PCa	K.MAEVIGSKLNISR.K	K.M[+15.99492]AEVIGSKLN[+2366.82526]ISR.K	0.236378	N-linked	Q9NU22	HexNAc(4)Hex(5)Fuc(1)NeuAc(1)NeuGc(1)	MDN1	Midasin (MIDAS-containing protein)
3.48459	3.48769	2.51726	2.71361	2.8413	1.99022	1.63417	2.14608	2.40788	0.964302	1.95112	Up PCa	K.TGVCPELQADQNCTQECVSDSECADNLK.C	K.[+229.16293]TGVC[+57.02146]PELQADQN[+3023.05288]C[+57.02146]TQEC[+57.02146]VSDSEC[+57.02146]ADNLK[+229.16293].C	0.200159	N-linked	Q14508	HexNAc(5)Hex(6)Fuc(1)NeuAc(2)NeuGc(1)	WFDC2	WAP four-disulfide core domain protein 2 (Epididymal secretory protein E4) (Major epididymis-specific protein E4) (Putative protease inhibitor WAP5)
0.637442	1.81886	0.79533	0.710529	0.851137	0.324525	0.678118	-1.2303	0.224432	0.963466	1.94999	Up PCa	K.TAVNCSSDFDACLITK.A	K.[+229.16293]TAVN[+2459.93073]C[+57.02146]SSDFDAC[+57.02146]LITK[+229.16293].A	0.232007	N-linked	P13987	HexNAc(9)Hex(3)Fuc(1)	CD59	CD59 glycoprotein (1F5 antigen) (20 kDa homologous restriction factor) (HRF-20) (HRF20) (MAC-inhibitory protein) (MAC-IP) (MEM43 antigen) (Membrane attack complex inhibition factor) (MACIF) (Membrane inhibitor of reactive lysis) (MIRL) (Protectin) (CD antigen CD59)
1.13048	2.84902	2.40356	2.05448	2.68072	1.05733	1.41797	0.544996	2.12969	0.936156	1.91342	Up PCa	K.TAVNCSSDFDACLITK.A	K.[+229.16293]TAVN[+2076.75025]C[+57.02146]SSDFDAC[+57.02146]LITK[+229.16293].A	0.244195	N-linked	P13987	HexNAc(4)Hex(6)Fuc(2)	CD59	CD59 glycoprotein (1F5 antigen) (20 kDa homologous restriction factor) (HRF-20) (HRF20) (MAC-inhibitory protein) (MAC-IP) (MEM43 antigen) (Membrane attack complex inhibition factor) (MACIF) (Membrane inhibitor of reactive lysis) (MIRL) (Protectin) (CD antigen CD59)
1.88898	2.09538	1.67618	0.621524	1.38827	0.665016	-0.0350008	0.639118	1.15557	0.927891	1.90249	Up PCa	K.TGVCPELQADQNCTQECVSDSECADNLK.C	K.[+229.16293]TGVC[+57.02146]PELQADQN[+2075.72985]C[+57.02146]TQEC[+57.02146]VSDSEC[+57.02146]ADNLK[+229.16293].C	0.216841	N-linked	Q14508	HexNAc(4)Hex(6)NeuAc(1)	WFDC2	WAP four-disulfide core domain protein 2 (Epididymal secretory protein E4) (Major epididymis-specific protein E4) (Putative protease inhibitor WAP5)
0.727077	-0.440573	-0.5025	-2.58496	1.4021	-2.8365	-1.26303	0.192645	-0.716207	0.876002	1.83528	Up PCa	R.RDPGAAVPGAANASAQQPR.T	R.[+229.16293]RDPGAAVPGAAN[+2059.73493]ASAQQPR.T	0.228102	N-linked	P28300	HexNAc(4)Hex(5)Fuc(1)NeuAc(1)	LOX	Protein-lysine 6-oxidase (EC 1.4.3.13) (Lysyl oxidase)
0.601546	0.50696	0.197939	-0.0406423	1.25873	-0.556393	-0.125531	-0.63743	-0.131245	0.867556	1.82457	Up PCa	R.YFYNGTSMACETFQYGGCMGNGNNFVTEK.E	R.[+229.16293]YFYN[+2263.83471]GTSMAC[+57.02146]ETFQYGGC[+57.02146]MGNGNNFVTEK[+229.16293].E	0.197605	N-linked	P02760	HexNAc(5)Hex(5)Fuc(3)	AMBP	Protein AMBP [Cleaved into: Alpha-1-microglobulin (Protein HC) (Alpha-1 microglycoprotein) (Complex-forming glycoprotein heterogeneous in charge);Inter-alpha-trypsin inhibitor light chain (ITI-LC) (Bikunin) (EDC1) (HI-30) (Uronic-acid-rich protein);Trypstatin]
0.312039	-0.440573	0.497499	-0.584963	-1	-1.32193	-0.777608	-0.807355	-1.52356	0.864414	1.8206	Up PCa	K.TAVNCSSDFDACLITK.A	K.[+229.16293]TAVN[+3533.22258]C[+57.02146]SSDFDAC[+57.02146]LITK[+229.16293].A	0.200159	N-linked	P13987	HexNAc(6)Hex(7)NeuAc(3)NeuGc(1)	CD59	CD59 glycoprotein (1F5 antigen) (20 kDa homologous restriction factor) (HRF-20) (HRF20) (MAC-inhibitory protein) (MAC-IP) (MEM43 antigen) (Membrane attack complex inhibition factor) (MACIF) (Membrane inhibitor of reactive lysis) (MIRL) (Protectin) (CD antigen CD59)
1.50983	0.192673	1.03023	0.0299885	0.0140753	-0.706953	-0.0588474	0.113657	-0.508464	0.845511	1.7969	Up PCa	K.MAEVIGSKLNISR.K	K.M[+15.99492]AEVIGSKLN[+2221.78776]ISR.K	0.243702	N-linked	Q9NU22	HexNAc(4)Hex(6)Fuc(1)NeuAc(1)	MDN1	Midasin (MIDAS-containing protein)
1.37441	2.5146	2.40356	2.04962	2.51987	1.03847	1.64897	0.669176	2.00357	0.832365	1.7806	Up PCa	K.TAVNCSSDFDACLITK.A;K.TAVNCSSDFDACLITK.A	K.[+229.16293]TAVN[+2221.78776]C[+57.02146]SSDFDAC[+57.02146]LITK[+229.16293].A	0.240889	N-linked	P13987	HexNAc(4)Hex(6)Fuc(1)NeuAc(1);HexNAc(4)Hex(6)Fuc(1)NeuAc(1)	CD59	CD59 glycoprotein (1F5 antigen) (20 kDa homologous restriction factor) (HRF-20) (HRF20) (MAC-inhibitory protein) (MAC-IP) (MEM43 antigen) (Membrane attack complex inhibition factor) (MACIF) (Membrane inhibitor of reactive lysis) (MIRL) (Protectin) (CD antigen CD59)
0.768687	1.2237	1.50387	1.24104	0.13493	-0.22456	0.163545	0.478654	0.212153	0.816997	1.76174	Up PCa	K.NITQIVGHSGCEAK.S	K.[+229.16293]N[+2350.83035]ITQIVGHSGC[+57.02146]EAK[+229.16293].S	0.224263	N-linked	P41271	HexNAc(4)Hex(5)Fuc(1)NeuAc(2)	NBL1	Neuroblastoma suppressor of tumorigenicity 1 (DAN domain family member 1) (Protein N03) (Zinc finger protein DAN)
0.689909	2.15695	1.58752	1.24104	1.22239	0.345135	0.648972	0.259087	1.10334	0.790428	1.72959	Up PCa	K.TAVNCSSDFDACLITK.A;K.TAVNCSSDFDACLITK.A	K.[+229.16293]TAVN[+1971.71889]C[+57.02146]SSDFDAC[+57.02146]LITK[+229.16293].A	0.236768	N-linked	P13987	HexNAc(5)Hex(5)Fuc(1);HexNAc(5)Hex(5)Fuc(1)	CD59	CD59 glycoprotein (1F5 antigen) (20 kDa homologous restriction factor) (HRF-20) (HRF20) (MAC-inhibitory protein) (MAC-IP) (MEM43 antigen) (Membrane attack complex inhibition factor) (MACIF) (Membrane inhibitor of reactive lysis) (MIRL) (Protectin) (CD antigen CD59)
1.53443	1.33703	1.4975	0.760812	0.550197	-0.120294	0.5025	0.440573	0.563901	0.789324	1.72826	Up PCa	K.TAVNCSSDFDACLITK.A;K.TAVNCSSDFDACLITK.A	K.[+229.16293]TAVN[+2262.81431]C[+57.02146]SSDFDAC[+57.02146]LITK[+229.16293].A	0.249786	N-linked	P13987	HexNAc(5)Hex(5)Fuc(1)NeuAc(1);HexNAc(5)Hex(5)Fuc(1)NeuAc(1)	CD59	CD59 glycoprotein (1F5 antigen) (20 kDa homologous restriction factor) (HRF-20) (HRF20) (MAC-inhibitory protein) (MAC-IP) (MEM43 antigen) (Membrane attack complex inhibition factor) (MACIF) (Membrane inhibitor of reactive lysis) (MIRL) (Protectin) (CD antigen CD59)
0.511348	1.47999	1.84327	1.11548	1.5325	0.443607	0.54432	0.0995357	1	0.774652	1.71078	Up PCa	K.TAVNCSSDFDACLITK.A;K.TAVNCSSDFDACLITK.A	K.[+229.16293]TAVN[+2221.78776]C[+57.02146]SSDFDAC[+57.02146]LITK[+229.16293].A	0.234604	N-linked	P13987	HexNAc(4)Hex(6)Fuc(1)NeuAc(1);HexNAc(4)Hex(6)Fuc(1)NeuAc(1)	CD59	CD59 glycoprotein (1F5 antigen) (20 kDa homologous restriction factor) (HRF-20) (HRF20) (MAC-inhibitory protein) (MAC-IP) (MEM43 antigen) (Membrane attack complex inhibition factor) (MACIF) (Membrane inhibitor of reactive lysis) (MIRL) (Protectin) (CD antigen CD59)
1.80508	2.35198	2.6939	1.89616	1.66838	1.08406	1.62449	1.05063	1.49881	0.768602	1.70362	Up PCa	K.TAVNCSSDFDACLITK.A;K.TAVNCSSDFDACLITK.A	K.[+229.16293]TAVN[+1971.71889]C[+57.02146]SSDFDAC[+57.02146]LITK[+229.16293].A	0.220656	N-linked	P13987	HexNAc(5)Hex(5)Fuc(1);HexNAc(5)Hex(5)Fuc(1)	CD59	CD59 glycoprotein (1F5 antigen) (20 kDa homologous restriction factor) (HRF-20) (HRF20) (MAC-inhibitory protein) (MAC-IP) (MEM43 antigen) (Membrane attack complex inhibition factor) (MACIF) (Membrane inhibitor of reactive lysis) (MIRL) (Protectin) (CD antigen CD59)
3.59881	3.3557	3.21632	3.01495	4.65412	2.82375	3.08746	2.63559	2.7479	0.744305	1.67517	Up PCa	R.NQALNLSLAYSFVTPLTSMVVTK.P	R.NQALN[+2861.00005]LSLAYSFVTPLTSMVVTK.P	0.197605	N-linked	Q14624	HexNAc(5)Hex(6)NeuAc(3)	ITIH4	Inter-alpha-trypsin inhibitor heavy chain H4 (ITI heavy chain H4) (ITI-HC4) (Inter-alpha-inhibitor heavy chain 4) (Inter-alpha-trypsin inhibitor family heavy chain-related protein) (IHRP) (Plasma kallikrein sensitive glycoprotein 120) (Gp120) (PK-120) [Cleaved into: 70 kDa inter-alpha-trypsin inhibitor heavy chain H4;35 kDa inter-alpha-trypsin inhibitor heavy chain H4]
-0.0505309	-0.247928	0.0824623	-0.263035	-0.415038	-1.47393	-0.584963	-0.807355	-0.823122	0.743529	1.67427	Up PCa	K.TAVNCSSDFDACLITK.A	K.[+229.16293]TAVN[+2204.77244]C[+57.02146]SSDFDAC[+57.02146]LITK[+229.16293].A	0.214459	N-linked	P13987	HexNAc(4)Hex(5)NeuAc(2)	CD59	CD59 glycoprotein (1F5 antigen) (20 kDa homologous restriction factor) (HRF-20) (HRF20) (MAC-inhibitory protein) (MAC-IP) (MEM43 antigen) (Membrane attack complex inhibition factor) (MACIF) (Membrane inhibitor of reactive lysis) (MIRL) (Protectin) (CD antigen CD59)
-0.0544357	-0.00896096	-0.070369	-0.301855	0.246438	-1.01306	-1.15838	-0.286881	-0.429393	0.684092	1.60669	Up PCa	R.LANLTQGEDQYYLR.V	R.[+229.16293]LAN[+2205.79284]LTQGEDQYYLR.V	0.230567	N-linked	P10909	HexNAc(4)Hex(5)Fuc(2)NeuAc(1)	CLU	Clusterin (Aging-associated gene 4 protein) (Apolipoprotein J) (Apo-J) (Complement cytolysis inhibitor) (CLI) (Complement-associated protein SP-40,40) (Ku70-binding protein 1) (NA1/NA2) (Testosterone-repressed prostate message 2) (TRPM-2) [Cleaved into: Clusterin beta chain (ApoJalpha) (Complement cytolysis inhibitor a chain);Clusterin alpha chain (ApoJbeta) (Complement cytolysis inhibitor b chai…
2.04674	1.61163	1.74156	1.60172	1.44132	0.606463	1.37411	0.727474	1.34741	0.67473	1.5963	Up PCa	K.TAVNCSSDFDACLITK.A	K.[+229.16293]TAVN[+2732.97786]C[+57.02146]SSDFDAC[+57.02146]LITK[+229.16293].A	0.233731	N-linked	P13987	HexNAc(5)Hex(6)Fuc(3)NeuGc(1)	CD59	CD59 glycoprotein (1F5 antigen) (20 kDa homologous restriction factor) (HRF-20) (HRF20) (MAC-inhibitory protein) (MAC-IP) (MEM43 antigen) (Membrane attack complex inhibition factor) (MACIF) (Membrane inhibitor of reactive lysis) (MIRL) (Protectin) (CD antigen CD59)
-1.27292	-1.078	-1	-1.36257	-1.63743	-1.64386	-1.12553	-2.80735	-2.20163	0.674408	1.59594	Up PCa	R.YFYNGTSMACETFQYGGCMGNGNNFVTEK.E	R.[+229.16293]YFYN[+1929.67194]GTSMAC[+57.02146]ETFQYGGC[+57.02146]MGNGNNFVTEK[+229.16293].E	0.227637	N-linked	P02760	HexNAc(4)Hex(5)NeuGc(1)	AMBP	Protein AMBP [Cleaved into: Alpha-1-microglobulin (Protein HC) (Alpha-1 microglycoprotein) (Complex-forming glycoprotein heterogeneous in charge);Inter-alpha-trypsin inhibitor light chain (ITI-LC) (Bikunin) (EDC1) (HI-30) (Uronic-acid-rich protein);Trypstatin]
0.464042	-0.440573	-0.917538	-0.847997	-1.28379	-2.32193	-1	0.192645	-1.9386	0.6618	1.58206	Up PCa	K.TPLTANITK.S	K.[+229.16293]TPLTAN[+1647.61324]ITK[+229.16293].S	0.200159	N-linked	P01877	HexNAc(5)Hex(3)Fuc(1)	IGHA2	Immunoglobulin heavy constant alpha 2 (Ig alpha-2 chain C region) (Ig alpha-2 chain C region BUT) (Ig alpha-2 chain C region LAN)
1.14211	1.10962	1.46713	1.03953	1.4021	0.545969	0.459431	0.192645	1.20436	0.631497	1.54917	Up PCa	R.FALLMTNCYATPSSNATDPLK.Y	R.[+229.16293]FALLMTNC[+57.02146]YATPSSN[+2393.87255]ATDPLK[+229.16293].Y	0.200159	N-linked	P07911	HexNAc(7)Hex(6)	UMOD	Uromodulin (Tamm-Horsfall urinary glycoprotein) (THP) [Cleaved into: Uromodulin, secreted form]
0.652628	1.48929	1.27067	0.948688	1.22844	0.314108	0.557824	0.354665	0.768053	0.619281	1.53611	Up PCa	K.TAVNCSSDFDACLITK.A;K.TAVNCSSDFDACLITK.A	K.[+229.16293]TAVN[+2262.81431]C[+57.02146]SSDFDAC[+57.02146]LITK[+229.16293].A	0.220353	N-linked	P13987	HexNAc(5)Hex(5)Fuc(1)NeuAc(1);HexNAc(5)Hex(5)Fuc(1)NeuAc(1)	CD59	CD59 glycoprotein (1F5 antigen) (20 kDa homologous restriction factor) (HRF-20) (HRF20) (MAC-inhibitory protein) (MAC-IP) (MEM43 antigen) (Membrane attack complex inhibition factor) (MACIF) (Membrane inhibitor of reactive lysis) (MIRL) (Protectin) (CD antigen CD59)
-1.63549	-0.341037	-0.0874629	-1.36257	0.0506263	-0.251539	-2	-1.34792	-1.52356	0.605568	1.52158	Up PCa	K.DGVHLGPNNR.T	K.[+229.16293]DGVHLGPNN[+1647.61324]R.T	0.216577	N-linked	P21802	HexNAc(5)Hex(3)Fuc(1)	FGFR2	Fibroblast growth factor receptor 2 (FGFR-2) (EC 2.7.10.1) (K-sam) (KGFR) (Keratinocyte growth factor receptor) (CD antigen CD332)
0.487889	0.706269	0.436099	0.353637	1.16993	0.163499	0	-0.222392	0.257798	0.581039	1.49593	Up PCa	R.YFYNGTSMACETFQYGGCMGNGNNFVTEK.E	R.[+229.16293]YFYN[+2277.78882]GTSMAC[+57.02146]ETFQYGGC[+57.02146]MGNGNNFVTEK[+229.16293].E	0.2072	N-linked	P02760	HexNAc(5)Hex(4)NeuGc(2)	AMBP	Protein AMBP [Cleaved into: Alpha-1-microglobulin (Protein HC) (Alpha-1 microglycoprotein) (Complex-forming glycoprotein heterogeneous in charge);Inter-alpha-trypsin inhibitor light chain (ITI-LC) (Bikunin) (EDC1) (HI-30) (Uronic-acid-rich protein);Trypstatin]
-0.194921	-1.44057	-1.38702	-4.16993	-1.63743	-3.32193	-1.26303	-0.807355	-3.9386	0.566755	1.48119	Up PCa	K.TAVNCSSDFDACLITK.A	K.[+229.16293]TAVN[+730.26439]C[+57.02146]SSDFDAC[+57.02146]LITK[+229.16293].A	0.232993	N-linked	P13987	HexNAc(2)Hex(2)	CD59	CD59 glycoprotein (1F5 antigen) (20 kDa homologous restriction factor) (HRF-20) (HRF20) (MAC-inhibitory protein) (MAC-IP) (MEM43 antigen) (Membrane attack complex inhibition factor) (MACIF) (Membrane inhibitor of reactive lysis) (MIRL) (Protectin) (CD antigen CD59)
-0.194921	-0.247928	-0.387023	-0.263035	0.321928	-0.556393	-0.678072	-0.485427	-0.823122	0.481558	1.39625	Up PCa	R.ADGTVNQIEGEATPVNLTEPAK.L	R.[+229.16293]ADGTVNQIEGEATPVN[+2393.87255]LTEPAK[+229.16293].L	0.242416	N-linked	P05090	HexNAc(7)Hex(6)	APOD	Apolipoprotein D (Apo-D) (ApoD)
2.55715	1.91194	1.86673	1.87447	2.24249	1.848	1.58496	1.8365	1.20436	0.472101	1.38713	Up PCa	K.LNDTTLQVLNTWYTK.Q	K.LN[+2351.85075]DTTLQVLNTWYTK[+229.16293].Q	0.240889	N-linked	Q6UX06	HexNAc(4)Hex(5)Fuc(3)NeuAc(1)	OLFM4	Olfactomedin-4 (OLM4) (Antiapoptotic protein GW112) (G-CSF-stimulated clone 1 protein) (hGC-1) (hOLfD)
1.87908	1.922	1.64046	1.44478	0.974005	1.09761	1.70044	0.836501	1.03103	0.40567	1.3247	Up PCa	R.FALLMTNCYATPSSNATDPLK.Y	R.[+229.16293]FALLMTNC[+57.02146]YATPSSN[+2424.86713]ATDPLK.Y	0.200159	N-linked	P07911	HexNAc(5)Hex(6)Fuc(1)NeuAc(1)	UMOD	Uromodulin (Tamm-Horsfall urinary glycoprotein) (THP) [Cleaved into: Uromodulin, secreted form]
2.09631	2.71786	1.77052	1.47393	1.49643	1.21413	1.45943	1.77761	1.61599	0.39422	1.31423	Up PCa	R.GHVNITR.S	R.[+229.16293]GHVN[+3226.13225]ITR.S	0.227787	N-linked	P00734	HexNAc(6)Hex(7)NeuAc(3)	F2	Prothrombin (EC 3.4.21.5) (Coagulation factor II) [Cleaved into: Activation peptide fragment 1;Activation peptide fragment 2;Thrombin light chain;Thrombin heavy chain]
0.0807137	0.658963	0.612977	0.959358	-0.485427	-0.395928	-0.415038	0.777607	0.0614004	0.358307	1.28192	Up PCa	K.ACAGGYYVYNLTAPPECHLAYCTDPSSVEGTCEECSIDEDCK.S	K.[+229.16293]AC[+57.02146]AGGYYVYN[+552.21665]LTAPPEC[+57.02146]HLAYC[+57.02146]TDPSSVEGTC[+57.02146]EEC[+57.02146]SIDEDC[+57.02146]K.S	0.244195	N-linked	P07911	HexNAc(2)Fuc(1)	UMOD	Uromodulin (Tamm-Horsfall urinary glycoprotein) (THP) [Cleaved into: Uromodulin, secreted form]
-0.355385	0.0740004	0	0.222392	0.0995355	-0.395928	-0.125531	-0.347923	-0.523562	0.356345	1.28018	Up PCa	R.YFYNGTSMACETFQYGGCMGNGNNFVTEK.E	R.[+229.16293]YFYN[+2294.80414]GTSMAC[+57.02146]ETFQYGGC[+57.02146]MGNGNNFVTEK[+229.16293].E	0.227637	N-linked	P02760	HexNAc(5)Hex(6)NeuGc(1)	AMBP	Protein AMBP [Cleaved into: Alpha-1-microglobulin (Protein HC) (Alpha-1 microglycoprotein) (Complex-forming glycoprotein heterogeneous in charge);Inter-alpha-trypsin inhibitor light chain (ITI-LC) (Bikunin) (EDC1) (HI-30) (Uronic-acid-rich protein);Trypstatin]
0.601546	0.610054	0.612977	0.874469	0.920566	0.31034	0.624491	0.192645	0.383328	0.346221	1.27123	Up PCa	R.KLPPGLLANFTLLR.T	R.[+229.16293]K[+229.16293]LPPGLLAN[+2075.72985]FTLLR.T	0.207908	N-linked	P02750	HexNAc(4)Hex(6)NeuAc(1)	LRG1	Leucine-rich alpha-2-glycoprotein (LRG)
-0.355385	0	0.160465	0	0.0506263	-0.473931	-0.584963	0.36257	-0.523562	0.276113	1.21093	Up PCa	R.FALLMTNCYATPSSNATDPLK.Y	R.[+229.16293]FALLMTNC[+57.02146]YATPSSN[+2256.85136]ATDPLK[+229.16293].Y	0.240261	N-linked	P07911	HexNAc(8)Hex(3)Fuc(1)	UMOD	Uromodulin (Tamm-Horsfall urinary glycoprotein) (THP) [Cleaved into: Uromodulin, secreted form]
0.415133	-0.547488	0.436099	-0.710494	-0.949374	-0.473931	-0.415038	-0.222392	-0.716207	0.185667	1.13734	Up PCa	R.ALLPFDNLHDDPCLLTNR.S	R.[+229.16293]ALLPFDNLHDDPC[+57.02146]LLTN[+1378.47569]R.S	0.219855	N-linked	P05164	HexNAc(2)Hex(6)	MPO	Myeloperoxidase (MPO) (EC 1.11.2.2) [Cleaved into: Myeloperoxidase;89 kDa myeloperoxidase;84 kDa myeloperoxidase;Myeloperoxidase light chain;Myeloperoxidase heavy chain]
1.08071	0.921998	0.770518	0.736965	0.584962	0.748461	0.415037	0.440573	0.952171	0.17997	1.13286	Up PCa	R.GHVNITR.S	R.[+229.16293]GHVN[+1913.67702]ITR.S	0.200159	N-linked	P00734	HexNAc(4)Hex(5)NeuAc(1)	F2	Prothrombin (EC 3.4.21.5) (Coagulation factor II) [Cleaved into: Activation peptide fragment 1;Activation peptide fragment 2;Thrombin light chain;Thrombin heavy chain]
-1.85789	-2.66297	-1.28011	-1.36257	-3.22239	-0.395928	-2.26303	-3.80735	-1.61667	-0.0564415	0.961633	Down PCa	K.SVVAPATDGGLNLTSTFLR.K	K.SVVAPATDGGLN[+2407.85181]LTSTFLR.K	0.240889	N-linked	P41222	HexNAc(5)Hex(5)NeuAc(2)	PTGDS	Prostaglandin-H2 D-isomerase (EC 5.3.99.2) (Beta-trace protein) (Cerebrin-28) (Glutathione-independent PGD synthase) (Lipocalin-type prostaglandin-D synthase) (Prostaglandin-D2 synthase) (PGD2 synthase) (PGDS) (PGDS2)
-0.549761	-1.16096	-0.947512	0.180014	-0.332575	0.136321	-0.539473	-1.07276	-0.448758	-0.0809913	0.945408	Down PCa	K.SVVAPATDGGLNLTSTFLR.K	K.[+229.16293]SVVAPATDGGLN[+3023.05288]LTSTFLR.K	0.228102	N-linked	P41222	HexNAc(5)Hex(6)Fuc(1)NeuAc(2)NeuGc(1)	PTGDS	Prostaglandin-H2 D-isomerase (EC 5.3.99.2) (Beta-trace protein) (Cerebrin-28) (Glutathione-independent PGD synthase) (Lipocalin-type prostaglandin-D synthase) (Prostaglandin-D2 synthase) (PGD2 synthase) (PGDS) (PGDS2)
1.55715	0	-0.180572	-0.215729	0.0752883	0.641546	0.874469	0.192645	-0.201634	-0.129529	0.91413	Down PCa	K.SVVAPATDGGLNLTSTFLR.K	K.[+229.16293]SVVAPATDGGLN[+2034.70330]LTSTFLR.K	0.211821	N-linked	P41222	HexNAc(3)Hex(6)Fuc(1)NeuGc(1)	PTGDS	Prostaglandin-H2 D-isomerase (EC 5.3.99.2) (Beta-trace protein) (Cerebrin-28) (Glutathione-independent PGD synthase) (Lipocalin-type prostaglandin-D synthase) (Prostaglandin-D2 synthase) (PGD2 synthase) (PGDS) (PGDS2)
-0.742409	-1.078	-0.917538	-2.58496	-2.22239	-0.643856	-0.584963	-2	-2.20163	-0.151447	0.900347	Down PCa	K.ACAGGYYVYNLTAPPECHLAYCTDPSSVEGTCEECSIDEDCK.S	K.AC[+57.02146]AGGYYVYN[+1216.42286]LTAPPEC[+57.02146]HLAYC[+57.02146]TDPSSVEGTC[+57.02146]EEC[+57.02146]SIDEDC[+57.02146]K[+229.16293].S	0.226119	N-linked	P07911	HexNAc(2)Hex(5)	UMOD	Uromodulin (Tamm-Horsfall urinary glycoprotein) (THP) [Cleaved into: Uromodulin, secreted form]
0.338511	-0.440573	0	-0.469486	-0.559427	-0.120294	0.369234	0.440573	-0.823122	-0.192793	0.87491	Down PCa	K.DLQSLEDILHQVENK.T	K.[+229.16293]DLQSLEDILHQVEN[+1913.67702]K[+229.16293].T	0.200159	N-linked	P02679	HexNAc(4)Hex(5)NeuAc(1)	FGG	Fibrinogen gamma chain
-1.27292	-0.604071	-0.765535	-0.36257	1.96083	0.263034	1.11548	-1	0.334419	-0.387086	0.764672	Down PCa	R.FALLMTNCYATPSSNATDPLK.Y	R.[+229.16293]FALLMTNC[+57.02146]YATPSSN[+2621.98356]ATDPLK[+229.16293].Y	0.200159	N-linked	P07911	HexNAc(9)Hex(4)Fuc(1)	UMOD	Uromodulin (Tamm-Horsfall urinary glycoprotein) (THP) [Cleaved into: Uromodulin, secreted form]
0.0165834	-0.160465	0.121991	-0.0406423	0.146842	2.18903	0	-0.106915	-0.23816	-0.444127	0.735029	Down PCa	R.GHVNITR.S	R.[+229.16293]GHVN[+2142.80843]ITR.S	0.206915	N-linked	P00734	HexNAc(6)Hex(3)Fuc(3)	F2	Prothrombin (EC 3.4.21.5) (Coagulation factor II) [Cleaved into: Activation peptide fragment 1;Activation peptide fragment 2;Thrombin light chain;Thrombin heavy chain]
-4.44285	-1.7885	-3.08746	-1.36257	0.0506263	-1.18442	-2.58496	-1	-1.35364	-0.595396	0.661863	Down PCa	K.AGLQAFFQVQECNK.S	K.[+229.16293]AGLQAFFQVQEC[+57.02146]N[+2205.79284]K[+229.16293].S	0.200159	N-linked	P00450	HexNAc(4)Hex(5)Fuc(2)NeuAc(1)	CP	Ceruloplasmin (EC 1.16.3.1) (Ferroxidase)
0.194141	-0.0454867	0.205962	0.315897	-0.10257	0.665016	0.789149	1.06926	0.429251	-0.62458	0.648608	Down PCa	R.CLNWLDAQSGLASAPVSGAGNHSYCR.N	R.[+229.16293]C[+57.02146]LNWLDAQSGLASAPVSGAGN[+2366.82526]HSYC[+57.02146]R.N	0.232007	N-linked	Q96FE7	HexNAc(4)Hex(5)Fuc(1)NeuAc(1)NeuGc(1)	PIK3IP1	Phosphoinositide-3-kinase-interacting protein 1 (Kringle domain-containing protein HGFL)
1.04901	1.074	1	1.35364	1.45943	1.81558	1.8413	1.98706	1.70526	-0.650084	0.637243	Down PCa	K.SVVAPATDGGLNLTSTFLR.K	K.[+229.16293]SVVAPATDGGLN[+2586.91995]LTSTFLR.K	0.219855	N-linked	P41222	HexNAc(5)Hex(7)Fuc(1)NeuAc(1)	PTGDS	Prostaglandin-H2 D-isomerase (EC 5.3.99.2) (Beta-trace protein) (Cerebrin-28) (Glutathione-independent PGD synthase) (Lipocalin-type prostaglandin-D synthase) (Prostaglandin-D2 synthase) (PGD2 synthase) (PGDS) (PGDS2)
1.04901	1.074	1	1.35364	1.45943	1.81558	1.8413	1.98706	1.70526	-0.650084	0.637243	Down PCa	R.FALLMTNCYATPSSNATDPLK.Y	R.[+229.16293]FALLMTNC[+57.02146]YATPSSN[+2311.81945]ATDPLK[+229.16293].Y	0.200159	N-linked	P07911	HexNAc(5)Hex(8)	UMOD	Uromodulin (Tamm-Horsfall urinary glycoprotein) (THP) [Cleaved into: Uromodulin, secreted form]
0.511348	0.0740004	0.234465	0.63743	0.0506263	1.04264	0.662965	1.25873	0.868755	-0.656699	0.634328	Down PCa	R.WFSAGLASNSSWLR.E	R.[+229.16293]WFSAGLASN[+2279.82962]SSWLR.E	0.200159	N-linked	P41222	HexNAc(5)Hex(6)Fuc(2)	PTGDS	Prostaglandin-H2 D-isomerase (EC 5.3.99.2) (Beta-trace protein) (Cerebrin-28) (Glutathione-independent PGD synthase) (Lipocalin-type prostaglandin-D synthase) (Prostaglandin-D2 synthase) (PGD2 synthase) (PGDS) (PGDS2)
-1.22436	-1.52353	-1.43294	-1.4594	-1.71823	-0.436864	-0.795813	-0.504472	-1.48829	-0.665332	0.630543	Down PCa	R.CLNWLDAQSGLASAPVSGAGNHSYCR.N	R.[+229.16293]C[+57.02146]LNWLDAQSGLASAPVSGAGN[+3007.05796]HSYC[+57.02146]R.N	0.245131	N-linked	Q96FE7	HexNAc(5)Hex(6)Fuc(1)NeuAc(3)	PIK3IP1	Phosphoinositide-3-kinase-interacting protein 1 (Kringle domain-containing protein HGFL)
-1.31009	-1.28649	-0.977259	-0.459396	-0.332575	-2.38e-07	-0.442176	-0.407175	0.307573	-0.737717	0.599687	Down PCa	K.QDFNITDISLLEHR.L	K.QDFN[+3064.07943]ITDISLLEHR.L	0.240261	N-linked	P07911	HexNAc(6)Hex(5)Fuc(1)NeuAc(2)NeuGc(1)	UMOD	Uromodulin (Tamm-Horsfall urinary glycoprotein) (THP) [Cleaved into: Uromodulin, secreted form]
0.450239	-0.141064	-0.333403	-1.03055	-0.443607	0.490986	0.338043	0.46158	0.551242	-0.76014	0.590439	Down PCa	R.CNTAAPMWLNGTHPSSDEGIVSR.K	R.[+229.16293]C[+57.02146]NTAAPM[+15.99492]WLN[+2569.90464]GTHPSSDEGIVSR.K	0.227637	N-linked	P07911	HexNAc(5)Hex(6)NeuAc(2)	UMOD	Uromodulin (Tamm-Horsfall urinary glycoprotein) (THP) [Cleaved into: Uromodulin, secreted form]
-3.46537	-2.87146	-3.10279	-2.7004	-3.21299	-2.20945	-2.50631	-2.47131	-1.90332	-0.798005	0.575144	Down PCa	R.FALLMTNCYATPSSNATDPLK.Y	R.[+229.16293]FALLMTNC[+57.02146]YATPSSN[+3048.08451]ATDPLK[+229.16293].Y	0.200159	N-linked	P07911	HexNAc(6)Hex(5)Fuc(1)NeuAc(3)	UMOD	Uromodulin (Tamm-Horsfall urinary glycoprotein) (THP) [Cleaved into: Uromodulin, secreted form]
-1.85789	-2.66297	-2.5025	-1.46949	-0.807355	-0.556393	-1.58496	-1.22239	-0.823122	-0.813325	0.569069	Down PCa	R.YFYNGTSMACETFQYGGCMGNGNNFVTEK.E	R.[+229.16293]YFYN[+2320.85617]GTSMAC[+57.02146]ETFQYGGC[+57.02146]MGNGNNFVTEK[+229.16293].E	0.200159	N-linked	P02760	HexNAc(6)Hex(5)Fuc(2)	AMBP	Protein AMBP [Cleaved into: Alpha-1-microglobulin (Protein HC) (Alpha-1 microglycoprotein) (Complex-forming glycoprotein heterogeneous in charge);Inter-alpha-trypsin inhibitor light chain (ITI-LC) (Bikunin) (EDC1) (HI-30) (Uronic-acid-rich protein);Trypstatin]
-2.28094	-1.33089	-2.10279	-1.4594	-2.21299	-0.22456	-0.921344	-1.47131	-1.44876	-0.860908	0.550606	Down PCa	K.QDFNITDISLLEHR.L	K.QDFN[+3372.19016]ITDISLLEHR.L	0.225274	N-linked	P07911	HexNAc(6)Hex(7)Fuc(1)NeuAc(3)	UMOD	Uromodulin (Tamm-Horsfall urinary glycoprotein) (THP) [Cleaved into: Uromodulin, secreted form]
-3.46537	-2.87146	-3.10279	-2.07237	-3.21299	-2.33498	-2.50631	-2.47131	-0.903324	-0.891015	0.539235	Down PCa	R.FALLMTNCYATPSSNATDPLK.Y	R.[+229.16293]FALLMTNC[+57.02146]YATPSSN[+2935.03683]ATDPLK[+229.16293].Y	0.249963	N-linked	P07911	HexNAc(6)Hex(7)NeuAc(2)	UMOD	Uromodulin (Tamm-Horsfall urinary glycoprotein) (THP) [Cleaved into: Uromodulin, secreted form]
-3.46537	-2.87146	-2.86178	-2.7004	-3.21299	-1.27085	-2.50631	-2.47131	-2.13465	-0.92662	0.526089	Down PCa	R.FALLMTNCYATPSSNATDPLK.Y	R.[+229.16293]FALLMTNC[+57.02146]YATPSSN[+2585.89955]ATDPLK[+229.16293].Y	0.200159	N-linked	P07911	HexNAc(5)Hex(6)NeuAc(1)NeuGc(1)	UMOD	Uromodulin (Tamm-Horsfall urinary glycoprotein) (THP) [Cleaved into: Uromodulin, secreted form]
-0.742409	-0.926	-1.76553	-1.16993	0.584962	0.970854	1.9386	-1	-1.20163	-0.980737	0.506721	Down PCa	R.TAGWNIPMGLLFNQTGSCK.F	R.[+229.16293]TAGWNIPMGLLFN[+2237.78267]QTGSC[+57.02146]K[+229.16293].F	0.225274	N-linked	P02788	HexNAc(4)Hex(7)NeuAc(1)	LTF	Lactotransferrin (Lactoferrin) (EC 3.4.21.-) (Growth-inhibiting protein 12) (Talalactoferrin) [Cleaved into: Lactoferricin-H (Lfcin-H);Kaliocin-1;Lactoferroxin-A;Lactoferroxin-B;Lactoferroxin-C]
-2.40124	-1.424	-1.70424	-0.51598	-1.71823	0.088227	-0.680336	-1.47131	-0.088356	-1.01479	0.494899	Down PCa	K.QDFNITDISLLEHR.L	K.[+229.16293]QDFN[+3866.36495]ITDISLLEHR.L	0.227637	N-linked	P07911	HexNAc(7)Hex(7)Fuc(1)NeuAc(4)	UMOD	Uromodulin (Tamm-Horsfall urinary glycoprotein) (THP) [Cleaved into: Uromodulin, secreted form]
1.85177	2.10962	1	1.44478	1.21501	3.12433	2.96963	2.16993	1.99214	-1.03977	0.486405	Down PCa	R.EEQFNSTFR.V	R.[+229.16293]EEQFN[+1606.58669]STFR.V	0.200159	N-linked	P01859	HexNAc(4)Hex(4)Fuc(1)	IGHG2	Immunoglobulin heavy constant gamma 2 (Ig gamma-2 chain C region) (Ig gamma-2 chain C region DOT) (Ig gamma-2 chain C region TIL) (Ig gamma-2 chain C region ZIE)
-3.11745	-2.87146	-2.10279	-2.7004	-3.21299	-1.75002	-1.71781	-1.53842	-2.01436	-1.04587	0.484354	Down PCa	K.QDFNITDISLLEHR.L	K.[+229.16293]QDFN[+3517.22767]ITDISLLEHR.L	0.200159	N-linked	P07911	HexNAc(6)Hex(7)NeuAc(4)	UMOD	Uromodulin (Tamm-Horsfall urinary glycoprotein) (THP) [Cleaved into: Uromodulin, secreted form]
0.0807137	0.610054	0.556393	0.5025	0.747234	2.58496	1.41504	1.28011	0.93587	-1.05462	0.481425	Down PCa	K.SVVAPATDGGLNLTSTFLR.K	K.[+229.16293]SVVAPATDGGLN[+3081.09474]LTSTFLR.K	0.200159	N-linked	P41222	HexNAc(6)Hex(7)Fuc(1)NeuAc(2)	PTGDS	Prostaglandin-H2 D-isomerase (EC 5.3.99.2) (Beta-trace protein) (Cerebrin-28) (Glutathione-independent PGD synthase) (Lipocalin-type prostaglandin-D synthase) (Prostaglandin-D2 synthase) (PGD2 synthase) (PGDS) (PGDS2)
-1.11745	-1.28649	-0.807335	0.498375	-0.695145	0.77544	0.443653	-0.504472	0.911644	-1.08818	0.470356	Down PCa	K.SVVAPATDGGLNLTSTFLR.K	K.[+229.16293]SVVAPATDGGLN[+3007.05796]LTSTFLR.K	0.214459	N-linked	P41222	HexNAc(5)Hex(6)Fuc(1)NeuAc(3)	PTGDS	Prostaglandin-H2 D-isomerase (EC 5.3.99.2) (Beta-trace protein) (Cerebrin-28) (Glutathione-independent PGD synthase) (Lipocalin-type prostaglandin-D synthase) (Prostaglandin-D2 synthase) (PGD2 synthase) (PGDS) (PGDS2)
-1.16991	-2.24343	-0.704241	-2.07237	-1.86507	-0.987061	-0.836455	0.639118	-0.876852	-1.09569	0.467912	Down PCa	K.LNAENNATFYFK.I	K.[+229.16293]LNAENN[+3663.28558]ATFYFK[+229.16293].I	0.216841	N-linked	P01042	HexNAc(6)Hex(7)Fuc(1)NeuAc(4)	KNG1	Kininogen-1 (Alpha-2-thiol proteinase inhibitor) (Fitzgerald factor) (High molecular weight kininogen) (HMWK) (Williams-Fitzgerald-Flaujeac factor) [Cleaved into: Kininogen-1 heavy chain;T-kinin (Ile-Ser-Bradykinin);Bradykinin (Kallidin I);Lysyl-bradykinin (Kallidin II);Kininogen-1 light chain;Low molecular weight growth-promoting factor]
-0.532483	0.514601	-0.861782	0.595051	-0.765535	1.4956	0.460527	-0.202817	1.85354	-1.11174	0.462735	Down PCa	R.FALLMTNCYATPSSNATDPLK.Y	R.[+229.16293]FALLMTNC[+57.02146]YATPSSN[+3226.13225]ATDPLK[+229.16293].Y	0.233659	N-linked	P07911	HexNAc(6)Hex(7)NeuAc(3)	UMOD	Uromodulin (Tamm-Horsfall urinary glycoprotein) (THP) [Cleaved into: Uromodulin, secreted form]
-3.46537	-2.87146	-2.31429	-1.35248	-1.76553	-0.863679	-1.32188	-2.47131	-0.19878	-1.13991	0.453787	Down PCa	R.WFSAGLASNSSWLR.E	R.[+229.16293]WFSAGLASN[+2731.95746]SSWLR.E	0.24554	N-linked	P41222	HexNAc(5)Hex(6)Fuc(1)NeuAc(1)NeuGc(1)	PTGDS	Prostaglandin-H2 D-isomerase (EC 5.3.99.2) (Beta-trace protein) (Cerebrin-28) (Glutathione-independent PGD synthase) (Lipocalin-type prostaglandin-D synthase) (Prostaglandin-D2 synthase) (PGD2 synthase) (PGDS) (PGDS2)
-3.46537	-1.87146	-2.24029	-2.7004	-3.21299	-1.75002	-2.50631	-1.2303	-0.592122	-1.17841	0.441837	Down PCa	K.QDFNITDISLLEHR.L	K.[+229.16293]QDFN[+3753.31727]ITDISLLEHR.L	0.210144	N-linked	P07911	HexNAc(7)Hex(8)Fuc(1)NeuAc(2)NeuGc(1)	UMOD	Uromodulin (Tamm-Horsfall urinary glycoprotein) (THP) [Cleaved into: Uromodulin, secreted form]
-3.46537	-2.87146	-1.70424	-1.7004	-3.21299	-0.961526	-1.32188	-2.47131	-0.775568	-1.20832	0.432772	Down PCa	K.SVVAPATDGGLNLTSTFLR.K	K.[+229.16293]SVVAPATDGGLN[+2303.84086]LTSTFLR.K	0.216577	N-linked	P41222	HexNAc(6)Hex(3)Fuc(2)NeuGc(1)	PTGDS	Prostaglandin-H2 D-isomerase (EC 5.3.99.2) (Beta-trace protein) (Cerebrin-28) (Glutathione-independent PGD synthase) (Lipocalin-type prostaglandin-D synthase) (Prostaglandin-D2 synthase) (PGD2 synthase) (PGDS) (PGDS2)
-0.635493	-1.078	-0.133267	-0.263035	0.61891	1.57531	0.736965	1.32193	0.430634	-1.31439	0.402096	Down PCa	K.AGLQAFFQVQECNK.S;K.AGLQAFFQVQECNK.S	K.[+229.16293]AGLQAFFQVQEC[+57.02146]N[+2221.78776]K[+229.16293].S	0.221235	N-linked	P00450	HexNAc(4)Hex(6)Fuc(1)NeuAc(1);HexNAc(4)Hex(6)Fuc(1)NeuAc(1)	CP	Ceruloplasmin (EC 1.16.3.1) (Ferroxidase)
-2.46537	-1.37669	-3.10279	-1.51598	-2.97199	-1.84022	-1.32188	-1.07276	0.450313	-1.34043	0.394904	Down PCa	R.FALLMTNCYATPSSNATDPLK.Y	R.[+229.16293]FALLMTNC[+57.02146]YATPSSN[+2674.93600]ATDPLK[+229.16293].Y	0.213598	N-linked	P07911	HexNAc(4)Hex(5)Fuc(3)NeuGc(2)	UMOD	Uromodulin (Tamm-Horsfall urinary glycoprotein) (THP) [Cleaved into: Uromodulin, secreted form]
-0.535958	NaN	-0.765535	0.415037	-1.22239	1.64155	1.27302	-0.63743	1.20436	-1.39759	0.379564	Down PCa	R.FALLMTNCYATPSSNATDPLK.Y;R.FALLMTNCYATPSSNATDPLK.Y	R.[+229.16293]FALLMTNC[+57.02146]YATPSSN[+3405.20039]ATDPLK[+229.16293].Y	0.214459	N-linked	P07911	HexNAc(6)Hex(9)Fuc(1)NeuAc(2);HexNAc(6)Hex(9)Fuc(1)NeuAc(2)	UMOD	Uromodulin (Tamm-Horsfall urinary glycoprotein) (THP) [Cleaved into: Uromodulin, secreted form]
-2.60287	-1.424	-1.51783	-1.63627	-2.4245	-0.546489	-0.921344	0	-0.391425	-1.45628	0.364432	Down PCa	K.QDFNITDISLLEHR.L	K.[+229.16293]QDFN[+2908.98480]ITDISLLEHR.L	0.197605	N-linked	P07911	HexNAc(5)Hex(6)NeuGc(3)	UMOD	Uromodulin (Tamm-Horsfall urinary glycoprotein) (THP) [Cleaved into: Uromodulin, secreted form]
-3.46537	-2.87146	-2.86178	-2.7004	-3.21299	-0.987061	-0.210851	-2.47131	-2.57075	-1.46241	0.362887	Down PCa	K.SVVAPATDGGLNLTSTFLRK.N	K.[+229.16293]SVVAPATDGGLN[+2303.84086]LTSTFLRK.N	0.200159	N-linked	P41222	HexNAc(6)Hex(3)Fuc(2)NeuGc(1)	PTGDS	Prostaglandin-H2 D-isomerase (EC 5.3.99.2) (Beta-trace protein) (Cerebrin-28) (Glutathione-independent PGD synthase) (Lipocalin-type prostaglandin-D synthase) (Prostaglandin-D2 synthase) (PGD2 synthase) (PGDS) (PGDS2)
0.41505	1.32732	1.60268	2.07857	0.658492	2.71536	2.32888	2.96105	2.84163	-1.49531	0.354705	Down PCa	R.FALLMTNCYATPSSNATDPLK.Y	R.[+229.16293]FALLMTNC[+57.02146]YATPSSN[+3023.05288]ATDPLK[+229.16293].Y	0.197605	N-linked	P07911	HexNAc(5)Hex(6)Fuc(1)NeuAc(2)NeuGc(1)	UMOD	Uromodulin (Tamm-Horsfall urinary glycoprotein) (THP) [Cleaved into: Uromodulin, secreted form]
-2.11745	-2.87146	-2.24029	-2.07237	0.467126	0.926683	-1.15838	-0.149378	-0.528929	-1.53939	0.344031	Down PCa	K.AGLQAFFQVQECNK.S;K.AGLQAFFQVQECNK.S	K.[+229.16293]AGLQAFFQVQEC[+57.02146]N[+2221.78776]K[+229.16293].S	0.200159	N-linked	P00450	HexNAc(4)Hex(6)Fuc(1)NeuAc(1);HexNAc(4)Hex(6)Fuc(1)NeuAc(1)	CP	Ceruloplasmin (EC 1.16.3.1) (Ferroxidase)
-3.46537	-2.87146	-2.3923	-2.7004	-1.76553	0.051074	-1.71781	-1.84327	-0.800231	-1.56145	0.33881	Down PCa	R.NQALNLSLAYSFVTPLTSMVVTK.P	R.NQALN[+2569.90464]LSLAYSFVTPLTSMVVTK.P	0.200159	N-linked	Q14624	HexNAc(5)Hex(6)NeuAc(2)	ITIH4	Inter-alpha-trypsin inhibitor heavy chain H4 (ITI heavy chain H4) (ITI-HC4) (Inter-alpha-inhibitor heavy chain 4) (Inter-alpha-trypsin inhibitor family heavy chain-related protein) (IHRP) (Plasma kallikrein sensitive glycoprotein 120) (Gp120) (PK-120) [Cleaved into: 70 kDa inter-alpha-trypsin inhibitor heavy chain H4;35 kDa inter-alpha-trypsin inhibitor heavy chain H4]
-1.9706	-2.24343	-0.679579	-0.459396	-0.133266	2.19427	-0.0830951	0.592825	-0.825322	-1.56692	0.337527	Down PCa	K.FLNDTMAVYEAK.L	K.[+229.16293]FLN[+1914.69743]DTMAVYEAK[+229.16293].L	0.214715	N-linked	P29622	HexNAc(4)Hex(5)Fuc(2)	SERPINA4	Kallistatin (Kallikrein inhibitor) (Peptidase inhibitor 4) (PI-4) (Serpin A4)
-1.9706	-2.24343	-0.679579	-0.459396	-0.133266	2.19427	-0.0830951	0.592825	-0.825322	-1.56692	0.337527	Down PCa	K.FLNDTMAVYEAK.L	K.[+229.16293]FLN[+1913.67702]DTMAVYEAK[+229.16293].L	0.214715	N-linked	P29622	HexNAc(4)Hex(5)NeuAc(1)	SERPINA4	Kallistatin (Kallikrein inhibitor) (Peptidase inhibitor 4) (PI-4) (Serpin A4)
-3.01791	-2.16096	-1.80733	-2.07237	-3.21299	-1.93643	-0.293313	-0.286881	-0.930291	-1.59258	0.331577	Down PCa	K.AALAAFNAQNNGSNFQLEEISR.A	K.[+229.16293]AALAAFNAQNN[+2204.77244]GSNFQLEEISR.A	0.197605	N-linked	P02765	HexNAc(4)Hex(5)NeuAc(2)	AHSG	Alpha-2-HS-glycoprotein (Alpha-2-Z-globulin) (Ba-alpha-2-glycoprotein) (Fetuin-A) [Cleaved into: Alpha-2-HS-glycoprotein chain A;Alpha-2-HS-glycoprotein chain B]
-1.75488	-1.87146	-2.10279	-1.15984	-1.05772	1.55873	-0.0350008	-1.02385	-0.336283	-1.63024	0.323035	Down PCa	R.AQLLQGLGFNLTER.S	R.[+229.16293]AQLLQGLGFN[+2204.77244]LTER.S	0.200159	N-linked	P08185	HexNAc(4)Hex(5)NeuAc(2)	SERPINA6	Corticosteroid-binding globulin (CBG) (Serpin A6) (Transcortin)
-1.01791	-0.871457	0.0227406	0.46952	-1.62803	1.42475	0.916905	0.741688	1.09668	-1.65003	0.318633	Down PCa	R.FALLMTNCYATPSSNATDPLK.Y;R.FALLMTNCYATPSSNATDPLK.Y	R.[+229.16293]FALLMTNC[+57.02146]YATPSSN[+3405.20039]ATDPLK[+229.16293].Y	0.197605	N-linked	P07911	HexNAc(6)Hex(9)Fuc(1)NeuAc(2);HexNAc(6)Hex(9)Fuc(1)NeuAc(2)	UMOD	Uromodulin (Tamm-Horsfall urinary glycoprotein) (THP) [Cleaved into: Uromodulin, secreted form]
-1.67687	-0.687033	-0.496133	-0.404949	-1.05772	0.0759487	-0.265298	1.84405	1.50166	-1.65363	0.317839	Down PCa	R.FALLMTNCYATPSSNATDPLK.Y	R.[+229.16293]FALLMTNC[+57.02146]YATPSSN[+2716.98295]ATDPLK[+229.16293].Y	0.200159	N-linked	P07911	HexNAc(5)Hex(6)Fuc(3)NeuAc(1)	UMOD	Uromodulin (Tamm-Horsfall urinary glycoprotein) (THP) [Cleaved into: Uromodulin, secreted form]
-2.83734	-2.87146	-2.10279	-1.57487	-2.28011	-0.509014	-0.237818	-1.68281	-0.265894	-1.65943	0.316564	Down PCa	R.WFSAGLASNSSWLR.E	R.[+229.16293]WFSAGLASN[+2350.83035]SSWLR.E	0.197605	N-linked	P41222	HexNAc(4)Hex(5)Fuc(1)NeuAc(2)	PTGDS	Prostaglandin-H2 D-isomerase (EC 5.3.99.2) (Beta-trace protein) (Cerebrin-28) (Glutathione-independent PGD synthase) (Lipocalin-type prostaglandin-D synthase) (Prostaglandin-D2 synthase) (PGD2 synthase) (PGDS) (PGDS2)
-3.46537	-2.87146	-3.10279	-2.7004	-3.21299	-0.772048	-1.50631	-2.47131	-0.508464	-1.75607	0.296054	Down PCa	R.FALLMTNCYATPSSNATDPLK.Y	R.[+229.16293]FALLMTNC[+57.02146]YATPSSN[+1954.70357]ATDPLK[+229.16293].Y	0.197605	N-linked	P07911	HexNAc(5)Hex(4)NeuAc(1)	UMOD	Uromodulin (Tamm-Horsfall urinary glycoprotein) (THP) [Cleaved into: Uromodulin, secreted form]
-0.9248	-0.243426	0.0959895	0.315897	-0.86507	1.64438	0.867152	1.57706	2.00712	-1.84821	0.277737	Down PCa	R.FALLMTNCYATPSSNATDPLK.Y	R.[+229.16293]FALLMTNC[+57.02146]YATPSSN[+3039.04779]ATDPLK[+229.16293].Y	0.197605	N-linked	P07911	HexNAc(5)Hex(6)Fuc(1)NeuAc(1)NeuGc(2)	UMOD	Uromodulin (Tamm-Horsfall urinary glycoprotein) (THP) [Cleaved into: Uromodulin, secreted form]
-3.46537	-1.68703	-3.10279	-0.352481	-3.21299	0.424752	-0.351028	-1.47131	-0.448758	-1.90255	0.267471	Down PCa	K.FLNDTMAVYEAK.L	K.[+229.16293]FLN[+2351.85075]DTMAVYEAK[+229.16293].L	0.200159	N-linked	P29622	HexNAc(4)Hex(5)Fuc(3)NeuAc(1)	SERPINA4	Kallistatin (Kallikrein inhibitor) (Peptidase inhibitor 4) (PI-4) (Serpin A4)
-2.40124	-2.16096	-0.807335	0.315897	-2.3505	1.57627	1.46889	-0.976541	1.08326	-2.2688	0.207503	Down PCa	K.WNITMESYVVHTNYDEYAIFLTK.K	K.[+229.16293]WN[+1702.58133]ITMESYVVHTNYDEYAIFLTK.K	0.200159	N-linked	P02760	HexNAc(2)Hex(8)	AMBP	Protein AMBP [Cleaved into: Alpha-1-microglobulin (Protein HC) (Alpha-1 microglycoprotein) (Complex-forming glycoprotein heterogeneous in charge);Inter-alpha-trypsin inhibitor light chain (ITI-LC) (Bikunin) (EDC1) (HI-30) (Uronic-acid-rich protein);Trypstatin]
-1.11745	-1.74593	-2.24029	-1.7004	-3.21299	2.08823	-0.836455	0.278716	0.149143	-2.42332	0.186427	Down PCa	K.QDFNITDISLLEHR.L	K.[+229.16293]QDFN[+3007.05796]ITDISLLEHR.L	0.197605	N-linked	P07911	HexNAc(5)Hex(6)Fuc(1)NeuAc(3)	UMOD	Uromodulin (Tamm-Horsfall urinary glycoprotein) (THP) [Cleaved into: Uromodulin, secreted form]
-1.27292	-3.24793	-1.5025	-2.58496	-2.22239	1.44361	1.77259	0.36257	-1.9386	-2.57618	0.167684	Down PCa	R.ALLPFDNLHDDPCLLTNR.S	R.[+229.16293]ALLPFDNLHDDPC[+57.02146]LLTN[+1216.42286]R.S	0.197605	N-linked	P05164	HexNAc(2)Hex(5)	MPO	Myeloperoxidase (MPO) (EC 1.11.2.2) [Cleaved into: Myeloperoxidase;89 kDa myeloperoxidase;84 kDa myeloperoxidase;Myeloperoxidase light chain;Myeloperoxidase heavy chain]
-2.67687	-1.63045	-1.56222	-0.182556	0.147754	3.78018	1.45211	1.03505	0.429251	-2.85502	0.138215	Down PCa	R.FALLMTNCYATPSSNATDPLK.Y	R.[+229.16293]FALLMTNC[+57.02146]YATPSSN[+2075.72985]ATDPLK[+229.16293].Y	0.197605	N-linked	P07911	HexNAc(4)Hex(6)NeuAc(1)	UMOD	Uromodulin (Tamm-Horsfall urinary glycoprotein) (THP) [Cleaved into: Uromodulin, secreted form]
0.109589	-4.49348	-3.25667	-6.42109	-5.64205	-8.01037	-6.745	-7.62318	-6.81961	3.3588	10.2589	Up PCa	NQTTEMRPERQPQTR	NQTTEMRPERQPQTR	0.200159	non-modified	Q9UBG3		CRNN	Cornulin (53 kDa putative calcium-binding protein) (53 kDa squamous epithelial-induced stress protein) (58 kDa heat shock protein) (Squamous epithelial heat shock protein 53) (Tumor-related protein)
-1.71311	-3.52106	-1.58263	NaN	2.01294	-3.19834	-5.04839	-4.44941	-3.10779	2.75002	6.72725	Up PCa	GLSSQCSNTEKR	GLSSQCSNTEKR	0.221235	non-modified	Q02383		SEMG2	Semenogelin-2 (Semenogelin II) (SGII)
-2.42784	-4.57687	-3.34976	NaN	0.0145741	-4.61375	-6.14856	NaN	-5.22806	2.74515	6.70459	Up PCa	GESGQSTNR	GESGQSTNR	0.214715	non-modified	P04279		SEMG1	Semenogelin-1 (Cancer/testis antigen 103) (Semenogelin I) (SGI) [Cleaved into: Alpha-inhibin-92;Alpha-inhibin-31;Seminal basic protein]
NaN	-3.55803	-4.65577	NaN	-0.65416	-4.80824	NaN	-5.8217	-6.10584	2.62261	6.15862	Up PCa	SCHTAVGR	SCHTAVGR	0.200159	non-modified	P02787		TF	Serotransferrin (Transferrin) (Beta-1 metal-binding globulin) (Siderophilin)
-0.893755	-1.43934	0.460868	-1.74153	0.222615	-3.96827	-3.79188	-3.22871	-2.06731	2.58581	6.00354	Up PCa	MTTDEGTGGR	MTTDEGTGGR	0.197605	non-modified	Q15113		PCOLCE	Procollagen C-endopeptidase enhancer 1 (Procollagen COOH-terminal proteinase enhancer 1) (PCPE-1) (Procollagen C-proteinase enhancer 1) (Type 1 procollagen C-proteinase enhancer protein) (Type I procollagen COOH-terminal proteinase enhancer)
3.00671	1.23629	2.05747	0.508539	2.16072	-2.72388	-0.729379	0.261564	0.560122	2.45184	5.47113	Up PCa	ASVDSGSSEEQGGSSR	ASVDSGSSEEQGGSSR	0.200159	non-modified	P01833		PIGR	Polymeric immunoglobulin receptor (PIgR) (Poly-Ig receptor) (Hepatocellular carcinoma-associated protein TB6) [Cleaved into: Secretory component]
1.54774	0.0507593	-0.749949	-1.81723	1.23319	-2.56721	-2.24333	-2.51018	-2.26762	2.44999	5.46411	Up PCa	SQQSEVTR	SQQSEVTR	0.197605	non-modified	Q9H299		SH3BGRL3	SH3 domain-binding glutamic acid-rich-like protein 3 (SH3 domain-binding protein 1) (SH3BP-1)
-0.251761	-2.911	-2.20551	-4.17858	-3.50041	-7.18094	-4.77232	-4.27129	-3.96974	2.43912	5.42311	Up PCa	SRECNNPPPSGGGR	SRECNNPPPSGGGR	0.200159	non-modified	P10643		C7	Complement component C7
3.45142	-1.26558	-0.0990973	-2.12052	-1.57835	-3.34542	-2.82438	-2.45734	-2.317	2.41361	5.32806	Up PCa	AVADTRDQADGSR	AVADTRDQADGSR	0.229639	non-modified	P01833		PIGR	Polymeric immunoglobulin receptor (PIgR) (Poly-Ig receptor) (Hepatocellular carcinoma-associated protein TB6) [Cleaved into: Secretory component]
2.23901	-1.798	0.113001	-2.05555	-0.487288	-4.26842	-3.07803	-2.21956	-1.67715	2.41302	5.3259	Up PCa	EQGQTQTQPGSGQR	EQGQTQTQPGSGQR	0.200159	non-modified	Q9UBG3		CRNN	Cornulin (53 kDa putative calcium-binding protein) (53 kDa squamous epithelial-induced stress protein) (58 kDa heat shock protein) (Squamous epithelial heat shock protein 53) (Tumor-related protein)
3.36011	2.34747	3.3317	2.19694	1.5604	-1.10212	-0.602366	0.333082	2.02681	2.39547	5.26149	Up PCa	GSTGTQLCK	GSTGTQLCK	0.197605	non-modified	O95998		IL18BP	Interleukin-18-binding protein (IL-18BP) (Tadekinig-alfa)
-0.224869	-0.996566	-1.63837	-3.38667	-1.89792	-4.15987	-3.89478	-3.99356	-3.94583	2.36963	5.16809	Up PCa	AEPGGGEDR	AEPGGGEDR	0.197605	non-modified	Q96PQ0		SORCS2	VPS10 domain-containing receptor SorCS2
3.3062	0.0911579	0.560888	-0.496941	2.59322	-1.40105	-1.39601	-1.0109	-0.762333	2.35348	5.11055	Up PCa	ECLQTCR	ECLQTCR	0.200159	non-modified	P02760		AMBP	Protein AMBP [Cleaved into: Alpha-1-microglobulin (Protein HC) (Alpha-1 microglycoprotein) (Complex-forming glycoprotein heterogeneous in charge);Inter-alpha-trypsin inhibitor light chain (ITI-LC) (Bikunin) (EDC1) (HI-30) (Uronic-acid-rich protein);Trypstatin]
-0.751948	-1.55648	-0.75212	-1.99902	-1.78837	-4.49447	-4.63009	-2.85402	-2.8641	2.34108	5.06683	Up PCa	CSDAPPR	CSDAPPR	0.197605	non-modified	P09564		CD7	T-cell antigen CD7 (GP40) (T-cell leukemia antigen) (T-cell surface antigen Leu-9) (TP41) (CD antigen CD7)
-0.749962	-0.611336	-2.40219	-2.78462	-1.04021	-4.14309	-3.28287	-4.76969	-3.20764	2.33316	5.03907	Up PCa	GDKGETGEQGDR	GDKGETGEQGDR	0.197605	non-modified	P02452		COL1A1	Collagen alpha-1(I) chain (Alpha-1 type I collagen)
1.8714	-0.261117	-0.0296469	-1.78484	0.181554	-3.96731	-3.47299	-1.54027	-0.34596	2.3271	5.01797	Up PCa	YTACETAR	YTACETAR	0.210189	non-modified	P00734		F2	Prothrombin (EC 3.4.21.5) (Coagulation factor II) [Cleaved into: Activation peptide fragment 1;Activation peptide fragment 2;Thrombin light chain;Thrombin heavy chain]
0.232801	-1.39026	-0.585331	-1.65088	-0.615569	-4.12905	-3.37756	-2.50112	-2.46125	2.3154	4.97742	Up PCa	MQCCCDAGR	MQCCCDAGR	0.197605	non-modified	P35555		FBN1	Fibrillin-1 [Cleaved into: Asprosin]
0.430541	-0.0595684	0.0515575	-1.05254	-0.304018	-3.42846	-3.10802	-2.82606	-0.620989	2.30908	4.95566	Up PCa	TIPEACR	TIPEACR	0.197605	non-modified	Q9UBX5		FBLN5	Fibulin-5 (FIBL-5) (Developmental arteries and neural crest EGF-like protein) (Dance) (Urine p50 protein) (UP50)
0.774381	-1.81304	-1.14533	-2.64268	-0.94559	-5.37922	-3.11122	-2.66383	-2.6289	2.29134	4.89511	Up PCa	AHSSAGQQVAR	AHSSAGQQVAR	0.226814	non-modified	P98160		HSPG2	Basement membrane-specific heparan sulfate proteoglycan core protein (HSPG) (Perlecan) (PLC) [Cleaved into: Endorepellin;LG3 peptide]
-1.51115	-1.90979	-0.134825	-2.17585	-1.67018	-4.96172	-4.66688	-3.06282	-2.37688	2.28672	4.87944	Up PCa	ERPVPAK	ERPVPAK	0.197605	non-modified	Q9H665		IGFLR1	IGF-like family receptor 1 (Transmembrane protein 149) (U2 small nuclear RNA auxiliary factor 1-like 4)
0.880206	0.567209	-0.226782	-1.17097	0.745613	-2.26877	-2.56075	-1.8679	-1.8012	2.28371	4.86929	Up PCa	KHGGPKDEER	KHGGPKDEER	0.197605	non-modified	P00441		SOD1	Superoxide dismutase [Cu-Zn] (EC 1.15.1.1) (Superoxide dismutase 1) (hSod1)
3.13882	-1.20241	0.0953522	-1.84801	-0.103268	-2.64907	-2.30485	-2.05129	-1.96461	2.25855	4.78511	Up PCa	KGPAGDRGPR	KGPAGDRGPR	0.207908	non-modified	P08123		COL1A2	Collagen alpha-2(I) chain (Alpha-2 type I collagen)
0.383776	-2.17535	-0.727142	-2.49187	-0.269683	-4.03569	-4.55431	-2.57843	-2.02726	2.24287	4.73337	Up PCa	CQADSECPR	CQADSECPR	0.200159	non-modified	Q9HC57		WFDC1	WAP four-disulfide core domain protein 1 (Prostate stromal protein ps20) (ps20 growth inhibitor)
-1.47461	-0.693157	-1.44105	-2.09054	0.234695	-3.47052	-3.04744	-3.55704	-3.24512	2.2371	4.71448	Up PCa	EENQEQPR	EENQEQPR	0.197605	non-modified	Q14515		SPARCL1	SPARC-like protein 1 (High endothelial venule protein) (Hevin) (MAST 9)
-2.63295	-3.39463	-2.19104	NaN	1.35488	-2.84736	-4.18431	-3.62	-5.04391	2.20796	4.62022	Up PCa	NLSQDQEHGRK	NLSQDQEHGRK	0.200159	non-modified	Q02383		SEMG2	Semenogelin-2 (Semenogelin II) (SGII)
2.72575	-0.20401	0.506468	-0.437984	0.516629	-2.65722	-1.93474	-0.981448	-0.765504	2.2061	4.61426	Up PCa	TGSQGQCTQVR	TGSQGQCTQVR	0.200159	non-modified	P62857		RPS28	40S ribosomal protein S28 (Small ribosomal subunit protein eS28)
-0.131111	-2.28318	-1.94247	-3.15893	-0.566606	-4.25406	-4.05019	-3.7639	-2.95844	2.14019	4.4082	Up PCa	CCPGQTSR	CCPGQTSR	0.200159	non-modified	Q8N2S1		LTBP4	Latent-transforming growth factor beta-binding protein 4 (LTBP-4)
-1.89599	-2.00856	-0.717957	-3.06703	-1.9466	-5.79641	-4.6793	-3.2986	-2.49297	2.13959	4.40638	Up PCa	ETPEAAEGR	ETPEAAEGR	0.200159	non-modified	C9JVW0		INAFM1	Putative transmembrane protein INAFM1 (InaF-motif-containing protein 1) (Proline-rich protein 24)
-0.907284	-2.34946	-1.12256	-2.38463	1.59837	-2.39684	-3.44375	-3.12056	-3.69753	2.13156	4.3819	Up PCa	NLNQDQQHGR	NLNQDQQHGR	0.197605	non-modified	P04279		SEMG1	Semenogelin-1 (Cancer/testis antigen 103) (Semenogelin I) (SGI) [Cleaved into: Alpha-inhibin-92;Alpha-inhibin-31;Seminal basic protein]
2.00472	-0.0691595	1.00867	-1.03763	1.5407	-2.04954	-1.37949	-1.50731	-0.822583	2.12919	4.37472	Up PCa	AQAGANTRPCPS	AQAGANTRPCPS	0.197605	non-modified	P98160		HSPG2	Basement membrane-specific heparan sulfate proteoglycan core protein (HSPG) (Perlecan) (PLC) [Cleaved into: Endorepellin;LG3 peptide]
1.68305	0.12708	1.13443	-0.755668	3.53988	-0.823494	-1.60937	-0.835496	-0.61999	2.11784	4.34044	Up PCa	GTQNPSQDQGNSPSGK	GTQNPSQDQGNSPSGK	0.200159	non-modified	P04279		SEMG1	Semenogelin-1 (Cancer/testis antigen 103) (Semenogelin I) (SGI) [Cleaved into: Alpha-inhibin-92;Alpha-inhibin-31;Seminal basic protein]
1.28188	-0.366038	0.08074	-0.861313	1.27969	-2.74724	-1.78668	-1.28725	-1.4859	2.10976	4.31619	Up PCa	GDQGPVGR	GDQGPVGR	0.197605	non-modified	P08123		COL1A2	Collagen alpha-2(I) chain (Alpha-2 type I collagen)
1.12666	0.290633	0.802846	-0.398638	0.877377	-3.46652	-1.84515	-0.53497	-0.401695	2.10186	4.29262	Up PCa	GDEAPGQEQR	GDEAPGQEQR	0.200159	non-modified	P12838		DEFA4	Neutrophil defensin 4 (Defensin, alpha 4) (HNP-4) (HP-4)
-0.082283	0.0494432	0.361856	-0.0849037	-1.02371	-4.38073	-3.00285	-1.96357	0.31949	2.101	4.29005	Up PCa	KHNLNPAR	KHNLNPAR	0.200159	non-modified	P0DJD9		PGA5	Pepsin A-5 (EC 3.4.23.1) (Pepsinogen-5)
0.899871	-1.55846	-0.444198	-0.955984	-0.340857	-3.92199	-2.98689	-2.00235	-1.40263	2.09854	4.28276	Up PCa	CDPDTGQCR	CDPDTGQCR	0.200159	non-modified	O15230		LAMA5	Laminin subunit alpha-5 (Laminin-10 subunit alpha) (Laminin-11 subunit alpha) (Laminin-15 subunit alpha)
2.64628	0.583755	1.72939	0.0859766	3.43787	-0.354318	-0.532213	-0.284045	-0.426322	2.09588	4.27486	Up PCa	GRECDCDAQCK	GRECDCDAQCK	0.197605	non-modified	Q92954		PRG4	Proteoglycan 4 (Lubricin) (Megakaryocyte-stimulating factor) (Superficial zone proteoglycan) [Cleaved into: Proteoglycan 4 C-terminal part]
3.99372	1.76568	2.37851	1.087	1.56366	-0.198984	-0.168832	-0.333679	0.998781	2.08339	4.23803	Up PCa	GLSLFPESCPDFCCGTCDDQYCCSDVLKK	GLSLFPESCPDFCCGTCDDQYCCSDVLKK	0.197605	non-modified	Q8N114		SHISA5	Protein shisa-5 (Putative NF-kappa-B-activating protein 120) (Scotin)
-0.811938	-1.65639	-0.170654	-2.41773	-0.792557	-3.67253	-3.66987	-2.74962	-2.91371	2.08158	4.2327	Up PCa	GQCLDGR	GQCLDGR	0.197605	non-modified	P22105		TNXB	Tenascin-X (TN-X) (Hexabrachion-like protein)
-0.923923	-1.20975	-2.66486	-3.84483	-0.685845	-3.65567	-4.28001	-3.69415	-4.14791	2.07859	4.22395	Up PCa	TCQVNGR	TCQVNGR	0.200159	non-modified	P00751		CFB	Complement factor B (EC 3.4.21.47) (C3/C5 convertase) (Glycine-rich beta glycoprotein) (GBG) (PBF2) (Properdin factor B) [Cleaved into: Complement factor B Ba fragment;Complement factor B Bb fragment]
2.25002	-1.96911	-0.951308	-3.01085	-2.2737	-3.86863	-3.15592	-3.0889	-2.96297	2.07812	4.22255	Up PCa	EKVTSGSTTTTRR	EKVTSGSTTTTRR	0.249963	non-modified	P02671		FGA	Fibrinogen alpha chain [Cleaved into: Fibrinopeptide A;Fibrinogen alpha chain]
3.63817	2.12002	3.10026	0.962823	4.29661	1.77525	0.696852	0.125007	0.57818	2.02975	4.08335	Up PCa	GVCEETSGAYEKTDTDGK	GVCEETSGAYEKTDTDGK	0.200159	non-modified	P02760		AMBP	Protein AMBP [Cleaved into: Alpha-1-microglobulin (Protein HC) (Alpha-1 microglycoprotein) (Complex-forming glycoprotein heterogeneous in charge);Inter-alpha-trypsin inhibitor light chain (ITI-LC) (Bikunin) (EDC1) (HI-30) (Uronic-acid-rich protein);Trypstatin]
3.51388	-0.718964	0.573458	-1.11628	0.0615406	-2.05671	-1.55329	-1.20539	-1.28658	1.98822	3.96747	Up PCa	SNNGRWHCQCK	SNNGRWHCQCK	0.224263	non-modified	P07911		UMOD	Uromodulin (Tamm-Horsfall urinary glycoprotein) (THP) [Cleaved into: Uromodulin, secreted form]
1.44599	-0.691795	0.423851	-0.276706	-1.2198	-3.55003	-2.62066	-1.012	-1.01943	1.98684	3.96367	Up PCa	GEGEPCGGGGAGR	GEGEPCGGGGAGR	0.200159	non-modified	Q16270		IGFBP7	Insulin-like growth factor-binding protein 7 (IBP-7) (IGF-binding protein 7) (IGFBP-7) (IGFBP-rP1) (MAC25 protein) (PGI2-stimulating factor) (Prostacyclin-stimulating factor) (Tumor-derived adhesion factor) (TAF)
1.02573	0.486983	1.34821	0.306481	0.695728	-2.59175	-1.71736	-0.109149	-0.394349	1.97578	3.9334	Up PCa	DLSENNDQR	DLSENNDQR	0.200159	non-modified	Q8NBJ4		GOLM1	Golgi membrane protein 1 (Golgi membrane protein GP73) (Golgi phosphoprotein 2)
1.09192	-0.0165186	0.461982	-0.0853176	1.10913	-2.29172	-1.50055	-1.02516	-0.970031	1.9591	3.88821	Up PCa	NDDDEEEAAR	NDDDEEEAAR	0.197605	non-modified	Q05682		CALD1	Caldesmon (CDM)
4.33334	2.88628	3.65715	2.4191	2.16289	-0.298743	0.891367	1.49651	2.44534	1.95813	3.88559	Up PCa	DSCTLPASAEK	DSCTLPASAEK	0.200159	non-modified	P10643		C7	Complement component C7
0.751809	-0.47327	-0.170861	-1.88174	0.546799	-2.72831	-2.31808	-2.15618	-1.59151	1.95307	3.87197	Up PCa	DGSAPEVR	DGSAPEVR	0.198637	non-modified	O15240		VGF	Neurosecretory protein VGF [Cleaved into: Neuroendocrine regulatory peptide-1 (NERP-1);Neuroendocrine regulatory peptide-2 (NERP-2);Antimicrobial peptide VGF[554-577]]
2.82002	0.925109	2.15966	0.741126	0.669891	-1.60183	-1.20024	0.0590954	0.795671	1.94999	3.86371	Up PCa	ASCCCSLGK	ASCCCSLGK	0.200159	non-modified	P35555		FBN1	Fibrillin-1 [Cleaved into: Asprosin]
0.21566	-0.874352	-1.14027	-1.47205	0.17683	-3.40139	-2.81063	-2.19436	-1.85997	1.94775	3.85773	Up PCa	TQEVCCR	TQEVCCR	0.197605	non-modified	Q8N2S1		LTBP4	Latent-transforming growth factor beta-binding protein 4 (LTBP-4)
-0.502555	-2.34307	-1.50775	-2.80245	-2.25551	-4.92197	-4.01958	-3.19756	-3.1804	1.94761	3.85735	Up PCa	GGAGGGPGGAGGGSGQR	GGAGGGPGGAGGGSGQR	0.197605	non-modified	Q6VY07		PACS1	Phosphofurin acidic cluster sorting protein 1 (PACS-1)
-2.09764	-2.60261	-1.99135	-3.34882	-0.526461	-4.22138	-4.39002	-3.97087	-3.58797	1.92918	3.8084	Up PCa	REENQEQPR	REENQEQPR	0.197605	non-modified	Q14515		SPARCL1	SPARC-like protein 1 (High endothelial venule protein) (Hevin) (MAST 9)
0.536858	0.516295	0.311347	-0.947045	2.6177	-1.52003	-1.06005	-1.4342	-1.24387	1.92157	3.78835	Up PCa	ECDCDAQCK	ECDCDAQCK	0.200159	non-modified	Q92954		PRG4	Proteoglycan 4 (Lubricin) (Megakaryocyte-stimulating factor) (Superficial zone proteoglycan) [Cleaved into: Proteoglycan 4 C-terminal part]
-1.20263	2.44235	1.82785	0.757489	3.15227	-0.486828	-1.04407	-2.09882	1.53671	1.91872	3.78087	Up PCa	SMGTLENTFEGHKSK	SMGTLENTFEGHKSK	0.206915	non-modified	Q6P0N0		MIS18BP1	Mis18-binding protein 1 (Kinetochore-associated protein KNL-2 homolog) (HsKNL-2) (P243)
1.65742	0.445526	1.28998	-0.472029	0.152085	-1.42619	-1.49572	-2.87522	0.582253	1.91832	3.77982	Up PCa	DVNECLTIPEACKGEMK	DVNECLTIPEACKGEMK	0.200159	non-modified	O95967		EFEMP2	EGF-containing fibulin-like extracellular matrix protein 2 (Fibulin-4) (FIBL-4) (Protein UPH1)
1.68968	1.05247	-0.668591	-1.35944	1.68543	-1.57032	-2.3605	-1.38537	-0.408091	1.91098	3.76064	Up PCa	VQGNDHSATR	VQGNDHSATR	0.224263	non-modified	Q14624		ITIH4	Inter-alpha-trypsin inhibitor heavy chain H4 (ITI heavy chain H4) (ITI-HC4) (Inter-alpha-inhibitor heavy chain 4) (Inter-alpha-trypsin inhibitor family heavy chain-related protein) (IHRP) (Plasma kallikrein sensitive glycoprotein 120) (Gp120) (PK-120) [Cleaved into: 70 kDa inter-alpha-trypsin inhibitor heavy chain H4;35 kDa inter-alpha-trypsin inhibitor heavy chain H4]
2.27907	0.602535	1.43674	0.36768	0.800035	-1.73704	-1.15849	-0.340628	-0.0163298	1.91033	3.75896	Up PCa	GRGECHDGSCVCK	GRGECHDGSCVCK	0.197605	non-modified	P22105		TNXB	Tenascin-X (TN-X) (Hexabrachion-like protein)
3.50657	-0.871099	0.345473	-0.951981	0.614637	-1.2108	-1.70714	-1.25713	-1.33252	1.90562	3.74669	Up PCa	CYTCKEPMTSASCR	CYTCKEPMTSASCR	0.240889	non-modified	P55000		SLURP1	Secreted Ly-6/uPAR-related protein 1 (SLURP-1) (ARS component B) (ARS(component B)-81/S) (Anti-neoplastic urinary protein) (ANUP)
1.44394	-1.10656	-0.354864	-0.374235	-0.735403	-3.66771	-3.05955	-1.4688	-0.310338	1.90118	3.73517	Up PCa	CCSSCLQR	CCSSCLQR	0.204849	non-modified	Q9H665		IGFLR1	IGF-like family receptor 1 (Transmembrane protein 149) (U2 small nuclear RNA auxiliary factor 1-like 4)
0.621799	-2.18632	-1.26299	-2.57866	-1.80085	-4.11067	-3.57917	-2.87934	-2.77471	1.89457	3.71811	Up PCa	GSPGKEHPEER	GSPGKEHPEER	0.200159	non-modified	Q9BYH1		SEZ6L	Seizure 6-like protein
2.12253	-0.3761	0.0978594	-0.471961	1.23773	-2.07245	-2.00147	-0.584815	-0.826537	1.89333	3.71492	Up PCa	EKVTSGSTTTTR	EKVTSGSTTTTR	0.200159	non-modified	P02671		FGA	Fibrinogen alpha chain [Cleaved into: Fibrinopeptide A;Fibrinogen alpha chain]
-0.415137	-4.10296	-1.99583	-4.3032	-0.477745	-4.59845	-4.10955	-4.23912	-3.64056	1.88795	3.70108	Up PCa	GHRPLDKK	GHRPLDKK	0.216577	non-modified	P02675		FGB	Fibrinogen beta chain [Cleaved into: Fibrinopeptide B;Fibrinogen beta chain]
-3.54552	-4.71907	-2.61073	NaN	1.00698	-3.0645	-4.44969	-4.35357	-5.53665	1.88402	3.69101	Up PCa	LNSGEKDVQK	LNSGEKDVQK	0.220809	non-modified	Q02383		SEMG2	Semenogelin-2 (Semenogelin II) (SGII)
2.74209	1.84241	3.10381	1.08555	2.49473	-0.535933	0.173085	0.818033	1.05216	1.87688	3.6728	Up PCa	GCCFDSR	GCCFDSR	0.197605	non-modified	Q07654		TFF3	Trefoil factor 3 (Intestinal trefoil factor) (hITF) (Polypeptide P1.B) (hP1.B)
1.30712	0.585185	0.68598	-0.608029	0.217741	-2.42335	-1.6937	-0.910253	-0.701789	1.86987	3.655	Up PCa	GDAGPAGPK	GDAGPAGPK	0.197605	non-modified	P02452		COL1A1	Collagen alpha-1(I) chain (Alpha-1 type I collagen)
-1.05619	-0.780135	-0.768341	-2.4971	-0.978858	-3.76677	-2.71148	-3.17501	-2.67369	1.86561	3.64423	Up PCa	NGDDGEAGKPGR	NGDDGEAGKPGR	0.197605	non-modified	P02452		COL1A1	Collagen alpha-1(I) chain (Alpha-1 type I collagen)
-1.15252	-1.26518	-0.406332	-1.49894	-1.7421	-3.43846	-2.9596	-3.49827	-2.38655	1.85771	3.62431	Up PCa	ILHCSCQACGK	ILHCSCQACGK	0.197605	non-modified	P41271		NBL1	Neuroblastoma suppressor of tumorigenicity 1 (DAN domain family member 1) (Protein N03) (Zinc finger protein DAN)
2.22127	-1.2506	-1.13343	-0.486983	0.0443268	-2.91859	-2.52336	-1.34073	-1.07909	1.84436	3.59093	Up PCa	QGVCCADRR	QGVCCADRR	0.249963	non-modified	P28799		GRN	Granulins (Proepithelin) (PEPI) [Cleaved into: Acrogranin (Glycoprotein of 88 Kda) (GP88) (Glycoprotein 88) (Progranulin);Paragranulin;Granulin-1 (Granulin G);Granulin-2 (Granulin F);Granulin-3 (Granulin B);Granulin-4 (Granulin A);Granulin-5 (Granulin C);Granulin-6 (Granulin D);Granulin-7 (Granulin E)]
2.20348	0.594039	1.05067	-0.029315	1.03307	-2.28491	-1.20923	0.166126	-0.163248	1.8432	3.58806	Up PCa	ECNNPAPQR	ECNNPAPQR	0.200159	non-modified	P13671		C6	Complement component C6
-0.150034	-2.08441	-1.05676	-2.07984	-0.764186	-3.68642	-3.02136	-2.75783	-2.78736	1.8362	3.57067	Up PCa	AAEEEDEADPKR	AAEEEDEADPKR	0.197605	non-modified	P20962		PTMS	Parathymosin
2.89141	0.737525	2.14094	2.03838	2.88931	-0.361431	0.338507	0.086772	1.15137	1.83571	3.56947	Up PCa	CYNELNGCTK	CYNELNGCTK	0.197605	non-modified	P00995		SPINK1	Serine protease inhibitor Kazal-type 1 (Pancreatic secretory trypsin inhibitor) (Tumor-associated trypsin inhibitor) (TATI)
1.19961	-1.23877	-0.793019	-2.04	1.0654	-2.53509	-1.9527	-2.0364	-2.20639	1.82129	3.53397	Up PCa	SFNRGEC	SFNRGEC	0.200159	non-modified	P01834		IGKC	Immunoglobulin kappa constant (Ig kappa chain C region) (Ig kappa chain C region AG) (Ig kappa chain C region CUM) (Ig kappa chain C region EU) (Ig kappa chain C region OU) (Ig kappa chain C region ROY) (Ig kappa chain C region TI)
0.502832	-1.2574	0.388708	-2.00124	1.12382	-2.38552	-1.79527	-2.15643	-1.92584	1.81711	3.52374	Up PCa	AEAEVRPK	AEAEVRPK	0.200159	non-modified	Q96MG2		JSRP1	Junctional sarcoplasmic reticulum protein 1 (Junctional-face membrane protein of 45 kDa homolog) (JP-45)
1.68923	-1.29801	0.048316	-1.76961	0.612325	-3.02516	-2.17005	-1.78203	-0.836313	1.80984	3.50603	Up PCa	CSCKPGYQGEGR	CSCKPGYQGEGR	0.207908	non-modified	Q9NQ36		SCUBE2	Signal peptide, CUB and EGF-like domain-containing protein 2 (Protein CEGP1)
1.58514	0.544604	0.956479	0.180449	0.390533	-2.45392	-1.19034	-1.28078	0.616548	1.80856	3.50293	Up PCa	YCCSSAEAR	YCCSSAEAR	0.200159	non-modified	Q6UWI4		SHISA2	Protein shisa-2 homolog (Transmembrane protein 46)
2.47675	1.30577	1.67455	0.950327	1.56299	-1.49061	-0.454823	0.289545	0.868256	1.79099	3.46051	Up PCa	EYSTCTSEGR	EYSTCTSEGR	0.200159	non-modified	P14780		MMP9	Matrix metalloproteinase-9 (MMP-9) (EC 3.4.24.35) (92 kDa gelatinase) (92 kDa type IV collagenase) (Gelatinase B) (GELB) [Cleaved into: 67 kDa matrix metalloproteinase-9;82 kDa matrix metalloproteinase-9]
-1.49904	-2.85331	-2.30262	-3.11727	0.350624	-3.41411	-3.65158	-3.61031	-3.9939	1.78315	3.44177	Up PCa	CTCVGNGR	CTCVGNGR	0.200159	non-modified	P02751		FN1	Fibronectin (FN) (Cold-insoluble globulin) (CIG) [Cleaved into: Anastellin;Ugl-Y1;Ugl-Y2;Ugl-Y3]
2.56365	1.64507	1.14955	1.24016	1.35941	-1.40102	-0.687894	-0.0870533	1.46177	1.77012	3.41082	Up PCa	DSTHCVTTATR	DSTHCVTTATR	0.200159	non-modified	Q9BZG9		LYNX1	Ly-6/neurotoxin-like protein 1
1.33456	-0.832162	0.532166	-1.05575	-0.895222	-3.08282	-2.72334	-1.36126	-0.640221	1.76863	3.4073	Up PCa	ALCASDVSK	ALCASDVSK	0.200159	non-modified	Q9GZX9		TWSG1	Twisted gastrulation protein homolog 1
0.504104	1.25032	2.09771	0.220391	-0.309107	NaN	-1.25158	-0.460842	-1.32481	1.76509	3.39896	Up PCa	DACLTGSK	DACLTGSK	0.200159	non-modified	Q12841		FSTL1	Follistatin-related protein 1 (Follistatin-like protein 1)
4.12816	4.04802	4.13016	2.91692	5.61396	2.34446	2.00404	1.95707	3.31487	1.76233	3.39247	Up PCa	KGVCEETSGAYEK	KGVCEETSGAYEK	0.197605	non-modified	P02760		AMBP	Protein AMBP [Cleaved into: Alpha-1-microglobulin (Protein HC) (Alpha-1 microglycoprotein) (Complex-forming glycoprotein heterogeneous in charge);Inter-alpha-trypsin inhibitor light chain (ITI-LC) (Bikunin) (EDC1) (HI-30) (Uronic-acid-rich protein);Trypstatin]
1.76795	-0.711622	0.739174	-0.766065	3.3387	-0.701299	-0.470323	-0.941737	-1.43453	1.7606	3.38839	Up PCa	TGSQIGVK	TGSQIGVK	0.200159	non-modified	Q9NQ38		SPINK5	Serine protease inhibitor Kazal-type 5 (Lympho-epithelial Kazal-type-related inhibitor) (LEKTI) [Cleaved into: Hemofiltrate peptide HF6478;Hemofiltrate peptide HF7665]
-1.03461	-3.21135	-2.93085	-4.19879	-2.82832	-5.28205	-4.54856	-4.4386	-4.09694	1.75075	3.36534	Up PCa	CQHGECANTR	CQHGECANTR	0.200159	non-modified	Q8N2S1		LTBP4	Latent-transforming growth factor beta-binding protein 4 (LTBP-4)
0.0264378	-2.62521	-1.0175	-2.41747	0.978694	-2.96091	-3.25399	-1.96909	-2.84482	1.74619	3.35472	Up PCa	CCQDGVTR	CCQDGVTR	0.200159	non-modified	P0C0L4		C4A	Complement C4-A (Acidic complement C4) (C3 and PZP-like alpha-2-macroglobulin domain-containing protein 2) [Cleaved into: Complement C4 beta chain;Complement C4-A alpha chain;C4a anaphylatoxin;C4b-A;C4d-A;Complement C4 gamma chain]
-1.36297	-2.65123	-2.36461	-3.56843	0.554048	-3.30969	-3.62125	-3.53339	-4.00606	1.73896	3.33794	Up PCa	KVGSQYR	KVGSQYR	0.200159	non-modified	P00751		CFB	Complement factor B (EC 3.4.21.47) (C3/C5 convertase) (Glycine-rich beta glycoprotein) (GBG) (PBF2) (Properdin factor B) [Cleaved into: Complement factor B Ba fragment;Complement factor B Bb fragment]
-0.0200062	-2.02961	-1.55483	-2.41079	-1.67537	-3.94081	-3.01384	-3.8995	-2.2484	1.73752	3.33461	Up PCa	RCPADCHNR	RCPADCHNR	0.200159	non-modified	P24821		TNC	Tenascin (TN) (Cytotactin) (GMEM) (GP 150-225) (Glioma-associated-extracellular matrix antigen) (Hexabrachion) (JI) (Myotendinous antigen) (Neuronectin) (Tenascin-C) (TN-C)
1.14654	1.2655	2.21293	1.00868	1.0626	-1.75367	-0.826138	0.507334	0.516047	1.72836	3.3135	Up PCa	EGAPGAEGSPGR	EGAPGAEGSPGR	0.200159	non-modified	P02452		COL1A1	Collagen alpha-1(I) chain (Alpha-1 type I collagen)
-1.80976	-1.57799	-2.11852	-2.40113	-0.378446	-3.47581	-4.36065	-4.53768	-1.12054	1.7165	3.28638	Up PCa	GVSLRPIGASCR	GVSLRPIGASCR	0.200159	non-modified	Q969E1		LEAP2	Liver-expressed antimicrobial peptide 2 (LEAP-2)
-0.891179	-1.43697	-1.7938	-0.796669	0.463428	-3.53586	-4.09144	-1.70572	-1.05174	1.70515	3.26063	Up PCa	QGVCCADR	QGVCCADR	0.206915	non-modified	P28799		GRN	Granulins (Proepithelin) (PEPI) [Cleaved into: Acrogranin (Glycoprotein of 88 Kda) (GP88) (Glycoprotein 88) (Progranulin);Paragranulin;Granulin-1 (Granulin G);Granulin-2 (Granulin F);Granulin-3 (Granulin B);Granulin-4 (Granulin A);Granulin-5 (Granulin C);Granulin-6 (Granulin D);Granulin-7 (Granulin E)]
2.49765	0.450017	2.13219	0.979097	0.397672	-1.73481	-0.714154	0.294119	0.501401	1.70469	3.25958	Up PCa	SGTASEMGTER	SGTASEMGTER	0.200159	non-modified	Q9ULI3		HEG1	Protein HEG homolog 1
2.24937	0.370039	1.66051	0.356154	-0.0637674	-2.12709	-1.29531	-0.657527	0.948554	1.6973	3.24294	Up PCa	DACTICECK	DACTICECK	0.206915	non-modified	Q92626		PXDN	Peroxidasin homolog (EC 1.11.1.7) (Melanoma-associated antigen MG50) (Vascular peroxidase 1) (p53-responsive gene 2 protein)
4.52891	3.09071	3.97315	2.46324	5.34227	2.69463	2.19868	1.94461	1.90828	1.69311	3.23352	Up PCa	CVLFPYGGCQGNGNK	CVLFPYGGCQGNGNK	0.200159	non-modified	P02760		AMBP	Protein AMBP [Cleaved into: Alpha-1-microglobulin (Protein HC) (Alpha-1 microglycoprotein) (Complex-forming glycoprotein heterogeneous in charge);Inter-alpha-trypsin inhibitor light chain (ITI-LC) (Bikunin) (EDC1) (HI-30) (Uronic-acid-rich protein);Trypstatin]
1.25037	0.0869827	0.528483	-0.691336	3.10322	-1.08843	-0.864334	-0.889829	-0.495257	1.69001	3.22658	Up PCa	MSYQSSSTEER	MSYQSSSTEER	0.200159	non-modified	Q02383		SEMG2	Semenogelin-2 (Semenogelin II) (SGII)
0.502994	-1.04081	-0.298031	-1.69737	-0.844246	-4.02122	-2.74239	-1.6129	-1.08434	1.68972	3.22594	Up PCa	EGAGPRGAGPAR	EGAGPRGAGPAR	0.204849	non-modified	Q96GP6		SCARF2	Scavenger receptor class F member 2 (SRECRP-1) (Scavenger receptor expressed by endothelial cells 2 protein) (SREC-II)
2.31709	0.496458	1.08946	-0.202106	2.34618	-1.15582	-0.906722	0.0613775	0.10589	1.68324	3.21147	Up PCa	CMDCASCR	CMDCASCR	0.200159	non-modified	Q9NP84		TNFRSF12A	Tumor necrosis factor receptor superfamily member 12A (Fibroblast growth factor-inducible immediate-early response protein 14) (FGF-inducible 14) (Tweak-receptor) (TweakR) (CD antigen CD266)
6.75068	4.26188	4.8335	3.88414	6.0906	3.77805	3.42029	3.06153	3.67093	1.68146	3.20752	Up PCa	KEDSCQLGYSAGPCMGMTSR	KEDSCQLGYSAGPCMGMTSR	0.200159	non-modified	P02760		AMBP	Protein AMBP [Cleaved into: Alpha-1-microglobulin (Protein HC) (Alpha-1 microglycoprotein) (Complex-forming glycoprotein heterogeneous in charge);Inter-alpha-trypsin inhibitor light chain (ITI-LC) (Bikunin) (EDC1) (HI-30) (Uronic-acid-rich protein);Trypstatin]
-0.541025	-1.77643	-0.250759	-2.74284	0.390784	-2.85914	-2.76935	-2.60773	-2.38931	1.67233	3.18729	Up PCa	SLPEAGPGR	SLPEAGPGR	0.200159	non-modified	P35318		ADM	ADM [Cleaved into: Adrenomedullin (AM);Proadrenomedullin N-20 terminal peptide (ProAM N-terminal 20 peptide) (PAMP) (ProAM-N20)]
1.62724	0.186018	0.851177	-0.43402	0.2953	-2.12455	-1.29714	-0.725163	-0.484748	1.66304	3.16684	Up PCa	CPPQPEHCEGGR	CPPQPEHCEGGR	0.200159	non-modified	Q92743		HTRA1	Serine protease HTRA1 (EC 3.4.21.-) (High-temperature requirement A serine peptidase 1) (L56) (Serine protease 11)
-1.14183	-0.3127	-0.197951	-0.982978	3.19872	-0.872241	-2.44032	-2.05401	-0.798731	1.65398	3.147	Up PCa	YTACLCDDNPK	YTACLCDDNPK	0.207908	non-modified	P12273		PIP	Prolactin-inducible protein (Gross cystic disease fluid protein 15) (GCDFP-15) (Prolactin-induced protein) (Secretory actin-binding protein) (SABP) (gp17)
0.904193	2.95211	2.50145	2.09186	5.20621	1.61172	0.150201	0.483107	2.06579	1.65346	3.14587	Up PCa	ANPTVTLFPPSSEELQANK	ANPTVTLFPPSSEELQANK	0.206915	non-modified	P0CG04		IGLC1	Immunoglobulin lambda constant 1 (Ig lambda chain C region MGC) (Ig lambda-1 chain C region)
3.48542	1.61439	2.59285	1.54184	0.617751	-0.926423	-0.185628	1.04302	1.44064	1.62755	3.08987	Up PCa	GICECGVCK	GICECGVCK	0.214459	non-modified	P05556		ITGB1	Integrin beta-1 (Fibronectin receptor subunit beta) (Glycoprotein IIa) (GPIIA) (VLA-4 subunit beta) (CD antigen CD29)
-2.65378	-2.75327	-0.520755	-2.10251	0.258625	-3.78621	-3.85716	-2.89998	-2.17031	1.62408	3.08245	Up PCa	GMCSRQER	GMCSRQER	0.206915	non-modified	Q8N3A8		PARP8	Poly [ADP-ribose] polymerase 8 (PARP-8) (EC 2.4.2.30) (ADP-ribosyltransferase diphtheria toxin-like 16) (ARTD16)
2.13626	0.844847	0.92912	0.356027	0.582904	-1.70391	-1.13993	-0.0526638	0.348155	1.60692	3.04601	Up PCa	GGCGPQCCQPTR	GGCGPQCCQPTR	0.200159	non-modified	O75094		SLIT3	Slit homolog 3 protein (Slit-3) (Multiple epidermal growth factor-like domains protein 5) (Multiple EGF-like domains protein 5)
-0.666446	-1.53196	-0.929318	-1.67101	-1.58998	-4.14825	-2.83664	-1.83987	-2.69448	1.60207	3.03578	Up PCa	TLYSSSPR	TLYSSSPR	0.200159	non-modified	P05155		SERPING1	Plasma protease C1 inhibitor (C1 Inh) (C1Inh) (C1 esterase inhibitor) (C1-inhibiting factor) (Serpin G1)
0.454011	-1.6635	-0.56745	-1.93601	1.34234	-1.58939	-2.13003	-2.03967	-2.53	1.59815	3.02755	Up PCa	NLNQDQQHGRK	NLNQDQQHGRK	0.200159	non-modified	P04279		SEMG1	Semenogelin-1 (Cancer/testis antigen 103) (Semenogelin I) (SGI) [Cleaved into: Alpha-inhibin-92;Alpha-inhibin-31;Seminal basic protein]
0.749347	-1.47346	-0.945189	-2.27462	-1.65431	-3.93514	-3.19316	-1.9028	-1.83474	1.59681	3.02475	Up PCa	TNPCLHGGR	TNPCLHGGR	0.218206	non-modified	P00748		F12	Coagulation factor XII (EC 3.4.21.38) (Hageman factor) (HAF) [Cleaved into: Coagulation factor XIIa heavy chain;Beta-factor XIIa part 1;Coagulation factor XIIa light chain (Beta-factor XIIa part 2)]
0.034749	1.18096	1.49395	0.208891	2.24279	-1.55517	-1.75958	0.346244	0.731027	1.59164	3.01391	Up PCa	SVTCHVK	SVTCHVK	0.214537	non-modified	P01876		IGHA1	Immunoglobulin heavy constant alpha 1 (Ig alpha-1 chain C region) (Ig alpha-1 chain C region BUR) (Ig alpha-1 chain C region TRO)
-0.301806	-2.01765	-1.64386	-2.267	-2.29361	-4.30376	-3.37687	-2.84917	-2.59327	1.57598	2.98138	Up PCa	QHMDSDSSPSSSSTYCNQMMR	QHMDSDSSPSSSSTYCNQMMR	0.200159	non-modified	P07998		RNASE1	Ribonuclease pancreatic (EC 3.1.27.5) (HP-RNase) (RIB-1) (RNase UpI-1) (Ribonuclease 1) (RNase 1) (Ribonuclease A) (RNase A)
2.27119	2.61121	3.11205	1.62319	4.11248	0.483796	1.1341	1.19612	1.92726	1.56071	2.94998	Up PCa	HHGPTITAK	HHGPTITAK	0.200159	non-modified	P02760		AMBP	Protein AMBP [Cleaved into: Alpha-1-microglobulin (Protein HC) (Alpha-1 microglycoprotein) (Complex-forming glycoprotein heterogeneous in charge);Inter-alpha-trypsin inhibitor light chain (ITI-LC) (Bikunin) (EDC1) (HI-30) (Uronic-acid-rich protein);Trypstatin]
1.75408	1.10482	0.820335	-0.0504646	1.02977	-1.134	-0.465571	-0.636183	-0.27281	1.55885	2.94619	Up PCa	GVDQEPK	GVDQEPK	0.197605	non-modified	P55290		CDH13	Cadherin-13 (Heart cadherin) (H-cadherin) (P105) (Truncated cadherin) (T-cad) (T-cadherin)
0.437622	-1.73455	-0.666803	-2.04678	0.415675	-2.50392	-2.13008	-2.1353	-2.31289	1.55158	2.93138	Up PCa	SQNQVTIPSQDQEHGHKENK	SQNQVTIPSQDQEHGHKENK	0.200159	non-modified	Q02383		SEMG2	Semenogelin-2 (Semenogelin II) (SGII)
3.02247	2.68924	3.85523	2.2916	2.24927	0.188277	0.720306	2.23252	1.94318	1.55049	2.92917	Up PCa	EGDCPVQSGK	EGDCPVQSGK	0.200159	non-modified	P01042		KNG1	Kininogen-1 (Alpha-2-thiol proteinase inhibitor) (Fitzgerald factor) (High molecular weight kininogen) (HMWK) (Williams-Fitzgerald-Flaujeac factor) [Cleaved into: Kininogen-1 heavy chain;T-kinin (Ile-Ser-Bradykinin);Bradykinin (Kallidin I);Lysyl-bradykinin (Kallidin II);Kininogen-1 light chain;Low molecular weight growth-promoting factor]
0.0976009	1.19032	-0.740482	-0.976302	0.86911	-0.93445	-1.62414	-2.07763	-1.20237	1.5477	2.9235	Up PCa	VIPACLPSPNYVVADR	VIPACLPSPNYVVADR	0.200159	non-modified	P00747		PLG	Plasminogen (EC 3.4.21.7) [Cleaved into: Plasmin heavy chain A;Activation peptide;Angiostatin;Plasmin heavy chain A, short form;Plasmin light chain B]
1.18784	-0.370565	0.845494	-0.530683	-0.319031	-2.51043	-0.953678	-1.31509	-0.760957	1.54765	2.92341	Up PCa	GECHDGSCVCK	GECHDGSCVCK	0.200159	non-modified	P22105		TNXB	Tenascin-X (TN-X) (Hexabrachion-like protein)
1.50336	3.50606	2.04235	2.78885	4.22914	1.03125	0.824938	0.957246	2.28739	1.53875	2.90542	Up PCa	HTLNQIDEVK	HTLNQIDEVK	0.200159	non-modified	P02765		AHSG	Alpha-2-HS-glycoprotein (Alpha-2-Z-globulin) (Ba-alpha-2-glycoprotein) (Fetuin-A) [Cleaved into: Alpha-2-HS-glycoprotein chain A;Alpha-2-HS-glycoprotein chain B]
2.69995	4.36715	4.0871	3.54804	5.96698	2.94307	1.86678	2.11648	3.47567	1.53334	2.89456	Up PCa	AAPSVTLFPPSSEELQANK	AAPSVTLFPPSSEELQANK	0.200159	non-modified	P0CG05		IGLC2;IGLC3;IGLC6;IGLC7	Ig lambda-2 chain C regions;Ig lambda-3 chain C regions;Ig lambda-6 chain C region;Ig lambda-7 chain C region
-0.30122	-1.00008	-1.65735	-1.35244	-2.58988	-4.1048	-3.02503	-2.5623	-1.94234	1.52842	2.8847	Up PCa	ETHQQVVSR	ETHQQVVSR	0.200159	non-modified	O14745		SLC9A3R1	Na(+)/H(+) exchange regulatory cofactor NHE-RF1 (NHERF-1) (Ezrin-radixin-moesin-binding phosphoprotein 50) (EBP50) (Regulatory cofactor of Na(+)/H(+) exchanger) (Sodium-hydrogen exchanger regulatory factor 1) (Solute carrier family 9 isoform A3 regulatory factor 1)
-5.81799	-2.37743	-2.90355	-3.52628	-0.0571604	-3.9957	-5.04094	-5.03369	-3.77653	1.52523	2.87833	Up PCa	MATLYSR	MATLYSR	0.240889	non-modified	P41222		PTGDS	Prostaglandin-H2 D-isomerase (EC 5.3.99.2) (Beta-trace protein) (Cerebrin-28) (Glutathione-independent PGD synthase) (Lipocalin-type prostaglandin-D synthase) (Prostaglandin-D2 synthase) (PGD2 synthase) (PGDS) (PGDS2)
2.67944	1.13798	1.39821	0.678438	0.0781622	-1.08531	-0.594954	-0.161723	0.533633	1.52153	2.87096	Up PCa	NTHCCYTDYCNR	NTHCCYTDYCNR	0.200159	non-modified	P36896		ACVR1B	Activin receptor type-1B (EC 2.7.11.30) (Activin receptor type IB) (ACTR-IB) (Activin receptor-like kinase 4) (ALK-4) (Serine/threonine-protein kinase receptor R2) (SKR2)
1.7797	4.38631	4.3499	3.32198	5.46783	1.91131	1.99469	1.55888	3.90346	1.51906	2.86604	Up PCa	AQGFTEDTIVFLPQTDK	AQGFTEDTIVFLPQTDK	0.227637	non-modified	P41222		PTGDS	Prostaglandin-H2 D-isomerase (EC 5.3.99.2) (Beta-trace protein) (Cerebrin-28) (Glutathione-independent PGD synthase) (Lipocalin-type prostaglandin-D synthase) (Prostaglandin-D2 synthase) (PGD2 synthase) (PGDS) (PGDS2)
3.08993	0.501226	1.02123	-0.13827	1.49906	-0.0294189	-0.548358	-0.350052	-0.357962	1.51608	2.86013	Up PCa	NLVLHSARPGAPPPQPLDLQHR	NLVLHSARPGAPPPQPLDLQHR	0.206915	non-modified	P98160		HSPG2	Basement membrane-specific heparan sulfate proteoglycan core protein (HSPG) (Perlecan) (PLC) [Cleaved into: Endorepellin;LG3 peptide]
4.16671	1.42582	2.11311	0.709426	3.08151	1.13334	0.934268	0.442384	0.638444	1.51221	2.85246	Up PCa	KGVCEETSGAYEKTDTDGK	KGVCEETSGAYEKTDTDGK	0.221235	non-modified	P02760		AMBP	Protein AMBP [Cleaved into: Alpha-1-microglobulin (Protein HC) (Alpha-1 microglycoprotein) (Complex-forming glycoprotein heterogeneous in charge);Inter-alpha-trypsin inhibitor light chain (ITI-LC) (Bikunin) (EDC1) (HI-30) (Uronic-acid-rich protein);Trypstatin]
0.403886	0.937716	1.65369	0.15705	-0.123475	-1.38999	-1.351	-1.25393	0.370412	1.5119	2.85185	Up PCa	LGEPCDQLHVCDASQGLVCQPGAGPGGR	LGEPCDQLHVCDASQGLVCQPGAGPGGR	0.200159	non-modified	O76076		WISP2	WNT1-inducible-signaling pathway protein 2 (WISP-2) (CCN family member 5) (Connective tissue growth factor-like protein) (CTGF-L) (Connective tissue growth factor-related protein 58)
0.589549	0.000758171	0.360805	-0.550593	2.1067	-1.55522	-1.1638	-0.939589	-0.367933	1.50808	2.84431	Up PCa	STVPVNTNR	STVPVNTNR	0.200159	non-modified	O00468		AGRN	Agrin [Cleaved into: Agrin N-terminal 110 kDa subunit;Agrin C-terminal 110 kDa subunit;Agrin C-terminal 90 kDa fragment (C90);Agrin C-terminal 22 kDa fragment (C22)]
0.959972	0.394711	1.13685	1.67676	-0.288959	-1.71741	-0.753571	-0.0942516	-0.361556	1.50756	2.8433	Up PCa	AANEVSSADVK	AANEVSSADVK	0.200159	non-modified	Q13449		LSAMP	Limbic system-associated membrane protein (LSAMP) (IgLON family member 3)
1.16743	0.0317993	-0.670446	-0.49871	-1.06859	-2.80715	-2.33478	-1.42391	-0.272826	1.50196	2.83228	Up PCa	AAPAPTHVR	AAPAPTHVR	0.214459	non-modified	O15240		VGF	Neurosecretory protein VGF [Cleaved into: Neuroendocrine regulatory peptide-1 (NERP-1);Neuroendocrine regulatory peptide-2 (NERP-2);Antimicrobial peptide VGF[554-577]]
3.46072	3.51184	4.3007	2.92766	3.53364	2.27836	1.26359	1.74897	2.89136	1.50134	2.83106	Up PCa	DIDECDIVPDACK	DIDECDIVPDACK	0.197605	non-modified	Q12805		EFEMP1	EGF-containing fibulin-like extracellular matrix protein 1 (Extracellular protein S1-5) (Fibrillin-like protein) (Fibulin-3) (FIBL-3)
3.14284	4.91404	5.15811	4.2571	4.09703	1.85562	2.06122	2.77484	4.59453	1.49227	2.81332	Up PCa	ENELTYYCCK	ENELTYYCCK	0.213535	non-modified	P13987		CD59	CD59 glycoprotein (1F5 antigen) (20 kDa homologous restriction factor) (HRF-20) (HRF20) (MAC-inhibitory protein) (MAC-IP) (MEM43 antigen) (Membrane attack complex inhibition factor) (MACIF) (Membrane inhibitor of reactive lysis) (MIRL) (Protectin) (CD antigen CD59)
-1.99519	-0.628398	-1.99934	-2.36438	-0.34859	-3.31065	-2.60259	-3.01621	-2.9077	1.49211	2.813	Up PCa	HGGPKDEER	HGGPKDEER	0.200159	non-modified	P00441		SOD1	Superoxide dismutase [Cu-Zn] (EC 1.15.1.1) (Superoxide dismutase 1) (hSod1)
-0.810957	-2.18737	-0.711274	-2.61669	-2.17351	-4.9366	-3.5964	-2.57309	-1.65832	1.49114	2.81111	Up PCa	TGPAGAAGAR	TGPAGAAGAR	0.229232	non-modified	P02458		COL2A1	Collagen alpha-1(II) chain (Alpha-1 type II collagen) [Cleaved into: Collagen alpha-1(II) chain;Chondrocalcin]
0.0252781	-0.22998	-0.665472	-1.46714	-0.840793	-3.77266	-2.31102	-1.65592	-0.760269	1.48935	2.80762	Up PCa	ATVNPSAPR	ATVNPSAPR	0.215641	non-modified	P08571		CD14	Monocyte differentiation antigen CD14 (Myeloid cell-specific leucine-rich glycoprotein) (CD antigen CD14) [Cleaved into: Monocyte differentiation antigen CD14, urinary form;Monocyte differentiation antigen CD14, membrane-bound form]
-0.103706	-2.15686	-1.21983	-1.61106	-2.61612	-4.80535	-3.05978	-2.25453	-2.00298	1.48914	2.80723	Up PCa	VCVGSCGGR	VCVGSCGGR	0.229965	non-modified	Q13477		MADCAM1	Mucosal addressin cell adhesion molecule 1 (MAdCAM-1) (hMAdCAM-1)
-0.267603	1.40828	1.4424	0.579309	0.330412	-1.57339	-0.873174	-0.570652	-0.11178	1.48081	2.79105	Up PCa	EKPGPEDK	EKPGPEDK	0.200159	non-modified	P15328		FOLR1	Folate receptor alpha (FR-alpha) (Adult folate-binding protein) (FBP) (Folate receptor 1) (Folate receptor, adult) (KB cells FBP) (Ovarian tumor-associated antigen MOv18)
-0.891218	-2.06582	-1.56824	-1.23251	-2.45309	-4.34143	-3.29936	-2.52872	-2.27559	1.4691	2.76849	Up PCa	QGVEHEASRDEEPR	QGVEHEASRDEEPR	0.200159	non-modified	O95274		LYPD3	Ly6/PLAUR domain-containing protein 3 (GPI-anchored metastasis-associated protein C4.4A homolog) (Matrigel-induced gene C4 protein) (MIG-C4)
1.12144	0.048481	-0.155486	-0.411331	0.125627	-2.68127	-2.07859	-0.516073	0.00755692	1.46284	2.75651	Up PCa	SSAAGEGTLAR	SSAAGEGTLAR	0.214459	non-modified	Q14767		LTBP2	Latent-transforming growth factor beta-binding protein 2 (LTBP-2)
1.70157	-1.12846	1.13741	-0.209446	0.210789	-2.44458	-0.266088	-0.554385	-1.21585	1.4626	2.75604	Up PCa	ETIEQEKR	ETIEQEKR	0.225274	non-modified	P63313		TMSB10	Thymosin beta-10
-0.397601	-0.00796223	0.291169	-1.12637	0.423059	-2.72761	-1.63864	-1.00735	-1.1262	1.46141	2.75377	Up PCa	GAPCSDAAGR	GAPCSDAAGR	0.200159	non-modified	Q01459		CTBS	Di-N-acetylchitobiase (EC 3.2.1.-)
-0.117568	-1.03054	0.297177	-0.974574	-1.16753	-3.1254	-2.01095	-1.67443	-1.39852	1.45372	2.73913	Up PCa	VVDSDRPER	VVDSDRPER	0.200159	non-modified	P55290		CDH13	Cadherin-13 (Heart cadherin) (H-cadherin) (P105) (Truncated cadherin) (T-cad) (T-cadherin)
3.13201	2.85445	2.93753	2.0468	0.818492	0.175694	0.533366	-0.0413132	2.96263	1.45026	2.73258	Up PCa	GYCAPGMECVK	GYCAPGMECVK	0.246245	non-modified	Q16270		IGFBP7	Insulin-like growth factor-binding protein 7 (IBP-7) (IGF-binding protein 7) (IGFBP-7) (IGFBP-rP1) (MAC25 protein) (PGI2-stimulating factor) (Prostacyclin-stimulating factor) (Tumor-derived adhesion factor) (TAF)
-0.541748	-2.31415	-0.738842	-2.86522	-0.955626	-4.10523	-2.76097	-2.15194	-2.71441	1.45002	2.73212	Up PCa	ACTSLER	ACTSLER	0.214741	non-modified	Q8NDA2		HMCN2	Hemicentin-2
1.97174	0.448335	0.707193	-0.705173	0.0101681	-1.42616	-1.04191	-1.18962	-0.181286	1.4462	2.72489	Up PCa	MKENAEVGTTSNGYK	MKENAEVGTTSNGYK	0.200159	non-modified	Q02487		DSC2	Desmocollin-2 (Cadherin family member 2) (Desmocollin-3) (Desmosomal glycoprotein II) (Desmosomal glycoprotein III)
-0.015708	-2.06755	-2.1566	-3.29065	-3.2856	-4.0077	-3.12365	-3.57475	-3.67873	1.43299	2.70005	Up PCa	RAIRHPQYNQR	RAIRHPQYNQR	0.244524	non-modified	P08311		CTSG	Cathepsin G (CG) (EC 3.4.21.20)
0.199612	-0.604054	-0.0318003	-1.69689	-1.73933	-3.05392	-1.90171	-1.68825	-2.15131	1.42431	2.68385	Up PCa	MSETCVQVHR	MSETCVQVHR	0.200159	non-modified	P55259		GP2	Pancreatic secretory granule membrane major glycoprotein GP2 (Pancreatic zymogen granule membrane protein GP-2) (ZAP75)
2.11925	3.90005	2.38499	3.97275	3.684	1.57407	1.09409	1.04146	3.45472	1.42112	2.67794	Up PCa	LYPIANGNNQSPVDIK	LYPIANGNNQSPVDIK	0.211821	non-modified	P00915		CA1	Carbonic anhydrase 1 (EC 4.2.1.1) (Carbonate dehydratase I) (Carbonic anhydrase B) (CAB) (Carbonic anhydrase I) (CA-I)
0.994368	-0.661274	-0.632581	-0.862851	0.953588	-1.61856	-1.81707	-1.25613	-1.14939	1.41854	2.67314	Up PCa	VTHEGSTVEK	VTHEGSTVEK	0.200159	non-modified	A0M8Q6		IGLC7	Immunoglobulin lambda constant 7 (Ig lambda-7 chain C region)
1.65064	-0.0513248	1.04413	0.326348	1.51536	-1.4413	-0.288495	-0.0413132	-0.305949	1.41629	2.66899	Up PCa	AYEADAQEQR	AYEADAQEQR	0.200159	non-modified	Q01524		DEFA6	Defensin-6 (Defensin, alpha 6)
0.63052	0.6436	1.27923	0.0511646	-0.058445	-0.947798	-1.34543	-1.40259	0.117661	1.40375	2.64589	Up PCa	GLSLFPESCPDFCCGTCDDQYCCSDVLK	GLSLFPESCPDFCCGTCDDQYCCSDVLK	0.200159	non-modified	Q8N114		SHISA5	Protein shisa-5 (Putative NF-kappa-B-activating protein 120) (Scotin)
1.76564	-0.638614	0.248742	-0.831262	2.09646	-0.941218	-0.581833	-0.838021	-1.12957	1.40085	2.64058	Up PCa	EHNPVRGPDGK	EHNPVRGPDGK	0.220353	non-modified	Q9NQ38		SPINK5	Serine protease inhibitor Kazal-type 5 (Lympho-epithelial Kazal-type-related inhibitor) (LEKTI) [Cleaved into: Hemofiltrate peptide HF6478;Hemofiltrate peptide HF7665]
-1.63739	-0.903562	-0.763574	-0.642524	-1.64904	-3.34614	-3.12273	-2.80968	-0.787454	1.39728	2.63405	Up PCa	HNLNPAR	HNLNPAR	0.200159	non-modified	P0DJD9		PGA5	Pepsin A-5 (EC 3.4.23.1) (Pepsinogen-5)
2.04377	0.929699	1.41734	0.792585	1.68694	-0.302433	0.0280447	-0.718815	0.97901	1.37762	2.59838	Up PCa	CLEGACVVNK	CLEGACVVNK	0.200159	non-modified	Q07954		LRP1	Prolow-density lipoprotein receptor-related protein 1 (LRP-1) (Alpha-2-macroglobulin receptor) (A2MR) (Apolipoprotein E receptor) (APOER) (CD antigen CD91) [Cleaved into: Low-density lipoprotein receptor-related protein 1 85 kDa subunit (LRP-85);Low-density lipoprotein receptor-related protein 1 515 kDa subunit (LRP-515);Low-density lipoprotein receptor-related protein 1 intracellular domain (LRP…
-2.41917	-1.83009	-0.869583	-2.83054	-1.68688	-4.8627	-3.7727	-2.36123	-2.21227	1.37497	2.59363	Up PCa	VQDGGSPPR	VQDGGSPPR	0.234604	non-modified	Q08174		PCDH1	Protocadherin-1 (Cadherin-like protein 1) (Protocadherin-42) (PC42)
2.03788	0.561098	1.41956	0.1229	3.82265	0.45946	0.128284	-0.0398741	0.324685	1.37468	2.5931	Up PCa	GISSQYSNTEER	GISSQYSNTEER	0.220353	non-modified	P04279		SEMG1	Semenogelin-1 (Cancer/testis antigen 103) (Semenogelin I) (SGI) [Cleaved into: Alpha-inhibin-92;Alpha-inhibin-31;Seminal basic protein]
2.02333	0.614489	0.998977	0.106591	2.92203	-0.574778	-0.15419	0.281507	0.282255	1.37438	2.59257	Up PCa	HQTVPQNTGGK	HQTVPQNTGGK	0.211821	non-modified	P02787		TF	Serotransferrin (Transferrin) (Beta-1 metal-binding globulin) (Siderophilin)
-0.237727	-1.31106	-0.932869	-1.14955	-0.357735	-3.02244	-2.61952	-1.7205	-1.32589	1.3743	2.59242	Up PCa	DHGCSHICK	DHGCSHICK	0.200159	non-modified	Q9NQ36		SCUBE2	Signal peptide, CUB and EGF-like domain-containing protein 2 (Protein CEGP1)
1.63985	1.39634	1.74779	0.3188	1.87453	0.429939	-0.613667	0.0493908	0.222276	1.37348	2.59094	Up PCa	VYSTSVTGSR	VYSTSVTGSR	0.200159	non-modified	Q9H299		SH3BGRL3	SH3 domain-binding glutamic acid-rich-like protein 3 (SH3 domain-binding protein 1) (SH3BP-1)
-0.0318975	-1.38445	-1.48071	-1.08594	-2.81228	-3.93393	-3.39657	-1.94206	-1.63906	1.36885	2.58265	Up PCa	RGHYGVQR	RGHYGVQR	0.240889	non-modified	Q16270		IGFBP7	Insulin-like growth factor-binding protein 7 (IBP-7) (IGF-binding protein 7) (IGFBP-7) (IGFBP-rP1) (MAC25 protein) (PGI2-stimulating factor) (Prostacyclin-stimulating factor) (Tumor-derived adhesion factor) (TAF)
-0.799811	-1.81509	-1.35447	-2.05717	-1.83591	-4.01309	-3.2799	-3.07964	-1.38506	1.36693	2.57922	Up PCa	KGHCQDINECR	KGHCQDINECR	0.200159	non-modified	Q14767		LTBP2	Latent-transforming growth factor beta-binding protein 2 (LTBP-2)
3.30762	2.02617	1.49264	1.29313	2.59894	1.17249	0.511762	1.44146	0.00849915	1.36015	2.56711	Up PCa	ADDLGKGGNEESTK	ADDLGKGGNEESTK	0.204676	non-modified	P00441		SOD1	Superoxide dismutase [Cu-Zn] (EC 1.15.1.1) (Superoxide dismutase 1) (hSod1)
-0.307767	-2.87764	-1.53388	-2.28339	0.103431	-2.84015	-3.45376	-2.73314	-1.92307	1.35768	2.56273	Up PCa	GQHYSGQK	GQHYSGQK	0.221235	non-modified	P04279		SEMG1	Semenogelin-1 (Cancer/testis antigen 103) (Semenogelin I) (SGI) [Cleaved into: Alpha-inhibin-92;Alpha-inhibin-31;Seminal basic protein]
0.512082	-1.09448	0.12151	-0.828196	1.13011	-2.68438	-1.1911	-1.43605	-0.243889	1.35706	2.56163	Up PCa	DDSECITR	DDSECITR	0.224263	non-modified	Q969E1		LEAP2	Liver-expressed antimicrobial peptide 2 (LEAP-2)
2.4544	1.1209	2.11623	1.39572	0.0412903	-1.39719	-0.583403	0.997128	1.27344	1.35321	2.55481	Up PCa	TEAADLCK	TEAADLCK	0.246152	non-modified	P16070		CD44	CD44 antigen (CDw44) (Epican) (Extracellular matrix receptor III) (ECMR-III) (GP90 lymphocyte homing/adhesion receptor) (HUTCH-I) (Heparan sulfate proteoglycan) (Hermes antigen) (Hyaluronate receptor) (Phagocytic glycoprotein 1) (PGP-1) (Phagocytic glycoprotein I) (PGP-I) (CD antigen CD44)
1.96088	0.656191	1.3378	-0.0177517	0.622997	-1.33917	-0.687338	-0.133262	0.412498	1.34884	2.54707	Up PCa	GVSQAPTAAR	GVSQAPTAAR	0.200159	non-modified	P14138		EDN3	Endothelin-3 (ET-3) (Preproendothelin-3) (PPET3)
1.04562	-0.617831	0.570842	0.0349092	-1.11941	-2.79279	-1.74915	-0.690328	-0.211895	1.34387	2.53831	Up PCa	CNAEEHVR	CNAEEHVR	0.228102	non-modified	P11279		LAMP1	Lysosome-associated membrane glycoprotein 1 (LAMP-1) (Lysosome-associated membrane protein 1) (CD107 antigen-like family member A) (CD antigen CD107a)
0.805992	-1.48375	-0.32618	-0.696786	-0.800561	-2.81432	-1.95352	-1.09726	-1.49816	1.34056	2.53249	Up PCa	VRGEVAPDAK	VRGEVAPDAK	0.200159	non-modified	P09382		LGALS1	Galectin-1 (Gal-1) (14 kDa laminin-binding protein) (HLBP14) (14 kDa lectin) (Beta-galactoside-binding lectin L-14-I) (Galaptin) (HBL) (HPL) (Lactose-binding lectin 1) (Lectin galactoside-binding soluble 1) (Putative MAPK-activating protein PM12) (S-Lac lectin 1)
0.794816	-0.372586	0.380981	-0.933584	-0.223697	-1.89605	-1.37618	-1.48117	-0.879598	1.33744	2.52702	Up PCa	SHPEPQTPK	SHPEPQTPK	0.200159	non-modified	O43493		TGOLN2	Trans-Golgi network integral membrane protein 2 (TGN38 homolog) (TGN46) (TGN48) (Trans-Golgi network protein TGN51)
0.98425	0.194474	1.72692	-0.624521	0.855165	-1.63809	-0.465114	-0.457032	-0.27774	1.33675	2.52582	Up PCa	VDVDCCEK	VDVDCCEK	0.207598	non-modified	O94772		LY6H	Lymphocyte antigen 6H (Ly-6H)
-1.2743	1.40464	1.19575	0.749864	0.282907	-1.56572	-1.70541	-0.848668	0.679998	1.33172	2.51703	Up PCa	VELVPAGKPFYCLSSEDLR	VELVPAGKPFYCLSSEDLR	0.241477	non-modified	P36896		ACVR1B	Activin receptor type-1B (EC 2.7.11.30) (Activin receptor type IB) (ACTR-IB) (Activin receptor-like kinase 4) (ALK-4) (Serine/threonine-protein kinase receptor R2) (SKR2)
3.05642	3.99464	4.22841	2.99245	5.50609	2.65335	2.4054	2.3257	3.12636	1.3279	2.51037	Up PCa	GVCEETSGAYEK	GVCEETSGAYEK	0.200159	non-modified	P02760		AMBP	Protein AMBP [Cleaved into: Alpha-1-microglobulin (Protein HC) (Alpha-1 microglycoprotein) (Complex-forming glycoprotein heterogeneous in charge);Inter-alpha-trypsin inhibitor light chain (ITI-LC) (Bikunin) (EDC1) (HI-30) (Uronic-acid-rich protein);Trypstatin]
-0.0824585	0.513509	0.989938	0.0655603	3.17066	-0.497362	-0.804457	-0.534443	0.256321	1.32643	2.50781	Up PCa	VCTAELSCK	VCTAELSCK	0.214715	non-modified	Q92954		PRG4	Proteoglycan 4 (Lubricin) (Megakaryocyte-stimulating factor) (Superficial zone proteoglycan) [Cleaved into: Proteoglycan 4 C-terminal part]
2.35571	3.90874	2.76725	3.02531	5.48561	2.24218	1.68935	1.068	3.73107	1.32587	2.50685	Up PCa	EGTCPEAPTDECKPVK	EGTCPEAPTDECKPVK	0.243846	non-modified	P02787		TF	Serotransferrin (Transferrin) (Beta-1 metal-binding globulin) (Siderophilin)
-0.699591	-1.82081	-0.176192	-1.30526	-2.65209	-3.24745	-2.3552	-1.86494	-3.11352	1.31449	2.48714	Up PCa	MSNVSEER	MSNVSEER	0.226488	non-modified	Q8IWR0		ZC3H7A	Zinc finger CCCH domain-containing protein 7A
-1.53405	-1.34241	-1.6886	-2.63154	-2.08779	-3.96428	-2.85437	-3.00775	-2.85037	1.31231	2.4834	Up PCa	NHGVDDDGDDDGDDGGTDGPR	NHGVDDDGDDDGDDGGTDGPR	0.200159	non-modified	Q14515		SPARCL1	SPARC-like protein 1 (High endothelial venule protein) (Hevin) (MAST 9)
3.87468	2.28637	2.29387	1.83047	1.26556	0.097064	0.858389	1.04343	1.99363	1.31206	2.48296	Up PCa	EVCSEQAETGPCR	EVCSEQAETGPCR	0.219882	non-modified	P05067		APP	Amyloid beta A4 protein (ABPP) (APPI) (APP) (Alzheimer disease amyloid protein) (Amyloid precursor protein) (Beta-amyloid precursor protein) (Cerebral vascular amyloid peptide) (CVAP) (PreA4) (Protease nexin-II) (PN-II) [Cleaved into: N-APP;Soluble APP-alpha (S-APP-alpha);Soluble APP-beta (S-APP-beta);C99;Beta-amyloid protein 42 (Beta-APP42);Beta-amyloid protein 40 (Beta-APP40);C83;P3(42);P3(40);…
0.0391893	-1.70609	-0.372293	-1.04833	-0.705035	-2.98338	-2.26332	-1.41444	-1.47341	1.27513	2.4202	Up PCa	QGESATLR	QGESATLR	0.200159	non-modified	Q14982		OPCML	Opioid-binding protein/cell adhesion molecule (OBCAM) (OPCML) (Opioid-binding cell adhesion molecule) (IgLON family member 1)
3.06466	2.85904	2.26389	1.68761	3.46167	1.53029	0.777135	1.40788	1.86833	1.27147	2.41407	Up PCa	LVSEDPINDGEWHR	LVSEDPINDGEWHR	0.200159	non-modified	P98160		HSPG2	Basement membrane-specific heparan sulfate proteoglycan core protein (HSPG) (Perlecan) (PLC) [Cleaved into: Endorepellin;LG3 peptide]
0.627574	-0.433101	-0.183239	-0.503686	2.00029	-1.30474	-1.08544	-0.459282	-1.01819	1.26848	2.40908	Up PCa	CQAYESNR	CQAYESNR	0.211732	non-modified	P43652		AFM	Afamin (Alpha-albumin) (Alpha-Alb)
3.85864	3.06563	3.78013	2.54606	5.28409	2.12741	2.40725	2.60129	2.62153	1.26754	2.40751	Up PCa	AGVETTTPSK	AGVETTTPSK	0.204676	non-modified	P0CG05		IGLC2;IGLC3;IGLC6;IGLC7	Ig lambda-2 chain C regions;Ig lambda-3 chain C regions;Ig lambda-6 chain C region;Ig lambda-7 chain C region
6.02884	4.25884	4.51955	4.04877	5.70048	3.89957	3.60581	3.33169	3.76391	1.26105	2.3967	Up PCa	EDSCQLGYSAGPCMGMTSR	EDSCQLGYSAGPCMGMTSR	0.200159	non-modified	P02760		AMBP	Protein AMBP [Cleaved into: Alpha-1-microglobulin (Protein HC) (Alpha-1 microglycoprotein) (Complex-forming glycoprotein heterogeneous in charge);Inter-alpha-trypsin inhibitor light chain (ITI-LC) (Bikunin) (EDC1) (HI-30) (Uronic-acid-rich protein);Trypstatin]
0.0135927	1.8917	1.54548	0.345049	-0.0422535	-0.928669	0.46256	-0.532538	-1.04215	1.26091	2.39647	Up PCa	ECAVTEK	ECAVTEK	0.227637	non-modified	Q12841		FSTL1	Follistatin-related protein 1 (Follistatin-like protein 1)
1.30829	-1.8869	-0.840819	-0.588001	-0.645895	-1.98307	-2.06304	-1.14508	-1.9645	1.25826	2.39207	Up PCa	QHCCPAGYTCNVK	QHCCPAGYTCNVK	0.241298	non-modified	P28799		GRN	Granulins (Proepithelin) (PEPI) [Cleaved into: Acrogranin (Glycoprotein of 88 Kda) (GP88) (Glycoprotein 88) (Progranulin);Paragranulin;Granulin-1 (Granulin G);Granulin-2 (Granulin F);Granulin-3 (Granulin B);Granulin-4 (Granulin A);Granulin-5 (Granulin C);Granulin-6 (Granulin D);Granulin-7 (Granulin E)]
-1.71807	-3.12264	-3.16225	-4.32878	-2.01614	-4.44643	-4.1745	-3.9386	-3.93886	1.25502	2.38671	Up PCa	GGDHVPVSHEQPR	GGDHVPVSHEQPR	0.221975	non-modified	Q9HBR0		SLC38A10	Putative sodium-coupled neutral amino acid transporter 10 (Solute carrier family 38 member 10)
0.803385	-0.874913	0.115572	-0.991723	1.3388	-1.86106	-1.12117	-0.828247	-0.892828	1.25405	2.3851	Up PCa	ISYQSSSTEERR	ISYQSSSTEERR	0.214459	non-modified	Q02383		SEMG2	Semenogelin-2 (Semenogelin II) (SGII)
2.3508	0.293261	1.77961	0.380239	1.12868	-1.07686	0.0806656	0.634038	0.120651	1.24689	2.3733	Up PCa	DTDCPGIKK	DTDCPGIKK	0.216841	non-modified	P19957		PI3	Elafin (Elastase-specific inhibitor) (ESI) (Peptidase inhibitor 3) (PI-3) (Protease inhibitor WAP3) (Skin-derived antileukoproteinase) (SKALP) (WAP four-disulfide core domain protein 14)
-0.566496	-0.175954	-1.40696	-1.521	-1.5966	-2.23902	-2.16689	-2.41874	-2.33566	1.23668	2.35655	Up PCa	GVDPNSR	GVDPNSR	0.200159	non-modified	Q9UK76		JPT1	Jupiter microtubule associated homolog 1 (Androgen-regulated protein 2) (Hematological and neurological expressed 1 protein) [Cleaved into: Jupiter microtubule associated homolog 1, N-terminally processed]
-0.333654	-1.89184	-0.349431	-0.947233	-1.98137	-2.85391	-2.48945	-1.20968	-2.79035	1.23514	2.35405	Up PCa	TMEGPVEGR	TMEGPVEGR	0.214715	non-modified	Q16849		PTPRN	Receptor-type tyrosine-protein phosphatase-like N (R-PTP-N) (Islet cell antigen 512) (ICA 512) (Islet cell autoantigen 3) (PTP IA-2) [Cleaved into: ICA512-N-terminal fragment (ICA512-NTF);ICA512-transmembrane fragment (ICA512-TMF);ICA512-cleaved cytosolic fragment (ICA512-CCF)]
-1.57912	-3.09385	-3.03849	-3.22099	-2.65193	-4.63481	-4.3725	-4.02494	-2.75147	1.22905	2.34413	Up PCa	HLCAHGQCR	HLCAHGQCR	0.207908	non-modified	Q14766		LTBP1	Latent-transforming growth factor beta-binding protein 1 (LTBP-1) (Transforming growth factor beta-1-binding protein 1) (TGF-beta1-BP-1)
-1.12914	-2.67158	-2.40143	-2.41764	-1.78607	-3.92413	-3.60918	-2.85402	-2.8531	1.22894	2.34394	Up PCa	LGQGAHHAAGQAGK	LGQGAHHAAGQAGK	0.200159	non-modified	Q6UWP8		SBSN	Suprabasin
-3.82572	-3.0655	-3.59606	-3.82915	-0.938506	-4.67327	-4.49644	-3.7303	-4.19949	1.22389	2.33575	Up PCa	QGPSGASGER	QGPSGASGER	0.226814	non-modified	P02452		COL1A1	Collagen alpha-1(I) chain (Alpha-1 type I collagen)
5.07121	3.89944	3.02009	3.14964	3.61246	2.52194	2.24239	2.04428	3.31515	1.21963	2.32887	Up PCa	DKLAACLEGNCAEGLGTNYR	DKLAACLEGNCAEGLGTNYR	0.216841	non-modified	P00734		F2	Prothrombin (EC 3.4.21.5) (Coagulation factor II) [Cleaved into: Activation peptide fragment 1;Activation peptide fragment 2;Thrombin light chain;Thrombin heavy chain]
1.62113	1.62088	1.45507	0.998616	1.69938	-0.29972	0.371278	0.467603	0.498818	1.21952	2.32869	Up PCa	SNSGQYPAK	SNSGQYPAK	0.197605	non-modified	O95274		LYPD3	Ly6/PLAUR domain-containing protein 3 (GPI-anchored metastasis-associated protein C4.4A homolog) (Matrigel-induced gene C4 protein) (MIG-C4)
2.37831	1.11193	2.24471	0.88573	0.615282	0.164024	-0.126533	-0.0589342	0.988521	1.20542	2.30605	Up PCa	CICPPGYSLQNEK	CICPPGYSLQNEK	0.207908	non-modified	P35555		FBN1	Fibrillin-1 [Cleaved into: Asprosin]
-0.255168	-1.21146	-0.361395	-1.37878	-1.71122	-3.40037	-2.45087	-1.68056	-1.21293	1.20258	2.30151	Up PCa	GGEDAAVQEPR	GGEDAAVQEPR	0.219855	non-modified	Q9HBR0		SLC38A10	Putative sodium-coupled neutral amino acid transporter 10 (Solute carrier family 38 member 10)
3.72389	2.01761	2.85463	1.60061	1.07875	0.361223	0.947533	1.01746	1.89076	1.20085	2.29876	Up PCa	DLDCSDGSDEEECR	DLDCSDGSDEEECR	0.240889	non-modified	Q9NPF0		CD320	CD320 antigen (8D6 antigen) (FDC-signaling molecule 8D6) (FDC-SM-8D6) (Transcobalamin receptor) (TCblR) (CD antigen CD320)
2.13451	0.902267	2.17723	0.638011	0.322339	-0.93477	-0.119038	0.399631	0.809016	1.19616	2.29129	Up PCa	FTSTGQCNDR	FTSTGQCNDR	0.228102	non-modified	P35555		FBN1	Fibrillin-1 [Cleaved into: Asprosin]
0.33028	-1.0766	-0.92201	-0.898149	-1.60309	-2.999	-2.75245	-1.1934	-1.17443	1.19591	2.29089	Up PCa	DAAQCSGGDVAR	DAAQCSGGDVAR	0.227637	non-modified	P40197		GP5	Platelet glycoprotein V (GPV) (Glycoprotein 5) (CD antigen CD42d)
1.54298	-0.466018	-0.12571	-0.130481	0.000658035	-1.68622	-0.949139	-0.247416	-1.19024	1.18254	2.26976	Up PCa	KSSTPEEVK	KSSTPEEVK	0.215768	non-modified	P23528		CFL1	Cofilin-1 (18 kDa phosphoprotein) (p18) (Cofilin, non-muscle isoform)
1.16189	-0.643461	0.138433	-0.996878	-0.44713	-1.43121	-1.75904	-1.1402	-1.01863	1.17984	2.26552	Up PCa	VTNDNPECR	VTNDNPECR	0.204849	non-modified	O00622		CYR61	Protein CYR61 (CCN family member 1) (Cysteine-rich angiogenic inducer 61) (Insulin-like growth factor-binding protein 10) (IBP-10) (IGF-binding protein 10) (IGFBP-10) (Protein GIG1)
0.105649	-0.872583	0.0260792	-1.16399	-1.45383	NaN	-2.68599	-1.54705	-1.30786	1.17523	2.25829	Up PCa	GSACQECQDPNR	GSACQECQDPNR	0.232348	non-modified	Q9NY15		STAB1	Stabilin-1 (Fasciclin, EGF-like, laminin-type EGF-like and link domain-containing scavenger receptor 1) (FEEL-1) (MS-1 antigen)
-1.53243	-2.0835	-2.24038	-2.3894	-0.610409	-3.8899	-2.84348	-1.79586	-3.22272	1.16677	2.24508	Up PCa	AFQYHSK	AFQYHSK	0.230682	non-modified	P00747		PLG	Plasminogen (EC 3.4.21.7) [Cleaved into: Plasmin heavy chain A;Activation peptide;Angiostatin;Plasmin heavy chain A, short form;Plasmin light chain B]
0.695639	-1.72713	0.366753	-1.09551	1.26285	-1.21093	-0.932538	-1.44734	-1.44562	1.15963	2.234	Up PCa	EDMSEPQEK	EDMSEPQEK	0.241477	non-modified	Q14515		SPARCL1	SPARC-like protein 1 (High endothelial venule protein) (Hevin) (MAST 9)
-4.40862	-5.08749	-4.95007	-6.65669	-4.24043	-5.92237	-6.85766	-6.62053	-5.49853	1.15611	2.22856	Up PCa	CHAANPNGR	CHAANPNGR	0.247829	non-modified	P02675		FGB	Fibrinogen beta chain [Cleaved into: Fibrinopeptide B;Fibrinogen beta chain]
1.33685	0.778812	1.13088	0.687057	1.44873	-0.52867	-0.930742	0.352067	0.834128	1.14477	2.21111	Up PCa	NNQIDHIDEK	NNQIDHIDEK	0.200159	non-modified	P51884		LUM	Lumican (Keratan sulfate proteoglycan lumican) (KSPG lumican)
-1.56564	-0.00650024	-0.767086	-1.25355	1.19947	-1.18878	-1.90151	-2.10868	-1.17862	1.11574	2.16706	Up PCa	ETLLQDFR	ETLLQDFR	0.244659	non-modified	P02760		AMBP	Protein AMBP [Cleaved into: Alpha-1-microglobulin (Protein HC) (Alpha-1 microglycoprotein) (Complex-forming glycoprotein heterogeneous in charge);Inter-alpha-trypsin inhibitor light chain (ITI-LC) (Bikunin) (EDC1) (HI-30) (Uronic-acid-rich protein);Trypstatin]
0.319983	-0.817567	-0.369647	-1.23853	-0.722853	-3.0779	-1.6848	-1.48759	-0.436376	1.10594	2.1524	Up PCa	SANSNPAMAPR	SANSNPAMAPR	0.24554	non-modified	P61278		SST	Somatostatin (Growth hormone release-inhibiting factor) [Cleaved into: Somatostatin-28;Somatostatin-14]
0.45059	1.25322	1.97435	2.23353	3.28314	0.829756	0.782928	0.383949	0.943708	1.10388	2.14932	Up PCa	TYMLAFDVNDEKNWGLSVYADKPETTK	TYMLAFDVNDEKNWGLSVYADKPETTK	0.214459	non-modified	P02763		ORM1	Alpha-1-acid glycoprotein 1 (AGP 1) (Orosomucoid-1) (OMD 1)
-0.376587	0.934195	1.66284	1.06539	-0.286046	-0.965308	-0.914851	-0.321053	0.191206	1.10246	2.1472	Up PCa	DGGFCEVCK	DGGFCEVCK	0.243702	non-modified	P07602		PSAP	Prosaposin (Proactivator polypeptide) [Cleaved into: Saposin-A (Protein A);Saposin-B-Val;Saposin-B (Cerebroside sulfate activator) (CSAct) (Dispersin) (Sphingolipid activator protein 1) (SAP-1) (Sulfatide/GM1 activator);Saposin-C (A1 activator) (Co-beta-glucosidase) (Glucosylceramidase activator) (Sphingolipid activator protein 2) (SAP-2);Saposin-D (Component C) (Protein C)]
2.27531	1.60978	1.41404	0.703542	1.4044	-0.450374	-0.138221	1.09236	1.03238	1.09738	2.13965	Up PCa	SIQNNVR	SIQNNVR	0.220656	non-modified	Q14624		ITIH4	Inter-alpha-trypsin inhibitor heavy chain H4 (ITI heavy chain H4) (ITI-HC4) (Inter-alpha-inhibitor heavy chain 4) (Inter-alpha-trypsin inhibitor family heavy chain-related protein) (IHRP) (Plasma kallikrein sensitive glycoprotein 120) (Gp120) (PK-120) [Cleaved into: 70 kDa inter-alpha-trypsin inhibitor heavy chain H4;35 kDa inter-alpha-trypsin inhibitor heavy chain H4]
3.25558	3.59619	4.55324	2.85342	3.27993	2.31427	2.08527	1.87889	3.39771	1.08864	2.12673	Up PCa	GDMMCVNQNGGYLCIPR	GDMMCVNQNGGYLCIPR	0.218206	non-modified	Q9UBX5		FBLN5	Fibulin-5 (FIBL-5) (Developmental arteries and neural crest EGF-like protein) (Dance) (Urine p50 protein) (UP50)
1.64952	-0.395328	0.400817	-0.587071	1.88706	-0.495125	-0.340614	-0.6415	-0.511909	1.08829	2.12621	Up PCa	FSTCDNQK	FSTCDNQK	0.249786	non-modified	P37173		TGFBR2	TGF-beta receptor type-2 (TGFR-2) (EC 2.7.11.30) (TGF-beta type II receptor) (Transforming growth factor-beta receptor type II) (TGF-beta receptor type II) (TbetaR-II)
-2.38319	-4.14087	-2.95824	-2.94269	-2.9272	-3.86915	-4.8058	-3.94941	-3.95567	1.07457	2.10609	Up PCa	VHVGDEDFVHLR	VHVGDEDFVHLR	0.200159	non-modified	P04080		CSTB	Cystatin-B (CPI-B) (Liver thiol proteinase inhibitor) (Stefin-B)
1.85146	0.107028	1.01598	0.118275	0.069562	-0.234307	-0.698487	-0.871968	0.0494776	1.07128	2.1013	Up PCa	WFHNACCECIGPECIDYGSK	WFHNACCECIGPECIDYGSK	0.218206	non-modified	Q9GZX9		TWSG1	Twisted gastrulation protein homolog 1
-1.45722	-2.69133	-1.99281	-2.79599	-1.18799	-4.00486	-2.82119	-3.08973	-2.46573	1.07031	2.09988	Up PCa	VQVCSCR	VQVCSCR	0.224697	non-modified	P55290		CDH13	Cadherin-13 (Heart cadherin) (H-cadherin) (P105) (Truncated cadherin) (T-cad) (T-cadherin)
1.2178	-0.312757	0.737089	-0.0490332	-0.163562	-0.751577	-0.983421	-0.894895	-0.482043	1.06389	2.09056	Up PCa	EKEEVAEEAQSGGD	EKEEVAEEAQSGGD	0.200159	non-modified	O76070		SNCG	Gamma-synuclein (Breast cancer-specific gene 1 protein) (Persyn) (Synoretin) (SR)
-0.224337	1.79893	-0.139506	1.21051	0.480398	-0.461371	-0.853772	-0.946288	0.556907	1.05133	2.07244	Up PCa	EGPYDVVVLPGGNLGAQNLSESAAVK	EGPYDVVVLPGGNLGAQNLSESAAVK	0.240889	non-modified	Q99497		PARK7	Protein DJ-1 (DJ-1) (Oncogene DJ1) (Parkinson disease protein 7) (Parkinsonism-associated deglycase) (Protein deglycase DJ-1) (EC 3.1.2.-) (EC 3.5.1.124)
1.73716	0.360528	1.67404	1.32823	0.204304	-0.754295	-0.0687895	0.624265	0.238883	1.05084	2.07173	Up PCa	GLETDER	GLETDER	0.225274	non-modified	P09619		PDGFRB	Platelet-derived growth factor receptor beta (PDGF-R-beta) (PDGFR-beta) (EC 2.7.10.1) (Beta platelet-derived growth factor receptor) (Beta-type platelet-derived growth factor receptor) (CD140 antigen-like family member B) (Platelet-derived growth factor receptor 1) (PDGFR-1) (CD antigen CD140b)
0.849852	0.658424	0.809283	0.218155	1.90348	-0.283971	-0.541546	-0.285802	0.495654	1.04176	2.05873	Up PCa	FSGSNSGNTATLTISR	FSGSNSGNTATLTISR	0.200159	non-modified	P80748		IGLV3-21	Immunoglobulin lambda variable 3-21 (Ig lambda chain V-III region LOI) (Ig lambda chain V-V region DEL) (Ig lambda chain V-VII region MOT)
1.32285	0.390512	1.2027	0.633717	0.973968	-0.224803	-0.350406	-0.307081	0.387683	1.0284	2.03976	Up PCa	DQGNQEQDPNISNGEEEEEKEPGEVGTHNDNQER	DQGNQEQDPNISNGEEEEEKEPGEVGTHNDNQER	0.200159	non-modified	Q14515		SPARCL1	SPARC-like protein 1 (High endothelial venule protein) (Hevin) (MAST 9)
2.38554	1.01727	1.92147	0.686551	1.01192	0.329881	0.481017	0.300951	0.409343	1.02425	2.0339	Up PCa	HGTCAAQVDALNSQK	HGTCAAQVDALNSQK	0.208046	non-modified	O00584		RNASET2	Ribonuclease T2 (EC 3.1.27.-) (Ribonuclease 6)
1.79201	0.976447	1.21457	1.02805	1.58024	-0.610788	0.143852	0.952842	0.701959	1.0213	2.02974	Up PCa	ATVVYQGER	ATVVYQGER	0.207908	non-modified	P02749		APOH	Beta-2-glycoprotein 1 (APC inhibitor) (Activated protein C-binding protein) (Anticardiolipin cofactor) (Apolipoprotein H) (Apo-H) (Beta-2-glycoprotein I) (B2GPI) (Beta(2)GPI)
0.0629539	0.482824	-0.283885	0.282461	0.967753	-1.35743	-1.02284	-0.211158	-0.276936	1.01951	2.02723	Up PCa	AGVCPADNVR	AGVCPADNVR	0.200955	non-modified	Q8WWY7		WFDC12	WAP four-disulfide core domain protein 12 (Putative protease inhibitor WAP12) (Whey acidic protein 2)
1.68402	0.208591	0.0750399	0.0628834	-0.570999	-0.859364	-0.701504	-1.11092	-0.220366	1.01495	2.02083	Up PCa	TENAVCGCSPGHFCIVQDGDHCAACR	TENAVCGCSPGHFCIVQDGDHCAACR	0.232007	non-modified	Q92956		TNFRSF14	Tumor necrosis factor receptor superfamily member 14 (Herpes virus entry mediator A) (Herpesvirus entry mediator A) (HveA) (Tumor necrosis factor receptor-like 2) (TR2) (CD antigen CD270)
1.89665	0.71475	0.920064	0.0654984	0.912164	-0.213622	-0.0987282	0.166625	-0.205015	0.98951	1.98551	Up PCa	AAPGQEPPEHMAELQR	AAPGQEPPEHMAELQR	0.210189	non-modified	O00391		QSOX1	Sulfhydryl oxidase 1 (hQSOX) (EC 1.8.3.2) (Quiescin Q6)
0.315147	-0.702048	-0.396333	-1.16786	-0.11534	-1.24636	-1.45592	-1.6111	-1.26485	0.981271	1.9742	Up PCa	GVISNSGGPVR	GVISNSGGPVR	0.200159	non-modified	O43405		COCH	Cochlin (COCH-5B2)
1.1016	0.75741	1.90599	0.757297	0.869064	-0.524228	-0.303427	-0.231438	1.46319	0.977248	1.96871	Up PCa	EGVMVQTSGK	EGVMVQTSGK	0.240889	non-modified	Q9ULI3		HEG1	Protein HEG homolog 1
1.85604	1.98614	2.13778	1.26773	2.82131	1.30631	0.636788	1.07606	1.13026	0.976445	1.96761	Up PCa	GSIQVDGEELVSGR	GSIQVDGEELVSGR	0.200159	non-modified	P98160		HSPG2	Basement membrane-specific heparan sulfate proteoglycan core protein (HSPG) (Perlecan) (PLC) [Cleaved into: Endorepellin;LG3 peptide]
1.0039	-0.581582	0.150431	0.171906	-0.549883	-1.50142	-0.835978	-0.521949	-0.882414	0.974395	1.96482	Up PCa	SCHLAMAPNHAVVSR	SCHLAMAPNHAVVSR	0.216841	non-modified	P02788		LTF	Lactotransferrin (Lactoferrin) (EC 3.4.21.-) (Growth-inhibiting protein 12) (Talalactoferrin) [Cleaved into: Lactoferricin-H (Lfcin-H);Kaliocin-1;Lactoferroxin-A;Lactoferroxin-B;Lactoferroxin-C]
-1.36222	0.0743694	-1.25921	-0.904593	-1.1433	-2.86164	-2.16982	-1.36526	-1.11393	0.958672	1.94352	Up PCa	GTTYEGGVR	GTTYEGGVR	0.241477	non-modified	P15289		ARSA	Arylsulfatase A (ASA) (EC 3.1.6.8) (Cerebroside-sulfatase) [Cleaved into: Arylsulfatase A component B;Arylsulfatase A component C]
1.15232	1.16076	1.32029	0.939421	2.16188	-0.0585775	-0.0230598	0.833823	0.803755	0.957949	1.94255	Up PCa	TFYSCTTEGR	TFYSCTTEGR	0.204849	non-modified	P02751		FN1	Fibronectin (FN) (Cold-insoluble globulin) (CIG) [Cleaved into: Anastellin;Ugl-Y1;Ugl-Y2;Ugl-Y3]
1.25002	0.410697	1.02777	-0.0316095	0.781867	-0.941032	-0.0564613	-0.145083	0.06353	0.95751	1.94196	Up PCa	ESPPQQQPPR	ESPPQQQPPR	0.210189	non-modified	P09958		FURIN	Furin (EC 3.4.21.75) (Dibasic-processing enzyme) (Paired basic amino acid residue-cleaving enzyme) (PACE)
-0.0629463	-1.0562	-0.351935	-1.51137	-1.74693	-1.83543	-1.91976	-2.07739	-1.76447	0.953386	1.93641	Up PCa	DRPFVCAPSSK	DRPFVCAPSSK	0.227637	non-modified	P36897		TGFBR1	TGF-beta receptor type-1 (TGFR-1) (EC 2.7.11.30) (Activin A receptor type II-like protein kinase of 53kD) (Activin receptor-like kinase 5) (ALK-5) (ALK5) (Serine/threonine-protein kinase receptor R4) (SKR4) (TGF-beta type I receptor) (Transforming growth factor-beta receptor type I) (TGF-beta receptor type I) (TbetaR-I)
0.89765	0.427078	1.24898	0.786748	1.09764	-0.440893	0.074255	-0.0214319	0.143616	0.952733	1.93554	Up PCa	GEAAAERPGEAAVASSPSK	GEAAAERPGEAAVASSPSK	0.200159	non-modified	P29966		MARCKS	Myristoylated alanine-rich C-kinase substrate (MARCKS) (Protein kinase C substrate, 80 kDa protein, light chain) (80K-L protein) (PKCSL)
-0.803349	-0.856911	-0.153117	-1.4675	-0.822515	-2.59128	-1.57534	-1.56404	-1.35571	0.950914	1.9331	Up PCa	TLSAGGAAVGGR	TLSAGGAAVGGR	0.216841	non-modified	Q6ZSJ9		SHISA6	Protein shisa-6 homolog
1.99644	1.1746	0.88204	2.29519	0.253249	0.465152	-0.00258636	0.520858	0.508742	0.947262	1.92821	Up PCa	EEGAPGDPEAALEDNLAR	EEGAPGDPEAALEDNLAR	0.245689	non-modified	P33908		MAN1A1	Mannosyl-oligosaccharide 1,2-alpha-mannosidase IA (EC 3.2.1.113) (Man(9)-alpha-mannosidase) (Man9-mannosidase) (Mannosidase alpha class 1A member 1) (Processing alpha-1,2-mannosidase IA) (Alpha-1,2-mannosidase IA)
-0.391177	-2.05001	-1.35924	-1.80188	-2.37038	-2.58217	-2.14098	-3.01814	-2.41152	0.943665	1.92341	Up PCa	RLGEPCDQLHVCDASQGLVCQPGAGPGGR	RLGEPCDQLHVCDASQGLVCQPGAGPGGR	0.240889	non-modified	O76076		WISP2	WNT1-inducible-signaling pathway protein 2 (WISP-2) (CCN family member 5) (Connective tissue growth factor-like protein) (CTGF-L) (Connective tissue growth factor-related protein 58)
2.18174	0.870034	0.878148	0.905849	0.499442	0.19914	-0.0196943	-0.0278378	0.434793	0.920442	1.8927	Up PCa	YEDEECTLPIAGR	YEDEECTLPIAGR	0.21702	non-modified	P35555		FBN1	Fibrillin-1 [Cleaved into: Asprosin]
0.596139	0.444401	0.446553	-0.0403366	-0.19421	-1.53305	0.0705976	-0.58843	-0.621073	0.918498	1.89015	Up PCa	TISEGSPSPR	TISEGSPSPR	0.221603	non-modified	P15848		ARSB	Arylsulfatase B (ASB) (EC 3.1.6.12) (N-acetylgalactosamine-4-sulfatase) (G4S)
2.75073	1.19561	1.82213	1.1228	1.14622	-0.000308037	0.830542	0.920819	1.01186	0.91677	1.88788	Up PCa	MTVCSPDGPGGR	MTVCSPDGPGGR	0.242416	non-modified	P09758		TACSTD2	Tumor-associated calcium signal transducer 2 (Cell surface glycoprotein Trop-2) (Membrane component chromosome 1 surface marker 1) (Pancreatic carcinoma marker protein GA733-1)
0.859242	0.997157	0.54737	1.02964	1.74632	0.198756	-0.247657	0.068202	0.457438	0.916761	1.88787	Up PCa	EQQCVIMAENR	EQQCVIMAENR	0.200159	non-modified	P00747		PLG	Plasminogen (EC 3.4.21.7) [Cleaved into: Plasmin heavy chain A;Activation peptide;Angiostatin;Plasmin heavy chain A, short form;Plasmin light chain B]
0.123646	0.12708	-0.332814	0.202682	0.311969	-0.846235	-1.60945	-0.499556	-0.355242	0.914133	1.88444	Up PCa	KCSYTEDAQCIDGTIEVPK	KCSYTEDAQCIDGTIEVPK	0.200159	non-modified	P02749		APOH	Beta-2-glycoprotein 1 (APC inhibitor) (Activated protein C-binding protein) (Anticardiolipin cofactor) (Apolipoprotein H) (Apo-H) (Beta-2-glycoprotein I) (B2GPI) (Beta(2)GPI)
3.03997	2.79344	2.19566	1.9065	2.17256	1.95882	1.26602	1.23178	1.61558	0.903576	1.8707	Up PCa	LWCATTSNFDSDKK	LWCATTSNFDSDKK	0.214459	non-modified	P14780		MMP9	Matrix metalloproteinase-9 (MMP-9) (EC 3.4.24.35) (92 kDa gelatinase) (92 kDa type IV collagenase) (Gelatinase B) (GELB) [Cleaved into: 67 kDa matrix metalloproteinase-9;82 kDa matrix metalloproteinase-9]
-0.467345	-0.515314	0.240122	-0.317763	-0.0487938	-1.66179	-1.13879	-0.945776	-0.744405	0.900871	1.86719	Up PCa	DSCDGVECGPGK	DSCDGVECGPGK	0.200159	non-modified	O95633		FSTL3	Follistatin-related protein 3 (Follistatin-like protein 3) (Follistatin-related gene protein)
1.52266	1.56312	2.03632	2.10917	2.76201	1.53581	1.21334	0.531936	1.13348	0.895015	1.85963	Up PCa	SQPNLDTCAFHEQPELQK	SQPNLDTCAFHEQPELQK	0.211142	non-modified	P01036		CST4	Cystatin-S (Cystatin-4) (Cystatin-SA-III) (Salivary acidic protein 1)
-0.184352	-0.558303	-0.67871	-1.27777	-0.183423	-1.62428	-2.18813	-1.2295	-0.838877	0.893685	1.85792	Up PCa	VVAGEVQVQR	VVAGEVQVQR	0.225274	non-modified	Q969P0		IGSF8	Immunoglobulin superfamily member 8 (IgSF8) (CD81 partner 3) (Glu-Trp-Ile EWI motif-containing protein 2) (EWI-2) (Keratinocytes-associated transmembrane protein 4) (KCT-4) (LIR-D1) (Prostaglandin regulatory-like protein) (PGRL) (CD antigen CD316)
0.781506	-0.0417557	0.154224	-0.224143	-0.201572	-1.59846	-1.00954	-0.388192	-0.145418	0.879054	1.83917	Up PCa	RVDADADPR	RVDADADPR	0.228102	non-modified	P08571		CD14	Monocyte differentiation antigen CD14 (Myeloid cell-specific leucine-rich glycoprotein) (CD antigen CD14) [Cleaved into: Monocyte differentiation antigen CD14, urinary form;Monocyte differentiation antigen CD14, membrane-bound form]
1.37958	1.95484	1.90052	1.78566	2.26686	1.01695	0.481873	0.809194	1.60583	0.87903	1.83914	Up PCa	EVNVSPCPTQPCQLSK	EVNVSPCPTQPCQLSK	0.200159	non-modified	P61916		NPC2	Epididymal secretory protein E1 (Human epididymis-specific protein 1) (He1) (Niemann-Pick disease type C2 protein)
0.141064	-0.594427	-0.372532	0.259803	-0.904927	-1.96834	-1.10767	-0.56704	-0.964607	0.85771	1.81216	Up PCa	SHELPSHPPPSS	SHELPSHPPPSS	0.239701	non-modified	Q9NZD4		AHSP	Alpha-hemoglobin-stabilizing protein (Erythroid differentiation-related factor) (Erythroid-associated factor)
2.63008	1.78713	2.25851	1.55087	2.21004	1.15412	1.05178	0.812386	1.91296	0.854514	1.80815	Up PCa	VVEQMCITQYER	VVEQMCITQYER	0.216577	non-modified	P04156		PRNP	Major prion protein (PrP) (ASCR) (PrP27-30) (PrP33-35C) (CD antigen CD230)
-0.124121	-0.345345	-1.21783	-0.859717	-0.288355	-1.42889	-1.57779	-1.6476	-1.03105	0.854259	1.80783	Up PCa	MASGAANVVGPK	MASGAANVVGPK	0.214537	non-modified	Q92520		FAM3C	Protein FAM3C (Interleukin-like EMT inducer)
2.00287	1.38237	1.68884	1.23076	2.33583	0.888764	1.06693	0.711978	0.973231	0.817908	1.76285	Up PCa	SEGSSVNLSPPLEQCVPDR	SEGSSVNLSPPLEQCVPDR	0.207639	non-modified	P00734		F2	Prothrombin (EC 3.4.21.5) (Coagulation factor II) [Cleaved into: Activation peptide fragment 1;Activation peptide fragment 2;Thrombin light chain;Thrombin heavy chain]
0.397753	0.269444	1.16888	0.624139	-0.00197697	-0.0668602	0.0748854	-0.56474	-0.688622	0.802982	1.7447	Up PCa	TCNQDLNECGLKPR	TCNQDLNECGLKPR	0.229965	non-modified	Q6UXI9		NPNT	Nephronectin (Preosteoblast EGF-like repeat protein with MAM domain) (Protein EGFL6-like)
-0.193724	0.663171	0.177119	0.00879478	-0.100266	-0.569668	-0.749662	-1.16459	-0.0244265	0.738106	1.66798	Up PCa	NFPPSQDASGDLYTTSSQLTLPATQCPDGK	NFPPSQDASGDLYTTSSQLTLPATQCPDGK	0.240889	non-modified	P01877		IGHA2	Immunoglobulin heavy constant alpha 2 (Ig alpha-2 chain C region) (Ig alpha-2 chain C region BUT) (Ig alpha-2 chain C region LAN)
2.86389	1.98973	2.18323	2.71506	2.05615	1.74105	1.5006	1.61625	1.91468	0.668467	1.58938	Up PCa	SPRPTSAPAITQGQVAEGGVLDASAK	SPRPTSAPAITQGQVAEGGVLDASAK	0.248468	non-modified	P11171		EPB41	Protein 4.1 (P4.1) (4.1R) (Band 4.1) (EPB4.1)
-0.859876	-0.737637	-1.24682	-1.17295	-0.666777	-0.0294189	-0.0975924	-0.252809	-0.85805	-0.627344	0.647367	Down PCa	VNHAVLAVGYGEK	VNHAVLAVGYGEK	0.240889	non-modified	P09668		CTSH	Pro-cathepsin H [Cleaved into: Cathepsin H mini chain;Cathepsin H (EC 3.4.22.16);Cathepsin H heavy chain;Cathepsin H light chain]
-0.411717	-0.184196	-0.214881	0.0219355	-0.780491	0.671028	0.690209	0.067668	0	-0.671096	0.628029	Down PCa	ANNQVGLAPVA	ANNQVGLAPVA	0.244195	non-modified	P0DJD9		PGA5	Pepsin A-5 (EC 3.4.23.1) (Pepsinogen-5)
0.178048	-0.235072	-0.509787	-0.199656	-0.255959	0.82802	0.355815	0.305601	0.451612	-0.689747	0.619962	Down PCa	FNTANDDNVTQVR	FNTANDDNVTQVR	0.211821	non-modified	P04040		CAT	Catalase (EC 1.11.1.6)
-2.1243	-1.13211	-1.95773	-1.35748	-2.19913	-0.482266	-1.22127	-1.20755	-1.26902	-0.709124	0.611692	Down PCa	HSAQPWADFTLLGAR	HSAQPWADFTLLGAR	0.247829	non-modified	Q8IYS5		OSCAR	Osteoclast-associated immunoglobulin-like receptor (Osteoclast-associated receptor) (hOSCAR) (Polymeric immunoglobulin receptor 3) (PIgR-3) (PIgR3) (Poly-Ig receptor 3)
1.35202	1.68296	1.34418	2.28597	0.964805	2.69422	2.36748	2.41813	1.81764	-0.798381	0.574994	Down PCa	NSLESYAFNMK	NSLESYAFNMK	0.225274	non-modified	P11142		HSPA8	Heat shock cognate 71 kDa protein (Heat shock 70 kDa protein 8) (Lipopolysaccharide-associated protein 1) (LAP-1) (LPS-associated protein 1)
-0.388926	-0.187994	-0.921661	0.287805	-0.242655	0.775609	0.556638	1.11283	-0.394687	-0.803284	0.573043	Down PCa	NFMESVPEPR	NFMESVPEPR	0.240889	non-modified	P11171		EPB41	Protein 4.1 (P4.1) (4.1R) (Band 4.1) (EPB4.1)
0.918615	1.73596	1.65278	1.773	1.2333	2.05188	2.56538	1.56915	2.88291	-0.804599	0.572521	Down PCa	DPDAQPGGELMLGGTDSK	DPDAQPGGELMLGGTDSK	0.227637	non-modified	P07339		CTSD	Cathepsin D (EC 3.4.23.5) [Cleaved into: Cathepsin D light chain;Cathepsin D heavy chain]
-2.58036	-0.941088	-1.3209	-1.0703	-1.59915	-0.34735	-1.08733	-0.262749	-1.0621	-0.812477	0.569403	Down PCa	LIAPVAEEEATVPNNK	LIAPVAEEEATVPNNK	0.247829	non-modified	P07195		LDHB	L-lactate dehydrogenase B chain (LDH-B) (EC 1.1.1.27) (LDH heart subunit) (LDH-H) (Renal carcinoma antigen NY-REN-46)
1.01757	0.555169	0.264091	0.504988	0.0297289	1.8717	1.58379	1.24607	0.496518	-0.82521	0.5644	Down PCa	YCQEQDLCCR	YCQEQDLCCR	0.225274	non-modified	Q9GZM7		TINAGL1	Tubulointerstitial nephritis antigen-like (Glucocorticoid-inducible protein 5) (Oxidized LDL-responsive gene 2 protein) (OLRG-2) (Tubulointerstitial nephritis antigen-related protein) (TIN Ag-related protein) (TIN-Ag-RP)
0.591749	1.50926	1.18742	1.6189	1.28257	2.55452	2.2585	1.9682	1.54002	-0.84233	0.557742	Down PCa	WLQGSQELPR	WLQGSQELPR	0.214459	non-modified	P01876		IGHA1	Immunoglobulin heavy constant alpha 1 (Ig alpha-1 chain C region) (Ig alpha-1 chain C region BUR) (Ig alpha-1 chain C region TRO)
-1.16946	-1.25126	-1.48397	-1.46741	-1.28825	0.139757	-0.0361919	-0.399705	-1.65384	-0.844575	0.556875	Down PCa	EVEEEPGIHSLK	EVEEEPGIHSLK	0.240889	non-modified	Q9Y4L1		HYOU1	Hypoxia up-regulated protein 1 (150 kDa oxygen-regulated protein) (ORP-150) (170 kDa glucose-regulated protein) (GRP-170)
0.993015	-0.51068	0.262745	-0.1927	0.206873	1.121	1.63764	0.881552	0.355365	-0.847039	0.555925	Down PCa	SESPKEPEQLR	SESPKEPEQLR	0.230682	non-modified	P09651		HNRNPA1	Heterogeneous nuclear ribonucleoprotein A1 (hnRNP A1) (Helix-destabilizing protein) (Single-strand RNA-binding protein) (hnRNP core protein A1) [Cleaved into: Heterogeneous nuclear ribonucleoprotein A1, N-terminally processed]
0.928331	0.364816	0.483746	0.940778	0.59739	2.41328	1.14823	1.82555	0.691858	-0.856717	0.552208	Down PCa	HQLYIDETVNSNIPTNLR	HQLYIDETVNSNIPTNLR	0.227637	non-modified	P02675		FGB	Fibrinogen beta chain [Cleaved into: Fibrinopeptide B;Fibrinogen beta chain]
0.581961	1.1842	0.856047	1.5201	0.958975	2.17001	2.58728	1.43479	1.39021	-0.875316	0.545134	Down PCa	MINLSVPDTIDER	MINLSVPDTIDER	0.219855	non-modified	P13796		LCP1	Plastin-2 (L-plastin) (LC64P) (Lymphocyte cytosolic protein 1) (LCP-1)
0.158293	0.392612	0.436472	0.714295	-0.167161	1.36909	2.02752	0.72753	0.637662	-0.883548	0.542033	Down PCa	EDPNLVPSISNK	EDPNLVPSISNK	0.225274	non-modified	P10606		COX5B	Cytochrome c oxidase subunit 5B, mitochondrial (Cytochrome c oxidase polypeptide Vb)
0.745894	0.156507	0.507476	-0.272571	1.513	1.66784	1.57847	0.755904	1.76184	-0.910952	0.531834	Down PCa	EYTDASFTNR	EYTDASFTNR	0.228102	non-modified	P00450		CP	Ceruloplasmin (EC 1.16.3.1) (Ferroxidase)
0.00678635	0.734951	-0.186123	0.709327	-0.525394	1.34297	1.89251	0.835393	0.164894	-0.911032	0.531804	Down PCa	IQALQQQADEAEDR	IQALQQQADEAEDR	0.244524	non-modified	P67936		TPM4	Tropomyosin alpha-4 chain (TM30p1) (Tropomyosin-4)
-0.906391	-0.276022	-1.20108	-0.0505657	-0.683597	0.133023	0.114995	-0.556545	1.48109	-0.916672	0.52973	Down PCa	YPDAVATWLNPDPSQK	YPDAVATWLNPDPSQK	0.242609	non-modified	P10451		SPP1	Osteopontin (Bone sialoprotein 1) (Nephropontin) (Secreted phosphoprotein 1) (SPP-1) (Urinary stone protein) (Uropontin)
2.41309	2.4764	1.6204	2.50261	2.01039	3.51314	3.8309	3.10673	2.07392	-0.926594	0.526099	Down PCa	EPQVYTLPPSQEEMTK	EPQVYTLPPSQEEMTK	0.226488	non-modified	P01861		IGHG4	Immunoglobulin heavy constant gamma 4 (Ig gamma-4 chain C region)
-0.795096	-0.204963	-1.01047	-0.0179663	-0.495038	0.642356	0.164591	1.37399	-0.481079	-0.929671	0.524978	Down PCa	EESPLLIGQQSTVSDVPR	EESPLLIGQQSTVSDVPR	0.220656	non-modified	P02751		FN1	Fibronectin (FN) (Cold-insoluble globulin) (CIG) [Cleaved into: Anastellin;Ugl-Y1;Ugl-Y2;Ugl-Y3]
-0.511914	0.337927	0.46775	0.563538	0.615927	1.58823	1.81717	0.965584	0.56214	-0.938635	0.521726	Down PCa	EQLLELPEQQEGHLK	EQLLELPEQQEGHLK	0.216841	non-modified	P07476		IVL	Involucrin
-3.69537	-2.81186	-4.14407	-2.15345	-4.16197	-2.38161	-2.37998	-2.90165	-2.14753	-0.940651	0.520998	Down PCa	LPGLLGNFPGPFEEEMK	LPGLLGNFPGPFEEEMK	0.241477	non-modified	Q13510		ASAH1	Acid ceramidase (AC) (ACDase) (Acid CDase) (EC 3.5.1.23) (Acylsphingosine deacylase) (N-acylsphingosine amidohydrolase) (Putative 32 kDa heart protein) (PHP32) [Cleaved into: Acid ceramidase subunit alpha;Acid ceramidase subunit beta]
0.573775	-0.0190144	0.137057	-0.0472994	-0.357313	1.69868	1.5597	0.786979	-0.0406189	-0.943744	0.519882	Down PCa	QAQQERDELADEIANSSGK	QAQQERDELADEIANSSGK	0.227637	non-modified	P35579		MYH9	Myosin-9 (Cellular myosin heavy chain, type A) (Myosin heavy chain 9) (Myosin heavy chain, non-muscle IIa) (Non-muscle myosin heavy chain A) (NMMHC-A) (Non-muscle myosin heavy chain IIa) (NMMHC II-a) (NMMHC-IIA)
-0.0103388	1.01742	-0.290903	1.55592	0.378113	2.09	1.4157	1.8399	0.60876	-0.958548	0.514575	Down PCa	EKQEEELSFLQDK	EKQEEELSFLQDK	0.240889	non-modified	O60437		PPL	Periplakin (190 kDa paraneoplastic pemphigus antigen) (195 kDa cornified envelope precursor protein)
0.539282	1.11744	0.347711	2.0028	0.541607	1.29368	2.23333	2.22587	1.72927	-0.96077	0.513783	Down PCa	DPNGLPPEAQK	DPNGLPPEAQK	0.214715	non-modified	P02753		RBP4	Retinol-binding protein 4 (Plasma retinol-binding protein) (PRBP) (RBP) [Cleaved into: Plasma retinol-binding protein(1-182);Plasma retinol-binding protein(1-181);Plasma retinol-binding protein(1-179);Plasma retinol-binding protein(1-176)]
-2.97449	-2.3907	-3.29949	-2.29612	-2.8861	-1.46062	-0.825081	-2.47552	-2.43139	-0.971227	0.510072	Down PCa	WLPAEYEDGFSLPYGWTPGVKR	WLPAEYEDGFSLPYGWTPGVKR	0.227637	non-modified	P05164		MPO	Myeloperoxidase (MPO) (EC 1.11.2.2) [Cleaved into: Myeloperoxidase;89 kDa myeloperoxidase;84 kDa myeloperoxidase;Myeloperoxidase light chain;Myeloperoxidase heavy chain]
0.195965	0.88396	0.661866	1.79985	0.20216	1.54734	1.73882	2.62925	0.979628	-0.974999	0.50874	Down PCa	ASPDWGYDDK	ASPDWGYDDK	0.229639	non-modified	P00915		CA1	Carbonic anhydrase 1 (EC 4.2.1.1) (Carbonate dehydratase I) (Carbonic anhydrase B) (CAB) (Carbonic anhydrase I) (CA-I)
-0.0750237	-0.09939	0.295911	0.361485	0.615497	1.77409	1.8792	0.52932	0.627625	-0.982863	0.505975	Down PCa	NSNPALNDNLEK	NSNPALNDNLEK	0.218206	non-modified	O00299		CLIC1	Chloride intracellular channel protein 1 (Chloride channel ABP) (Nuclear chloride ion channel 27) (NCC27) (Regulatory nuclear chloride ion channel protein) (hRNCC)
0.835186	0.243549	0.895193	1.17007	0.367882	1.95355	2.42052	1.12744	1.24375	-0.983939	0.505597	Down PCa	VSDATGQMNLTK	VSDATGQMNLTK	0.209558	non-modified	P40121		CAPG	Macrophage-capping protein (Actin regulatory protein CAP-G)
-1.55106	-1.01465	-1.30494	-1.00114	-1.51127	0.810391	-0.273845	-0.695055	-0.945171	-1.00069	0.49976	Down PCa	FGDPLGYEDVIPEADR	FGDPLGYEDVIPEADR	0.21702	non-modified	P11215		ITGAM	Integrin alpha-M (CD11 antigen-like family member B) (CR-3 alpha chain) (Cell surface glycoprotein MAC-1 subunit alpha) (Leukocyte adhesion receptor MO1) (Neutrophil adherence receptor) (CD antigen CD11b)
-0.856272	0.413804	0.287704	0.321147	1.07101	1.82807	0.462849	1.64433	1.0777	-1.00576	0.498008	Down PCa	AADDTWEPFASGK	AADDTWEPFASGK	0.221726	non-modified	P02766		TTR	Transthyretin (ATTR) (Prealbumin) (TBPA)
-2.35749	-1.68176	-2.45372	-1.0407	-1.71657	0.360606	-1.28122	-0.817527	-1.59098	-1.01777	0.49388	Down PCa	LPYHDFILEDAASPK	LPYHDFILEDAASPK	0.233659	non-modified	P37173		TGFBR2	TGF-beta receptor type-2 (TGFR-2) (EC 2.7.11.30) (TGF-beta type II receptor) (Transforming growth factor-beta receptor type II) (TGF-beta receptor type II) (TbetaR-II)
-0.617781	1.26155	0.556581	0.575274	0.797955	2.58174	1.64151	1.15712	0.75664	-1.01954	0.493275	Down PCa	TEDSSSFLIDK	TEDSSSFLIDK	0.247829	non-modified	P05543		SERPINA7	Thyroxine-binding globulin (Serpin A7) (T4-binding globulin)
-0.568737	-0.944325	-0.568633	-0.525098	-1.23394	0.851601	0.95275	0.0594988	-0.767714	-1.04218	0.485593	Down PCa	DADIGVAEAER	DADIGVAEAER	0.214459	non-modified	Q14254		FLOT2	Flotillin-2 (Epidermal surface antigen) (ESA) (Membrane component chromosome 17 surface marker 1)
1.43807	1.50215	1.2259	1.34133	0.86419	2.98106	3.13595	1.97066	1.20934	-1.04992	0.482993	Down PCa	SIQEIQELDKDDESLR	SIQEIQELDKDDESLR	0.220656	non-modified	P52565		ARHGDIA	Rho GDP-dissociation inhibitor 1 (Rho GDI 1) (Rho-GDI alpha)
0.124747	-0.266412	-0.058382	0.225552	0.284395	1.43334	1.01196	0.887314	1.15484	-1.05988	0.479671	Down PCa	ILGADTSVDLEETGR	ILGADTSVDLEETGR	0.197605	non-modified	P25705		ATP5A1	ATP synthase subunit alpha, mitochondrial
-0.405999	-0.537214	-0.34818	-0.141768	-1.34503	1.08203	0.831139	0.356228	-0.239377	-1.06314	0.478588	Down PCa	SADTLWDIQK	SADTLWDIQK	0.200159	non-modified	P07195		LDHB	L-lactate dehydrogenase B chain (LDH-B) (EC 1.1.1.27) (LDH heart subunit) (LDH-H) (Renal carcinoma antigen NY-REN-46)
0.0127926	-0.195357	0.205739	-0.107591	0.0698757	1.4482	1.08624	1.25167	0.461963	-1.06493	0.477997	Down PCa	KNPDSQYGELIEK	KNPDSQYGELIEK	0.197605	non-modified	P30085		CMPK1	UMP-CMP kinase (EC 2.7.4.14) (Deoxycytidylate kinase) (CK) (dCMP kinase) (Nucleoside-diphosphate kinase) (EC 2.7.4.6) (Uridine monophosphate/cytidine monophosphate kinase) (UMP/CMP kinase) (UMP/CMPK)
-2.40671	-0.894252	-1.77239	-1.32813	-1.02586	-0.0675983	-0.94446	0.1841	-0.847178	-1.06668	0.477415	Down PCa	SLLGEVEQNLQAAK	SLLGEVEQNLQAAK	0.200159	non-modified	O60437		PPL	Periplakin (190 kDa paraneoplastic pemphigus antigen) (195 kDa cornified envelope precursor protein)
-1.34145	-1.28269	-1.90896	-0.994509	-0.78573	0.477545	0.341022	-0.231224	-1.35807	-1.06999	0.476324	Down PCa	TYEEGLKHEANNPQLK	TYEEGLKHEANNPQLK	0.214537	non-modified	P31948		STIP1	Stress-induced-phosphoprotein 1 (STI1) (Hsc70/Hsp90-organizing protein) (Hop) (Renal carcinoma antigen NY-REN-11) (Transformation-sensitive protein IEF SSP 3521)
-0.853838	-0.806302	-1.16424	-0.470833	-1.73724	1.08399	0.14169	0.0647268	-1.01921	-1.07429	0.474905	Down PCa	TINEVENQILTR	TINEVENQILTR	0.219855	non-modified	O43707		ACTN4	Alpha-actinin-4 (Non-muscle alpha-actinin 4)
0.240167	0.0864058	-0.321569	-0.218943	0.807907	1.83127	2.25033	0.333637	0.371458	-1.07788	0.473724	Down PCa	KLENCNYAVELGK	KLENCNYAVELGK	0.241477	non-modified	P13796		LCP1	Plastin-2 (L-plastin) (LC64P) (Lymphocyte cytosolic protein 1) (LCP-1)
-0.612738	-0.108062	-1.58067	-0.136086	-0.971223	1.21555	0.634911	0.486107	-0.734645	-1.08224	0.472296	Down PCa	EVDIGIPDATGR	EVDIGIPDATGR	0.219855	non-modified	P55072		VCP	Transitional endoplasmic reticulum ATPase (TER ATPase) (EC 3.6.4.6) (15S Mg(2+)-ATPase p97 subunit) (Valosin-containing protein) (VCP)
-3.19473	-2.53377	-3.39124	-1.77551	-3.11641	-1.15873	-2.2801	-1.24677	-2.15842	-1.09133	0.469329	Down PCa	SADFTNFDPR	SADFTNFDPR	0.201404	non-modified	P00918		CA2	Carbonic anhydrase 2 (EC 4.2.1.1) (Carbonate dehydratase II) (Carbonic anhydrase C) (CAC) (Carbonic anhydrase II) (CA-II)
-2.64871	-0.531006	-1.72251	-0.42665	-1.38974	0.345984	0.302395	-0.566605	-1.08396	-1.09318	0.468728	Down PCa	EADESLNFEEQILEAAK	EADESLNFEEQILEAAK	0.24554	non-modified	Q9Y490		TLN1	Talin-1
-3.09802	-1.75203	-1.33643	-1.50299	-1.17673	-0.183792	-0.918156	-1.48141	-0.136109	-1.09337	0.468664	Down PCa	SDYLNTFEFMDK	SDYLNTFEFMDK	0.230682	non-modified	O75874		IDH1	Isocitrate dehydrogenase [NADP] cytoplasmic (IDH) (EC 1.1.1.42) (Cytosolic NADP-isocitrate dehydrogenase) (IDP) (NADP(+)-specific ICDH) (Oxalosuccinate decarboxylase)
0.433121	-1.0871	-0.0682602	-0.772613	-0.894288	0.204885	1.72621	0.89358	-0.350921	-1.09627	0.467725	Down PCa	GTVRPANDFNPDADAK	GTVRPANDFNPDADAK	0.227637	non-modified	P08133		ANXA6	Annexin A6 (67 kDa calelectrin) (Annexin VI) (Annexin-6) (Calphobindin-II) (CPB-II) (Chromobindin-20) (Lipocortin VI) (Protein III) (p68) (p70)
-0.954938	-0.711948	-1.32423	-0.704377	1.3982	0.818658	0.187016	1.14906	0.412498	-1.10127	0.466107	Down PCa	ELQFSVEDINR	ELQFSVEDINR	0.240261	non-modified	P16157		ANK1	Ankyrin-1 (ANK-1) (Ankyrin-R) (Erythrocyte ankyrin)
2.10469	1.83561	1.60535	2.54508	2.56499	4.7776	2.90469	3.22506	2.02777	-1.10264	0.465665	Down PCa	DSGFQMNQLR	DSGFQMNQLR	0.245131	non-modified	P02787		TF	Serotransferrin (Transferrin) (Beta-1 metal-binding globulin) (Siderophilin)
-2.60749	-1.83484	-3.24074	-1.37967	-3.8682	-1.62575	-1.35533	-0.857466	-2.07738	-1.10721	0.464192	Down PCa	GTTHCYDGLLR	GTTHCYDGLLR	0.228102	non-modified	Q8N6Q3		CD177	CD177 antigen (Human neutrophil alloantigen 2a) (HNA-2a) (NB1 glycoprotein) (NB1 GP) (Polycythemia rubra vera protein 1) (PRV-1) (CD antigen CD177)
-1.25445	-0.676124	-1.66026	-0.783945	-0.977205	0.581183	0.502336	-0.501575	-0.402231	-1.11533	0.461587	Down PCa	TAEYDVAYGESHLFR	TAEYDVAYGESHLFR	0.200159	non-modified	P12109		COL6A1	Collagen alpha-1(VI) chain
-1.13072	-0.398393	-0.930331	-0.297478	-0.996565	1.38931	0.545594	0.0557337	-0.522851	-1.11764	0.460846	Down PCa	IVEEEAQEDLEGLR	IVEEEAQEDLEGLR	0.206915	non-modified	Q0VD83		APOBR	Apolipoprotein B receptor (Apolipoprotein B-100 receptor) (Apolipoprotein B-48 receptor) (Apolipoprotein B48 receptor) (apoB-48R)
-0.0103178	0.0500793	-0.48916	-0.103318	-0.321805	1.64137	1.11481	1.06954	-0.0285616	-1.12419	0.458758	Down PCa	TVSPDRLELEAAQK	TVSPDRLELEAAQK	0.200159	non-modified	Q14974		KPNB1	Importin subunit beta-1 (Importin-90) (Karyopherin subunit beta-1) (Nuclear factor p97) (Pore targeting complex 97 kDa subunit) (PTAC97)
0.172437	-1.03377	0.0738745	-0.280713	-0.903526	1.24752	1.16323	0.482305	0.0370026	-1.12685	0.457913	Down PCa	CVVVGDGAVGK	CVVVGDGAVGK	0.200159	non-modified	P60953		CDC42	Cell division control protein 42 homolog (G25K GTP-binding protein)
0.313898	0.913285	-0.136106	1.36269	0.568992	1.19117	2.84313	2.12138	0.775102	-1.12814	0.457504	Down PCa	QFPFLASIQNQGR	QFPFLASIQNQGR	0.221235	non-modified	P20160		AZU1	Azurocidin (Cationic antimicrobial protein CAP37) (Heparin-binding protein) (HBP) (hHBP)
-4.56806	-3.87059	-4.09929	-4.04381	-5.06599	-1.90546	-3.74344	-3.26256	-3.89358	-1.12829	0.457458	Down PCa	NLHDLDVSDNQLER	NLHDLDVSDNQLER	0.216841	non-modified	Q6EMK4		VASN	Vasorin (Protein slit-like 2)
0.775953	0.740644	0.00265789	1.21135	0.357513	2.70818	1.70285	2.15715	0.425553	-1.13081	0.456659	Down PCa	SNEFDYPSVGQLAHK	SNEFDYPSVGQLAHK	0.214715	non-modified	P05107		ITGB2	Integrin beta-2 (Cell surface adhesion glycoproteins LFA-1/CR3/p150,95 subunit beta) (Complement receptor C3 subunit beta) (CD antigen CD18)
-2.16774	-1.77324	-2.68222	-2.44574	-1.63927	0.0707102	-0.516912	-1.35294	-2.24326	-1.13104	0.456586	Down PCa	LWTSPTFQWLIPDSADTTATPTHCAYDR	LWTSPTFQWLIPDSADTTATPTHCAYDR	0.225274	non-modified	P24855		DNASE1	Deoxyribonuclease-1 (EC 3.1.21.1) (Deoxyribonuclease I) (DNase I) (Dornase alfa)
-1.61743	-1.94934	-2.60437	-1.771	-2.71938	-0.115	-0.643687	-1.07937	-2.15444	-1.13418	0.455594	Down PCa	YFQFQEEGK	YFQFQEEGK	0.213535	non-modified	O15144		ARPC2	Actin-related protein 2/3 complex subunit 2 (Arp2/3 complex 34 kDa subunit) (p34-ARC)
-0.70542	0.911821	0.128172	1.09792	0.445472	1.71302	1.9086	1.70285	0.737046	-1.13979	0.453827	Down PCa	SLIIDEGEDDLGR	SLIIDEGEDDLGR	0.200159	non-modified	O14618		CCS	Copper chaperone for superoxide dismutase (Superoxide dismutase copper chaperone)
-0.254526	-0.158534	-0.665569	-0.479521	-0.781481	2.05449	0.782002	0.0337524	-0.171377	-1.14264	0.452929	Down PCa	EDQSILCTGESGAGK	EDQSILCTGESGAGK	0.227637	non-modified	P35579		MYH9	Myosin-9 (Cellular myosin heavy chain, type A) (Myosin heavy chain 9) (Myosin heavy chain, non-muscle IIa) (Non-muscle myosin heavy chain A) (NMMHC-A) (Non-muscle myosin heavy chain IIa) (NMMHC II-a) (NMMHC-IIA)
2.88814	3.55665	2.57504	3.45008	2.56583	4.5723	4.64604	3.7004	3.71498	-1.15128	0.450225	Down PCa	EPQVYTLPPSREEMTK	EPQVYTLPPSREEMTK	0.200159	non-modified	P01859		IGHG2	Immunoglobulin heavy constant gamma 2 (Ig gamma-2 chain C region) (Ig gamma-2 chain C region DOT) (Ig gamma-2 chain C region TIL) (Ig gamma-2 chain C region ZIE)
2.05567	1.23173	1.35182	1.20656	1.10844	3.63914	3.18876	1.85247	1.50412	-1.15528	0.44898	Down PCa	LGQSDPAPLQHQMDIYQK	LGQSDPAPLQHQMDIYQK	0.228102	non-modified	P29401		TKT	Transketolase (TK) (EC 2.2.1.1)
-0.501998	-0.0691433	-0.920809	-0.466306	-0.765724	1.71474	1.4878	-0.174856	-0.533799	-1.16827	0.444955	Down PCa	MVSDINNGWQHLEQAEK	MVSDINNGWQHLEQAEK	0.245295	non-modified	O43707		ACTN4	Alpha-actinin-4 (Non-muscle alpha-actinin 4)
-4.4016	-2.7809	-4.04788	-2.89772	-1.92485	-2.46852	-2.34931	-1.2254	-2.10902	-1.17253	0.443643	Down PCa	QSLGELIGTLNAAK	QSLGELIGTLNAAK	0.225274	non-modified	P60174		TPI1	Triosephosphate isomerase (TIM) (EC 5.3.1.1) (Triose-phosphate isomerase)
-2.43768	-2.20096	-2.08184	-1.39799	-1.71076	-1.77104	-0.131914	-0.00167942	-1.21654	-1.18555	0.439656	Down PCa	FHVEEEGK	FHVEEEGK	0.200159	non-modified	P00558		PGK1	Phosphoglycerate kinase 1 (EC 2.7.2.3) (Cell migration-inducing gene 10 protein) (Primer recognition protein 2) (PRP 2)
-0.463943	-0.22167	-0.698134	-0.0903511	-0.961607	2.04848	0.63747	0.44362	-0.323909	-1.18856	0.438742	Down PCa	EAFNMIDQNR	EAFNMIDQNR	0.214459	non-modified	P19105		MYL12A	Myosin regulatory light chain 12A (Epididymis secretory protein Li 24) (HEL-S-24) (MLC-2B) (Myosin RLC) (Myosin regulatory light chain 2, nonsarcomeric) (Myosin regulatory light chain MRLC3)
0.249724	0.0251026	0.19278	0.588647	-0.264533	2.03916	2.47387	0.878054	-0.000135422	-1.18939	0.438487	Down PCa	LYGSAGPPPTGEEDTAEKDEL	LYGSAGPPPTGEEDTAEKDEL	0.231799	non-modified	P11021		HSPA5	78 kDa glucose-regulated protein (GRP-78) (Endoplasmic reticulum lumenal Ca(2+)-binding protein grp78) (Heat shock 70 kDa protein 5) (Immunoglobulin heavy chain-binding protein) (BiP)
-3.2499	-1.26779	-1.81093	-0.898178	-1.6081	-0.0323896	-1.00139	0.0557337	-1.31427	-1.1939	0.437119	Down PCa	ELTEEKESAFEFLSSA	ELTEEKESAFEFLSSA	0.217073	non-modified	P40925		MDH1	Malate dehydrogenase, cytoplasmic (EC 1.1.1.37) (Cytosolic malate dehydrogenase) (Diiodophenylpyruvate reductase) (EC 1.1.1.96)
0.823883	-0.16326	0.296678	1.73698	0.264391	1.84661	2.0134	1.42231	1.9136	-1.20725	0.433095	Down PCa	AQMVQEDLEK	AQMVQEDLEK	0.200159	non-modified	P26038		MSN	Moesin (Membrane-organizing extension spike protein)
-1.19602	-1.93809	-1.85615	-1.71329	-1.97276	0.6204	0.291058	-1.07344	-1.94833	-1.20768	0.432963	Down PCa	ELQAHGADELLK	ELQAHGADELLK	0.240889	non-modified	O15144		ARPC2	Actin-related protein 2/3 complex subunit 2 (Arp2/3 complex 34 kDa subunit) (p34-ARC)
0.305898	0.258476	0.0289907	1.21416	-0.0360813	2.59745	2.45077	0.926501	0.298079	-1.21391	0.431098	Down PCa	NWMNSLGVNPR	NWMNSLGVNPR	0.245131	non-modified	P13796		LCP1	Plastin-2 (L-plastin) (LC64P) (Lymphocyte cytosolic protein 1) (LCP-1)
-2.01565	-0.745728	-0.870069	-0.13437	-1.46159	0.70028	0.00576115	0.573723	-0.565087	-1.22415	0.428049	Down PCa	NFINNPLAQADWAAK	NFINNPLAQADWAAK	0.200159	non-modified	P35579		MYH9	Myosin-9 (Cellular myosin heavy chain, type A) (Myosin heavy chain 9) (Myosin heavy chain, non-muscle IIa) (Non-muscle myosin heavy chain A) (NMMHC-A) (Non-muscle myosin heavy chain IIa) (NMMHC II-a) (NMMHC-IIA)
-3.56847	-0.592901	-0.922088	-1.35406	-2.20903	-0.887662	0.244012	-1.15284	-0.217155	-1.2259	0.427531	Down PCa	LSGLHGQDLFGIWSK	LSGLHGQDLFGIWSK	0.244466	non-modified	P15309		ACPP	Prostatic acid phosphatase (PAP) (EC 3.1.3.2) (5'-nucleotidase) (5'-NT) (EC 3.1.3.5) (Ecto-5'-nucleotidase) (Thiamine monophosphatase) (TMPase) [Cleaved into: PAPf39]
-0.442144	-0.803039	-0.949766	-0.942284	-1.08153	1.00269	1.34217	0.222633	-0.98731	-1.2388	0.423725	Down PCa	AHVVPCFDASK	AHVVPCFDASK	0.206915	non-modified	P21333		FLNA	Filamin-A (FLN-A) (Actin-binding protein 280) (ABP-280) (Alpha-filamin) (Endothelial actin-binding protein) (Filamin-1) (Non-muscle filamin)
1.17323	0.848594	0.0596304	1.2858	-0.725164	1.98537	2.29935	1.6541	1.1392	-1.24109	0.423054	Down PCa	CPDGSTCCELPSGK	CPDGSTCCELPSGK	0.200159	non-modified	P28799		GRN	Granulins (Proepithelin) (PEPI) [Cleaved into: Acrogranin (Glycoprotein of 88 Kda) (GP88) (Glycoprotein 88) (Progranulin);Paragranulin;Granulin-1 (Granulin G);Granulin-2 (Granulin F);Granulin-3 (Granulin B);Granulin-4 (Granulin A);Granulin-5 (Granulin C);Granulin-6 (Granulin D);Granulin-7 (Granulin E)]
-1.21167	0.36315	0.598811	0.354246	-0.244994	1.64858	1.91442	1.18656	0.11329	-1.2438	0.422258	Down PCa	AQWANPFDPSK	AQWANPFDPSK	0.214459	non-modified	P05543		SERPINA7	Thyroxine-binding globulin (Serpin A7) (T4-binding globulin)
0.995926	-1.21309	-1.09018	1.16659	-1.00842	0.951891	1.40593	0.854019	0.847726	-1.24473	0.421988	Down PCa	SPENSLDPK	SPENSLDPK	0.225274	non-modified	Q6UXB8		PI16	Peptidase inhibitor 16 (PI-16) (Cysteine-rich secretory protein 9) (CRISP-9) (PSP94-binding protein)
-3.48097	-2.7541	-1.65168	-0.975886	-2.60672	-0.372339	-0.432851	-1.22383	-2.14873	-1.24943	0.420613	Down PCa	IEWLESHQDADIEDFK	IEWLESHQDADIEDFK	0.245689	non-modified	P11021		HSPA5	78 kDa glucose-regulated protein (GRP-78) (Endoplasmic reticulum lumenal Ca(2+)-binding protein grp78) (Heat shock 70 kDa protein 5) (Immunoglobulin heavy chain-binding protein) (BiP)
1.77831	1.16459	0.266509	1.89241	0.147115	2.9814	2.45271	2.01133	1.7515	-1.24945	0.420609	Down PCa	EPQVYTLPPSR	EPQVYTLPPSR	0.200159	non-modified	P01857		IGHG1	Immunoglobulin heavy constant gamma 1 (Ig gamma-1 chain C region) (Ig gamma-1 chain C region EU) (Ig gamma-1 chain C region KOL) (Ig gamma-1 chain C region NIE)
-2.7672	-0.890414	-1.72779	-1.1676	-1.5786	0.366086	-0.55341	-0.296299	-1.00771	-1.25349	0.419433	Down PCa	LELFLPEEYPMAAPK	LELFLPEEYPMAAPK	0.200159	non-modified	P61088		UBE2N	Ubiquitin-conjugating enzyme E2 N (EC 2.3.2.23) (Bendless-like ubiquitin-conjugating enzyme) (E2 ubiquitin-conjugating enzyme N) (Ubc13) (UbcH13) (Ubiquitin carrier protein N) (Ubiquitin-protein ligase N)
-4.56345	-3.42255	-3.22038	-3.80711	-4.48332	-2.02577	-2.26689	-3.04804	-3.2212	-1.25889	0.417866	Down PCa	VFSVAITPDHLEPR	VFSVAITPDHLEPR	0.200159	non-modified	P12109		COL6A1	Collagen alpha-1(VI) chain
-1.55392	-2.47282	-2.15023	-1.38684	-2.34065	0.288421	-0.167744	-0.941173	-2.05978	-1.26082	0.417306	Down PCa	NPGNQAAYEHFETMK	NPGNQAAYEHFETMK	0.214537	non-modified	P18206		VCL	Vinculin (Metavinculin) (MV)
-1.20425	-2.0483	-2.34701	-1.38625	-2.54356	-0.500475	0.681966	-0.936344	-1.81671	-1.26298	0.416681	Down PCa	ATLPDADKER	ATLPDADKER	0.21702	non-modified	P12814		ACTN1	Alpha-actinin-1 (Alpha-actinin cytoskeletal isoform) (F-actin cross-linking protein) (Non-muscle alpha-actinin-1)
-2.57888	-0.435916	-1.46503	0.103641	-0.855221	-0.134889	1.23666	0.287139	-0.520831	-1.2633	0.41659	Down PCa	TKLEEHLEGIVNIFHQYSVR	TKLEEHLEGIVNIFHQYSVR	0.227637	non-modified	P80511		S100A12	Protein S100-A12 (CGRP) (Calcium-binding protein in amniotic fluid 1) (CAAF1) (Calgranulin-C) (CAGC) (Extracellular newly identified RAGE-binding protein) (EN-RAGE) (Migration inhibitory factor-related protein 6) (MRP-6) (p6) (Neutrophil S100 protein) (S100 calcium-binding protein A12) [Cleaved into: Calcitermin]
1.16734	1.49363	1.05914	1.51248	1.55222	3.38701	2.6429	2.48591	1.97071	-1.26467	0.416194	Down PCa	LSQEDPDYGIR	LSQEDPDYGIR	0.197605	non-modified	P04040		CAT	Catalase (EC 1.11.1.6)
1.2162	1.28687	2.02289	2.28119	1.41191	2.22577	4.30887	3.09652	2.01992	-1.26896	0.414959	Down PCa	NQTAEKEEFEHQQK	NQTAEKEEFEHQQK	0.214459	non-modified	P11142		HSPA8	Heat shock cognate 71 kDa protein (Heat shock 70 kDa protein 8) (Lipopolysaccharide-associated protein 1) (LAP-1) (LPS-associated protein 1)
-0.938494	0.0563965	-0.388703	0.184034	-0.364923	2.1045	1.0883	0.590272	0.152287	-1.27418	0.413461	Down PCa	LGVQDLFNSSK	LGVQDLFNSSK	0.200159	non-modified	P30740		SERPINB1	Leukocyte elastase inhibitor (LEI) (Monocyte/neutrophil elastase inhibitor) (EI) (M/NEI) (Peptidase inhibitor 2) (PI-2) (Serpin B1)
0.419916	-0.0816002	-0.0756388	-0.0157261	-0.00502872	2.57493	1.51673	1.3069	-0.102235	-1.2757	0.413026	Down PCa	QTLENERGELANEVK	QTLENERGELANEVK	0.204849	non-modified	P35579		MYH9	Myosin-9 (Cellular myosin heavy chain, type A) (Myosin heavy chain 9) (Myosin heavy chain, non-muscle IIa) (Non-muscle myosin heavy chain A) (NMMHC-A) (Non-muscle myosin heavy chain IIa) (NMMHC II-a) (NMMHC-IIA)
0.618566	-1.53635	-0.977502	-0.55501	-0.833545	1.97153	0.951035	0.253369	-0.692728	-1.27757	0.41249	Down PCa	ALEQQVEEMK	ALEQQVEEMK	0.240889	non-modified	P35579		MYH9	Myosin-9 (Cellular myosin heavy chain, type A) (Myosin heavy chain 9) (Myosin heavy chain, non-muscle IIa) (Non-muscle myosin heavy chain A) (NMMHC-A) (Non-muscle myosin heavy chain IIa) (NMMHC II-a) (NMMHC-IIA)
2.63733	1.9619	2.01916	2.4191	1.82768	4.67999	4.17372	2.876	2.10359	-1.28529	0.410288	Down PCa	GSVSDEEMMELR	GSVSDEEMMELR	0.226814	non-modified	P13796		LCP1	Plastin-2 (L-plastin) (LC64P) (Lymphocyte cytosolic protein 1) (LCP-1)
-3.36782	-2.07045	-2.55291	-2.49361	-2.03039	-0.395797	-0.292404	-1.79091	-2.3852	-1.28696	0.409814	Down PCa	GLVLQPLLPQTQDSWDPAPPPSDPGV	GLVLQPLLPQTQDSWDPAPPPSDPGV	0.216841	non-modified	Q8IYS5		OSCAR	Osteoclast-associated immunoglobulin-like receptor (Osteoclast-associated receptor) (hOSCAR) (Polymeric immunoglobulin receptor 3) (PIgR-3) (PIgR3) (Poly-Ig receptor 3)
-0.163399	-0.0806608	-0.697238	1.5583	-0.196282	2.84947	0.386578	1.91545	0.33341	-1.28708	0.409779	Down PCa	SVNGKEDAIWNLLR	SVNGKEDAIWNLLR	0.241477	non-modified	P02788		LTF	Lactotransferrin (Lactoferrin) (EC 3.4.21.-) (Growth-inhibiting protein 12) (Talalactoferrin) [Cleaved into: Lactoferricin-H (Lfcin-H);Kaliocin-1;Lactoferroxin-A;Lactoferroxin-B;Lactoferroxin-C]
0.549363	0.502849	0.0622005	0.696227	0.421647	2.60103	2.50559	1.19117	0.639313	-1.28782	0.40957	Down PCa	MAPYQGPDAVPGALDYK	MAPYQGPDAVPGALDYK	0.200159	non-modified	O43707		ACTN4	Alpha-actinin-4 (Non-muscle alpha-actinin 4)
-1.4163	-2.76759	-3.19278	-2.15265	-2.40784	-1.05619	0.282033	-1.10011	-2.49419	-1.29532	0.407446	Down PCa	LLETECPQYIRK	LLETECPQYIRK	0.227637	non-modified	P05109		S100A8	Protein S100-A8 (Calgranulin-A) (Calprotectin L1L subunit) (Cystic fibrosis antigen) (CFAG) (Leukocyte L1 complex light chain) (Migration inhibitory factor-related protein 8) (MRP-8) (p8) (S100 calcium-binding protein A8) (Urinary stone protein band A) [Cleaved into: Protein S100-A8, N-terminally processed]
-0.195524	-0.0954247	0.349381	0.393434	-0.431064	1.77324	2.3607	1.38529	-0.311278	-1.29783	0.406738	Down PCa	IDEPLEGSEDR	IDEPLEGSEDR	0.219882	non-modified	P61978		HNRNPK	Heterogeneous nuclear ribonucleoprotein K (hnRNP K) (Transformation up-regulated nuclear protein) (TUNP)
0.0810966	-0.345053	0.0646877	-0.0970907	-1.2328	0.292096	1.43039	2.25272	-0.00623798	-1.29807	0.406669	Down PCa	EGGPNNHLLK	EGGPNNHLLK	0.206915	non-modified	P16870		CPE	Carboxypeptidase E (CPE) (EC 3.4.17.10) (Carboxypeptidase H) (CPH) (Enkephalin convertase) (Prohormone-processing carboxypeptidase)
-0.252526	-0.986821	-0.760381	-0.645423	-0.806594	1.28466	0.549767	0.899895	-0.247402	-1.31208	0.40274	Down PCa	KAAYDIEVNTR	KAAYDIEVNTR	0.197605	non-modified	O75955		FLOT1	Flotillin-1
-1.31257	-0.323947	-1.38819	-1.7017	-0.0464973	-0.0187569	0.851128	-0.940824	1.54476	-1.31366	0.4023	Down PCa	GAPALLTCVNR	GAPALLTCVNR	0.214459	non-modified	Q9BRK3		MXRA8	Matrix remodeling-associated protein 8 (Limitrin)
-1.5948	0.643797	-0.343187	0.281658	0.882519	1.89261	1.23108	1.03184	1.00277	-1.31558	0.401765	Down PCa	CCVECPPCPAPPVAGPSVFLFPPKPK	CCVECPPCPAPPVAGPSVFLFPPKPK	0.200159	non-modified	P01859		IGHG2	Immunoglobulin heavy constant gamma 2 (Ig gamma-2 chain C region) (Ig gamma-2 chain C region DOT) (Ig gamma-2 chain C region TIL) (Ig gamma-2 chain C region ZIE)
0.621261	0.671272	0.452353	0.808378	0.379189	2.72919	2.853	1.45178	0.584782	-1.3182	0.401036	Down PCa	GAGTGGLGLAVEGPSEAK	GAGTGGLGLAVEGPSEAK	0.204849	non-modified	P21333		FLNA	Filamin-A (FLN-A) (Actin-binding protein 280) (ABP-280) (Alpha-filamin) (Endothelial actin-binding protein) (Filamin-1) (Non-muscle filamin)
-0.210493	-0.880231	-2.17682	-0.109381	-1.75083	1.40504	-1.03385	0.593336	0.207586	-1.31858	0.40093	Down PCa	KAADDTWEPFASGK	KAADDTWEPFASGK	0.225274	non-modified	P02766		TTR	Transthyretin (ATTR) (Prealbumin) (TBPA)
1.15353	1.3462	1.7589	2.608	1.08143	3.62013	4.04135	2.21656	1.76987	-1.32237	0.399879	Down PCa	YSSDEDLPSKLEGFK	YSSDEDLPSKLEGFK	0.227787	non-modified	P55008		AIF1	Allograft inflammatory factor 1 (AIF-1) (Ionized calcium-binding adapter molecule 1) (Protein G1)
-0.23013	-0.457498	-0.907888	0.0927687	-0.666254	1.57794	1.69837	0.789976	-0.493332	-1.32704	0.398586	Down PCa	SIQEIQELDKDDESLRK	SIQEIQELDKDDESLRK	0.200159	non-modified	P52565		ARHGDIA	Rho GDP-dissociation inhibitor 1 (Rho GDI 1) (Rho-GDI alpha)
0.298844	-0.388837	-0.178507	-0.177527	0.130972	2.10794	2.56905	0.183854	0.210279	-1.33079	0.39755	Down PCa	AEEEFNIEK	AEEEFNIEK	0.230682	non-modified	P36543		ATP6V1E1	V-type proton ATPase subunit E 1 (V-ATPase subunit E 1) (V-ATPase 31 kDa subunit) (p31) (Vacuolar proton pump subunit E 1)
1.38981	0.480302	1.10343	0.819673	0.785261	3.34062	3.04927	1.54202	1.06327	-1.3331	0.396915	Down PCa	EMEAELEDER	EMEAELEDER	0.214715	non-modified	P35579		MYH9	Myosin-9 (Cellular myosin heavy chain, type A) (Myosin heavy chain 9) (Myosin heavy chain, non-muscle IIa) (Non-muscle myosin heavy chain A) (NMMHC-A) (Non-muscle myosin heavy chain IIa) (NMMHC II-a) (NMMHC-IIA)
0.965603	0.615888	0.870781	0.626883	1.46608	3.66465	2.34445	1.97255	0.987292	-1.33319	0.39689	Down PCa	SSGVPPEVFTR	SSGVPPEVFTR	0.206915	non-modified	P08311		CTSG	Cathepsin G (CG) (EC 3.4.21.20)
0.502204	-0.120095	-0.476234	0.710422	-0.154923	2.12765	2.32935	1.01525	0.237736	-1.33522	0.396331	Down PCa	GPLPAAPPVAPER	GPLPAAPPVAPER	0.200159	non-modified	Q9NQC3		RTN4	Reticulon-4 (Foocen) (Neurite outgrowth inhibitor) (Nogo protein) (Neuroendocrine-specific protein) (NSP) (Neuroendocrine-specific protein C homolog) (RTN-x) (Reticulon-5)
-0.362835	-0.18303	-0.798562	0.121644	-0.337524	2.37156	1.29252	0.359722	0.0810328	-1.33827	0.395495	Down PCa	AGTQIENIDEDFRDGLK	AGTQIENIDEDFRDGLK	0.206915	non-modified	O43707		ACTN4	Alpha-actinin-4 (Non-muscle alpha-actinin 4)
-0.0311775	-0.0458603	-0.946923	0.687764	-1.15123	0.476342	0.301104	0.768447	2.65121	-1.34676	0.393174	Down PCa	LASPGFPGEYANDQER	LASPGFPGEYANDQER	0.214715	non-modified	O00187		MASP2	Mannan-binding lectin serine protease 2 (EC 3.4.21.104) (MBL-associated serine protease 2) (Mannose-binding protein-associated serine protease 2) (MASP-2) [Cleaved into: Mannan-binding lectin serine protease 2 A chain;Mannan-binding lectin serine protease 2 B chain]
-0.946773	-1.15853	-1.43584	-0.133745	-1.24209	1.84116	0.236264	0.19233	-0.808533	-1.3487	0.392645	Down PCa	DLMVGDEASELR	DLMVGDEASELR	0.210144	non-modified	P61160		ACTR2	Actin-related protein 2 (Actin-like protein 2)
-0.551305	0.168548	-0.690948	-0.425973	0.0430489	2.38674	1.75389	0.390264	-0.29746	-1.34968	0.392378	Down PCa	AGQAVDDFIEK	AGQAVDDFIEK	0.225274	non-modified	P52209		PGD	6-phosphogluconate dehydrogenase, decarboxylating (EC 1.1.1.44)
0.295626	0.134074	1.01608	0.372087	1.28233	3.20655	2.71775	1.06526	0.893969	-1.35084	0.392063	Down PCa	IDDPTDSKPEDWDKPEHIPDPDAK	IDDPTDSKPEDWDKPEHIPDPDAK	0.233659	non-modified	P27797		CALR	Calreticulin (CRP55) (Calregulin) (Endoplasmic reticulum resident protein 60) (ERp60) (HACBP) (grp60)
0.273748	-0.65044	-0.428387	-0.355873	0.0963659	2.09438	2.15077	0.556887	-0.208295	-1.36135	0.389217	Down PCa	ADLNQGIGEPQSPSR	ADLNQGIGEPQSPSR	0.214715	non-modified	Q96C19		EFHD2	EF-hand domain-containing protein D2 (Swiprosin-1)
0.878292	0.352994	0.545548	0.538879	-0.00957775	1.56829	3.12643	2.04224	0.55948	-1.36288	0.388805	Down PCa	LNYKPPPQK	LNYKPPPQK	0.200159	non-modified	P52566		ARHGDIB	Rho GDP-dissociation inhibitor 2 (Rho GDI 2) (Ly-GDI) (Rho-GDI beta)
0.47032	-0.109995	0.537535	0.992658	-0.136171	2.06832	3.01776	1.40598	0.4199	-1.37712	0.384986	Down PCa	VYEGERPLTK	VYEGERPLTK	0.210189	non-modified	P11021		HSPA5	78 kDa glucose-regulated protein (GRP-78) (Endoplasmic reticulum lumenal Ca(2+)-binding protein grp78) (Heat shock 70 kDa protein 5) (Immunoglobulin heavy chain-binding protein) (BiP)
1.18466	0.400291	0.936517	0.850599	0.740697	3.26756	2.69886	1.5764	1.26676	-1.37984	0.384261	Down PCa	ALGQNPTNAEVLK	ALGQNPTNAEVLK	0.200159	non-modified	P60660		MYL6	Myosin light polypeptide 6 (17 kDa myosin light chain) (LC17) (Myosin light chain 3) (MLC-3) (Myosin light chain alkali 3) (Myosin light chain A3) (Smooth muscle and nonmuscle myosin light chain alkali 6)
1.26207	-0.636184	-0.476748	0.480816	-0.174944	1.90749	2.27438	2.09367	-0.383735	-1.38195	0.3837	Down PCa	QNQIAVDEIR	QNQIAVDEIR	0.228102	non-modified	P05164		MPO	Myeloperoxidase (MPO) (EC 1.11.2.2) [Cleaved into: Myeloperoxidase;89 kDa myeloperoxidase;84 kDa myeloperoxidase;Myeloperoxidase light chain;Myeloperoxidase heavy chain]
0.52956	0.102043	-0.177164	1.20938	-0.200911	3.13011	2.10322	1.55646	-0.0431261	-1.39408	0.380486	Down PCa	DLQNFLK	DLQNFLK	0.228102	non-modified	P06702		S100A9	Protein S100-A9 (Calgranulin-B) (Calprotectin L1H subunit) (Leukocyte L1 complex heavy chain) (Migration inhibitory factor-related protein 14) (MRP-14) (p14) (S100 calcium-binding protein A9)
-5.20985	-2.57279	-4.20432	-2.97726	-3.38132	-2.01658	-2.4092	-2.05053	-2.60417	-1.39899	0.379195	Down PCa	NPLVWVHASPEHVVVTR	NPLVWVHASPEHVVVTR	0.200159	non-modified	Q14624		ITIH4	Inter-alpha-trypsin inhibitor heavy chain H4 (ITI heavy chain H4) (ITI-HC4) (Inter-alpha-inhibitor heavy chain 4) (Inter-alpha-trypsin inhibitor family heavy chain-related protein) (IHRP) (Plasma kallikrein sensitive glycoprotein 120) (Gp120) (PK-120) [Cleaved into: 70 kDa inter-alpha-trypsin inhibitor heavy chain H4;35 kDa inter-alpha-trypsin inhibitor heavy chain H4]
0.531567	-1.08792	-0.0926456	0.286737	-0.716889	0.660531	1.88947	1.6047	0.583427	-1.40036	0.378834	Down PCa	GSGTAEVELK	GSGTAEVELK	0.200159	non-modified	P14618		PKM	Pyruvate kinase PKM (EC 2.7.1.40) (Cytosolic thyroid hormone-binding protein) (CTHBP) (Opa-interacting protein 3) (OIP-3) (Pyruvate kinase 2/3) (Pyruvate kinase muscle isozyme) (Thyroid hormone-binding protein 1) (THBP1) (Tumor M2-PK) (p58)
2.32061	1.26193	2.13135	1.64349	1.17428	3.91069	4.56005	2.48536	1.48477	-1.40389	0.37791	Down PCa	LGEMWNNTAADDKQPYEK	LGEMWNNTAADDKQPYEK	0.247829	non-modified	P09429		HMGB1	High mobility group protein B1 (High mobility group protein 1) (HMG-1)
0.324272	0.36017	-0.13442	0.659603	0.846588	3.17655	2.27498	1.23297	0.586405	-1.40648	0.37723	Down PCa	GYFEYIEENK	GYFEYIEENK	0.207908	non-modified	Q00839		HNRNPU	Heterogeneous nuclear ribonucleoprotein U (hnRNP U) (Scaffold attachment factor A) (SAF-A) (p120) (pp120)
-1.12277	0.439892	-0.15932	0.0264006	-0.509609	1.93692	2.1727	0.698415	-0.228065	-1.41007	0.376292	Down PCa	YGGQPVPNFPSK	YGGQPVPNFPSK	0.214459	non-modified	P21333		FLNA	Filamin-A (FLN-A) (Actin-binding protein 280) (ABP-280) (Alpha-filamin) (Endothelial actin-binding protein) (Filamin-1) (Non-muscle filamin)
-2.83615	-3.37757	-4.29879	-3.44876	-4.15172	-1.78564	-2.3134	-1.49547	-3.24307	-1.4132	0.375477	Down PCa	LDSGGFYITSR	LDSGGFYITSR	0.200159	non-modified	P12931		SRC	Proto-oncogene tyrosine-protein kinase Src (EC 2.7.10.2) (Proto-oncogene c-Src) (pp60c-src) (p60-Src)
-0.952451	-0.760934	-1.15501	-0.618187	-1.25517	1.42958	1.39366	-0.244511	-0.708517	-1.4159	0.374775	Down PCa	ALESGDVNTVWK	ALESGDVNTVWK	0.200159	non-modified	P46940		IQGAP1	Ras GTPase-activating-like protein IQGAP1 (p195)
-1.12801	-1.8385	-1.72359	-1.63068	-1.67961	1.2108	-0.184572	0.178917	-1.92317	-1.42057	0.373564	Down PCa	GTITDAPGFDPLR	GTITDAPGFDPLR	0.204849	non-modified	P50995		ANXA11	Annexin A11 (56 kDa autoantigen) (Annexin XI) (Annexin-11) (Calcyclin-associated annexin 50) (CAP-50)
-2.53693	-1.24911	-2.01109	-0.589837	-0.607773	0.55077	0.132645	0.799174	-1.39538	-1.42075	0.373518	Down PCa	AIEINPDSAQPYK	AIEINPDSAQPYK	0.206917	non-modified	Q8IZP2		ST13P4	Putative protein FAM10A4 (Suppression of tumorigenicity 13 pseudogene 4)
0.637325	0.719037	0.280292	0.403805	0.597117	2.88187	2.76226	1.18318	0.988384	-1.42641	0.372056	Down PCa	TTGIVMDSGDGVTHTVPIYEGYALPHAILR	TTGIVMDSGDGVTHTVPIYEGYALPHAILR	0.200159	non-modified	P63261		ACTG1	Actin, cytoplasmic 2 (Gamma-actin) [Cleaved into: Actin, cytoplasmic 2, N-terminally processed]
-1.01984	-0.311046	-0.0683889	-0.426279	0.460321	2.69911	1.65434	0.427372	-0.156536	-1.42912	0.371358	Down PCa	SGKYDLDFK	SGKYDLDFK	0.233731	non-modified	P06733		ENO1	Alpha-enolase (EC 4.2.1.11) (2-phospho-D-glycerate hydro-lyase) (C-myc promoter-binding protein) (Enolase 1) (MBP-1) (MPB-1) (Non-neural enolase) (NNE) (Phosphopyruvate hydratase) (Plasminogen-binding protein)
0.226975	-1.9177	-1.57036	-1.45352	-1.93246	0.445164	1.69296	-0.360148	-1.33744	-1.43955	0.368683	Down PCa	MAAERGARR	MAAERGARR	0.238456	non-modified	Q92859		NEO1	Neogenin (Immunoglobulin superfamily DCC subclass member 2)
0.600379	-1.12418	0.345682	-0.626228	-0.217846	1.0741	2.97482	0.883829	0.00836468	-1.43972	0.36864	Down PCa	MESYHKPDQQK	MESYHKPDQQK	0.225274	non-modified	P29401		TKT	Transketolase (TK) (EC 2.2.1.1)
-0.219771	0.51897	-0.447458	0.37083	-0.192422	2.91367	1.70749	1.0919	0.0778313	-1.44169	0.368135	Down PCa	FTDEEVDELYR	FTDEEVDELYR	0.204849	non-modified	P19105		MYL12A	Myosin regulatory light chain 12A (Epididymis secretory protein Li 24) (HEL-S-24) (MLC-2B) (Myosin RLC) (Myosin regulatory light chain 2, nonsarcomeric) (Myosin regulatory light chain MRLC3)
1.85375	1.45756	1.71731	2.16572	1.23683	2.91192	3.75198	3.68361	2.17425	-1.44421	0.367494	Down PCa	LQSIGTENTEENR	LQSIGTENTEENR	0.197605	non-modified	P04075		ALDOA	Fructose-bisphosphate aldolase A (EC 4.1.2.13) (Lung cancer antigen NY-LU-1) (Muscle-type aldolase)
-0.233461	1.53025	0.443246	0.978602	0.421585	2.59567	2.90077	1.8503	0.989338	-1.45598	0.364509	Down PCa	GPSVFPLAPCSR	GPSVFPLAPCSR	0.200159	non-modified	P01859		IGHG2	Immunoglobulin heavy constant gamma 2 (Ig gamma-2 chain C region) (Ig gamma-2 chain C region DOT) (Ig gamma-2 chain C region TIL) (Ig gamma-2 chain C region ZIE)
0.55642	1.8363	0.720915	1.26428	0.706207	2.73224	4.12529	1.86804	1.20852	-1.4667	0.361809	Down PCa	DDGLFSGDPNWFPK	DDGLFSGDPNWFPK	0.214537	non-modified	P37802		TAGLN2	Transgelin-2 (Epididymis tissue protein Li 7e) (SM22-alpha homolog)
-0.972506	-0.391164	-0.000593185	-0.268409	2.98055	1.90071	1.89601	1.65676	1.49493	-1.46753	0.361602	Down PCa	ACEPGVDYVYK	ACEPGVDYVYK	0.233731	non-modified	P01024		C3	Complement C3 (C3 and PZP-like alpha-2-macroglobulin domain-containing protein 1) [Cleaved into: Complement C3 beta chain;C3-beta-c (C3bc);Complement C3 alpha chain;C3a anaphylatoxin;Acylation stimulating protein (ASP) (C3adesArg);Complement C3b alpha' chain;Complement C3c alpha' chain fragment 1;Complement C3dg fragment;Complement C3g fragment;Complement C3d fragment;Complement C3f fragment;Comp…
-0.558911	-2.00955	-0.877456	-1.34895	-1.01029	0.290656	0.200699	1.0921	-0.346957	-1.47016	0.360943	Down PCa	GSGTAEVELKK	GSGTAEVELKK	0.197605	non-modified	P14618		PKM	Pyruvate kinase PKM (EC 2.7.1.40) (Cytosolic thyroid hormone-binding protein) (CTHBP) (Opa-interacting protein 3) (OIP-3) (Pyruvate kinase 2/3) (Pyruvate kinase muscle isozyme) (Thyroid hormone-binding protein 1) (THBP1) (Tumor M2-PK) (p58)
-0.331985	-0.464791	0.586736	0.204236	-0.569777	2.14992	2.35977	0.59482	0.320574	-1.47139	0.360635	Down PCa	AQQEQELAADAFK	AQQEQELAADAFK	0.200159	non-modified	P14314		PRKCSH	Glucosidase 2 subunit beta (80K-H protein) (Glucosidase II subunit beta) (Protein kinase C substrate 60.1 kDa protein heavy chain) (PKCSH)
0.107745	-1.35795	-1.20938	-1.22359	-1.1241	1.69708	1.11952	0.311478	-1.0835	-1.4726	0.360332	Down PCa	APEPHVEEDDDDELDSKLNYKPPPQK	APEPHVEEDDDDELDSKLNYKPPPQK	0.207463	non-modified	P52566		ARHGDIB	Rho GDP-dissociation inhibitor 2 (Rho GDI 2) (Ly-GDI) (Rho-GDI beta)
1.05672	0.625152	0.518374	1.04044	0.720062	3.61733	2.79309	1.76272	0.889301	-1.47346	0.360117	Down PCa	DQGTYEDYVEGLR	DQGTYEDYVEGLR	0.200159	non-modified	P60660		MYL6	Myosin light polypeptide 6 (17 kDa myosin light chain) (LC17) (Myosin light chain 3) (MLC-3) (Myosin light chain alkali 3) (Myosin light chain A3) (Smooth muscle and nonmuscle myosin light chain alkali 6)
-0.0708637	0.271603	0.188262	0.0172472	0.597336	3.03806	2.39273	0.892827	0.386648	-1.47685	0.359273	Down PCa	KPEDWDEEMDGEWEPPVIQNPEYK	KPEDWDEEMDGEWEPPVIQNPEYK	0.214459	non-modified	P27797		CALR	Calreticulin (CRP55) (Calregulin) (Endoplasmic reticulum resident protein 60) (ERp60) (HACBP) (grp60)
1.11055	0.797172	0.840474	1.31978	1.17041	3.85369	2.53346	2.55203	1.16959	-1.47952	0.358609	Down PCa	DSLLQDGEFSMDLR	DSLLQDGEFSMDLR	0.200159	non-modified	P07737		PFN1	Profilin-1 (Epididymis tissue protein Li 184a) (Profilin I)
-1.55885	0.35814	-0.278613	0.386353	0.457927	0.961108	3.23325	0.887541	0.376886	-1.4917	0.355592	Down PCa	VIEHIMEDLDTNADKQLSFEEFIMLMAR	VIEHIMEDLDTNADKQLSFEEFIMLMAR	0.226814	non-modified	P06702		S100A9	Protein S100-A9 (Calgranulin-B) (Calprotectin L1H subunit) (Leukocyte L1 complex heavy chain) (Migration inhibitory factor-related protein 14) (MRP-14) (p14) (S100 calcium-binding protein A9)
1.80445	0.350353	1.31857	1.14931	0.460382	3.34409	3.28056	1.97846	1.43364	-1.49257	0.355378	Down PCa	IDKLMIEMDGTENK	IDKLMIEMDGTENK	0.200159	non-modified	P06733		ENO1	Alpha-enolase (EC 4.2.1.11) (2-phospho-D-glycerate hydro-lyase) (C-myc promoter-binding protein) (Enolase 1) (MBP-1) (MPB-1) (Non-neural enolase) (NNE) (Phosphopyruvate hydratase) (Plasminogen-binding protein)
-0.0794144	1.30453	-0.144542	-0.133388	1.56017	2.20511	2.80352	1.4635	1.50431	-1.49264	0.355362	Down PCa	SCSSSCVATDPDSIGAAHLIFCCFR	SCSSSCVATDPDSIGAAHLIFCCFR	0.200159	non-modified	P55000		SLURP1	Secreted Ly-6/uPAR-related protein 1 (SLURP-1) (ARS component B) (ARS(component B)-81/S) (Anti-neoplastic urinary protein) (ANUP)
-2.57295	-2.6795	-2.20155	-2.2501	-1.77395	-0.1264	-0.748347	-0.948069	-1.36896	-1.49767	0.354126	Down PCa	NVRPDYLK	NVRPDYLK	0.197605	non-modified	P04179		SOD2	Superoxide dismutase [Mn], mitochondrial (EC 1.15.1.1)
-0.546458	-0.397888	-1.26943	1.62946	-1.52874	-0.214542	2.20827	1.86347	0.464515	-1.50304	0.352809	Down PCa	TPAQYDASELK	TPAQYDASELK	0.240889	non-modified	P07355		ANXA2	Annexin A2 (Annexin II) (Annexin-2) (Calpactin I heavy chain) (Calpactin-1 heavy chain) (Chromobindin-8) (Lipocortin II) (Placental anticoagulant protein IV) (PAP-IV) (Protein I) (p36)
-3.64991	-2.31972	-2.53679	-2.37633	-2.25594	-0.771504	-0.40568	-0.870355	-2.44613	-1.50432	0.352496	Down PCa	IAQWQSFQLEGGLK	IAQWQSFQLEGGLK	0.200159	non-modified	P01023		A2M	Alpha-2-macroglobulin (Alpha-2-M) (C3 and PZP-like alpha-2-macroglobulin domain-containing protein 5)
-1.39158	-1.15812	-1.00821	-1.41712	-0.993841	1.29619	0.569028	-0.281406	-0.333561	-1.50634	0.352004	Down PCa	DQVANSAFVER	DQVANSAFVER	0.197605	non-modified	P07900		HSP90AA1	Heat shock protein HSP 90-alpha (Heat shock 86 kDa) (HSP 86) (HSP86) (Lipopolysaccharide-associated protein 2) (LAP-2) (LPS-associated protein 2) (Renal carcinoma antigen NY-REN-38)
-0.0873346	2.62003	1.58551	2.38794	2.71879	5.0937	2.64982	3.20406	2.47158	-1.5098	0.351159	Down PCa	VFSNGADLSGVTEEAPLK	VFSNGADLSGVTEEAPLK	0.240889	non-modified	P01009		SERPINA1	Alpha-1-antitrypsin (Alpha-1 protease inhibitor) (Alpha-1-antiproteinase) (Serpin A1) [Cleaved into: Short peptide from AAT (SPAAT)]
0.134835	-1.40864	-0.249372	-0.146443	-1.67151	1.71742	2.00886	0.474469	-0.819643	-1.5135	0.35026	Down PCa	WETGEVQAQSAAK	WETGEVQAQSAAK	0.230682	non-modified	P33241		LSP1	Lymphocyte-specific protein 1 (47 kDa actin-binding protein) (52 kDa phosphoprotein) (pp52) (Lymphocyte-specific antigen WP34)
0.982365	3.33044	2.62923	3.44892	2.8892	4.5325	4.92536	3.55555	3.72043	-1.52743	0.346895	Down PCa	TTPPMLDSDGSFFLYSK	TTPPMLDSDGSFFLYSK	0.200159	non-modified	P01859		IGHG2	Immunoglobulin heavy constant gamma 2 (Ig gamma-2 chain C region) (Ig gamma-2 chain C region DOT) (Ig gamma-2 chain C region TIL) (Ig gamma-2 chain C region ZIE)
-0.28943	-0.444247	-0.855333	0.038765	-0.424201	1.6843	2.23829	0.294804	0.346666	-1.5359	0.344863	Down PCa	ALSTDPAAPNLK	ALSTDPAAPNLK	0.200159	non-modified	Q9Y490		TLN1	Talin-1
-2.37737	-0.337525	-1.11364	-0.0587139	-0.632948	1.07941	0.807538	0.816126	-0.17025	-1.53725	0.344543	Down PCa	FWWENEGVFSMQQR	FWWENEGVFSMQQR	0.200159	non-modified	P05164		MPO	Myeloperoxidase (MPO) (EC 1.11.2.2) [Cleaved into: Myeloperoxidase;89 kDa myeloperoxidase;84 kDa myeloperoxidase;Myeloperoxidase light chain;Myeloperoxidase heavy chain]
-1.01389	-1.5412	-1.15309	-1.52105	-1.68196	1.60846	0.694477	-0.437076	-1.22582	-1.54225	0.34335	Down PCa	TEMEDLMSSKDDVGK	TEMEDLMSSKDDVGK	0.20267	non-modified	P35579		MYH9	Myosin-9 (Cellular myosin heavy chain, type A) (Myosin heavy chain 9) (Myosin heavy chain, non-muscle IIa) (Non-muscle myosin heavy chain A) (NMMHC-A) (Non-muscle myosin heavy chain IIa) (NMMHC II-a) (NMMHC-IIA)
0.247685	-0.230268	-0.494685	0.45017	-0.710681	2.29642	2.36236	0.943412	-0.0152359	-1.54429	0.342863	Down PCa	VANPSGNLTETYVQDR	VANPSGNLTETYVQDR	0.200159	non-modified	P21333		FLNA	Filamin-A (FLN-A) (Actin-binding protein 280) (ABP-280) (Alpha-filamin) (Endothelial actin-binding protein) (Filamin-1) (Non-muscle filamin)
-0.795456	-1.08275	-1.97718	-0.371327	-0.663123	0.911053	1.88675	0.393677	-0.874801	-1.55714	0.339825	Down PCa	RLDRLEETVQAK	RLDRLEETVQAK	0.200159	non-modified	P31146		CORO1A	Coronin-1A (Coronin-like protein A) (Clipin-A) (Coronin-like protein p57) (Tryptophan aspartate-containing coat protein) (TACO)
0.367207	1.32301	0.975232	1.39281	0.621608	3.37211	3.57387	1.96677	1.15982	-1.58217	0.333979	Down PCa	KVEEAEPEEFVVEK	KVEEAEPEEFVVEK	0.200159	non-modified	Q13185		CBX3	Chromobox protein homolog 3 (HECH) (Heterochromatin protein 1 homolog gamma) (HP1 gamma) (Modifier 2 protein)
-1.4757	-1.29181	-1.40046	-0.198442	-0.688761	0.820705	1.34974	0.451624	-0.306852	-1.58984	0.332209	Down PCa	ALELDPDNETYK	ALELDPDNETYK	0.197605	non-modified	O43765		SGTA	Small glutamine-rich tetratricopeptide repeat-containing protein alpha (Alpha-SGT) (Vpu-binding protein) (UBP)
-0.119456	-0.557199	0.549469	0.350293	0.197646	1.48553	2.80196	1.87477	0.552024	-1.59442	0.331155	Down PCa	EGVHGGLINK	EGVHGGLINK	0.200159	non-modified	P07737		PFN1	Profilin-1 (Epididymis tissue protein Li 184a) (Profilin I)
-3.82733	-3.58724	-4.12952	-1.19027	-4.50031	-2.54093	-2.53962	-2.16393	-0.139057	-1.60105	0.329637	Down PCa	IPTTFENGR	IPTTFENGR	0.231061	non-modified	P05090		APOD	Apolipoprotein D (Apo-D) (ApoD)
1.45652	0.620378	0.118798	1.12025	0.244384	3.59286	3.41608	1.84119	0.420709	-1.60564	0.328589	Down PCa	NPLPSKETIEQEK	NPLPSKETIEQEK	0.226488	non-modified	P62328		TMSB4X	Thymosin beta-4 (T beta-4) (Fx) [Cleaved into: Hematopoietic system regulatory peptide (Seraspenide)]
-0.672077	-0.647486	-1.0618	0.395414	-0.511602	2.16387	2.13549	0.473865	-0.310959	-1.61508	0.326448	Down PCa	GIDSDASYPYK	GIDSDASYPYK	0.201693	non-modified	P25774		CTSS	Cathepsin S (EC 3.4.22.27)
-4.09033	-3.05962	-3.78922	-3.46652	-3.58775	-2.25731	-2.40063	-1.40755	-1.83643	-1.62321	0.324613	Down PCa	YFSHWNNR	YFSHWNNR	0.197605	non-modified	Q16769		QPCT	Glutaminyl-peptide cyclotransferase (EC 2.3.2.5) (Glutaminyl cyclase) (QC) (sQC) (Glutaminyl-tRNA cyclotransferase) (Glutamyl cyclase) (EC)
0.456397	-1.64888	-0.662489	-0.649247	-0.206027	2.09492	2.02801	0.46436	-0.260747	-1.62368	0.324506	Down PCa	SVTEQGAELSNEER	SVTEQGAELSNEER	0.203178	non-modified	P63104		YWHAZ	14-3-3 protein zeta/delta (Protein kinase C inhibitor protein 1) (KCIP-1)
-1.40189	-1.66491	-1.49575	-0.531765	-1.37136	0.161663	2.13101	0.0422049	-0.994733	-1.62817	0.323498	Down PCa	VNKPPYPK	VNKPPYPK	0.200159	non-modified	P13796		LCP1	Plastin-2 (L-plastin) (LC64P) (Lymphocyte cytosolic protein 1) (LCP-1)
-2.97963	-2.95961	-4.23755	-0.561001	-3.257	-0.0478811	-2.74186	-0.898647	-0.9811	-1.63159	0.322733	Down PCa	KASYLDCIR	KASYLDCIR	0.229639	non-modified	P02787		TF	Serotransferrin (Transferrin) (Beta-1 metal-binding globulin) (Siderophilin)
1.24985	1.08532	1.01527	1.21234	1.07473	3.89786	3.47428	2.2041	1.47653	-1.63569	0.321816	Down PCa	DATNVGDEGGFAPNILENK	DATNVGDEGGFAPNILENK	0.200159	non-modified	P06733		ENO1	Alpha-enolase (EC 4.2.1.11) (2-phospho-D-glycerate hydro-lyase) (C-myc promoter-binding protein) (Enolase 1) (MBP-1) (MPB-1) (Non-neural enolase) (NNE) (Phosphopyruvate hydratase) (Plasminogen-binding protein)
-0.86658	-0.196198	-0.478571	-0.163095	0.232386	2.47206	1.80082	0.769597	0.331261	-1.63785	0.321336	Down PCa	YLIPNATQPESK	YLIPNATQPESK	0.200159	non-modified	P31946		YWHAB	14-3-3 protein beta/alpha (Protein 1054) (Protein kinase C inhibitor protein 1) (KCIP-1) [Cleaved into: 14-3-3 protein beta/alpha, N-terminally processed]
0.284142	0.681716	0.655515	1.14608	0.0669718	3.51553	3.10192	1.4811	0.748528	-1.64488	0.319772	Down PCa	NYTPQLSEAEVER	NYTPQLSEAEVER	0.206915	non-modified	P22894		MMP8	Neutrophil collagenase (EC 3.4.24.34) (Matrix metalloproteinase-8) (MMP-8) (PMNL collagenase) (PMNL-CL)
-0.375431	-0.238699	-0.787711	-0.172034	0.18032	2.12676	1.15937	1.43168	0.747884	-1.64513	0.319717	Down PCa	MKEIAEAYLGK	MKEIAEAYLGK	0.197605	non-modified	P11142		HSPA8	Heat shock cognate 71 kDa protein (Heat shock 70 kDa protein 8) (Lipopolysaccharide-associated protein 1) (LAP-1) (LPS-associated protein 1)
2.34474	0.671176	1.92163	1.36357	1.22244	3.43741	4.81364	2.8006	1.60276	-1.65889	0.316682	Down PCa	TENLNDDEKLNNAK	TENLNDDEKLNNAK	0.210189	non-modified	P13796		LCP1	Plastin-2 (L-plastin) (LC64P) (Lymphocyte cytosolic protein 1) (LCP-1)
-2.58582	-1.9375	-2.42685	-1.71057	-1.68733	1.72815	-0.426134	-0.862674	-2.02077	-1.67426	0.313327	Down PCa	LQDEIQNMKEEMAR	LQDEIQNMKEEMAR	0.224263	non-modified	P08670		VIM	Vimentin
-2.17016	-2.6548	-2.56775	-2.25537	-2.63845	-0.314546	0.781076	-1.23045	-2.36429	-1.67525	0.313111	Down PCa	FGYVDFESAEDLEK	FGYVDFESAEDLEK	0.200159	non-modified	P19338		NCL	Nucleolin (Protein C23)
-2.2726	-0.946921	-1.96538	-0.760071	-1.16541	1.1832	-0.28479	1.23951	-1.10858	-1.67941	0.31221	Down PCa	IHACLYFIAPTGHSLK	IHACLYFIAPTGHSLK	0.200159	non-modified	Q9NVA2		2017-09-11	Septin-11
-1.68208	-2.13618	-1.98324	-1.75586	-1.99794	0.73627	0.849877	-0.740819	-1.73588	-1.68842	0.310266	Down PCa	VFDPQNDKPSK	VFDPQNDKPSK	0.200159	non-modified	O15145		ARPC3	Actin-related protein 2/3 complex subunit 3 (Arp2/3 complex 21 kDa subunit) (p21-ARC)
-1.73672	-0.0243006	-1.79096	-0.166471	-0.327164	0.502762	2.79523	0.62617	-0.387855	-1.6932	0.30924	Down PCa	EFGNTLEDK	EFGNTLEDK	0.214459	non-modified	P02654		APOC1	Apolipoprotein C-I (Apo-CI) (ApoC-I) (Apolipoprotein C1) [Cleaved into: Truncated apolipoprotein C-I]
NaN	-3.45357	-5.17785	-3.59966	-2.87344	-1.26901	-1.82503	-2.76286	-2.47	-1.6944	0.308982	Down PCa	YLCGAHSDGQLQEGSPIQAWQLFVNEESTIPR	YLCGAHSDGQLQEGSPIQAWQLFVNEESTIPR	0.200159	non-modified	P01833		PIGR	Polymeric immunoglobulin receptor (PIgR) (Poly-Ig receptor) (Hepatocellular carcinoma-associated protein TB6) [Cleaved into: Secretory component]
-2.85943	-1.9221	-2.39517	-2.1541	-2.04237	0.266979	-0.126272	-1.58131	-0.864417	-1.69838	0.308132	Down PCa	ARDDLITDLLNEAK	ARDDLITDLLNEAK	0.197605	non-modified	P36543		ATP6V1E1	V-type proton ATPase subunit E 1 (V-ATPase subunit E 1) (V-ATPase 31 kDa subunit) (p31) (Vacuolar proton pump subunit E 1)
1.23602	0.18696	0.984157	0.696428	0.534806	4.16707	2.07844	2.68603	0.783931	-1.70119	0.307532	Down PCa	YGTCIYQGR	YGTCIYQGR	0.200159	non-modified	P59666		DEFA3	Neutrophil defensin 3 (Defensin, alpha 3) (HNP-3) (HP-3) (HP3) [Cleaved into: HP 3-56;Neutrophil defensin 2 (HNP-2) (HP-2) (HP2)]
-2.93928	-2.51168	-3.44327	-2.30502	-3.24003	0.387865	-0.723717	-1.49011	-2.91085	-1.70365	0.307008	Down PCa	EKLQEEMLQR	EKLQEEMLQR	0.200159	non-modified	P08670		VIM	Vimentin
-1.07745	0.722289	-0.518056	0.532479	1.22184	3.84458	1.70623	1.71104	0.278356	-1.70883	0.305908	Down PCa	SASDLTWDNLK	SASDLTWDNLK	0.220656	non-modified	P02787		TF	Serotransferrin (Transferrin) (Beta-1 metal-binding globulin) (Siderophilin)
-3.81216	-4.18908	-5.05467	-6.50905	-3.17392	-2.23632	-2.29388	-3.37275	-3.42094	-1.7168	0.304222	Down PCa	NPVNYFAEVEQIAFDPSNMPPGIEASPDK	NPVNYFAEVEQIAFDPSNMPPGIEASPDK	0.201932	non-modified	P04040		CAT	Catalase (EC 1.11.1.6)
-2.14201	1.26563	1.09445	1.95801	0.20173	2.81671	2.76815	2.13677	1.13181	-1.7378	0.299827	Down PCa	EAFSLFDKDGDGTITTK	EAFSLFDKDGDGTITTK	0.227637	non-modified	P62158		CALM1	Calmodulin
-0.246348	-1.23386	-1.265	-0.213007	-1.1229	2.01773	0.775199	1.34459	-0.398035	-1.75109	0.297076	Down PCa	TPSNELYKPLR	TPSNELYKPLR	0.197605	non-modified	Q8WUM4		PDCD6IP	Programmed cell death 6-interacting protein (PDCD6-interacting protein) (ALG-2-interacting protein 1) (ALG-2-interacting protein X) (Hp95)
1.948	1.85381	2.11727	4.34774	0.926003	5.43321	4.20706	4.05013	2.28348	-1.75491	0.296293	Down PCa	LGHPDTLNQGEFK	LGHPDTLNQGEFK	0.227637	non-modified	P06702		S100A9	Protein S100-A9 (Calgranulin-B) (Calprotectin L1H subunit) (Leukocyte L1 complex heavy chain) (Migration inhibitory factor-related protein 14) (MRP-14) (p14) (S100 calcium-binding protein A9)
1.69838	0.961111	1.38001	1.60452	1.21111	4.49055	3.70942	2.81467	1.49479	-1.75633	0.296	Down PCa	ELQEMDKDDESLIK	ELQEMDKDDESLIK	0.200159	non-modified	P52566		ARHGDIB	Rho GDP-dissociation inhibitor 2 (Rho GDI 2) (Ly-GDI) (Rho-GDI beta)
-0.906236	-1.74063	-2.04304	-1.06263	-1.91383	1.58756	0.872728	-0.493533	-1.05269	-1.76179	0.294882	Down PCa	MLDAEDIVGTARPDEK	MLDAEDIVGTARPDEK	0.200159	non-modified	P12814		ACTN1	Alpha-actinin-1 (Alpha-actinin cytoskeletal isoform) (F-actin cross-linking protein) (Non-muscle alpha-actinin-1)
-0.235776	-1.53351	-1.07411	-1.33702	-1.27091	2.222	1.07438	-0.0345602	-0.494018	-1.78222	0.290737	Down PCa	FADLSEAANR	FADLSEAANR	0.200159	non-modified	P08670		VIM	Vimentin
1.3593	2.44085	1.21651	2.40442	1.36498	3.37304	3.45965	3.97727	3.39514	-1.79406	0.288359	Down PCa	CPNPPVQENFDVNK	CPNPPVQENFDVNK	0.197605	non-modified	P05090		APOD	Apolipoprotein D (Apo-D) (ApoD)
-1.24064	-1.70859	-0.265591	-0.793421	-0.829182	1.85055	1.95829	0.664203	-1.15601	-1.79674	0.287824	Down PCa	IVGPSGAAVPCK	IVGPSGAAVPCK	0.204849	non-modified	P21333		FLNA	Filamin-A (FLN-A) (Actin-binding protein 280) (ABP-280) (Alpha-filamin) (Endothelial actin-binding protein) (Filamin-1) (Non-muscle filamin)
-1.40979	0.21071	-0.797459	-0.404227	-0.0325413	2.56485	0.22121	1.82049	0.635224	-1.7971	0.287751	Down PCa	GNPTVEVDLFTSK	GNPTVEVDLFTSK	0.197605	non-modified	P06733		ENO1	Alpha-enolase (EC 4.2.1.11) (2-phospho-D-glycerate hydro-lyase) (C-myc promoter-binding protein) (Enolase 1) (MBP-1) (MPB-1) (Non-neural enolase) (NNE) (Phosphopyruvate hydratase) (Plasminogen-binding protein)
-1.29473	-3.32463	-2.797	0.229444	-3.67262	-1.51796	0.965915	-0.191621	-0.752976	-1.79775	0.287623	Down PCa	IPEPGCTK	IPEPGCTK	0.226119	non-modified	Q9UBC9		SPRR3	Small proline-rich protein 3 (22 kDa pancornulin) (Cornifin beta) (Esophagin)
0.270491	1.02271	0.574144	1.31632	0.822313	3.75089	3.17623	2.04902	1.4251	-1.79911	0.287351	Down PCa	NALESYAFNMK	NALESYAFNMK	0.200159	non-modified	P0DMV9		HSPA1B	Heat shock 70 kDa protein 1B (Heat shock 70 kDa protein 2) (HSP70-2) (HSP70.2)
0.00771332	1.30291	0.736597	3.09346	0.189442	2.15277	5.21494	2.18456	1.94522	-1.80835	0.285518	Down PCa	NIETIINTFHQYSVK	NIETIINTFHQYSVK	0.240889	non-modified	P06702		S100A9	Protein S100-A9 (Calgranulin-B) (Calprotectin L1H subunit) (Leukocyte L1 complex heavy chain) (Migration inhibitory factor-related protein 14) (MRP-14) (p14) (S100 calcium-binding protein A9)
-0.84913	-0.805151	-0.806163	0.206494	-1.08059	2.47668	1.27788	1.73179	-0.918762	-1.8088	0.285427	Down PCa	MEASFVQTTMALGLSSK	MEASFVQTTMALGLSSK	0.200159	non-modified	Q59EK9		RUNDC3A	RUN domain-containing protein 3A (Rap2-interacting protein 8) (RPIP-8)
-1.14233	-1.06759	-1.10763	-0.32735	-0.70356	2.16754	1.36789	0.484608	-0.223744	-1.81877	0.283463	Down PCa	SYEPLEDPGVK	SYEPLEDPGVK	0.197605	non-modified	P37837		TALDO1	Transaldolase (EC 2.2.1.2)
-0.741837	0.0875587	0.0240278	-0.00986385	-0.490521	2.93733	2.73177	0.869882	-0.145673	-1.82445	0.282348	Down PCa	EGESLEDLMK	EGESLEDLMK	0.204849	non-modified	P13796		LCP1	Plastin-2 (L-plastin) (LC64P) (Lymphocyte cytosolic protein 1) (LCP-1)
0.136399	-0.170567	-0.0784664	-0.1733	-0.681615	2.30772	2.28636	1.54408	0.408018	-1.83005	0.281254	Down PCa	YDPTIEDSYR	YDPTIEDSYR	0.197605	non-modified	P62834		RAP1A	Ras-related protein Rap-1A (C21KG) (G-22K) (GTP-binding protein smg p21A) (Ras-related protein Krev-1)
-1.13195	-0.949344	0.852425	-0.994963	-0.805875	1.30638	2.89188	NaN	-0.476836	-1.84642	0.278082	Down PCa	TTQQSPEDCDFK	TTQQSPEDCDFK	0.233731	non-modified	P49913		CAMP	Cathelicidin antimicrobial peptide (18 kDa cationic antimicrobial protein) (CAP-18) (hCAP-18) [Cleaved into: Antibacterial peptide FALL-39 (FALL-39 peptide antibiotic);Antibacterial peptide LL-37]
-2.73693	-1.02867	-1.51025	-0.421562	-1.39556	1.31466	1.63371	-0.120744	-1.10779	-1.84855	0.277671	Down PCa	PYQYPALTPEQK	PYQYPALTPEQK	0.200159	non-modified	P04075		ALDOA	Fructose-bisphosphate aldolase A (EC 4.1.2.13) (Lung cancer antigen NY-LU-1) (Muscle-type aldolase)
-0.849615	-1.50754	-2.72015	-1.27556	-1.69869	1.85341	0.619453	-0.298862	-1.19864	-1.85415	0.276595	Down PCa	NKDQGTYEDYVEGLR	NKDQGTYEDYVEGLR	0.200159	non-modified	P60660		MYL6	Myosin light polypeptide 6 (17 kDa myosin light chain) (LC17) (Myosin light chain 3) (MLC-3) (Myosin light chain alkali 3) (Myosin light chain A3) (Smooth muscle and nonmuscle myosin light chain alkali 6)
-2.55983	0.360766	-0.977462	0.419101	0.840488	2.80768	0.709885	1.6292	0.742071	-1.8556	0.276318	Down PCa	SIYGEKFEDENFILK	SIYGEKFEDENFILK	0.200955	non-modified	P62937		PPIA	Peptidyl-prolyl cis-trans isomerase A (PPIase A) (EC 5.2.1.8) (Cyclophilin A) (Cyclosporin A-binding protein) (Rotamase A) [Cleaved into: Peptidyl-prolyl cis-trans isomerase A, N-terminally processed]
-4.20396	-3.43735	-3.39395	-3.21522	-2.28592	-0.319045	-1.06041	-2.13832	-2.26313	-1.86205	0.275084	Down PCa	ILDWHVANTDKK	ILDWHVANTDKK	0.200159	non-modified	P37837		TALDO1	Transaldolase (EC 2.2.1.2)
-0.170956	-0.318857	-0.721631	0.316188	-0.122668	1.68219	0.476068	1.85978	2.61697	-1.86234	0.27503	Down PCa	YPGSPGSYAAR	YPGSPGSYAAR	0.197605	non-modified	Q16769		QPCT	Glutaminyl-peptide cyclotransferase (EC 2.3.2.5) (Glutaminyl cyclase) (QC) (sQC) (Glutaminyl-tRNA cyclotransferase) (Glutamyl cyclase) (EC)
0.816378	1.12266	0.513223	3.43559	1.60081	5.49309	2.19115	4.32284	1.49599	-1.87804	0.272054	Down PCa	CAFSSQEPYFSYSGAFK	CAFSSQEPYFSYSGAFK	0.225274	non-modified	P02788		LTF	Lactotransferrin (Lactoferrin) (EC 3.4.21.-) (Growth-inhibiting protein 12) (Talalactoferrin) [Cleaved into: Lactoferricin-H (Lfcin-H);Kaliocin-1;Lactoferroxin-A;Lactoferroxin-B;Lactoferroxin-C]
-3.39944	-1.58119	-4.28663	-2.05345	-3.25307	-2.37077	-1.23223	1.31261	-1.84001	-1.88216	0.271278	Down PCa	LSELHCDK	LSELHCDK	0.219882	non-modified	P02100		HBE1	Hemoglobin subunit epsilon (Epsilon-globin) (Hemoglobin epsilon chain)
0.764053	1.63894	0.968973	2.21896	0.832053	3.42491	4.73031	2.87046	1.6717	-1.88975	0.269854	Down PCa	VPLQQNFQDNQFQGK	VPLQQNFQDNQFQGK	0.200159	non-modified	P80188		LCN2	Neutrophil gelatinase-associated lipocalin (NGAL) (25 kDa alpha-2-microglobulin-related subunit of MMP-9) (Lipocalin-2) (Oncogene 24p3) (Siderocalin LCN2) (p25)
-0.300582	-1.23081	-0.132894	-0.57042	-1.28444	1.97509	2.93291	0.230289	-0.303041	-1.91264	0.265606	Down PCa	DESLKVDEHLAK	DESLKVDEHLAK	0.204676	non-modified	P12429		ANXA3	Annexin A3 (35-alpha calcimedin) (Annexin III) (Annexin-3) (Inositol 1,2-cyclic phosphate 2-phosphohydrolase) (Lipocortin III) (Placental anticoagulant protein III) (PAP-III)
-1.17016	-0.713379	-0.54554	-0.440985	-1.03595	2.4992	2.52586	0.594264	-1.05009	-1.92351	0.263612	Down PCa	LGEMWSEQSAK	LGEMWSEQSAK	0.217073	non-modified	P26583		HMGB2	High mobility group protein B2 (High mobility group protein 2) (HMG-2)
-2.67175	-1.63335	-0.969907	0.191464	-1.95717	1.5785	1.15474	0.567881	-1.03276	-1.97523	0.254329	Down PCa	FFSASCVPGADK	FFSASCVPGADK	0.200159	non-modified	P02788		LTF	Lactotransferrin (Lactoferrin) (EC 3.4.21.-) (Growth-inhibiting protein 12) (Talalactoferrin) [Cleaved into: Lactoferricin-H (Lfcin-H);Kaliocin-1;Lactoferroxin-A;Lactoferroxin-B;Lactoferroxin-C]
0.322352	-0.875868	-1.03631	-0.677916	-0.710815	2.75878	2.50397	0.783893	-0.514767	-1.97868	0.253722	Down PCa	VYALPEDLVEVNPK	VYALPEDLVEVNPK	0.200159	non-modified	P13796		LCP1	Plastin-2 (L-plastin) (LC64P) (Lymphocyte cytosolic protein 1) (LCP-1)
-1.33444	-0.637089	-1.24585	-0.265021	-0.323555	3.18239	1.25844	0.573346	-0.0622129	-1.99918	0.250142	Down PCa	GSFSEQGINEFLR	GSFSEQGINEFLR	0.200159	non-modified	Q15084		PDIA6	Protein disulfide-isomerase A6 (EC 5.3.4.1) (Endoplasmic reticulum protein 5) (ER protein 5) (ERp5) (Protein disulfide isomerase P5) (Thioredoxin domain-containing protein 7)
1.1044	0.86483	0.790595	0.872811	0.10412	3.66055	4.101	2.07147	1.17212	-2.00393	0.249319	Down PCa	APEPHVEEDDDDELDSK	APEPHVEEDDDDELDSK	0.200159	non-modified	P52566		ARHGDIB	Rho GDP-dissociation inhibitor 2 (Rho GDI 2) (Ly-GDI) (Rho-GDI beta)
-1.90434	-1.02492	-1.11514	-0.982206	-1.27209	2.16095	1.65585	0.420277	-1.21726	-2.01469	0.247467	Down PCa	LLDEEEATDNDLR	LLDEEEATDNDLR	0.200159	non-modified	Q8WUM4		PDCD6IP	Programmed cell death 6-interacting protein (PDCD6-interacting protein) (ALG-2-interacting protein 1) (ALG-2-interacting protein X) (Hp95)
-2.85719	-2.36279	-3.04535	-2.94946	-2.52402	0.655058	0.0906649	-1.24923	-2.37836	-2.0273	0.245315	Down PCa	AYYHLLEQVAPK	AYYHLLEQVAPK	0.200159	non-modified	P13796		LCP1	Plastin-2 (L-plastin) (LC64P) (Lymphocyte cytosolic protein 1) (LCP-1)
-0.763819	-0.733404	-0.681596	-0.425929	-0.624804	3.06516	2.34932	0.44022	-0.253018	-2.04633	0.242099	Down PCa	LGDLYEEEMR	LGDLYEEEMR	0.200159	non-modified	P08670		VIM	Vimentin
-2.09366	-0.703744	-1.60717	-0.958797	0.68138	1.43686	0.773027	1.90641	0.34411	-2.0515	0.241233	Down PCa	DVDEEKELLDFVPK	DVDEEKELLDFVPK	0.197605	non-modified	P16157		ANK1	Ankyrin-1 (ANK-1) (Ankyrin-R) (Erythrocyte ankyrin)
-2.9244	-2.73083	-2.79543	-2.33599	-2.36851	1.07532	0.0599489	-1.06405	-2.38083	-2.05363	0.240877	Down PCa	EQLEEEEEAKHNLEK	EQLEEEEEAKHNLEK	0.200159	non-modified	P35579		MYH9	Myosin-9 (Cellular myosin heavy chain, type A) (Myosin heavy chain 9) (Myosin heavy chain, non-muscle IIa) (Non-muscle myosin heavy chain A) (NMMHC-A) (Non-muscle myosin heavy chain IIa) (NMMHC II-a) (NMMHC-IIA)
-1.82868	-3.1777	-3.0491	-0.977263	-2.55744	1.69046	-0.1302	-0.503677	-2.09034	-2.0596	0.239883	Down PCa	LPNNVLQEK	LPNNVLQEK	0.200159	non-modified	P43652		AFM	Afamin (Alpha-albumin) (Alpha-Alb)
0.283462	0.0596333	-0.580549	0.117299	-0.844793	1.21148	4.38708	1.67761	0.306638	-2.08869	0.235094	Down PCa	LGHPDTLNQGEFKELVR	LGHPDTLNQGEFKELVR	0.207463	non-modified	P06702		S100A9	Protein S100-A9 (Calgranulin-B) (Calprotectin L1H subunit) (Leukocyte L1 complex heavy chain) (Migration inhibitory factor-related protein 14) (MRP-14) (p14) (S100 calcium-binding protein A9)
-4.34387	-4.89809	-4.92213	-4.17931	-4.64781	-1.22291	-1.76034	-2.62351	-4.42277	-2.09086	0.234741	Down PCa	TLLGDGPVVTDPK	TLLGDGPVVTDPK	0.200159	non-modified	P52566		ARHGDIB	Rho GDP-dissociation inhibitor 2 (Rho GDI 2) (Ly-GDI) (Rho-GDI beta)
-4.29066	-4.22873	-4.6456	-4.08387	-4.91846	-0.698151	-1.33978	-2.726	-4.51768	-2.11306	0.231156	Down PCa	IAQLEEQLDNETK	IAQLEEQLDNETK	0.200159	non-modified	P35579		MYH9	Myosin-9 (Cellular myosin heavy chain, type A) (Myosin heavy chain 9) (Myosin heavy chain, non-muscle IIa) (Non-muscle myosin heavy chain A) (NMMHC-A) (Non-muscle myosin heavy chain IIa) (NMMHC II-a) (NMMHC-IIA)
-0.118602	-0.244403	-0.901414	0.00934505	-0.817807	2.20678	3.05691	1.54911	0.0494776	-2.13015	0.228435	Down PCa	LLETECPQYIR	LLETECPQYIR	0.197605	non-modified	P05109		S100A8	Protein S100-A8 (Calgranulin-A) (Calprotectin L1L subunit) (Cystic fibrosis antigen) (CFAG) (Leukocyte L1 complex light chain) (Migration inhibitory factor-related protein 8) (MRP-8) (p8) (S100 calcium-binding protein A8) (Urinary stone protein band A) [Cleaved into: Protein S100-A8, N-terminally processed]
-1.72785	-3.4023	-2.20353	-2.47866	-3.10426	-0.376223	0.92144	-0.805173	-1.54276	-2.13264	0.22804	Down PCa	PKLMYQELK	PKLMYQELK	0.197605	non-modified	Q8IV08		PLD3	Phospholipase D3 (PLD 3) (EC 3.1.4.4) (Choline phosphatase 3) (HindIII K4L homolog) (Hu-K4) (Phosphatidylcholine-hydrolyzing phospholipase D3)
-1.17951	-1.86872	-1.02489	1.66279	-0.825297	3.18044	-0.695821	2.37089	1.27763	-2.18041	0.220613	Down PCa	KPVEEYANCHLAR	KPVEEYANCHLAR	0.207908	non-modified	P02787		TF	Serotransferrin (Transferrin) (Beta-1 metal-binding globulin) (Siderophilin)
-1.74746	-0.753272	-1.26426	-0.58102	-0.818402	2.29071	1.70855	1.70048	-1.03492	-2.19909	0.217775	Down PCa	MELPAVNLK	MELPAVNLK	0.200159	non-modified	Q6RW13		AGTRAP	Type-1 angiotensin II receptor-associated protein (AT1 receptor-associated protein)
0.290928	-0.585322	-0.227213	1.89219	-0.548438	3.57123	3.03859	2.24309	0.650304	-2.21137	0.215928	Down PCa	GPSVFPLAPSSK	GPSVFPLAPSSK	0.200159	non-modified	P01857		IGHG1	Immunoglobulin heavy constant gamma 1 (Ig gamma-1 chain C region) (Ig gamma-1 chain C region EU) (Ig gamma-1 chain C region KOL) (Ig gamma-1 chain C region NIE)
-4.84314	-3.48402	-5.73269	-3.69604	-4.81465	-3.64218	0.165892	NaN	-3.39905	-2.22233	0.214295	Down PCa	FCADHPFLFFIQHSK	FCADHPFLFFIQHSK	0.219882	non-modified	P35237		SERPINB6	Serpin B6 (Cytoplasmic antiproteinase) (CAP) (Peptidase inhibitor 6) (PI-6) (Placental thrombin inhibitor)
0.623144	0.368142	0.209088	0.372842	0.527517	1.43721	5.20979	2.41433	1.56594	-2.23667	0.212175	Down PCa	GNFHAVYRDDLKK	GNFHAVYRDDLKK	0.200159	non-modified	P05109		S100A8	Protein S100-A8 (Calgranulin-A) (Calprotectin L1L subunit) (Cystic fibrosis antigen) (CFAG) (Leukocyte L1 complex light chain) (Migration inhibitory factor-related protein 8) (MRP-8) (p8) (S100 calcium-binding protein A8) (Urinary stone protein band A) [Cleaved into: Protein S100-A8, N-terminally processed]
-1.07898	-0.913248	-1.00858	-0.262442	-1.62963	2.2283	2.21725	0.782673	-0.189934	-2.23815	0.211958	Down PCa	FPTDQLTPDQER	FPTDQLTPDQER	0.197605	non-modified	P05164		MPO	Myeloperoxidase (MPO) (EC 1.11.2.2) [Cleaved into: Myeloperoxidase;89 kDa myeloperoxidase;84 kDa myeloperoxidase;Myeloperoxidase light chain;Myeloperoxidase heavy chain]
-2.99557	-2.80756	-2.15596	-1.91812	-1.80202	1.46544	0.543866	-0.492666	-1.8223	-2.25943	0.208854	Down PCa	YKPESEELTAER	YKPESEELTAER	0.200159	non-modified	P07237		P4HB	Protein disulfide-isomerase (PDI) (EC 5.3.4.1) (Cellular thyroid hormone-binding protein) (Prolyl 4-hydroxylase subunit beta) (p55)
-3.35296	-0.605569	-2.44612	-0.520118	-1.64163	1.42427	0.0119562	0.681847	0.11091	-2.27053	0.207254	Down PCa	IPGVPWCFKPLQEAECTF	IPGVPWCFKPLQEAECTF	0.197605	non-modified	Q07654		TFF3	Trefoil factor 3 (Intestinal trefoil factor) (hITF) (Polypeptide P1.B) (hP1.B)
-1.73644	-4.36164	-2.85867	-3.46796	-2.70359	1.25828	0.174497	-1.41369	-2.89567	-2.30651	0.202148	Down PCa	TNEKVELQELNDR	TNEKVELQELNDR	0.210189	non-modified	P08670		VIM	Vimentin
-2.37855	-2.08123	-0.210518	-0.307072	-2.27605	0.483796	3.34398	0.809913	-1.16542	-2.31875	0.200441	Down PCa	YWCNDGK	YWCNDGK	0.241477	non-modified	P61626		LYZ	Lysozyme C (EC 3.2.1.17) (1,4-beta-N-acetylmuramidase C)
-2.17698	-3.93191	-4.51854	-1.70218	-3.73831	-0.451337	0.364597	-0.510738	-2.65704	-2.39995	0.189471	Down PCa	TPAQFDADELR	TPAQFDADELR	0.200159	non-modified	P04083		ANXA1	Annexin A1 (Annexin I) (Annexin-1) (Calpactin II) (Calpactin-2) (Chromobindin-9) (Lipocortin I) (Phospholipase A2 inhibitory protein) (p35)
-3.23911	-3.16927	-3.88299	-1.37126	-2.6984	1.63647	-0.480983	-0.482873	-2.35021	-2.45281	0.182655	Down PCa	RPCFESLK	RPCFESLK	0.200159	non-modified	P43652		AFM	Afamin (Alpha-albumin) (Alpha-Alb)
-1.55946	2.65806	-0.308231	1.04999	-1.64868	2.37302	4.34195	1.76507	1.7276	-2.51357	0.175121	Down PCa	TEGDGVYTLNNEK	TEGDGVYTLNNEK	0.200159	non-modified	P00738		HP	Haptoglobin (Zonulin) [Cleaved into: Haptoglobin alpha chain;Haptoglobin beta chain]
-1.97919	-0.879104	-1.44891	-0.294221	-0.916328	2.92102	2.46904	1.12725	-0.783838	-2.53692	0.17231	Down PCa	FQLFGSPSGQK	FQLFGSPSGQK	0.200159	non-modified	P02788		LTF	Lactotransferrin (Lactoferrin) (EC 3.4.21.-) (Growth-inhibiting protein 12) (Talalactoferrin) [Cleaved into: Lactoferricin-H (Lfcin-H);Kaliocin-1;Lactoferroxin-A;Lactoferroxin-B;Lactoferroxin-C]
-0.723121	0.539029	0.00480175	0.778895	0.615658	3.77567	3.89871	2.36858	1.17044	-2.5603	0.169541	Down PCa	GILAADESTGSIAK	GILAADESTGSIAK	0.197605	non-modified	P04075		ALDOA	Fructose-bisphosphate aldolase A (EC 4.1.2.13) (Lung cancer antigen NY-LU-1) (Muscle-type aldolase)
-3.91901	-4.43083	-4.47593	-4.74733	-4.74113	-2.06601	-0.601259	-0.751995	-4.09868	-2.58336	0.166852	Down PCa	SHEESHKE	SHEESHKE	0.197605	non-modified	P05109		S100A8	Protein S100-A8 (Calgranulin-A) (Calprotectin L1L subunit) (Cystic fibrosis antigen) (CFAG) (Leukocyte L1 complex light chain) (Migration inhibitory factor-related protein 8) (MRP-8) (p8) (S100 calcium-binding protein A8) (Urinary stone protein band A) [Cleaved into: Protein S100-A8, N-terminally processed]
-5.00095	-1.15403	-0.959562	-0.608725	-1.49557	2.1986	0.769375	1.17347	-0.697525	-2.70475	0.153387	Down PCa	WLPAEYEDGFSLPYGWTPGVK	WLPAEYEDGFSLPYGWTPGVK	0.200159	non-modified	P05164		MPO	Myeloperoxidase (MPO) (EC 1.11.2.2) [Cleaved into: Myeloperoxidase;89 kDa myeloperoxidase;84 kDa myeloperoxidase;Myeloperoxidase light chain;Myeloperoxidase heavy chain]
-3.43154	-4.60634	-4.25082	-4.02239	-3.81813	-1.68438	1.22785	-1.07223	-3.24615	-2.83212	0.140426	Down PCa	KLLETECPQYIR	KLLETECPQYIR	0.200159	non-modified	P05109		S100A8	Protein S100-A8 (Calgranulin-A) (Calprotectin L1L subunit) (Cystic fibrosis antigen) (CFAG) (Leukocyte L1 complex light chain) (Migration inhibitory factor-related protein 8) (MRP-8) (p8) (S100 calcium-binding protein A8) (Urinary stone protein band A) [Cleaved into: Protein S100-A8, N-terminally processed]
-3.06742	-0.808071	-1.32014	-0.432438	-0.181275	3.02004	2.71702	1.13294	0.00984383	-2.88183	0.13567	Down PCa	GADFLVTEVENGGSLGSK	GADFLVTEVENGGSLGSK	0.197605	non-modified	P14618		PKM	Pyruvate kinase PKM (EC 2.7.1.40) (Cytosolic thyroid hormone-binding protein) (CTHBP) (Opa-interacting protein 3) (OIP-3) (Pyruvate kinase 2/3) (Pyruvate kinase muscle isozyme) (Thyroid hormone-binding protein 1) (THBP1) (Tumor M2-PK) (p58)
0.0406599	0.362674	0.430381	1.85969	0.937651	5.08669	5.14109	2.96066	1.50498	-2.94714	0.129665	Down PCa	GGSFQLNELQGLK	GGSFQLNELQGLK	0.200159	non-modified	P02788		LTF	Lactotransferrin (Lactoferrin) (EC 3.4.21.-) (Growth-inhibiting protein 12) (Talalactoferrin) [Cleaved into: Lactoferricin-H (Lfcin-H);Kaliocin-1;Lactoferroxin-A;Lactoferroxin-B;Lactoferroxin-C]
-2.30498	-2.16439	-1.55862	-1.58368	-1.98014	2.37822	1.33767	1.99446	-1.11871	-3.06627	0.119388	Down PCa	GCMKNLKK	GCMKNLKK	0.197605	non-modified	Q16787		LAMA3	Laminin subunit alpha-3 (Epiligrin 170 kDa subunit) (E170) (Epiligrin subunit alpha) (Kalinin subunit alpha) (Laminin-5 subunit alpha) (Laminin-6 subunit alpha) (Laminin-7 subunit alpha) (Nicein subunit alpha)
-5.44831	-2.96929	-3.98964	-2.91788	-1.76878	1.66081	1.00365	-1.34258	-2.61052	-3.09662	0.116903	Down PCa	NLQEAEEWYK	NLQEAEEWYK	0.200159	non-modified	P08670		VIM	Vimentin
-4.78062	-2.76655	-3.45254	1.05399	-2.1931	2.91694	0.646734	1.54437	-2.14945	-3.16741	0.111305	Down PCa	THIREKPYMCK	THIREKPYMCK	0.200159	non-modified	Q6ZNA1		ZNF836	Zinc finger protein 836
-1.75296	-2.86766	-3.48189	1.05093	-3.27688	1.78717	2.3098	1.08848	-0.472117	-3.24403	0.105548	Down PCa	KALAAAGYDVEK	KALAAAGYDVEK	0.200159	non-modified	P10412		HIST1H1E	Histone H1.4 (Histone H1b) (Histone H1s-4)
-7.1011	-3.88939	-5.64703	-4.26053	-3.59867	0.424698	-0.837896	-2.15611	-3.53753	-3.37263	0.0965463	Down PCa	KFDQLLAEEK	KFDQLLAEEK	0.197605	non-modified	P35579		MYH9	Myosin-9 (Cellular myosin heavy chain, type A) (Myosin heavy chain 9) (Myosin heavy chain, non-muscle IIa) (Non-muscle myosin heavy chain A) (NMMHC-A) (Non-muscle myosin heavy chain IIa) (NMMHC II-a) (NMMHC-IIA)
2.76273	0.51134	1.2007	0.105096	0.627734	-3.40599	-3.26303	-3.27798	0.706269	3.3517	10.2085	Up PCa	R.LPTTVLNATAKAVAVTLQSH.-	R.[+229.16293]LPTTVLNAT[+406.15875]AK[+229.16293]AVAVTLQSH.-	0.197605	Olinked	Q9GZM5	HexNAc(2)	YIPF3	Protein YIPF3 (Killer lineage protein 1) (Natural killer cell-specific antigen KLIP1) (YIP1 family member 3) [Cleaved into: Protein YIPF3, 36 kDa form III]
2.02629	0.779401	1.68434	1.69403	-0.51382	-1.68353	-1.33704	-0.622633	-0.101086	2.07012	4.19922	Up PCa	R.TCVSLDDGLYECSCAPGYSGK.D	R.[+229.16293]T[+1021.35981]C[+57.02146]VSLDDGLYEC[+57.02146]SC[+57.02146]APGYSGK[+229.16293].D	0.197605	Olinked	P80370	HexNAc(2)Hex(1)Fuc(1)NeuGc(1)	DLK1	Protein delta homolog 1 (DLK-1) (pG2) [Cleaved into: Fetal antigen 1 (FA1)]
0.810392	-0.978626	-1.03634	-1.95579	-2.52877	-3.40599	-3.26303	-3.27798	-2.73335	2.03226	4.09045	Up PCa	R.LPTTVLNATAKAVAVTLQSH.-	R.[+229.16293]LPTTVLNAT[+1225.45958]AK[+229.16293]AVAVTLQSH.-	0.197605	Olinked	Q9GZM5	HexNAc(3)Hex(2)Fuc(2)	YIPF3	Protein YIPF3 (Killer lineage protein 1) (Natural killer cell-specific antigen KLIP1) (YIP1 family member 3) [Cleaved into: Protein YIPF3, 36 kDa form III]
0.367874	-1.45138	-0.708537	-2.05888	-2.11373	-3.40599	-3.26303	-3.27798	-2.88536	2.01516	4.04225	Up PCa	R.LPTTVLNATAKAVAVTLQSH.-	R.[+229.16293]LPTT[+1225.45958]VLNATAK[+229.16293]AVAVTLQSH.-	0.197605	Olinked	Q9GZM5	HexNAc(3)Hex(2)Fuc(2)	YIPF3	Protein YIPF3 (Killer lineage protein 1) (Natural killer cell-specific antigen KLIP1) (YIP1 family member 3) [Cleaved into: Protein YIPF3, 36 kDa form III]
-0.387013	-0.978626	-0.606658	-1.08585	0.386113	-3.40599	-3.26303	-0.956057	-2.35484	1.96057	3.89216	Up PCa	R.AYATSSPGQR.V	R.[+229.16293]AYATS[+730.26439]SPGQR.V	0.197605	Olinked	Q92956	HexNAc(2)Hex(2)	TNFRSF14	Tumor necrosis factor receptor superfamily member 14 (Herpes virus entry mediator A) (Herpesvirus entry mediator A) (HveA) (Tumor necrosis factor receptor-like 2) (TR2) (CD antigen CD270)
-0.802051	-0.054862	-0.329123	-0.354335	2.73489	-1.14296	-2.26303	-2.27798	-0.76988	1.85237	3.61092	Up PCa	K.NSLCEPIGSPEDAQDLPYLVTEAPSFRATEASDSR.K	K.[+229.16293]NSLC[+57.02146]EPIGS[+730.26439]PEDAQDLPYLVTEAPSFRATEASDSR.K	0.200159	Olinked	Q6UXB8	HexNAc(2)Hex(2)	PI16	Peptidase inhibitor 16 (PI-16) (Cysteine-rich secretory protein 9) (CRISP-9) (PSP94-binding protein)
0.326175	-0.936806	-0.55302	-1.11333	-0.756181	-3.40599	-1.88452	-3.27798	-1.24793	1.84747	3.59869	Up PCa	R.LPTTVLNATAKAVAVTLQS.H	R.[+229.16293]LPTT[+730.26439]VLNATAK[+229.16293]AVAVTLQS.H	0.197605	Olinked	Q9GZM5	HexNAc(2)Hex(2)	YIPF3	Protein YIPF3 (Killer lineage protein 1) (Natural killer cell-specific antigen KLIP1) (YIP1 family member 3) [Cleaved into: Protein YIPF3, 36 kDa form III]
-1.62802	0.273761	0.425764	0.934426	-1.86581	-2.08406	-2.4975	-1.95606	-2.01089	1.76515	3.3991	Up PCa	R.TCVSLDDGLYECSCAPGYSGK.D	R.[+229.16293]TC[+57.02146]VSLDDGLYEC[+57.02146]S[+1038.37512]C[+57.02146]APGYSGK[+229.16293].D	0.200159	Olinked	P80370	HexNAc(2)Hex(3)Fuc(1)	DLK1	Protein delta homolog 1 (DLK-1) (pG2) [Cleaved into: Fetal antigen 1 (FA1)]
-1.91753	-0.818162	-1.62868	-2.64384	0.744248	-2.64046	-2.19265	-3.27798	-3.73335	1.70832	3.26779	Up PCa	K.NSLCEPIGSPEDAQDLPYLVTEAPSFRATEASDSRK.M	K.[+229.16293]NS[+755.29603]LC[+57.02146]EPIGSPEDAQDLPYLVTEAPSFRATEASDSRK[+229.16293].M	0.200159	Olinked	Q6UXB8	HexNAc(3)Fuc(1)	PI16	Peptidase inhibitor 16 (PI-16) (Cysteine-rich secretory protein 9) (CRISP-9) (PSP94-binding protein)
0.0974226	0.376854	0.326228	0.33598	-0.687468	-1.92057	-0.884523	-3.27798	-0.341037	1.69583	3.23963	Up PCa	R.LPTTVLNATAK.A	R.[+229.16293]LPTTVLNAT[+1225.45958]AK[+229.16293].A	0.200159	Olinked	Q9GZM5	HexNAc(3)Hex(2)Fuc(2)	YIPF3	Protein YIPF3 (Killer lineage protein 1) (Natural killer cell-specific antigen KLIP1) (YIP1 family member 3) [Cleaved into: Protein YIPF3, 36 kDa form III]
0.782912	-0.297905	-0.673772	-0.0995214	-0.332373	-1.82103	-2.41504	-1.95606	-0.53172	1.55683	2.94207	Up PCa	R.EDQTSPAPGLR.C	R.[+229.16293]EDQTS[+365.13220]PAPGLR.C	0.197605	Olinked	Q96FE7	HexNAc(1)Hex(1)	PIK3IP1	Phosphoinositide-3-kinase-interacting protein 1 (Kringle domain-containing protein HGFL)
-0.373208	-0.818162	-1.12749	-2.29021	-1.28084	-1.82103	-3.26303	-3.27798	-2.41143	1.51539	2.85875	Up PCa	R.LPTTVLNATAKAVAVTLQS.H	R.[+229.16293]LPT[+1458.51313]TVLNATAK[+229.16293]AVAVTLQS.H	0.200159	Olinked	Q9GZM5	HexNAc(2)Hex(2)Fuc(1)NeuAc(2)	YIPF3	Protein YIPF3 (Killer lineage protein 1) (Natural killer cell-specific antigen KLIP1) (YIP1 family member 3) [Cleaved into: Protein YIPF3, 36 kDa form III]
-0.260904	-1.36565	-1.5013	-2.29021	-0.738693	-3.40599	-2.67807	-1.84503	-3.05528	1.51474	2.85748	Up PCa	K.AVADTRDQADGSRASVDSGSSEEQGGSSR.A	K.[+229.16293]AVADT[+1168.43812]RDQADGSRASVDSGSSEEQGGSSR.A	0.200159	Olinked	P01833	HexNAc(2)Hex(2)Fuc(3)	PIGR	Polymeric immunoglobulin receptor (PIgR) (Poly-Ig receptor) (Hepatocellular carcinoma-associated protein TB6) [Cleaved into: Secretory component]
-0.6696	-1.36565	-1.2935	-1.3875	-0.52877	-3.40599	-2.19265	-2.01495	-2.35484	1.4431	2.71905	Up PCa	R.ASVGQDSPEPR.S	R.[+229.16293]ASVGQDS[+365.13220]PEPR.S	0.197605	Olinked	Q6UX71	HexNAc(1)Hex(1)	PLXDC2	Plexin domain-containing protein 2 (Tumor endothelial marker 7-related protein)
-0.695136	-1.20811	-0.99284	-0.813767	-1.75618	-2.20436	-3.26303	-3.27798	-1.32736	1.42498	2.6851	Up PCa	K.SHAASDAPENLTLLAETADAR.G	K.[+229.16293]SHAAS[+730.26439]DAPENLTLLAETADAR.G	0.200159	Olinked	Q9ULI3	HexNAc(2)Hex(2)	HEG1	Protein HEG homolog 1
0.3304	0.401516	0.915002	0.57855	0.687167	-1.558	-0.941107	-1.39046	0.52968	1.4225	2.68049	Up PCa	R.LPTTVLNATAK.A	R.[+229.16293]LPTTVLNAT[+1386.49200]AK[+229.16293].A	0.200159	Olinked	Q9GZM5	HexNAc(3)Hex(3)NeuAc(1)	YIPF3	Protein YIPF3 (Killer lineage protein 1) (Natural killer cell-specific antigen KLIP1) (YIP1 family member 3) [Cleaved into: Protein YIPF3, 36 kDa form III]
-1.19264	-1.20811	-3.0072	-3.49184	-0.372266	-2.72792	-3.26303	-3.27798	-3.73335	1.39616	2.632	Up PCa	K.IEETTMTTQTPAPIQAPSAILPLPGQSVER.L	K.[+229.16293]IEETTM[+15.99492]TTQTPAPIQAPSAILPLPGQS[+771.29094]VER.L	0.226488	Olinked	Q14624	HexNAc(3)Hex(1)	ITIH4	Inter-alpha-trypsin inhibitor heavy chain H4 (ITI heavy chain H4) (ITI-HC4) (Inter-alpha-inhibitor heavy chain 4) (Inter-alpha-trypsin inhibitor family heavy chain-related protein) (IHRP) (Plasma kallikrein sensitive glycoprotein 120) (Gp120) (PK-120) [Cleaved into: 70 kDa inter-alpha-trypsin inhibitor heavy chain H4;35 kDa inter-alpha-trypsin inhibitor heavy chain H4]
1.57966	2.02667	2.24981	2.09912	2.17629	1.12383	-0.192645	0.498119	1.22549	1.36261	2.5715	Up PCa	K.KDLCNFNEQLENGGTSLSEK.T	K.[+229.16293]K[+229.16293]DLC[+57.02146]NFNEQLENGGT[+917.34885]SLSEK.T	0.197605	Olinked	P13987	HexNAc(3)Hex(1)Fuc(1)	CD59	CD59 glycoprotein (1F5 antigen) (20 kDa homologous restriction factor) (HRF-20) (HRF20) (MAC-inhibitory protein) (MAC-IP) (MEM43 antigen) (Membrane attack complex inhibition factor) (MACIF) (Membrane inhibitor of reactive lysis) (MIRL) (Protectin) (CD antigen CD59)
1.10484	0.702095	0.710892	-0.747678	0.134195	-1.3356	-1.67807	-1.69302	0.939071	1.32277	2.50147	Up PCa	R.LPTTVLNATAKAVAVTLQSH.-	R.[+229.16293]LPT[+1313.47563]TVLNATAK[+229.16293]AVAVTLQSH.-	0.227637	Olinked	Q9GZM5	HexNAc(2)Hex(2)Fuc(2)NeuAc(1)	YIPF3	Protein YIPF3 (Killer lineage protein 1) (Natural killer cell-specific antigen KLIP1) (YIP1 family member 3) [Cleaved into: Protein YIPF3, 36 kDa form III]
-0.192635	-2.42223	-1.12749	-1.00641	-1.41329	-2.26849	-2.41504	-3.27798	-2.24793	1.31995	2.49657	Up PCa	K.EETTVSPPHTSMAPAQDEER.D	K.[+229.16293]EET[+771.29094]TVSPPHTSM[+15.99492]APAQDEER.D	0.200159	Olinked	P01042	HexNAc(3)Hex(1)	KNG1	Kininogen-1 (Alpha-2-thiol proteinase inhibitor) (Fitzgerald factor) (High molecular weight kininogen) (HMWK) (Williams-Fitzgerald-Flaujeac factor) [Cleaved into: Kininogen-1 heavy chain;T-kinin (Ile-Ser-Bradykinin);Bradykinin (Kallidin I);Lysyl-bradykinin (Kallidin II);Kininogen-1 light chain;Low molecular weight growth-promoting factor]
2.5564	2.13603	2.18815	1.75229	1.68393	0.803461	0.415037	-0.140481	1.91338	1.31551	2.4889	Up PCa	R.LPTTVLNATAKAVAVTLQSH.-	R.[+229.16293]LPTTVLNAT[+1312.45523]AK[+229.16293]AVAVTLQSH.-	0.200159	Olinked	Q9GZM5	HexNAc(2)Hex(2)NeuAc(2)	YIPF3	Protein YIPF3 (Killer lineage protein 1) (Natural killer cell-specific antigen KLIP1) (YIP1 family member 3) [Cleaved into: Protein YIPF3, 36 kDa form III]
3.39384	1.28706	2.01073	1.08105	1.32506	0.260764	0.0297472	0.539639	1.33273	1.27883	2.42642	Up PCa	R.LPTTVLNATAKAVAVTLQSH.-	R.[+229.16293]LPTT[+1021.35981]VLNATAK[+229.16293]AVAVTLQSH.-	0.207908	Olinked	Q9GZM5	HexNAc(2)Hex(1)Fuc(1)NeuGc(1);HexNAc(2)Hex(2)NeuAc(1)	YIPF3	Protein YIPF3 (Killer lineage protein 1) (Natural killer cell-specific antigen KLIP1) (YIP1 family member 3) [Cleaved into: Protein YIPF3, 36 kDa form III]
2.62937	1.10884	1.3433	0.569937	0.834634	0.237864	-0.395138	-0.693022	1.12959	1.22739	2.34143	Up PCa	R.LPTTVLNATAKAVAVTLQSH.-	R.[+229.16293]LPTT[+1022.38021]VLNATAK[+229.16293]AVAVTLQSH.-	0.214459	Olinked	Q9GZM5	HexNAc(2)Hex(2)Fuc(2)	YIPF3	Protein YIPF3 (Killer lineage protein 1) (Natural killer cell-specific antigen KLIP1) (YIP1 family member 3) [Cleaved into: Protein YIPF3, 36 kDa form III]
-2.04306	-1.28473	-1.40312	-2.11333	0.217184	-2.92057	-2.12553	-2.69302	-2.47032	1.22695	2.34071	Up PCa	R.APATPLPLVVRPLFSVAPGDR.A	R.[+229.16293]APATPLPLVVRPLFS[+730.26439]VAPGDR.A	0.204849	Olinked	Q8WY21	HexNAc(2)Hex(2)	SORCS1	VPS10 domain-containing receptor SorCS1 (hSorCS)
1.76117	2.15791	0.387867	0.604085	0.37812	-0.370369	0.183222	-0.224873	-0.235103	1.21961	2.32884	Up PCa	R.KEDTQLINFTK.K	R.[+229.16293]KEDTQLINFT[+365.13220]K.K	0.200159	Olinked	O75830	HexNAc(1)Hex(1)	SERPINI2	Serpin I2 (Myoepithelium-derived serine protease inhibitor) (Pancpin) (Pancreas-specific protein TSA2004) (Peptidase inhibitor 14) (PI-14)
0.220886	-1.11189	-0.199841	-0.726304	0.508319	-1.51847	-2.33704	-0.899473	-1.14839	1.21408	2.31992	Up PCa	R.KAAGSAAPPPAQ.-	R.[+229.16293]K[+229.16293]AAGS[+365.13220]AAPPPAQ.-	0.200159	Olinked	Q9NYX4	HexNAc(1)Hex(1)	CALY	Neuron-specific vesicular protein calcyon
0.51246	1.37685	1.35176	0.43416	-0.0803099	-0.479993	-0.654225	-1.47063	0.887232	1.14839	2.21666	Up PCa	R.LPTTVLNATAKAVAVTLQSH.-	R.[+229.16293]LPT[+1312.45523]TVLNATAK[+229.16293]AVAVTLQSH.-	0.225274	Olinked	Q9GZM5	HexNAc(2)Hex(2)NeuAc(2)	YIPF3	Protein YIPF3 (Killer lineage protein 1) (Natural killer cell-specific antigen KLIP1) (YIP1 family member 3) [Cleaved into: Protein YIPF3, 36 kDa form III]
-1.47274	-0.481127	-0.869692	-2.00641	-0.0913651	-2.40599	-2.26303	-2.27798	-1.50069	1.12766	2.18503	Up PCa	R.VMNMKIEETTMTTQTPAPIQAPSAILPLPGQSVER.L	R.VMNMKIEETTMTTQT[+771.29094]PAPIQAPSAILPLPGQSVER.L	0.200955	Olinked	Q14624	HexNAc(3)Hex(1)	ITIH4	Inter-alpha-trypsin inhibitor heavy chain H4 (ITI heavy chain H4) (ITI-HC4) (Inter-alpha-inhibitor heavy chain 4) (Inter-alpha-trypsin inhibitor family heavy chain-related protein) (IHRP) (Plasma kallikrein sensitive glycoprotein 120) (Gp120) (PK-120) [Cleaved into: 70 kDa inter-alpha-trypsin inhibitor heavy chain H4;35 kDa inter-alpha-trypsin inhibitor heavy chain H4]
1.16047	0.613391	0.796031	-0.141342	0.579754	-0.42414	-1.03037	-1.27798	0.638205	1.12523	2.18137	Up PCa	R.LPTTVLNATAKAVAVTLQSH.-	R.[+229.16293]LPTTVLNAT[+1313.47563]AK[+229.16293]AVAVTLQSH.-	0.206915	Olinked	Q9GZM5	HexNAc(2)Hex(2)Fuc(2)NeuAc(1)	YIPF3	Protein YIPF3 (Killer lineage protein 1) (Natural killer cell-specific antigen KLIP1) (YIP1 family member 3) [Cleaved into: Protein YIPF3, 36 kDa form III]
2.38219	0.928264	0.922596	0.830089	0.329211	-0.220126	-0.0151072	-0.622633	0.672638	1.12478	2.18068	Up PCa	R.LPTTVLNATAKAVAVTLQSH.-	R.[+229.16293]LPTTVLNAT[+1021.35981]AK[+229.16293]AVAVTLQSH.-	0.210144	Olinked	Q9GZM5	HexNAc(2)Hex(2)NeuAc(1)	YIPF3	Protein YIPF3 (Killer lineage protein 1) (Natural killer cell-specific antigen KLIP1) (YIP1 family member 3) [Cleaved into: Protein YIPF3, 36 kDa form III]
-1.29304	-2.3112	-1.81816	-2.35434	-2.06934	-3.40599	-3.26303	-3.27798	-2.41143	1.12039	2.17406	Up PCa	R.LPTTVLNATAKAVAVTLQSH.-	R.[+229.16293]LPTTVLNAT[+1515.53460]AK[+229.16293]AVAVTLQSH.-	0.200159	Olinked	Q9GZM5	HexNAc(3)Hex(2)NeuAc(2)	YIPF3	Protein YIPF3 (Killer lineage protein 1) (Natural killer cell-specific antigen KLIP1) (YIP1 family member 3) [Cleaved into: Protein YIPF3, 36 kDa form III]
0.326175	-1.1592	-1.19162	-0.88303	-1.183	-1.51847	-2	-2.2076	-1.96782	1.10534	2.15149	Up PCa	R.GTEPGAPGPSPGPAPGPGEDGAPAAGYRR.W	R.[+229.16293]GTEPGAPGPS[+365.13220]PGPAPGPGEDGAPAAGYRR.W	0.200159	Olinked	Q96PQ0	HexNAc(1)Hex(1)	SORCS2	VPS10 domain-containing receptor SorCS2
-1.64451	-1.11189	-1.58496	-2.11333	-0.293554	-1.77372	-2.67807	-3.27798	-2.01089	1.08552	2.12213	Up PCa	K.NSLCEPIGSPEDAQDLPYLVTEAPSFRATEASDSRK.M	K.[+229.16293]NSLC[+57.02146]EPIGSPEDAQDLPYLVT[+755.29603]EAPSFRATEASDSRK[+229.16293].M	0.214741	Olinked	Q6UXB8	HexNAc(3)Fuc(1)	PI16	Peptidase inhibitor 16 (PI-16) (Cysteine-rich secretory protein 9) (CRISP-9) (PSP94-binding protein)
-1.06509	-0.978626	-0.869692	-1.95579	-1.23109	-1.92057	-2.77761	-3.27798	-1.22239	1.07958	2.11342	Up PCa	R.IATTSSSVLLSPSAVESR.R	R.[+229.16293]IAT[+1460.52878]TSSSVLLSPSAVESR.R	0.214741	Olinked	Q9ULI3	HexNAc(4)Hex(4)	HEG1	Protein HEG homolog 1
-0.267274	-0.0437214	-0.329123	-0.769373	1.82291	-0.578173	-1.45568	-1.39046	-0.516124	1.06779	2.09622	Up PCa	K.NSLCEPIGSPEDAQDLPYLVTEAPSFRATEASDSR.K	K.[+229.16293]NSLC[+57.02146]EPIGSPEDAQDLPYLVT[+730.26439]EAPSFRATEASDSR.K	0.248415	Olinked	Q6UXB8	HexNAc(2)Hex(2)	PI16	Peptidase inhibitor 16 (PI-16) (Cysteine-rich secretory protein 9) (CRISP-9) (PSP94-binding protein)
-1.01064	-1.28473	-0.978626	-1.85957	-0.654301	-3.40599	-2.58496	-0.669175	-2.1973	1.05678	2.08029	Up PCa	R.STDGSFQDR.F	R.[+229.16293]S[+365.13220]TDGSFQDR.F	0.249963	Olinked	P13611	HexNAc(1)Hex(1)	VCAN	Versican core protein (Chondroitin sulfate proteoglycan core protein 2) (Chondroitin sulfate proteoglycan 2) (Glial hyaluronate-binding protein) (GHAP) (Large fibroblast proteoglycan) (PG-M)
0.376071	-0.297905	0.0700479	-0.0324073	0.620976	-1.82103	-0.884523	-0.092118	-0.826464	1.05339	2.0754	Up PCa	R.AYATSSPGQR.V	R.[+229.16293]AYAT[+1095.39659]SSPGQR.V	0.200159	Olinked	Q92956	HexNAc(3)Hex(3)	TNFRSF14	Tumor necrosis factor receptor superfamily member 14 (Herpes virus entry mediator A) (Herpesvirus entry mediator A) (HveA) (Tumor necrosis factor receptor-like 2) (TR2) (CD antigen CD270)
-1.08745	-3.1592	-1.42223	-2.29021	-1.41329	-2.47999	-3.26303	-3.27798	-2.66297	1.04652	2.06554	Up PCa	R.LPTTVLNATAKAVAVTLQS.H	R.[+229.16293]LPTT[+933.34376]VLNATAK[+229.16293]AVAVTLQS.H	0.224263	Olinked	Q9GZM5	HexNAc(3)Hex(2)	YIPF3	Protein YIPF3 (Killer lineage protein 1) (Natural killer cell-specific antigen KLIP1) (YIP1 family member 3) [Cleaved into: Protein YIPF3, 36 kDa form III]
-1.16859	-2.11189	-0.909585	-2.2288	-0.963986	-2.47999	-2.4975	-2.51245	-2.59585	1.04488	2.06319	Up PCa	R.GLAAGTSNPDPPTVSTDQLLPLGGGR.D	R.[+229.16293]GLAAGT[+1225.45958]SNPDPPTVSTDQLLPLGGGR.D	0.200159	Olinked	Q99075	HexNAc(3)Hex(2)Fuc(2)	HBEGF	Proheparin-binding EGF-like growth factor [Cleaved into: Heparin-binding EGF-like growth factor (HB-EGF) (HBEGF) (Diphtheria toxin receptor) (DT-R)]
1.5106	2.18894	1.85872	1.67809	2.59363	1.32736	-0.0303738	0.48755	2.07142	1.00201	2.00278	Up PCa	K.KDLCNFNEQLENGGTSLSEK.T	K.[+229.16293]K[+229.16293]DLC[+57.02146]NFNEQLENGGT[+755.29603]SLSEK.T	0.228102	Olinked	P13987	HexNAc(3)Fuc(1)	CD59	CD59 glycoprotein (1F5 antigen) (20 kDa homologous restriction factor) (HRF-20) (HRF20) (MAC-inhibitory protein) (MAC-IP) (MEM43 antigen) (Membrane attack complex inhibition factor) (MACIF) (Membrane inhibitor of reactive lysis) (MIRL) (Protectin) (CD antigen CD59)
-1.76552	-2.54253	-3.32912	-2.29021	-2.20684	-3.40599	-3.26303	-3.27798	-3.73335	0.993243	1.99066	Up PCa	K.DEGSYDLGER.K	K.[+229.16293]DEGS[+730.26439]YDLGER.K	0.200159	Olinked	P34741	HexNAc(2)Hex(2)	SDC2	Syndecan-2 (SYND2) (Fibroglycan) (Heparan sulfate proteoglycan core protein) (HSPG) (CD antigen CD362)
-0.359532	-0.496234	-0.320135	-0.0588796	0.67417	-1.558	-1.77761	-0.351985	-0.715432	0.988635	1.98431	Up PCa	R.TTPPTTATPIR.H	R.[+229.16293]TTPPTTAT[+730.26439]PIR.H	0.214107	Olinked	P02751	HexNAc(2)Hex(2)	FN1	Fibronectin (FN) (Cold-insoluble globulin) (CIG) [Cleaved into: Anastellin;Ugl-Y1;Ugl-Y2;Ugl-Y3]
-1.16859	-2.20811	-1.52177	-2.11333	-2.6543	-3.40599	-3.26303	-2.2076	-2.80735	0.987773	1.98312	Up PCa	R.AYATSSPGQR.V	R.[+229.16293]AYATS[+1095.39659]SPGQR.V	0.214459	Olinked	Q92956	HexNAc(3)Hex(3)	TNFRSF14	Tumor necrosis factor receptor superfamily member 14 (Herpes virus entry mediator A) (Herpesvirus entry mediator A) (HveA) (Tumor necrosis factor receptor-like 2) (TR2) (CD antigen CD270)
-1.14494	-1.3112	0.243766	-0.56584	-0.0913651	-2.40599	-1.72698	-0.491388	-1.59585	0.981136	1.97402	Up PCa	R.QDPPETSEPR.V	R.[+229.16293]QDPPET[+365.13220]SEPR.V	0.244195	Olinked	Q16363	HexNAc(1)Hex(1)	LAMA4	Laminin subunit alpha-4 (Laminin-14 subunit alpha) (Laminin-8 subunit alpha) (Laminin-9 subunit alpha)
0.505004	0.200697	-0.151206	-0.127266	-0.413293	-0.946561	-0.70232	-1.89947	-0.327362	0.971715	1.96117	Up PCa	R.LPTTVLNATAKAVAVTLQSH.-	R.[+229.16293]LPTTVLNAT[+1590.59178]AK[+229.16293]AVAVTLQSH.-	0.206915	Olinked	Q9GZM5	HexNAc(4)Hex(3)Fuc(2)	YIPF3	Protein YIPF3 (Killer lineage protein 1) (Natural killer cell-specific antigen KLIP1) (YIP1 family member 3) [Cleaved into: Protein YIPF3, 36 kDa form III]
0.563599	-1	-0.49118	-1.16991	-0.255752	-1.3356	-1.22741	-2.27798	-0.905535	0.965983	1.95339	Up PCa	R.LPTTVLNATAKAVAVTLQS.H	R.[+229.16293]LPTTVLNAT[+730.26439]AK[+229.16293]AVAVTLQS.H	0.228102	Olinked	Q9GZM5	HexNAc(2)Hex(2)	YIPF3	Protein YIPF3 (Killer lineage protein 1) (Natural killer cell-specific antigen KLIP1) (YIP1 family member 3) [Cleaved into: Protein YIPF3, 36 kDa form III]
0.165213	-0.271673	-0.422233	0.305174	-0.638	-0.557996	-1.67807	-1.74193	-0.500694	0.947369	1.92835	Up PCa	K.DLCNFNEQLENDTFLK.A	K.[+229.16293]DLC[+57.02146]NFNEQLENDT[+1516.55500]FLK.A	0.214459	Olinked	E9PR17	HexNAc(3)Hex(2)Fuc(2)NeuAc(1)	CD59	CD59 glycoprotein
-0.458097	-0.83727	-1.06609	-0.42145	-1.00521	-2.26849	-2.67807	-0.555519	-1.3004	0.942996	1.92252	Up PCa	R.GASAPPQDPASSAR.N	R.[+229.16293]GASAPPQDPAS[+365.13220]SAR.N	0.240889	Olinked	Q6ZMI3	HexNAc(1)Hex(1)	GLDN	Gliomedin [Cleaved into: Gliomedin shedded ectodomain]
2.08247	0.702095	0.50882	0.837285	0.775011	0.142444	0.247927	-0.645716	0.452513	0.931844	1.90771	Up PCa	R.ISSLRPQGLSNPSTLSAQPQLSR.S	R.[+229.16293]ISSLRPQGLSNPSTLS[+365.13220]AQPQLSR.S	0.221726	Olinked	P09603	HexNAc(1)Hex(1)	CSF1	Macrophage colony-stimulating factor 1 (CSF-1) (M-CSF) (MCSF) (Lanimostim) [Cleaved into: Processed macrophage colony-stimulating factor 1]
-1.50249	-2.06609	-2.56359	-1.05888	-1.13645	-3.02748	-3.26303	-1.64572	-2.41143	0.921415	1.89397	Up PCa	R.SGDPSAPPR.L	R.[+229.16293]SGDPS[+365.13220]APPR.L	0.249786	Olinked	O95528	HexNAc(1)Hex(1)	SLC2A10	Solute carrier family 2, facilitated glucose transporter member 10 (Glucose transporter type 10) (GLUT-10)
1.70208	1.27821	1.69102	1.17492	2.01812	0.0135465	0.459431	1.37737	0.790208	0.912731	1.88261	Up PCa	R.AYATSSPGQR.V	R.[+229.16293]AYAT[+730.26439]SSPGQR.V	0.206915	Olinked	Q92956	HexNAc(2)Hex(2)	TNFRSF14	Tumor necrosis factor receptor superfamily member 14 (Herpes virus entry mediator A) (Herpesvirus entry mediator A) (HveA) (Tumor necrosis factor receptor-like 2) (TR2) (CD antigen CD270)
2.04954	2.57596	1.80222	2.41745	2.27213	2.39878	0.554589	1.16164	1.2485	0.882583	1.84367	Up PCa	K.DLCNFNEQLENGGTSLSEK.T	K.[+229.16293]DLC[+57.02146]NFNEQLENGGT[+917.34885]SLSEK.T	0.227637	Olinked	P13987	HexNAc(3)Hex(1)Fuc(1)	CD59	CD59 glycoprotein (1F5 antigen) (20 kDa homologous restriction factor) (HRF-20) (HRF20) (MAC-inhibitory protein) (MAC-IP) (MEM43 antigen) (Membrane attack complex inhibition factor) (MACIF) (Membrane inhibitor of reactive lysis) (MIRL) (Protectin) (CD antigen CD59)
-0.254563	-0.135352	0.16273	0.471635	0.0155501	-0.705553	-2	-0.390459	-0.209792	0.878451	1.8384	Up PCa	K.SGTASEMGTER.A	K.[+229.16293]SGTASEM[+15.99492]GT[+730.26439]ER.A	0.232007	Olinked	Q9ULI3	HexNAc(2)Hex(2)	HEG1	Protein HEG homolog 1
-0.77457	-1.0217	-1.72031	-0.66402	-0.923908	-0.920566	-1.72698	-2.27798	-2.66297	0.876222	1.83556	Up PCa	R.ERQPDGTPGGSGAAVAPAAGQGSHSR.Q	R.[+229.16293]ERQPDGTPGGS[+365.13220]GAAVAPAAGQGSHSR.Q	0.240261	Olinked	Q86SR1	HexNAc(1)Hex(1)	GALNT10	Polypeptide N-acetylgalactosaminyltransferase 10 (EC 2.4.1.41) (Polypeptide GalNAc transferase 10) (GalNAc-T10) (pp-GaNTase 10) (Protein-UDP acetylgalactosaminyltransferase 10) (UDP-GalNAc:polypeptide N-acetylgalactosaminyltransferase 10)
2.85433	2.86465	2.72724	2.53496	3.0271	3.0034	1.14975	1.93536	1.7195	0.849653	1.80207	Up PCa	K.DLCNFNEQLENGGTSLSEK.T	K.[+229.16293]DLC[+57.02146]NFNEQLENGGT[+933.34376]SLSEK.T	0.22922	Olinked	P13987	HexNAc(3)Hex(2)	CD59	CD59 glycoprotein (1F5 antigen) (20 kDa homologous restriction factor) (HRF-20) (HRF20) (MAC-inhibitory protein) (MAC-IP) (MEM43 antigen) (Membrane attack complex inhibition factor) (MACIF) (Membrane inhibitor of reactive lysis) (MIRL) (Protectin) (CD antigen CD59)
2.34404	0.994607	1.31762	0.763662	1.30412	0.755895	0.554589	0.194503	0.52968	0.836143	1.78527	Up PCa	R.LPTTVLNATAKAVAVTLQSH.-	R.[+229.16293]LPTTVLNAT[+730.26439]AK[+229.16293]AVAVTLQSH.-	0.225274	Olinked	Q9GZM5	HexNAc(2)Hex(2)	YIPF3	Protein YIPF3 (Killer lineage protein 1) (Natural killer cell-specific antigen KLIP1) (YIP1 family member 3) [Cleaved into: Protein YIPF3, 36 kDa form III]
-0.458097	-1.45138	-0.936806	-1.3875	-0.654301	-1.82103	-1.54057	-2.27798	-1.50069	0.807451	1.75012	Up PCa	R.GSGTTPSPVSGDR.V	R.[+229.16293]GS[+365.13220]GTTPSPVSGDR.V	0.216841	Olinked	P36269	HexNAc(1)Hex(1)	GGT5	Gamma-glutamyltransferase 5 (GGT 5) (EC 2.3.2.2) (Gamma-glutamyl transpeptidase-related enzyme) (GGT-rel) (Gamma-glutamyltransferase-like activity 1) (Gamma-glutamyltranspeptidase 5) (Glutathione hydrolase 5) (EC 3.4.19.13) (Leukotriene-C4 hydrolase) (EC 3.4.19.14) [Cleaved into: Gamma-glutamyltransferase 5 heavy chain;Gamma-glutamyltransferase 5 light chain]
0.22543	0.840801	0.952575	0.653839	1.6311	-0.352881	-0.0614007	0.589912	0.0427496	0.806154	1.74854	Up PCa	R.ASVDSGSSEEQGGSSR.A	R.[+229.16293]AS[+365.13220]VDSGSSEEQGGSSR.A	0.227637	Olinked	P01833	HexNAc(1)Hex(1)	PIGR	Polymeric immunoglobulin receptor (PIgR) (Poly-Ig receptor) (Hepatocellular carcinoma-associated protein TB6) [Cleaved into: Secretory component]
-0.273672	-1.25873	-0.662367	-1.03241	-0.943808	-1.82103	-1.67807	-2.14048	-0.905535	0.802081	1.74361	Up PCa	R.GLAAGTSNPDPPTVSTDQLLPLGGGR.D	R.GLAAGTSNPDPPTVST[+1021.35981]DQLLPLGGGR.D	0.226488	Olinked	Q99075	HexNAc(2)Hex(2)NeuAc(1)	HBEGF	Proheparin-binding EGF-like growth factor [Cleaved into: Heparin-binding EGF-like growth factor (HB-EGF) (HBEGF) (Diphtheria toxin receptor) (DT-R)]
0.657381	0.0319428	-0.208108	0.208601	-0.102506	-1.44252	-0.4975	-0.0300572	-0.715432	0.788839	1.72768	Up PCa	K.AVAVTLQSH.-	K.AVAVTLQS[+365.13220]H.-	0.231061	Olinked	Q9GZM5	HexNAc(1)Hex(1)	YIPF3	Protein YIPF3 (Killer lineage protein 1) (Natural killer cell-specific antigen KLIP1) (YIP1 family member 3) [Cleaved into: Protein YIPF3, 36 kDa form III]
-1.61172	-1.93681	-1.86969	-2.49184	-2.15954	-2.3356	-3.26303	-3.27798	-2.1973	0.754557	1.68711	Up PCa	K.DLCNFNEQLENDTFLK.A	K.[+229.16293]DLC[+57.02146]NFNEQLENDT[+876.32230]FLK.A	0.242416	Olinked	E9PR17	HexNAc(2)Hex(2)Fuc(1)	CD59	CD59 glycoprotein
0.0572052	-0.159199	-0.501304	-0.184411	-0.206842	-1.86994	-0.630766	-0.47063	-0.807355	0.745763	1.67686	Up PCa	R.ASPGVPSER.T	R.[+229.16293]AS[+365.13220]PGVPSER.T	0.241477	Olinked	Q14766	HexNAc(1)Hex(1)	LTBP1	Latent-transforming growth factor beta-binding protein 1 (LTBP-1) (Transforming growth factor beta-1-binding protein 1) (TGF-beta1-BP-1)
0.729531	-0.558295	0.181839	0.219656	0.0360143	-0.797183	-0.4975	-0.491388	-0.425926	0.674748	1.59632	Up PCa	R.EPPPTPPRER.R	R.[+229.16293]EPPPT[+365.13220]PPRER.R	0.247829	Olinked	Q9ULI3	HexNAc(1)Hex(1)	HEG1	Protein HEG homolog 1
3.34822	3.37582	3.16513	3.91755	3.33645	2.98804	2.5157	2.50338	3.1407	0.641679	1.56014	Up PCa	K.DLCNFNEQLENGSEPGA.-	K.[+229.16293]DLC[+57.02146]NFNEQLENGS[+1460.52878]EPGA.-	0.245131	Olinked	E9PNW4	HexNAc(4)Hex(4)	CD59	CD59 glycoprotein
-0.139086	0.123735	-0.241661	-0.169911	-0.345549	0.294447	0.554589	0.748816	0.319757	-0.633897	0.644433	Down PCa	K.NQVTPLDILSKTR.V	K.[+229.16293]NQVT[+730.26439]PLDILSK[+229.16293]TR.V	0.226494	Olinked	P01133	HexNAc(2)Hex(2)	EGF	Pro-epidermal growth factor (EGF) [Cleaved into: Epidermal growth factor (Urogastrone)]
-2.80205	-2.0217	-3.0072	-2.49184	-2.7918	-1.97303	-2.26303	-1.59991	-2.01089	-0.661203	0.632351	Down PCa	R.AYDGLSLPEDIETVTASQMR.W	R.[+229.16293]AYDGLSLPEDIET[+947.32303]VTASQM[+15.99492]R.W	0.246245	Olinked	P98160	HexNAc(1)Hex(1)NeuAc(2)	HSPG2	Basement membrane-specific heparan sulfate proteoglycan core protein (HSPG) (Perlecan) (PLC) [Cleaved into: Endorepellin;LG3 peptide]
0.869649	1.49996	1.34895	1.93443	0.787134	1.8831	1.78572	2.23929	2.09446	-0.712618	0.610212	Down PCa	K.AQDGGPVGTELFR.V	K.[+229.16293]AQDGGPVGT[+365.13220]ELFR.V	0.239459	Olinked	P78423	HexNAc(1)Hex(1)	CX3CL1	Fractalkine (C-X3-C motif chemokine 1) (CX3C membrane-anchored chemokine) (Neurotactin) (Small-inducible cytokine D1) [Cleaved into: Processed fractalkine]
-4.76552	-3.74416	-4.32912	-3.49184	-3.7918	-2.82103	-3.26303	-3.27798	-3.73335	-0.750641	0.59434	Down PCa	K.IEETTMTTQTPAPIQAPSAILPLPGQSVER.L	K.[+229.16293]IEETTM[+15.99492]TTQTPAPIQAPS[+609.23812]AILPLPGQSVER.L	0.244659	Olinked	Q14624	HexNAc(3)	ITIH4	Inter-alpha-trypsin inhibitor heavy chain H4 (ITI heavy chain H4) (ITI-HC4) (Inter-alpha-inhibitor heavy chain 4) (Inter-alpha-trypsin inhibitor family heavy chain-related protein) (IHRP) (Plasma kallikrein sensitive glycoprotein 120) (Gp120) (PK-120) [Cleaved into: 70 kDa inter-alpha-trypsin inhibitor heavy chain H4;35 kDa inter-alpha-trypsin inhibitor heavy chain H4]
1.0053	1.77311	1.41504	2.26037	1.27428	1.98976	2.3159	2.51383	2.46239	-0.77485	0.584449	Down PCa	K.NQVTPLDILSK.T	K.[+229.16293]NQVT[+730.26439]PLDILSK[+229.16293].T	0.224697	Olinked	P01133	HexNAc(2)Hex(2)	EGF	Pro-epidermal growth factor (EGF) [Cleaved into: Epidermal growth factor (Urogastrone)]
0.270099	0.816554	0.231592	1.15778	0.85781	1.08586	1.58996	1.66218	1.44456	-0.778873	0.582822	Down PCa	R.CNTAAPMWLNGTHPSSDEGIVSR.K	R.[+229.16293]C[+57.02146]NTAAPMWLNGT[+1898.70251]HPSSDEGIVSR.K	0.214537	Olinked	P07911	HexNAc(4)Hex(4)Fuc(3)	UMOD	Uromodulin (Tamm-Horsfall urinary glycoprotein) (THP) [Cleaved into: Uromodulin, secreted form]
0.0262895	0.237691	0.343302	0.661966	0.243819	1.33817	1.38082	1.21387	0.444564	-0.791743	0.577646	Down PCa	R.DVSTPPTVLPDNFPR.Y	R.[+229.16293]DVSTPPT[+947.32303]VLPDNFPR.Y	0.210189	Olinked	P01344	HexNAc(1)Hex(1)NeuAc(2)	IGF2	Insulin-like growth factor II (IGF-II) (Somatomedin-A) (T3M-11-derived growth factor) [Cleaved into: Insulin-like growth factor II;Insulin-like growth factor II Ala-25 Del;Preptin]
-3.18056	-2.48113	-3.19162	-2.81377	-3.11373	-2.3356	-2.19265	-1.74193	-2.24793	-0.826635	0.563843	Down PCa	R.CNTAAPMWLNGTHPSSDEGIVSR.K	R.[+229.16293]C[+57.02146]NTAAPMWLNGTHPS[+1428.53896]SDEGIVSR.K	0.200159	Olinked	P07911	HexNAc(4)Hex(2)Fuc(2)	UMOD	Uromodulin (Tamm-Horsfall urinary glycoprotein) (THP) [Cleaved into: Uromodulin, secreted form]
-0.429242	-0.422233	-0.805562	0.453019	-1.13645	0.391021	0.101538	0.748816	0.202106	-0.828964	0.562933	Down PCa	R.CNTAAPMWLNGTHPSSDEGIVSR.K	R.[+229.16293]C[+57.02146]NTAAPM[+15.99492]WLNGT[+568.21157]HPSSDEGIVSR.K	0.227637	Olinked	P07911	HexNAc(2)Hex(1)	UMOD	Uromodulin (Tamm-Horsfall urinary glycoprotein) (THP) [Cleaved into: Uromodulin, secreted form]
-4.76552	-3.74416	-4.32912	-3.49184	-3.7918	-3.40599	-3.26303	-3.27798	-2.80735	-0.835901	0.560233	Down PCa	K.IEETTMTTQTPAPIQAPSAILPLPGQSVER.L	K.[+229.16293]IEETTM[+15.99492]TTQTPAPIQAPS[+365.13220]AILPLPGQSVER.L	0.214715	Olinked	Q14624	HexNAc(1)Hex(1)	ITIH4	Inter-alpha-trypsin inhibitor heavy chain H4 (ITI heavy chain H4) (ITI-HC4) (Inter-alpha-inhibitor heavy chain 4) (Inter-alpha-trypsin inhibitor family heavy chain-related protein) (IHRP) (Plasma kallikrein sensitive glycoprotein 120) (Gp120) (PK-120) [Cleaved into: 70 kDa inter-alpha-trypsin inhibitor heavy chain H4;35 kDa inter-alpha-trypsin inhibitor heavy chain H4]
-4.76552	-3.74416	-4.32912	-3.49184	-3.7918	-3.40599	-3.26303	-3.27798	-2.73335	-0.854401	0.553095	Down PCa	K.IEETTMTTQTPAPIQAPSAILPLPGQSVER.L	K.[+229.16293]IEETTM[+15.99492]TTQTPAPIQAPS[+1136.42314]AILPLPGQSVER.L	0.214459	Olinked	Q14624	HexNAc(4)Hex(2)	ITIH4	Inter-alpha-trypsin inhibitor heavy chain H4 (ITI heavy chain H4) (ITI-HC4) (Inter-alpha-inhibitor heavy chain 4) (Inter-alpha-trypsin inhibitor family heavy chain-related protein) (IHRP) (Plasma kallikrein sensitive glycoprotein 120) (Gp120) (PK-120) [Cleaved into: 70 kDa inter-alpha-trypsin inhibitor heavy chain H4;35 kDa inter-alpha-trypsin inhibitor heavy chain H4]
-1.4581	-1.18345	-1.86969	-2.49184	-1.20684	-0.42414	-0.4975	-0.767023	-1.44057	-0.859676	0.551076	Down PCa	K.LGETPLVPEQDNSVTSIPEIPR.W	K.[+229.16293]LGETPLVPEQDNSVT[+730.26439]SIPEIPR.W	0.226488	Olinked	Q86T13	HexNAc(2)Hex(2)	CLEC14A	C-type lectin domain family 14 member A (Epidermal growth factor receptor 5) (EGFR-5)
-0.312666	0.541241	0.143364	0.405401	-0.306378	1.24362	0.481127	1.4769	0.699605	-0.881121	0.542946	Down PCa	R.SLTLGIEPVSPTSLR.V	R.[+229.16293]SLTLGIEPVSPT[+1095.39659]SLR.V	0.206915	Olinked	Q6EMK4	HexNAc(3)Hex(3)	VASN	Vasorin (Protein slit-like 2)
1.5973	1.73804	1.29146	1.23608	1.05619	3.13317	1.99624	2.36875	1.6136	-0.894126	0.538073	Down PCa	R.GLSAASPPLAETGAPR.R	R.[+229.16293]GLSAASPPLAET[+365.13220]GAPR.R	0.214459	Olinked	Q9UHG2	HexNAc(1)Hex(1)	PCSK1N	ProSAAS (Proprotein convertase subtilisin/kexin type 1 inhibitor) (Proprotein convertase 1 inhibitor) (pro-SAAS) [Cleaved into: KEP;Big SAAS (b-SAAS);Little SAAS (l-SAAS) (N-proSAAS);Big PEN-LEN (b-PEN-LEN) (SAAS CT(1-49));PEN;Little LEN (l-LEN);Big LEN (b-LEN) (SAAS CT(25-40))]
-1.2801	-2.0217	-1.22479	-1.52836	-1.15954	-0.598638	-0.318176	-0.818553	-0.440573	-0.898913	0.536291	Down PCa	K.ALLIPPSSPMPG.P	K.[+229.16293]ALLIPPS[+859.30699]SPMPG.P	0.200159	Olinked	Q96GW7	HexNAc(2)Hex(1)NeuAc(1)	BCAN	Brevican core protein (Brain-enriched hyaluronan-binding protein) (BEHAB) (Chondroitin sulfate proteoglycan 7)
-0.00530386	-0.159199	-0.574236	-0.404376	0.48618	1.11757	1.52356	0.800967	-0.235103	-0.933135	0.523719	Down PCa	R.DVSTPPTVLPDNFPR.Y	R.DVSTPPT[+365.13220]VLPDNFPR.Y	0.225274	Olinked	P01344	HexNAc(1)Hex(1)	IGF2	Insulin-like growth factor II (IGF-II) (Somatomedin-A) (T3M-11-derived growth factor) [Cleaved into: Insulin-like growth factor II;Insulin-like growth factor II Ala-25 Del;Preptin]
-0.400952	-0.0326662	0.0971413	0.128747	1.45612	2.02362	0.61471	0.775127	1.32842	-0.935791	0.522756	Down PCa	R.DGSPDVTTADIGANTPDATK.G	R.[+229.16293]DGSPDVTT[+365.13220]ADIGANTPDATK[+229.16293].G	0.245131	Olinked	Q96PD5	HexNAc(1)Hex(1)	PGLYRP2	N-acetylmuramoyl-L-alanine amidase (EC 3.5.1.28) (Peptidoglycan recognition protein 2) (Peptidoglycan recognition protein long) (PGRP-L)
0.801291	0.961817	0.243766	1.41023	0.226117	2.25507	1.65344	1.66218	1.13454	-0.947663	0.518472	Down PCa	R.LSEPGLICPDSTPPPHLR.E	R.[+229.16293]LSEPGLIC[+57.02146]PDST[+365.13220]PPPHLR.E	0.204849	Olinked	P01133	HexNAc(1)Hex(1)	EGF	Pro-epidermal growth factor (EGF) [Cleaved into: Epidermal growth factor (Urogastrone)]
1.25684	0.804276	0.78774	1.02544	0.822905	1.62523	2.91289	2.28578	0.927711	-0.998463	0.500533	Down PCa	R.IATTSSSVLLSPSAVESR.R	R.[+229.16293]IATTS[+1136.42314]SSVLLSPSAVESR.R	0.214459	Olinked	Q9ULI3	HexNAc(4)Hex(2)	HEG1	Protein HEG homolog 1
-0.299551	-1.08881	-0.311202	-0.456215	-0.543877	1.09226	0.890771	0.168272	-0.313815	-0.999303	0.500242	Down PCa	R.GETRCEQDRPSPTTAPPAPPSPSPSPVPK.S	R.GETRC[+57.02146]EQDRPSPTTAPPAPPS[+755.29603]PSPSPVPK[+229.16293].S	0.200159	Olinked	P11279	HexNAc(3)Fuc(1)	LAMP1	Lysosome-associated membrane glycoprotein 1 (LAMP-1) (Lysosome-associated membrane protein 1) (CD107 antigen-like family member A) (CD antigen CD107a)
-3.50249	-3.74416	-3.40312	-2.56584	-3.7918	-2.40599	-2.58496	-2.59991	-2.01089	-1.00104	0.499638	Down PCa	R.FALLMTNCYATPSSNATDPLK.Y	R.[+229.16293]FALLM[+15.99492]T[+1898.70251]NC[+57.02146]YATPSSNATDPLK.Y	0.200159	Olinked	P07911	HexNAc(4)Hex(4)Fuc(3)	UMOD	Uromodulin (Tamm-Horsfall urinary glycoprotein) (THP) [Cleaved into: Uromodulin, secreted form]
-3.91753	-3.74416	-3.48113	-2.90688	-3.20684	-3.40599	-1.77761	-2.14048	-2.41143	-1.01743	0.493995	Down PCa	R.ALSLAPLAGAGLELQLER.R	R.[+229.16293]ALS[+876.32230]LAPLAGAGLELQLER.R	0.204849	Olinked	Q9ULI3	HexNAc(2)Hex(2)Fuc(1)	HEG1	Protein HEG homolog 1
-2.08745	-3.74416	-3.48113	-2.64384	-3.30638	-1.86994	-1.94111	-1.95606	-2.35484	-1.0221	0.492398	Down PCa	R.DVSTPPTVLPDNFPR.Y	R.[+229.16293]DVSTPPT[+1079.40167]VLPDNFPR.Y	0.200159	Olinked	P01344	HexNAc(3)Hex(2)Fuc(1)	IGF2	Insulin-like growth factor II (IGF-II) (Somatomedin-A) (T3M-11-derived growth factor) [Cleaved into: Insulin-like growth factor II;Insulin-like growth factor II Ala-25 Del;Preptin]
-0.738725	-0.799303	-0.99284	-2.00641	-1.13645	0.0794344	-0.0303738	0.294905	-0.697731	-1.0463	0.484207	Down PCa	R.GTEPGAPGPSPGPAPGPGEDGAPAAGYR.R	R.[+229.16293]GTEPGAPGPS[+365.13220]PGPAPGPGEDGAPAAGYR.R	0.200159	Olinked	Q96PQ0	HexNAc(1)Hex(1)	SORCS2	VPS10 domain-containing receptor SorCS2
-0.180562	-0.606658	-0.0289998	0.534961	-0.427232	1.18497	0.235216	2.28273	-0.0218594	-1.06196	0.47898	Down PCa	R.CNTAAPMWLNGTHPSSDEGIVSR.K	R.C[+57.02146]NT[+203.07937]AAPM[+15.99492]WLNGTHPSSDEGIVSR.K	0.231061	Olinked	P07911	HexNAc(1)	UMOD	Uromodulin (Tamm-Horsfall urinary glycoprotein) (THP) [Cleaved into: Uromodulin, secreted form]
-0.532864	-0.171272	-1.22479	0.140429	-0.372266	0.689932	0.634206	1.12119	0.084269	-1.06455	0.478121	Down PCa	R.LSEPGLICPDSTPPPHLR.E	R.[+229.16293]LS[+365.13220]EPGLIC[+57.02146]PDSTPPPHLR.E	0.200159	Olinked	P01133	HexNAc(1)Hex(1)	EGF	Pro-epidermal growth factor (EGF) [Cleaved into: Epidermal growth factor (Urogastrone)]
-0.747603	0.246794	0.503767	0.701933	-0.0157008	1.32193	2.00375	1.24558	0.36257	-1.09562	0.467935	Down PCa	R.DVSTPPTVLPDNFPR.Y	R.[+229.16293]DVSTPPT[+1387.51241]VLPDNFPR.Y	0.201821	Olinked	P01344	HexNAc(3)Hex(3)Fuc(2)	IGF2	Insulin-like growth factor II (IGF-II) (Somatomedin-A) (T3M-11-derived growth factor) [Cleaved into: Insulin-like growth factor II;Insulin-like growth factor II Ala-25 Del;Preptin]
-1.20481	-0.896164	-1.5013	-0.42145	-2.59017	0.442004	-0.29956	-0.645716	-0.382857	-1.10125	0.466114	Down PCa	K.TVVTYHIPQNSSLENVDSR.Y	K.[+229.16293]T[+1517.57540]VVTYHIPQNSSLENVDSR.Y	0.214459	Olinked	O75144	HexNAc(3)Hex(2)Fuc(4)	ICOSLG	ICOS ligand (B7 homolog 2) (B7-H2) (B7-like protein Gl50) (B7-related protein 1) (B7RP-1) (CD antigen CD275)
-0.286553	1.48081	0.513855	1.83728	-0.0584505	1.84573	1.86625	1.731	1.78392	-1.10934	0.463507	Down PCa	K.NQVTPLDILSK.T	K.[+229.16293]NQVT[+365.13220]PLDILSK[+229.16293].T	0.214741	Olinked	P01133	HexNAc(1)Hex(1)	EGF	Pro-epidermal growth factor (EGF) [Cleaved into: Epidermal growth factor (Urogastrone)]
-1.69514	-1.5115	-1.56359	-3.49184	-1.25575	-0.973033	-0.29956	-0.669175	-1.1973	-1.1188	0.460478	Down PCa	R.IATTSSSVLLSPSAVESR.R	R.[+229.16293]IATTSSSVLLS[+1095.39659]PSAVESR.R	0.216841	Olinked	Q9ULI3	HexNAc(3)Hex(3)	HEG1	Protein HEG homolog 1
0.0824718	0.16273	0.273761	0.653839	-0.0262699	1.311	2.61225	1.8839	-0.172639	-1.17932	0.441559	Down PCa	R.IATTSSSVLLSPSAVESR.R	R.[+229.16293]IATTSSS[+1095.39659]VLLSPSAVESR.R	0.219855	Olinked	Q9ULI3	HexNAc(3)Hex(3)	HEG1	Protein HEG homolog 1
-1.38701	-1.18345	-1.79307	-0.726304	-0.756181	0.886789	0.70044	-0.555519	-0.946758	-1.19044	0.438169	Down PCa	R.ESKPLTAQQTTKLDAPTNLQFVNETDSTVLVR.W	R.[+229.16293]ESKPLTAQQTTKLDAPT[+1150.40240]NLQFVNETDSTVLVR.W	0.200159	Olinked	P02751	HexNAc(2)Hex(1)NeuAc(2)	FN1	Fibronectin (FN) (Cold-insoluble globulin) (CIG) [Cleaved into: Anastellin;Ugl-Y1;Ugl-Y2;Ugl-Y3]
-1.14494	0.570535	0.0904155	1.06888	-0.23109	0.706707	0.574909	2.3745	1.6242	-1.24932	0.420647	Down PCa	K.QDFNITDISLLEHR.L	K.[+229.16293]QDFNITDIS[+365.13220]LLEHR.L	0.216577	Olinked	P07911	HexNAc(1)Hex(1)	UMOD	Uromodulin (Tamm-Horsfall urinary glycoprotein) (THP) [Cleaved into: Uromodulin, secreted form]
-1.53286	-0.171272	0.766801	0.508161	-0.884914	1.40651	1.30378	1.53451	-0.222393	-1.26842	0.415115	Down PCa	R.CNTAAPMWLNGTHPSSDEGIVSR.K	R.[+229.16293]C[+57.02146]NTAAPM[+15.99492]WLNGT[+1095.39659]HPSSDEGIVSR.K	0.224263	Olinked	P07911	HexNAc(3)Hex(3)	UMOD	Uromodulin (Tamm-Horsfall urinary glycoprotein) (THP) [Cleaved into: Uromodulin, secreted form]
1.23898	1.57777	1.05631	3.04421	0.750453	3.5644	2.77917	3.73548	1.43256	-1.34436	0.393829	Down PCa	R.FVGQGGARMAETCVPVLRCNTAAPMWLNGTHPSSDEGIVSR.K	R.[+229.16293]FVGQGGARMAET[+511.19010]C[+57.02146]VPVLRC[+57.02146]NTAAPMWLNGTHPSSDEGIVSR.K	0.221975	Olinked	P07911	HexNAc(1)Hex(1)Fuc(1)	UMOD	Uromodulin (Tamm-Horsfall urinary glycoprotein) (THP) [Cleaved into: Uromodulin, secreted form]
0.326175	0.368539	-0.284729	1.06888	-0.846946	0.664397	1.05166	2.25184	2.00271	-1.36627	0.387893	Down PCa	R.CNTAAPMWLNGTHPSSDEGIVSR.K	R.C[+57.02146]NT[+1183.41263]AAPMWLNGTHPSSDEGIVSR.K	0.200159	Olinked	P07911	HexNAc(2)Hex(3)NeuAc(1)	UMOD	Uromodulin (Tamm-Horsfall urinary glycoprotein) (THP) [Cleaved into: Uromodulin, secreted form]
-1.41503	-2.74416	-3.32912	-1.81377	-0.51382	-0.142958	-0.562595	-0.927487	-0.612339	-1.40184	0.378447	Down PCa	R.YLPDCDNLAPAATVAPQGEPETPRPR.R	R.[+229.16293]YLPDC[+57.02146]DNLAPAAT[+730.26439]VAPQGEPETPRPR.R	0.200159	Olinked	P25940	HexNAc(2)Hex(2)	COL5A3	Collagen alpha-3(V) chain
-2.99999	-2.48113	-3.0072	-3.49184	-3.7918	-2.3356	-0.175572	-1.39046	-3.05528	-1.41516	0.374967	Down PCa	R.DVSTPPTVLPDNFPR.Y	R.[+229.16293]DVSTPPT[+2158.80335]VLPDNFPR.Y	0.204849	Olinked	P01344	HexNAc(6)Hex(4)Fuc(2)	IGF2	Insulin-like growth factor II (IGF-II) (Somatomedin-A) (T3M-11-derived growth factor) [Cleaved into: Insulin-like growth factor II;Insulin-like growth factor II Ala-25 Del;Preptin]
-0.619847	0.563267	0.856743	0.252322	-1.23109	1.26076	1.4865	1.84303	1	-1.43329	0.370285	Down PCa	K.NQVTPLDILSKTR.V	K.[+229.16293]NQVTPLDILS[+1095.39659]K[+229.16293]TR.V	0.200159	Olinked	P01133	HexNAc(3)Hex(3)	EGF	Pro-epidermal growth factor (EGF) [Cleaved into: Epidermal growth factor (Urogastrone)]
-0.180562	0.876425	-0.338169	1.22515	-1.23109	1.1669	0.61471	2.49284	2.06884	-1.51547	0.349782	Down PCa	R.MAETCVPVLRCNTAAPMWLNGTHPSSDEGIVSR.K	R.MAETC[+57.02146]VPVLRC[+57.02146]NTAAPMWLNGT[+1898.70251]HPSSDEGIVSR.K	0.200159	Olinked	P07911	HexNAc(4)Hex(4)Fuc(3)	UMOD	Uromodulin (Tamm-Horsfall urinary glycoprotein) (THP) [Cleaved into: Uromodulin, secreted form]
-3.18056	-2.67377	-3.0072	-1.19906	-3.52877	0.17897	-2.12553	-0.792558	-2.01089	-1.53037	0.346189	Down PCa	K.AALAAFNAQNNGSNFQLEEISRAQLVPLPPSTYVEFTVSGTDCVAKEATEAAK.C	K.[+229.16293]AALAAFNAQNNGS[+979.31286]NFQLEEISRAQLVPLPPSTYVEFTVSGTDC[+57.02146]VAK[+229.16293]EATEAAK.C	0.204849	Olinked	P02765	HexNAc(1)Hex(1)NeuGc(2)	AHSG	Alpha-2-HS-glycoprotein (Alpha-2-Z-globulin) (Ba-alpha-2-glycoprotein) (Fetuin-A) [Cleaved into: Alpha-2-HS-glycoprotein chain A;Alpha-2-HS-glycoprotein chain B]
-0.897628	-0.916342	-1.25873	-0.491839	-0.499023	0.857042	0.969626	1.83472	-0.485427	-1.6067	0.328348	Down PCa	K.TGVCPELQADQNCTQECVSDSECADNLKCCSAGCATFCSLPNDK.E	K.[+229.16293]T[+1501.55533]GVC[+57.02146]PELQADQNC[+57.02146]TQEC[+57.02146]VSDSEC[+57.02146]ADNLKC[+57.02146]C[+57.02146]SAGC[+57.02146]ATFC[+57.02146]SLPNDK[+229.16293].E	0.197605	Olinked	Q14508	HexNAc(5)Hex(3)	WFDC2	WAP four-disulfide core domain protein 2 (Epididymal secretory protein E4) (Major epididymis-specific protein E4) (Putative protease inhibitor WAP5)
-3.13326	-3.06609	-3.25873	-1.08585	-3.7918	-0.479993	-2.33704	-1.64572	-0.397071	-1.65219	0.318157	Down PCa	R.FALLMTNCYATPSSNATDPLK.Y	R.[+229.16293]FALLM[+15.99492]TNC[+57.02146]YAT[+2263.83471]PSSNATDPLK.Y	0.200159	Olinked	P07911	HexNAc(5)Hex(5)Fuc(3)	UMOD	Uromodulin (Tamm-Horsfall urinary glycoprotein) (THP) [Cleaved into: Uromodulin, secreted form]
-3.83953	-3.74416	-4.32912	-3.49184	-3.02627	-0.661831	-1.77761	-1.89947	-3.73335	-1.66812	0.314663	Down PCa	R.NFPIPIPESAPTTPLPSE.K	R.[+229.16293]NFPIPIPESAPT[+568.21157]TPLPSE.K	0.200159	Olinked	Q8NFU4	HexNAc(2)Hex(1)	FDCSP	Follicular dendritic cell secreted peptide (FDC secreted protein) (FDC-SP)
-0.802051	-1.74416	-1.11189	-1.35434	-1.59017	0.411631	1.93074	0.354284	-0.905535	-1.7683	0.293554	Down PCa	R.GLAAGTSNPDPPTVSTDQLLPLGGGR.D	R.[+229.16293]GLAAGTS[+802.28552]NPDPPTVSTDQLLPLGGGR.D	0.197605	Olinked	Q99075	HexNAc(1)Hex(1)Fuc(1)NeuAc(1)	HBEGF	Proheparin-binding EGF-like growth factor [Cleaved into: Heparin-binding EGF-like growth factor (HB-EGF) (HBEGF) (Diphtheria toxin receptor) (DT-R)]
-0.989421	-1.1592	-0.461227	-2.00641	-1.20684	1.24936	0.882643	1.21387	-0.826464	-1.79447	0.288277	Down PCa	K.TGVCPELQADQNCTQECVSDSECADNLK.C	K.[+229.16293]TGVC[+57.02146]PELQADQNC[+57.02146]T[+406.15875]QEC[+57.02146]VSDSEC[+57.02146]ADNLK.C	0.197605	Olinked	Q14508	HexNAc(2)	WFDC2	WAP four-disulfide core domain protein 2 (Epididymal secretory protein E4) (Major epididymis-specific protein E4) (Putative protease inhibitor WAP5)
-1.4436	0.376854	-0.00719547	1.44833	-0.963986	2.15472	1.29155	1.96233	1.9105	-1.94769	0.25923	Down PCa	R.WHCQCKQDFNITDISLLEHR.L	R.[+229.16293]WHC[+57.02146]QC[+57.02146]K[+229.16293]QDFNITDIS[+673.24293]LLEHR.L	0.197605	Olinked	P07911	HexNAc(1)Hex(2)Fuc(1)	UMOD	Uromodulin (Tamm-Horsfall urinary glycoprotein) (THP) [Cleaved into: Uromodulin, secreted form]
-1.85863	-0.69105	-1.62868	1.09312	-3.7918	0.818974	0.83289	1.89594	-0.579549	-2.11747	0.23045	Down PCa	R.MAETCVPVLRCNTAAPMWLNGTHPSSDEGIVSR.K	R.[+229.16293]MAETC[+57.02146]VPVLRC[+57.02146]NT[+1038.37512]AAPMWLNGTHPSSDEGIVSR.K	0.210189	Olinked	P07911	HexNAc(2)Hex(3)Fuc(1)	UMOD	Uromodulin (Tamm-Horsfall urinary glycoprotein) (THP) [Cleaved into: Uromodulin, secreted form]
0.412393	0.300233	0.436411	0.980649	0.744248	5.5039	3.23042	2.8368	0.73262	-2.50115	0.176636	Down PCa	K.DTAVEGEEIEVNCTAMASK.P	K.[+229.16293]DTAVEGEEIEVNC[+57.02146]T[+203.07937]AMASK[+229.16293].P	0.200159	Olinked	Q9BY67	HexNAc(1)	CADM1	Cell adhesion molecule 1 (Immunoglobulin superfamily member 4) (IgSF4) (Nectin-like protein 2) (NECL-2) (Spermatogenic immunoglobulin superfamily) (SgIgSF) (Synaptic cell adhesion molecule) (SynCAM) (Tumor suppressor in lung cancer 1) (TSLC-1)
-3.22947	0.30895	-3.12749	-2.2288	-3.7918	0.154722	0.554589	1.45537	-1.24793	-2.64291	0.160105	Down PCa	R.MAETCVPVLRCNTAAPMWLNGTHPSSDEGIVSR.K	R.[+229.16293]MAETC[+57.02146]VPVLRC[+57.02146]NT[+1095.39659]AAPMWLNGTHPSSDEGIVSR.K	0.200159	Olinked	P07911	HexNAc(3)Hex(3)	UMOD	Uromodulin (Tamm-Horsfall urinary glycoprotein) (THP) [Cleaved into: Uromodulin, secreted form]
-1.99999	-0.481127	-3.74416	-0.370824	-3.7918	1.47175	0.196397	0.114333	0.764897	-2.71442	0.152362	Down PCa	R.QQQHLFGSNVTDCSGNFCLFRSETKDLLFR.D	R.[+229.16293]QQQHLFGSNVTDC[+57.02146]S[+1241.45450]GNFC[+57.02146]LFRSETKDLLFR.D	0.197605	Olinked	P02787	HexNAc(3)Hex(3)Fuc(1)	TF	Serotransferrin (Transferrin) (Beta-1 metal-binding globulin) (Siderophilin)
-3.38701	-3.74416	-1.74416	1.83728	-3.7918	-0.405993	-0.45568	0.579996	2.54463	-2.73171	0.150548	Down PCa	R.FALLMTNCYATPSSNATDPLK.Y	R.[+229.16293]FALLMTNC[+57.02146]YAT[+203.07937]PSSNATDPLK[+229.16293].Y	0.214459	Olinked	P07911	HexNAc(1)	UMOD	Uromodulin (Tamm-Horsfall urinary glycoprotein) (THP) [Cleaved into: Uromodulin, secreted form]
-4.18056	-3.74416	-3.25873	-3.11333	-3.7918	0.500898	1.81164	0.220266	-2.1973	-3.70159	0.0768617	Down PCa	R.MAETCVPVLRCNTAAPMWLNGTHPSSDEGIVSR.K	R.MAET[+1183.41263]C[+57.02146]VPVLRC[+57.02146]NTAAPM[+15.99492]WLNGTHPSSDEGIVSR.K	0.197605	Olinked	P07911	HexNAc(2)Hex(3)NeuAc(1)	UMOD	Uromodulin (Tamm-Horsfall urinary glycoprotein) (THP) [Cleaved into: Uromodulin, secreted form]
NA	NA	-4.58422	-4.98376	NA	NA	NA	NA	NA			Up PCa	LLADVEDLIQQQISNDTVSPR	LLADVEDLIQQ(0.003)Q(0.013)ISN(0.983)DTVSPR	0.210581	Semi-trypsin deglyco	Q96IY4		CPB2	Carboxypeptidase B2
-1.28703	NA	-4.92544	NA	NA	NA	NA	NA	NA			Up PCa	GAAGNRTSPQEGER	GAAGN(1)RTSPQEGER	0.222673	Semi-trypsin deglyco	P78527		PRKDC	DNA-dependent protein kinase catalytic subunit
0.921572	-3.76921	-2.10177	-4.71112	-3.63918	NA	NA	NA	NA			Up PCa	IEDHSNRTR	IEDHSN(1)RTR	0.229062	Semi-trypsin deglyco	P14625		HSP90B1	Endoplasmin
-6.63711	NA	NA	NA	NA	NA	NA	NA	NA			Up PCa	TSTTSGTGHNQTR	TSTTSGTGHN(0.809)Q(0.191)TR	0.229885	Semi-trypsin deglyco	P48960		CD97	CD97 antigen;CD97 antigen subunit alpha;CD97 antigen subunit beta
0.25123	-4.69563	-2.57346	NA	-4.43383	NA	NA	NA	NA			Up PCa	NSPRNTTLER	NSPRN(1)TTLER	0.246815	Semi-trypsin deglyco	Q9BTE3		MCMBP	Mini-chromosome maintenance complex-binding protein
0.443968	NA	-2.92806	NA	NA	NA	NA	-5.15694	NA	3.91489	15.0834	Up PCa	SPSRNFSFR	SPSRN(1)FSFR	0.203529	Semi-trypsin deglyco	Q4LDE5		SVEP1	Sushi, von Willebrand factor type A, EGF and pentraxin domain-containing protein 1
5.5161	-0.751863	3.30917	-1.13094	-0.217745	-2.22414	-1.9348	-2.15988	-2.26988	3.49212	11.2521	Up PCa	ASAPVSGAGNHSYCRNPDEDPR	ASAPVSGAGN(0.977)HSYCRN(0.023)PDEDPR;ASAPVSGAGN(0.981)HSYCRN(0.019)PDEDPR;ASAPVSGAGN(0.983)HSYCRN(0.017)PDEDPR;ASAPVSGAGN(0.994)HSYCRN(0.006)PDEDPR;ASAPVSGAGN(0.999)HSYCRN(0.001)PDEDPR;ASAPVSGAGN(1)HSYCRNPDEDPR	0.203529	Semi-trypsin deglyco	Q96FE7		PIK3IP1	Phosphoinositide-3-kinase-interacting protein 1
0.400136	NA	-2.62905	NA	NA	-4.44521	NA	NA	NA	3.33075	10.0614	Up PCa	VQRENGTISR	VQREN(1)GTISR	0.203529	Semi-trypsin deglyco	P02763		ORM1	Alpha-1-acid glycoprotein 1
3.79046	-0.963421	0.234682	-1.08066	-0.759465	-3.56808	-1.03324	-3.26474	-2.86899	2.92808	7.61098	Up PCa	ASAPVSGAGNHSYCR	ASAPVSGAGN(1)HSYCR	0.203529	Semi-trypsin deglyco	Q96FE7		PIK3IP1	Phosphoinositide-3-kinase-interacting protein 1
2.30525	-2.80782	-0.563026	-3.06821	-2.57785	-3.52216	NA	NA	-4.51717	2.67733	6.39673	Up PCa	SGAGNHSYCRNPDEDPR	SGAGN(0.999)HSYCRN(0.001)PDEDPR;SGAGN(1)HSYCRNPDEDPR	0.203529	Semi-trypsin deglyco	Q96FE7		PIK3IP1	Phosphoinositide-3-kinase-interacting protein 1
1.51343	-3.73571	-1.24653	-3.45737	-3.29379	NA	-5.12797	-4.22448	NA	2.63223	6.19984	Up PCa	GRKTNESVSEPR	GRKTN(1)ESVSEPR	0.205365	Semi-trypsin deglyco	Q13433		SLC39A6	Zinc transporter ZIP6
2.27983	1.34146	0.688696	0.0989084	0.449238	-3.74952	-0.336501	-0.356448	-2.12449	2.61337	6.1193	Up PCa	KGTNESLER	KGTN(1)ESLER	0.203529	Semi-trypsin deglyco	P08670		VIM	Vimentin
2.41883	-3.17559	-0.46354	-4.08315	-3.3875	-4.32369	-4.02778	-4.16215	-4.56474	2.5314	5.78132	Up PCa	NFGDGPDRNKTR	NFGDGPDRN(1)KTR	0.203529	Semi-trypsin deglyco	Q86XT9		TMEM219	Insulin-like growth factor-binding protein 3 receptor
0.99439	-3.99116	-1.72815	-4.03828	-2.76634	-4.97622	-4.10115	-4.71271	-5.36776	2.48355	5.59273	Up PCa	TDPRRNYTGTDK	TDPRRN(1)YTGTDK	0.203529	Semi-trypsin deglyco	Q9NY27		PPP4R2	Serine/threonine-protein phosphatase 4 regulatory subunit 2
2.05396	-0.991244	-0.395852	-1.66036	-0.130017	-2.70964	-1.89087	-2.31871	-3.59342	2.40346	5.2907	Up PCa	NVQRENGTISR	N(0.73)VQ(0.27)REN(1)GTISR;N(0.769)VQ(0.231)REN(1)GTISR;N(1)VQREN(1)GTISR	0.203529	Semi-trypsin deglyco	P02763		ORM1	Alpha-1-acid glycoprotein 1
-4.34524	3.14595	0.599345	1.61644	4.35808	0.811918	-2.88774	-3.27818	0.10181	2.38796	5.23418	Up PCa	LVPVPITNATLDQITGK	LVPVPITN(1)ATLDQ(1)ITGK;LVPVPITN(1)ATLDQITGK	0.227307	Semi-trypsin deglyco	P02763		ORM1	Alpha-1-acid glycoprotein 1
1.49382	-1.82546	-0.890777	-2.25568	-1.68507	-3.57706	-3.51938	-3.13082	-3.37775	2.36862	5.16447	Up PCa	FGDGPDRNKTR	FGDGPDRN(1)KTR	0.203529	Semi-trypsin deglyco	Q86XT9		TMEM219	Insulin-like growth factor-binding protein 3 receptor
3.19396	-1.29465	0.0129662	-2.26459	-0.572637	-2.68773	-2.3638	-2.30635	-2.74926	2.34179	5.06933	Up PCa	NVQRENGTVSR	N(0.003)VQ(0.013)REN(0.985)GTVSR;N(0.395)VQ(0.605)REN(1)GTVSR;NVQ(0.002)REN(0.998)GTVSR;NVQ(0.006)REN(0.994)GTVSR;NVQREN(1)GTVSR	0.203529	Semi-trypsin deglyco	P19652		ORM2	Alpha-1-acid glycoprotein 2
2.31931	-2.50462	-0.708241	-5.03001	-5.2924	-4.28135	-4.35798	NA	-4.92546	2.2784	4.85141	Up PCa	INVTKADVEK	IN(1)VTKADVEK	0.210581	Semi-trypsin deglyco	Q96RU3		FNBP1	Formin-binding protein 1
1.60748	-3.99538	-1.49164	-2.30983	-2.83921	NA	NA	-4.89564	-3.20015	2.24218	4.73111	Up PCa	KEARNVTMETE	KEARN(1)VTMETE	0.209883	Semi-trypsin deglyco	P49458		SRP9	Signal recognition particle 9 kDa protein
-1.22106	-0.668736	-2.34807	-2.29788	-2.43752	-4.99463	-3.85349	-3.32861	-3.95959	2.23943	4.72209	Up PCa	GENHTYCIR	GEN(1)HTYCIR	0.203529	Semi-trypsin deglyco	P21333		FLNA	Filamin-A
-0.964453	-1.3873	-2.50894	-3.10768	-2.17752	NA	-4.13923	-3.56891	-5.09596	2.23885	4.72022	Up PCa	RNTTAAEEAR	RN(1)TTAAEEAR	0.203529	Semi-trypsin deglyco	O00410		IPO5	Importin-5
1.2009	0.87665	-0.339397	-0.789785	-0.752596	-4.13305	-0.83265	-1.41297	-2.35262	2.22198	4.66532	Up PCa	NNTTQEDVQER	N(0.002)N(0.998)TTQEDVQER;N(0.164)N(0.836)TTQEDVQER	0.208706	Semi-trypsin deglyco	Q14789		GOLGB1	Golgin subfamily B member 1
0.0233879	1.14698	-0.25559	-0.26706	0.0791302	-3.32358	-2.15097	-0.898829	-1.91765	2.21813	4.65289	Up PCa	HDAENQTVVK	HDAEN(0.853)Q(0.147)TVVK;HDAEN(0.967)Q(0.033)TVVK;HDAEN(0.987)Q(0.013)TVVK	0.203529	Semi-trypsin deglyco	Q12769		NUP160	Nuclear pore complex protein Nup160
-0.0126896	-0.194156	-1.33298	-0.657997	-0.244168	-3.5458	-3.15566	-1.69238	-2.40911	2.21234	4.63426	Up PCa	SESGQNVTAR	SESGQ(0.036)N(0.964)VTAR	0.203529	Semi-trypsin deglyco	P01877		IGHA2	Ig alpha-2 chain C region
1.56714	1.53307	-0.255424	-0.798763	-0.244538	-1.95687	-1.88687	-2.00417	-1.47101	2.19003	4.56314	Up PCa	GNITETTKFEK	GN(1)ITETTKFEK	0.203529	Semi-trypsin deglyco	Q6P1N0		CC2D1A	Coiled-coil and C2 domain-containing protein 1A
0.831629	0.651814	-0.332257	-0.543696	-0.224211	-4.80077	-0.790207	-0.896271	-1.95079	2.18617	4.55094	Up PCa	EEHKNQTIER	EEHKN(0.996)Q(0.004)TIER;EEHKN(0.997)Q(0.003)TIER;EEHKN(1)QTIER	0.209883	Semi-trypsin deglyco	Q9C086		INO80B	INO80 complex subunit B
0.872501	1.87677	0.586851	0.670109	1.45513	-3.92409	0.108925	0.153596	-0.379366	2.10251	4.29455	Up PCa	TQDLGNSTK	TQDLGN(1)STK	0.203529	Semi-trypsin deglyco	Q9Y490		TLN1	Talin-1
-0.518325	NA	-3.02784	NA	NA	NA	-3.69054	-2.82328	-5.09149	2.09535	4.27331	Up PCa	GVIEDHSNRTR	GVIEDHSN(1)RTR	0.203529	Semi-trypsin deglyco	P14625		HSP90B1	Endoplasmin
-1.08638	-3.89922	-4.21638	NA	NA	NA	-5.03519	-5.2396	NA	2.07007	4.19907	Up PCa	NNTTDQELQHIR	N(0.5)N(0.5)TTDQELQHIR	0.21051	Semi-trypsin deglyco	P56537		EIF6	Eukaryotic translation initiation factor 6
-1.09403	2.53857	-1.78531	-1.56793	-2.35457	-2.71873	-1.71854	-3.27107	-3.97681	2.06863	4.19489	Up PCa	TDRENQSILITGESGAGK	TDREN(0.819)Q(0.181)SILITGESGAGK;TDREN(0.997)Q(0.003)SILITGESGAGK	0.229885	Semi-trypsin deglyco	P12883		MYH1;MYH2;MYH3;MYH4;MYH6;MYH7;MYH8	Myosin-1;Myosin-2;Myosin-3;Myosin-4;Myosin-6;Myosin-7;Myosin-8
0.645283	0.0984888	-0.926482	-1.38718	0.0815468	-3.67098	-1.38214	-1.12002	-3.24286	2.05633	4.15927	Up PCa	NATEPQKAEN	N(1)ATEPQKAEN(1)	0.203529	Semi-trypsin deglyco	Q9H0Q3		FXYD6	FXYD domain-containing ion transport regulator 6
1.1904	0.354415	-0.220608	-0.279691	0.744392	-3.48976	-1.56932	-0.332321	-1.38649	2.05225	4.14754	Up PCa	EEPSSGNGTAR	EEPSSGN(1)GTAR	0.203529	Semi-trypsin deglyco	Q9P258		RCC2	Protein RCC2
-1.14105	-2.12213	-3.04246	-3.36747	-1.06446	-4.13015	NA	-4.43118	-3.99315	2.03731	4.1048	Up PCa	TGDRNNSSCR	TGDRN(0.999)N(0.001)SSCR	0.203529	Semi-trypsin deglyco	P17302		GJA1	Gap junction alpha-1 protein
-0.0635262	-0.463284	-1.38597	-1.20346	0.78363	-3.13039	-3.6494	-1.16215	-1.99347	2.01733	4.04834	Up PCa	TEGGKNASTSATSR	TEGGKN(1)ASTSATSR	0.203529	Semi-trypsin deglyco	Q9ULC0		EMCN	Endomucin
2.66558	3.3911	1.80498	1.5795	1.75838	-1.44967	0.426729	1.08151	0.83776	2.01583	4.04412	Up PCa	TVDEKNYTK	TVDEKN(1)YTK	0.203529	Semi-trypsin deglyco	Q9BV57		ADI1	1,2-dihydroxy-3-keto-5-methylthiopentene dioxygenase
0.643522	-1.9708	-1.3065	-2.48938	-2.18784	-4.09306	-2.99869	-3.52747	-3.25377	2.00605	4.0168	Up PCa	TVRNASLSAAGTR	TVRN(1)ASLSAAGTR	0.203529	Semi-trypsin deglyco	Q13477		MADCAM1	Mucosal addressin cell adhesion molecule 1
-2.22762	-2.34754	-2.79664	-2.83524	-1.30066	-4.61151	-4.39222	-3.68418	-4.51561	1.99934	3.99817	Up PCa	RLENNQTR	RLEN(0.157)N(0.843)QTR	0.203529	Semi-trypsin deglyco	Q2M385		MPEG1	Macrophage-expressed gene 1 protein
0.435871	-2.48505	-1.58555	-0.429004	-4.96994	-3.99885	-2.27242	-3.95946	-4.91432	1.97953	3.94364	Up PCa	SVVLSNSTLK	SVVLSN(1)STLK	0.203529	Semi-trypsin deglyco	Q13201		MMRN1	155 kDa platelet multimerin;Multimerin-1;Platelet glycoprotein Ia*
-0.195316	-0.983722	-1.52848	-1.64377	-1.7311	-3.65367	-2.70758	-2.54311	-3.82466	1.96578	3.90623	Up PCa	RNSSYENAR	RN(1)SSYENAR	0.203529	Semi-trypsin deglyco	Q8NAP3		ZBTB38	Zinc finger and BTB domain-containing protein 38
-1.95727	-3.14679	-3.08167	-4.13608	-1.88984	NA	-5.21609	-4.39459	NA	1.96301	3.89875	Up PCa	VNATDHTGR	VN(1)ATDHTGR	0.224775	Semi-trypsin deglyco	Q8NB46		ANKRD52	Serine/threonine-protein phosphatase 6 regulatory ankyrin repeat subunit C
-0.958114	-0.220294	-1.99916	-1.23256	-1.06097	NA	-4.0627	-2.21493	-2.8848	1.95992	3.89041	Up PCa	SEGNGSHTIR	SEGN(1)GSHTIR	0.203529	Semi-trypsin deglyco	Q7KZF4		SND1	Staphylococcal nuclease domain-containing protein 1
1.43267	-3.23634	-1.1714	-3.36349	-2.87162	NA	-3.45995	-3.25017	-4.65903	1.94768	3.85754	Up PCa	SAPVSGAGNHSYCRNPDEDPR	SAPVSGAGN(0.906)HSYCRN(0.094)PDEDPR;SAPVSGAGN(0.997)HSYCRN(0.003)PDEDPR;SAPVSGAGN(1)HSYCRNPDEDPR	0.203529	Semi-trypsin deglyco	Q96FE7		PIK3IP1	Phosphoinositide-3-kinase-interacting protein 1
2.17649	-1.19887	0.16503	-0.0239124	-1.27305	-1.59862	-4.10712	-1.25485	-0.859846	1.92425	3.79539	Up PCa	ATGPVPFEPVNVTTDR	ATGPVPFEPVN(1)VTTDR	0.203529	Semi-trypsin deglyco	P54760		EPHB4	Ephrin type-B receptor 4
2.15981	-3.8154	-0.938028	NA	-4.93622	NA	-3.79739	NA	NA	1.91493	3.77096	Up PCa	NVQRENGTVSRYEGGR	N(0.004)VQ(0.004)REN(0.992)GTVSRYEGGR;N(0.029)VQ(0.051)REN(0.92)GTVSRYEGGR;NVQ(0.001)REN(0.999)GTVSRYEGGR;NVQREN(1)GTVSRYEGGR	0.211547	Semi-trypsin deglyco	P19652		ORM2	Alpha-1-acid glycoprotein 2
4.71449	1.13032	1.94363	1.71044	2.25308	3.12117	-1.95681	-0.369633	0.951571	1.91382	3.76805	Up PCa	AAFNAQNNGSNFQLEEISR	AAFNAQ(0.001)N(0.027)N(0.972)GSNFQLEEISR;AAFNAQN(0.002)N(0.998)GSNFQLEEISR;AAFNAQNN(1)GSNFQLEEISR	0.203529	Semi-trypsin deglyco	P02765		AHSG	Alpha-2-HS-glycoprotein;Alpha-2-HS-glycoprotein chain A;Alpha-2-HS-glycoprotein chain B
2.36622	0.817809	0.502352	-0.640956	-0.182536	-2.70597	-0.3306	-0.285705	-1.9817	1.89857	3.72844	Up PCa	NNGNKTELER	N(0.02)N(0.114)GN(0.866)KTELER;NNGN(1)KTELER	0.209883	Semi-trypsin deglyco	P84103		SRSF3	Serine/arginine-rich splicing factor 3
-1.15175	-2.36108	-2.37359	-2.7042	-1.71993	-4.69421	-4.13236	-3.40959	-3.52258	1.87757	3.67457	Up PCa	AHGGTVTDGENITQR	AHGGTVTDGEN(0.993)ITQ(0.007)R	0.203529	Semi-trypsin deglyco	P16066		NPR1	Atrial natriuretic peptide receptor 1
2.04397	-3.69117	-0.615815	-3.51412	-2.70726	-3.17557	-3.90385	-3.61934	NA	1.86937	3.65374	Up PCa	KGPVQRYPGNQTTC	KGPVQRYPGN(0.964)Q(0.036)TTC;KGPVQRYPGN(0.973)Q(0.027)TTC	0.222673	Semi-trypsin deglyco	O00175		CCL24	C-C motif chemokine 24
-1.13893	-0.1884	-1.0609	-0.937877	0.686669	-3.62513	-2.37474	-1.6644	-1.87192	1.85616	3.62043	Up PCa	EIERNQTK	EIERN(1)QTK	0.203529	Semi-trypsin deglyco	Q9UPN3		MACF1	Microtubule-actin cross-linking factor 1, isoforms 1/2/3/5
-2.20452	-1.59655	-3.01076	-2.28392	-1.4128	NA	-4.19869	-3.06929	-4.57907	1.84731	3.59828	Up PCa	NGCETHNQTAR	N(1)GCETHN(0.999)Q(0.001)TAR	0.203529	Semi-trypsin deglyco	Q8N103		TAGAP	T-cell activation Rho GTPase-activating protein
1.46245	-1.97869	-1.3407	-1.96508	-3.2134	-4.46384	-3.39359	-2.92742	-2.18146	1.83449	3.56646	Up PCa	DAGELANRTGSVPR	DAGELAN(1)RTGSVPR	0.203529	Semi-trypsin deglyco	Q6UVK1		CSPG4	Chondroitin sulfate proteoglycan 4
0.00607872	0.102654	-0.65219	-0.98099	0.211063	NA	-2.31265	-1.78898	-2.17251	1.8287	3.55218	Up PCa	GNITETTK	GN(1)ITETTK	0.209883	Semi-trypsin deglyco	Q6P1N0		CC2D1A	Coiled-coil and C2 domain-containing protein 1A
-3.12291	-2.48805	-3.46977	-3.64421	-2.07677	NA	-5.12468	-4.43301	NA	1.8185	3.52715	Up PCa	REDNQTNR	REDN(1)QTNR	0.222412	Semi-trypsin deglyco	P63092		GNAS	Guanine nucleotide-binding protein G(s) subunit alpha isoforms short;Guanine nucleotide-binding protein G(s) subunit alpha isoforms XLas
0.118906	0.312585	-0.418693	-1.08738	-0.419546	-4.33056	-1.14638	-1.3283	-1.64292	1.81321	3.51424	Up PCa	NYTVNGDER	N(1)YTVNGDER	0.211115	Semi-trypsin deglyco	Q12929		EPS8	Epidermal growth factor receptor kinase substrate 8
3.16673	0.00351143	0.359077	-0.325983	-1.3544	-1.68808	-2.10307	-1.82891	-0.151812	1.81276	3.51313	Up PCa	NEEGVDTAGSTGVTLNLTSKPIILR	NEEGVDTAGSTGVTLN(1)LTSKPIILR	0.203529	Semi-trypsin deglyco	P08185		SERPINA6	Corticosteroid-binding globulin
-1.65056	-2.25176	-1.70087	-2.34447	0.893611	-2.99943	-4.36883	-3.06314	-2.45397	1.81053	3.50772	Up PCa	SLRNDSSSSNR	SLRN(1)DSSSSNR	0.203529	Semi-trypsin deglyco	P21583		KITLG	Kit ligand;Soluble KIT ligand
-0.331044	0.565627	-1.47355	-0.982895	-1.33431	-4.96304	-1.9697	-1.43527	-1.70563	1.80718	3.49956	Up PCa	ANITNADSATR	AN(1)ITNADSATR	0.209883	Semi-trypsin deglyco	P27105		STOM	Erythrocyte band 7 integral membrane protein
1.71595	0.230009	0.24593	-0.518483	-0.00904846	-3.28344	-0.611475	-0.625624	-1.36396	1.804	3.49186	Up PCa	NGNKTELER	N(0.173)GN(0.827)KTELER	0.203529	Semi-trypsin deglyco	P84103		SRSF3	Serine/arginine-rich splicing factor 3
-0.40675	-2.77038	-1.58576	-3.73679	-0.210415	-4.08292	-3.54254	-2.33293	-4.21204	1.80059	3.48362	Up PCa	SSLRNDSSSSNRK	SSLRN(1)DSSSSNRK	0.210581	Semi-trypsin deglyco	P21583		KITLG	Kit ligand;Soluble KIT ligand
-0.169011	-0.424369	-1.26948	-1.14644	-0.0333347	-3.64032	-2.29398	-1.74174	-1.93399	1.79398	3.4677	Up PCa	ANHTEPVK	AN(1)HTEPVK	0.203529	Semi-trypsin deglyco	Q8IVL1		NAV2;NAV3	Neuron navigator 2;Neuron navigator 3
1.36253	2.00488	0.269229	0.190827	1.17621	-2.09633	-0.140915	-0.127943	-0.79975	1.79197	3.46287	Up PCa	ANATNPESK	AN(1)ATNPESK	0.203529	Semi-trypsin deglyco	P27348		YWHAQ	14-3-3 protein theta
-0.500175	-1.47996	-0.866925	-0.990919	-0.693768	-4.01517	-3.21565	-1.64114	-1.91513	1.79042	3.45916	Up PCa	KQSGDVTCNCTDGR	KQSGDVTCN(1)CTDGR	0.203529	Semi-trypsin deglyco	Q07954		LRP1	Prolow-density lipoprotein receptor-related protein 1;Low-density lipoprotein receptor-related protein 1 85 kDa subunit;Low-density lipoprotein receptor-related protein 1 515 kDa subunit;Low-density lipoprotein receptor-related protein 1 intracellular domain
0.6536	-3.88752	-2.32529	NA	-5.22129	-4.47202	NA	NA	NA	1.77689	3.42688	Up PCa	LNVQRENGTVSRYEGGR	LN(0.003)VQ(0.059)REN(0.938)GTVSRYEGGR;LNVQ(0.007)REN(0.992)GTVSRYEGGR	0.229885	Semi-trypsin deglyco	P19652		ORM2	Alpha-1-acid glycoprotein 2
0.201776	0.57031	-0.410859	-1.73951	-0.693852	NA	-1.63494	-1.49421	-3.43288	1.77292	3.41744	Up PCa	GTNTTGISEK	GTN(1)TTGISEK	0.227307	Semi-trypsin deglyco	Q8TCB0		IFI44	Interferon-induced protein 44
-1.37236	-0.201307	-2.09173	-2.0616	0.0914669	-4.11507	-2.47205	-1.50276	-3.49721	1.76967	3.40975	Up PCa	TNEDNPHGNDSAK	TNEDNPHGN(1)DSAK	0.203529	Semi-trypsin deglyco	P12956		XRCC6	X-ray repair cross-complementing protein 6
4.15	2.24765	3.12032	3.28936	1.19728	1.0321	1.39514	0.524412	1.21912	1.75823	3.38283	Up PCa	FTETGNYTVTGLK	FTETGN(1)YTVTGLK	0.203529	Semi-trypsin deglyco	O95971		CD160	CD160 antigen
1.25377	0.936908	1.15171	0.96141	1.33649	-2.57693	-0.488327	0.184307	0.374673	1.75463	3.37439	Up PCa	DAENQTVVK	DAEN(0.995)Q(0.005)TVVK;DAEN(0.999)Q(0.001)TVVK	0.203844	Semi-trypsin deglyco	Q12769		NUP160	Nuclear pore complex protein Nup160
3.97196	-0.194774	1.26577	0.283557	0.670767	-1.40441	-0.361459	0.0908613	-0.505552	1.7446	3.35101	Up PCa	ATVGENTTLR	ATVGEN(1)TTLR	0.203529	Semi-trypsin deglyco	Q7KYR7		BTN2A1	Butyrophilin subfamily 2 member A1
2.08799	2.92393	1.67916	1.5596	1.64563	-1.62293	0.97061	0.965198	0.6259	1.74457	3.35094	Up PCa	ANHTGYIK	AN(1)HTGYIK	0.203529	Semi-trypsin deglyco	Q9BWH2		FUNDC2	FUN14 domain-containing protein 2
0.858168	-0.510694	-0.176595	-0.703583	0.435077	-3.19102	-0.933331	-1.32504	-1.59786	1.74229	3.34565	Up PCa	HGDNTTQLK	HGDN(1)TTQLK	0.203529	Semi-trypsin deglyco	O95714		HERC2	E3 ubiquitin-protein ligase HERC2
2.87723	-0.984571	-0.178955	-0.943809	-0.743986	-2.7297	-1.29428	-0.601768	-2.31795	1.74111	3.34291	Up PCa	ATNVNCSSPER	ATN(0.002)VN(0.998)CSSPER;ATN(0.005)VN(0.995)CSSPER;ATN(0.013)VN(0.987)CSSPER	0.203529	Semi-trypsin deglyco	P21781		FGF7	Fibroblast growth factor 7
2.64967	-0.925332	-0.0994635	-1.94937	-1.17008	-3.35282	-1.3253	-1.81163	-1.65348	1.73689	3.33316	Up PCa	SETNDTKVLRH	SETN(1)DTKVLRH	0.203529	Semi-trypsin deglyco	P05783		KRT18	Keratin, type I cytoskeletal 18
2.27482	1.59149	0.823229	0.394503	1.27389	-1.84848	-0.130061	0.454584	-0.317573	1.73197	3.32181	Up PCa	GNKTELER	GN(1)KTELER	0.203529	Semi-trypsin deglyco	P84103		SRSF3	Serine/arginine-rich splicing factor 3
-1.19631	-0.0461903	-2.53815	-1.77491	-0.463373	-3.11277	-4.0166	-2.13538	-2.47802	1.73191	3.32166	Up PCa	DRGNPGNITSR	DRGNPGN(1)ITSR	0.203529	Semi-trypsin deglyco	P09110		ACAA1	3-ketoacyl-CoA thiolase, peroxisomal
0.586108	0.524163	-1.10423	-0.490456	0.381409	-2.85889	-2.04509	-0.814997	-1.26508	1.72541	3.30675	Up PCa	TDAVNNTR	TDAVN(0.994)N(0.006)TR;TDAVN(0.998)N(0.002)TR	0.203529	Semi-trypsin deglyco	Q9Y5X9		LIPG	Endothelial lipase
-1.86671	-1.63765	-2.77187	-2.86135	-2.35233	-3.68233	-3.82324	-3.56329	-5.02148	1.7246	3.30489	Up PCa	EGNGSHTIR	EGN(1)GSHTIR	0.203529	Semi-trypsin deglyco	Q7KZF4		SND1	Staphylococcal nuclease domain-containing protein 1
-2.7937	-2.84271	-2.49876	-2.03508	-2.96788	-4.87749	-4.06602	-4.10765	-4.34023	1.72022	3.29487	Up PCa	RDDLNVTR	RDDLN(1)VTR	0.203529	Semi-trypsin deglyco	Q07912		TNK2	Activated CDC42 kinase 1
1.6784	1.04953	0.196399	-0.458114	1.28794	-2.45435	-0.881375	0.131934	-0.632458	1.70989	3.27137	Up PCa	NATEPQKAEN	N(1)ATEPQKAEN	0.203529	Semi-trypsin deglyco	Q9H0Q3		FXYD6	FXYD domain-containing ion transport regulator 6
-1.86915	-2.47767	-4.00015	-2.98495	-2.58012	-4.96733	-3.79205	-4.69842	NA	1.70353	3.25696	Up PCa	SRINETTR	SRIN(1)ETTR	0.228936	Semi-trypsin deglyco	Q96L93		KIF16B	Kinesin-like protein KIF16B
3.38336	-0.308542	0.423254	-1.40644	-0.543433	-1.34795	-1.21541	-0.864635	-2.14516	1.70293	3.25561	Up PCa	RGGKNSTWSGESK	RGGKN(1)STWSGESK	0.203529	Semi-trypsin deglyco	P19338		NCL	Nucleolin
1.42378	0.612281	0.533508	0.030098	0.814555	-2.65661	-0.69732	0.379815	-1.10286	1.70209	3.25372	Up PCa	HLECNETK	HLECN(1)ETK	0.203529	Semi-trypsin deglyco	Q01082		SPTBN1	Spectrin beta chain, non-erythrocytic 1
2.4584	1.04643	0.613642	0.388807	-0.250481	-1.6319	-0.338884	-0.86111	-0.560286	1.6994	3.24767	Up PCa	VDNNTALVDK	VDN(0.994)N(0.006)TALVDK	0.203529	Semi-trypsin deglyco	Q9ULD2		MTUS1	Microtubule-associated tumor suppressor 1
0.0743656	-0.318726	-1.8708	-1.71468	-1.36165	NA	-2.12357	-2.14888	-3.93453	1.69736	3.24307	Up PCa	VNGTDSEVR	VN(1)GTDSEVR	0.222412	Semi-trypsin deglyco	Q6VN20		RANBP10;RANBP9	Ran-binding protein 10;Ran-binding protein 9
2.24821	1.69874	1.08813	2.11007	4.38458	-1.01293	1.19372	1.42365	0.839942	1.69485	3.23743	Up PCa	LNHSENATAK	LN(1)HSEN(1)ATAK	0.231456	Semi-trypsin deglyco	P00738		HP;HPR	Haptoglobin;Haptoglobin alpha chain;Haptoglobin beta chain;Haptoglobin-related protein
0.996686	1.92301	1.11029	0.803735	1.81304	-1.99076	0.197285	0.526807	-0.120042	1.67603	3.19547	Up PCa	SNKTEEDIK	SN(1)KTEEDIK	0.209428	Semi-trypsin deglyco	O60861		GAS7	Growth arrest-specific protein 7
-0.462515	-0.643442	-1.44629	-1.57244	-1.66761	-4.25267	-2.60778	-2.49793	-1.96389	1.67211	3.1868	Up PCa	STSNDTIIR	STSN(1)DTIIR	0.203529	Semi-trypsin deglyco	Q9BXC9		BBS2	Bardet-Biedl syndrome 2 protein
-2.02252	-2.46548	-2.60681	-3.22541	-2.27757	-4.70122	-3.9657	-3.9291	-4.16692	1.67118	3.18474	Up PCa	RNLTEEER	RN(1)LTEEER	0.203529	Semi-trypsin deglyco	P55081		MFAP1	Microfibrillar-associated protein 1
1.99527	-2.79789	-0.876936	-3.20042	-1.92864	NA	-1.91497	-3.76554	-3.3866	1.66065	3.16158	Up PCa	NVQRENGTISR	N(0.002)VQ(0.008)REN(0.99)GTISR;NVQ(0.001)REN(0.999)GTISR;NVQ(0.002)REN(0.998)GTISR;NVQ(0.006)REN(0.994)GTISR;NVQREN(1)GTISR	0.210581	Semi-trypsin deglyco	P02763		ORM1	Alpha-1-acid glycoprotein 1
-1.87145	1.92943	-1.41433	-0.860049	-1.34858	-2.85374	-1.47288	-2.13705	-3.01378	1.65637	3.15222	Up PCa	DRENQSILITGESGAGK	DREN(0.834)Q(0.166)SILITGESGAGK	0.230851	Semi-trypsin deglyco	P12883		MYH2;MYH4;MYH1;MYH8;MYH3;MYH7;MYH6	Myosin-2;Myosin-4;Myosin-1;Myosin-8;Myosin-3;Myosin-7;Myosin-6
0.48259	-1.25453	-0.557494	-1.87415	1.67697	-2.1561	-2.36362	-1.06269	-2.24336	1.65112	3.14077	Up PCa	SLRNDSSSSNRK	SLRN(1)DSSSSNRK	0.203529	Semi-trypsin deglyco	P21583		KITLG	Kit ligand;Soluble KIT ligand
0.0374298	-0.363873	0.026865	-0.887825	1.76266	-2.37543	-1.74016	-0.593695	-1.43334	1.65071	3.13988	Up PCa	SSLRNDSSSSNR	SSLRN(1)DSSSSNR	0.210427	Semi-trypsin deglyco	P21583		KITLG	Kit ligand;Soluble KIT ligand
2.2892	-1.52416	-0.685967	-2.41451	-1.79244	-2.53419	-1.64668	-3.12949	-2.56754	1.6439	3.12509	Up PCa	QADQNCTQECVSDSECADNLK	Q(0.009)ADQ(0.198)N(0.793)CTQECVSDSECADNLK;Q(0.015)ADQ(0.22)N(0.76)CTQ(0.004)ECVSDSECADNLK;Q(0.021)ADQ(0.244)N(0.732)CTQ(0.003)ECVSDSECADNLK	0.203529	Semi-trypsin deglyco	Q14508		WFDC2	WAP four-disulfide core domain protein 2
1.04859	0.604129	-0.643528	-0.98757	-1.02774	-1.82791	-1.8952	-2.11365	-1.54008	1.64299	3.12312	Up PCa	ELERNITIK	ELERN(1)ITIK	0.203529	Semi-trypsin deglyco	Q2VIR3		EIF2S3;EIF2S3L	Eukaryotic translation initiation factor 2 subunit 3;Putative eukaryotic translation initiation factor 2 subunit 3-like protein
1.04374	-3.29533	-1.68189	-2.30085	-2.2758	-4.66271	-3.26066	-2.59367	-2.86143	1.64259	3.12226	Up PCa	VIEDHSNRTR	VIEDHSN(1)RTR	0.203529	Semi-trypsin deglyco	P14625		HSP90B1	Endoplasmin
-1.8822	-0.765623	-2.85022	-2.33366	-1.08632	NA	-4.07081	-2.59558	-3.55634	1.62397	3.08222	Up PCa	SGGANGTAGGGGGAR	SGGAN(1)GTAGGGGGAR	0.205215	Semi-trypsin deglyco	Q8NHG8		ZNRF2	E3 ubiquitin-protein ligase ZNRF2
3.25629	-2.58488	0.175629	-3.36414	-3.76036	-2.85298	-2.50879	NA	-3.27284	1.62271	3.07953	Up PCa	FSKGSNYSEILDK	FSKGSN(1)YSEILDK	0.222412	Semi-trypsin deglyco	Q12841		FSTL1	Follistatin-related protein 1
-0.204457	-0.0833759	-0.95829	-0.812208	-0.103866	-3.51906	-1.56592	-1.20437	-1.91403	1.61841	3.07036	Up PCa	ANNTTVER	AN(1)N(1)TTVER	0.203529	Semi-trypsin deglyco	O96019		ACTL6A	Actin-like protein 6A
3.76785	-1.52294	0.727766	-1.82344	-1.01402	-1.3195	-2.02756	-1.4533	-1.54983	1.61459	3.06225	Up PCa	LVRNCTITANAECACR	LVRN(1)CTITANAECACR	0.203844	Semi-trypsin deglyco	P26842		CD27	CD27 antigen
2.94895	3.87975	3.39622	4.83022	1.36895	1.67394	1.71936	1.60319	1.687	1.61395	3.06088	Up PCa	YQTVAVNYSQPISEASR	YQTVAVN(1)YSQPISEASR	0.203529	Semi-trypsin deglyco	Q9NZP8		C1RL	Complement C1r subcomponent-like protein
0.0990658	-4.68626	-1.14815	-3.71125	-2.88158	-4.59675	-3.51017	-3.6703	-4.51418	1.60722	3.04663	Up PCa	ATYRNVTAEQAR	ATYRN(1)VTAEQAR	0.203529	Semi-trypsin deglyco	P00748		F12	Coagulation factor XII;Coagulation factor XIIa heavy chain;Beta-factor XIIa part 1;Coagulation factor XIIa light chain
-0.367082	0.406522	-1.43458	-1.2481	0.486819	-3.26349	-1.67138	-0.78076	-2.43296	1.60586	3.04378	Up PCa	EGTNGTEER	EGTN(1)GTEER	0.203529	Semi-trypsin deglyco	Q16555		DPYSL2	Dihydropyrimidinase-related protein 2
-1.25578	-0.887046	-2.08326	-2.35518	-0.572579	-4.37108	-2.86452	-1.95588	-2.94992	1.60458	3.04107	Up PCa	TNGSNGSESSKNR	TN(1)GSN(1)GSESSKN(1)R	0.203529	Semi-trypsin deglyco	P08047		SP1	Transcription factor Sp1
1.20635	0.944556	1.19213	1.75849	1.58606	-1.88473	-0.623656	0.865347	0.579659	1.60336	3.03851	Up PCa	ANNSTLGKPK	AN(0.043)N(0.957)STLGKPK	0.203529	Semi-trypsin deglyco	Q9H930		SP140L;SP140	Nuclear body protein SP140-like protein;Nuclear body protein SP140
0.632918	-0.80487	-1.11946	-1.73514	-0.974111	-3.44991	-1.73579	-1.50266	-2.91334	1.60029	3.03205	Up PCa	CQAKNESGVER	CQ(0.033)AKN(0.967)ESGVER	0.203529	Semi-trypsin deglyco	Q8WZ42		TTN	Titin
-0.753532	-1.25359	-1.52066	-1.57574	-0.692924	-4.62193	-3.12082	-1.55663	-1.71061	1.59321	3.0172	Up PCa	GYANATQR	GYAN(1)ATQR	0.209883	Semi-trypsin deglyco	Q9NY15		STAB1	Stabilin-1
1.06164	0.696335	0.76602	0.700917	0.481414	-2.87718	-0.355137	0.570232	-0.733982	1.59028	3.01108	Up PCa	TAINNGTVK	TAIN(0.015)N(0.985)GTVK;TAIN(0.04)N(0.96)GTVK	0.205215	Semi-trypsin deglyco	O60315		ZEB2	Zinc finger E-box-binding homeobox 2
-1.63907	-2.18617	-2.39717	-2.10109	-1.91039	NA	-4.30626	-2.82669	-3.76239	1.585	3.00008	Up PCa	EPYQNHSGR	EPYQ(0.036)N(0.964)HSGR	0.203529	Semi-trypsin deglyco	P02745		C1QA	Complement C1q subcomponent subunit A
4.30435	3.5312	3.17089	3.29859	3.92577	1.11753	2.0801	2.83937	2.21007	1.58439	2.99881	Up PCa	VDEKNYTK	VDEKN(1)YTK	0.203529	Semi-trypsin deglyco	Q9BV57		ADI1	1,2-dihydroxy-3-keto-5-methylthiopentene dioxygenase
-1.07909	0.122532	-1.52977	-1.24936	-0.0515385	-3.70907	-2.35919	-1.5958	-1.70052	1.5837	2.99738	Up PCa	NEDNPHGNDSAK	NEDNPHGN(1)DSAK	0.203529	Semi-trypsin deglyco	P12956		XRCC6	X-ray repair cross-complementing protein 6
-2.17158	-2.09056	-1.73357	-2.41621	-0.287995	-4.69221	-3.20411	-2.12295	-3.23401	1.57334	2.97592	Up PCa	SSLRNDSSSSNR	SSLRN(1)DSSSSN(1)R	0.210581	Semi-trypsin deglyco	P21583		KITLG	Kit ligand;Soluble KIT ligand
0.317926	-0.775718	-0.0485868	-0.383524	-0.297256	-3.86222	-1.5714	-0.0165386	-1.78021	1.57016	2.96938	Up PCa	ANASEMDR	AN(1)ASEMDR	0.213103	Semi-trypsin deglyco	Q6UVK1		CSPG4	Chondroitin sulfate proteoglycan 4
-2.88665	-2.99739	-3.64905	-3.7069	-3.56579	-5.29151	-5.12823	-3.82372	-5.46389	1.56568	2.96017	Up PCa	SEHQTNVTR	SEHQ(0.029)TN(0.971)VTR	0.203529	Semi-trypsin deglyco	Q5U623		ATF7IP2	Activating transcription factor 7-interacting protein 2
-0.560415	0.0739536	-0.878514	-1.54714	-1.08146	-2.86462	-2.8838	-2.116	-1.58379	1.56334	2.95537	Up PCa	KDYNVTANSK	KDYN(0.999)VTAN(0.001)SK;KDYN(1)VTANSK	0.203529	Semi-trypsin deglyco	P00338		LDHA	L-lactate dehydrogenase A chain
0.433866	0.41032	-0.0872946	0.692352	1.51495	-2.43952	-0.857419	0.242498	-0.813434	1.55981	2.94814	Up PCa	KNMTEAEK	KN(1)MTEAEK	0.203844	Semi-trypsin deglyco	P19878		NCF2	Neutrophil cytosol factor 2
-1.62932	-1.92094	-2.44945	-2.70009	-2.00842	-4.42232	-3.66758	-3.31488	-3.35174	1.54749	2.92307	Up PCa	HNQTEDVR	HN(0.997)Q(0.003)TEDVR	0.203529	Semi-trypsin deglyco	O14686		KMT2D	Histone-lysine N-methyltransferase 2D
0.407577	-0.119093	-1.04309	-1.08666	-1.04496	-3.94901	-1.42068	-1.47882	-1.63606	1.5439	2.91581	Up PCa	KNTTIDVR	KN(1)TTIDVR	0.214074	Semi-trypsin deglyco	Q8IY21		DDX60	Probable ATP-dependent RNA helicase DDX60
2.51161	1.6962	1.26833	0.972211	1.09249	-1.27149	0.012476	0.848938	0.268238	1.54363	2.91527	Up PCa	VGNKTDLADKR	VGN(1)KTDLADKR	0.203529	Semi-trypsin deglyco	Q9NRW1		RAB6B;RAB6A	Ras-related protein Rab-6B;Ras-related protein Rab-6A
-0.424994	0.288239	-1.10519	-0.503577	0.697706	-2.31662	-1.95135	-0.887724	-1.85472	1.54304	2.91408	Up PCa	TTGNNTVR	TTGN(0.657)N(0.343)TVR;TTGN(0.665)N(0.335)TVR	0.203529	Semi-trypsin deglyco	Q9H832		UBE2Z	Ubiquitin-conjugating enzyme E2 Z
1.49522	-0.0959396	0.423497	0.158207	0.61525	-2.38234	-0.950131	-0.19612	-0.549126	1.53868	2.90528	Up PCa	DHLNVTKK	DHLN(1)VTKK	0.203529	Semi-trypsin deglyco	Q9BQC6		MRPL57	Ribosomal protein 63, mitochondrial
-0.680672	-1.1608	-1.73577	-1.51276	-1.09833	-4.48629	-2.08214	-2.11789	-2.4186	1.53856	2.90505	Up PCa	SRNETQVDGAR	SRN(1)ETQVDGAR	0.208761	Semi-trypsin deglyco	Q9NYQ6		CELSR1	Cadherin EGF LAG seven-pass G-type receptor 1
0.450237	1.85675	0.564194	0.14876	-0.141905	-2.3877	-0.535774	-0.435587	-0.48053	1.5355	2.8989	Up PCa	AEGINGTVGGSK	AEGIN(1)GTVGGSK	0.203529	Semi-trypsin deglyco	Q5T7W7		TSTD2	Thiosulfate sulfurtransferase/rhodanese-like domain-containing protein 2
1.61776	0.99679	0.365246	-0.103239	0.208945	-2.07521	-0.176204	-0.646879	-0.759214	1.53148	2.89082	Up PCa	ANTTVESVNDGK	AN(1)TTVESVNDGK	0.210581	Semi-trypsin deglyco	Q12882		DPYD	Dihydropyrimidine dehydrogenase [NADP(+)]
0.330638	-2.54163	-2.07817	-2.36993	-3.52975	-3.32447	-2.83828	-4.12037	-3.95633	1.52209	2.87208	Up PCa	PCVASENETQDDR	PCVASEN(0.999)ETQ(0.001)DDR	0.203529	Semi-trypsin deglyco	Q9BXP8		PAPPA2	Pappalysin-2
-1.79234	-1.90629	-2.59556	-2.63208	-1.55014	-3.35344	NA	-3.62861	-3.85664	1.51761	2.86317	Up PCa	HNGTVVASHTSVER	HN(1)GTVVASHTSVER	0.203529	Semi-trypsin deglyco	Q9HCM1		KIAA1551	Uncharacterized protein KIAA1551
-0.53184	-1.20202	-1.44885	-0.963308	-0.641996	-4.33936	NA	-1.39728	-1.686	1.51661	2.86118	Up PCa	KGNETIAR	KGN(1)ETIAR	0.230111	Semi-trypsin deglyco	Q6ZUT9		DENND5B	DENN domain-containing protein 5B
1.54077	0.819214	0.426735	-0.136868	0.254415	-2.38208	-0.28257	-0.134963	-0.936597	1.51491	2.8578	Up PCa	NNGNKTELER	N(0.227)N(0.773)GN(1)KTELER	0.205215	Semi-trypsin deglyco	P84103		SRSF3	Serine/arginine-rich splicing factor 3
0.0500507	-0.646138	-0.85883	-0.753984	-0.401595	-4.47791	-1.79072	-0.44438	-1.435	1.5149	2.8578	Up PCa	GLGTNSSESR	GLGTN(1)SSESR	0.222673	Semi-trypsin deglyco	Q14CW9		ATXN7L3	Ataxin-7-like protein 3
-0.56535	-1.68478	-0.968637	-1.06387	-1.14353	-4.19961	-2.52694	-0.964302	-2.70648	1.5141	2.85621	Up PCa	TGGGGAASPGANGTR	TGGGGAASPGAN(1)GTR	0.203529	Semi-trypsin deglyco	A6NL88		SHISA7	Protein shisa-7
0.975728	2.76339	0.325228	0.0687561	-0.493668	-0.68897	-0.444659	-1.05447	-0.922922	1.50564	2.83951	Up PCa	TDDNFTSIVK	TDDN(1)FTSIVK	0.210581	Semi-trypsin deglyco	Q16720		ATP2B1;ATP2B3;ATP2B4	Plasma membrane calcium-transporting ATPase 1;Plasma membrane calcium-transporting ATPase 3;Plasma membrane calcium-transporting ATPase 4
0.61648	-0.267313	-0.0440979	-0.398567	0.50512	-3.36561	-1.42239	-0.076293	-0.803065	1.49916	2.82679	Up PCa	GLPNNSTK	GLPN(0.263)N(0.737)STK	0.210581	Semi-trypsin deglyco	Q8IWW6		ARHGAP12	Rho GTPase-activating protein 12
-1.93712	-0.224318	-1.5793	-0.884045	0.263695	-3.85549	-3.14289	-1.36294	-1.11849	1.49773	2.82399	Up PCa	NGNNQSVTR	N(1)GN(1)N(0.999)Q(0.001)SVTR	0.203844	Semi-trypsin deglyco	P40763		STAT3	Signal transducer and activator of transcription 3
1.44356	3.614	2.1933	2.6268	1.39327	-0.122265	0.494824	0.123617	2.53224	1.49708	2.82271	Up PCa	ANVTGPGGVPVQGSK	AN(1)VTGPGGVPVQGSK	0.205365	Semi-trypsin deglyco	P67809		YBX1	Nuclease-sensitive element-binding protein 1
-0.804817	-1.27163	-0.305169	-2.02581	-1.15874	-3.59522	-2.84411	-1.65447	-2.34466	1.49638	2.82134	Up PCa	GHVNCTIK	GHVN(1)CTIK	0.203529	Semi-trypsin deglyco	Q9NQC3		RTN4	Reticulon-4
-2.39487	-2.6349	-3.79896	-2.96182	-2.30658	NA	-4.31871	-3.69812	-4.9274	1.49532	2.81926	Up PCa	VQENGCETHNQTAR	VQ(0.008)EN(0.992)GCETHN(0.996)Q(0.004)TAR	0.210581	Semi-trypsin deglyco	Q8N103		TAGAP	T-cell activation Rho GTPase-activating protein
2.02199	1.88761	1.12382	0.517048	0.831385	-2.06407	0.573295	0.336837	0.283515	1.49398	2.81664	Up PCa	NNITEEAHK	N(0.147)N(0.853)ITEEAHK	0.210581	Semi-trypsin deglyco	Q8IY21		DDX60	Probable ATP-dependent RNA helicase DDX60
0.618528	-1.97782	-2.15057	-3.39636	-4.12163	-3.48172	-2.24405	-4.29395	-4.77561	1.49326	2.81525	Up PCa	IGNFTDAERR	IGN(1)FTDAERR	0.210581	Semi-trypsin deglyco	P33176		KIF5B	Kinesin-1 heavy chain
-4.61463	-2.82311	-1.7381	-1.09985	NA	-3.04532	-4.81412	NA	-4.32051	1.49106	2.81096	Up PCa	LADVEDLIQQQISNDTVSPR	LADVEDLIQ(0.001)Q(0.001)Q(0.003)ISN(0.995)DTVSPR;LADVEDLIQ(0.026)Q(0.236)Q(0.746)ISN(0.992)DTVSPR;LADVEDLIQ(0.052)Q(0.052)Q(0.052)ISN(0.845)DTVSPR;LADVEDLIQ(0.934)Q(0.054)Q(0.017)ISN(0.996)DTVSPR;LADVEDLIQQ(0.001)Q(0.018)ISN(0.98)DTVSPR;LADVEDLIQQQISN(1)DTVSPR	0.228936	Semi-trypsin deglyco	Q96IY4		CPB2	Carboxypeptidase B2
0.684689	0.613784	0.251432	0.320548	0.00281334	-2.82164	-1.55157	-0.194956	0.13625	1.48263	2.79458	Up PCa	DKNSTASYLK	DKN(1)STASYLK	0.208405	Semi-trypsin deglyco	Q53SF7		COBLL1	Cordon-bleu protein-like 1
1.02927	-0.423657	-0.283718	-0.555903	0.490573	-2.34953	-1.40024	-0.772434	-1.20258	1.48251	2.79434	Up PCa	GIARNETSAGR	GIARN(1)ETSAGR	0.203529	Semi-trypsin deglyco	Q9BRQ3		NUDT22	Nucleoside diphosphate-linked moiety X motif 22
0.271442	-0.0734777	-0.970776	-0.130259	1.27983	-2.80828	-1.93014	0.0410576	-0.914987	1.47844	2.78647	Up PCa	GVEGGNATR	GVEGGN(1)ATR	0.210581	Semi-trypsin deglyco	P42345		MTOR	Serine/threonine-protein kinase mTOR
0.112777	-0.474115	-0.448088	-0.259829	-0.0559225	-3.2457	-1.67451	-0.286691	-1.60262	1.47734	2.78436	Up PCa	ATNMNETSSR	ATN(0.016)MN(0.984)ETSSR	0.223315	Semi-trypsin deglyco	O43896		KIF1C;KIF1A;KIF1B	Kinesin-like protein KIF1C;Kinesin-like protein KIF1A;Kinesin-like protein KIF1B
-0.271061	-0.850307	-1.48081	-1.39096	-2.59001	-4.55064	-1.90362	-2.54115	-2.13292	1.46545	2.7615	Up PCa	SNVTDEMR	SN(1)VTDEMR	0.222673	Semi-trypsin deglyco	P00352		ALDH1A1	Retinal dehydrogenase 1
0.971225	0.390689	0.201351	0.0313244	0.372415	-2.61003	-0.871196	-0.212724	-0.593345	1.46522	2.76106	Up PCa	SENNGTLVSK	SEN(0.425)N(0.575)GTLVSK	0.205215	Semi-trypsin deglyco	Q9Y4C1		KDM3A	Lysine-specific demethylase 3A
2.95282	-2.05475	0.139277	-3.72585	-3.8156	-1.59663	-2.08159	-4.24652	-3.12927	1.46268	2.7562	Up PCa	FAFNISHVSNKVR	FAFN(1)ISHVSNKVR	0.227307	Semi-trypsin deglyco	P35555		FBN1	Fibrillin-1
1.2539	-0.33929	-0.360194	-0.0725937	-0.188413	-3.11597	-1.71031	-0.241944	-0.530622	1.45839	2.74802	Up PCa	NRNSTIENTR	N(0.024)RN(0.976)STIENTR;N(0.025)RN(0.975)STIENTR;NRN(1)STIENTR	0.218046	Semi-trypsin deglyco	Q99717		SMAD1;SMAD5;SMAD9	Mothers against decapentaplegic homolog 1;Mothers against decapentaplegic homolog 5;Mothers against decapentaplegic homolog 9
0.26593	0.19625	-0.693882	-1.51648	-1.0122	NA	-1.52229	-1.86335	-2.64398	1.4578	2.74689	Up PCa	ASNETYQER	ASN(1)ETYQER	0.226176	Semi-trypsin deglyco	Q8ND30		PPFIBP2	Liprin-beta-2
0.78034	-0.471292	0.310555	-0.465143	1.01837	-2.79681	-0.89362	-0.329613	-0.868038	1.45659	2.74458	Up PCa	SSGNATGPGPR	SSGN(1)ATGPGPR	0.203844	Semi-trypsin deglyco	Q99835		SMO	Smoothened homolog
2.98419	1.1159	1.47452	0.811831	1.36211	-0.770263	0.291867	-0.980835	1.84088	1.4543	2.74023	Up PCa	PVEINESEPIVVYDK	PVEIN(1)ESEPIVVYDK	0.210581	Semi-trypsin deglyco	P42892		ECE1	Endothelin-converting enzyme 1
1.34189	1.8869	1.14383	1.02174	1.7208	-1.44831	0.456733	0.918006	-0.0393066	1.45125	2.73445	Up PCa	DEIANSSGK	DEIAN(1)SSGK	0.203529	Semi-trypsin deglyco	P35579		MYH9	Myosin-9
2.08503	3.12235	2.3262	1.55737	1.83977	-0.674722	1.39335	1.13899	1.1017	1.44631	2.72511	Up PCa	SNASDALDK	SN(1)ASDALDK	0.203529	Semi-trypsin deglyco	P14625		HSP90B1	Endoplasmin
3.12317	0.592328	1.05375	0.411417	0.71804	-1.01598	0.0384378	0.0823145	-0.157937	1.44303	2.71892	Up PCa	SYVNTTEEK	SYVN(1)TTEEK	0.203529	Semi-trypsin deglyco	Q8NFA0		USP32	Ubiquitin carboxyl-terminal hydrolase 32
2.48001	1.13728	1.94633	0.997997	1.95337	1.2473	0.361149	-0.795985	0.233406	1.44153	2.71609	Up PCa	VVANNETEEIK	VVAN(0.004)N(0.996)ETEEIK;VVAN(0.018)N(0.982)ETEEIK	0.203529	Semi-trypsin deglyco	Q14314		FGL2	Fibroleukin
-0.281317	-1.59816	-2.0304	-1.58274	-1.19124	-4.43384	-2.82363	-1.88784	-1.96774	1.44149	2.71601	Up PCa	SNFTQHQR	SN(1)FTQHQR	0.203529	Semi-trypsin deglyco	O75123		ZNF623;ZNF566	Zinc finger protein 623;Zinc finger protein 566
2.0271	2.60123	1.30454	1.04965	1.10394	-0.414156	0.364635	-0.0768881	0.83732	1.43956	2.71239	Up PCa	DENETLIVSK	DEN(1)ETLIVSK	0.203529	Semi-trypsin deglyco	Q9BQA1		WDR77	Methylosome protein 50
-1.70404	-1.88916	-3.62611	-2.43035	-2.05739	-4.2374	-4.40189	-4.17751	-2.30479	1.43899	2.71131	Up PCa	NHTANEFAR	N(1)HTANEFAR	0.203529	Semi-trypsin deglyco	Q96RF0		SNX18	Sorting nexin-18
-1.99257	-2.52659	-3.00731	-2.18928	-0.910787	NA	NA	-3.85904	-3.26209	1.43526	2.7043	Up PCa	GNASESEEDR	GN(1)ASESEEDR	0.210581	Semi-trypsin deglyco	P17936		IGFBP3	Insulin-like growth factor-binding protein 3
-0.795648	0.182716	-0.402102	-0.258905	0.992656	-3.15962	-1.11339	-0.626671	-1.0592	1.43346	2.70094	Up PCa	GNYSEAAK	GN(1)YSEAAK	0.222412	Semi-trypsin deglyco	Q00610		CLTC	Clathrin heavy chain 1
3.16707	-0.861617	0.556341	-0.588503	-0.791768	-1.03519	-1.60993	-1.06598	-0.837258	1.43339	2.70081	Up PCa	SCNISNAFSHVNIK	SCN(1)ISNAFSHVNIK	0.203529	Semi-trypsin deglyco	Q8WVN6		SECTM1	Secreted and transmembrane protein 1
-0.433885	-0.252118	-1.88421	-1.16989	-1.38217	-4.10687	-2.06356	-2.07283	-1.58144	1.43172	2.69768	Up PCa	SCSNCTDYQAR	SCSN(1)CTDYQAR	0.203529	Semi-trypsin deglyco	P49591		SARS	Serine--tRNA ligase, cytoplasmic
3.67911	1.72117	1.76588	1.43461	1.57981	1.97387	0.526787	-1.01903	0.95816	1.42617	2.68732	Up PCa	VPVPITNATLDQITGK	VPVPITN(1)ATLDQ(1)ITGK;VPVPITN(1)ATLDQITGK	0.203529	Semi-trypsin deglyco	P02763		ORM1	Alpha-1-acid glycoprotein 1
1.34253	0.955334	0.000831604	0.281262	0.0179138	-1.25157	-1.44983	-0.528931	-0.390823	1.42486	2.68489	Up PCa	HNDTELIR	HN(1)DTELIR	0.203529	Semi-trypsin deglyco	P49915		GMPS	GMP synthase [glutamine-hydrolyzing]
0.578563	-4.66356	-1.6052	-3.87762	-3.70287	-4.62778	NA	-3.40689	-4.19755	1.42327	2.68193	Up PCa	NKQSGDVTCNCTDGR	NKQSGDVTCN(1)CTDGR	0.247775	Semi-trypsin deglyco	Q07954		LRP1	Prolow-density lipoprotein receptor-related protein 1;Low-density lipoprotein receptor-related protein 1 85 kDa subunit;Low-density lipoprotein receptor-related protein 1 515 kDa subunit;Low-density lipoprotein receptor-related protein 1 intracellular domain
-0.0404682	1.04754	-0.501434	-1.1998	-0.374913	-2.9631	-0.89096	-1.25027	-1.44367	1.42318	2.68177	Up PCa	IEDDHGNSNSSHVK	IEDDHGN(0.001)SN(0.999)SSHVK	0.213889	Semi-trypsin deglyco	Q9Y6Y1		CAMTA1	Calmodulin-binding transcription activator 1
0.876692	1.15049	0.966369	0.841964	0.494016	-2.07754	-0.451149	-0.118164	0.419727	1.42269	2.68084	Up PCa	IDDTNITR	IDDTN(1)ITR	0.209883	Semi-trypsin deglyco	P05783		KRT18	Keratin, type I cytoskeletal 18
5.36458	4.59779	5.36899	4.92131	5.49907	1.90634	4.04273	4.64989	4.31686	1.42139	2.67844	Up PCa	NNETEEIK	N(0.001)N(0.999)ETEEIK;N(0.01)N(0.99)ETEEIK;N(0.012)N(0.988)ETEEIK;N(0.023)N(0.977)ETEEIK;N(0.069)N(0.931)ETEEIK;N(0.076)N(0.924)ETEEIK;N(0.143)N(0.857)ETEEIK;N(0.147)N(0.853)ETEEIK;N(0.16)N(0.84)ETEEIK;N(0.17)N(0.83)ETEEIK	0.21051	Semi-trypsin deglyco	Q14314		FGL2	Fibroleukin
-2.08067	-0.257447	-1.45446	-1.10656	-0.0499725	-3.48481	-2.15218	-1.58398	-2.38833	1.4125	2.66199	Up PCa	KGGGGSQINSTR	KGGGGSQ(0.003)IN(0.997)STR	0.229348	Semi-trypsin deglyco	P47974		ZFP36L2	Zinc finger protein 36, C3H1 type-like 2
1.78798	1.75017	1.76315	1.23014	2.41212	-0.62419	0.906203	0.8797	0.349897	1.41081	2.65886	Up PCa	NYTDPQSK	N(1)YTDPQSK	0.203529	Semi-trypsin deglyco	Q6PI98		INO80C	INO80 complex subunit C
0.618528	-0.801012	-0.0758152	-1.44545	0.329656	-3.39502	-2.13792	0.138274	-1.34533	1.41018	2.6577	Up PCa	RNVSQVSK	RN(1)VSQVSK	0.224775	Semi-trypsin deglyco	P06734		FCER2	Low affinity immunoglobulin epsilon Fc receptor;Low affinity immunoglobulin epsilon Fc receptor membrane-bound form;Low affinity immunoglobulin epsilon Fc receptor soluble form
-1.20299	-0.956916	0.199324	-1.03676	-0.408568	-3.76115	-1.95267	-1.20489	-1.43585	1.40746	2.65269	Up PCa	RNLSGPDK	RN(1)LSGPDK	0.209883	Semi-trypsin deglyco	Q6EMK4		VASN	Vasorin
2.4003	0.479191	0.797451	1.4069	0.66065	0.389814	0.0628729	-0.61295	-0.86604	1.40547	2.64905	Up PCa	DLIQQQISNDTVSPR	DLIQQQISN(1)DTVSPR	0.203529	Semi-trypsin deglyco	Q96IY4		CPB2	Carboxypeptidase B2
3.26004	-1.52608	-0.230814	-1.29796	-1.01073	-2.95089	-0.874149	-1.15043	-1.27251	1.40089	2.64064	Up PCa	GEFRNSSNC	GEFRN(1)SSNC	0.213103	Semi-trypsin deglyco	Q5VWQ8		DAB2IP	Disabled homolog 2-interacting protein
0.381464	-4.39396	-2.73032	-4.37991	-3.82969	-4.67323	-3.84982	-4.40222	-4.606	1.39233	2.62503	Up PCa	KDGARNTTESGGR	KDGARN(1)TTESGGR	0.203529	Semi-trypsin deglyco	Q9P021		CRIPT	Cysteine-rich PDZ-binding protein
-0.743958	-1.72513	-1.52967	-1.6384	-0.300205	-3.31379	-3.62854	-1.22377	-2.14567	1.39047	2.62164	Up PCa	DNLHENNTHNQEK	DNLHEN(0.832)N(0.168)THNQEK	0.209883	Semi-trypsin deglyco	P00451		F8	Coagulation factor VIII;Factor VIIIa heavy chain, 200 kDa isoform;Factor VIIIa heavy chain, 92 kDa isoform;Factor VIII B chain;Factor VIIIa light chain
0.547038	-0.733873	0.713867	0.135613	-0.793086	-1.65213	-1.86906	-1.71026	-0.432664	1.38994	2.62068	Up PCa	TVTNVTQEHFGNYTCVAANK	TVTN(1)VTQEHFGN(1)YTCVAANK	0.203529	Semi-trypsin deglyco	Q7Z3B1		NEGR1	Neuronal growth regulator 1
1.8109	0.191069	0.0419807	-0.559522	0.176094	-1.6183	-0.498238	-0.853228	-1.22899	1.38179	2.60592	Up PCa	NVISERNSTTV	N(1)VISERN(1)STTV	0.203529	Semi-trypsin deglyco	Q16581		C3AR1	C3a anaphylatoxin chemotactic receptor
2.96164	-0.260035	1.48981	1.89082	-0.876361	-0.217381	-0.188918	-0.320389	-0.627455	1.37971	2.60216	Up PCa	FVNASDVDNVK	FVN(1)ASDVDNVK	0.203529	Semi-trypsin deglyco	Q96IY4		CPB2	Carboxypeptidase B2
0.633045	-1.61201	-0.844149	-2.23291	-0.77504	-2.12216	-2.504	-1.79171	-2.96489	1.37948	2.60174	Up PCa	YRNLSGPDKR	YRN(1)LSGPDKR	0.203529	Semi-trypsin deglyco	Q6EMK4		VASN	Vasorin
1.16102	1.47756	-0.697712	-0.923635	-1.2595	-1.41655	-0.43641	-1.86852	-1.98751	1.37879	2.60051	Up PCa	IEAFNETIK	IEAFN(1)ETIK	0.226176	Semi-trypsin deglyco	P27986		PIK3R1;PIK3R3;PIK3R2	Phosphatidylinositol 3-kinase regulatory subunit alpha;Phosphatidylinositol 3-kinase regulatory subunit gamma;Phosphatidylinositol 3-kinase regulatory subunit beta
0.700747	0.812734	0.875888	0.550607	1.16379	-2.64114	-0.110113	0.648456	-0.128197	1.3785	2.59998	Up PCa	TSENITQK	TSEN(1)ITQK	0.222412	Semi-trypsin deglyco	O15523		DDX3X;DDX3Y	ATP-dependent RNA helicase DDX3X;ATP-dependent RNA helicase DDX3Y
-0.562125	-0.599161	-0.989985	-0.846552	0.294419	-2.67559	-2.64785	-0.93503	-1.39946	1.3738	2.59153	Up PCa	RENGTVPK	REN(1)GTVPK	0.203529	Semi-trypsin deglyco	Q8IWW6		ARHGAP12	Rho GTPase-activating protein 12
1.78559	1.41255	1.29465	1.19804	1.57171	-1.26697	0.271712	0.971032	0.348869	1.37135	2.58712	Up PCa	TTGTSNTTAIK	TTGTSN(1)TTAIK	0.203529	Semi-trypsin deglyco	Q15291		RBBP5	Retinoblastoma-binding protein 5
0.43786	0.604391	-0.652846	-1.03449	-0.699768	-1.88219	-1.21556	-1.36629	-2.09158	1.36993	2.58459	Up PCa	TNQTEFER	TN(1)QTEFER	0.203529	Semi-trypsin deglyco	P50750		CDK9	Cyclin-dependent kinase 9
-0.681743	-0.0252934	-1.61029	-0.55385	-0.808711	-2.12192	-2.41675	-1.71298	-2.1396	1.36184	2.57012	Up PCa	GNVTEETR	GN(1)VTEETR	0.203529	Semi-trypsin deglyco	Q8IY37		DHX37	Probable ATP-dependent RNA helicase DHX37
-0.280577	0.49907	-0.20153	-0.647087	0.221074	-2.34728	-1.27034	-0.776398	-1.37221	1.35975	2.5664	Up PCa	GRKENITAK	GRKEN(1)ITAK	0.213103	Semi-trypsin deglyco	Q5T5P2		KIAA1217	Sickle tail protein homolog
0.333136	0.597072	0.048955	0.342193	1.18376	-2.05868	-1.41829	0.311743	-0.267959	1.35932	2.56564	Up PCa	NANATVTK	N(0.006)AN(0.994)ATVTK	0.203529	Semi-trypsin deglyco	Q9H7B2		RPF2	Ribosome production factor 2 homolog
0.0173435	-0.765398	-1.66625	-1.27701	-0.126854	-2.74656	-2.23737	-1.42861	-2.06871	1.35668	2.56095	Up PCa	GVNNNETCR	GVN(0.013)N(0.987)N(1)ETCR	0.203529	Semi-trypsin deglyco	Q9UL15		BAG5	BAG family molecular chaperone regulator 5
2.09536	1.92396	1.48171	0.955109	1.27117	-0.673666	0.54768	0.82499	0.0567684	1.35652	2.56067	Up PCa	AIQPNTTGK	AIQ(0.002)PN(0.998)TTGK	0.203529	Semi-trypsin deglyco	P26038		MSN;RDX;EZR	Moesin;Radixin;Ezrin
0.173638	0.748987	-0.456022	-0.195691	0.406032	-2.16338	-0.679914	-0.649891	-1.36466	1.34985	2.54886	Up PCa	TENGTEEAAK	TEN(1)GTEEAAK	0.203529	Semi-trypsin deglyco	Q3B726		TWISTNB	DNA-directed RNA polymerase I subunit RPA43
-0.493797	-1.10552	-1.23519	-1.48403	-0.775218	NA	-3.68686	-1.64312	-1.76145	1.34506	2.54041	Up PCa	NGNKTELER	N(1)GN(1)KTELER	0.210581	Semi-trypsin deglyco	P84103		SRSF3	Serine/arginine-rich splicing factor 3
0.515401	-0.259674	-0.381304	-0.630322	0.171601	-2.68865	-1.15196	-0.751267	-1.23541	1.33996	2.53145	Up PCa	TGENHTSVDPR	TGEN(1)HTSVDPR	0.203529	Semi-trypsin deglyco	O94906		PRPF6	Pre-mRNA-processing factor 6
0.741392	1.19561	1.0758	1.36027	2.45216	NA	-0.991206	0.515703	0.552014	1.33954	2.53071	Up PCa	AENQTVVK	AEN(0.998)Q(0.002)TVVK	0.228936	Semi-trypsin deglyco	Q12769		NUP160	Nuclear pore complex protein Nup160
0.260938	-1.9917	-1.46181	-2.09784	-1.92735	-4.31774	-2.35338	-2.23825	-2.2172	1.33809	2.52816	Up PCa	IQEVNTTTR	IQEVN(1)TTTR	0.227307	Semi-trypsin deglyco	Q8NAU1		FNDC5	Fibronectin type III domain-containing protein 5;Irisin
1.54717	1.39219	0.468348	-0.0197525	0.180471	-1.97181	-0.018919	0.236803	-0.742023	1.33767	2.52743	Up PCa	ENGTITQNER	EN(1)GTITQNER	0.209883	Semi-trypsin deglyco	Q14571		ITPR2	Inositol 1,4,5-trisphosphate receptor type 2
3.5808	3.10057	3.21419	2.98733	3.63106	0.4406	2.03971	2.80826	2.60187	1.33018	2.51434	Up PCa	SDFDNATK	SDFDN(1)ATK	0.209428	Semi-trypsin deglyco	Q96TA2		YME1L1	ATP-dependent zinc metalloprotease YME1L1
1.47458	0.388596	0.269691	0.434392	1.06589	-0.893889	-0.845444	0.0653486	-0.714849	1.32384	2.50331	Up PCa	NKTDLAGR	N(1)KTDLAGR	0.203529	Semi-trypsin deglyco	Q9BW83		IFT27	Intraflagellar transport protein 27 homolog
-0.756848	-1.49434	-1.82634	-1.11353	-0.118735	-3.64949	-2.48248	-1.43748	-1.94513	1.31669	2.49093	Up PCa	SVQNGTVR	SVQ(0.016)N(0.984)GTVR	0.210581	Semi-trypsin deglyco	Q8N264		ARHGAP24	Rho GTPase-activating protein 24
0.975528	-2.17909	-1.75407	-2.06617	-1.75294	-4.08255	-2.17117	-1.72084	-2.70708	1.31506	2.48813	Up PCa	SKATNATLDPR	SKATN(1)ATLDPR	0.225415	Semi-trypsin deglyco	P25116		F2R	Proteinase-activated receptor 1
-0.219363	-0.329799	-1.52686	-0.836964	0.574655	-2.32726	-2.52252	-0.595939	-1.684	1.31476	2.48762	Up PCa	NASESEEDR	N(1)ASESEEDR	0.203529	Semi-trypsin deglyco	P17936		IGFBP3	Insulin-like growth factor-binding protein 3
1.56282	1.94662	0.779675	1.12948	0.981925	-1.04425	-0.0197992	0.555505	0.394389	1.30864	2.47708	Up PCa	VDEPKLNTSR	VDEPKLN(1)TSR	0.203529	Semi-trypsin deglyco	Q7Z6Z7		HUWE1	E3 ubiquitin-protein ligase HUWE1
3.05681	2.16751	1.29843	1.65119	2.68375	0.502793	1.12087	-0.292984	2.15739	1.29952	2.46147	Up PCa	VNVTDYCQLVR	VN(1)VTDYCQLVR	0.203529	Semi-trypsin deglyco	P35555		FBN1	Fibrillin-1
1.90089	0.747592	0.59776	0.263123	0.585571	-1.81188	-0.559557	0.739337	-0.285267	1.29833	2.45944	Up PCa	GNNGNKTELER	GN(0.117)N(0.888)GN(0.995)KTELER;GN(0.127)N(0.878)GN(0.995)KTELER;GNN(1)GN(1)KTELER	0.218414	Semi-trypsin deglyco	P84103		SRSF3	Serine/arginine-rich splicing factor 3
0.738557	0.270459	0.395485	0.554288	0.74405	-1.83742	-0.494824	-0.159684	-0.518779	1.29324	2.45079	Up PCa	NNGTLVSK	N(0.149)N(0.851)GTLVSK	0.203529	Semi-trypsin deglyco	Q9Y4C1		KDM3A	Lysine-specific demethylase 3A
-1.55492	-2.25784	-2.52	-1.55718	-1.29976	-4.80768	-3.64917	-2.14016	-1.92189	1.29178	2.44831	Up PCa	RNSTIENTR	RN(1)STIENTR	0.209883	Semi-trypsin deglyco	Q99717		SMAD1;SMAD5;SMAD9	Mothers against decapentaplegic homolog 1;Mothers against decapentaplegic homolog 5;Mothers against decapentaplegic homolog 9
1.16716	-1.47528	-0.777483	-1.44768	-1.0932	-2.84682	-2.12031	-1.58632	-1.5119	1.29104	2.44705	Up PCa	NKSLSGPGQ	N(1)KSLSGPGQ	0.203529	Semi-trypsin deglyco	O15145		ARPC3	Actin-related protein 2/3 complex subunit 3
-0.239658	1.83144	0.600515	0.652799	0.426295	-1.69476	-0.4943	-0.763965	0.448764	1.28034	2.42897	Up PCa	ENETLIVSK	EN(1)ETLIVSK	0.222412	Semi-trypsin deglyco	Q9BQA1		WDR77	Methylosome protein 50
-3.09916	-1.95482	-2.64113	-2.26158	-0.74913	-4.14755	-3.69174	-2.59077	-3.24331	1.27718	2.42365	Up PCa	RENGTISR	REN(1)GTISR	0.209883	Semi-trypsin deglyco	P02763		ORM1	Alpha-1-acid glycoprotein 1
3.48615	2.80691	3.42857	3.22927	3.80402	0.832331	2.14139	2.73702	2.59457	1.27466	2.41941	Up PCa	NNETEEIK	N(1)N(1)ETEEIK	0.203529	Semi-trypsin deglyco	Q14314		FGL2	Fibroleukin
-0.950879	-2.19196	-2.20391	-2.80815	-2.82056	-4.39746	-3.13732	-2.41587	-3.90818	1.26962	2.41097	Up PCa	SANDTYSRPDANGR	SAN(1)DTYSRPDANGR	0.226704	Semi-trypsin deglyco	Q460N5		PARP14	Poly [ADP-ribose] polymerase 14
-1.15306	-1.24152	-1.79765	-1.72734	0.192886	-3.47092	-2.33154	-1.47379	-2.37441	1.26733	2.40715	Up PCa	VSNASEDTR	VSN(1)ASEDTR	0.203844	Semi-trypsin deglyco	Q6ZMJ2		SCARA5	Scavenger receptor class A member 5
-3.7351	-3.08748	-4.25769	-2.77941	-1.96631	-4.99203	-5.3097	-3.50985	-3.90096	1.26294	2.39984	Up PCa	RENGTVSR	REN(1)GTVSR	0.206856	Semi-trypsin deglyco	P19652		ORM2	Alpha-1-acid glycoprotein 2
2.8856	2.72484	2.23341	1.05002	2.31151	0.0938606	1.42188	0.985888	1.41886	1.26095	2.39654	Up PCa	GNSSTVLEDSK	GN(1)SSTVLEDSK	0.203529	Semi-trypsin deglyco	P35542		SAA4	Serum amyloid A-4 protein
1.18061	1.05998	0.475543	0.377832	0.732579	-1.34929	-0.395634	0.107448	-0.337821	1.25913	2.39352	Up PCa	RNLSDAATK	RN(1)LSDAATK	0.205785	Semi-trypsin deglyco	P35222		CTNNB1	Catenin beta-1
4.48257	-0.135986	1.70846	-0.686563	-0.469005	0.12661	-0.708822	-0.0296659	-0.503671	1.25878	2.39294	Up PCa	MVNNGSLSYDHSKDGR	MVN(0.003)N(0.997)GSLSYDHSKDGR;MVN(0.004)N(0.996)GSLSYDHSKDGR;MVN(0.01)N(0.99)GSLSYDHSKDGR;MVN(0.03)N(0.97)GSLSYDHSKDGR;MVN(0.049)N(0.951)GSLSYDHSKDGR;MVN(0.147)N(0.853)GSLSYDHSKDGR;MVN(0.167)N(0.833)GSLSYDHSKDGR;MVN(0.198)N(0.802)GSLSYDHSKDGR;MVN(0.242)N(0.758)GSLSYDHSKDGR	0.222673	Semi-trypsin deglyco	Q12907		LMAN2	Vesicular integral-membrane protein VIP36
1.90614	2.71561	0.859136	1.01241	0.450841	-0.502449	0.472868	0.203328	0.354085	1.25687	2.38977	Up PCa	ANDDNVTQVR	AN(0.001)DDN(0.998)VTQ(0.001)VR;ANDDN(1)VTQVR	0.210581	Semi-trypsin deglyco	P04040		CAT	Catalase
3.01889	-0.689125	0.432801	-2.0949	-2.49139	-1.09296	-1.02869	-2.60607	-1.75201	1.25519	2.38698	Up PCa	TIENVTLADSGIYCCR	TIEN(1)VTLADSGIYCCR	0.230272	Semi-trypsin deglyco	Q8TDQ0		HAVCR2	Hepatitis A virus cellular receptor 2
-0.527868	-1.68095	-2.63011	-2.11478	-2.60268	-2.70496	-3.81745	-4.36973	-1.76351	1.25263	2.38276	Up PCa	GREFGNLTR	GREFGN(1)LTR	0.203529	Semi-trypsin deglyco	O14949		UQCRQ	Cytochrome b-c1 complex subunit 8
-0.583842	-1.71988	-1.02465	-1.59063	-1.22558	-4.39386	-2.04095	-1.94229	-1.54853	1.25249	2.38252	Up PCa	ISNDTVSPR	ISN(1)DTVSPR	0.203529	Semi-trypsin deglyco	Q96IY4		CPB2	Carboxypeptidase B2
0.983897	0.653486	0.778155	0.0440035	0.291269	-1.59074	-0.035099	-0.132483	-1.04974	1.25218	2.38201	Up PCa	LNNGTCTAEGK	LN(0.009)N(0.991)GTCTAEGK	0.203529	Semi-trypsin deglyco	P05156		CFI	Complement factor I;Complement factor I heavy chain;Complement factor I light chain
-2.81456	-2.75433	-4.87743	NA	-3.70825	NA	NA	-4.78322	NA	1.24458	2.36949	Up PCa	RNTTESGGR	RN(1)TTESGGR	0.243055	Semi-trypsin deglyco	Q9P021		CRIPT	Cysteine-rich PDZ-binding protein
6.61458	2.69377	3.42353	2.01532	2.61941	3.70629	1.56871	1.59639	2.06686	1.23876	2.35996	Up PCa	YFTPNKTEDTIFLR	YFTPN(1)KTEDTIFLR	0.213103	Semi-trypsin deglyco	P19652		ORM1;ORM2	Alpha-1-acid glycoprotein 1;Alpha-1-acid glycoprotein 2
1.35421	1.48946	0.728862	0.280155	0.554506	-1.13429	0.135409	-0.486164	0.0607176	1.23752	2.35793	Up PCa	VGTNTTGISEK	VGTN(1)TTGISEK	0.203529	Semi-trypsin deglyco	Q8TCB0		IFI44	Interferon-induced protein 44
1.71507	-0.474902	-0.0851173	-0.107745	-0.00795174	-2.0818	-0.628463	-0.0745478	-1.32476	1.23526	2.35424	Up PCa	GNNGNKTELER	GN(0.023)N(0.133)GN(0.844)KTELER;GN(0.041)N(0.034)GN(0.925)KTELER	0.222673	Semi-trypsin deglyco	P84103		SRSF3	Serine/arginine-rich splicing factor 3
-0.874469	0.263182	-0.861356	-1.53508	-1.7969	-3.10791	-1.29661	-2.78941	-1.59009	1.23508	2.35394	Up PCa	RNDNDTFTVK	RN(0.001)DN(0.999)DTFTVK	0.222673	Semi-trypsin deglyco	P21333		FLNA	Filamin-A
0.219687	-4.33673	-2.99332	NA	-4.74769	-4.82946	-4.27446	-3.4906	NA	1.23366	2.35163	Up PCa	DEFENRTR	DEFEN(1)RTR	0.223315	Semi-trypsin deglyco	P78344		EIF4G2	Eukaryotic translation initiation factor 4 gamma 2
1.76932	2.02085	0.843582	1.12961	2.12556	NA	0.0670824	0.841641	0.124185	1.23348	2.35134	Up PCa	GSPGNVTK	GSPGN(1)VTK	0.203529	Semi-trypsin deglyco	O15397		IPO8	Importin-8
-2.48225	-1.35728	-1.54368	0.0917931	-0.977013	-2.40196	-3.06563	-3.09523	-1.38531	1.23335	2.35112	Up PCa	TSGAAAAGPNTTGSSR	TSGAAAAGPN(1)TTGSSR	0.203529	Semi-trypsin deglyco	P0DMQ5		INAFM2	Putative transmembrane protein INAFM2
1.64264	1.90437	1.78421	1.56848	2.15372	-0.781617	0.395569	0.812367	1.89174	1.23117	2.34757	Up PCa	TDNSTVALAK	TDN(1)STVALAK	0.212603	Semi-trypsin deglyco	Q9BX40		LSM14B	Protein LSM14 homolog B
4.34096	1.33584	2.27899	1.37586	1.81058	0.510125	1.45207	1.06197	0.967944	1.23042	2.34635	Up PCa	VISERNSTTV	VISERN(1)STTV	0.203844	Semi-trypsin deglyco	Q16581		C3AR1	C3a anaphylatoxin chemotactic receptor
1.91908	1.88067	1.74667	1.9727	2.97295	-0.386633	0.95933	1.66557	1.2347	1.23017	2.34595	Up PCa	TKNETITK	TKN(1)ETITK	0.210581	Semi-trypsin deglyco	Q8NI27		THOC2	THO complex subunit 2
1.5957	0.60808	0.394031	0.190709	0.285335	-2.25065	-0.635942	-0.000508308	0.443302	1.22572	2.33872	Up PCa	RNASEIVK	RN(1)ASEIVK	0.210581	Semi-trypsin deglyco	Q9Y3R5		DOPEY2	Protein dopey-2
-0.514138	0.753348	-1.52076	-0.973778	-0.444163	NA	-1.88963	-1.91171	-1.48543	1.22236	2.33328	Up PCa	GYDVEKNNSR	GYDVEKN(0.986)N(0.014)SR	0.247775	Semi-trypsin deglyco	P22492		HIST1H1T;HIST1H1C;HIST1H1A;HIST1H1E;HIST1H1D;HIST1H1B	Histone H1t;Histone H1.2;Histone H1.1;Histone H1.4;Histone H1.3;Histone H1.5
0.284327	0.611297	0.212889	-0.464412	-0.977289	-2.58939	-0.955295	-0.827026	-0.767754	1.21823	2.32661	Up PCa	ISNSSDALDK	ISN(1)SSDALDK	0.229062	Semi-trypsin deglyco	Q14568		HSP90AA2P;HSP90AA1	Heat shock protein HSP 90-alpha A2;Heat shock protein HSP 90-alpha
1.57431	-1.7817	-1.52449	-3.35804	-2.92872	-2.42442	-3.19778	-2.68451	-2.97827	1.21752	2.32546	Up PCa	VPVPITNATLDR	VPVPITN(1)ATLDR	0.228936	Semi-trypsin deglyco	P19652		ORM2	Alpha-1-acid glycoprotein 2
-1.70538	-0.313276	-0.299638	-0.645804	-0.109818	-4.06048	-1.55106	-0.668632	-1.0454	1.21661	2.324	Up PCa	SNITAGNR	SN(1)ITAGNR	0.237382	Semi-trypsin deglyco	O60684		KPNA6;KPNA5;KPNA1	Importin subunit alpha-7;Importin subunit alpha-6;Importin subunit alpha-5;Importin subunit alpha-5, N-terminally processed
-0.933701	-1.08689	-1.09355	-1.33761	-2.07485	-4.30286	-2.43965	-1.96545	-1.37696	1.21591	2.32287	Up PCa	DNITQPER	DN(1)ITQPER	0.222412	Semi-trypsin deglyco	Q9UI26		IPO11	Importin-11
2.9736	2.85204	2.6658	2.20318	2.04143	0.446171	1.175	1.7014	2.02233	1.21098	2.31496	Up PCa	NITNTNYK	N(1)ITNTNYK	0.203529	Semi-trypsin deglyco	P20929		NEB	Nebulin
-1.46607	-1.74876	-1.62385	-1.71142	-1.70646	-3.74712	-3.62361	-2.44364	-1.63144	1.21014	2.3136	Up PCa	NQEEPYQNHSGR	NQEEPYQ(0.06)N(0.94)HSGR;NQEEPYQ(0.112)N(0.888)HSGR	0.203529	Semi-trypsin deglyco	P02745		C1QA	Complement C1q subcomponent subunit A
3.90601	-1.94882	0.714249	-3.22848	-2.36412	-0.974086	-0.909018	-2.70994	-2.58419	1.21008	2.3135	Up PCa	VEQNETAINITTYPDQENNKLLR	VEQ(0.905)N(0.095)ETAIN(1)ITTYPDQENNKLLR	0.230851	Semi-trypsin deglyco	Q12841		FSTL1	Follistatin-related protein 1
-0.633211	0.163025	-1.56093	-1.89587	-1.19326	-0.844218	-3.58829	-2.05499	-2.42994	1.20531	2.30587	Up PCa	PEKNDSEPGSQR	PEKN(1)DSEPGSQR	0.203529	Semi-trypsin deglyco	P54289		CACNA2D1	Voltage-dependent calcium channel subunit alpha-2/delta-1;Voltage-dependent calcium channel subunit alpha-2-1;Voltage-dependent calcium channel subunit delta-1
0.81314	1.25151	-0.561748	-0.743133	-1.00235	-1.53558	-1.21125	-1.21955	-1.04724	1.20489	2.3052	Up PCa	DEIIAINNTK	DEIIAIN(1)NTK	0.210581	Semi-trypsin deglyco	Q8WWI1		LMO7	LIM domain only protein 7
-1.11125	-0.804406	-1.45132	-0.797724	-1.12015	-3.70165	-2.75201	-1.45486	-1.12888	1.20238	2.30119	Up PCa	TDNQTSTMIR	TDN(0.927)Q(0.073)TSTMIR	0.223315	Semi-trypsin deglyco	Q9UKV8		AGO2	Protein argonaute-2
1.65143	1.56088	1.18257	1.53224	1.97799	-0.500098	0.393445	1.16455	0.466014	1.20004	2.29747	Up PCa	TDVSNGTVK	TDVSN(1)GTVK	0.203529	Semi-trypsin deglyco	A3KN83		SBNO1	Protein strawberry notch homolog 1
2.94809	1.30779	1.5086	0.910289	1.14451	-0.314267	0.732666	0.446479	0.592366	1.19954	2.29667	Up PCa	NVISERNSTTV	NVISERN(1)STTV	0.203529	Semi-trypsin deglyco	Q16581		C3AR1	C3a anaphylatoxin chemotactic receptor
-2.38314	-1.80961	-2.47515	NA	-2.83965	-3.04628	-3.57922	-4.16336	-3.50362	1.19623	2.29141	Up PCa	VIPSCIPGESSDNCTALVQTEDNPR	VIPSCIPGESSDN(1)CTALVQTEDNPR	0.203529	Semi-trypsin deglyco	O14944		EREG	Epiregulin;Proepiregulin
-0.856071	-0.281163	-0.623193	0.655372	0.736465	-2.14016	-1.5774	-0.506443	-0.849235	1.19459	2.2888	Up PCa	GGGSQINSTR	GGGSQ(0.004)IN(0.996)STR;GGGSQ(1)IN(1)STR;GGGSQIN(1)STR	0.203529	Semi-trypsin deglyco	P47974		ZFP36L2	Zinc finger protein 36, C3H1 type-like 2
1.41846	0.839595	0.634556	0.407643	0.809626	-1.003	-0.0998001	-0.0587234	-0.318789	1.19205	2.28478	Up PCa	VNGTVTQGDQR	VN(1)GTVTQ(0.012)GDQ(0.988)R;VN(1)GTVTQGDQR	0.203529	Semi-trypsin deglyco	P04275		VWF	von Willebrand antigen 2;von Willebrand factor
1.19456	0.311413	0.182744	0.544552	1.24369	-1.45238	-0.675291	0.0226622	0.133076	1.18837	2.27896	Up PCa	KENETIAR	KEN(1)ETIAR	0.203844	Semi-trypsin deglyco	Q6IQ26		DENND5A	DENN domain-containing protein 5A
0.189129	0.0419245	0.170602	0.105465	1.12621	-2.38407	-0.873183	0.442451	-0.618055	1.18488	2.27345	Up PCa	PEGTNGTEER	PEGTN(1)GTEER	0.2118	Semi-trypsin deglyco	Q16555		DPYSL2	Dihydropyrimidinase-related protein 2
1.10695	-0.0310202	0.0417776	-0.159246	0.22094	-2.43668	-0.593486	0.0193653	-0.769093	1.18085	2.26711	Up PCa	GNNGNKTELER	GN(0.561)N(0.453)GN(0.986)KTELER	0.222673	Semi-trypsin deglyco	P84103		SRSF3	Serine/arginine-rich splicing factor 3
-2.67778	-2.6987	-3.30355	-3.64873	-2.73407	-4.6985	-5.23592	-3.68317	-3.15189	1.1798	2.26546	Up PCa	TNVTYQAHHVSR	TN(1)VTYQAHHVSR	0.203529	Semi-trypsin deglyco	O43252		PAPSS1	Bifunctional 3-phosphoadenosine 5-phosphosulfate synthase 1;Sulfate adenylyltransferase;Adenylyl-sulfate kinase
-0.286555	-0.787592	-1.3928	-0.778828	-1.41266	-3.71644	-2.10881	-1.36327	-1.24841	1.17755	2.26192	Up PCa	SGWQNQTAR	SGWQ(0.359)N(0.64)Q(0.001)TAR	0.222673	Semi-trypsin deglyco	Q9Y5V3		MAGED1	Melanoma-associated antigen D1
0.420039	-1.92698	-1.17216	-2.12051	-0.754398	-2.55394	-1.99893	-2.3391	-2.25925	1.177	2.26107	Up PCa	NVQRENGTVSR	N(0.981)VQ(0.027)REN(0.992)GTVSR	0.203529	Semi-trypsin deglyco	P19652		ORM2	Alpha-1-acid glycoprotein 2
1.24553	2.2553	1.48322	1.38671	1.52468	-1.25454	1.01364	1.29685	0.552514	1.17697	2.26102	Up PCa	SGCQNITSTK	SGCQ(0.034)N(0.966)ITSTK;SGCQ(0.062)N(0.938)ITSTK	0.230111	Semi-trypsin deglyco	P17181		IFNAR1	Interferon alpha/beta receptor 1
-0.257116	-1.61621	-1.29835	-1.37038	-1.32214	-3.79582	-2.17691	-1.5604	-1.85351	1.17382	2.25608	Up PCa	RLQNQTEPR	RLQ(0.001)N(0.999)QTEPR	0.209883	Semi-trypsin deglyco	Q8N413		SLC25A45	Solute carrier family 25 member 45
-0.168261	-0.735271	-1.23896	-0.405829	1.08818	-1.11957	-1.96156	-1.16874	-1.58951	1.16782	2.24671	Up PCa	AANASAQQPR	AAN(1)ASAQQPR	0.203529	Semi-trypsin deglyco	P28300		LOX	Protein-lysine 6-oxidase
1.31355	1.90378	0.57336	0.117599	2.27675	-0.487205	0.214484	0.414486	0.136297	1.16749	2.24621	Up PCa	DVEKNNSR	DVEKN(0.997)N(0.003)SR	0.209883	Semi-trypsin deglyco	P22492		HIST1H1T;HIST1H1C;HIST1H1A;HIST1H1E;HIST1H1D;HIST1H1B	Histone H1t;Histone H1.2;Histone H1.1;Histone H1.4;Histone H1.3;Histone H1.5
-0.0293169	-1.19178	-2.0084	-1.01643	-1.22558	-3.19708	-2.69744	-1.68411	-1.46379	1.1663	2.24436	Up PCa	YTCTAQNPVSNNSDSISAR	YTCTAQNPVSN(0.817)N(0.183)SDSISAR;YTCTAQNPVSN(0.999)N(0.001)SDSISAR	0.203529	Semi-trypsin deglyco	Q9UIB8		CD84	SLAM family member 5
-0.715028	-0.678399	-0.894586	-0.359207	0.263391	-0.859551	-2.56615	-1.5098	-1.62519	1.16341	2.23986	Up PCa	TSATANATGGR	TSATAN(1)ATGGR	0.203529	Semi-trypsin deglyco	Q6UXB8		PI16	Peptidase inhibitor 16
-0.685371	-0.573862	-1.46527	-0.908537	-0.811728	-3.50421	-2.28029	-0.987733	-1.43585	1.16307	2.23933	Up PCa	EQGDPQNATR	EQGDPQ(0.008)N(0.992)ATR	0.228936	Semi-trypsin deglyco	O94985		CLSTN1	Calsyntenin-1;Soluble Alc-alpha;CTF1-alpha
0.82428	1.50231	-0.243067	0.231063	-0.474632	-0.800229	-1.24241	-0.783578	-0.352672	1.16271	2.23878	Up PCa	VNETDSTVLVR	VN(1)ETDSTVLVR	0.21051	Semi-trypsin deglyco	P02751		FN1	Anastellin;Fibronectin;Ugl-Y1;Ugl-Y2;Ugl-Y3
3.46538	3.06538	2.0004	0.969383	1.72586	1.71394	1.72282	0.293715	0.601895	1.16219	2.23797	Up PCa	KNATEFDFEK	KN(1)ATEFDFEK	0.235067	Semi-trypsin deglyco	Q14149		MORC3	MORC family CW-type zinc finger protein 3
-1.26109	-0.430792	-0.599342	-0.357971	-0.345465	-4.02817	-1.95323	-0.788645	-0.274219	1.16213	2.23788	Up PCa	NNCTSSITR	N(0.045)N(0.955)CTSSITR	0.246815	Semi-trypsin deglyco	Q9BXJ8		TMEM120A	Transmembrane protein 120A
-0.0205202	0.870036	-0.3847	-1.13772	-0.948125	-1.85318	-0.661813	-1.67106	-1.75829	1.16188	2.23749	Up PCa	SKNETYVLK	SKN(1)ETYVLK	0.223315	Semi-trypsin deglyco	Q5UIP0		RIF1	Telomere-associated protein RIF1
-1.43638	-1.25856	-1.17451	-0.870411	-0.840384	-3.99744	-2.77544	-1.45072	-0.887594	1.16175	2.23729	Up PCa	ANNGTVLR	AN(1)N(1)GTVLR	0.237382	Semi-trypsin deglyco	Q5TFE4		NT5DC1	5-nucleotidase domain-containing protein 1
0.554282	0.961369	0.00517273	-0.577536	0.142194	-2.05121	-0.549518	-0.791087	-0.378391	1.15965	2.23403	Up PCa	AGYDVEKNNSR	AGYDVEKN(0.979)N(0.021)SR	0.210581	Semi-trypsin deglyco	P22492		HIST1H1T;HIST1H1C;HIST1H1A;HIST1H1E;HIST1H1D	Histone H1t;Histone H1.2;Histone H1.1;Histone H1.4;Histone H1.3
-0.539873	-1.63435	-1.01191	-2.14608	-0.786956	NA	-2.84286	-1.96593	-2.33546	1.15758	2.23083	Up PCa	EKNDTVAGQGER	EKN(1)DTVAGQGER	0.231626	Semi-trypsin deglyco	P06756		ITGAV	Integrin alpha-V;Integrin alpha-V heavy chain;Integrin alpha-V light chain
1.73183	-1.28353	-0.0312128	-0.775688	-0.679	-2.66526	-1.15312	-0.669351	-0.953546	1.1528	2.22345	Up PCa	FCTHNDSR	FCTHN(1)DSR	0.208888	Semi-trypsin deglyco	P09619		PDGFRB	Platelet-derived growth factor receptor beta
0.247114	-4.20245	-2.16372	-3.3867	-3.55245	-3.85047	-3.45009	-3.29922	-4.45322	1.15161	2.22161	Up PCa	FCTHNDSRGLETDER	FCTHN(1)DSRGLETDER	0.222673	Semi-trypsin deglyco	P09619		PDGFRB	Platelet-derived growth factor receptor beta
-1.71374	-1.68052	-2.05186	-1.8096	-1.45078	-3.67379	-2.68914	-2.58999	-2.6176	1.15133	2.22119	Up PCa	RDGTCIGNSSR	RDGTCIGN(1)SSR	0.203529	Semi-trypsin deglyco	Q07954		LRP1	Prolow-density lipoprotein receptor-related protein 1;Low-density lipoprotein receptor-related protein 1 85 kDa subunit;Low-density lipoprotein receptor-related protein 1 515 kDa subunit;Low-density lipoprotein receptor-related protein 1 intracellular domain
-0.597811	1.36052	0.126528	0.314825	1.70925	-2.02522	-0.443756	0.526453	-0.322544	1.14893	2.21749	Up PCa	AEEKNISSK	AEEKN(1)ISSK	0.230924	Semi-trypsin deglyco	P35749		MYH11	Myosin-11
-1.55897	-1.12352	-0.924303	-0.954875	-0.456775	-3.27173	-1.46443	-1.63746	-2.22897	1.14696	2.21447	Up PCa	PQGPMQNATK	PQGPMQ(0.035)N(0.965)ATK	0.222673	Semi-trypsin deglyco	P04233		CD74	HLA class II histocompatibility antigen gamma chain
1.68853	-0.442163	-0.106597	-0.739346	0.0795746	-1.52436	-0.54734	-0.748882	-1.36558	1.14254	2.20769	Up PCa	EKCTQDLGNSTK	EKCTQDLGN(1)STK	0.222673	Semi-trypsin deglyco	Q9Y490		TLN1	Talin-1
4.90723	-0.0940123	1.95613	-0.280486	-0.561249	0.131307	-0.0269928	0.578892	-0.502105	1.14025	2.20419	Up PCa	VKGPVQRYPGNQTTC	VKGPVQRYPGN(0.964)Q(0.036)TTC;VKGPVQRYPGN(0.994)Q(0.005)TTC;VKGPVQRYPGN(0.994)Q(0.006)TTC;VKGPVQRYPGN(0.998)Q(0.002)TTC;VKGPVQRYPGN(1)QTTC	0.230925	Semi-trypsin deglyco	O00175		CCL24	C-C motif chemokine 24
1.78154	0.768645	0.616933	0.136763	1.61128	-1.72486	-0.11852	0.985452	0.232911	1.13929	2.20272	Up PCa	ANATEPQKAEN	AN(1)ATEPQKAEN	0.210581	Semi-trypsin deglyco	Q9H0Q3		FXYD6	FXYD domain-containing ion transport regulator 6
1.53264	-1.36217	-0.467093	-1.73828	-1.13496	-3.25884	-1.53133	-0.866355	-1.42146	1.13552	2.19698	Up PCa	LSKYQHNESHSR	LSKYQHN(1)ESHSR	0.210581	Semi-trypsin deglyco	Q9H0B8		CRISPLD2	Cysteine-rich secretory protein LCCL domain-containing 2
-0.180367	-0.681587	-1.11863	-0.842052	-0.859745	-2.92142	-2.43458	-1.04944	-1.06172	1.13031	2.18906	Up PCa	NCPLNGTSTR	NCPLN(1)GTSTR	0.22321	Semi-trypsin deglyco	O60244		MED14	Mediator of RNA polymerase II transcription subunit 14
-0.62807	1.24202	0.0136709	0.337012	-0.229116	-1.31571	-1.95318	-0.901919	0.278729	1.12012	2.17366	Up PCa	TNVTSLLK	TN(1)VTSLLK	0.213103	Semi-trypsin deglyco	Q9Y490		TLN1;TLN2	Talin-1;Talin-2
2.22416	-0.318202	-0.184555	-0.992041	-1.2791	-0.6207	-1.5639	-1.22229	-1.49798	1.11627	2.16786	Up PCa	EGDHVRFNISTDRR	EGDHVRFN(1)ISTDRR	0.203844	Semi-trypsin deglyco	O75534		CSDE1	Cold shock domain-containing protein E1
1.59257	0.76586	0.0936012	1.03458	0.116116	-2.03708	-0.495961	-0.106576	1.06132	1.11512	2.16613	Up PCa	SENSTCPICR	SEN(1)STCPICR	0.245399	Semi-trypsin deglyco	Q9NVW2		RLIM	E3 ubiquitin-protein ligase RLIM
-0.522017	-0.779979	-1.42419	-1.14665	-1.52921	-3.6299	-2.60994	-1.52579	-1.00499	1.11225	2.16182	Up PCa	KDRNFTSEER	KDRN(1)FTSEER	0.210581	Semi-trypsin deglyco	Q6ZSC3		RBM43	RNA-binding protein 43
1.54151	-2.33129	-1.34945	-2.35696	-2.10446	-1.55943	-3.32317	-2.78535	-2.05639	1.11095	2.15989	Up PCa	ISCQVNKSDDSVIQLLNPNR	ISCQ(0.007)VN(0.993)KSDDSVIQLLNPNR	0.203529	Semi-trypsin deglyco	Q9BY67		CADM1	Cell adhesion molecule 1
2.40702	1.91179	1.22802	0.623126	1.19382	NA	0.540277	0.54113	0.012001	1.10829	2.15589	Up PCa	VEGTNQTDVK	VEGTN(1)QTDVK	0.244962	Semi-trypsin deglyco	Q14676		MDC1	Mediator of DNA damage checkpoint protein 1
2.2712	1.39931	1.28184	1.13212	1.47391	-0.0591764	0.888219	0.0318565	0.758239	1.10689	2.15381	Up PCa	NVGNFTGAK	N(1)VGN(1)FTGAK	0.203529	Semi-trypsin deglyco	O43524		FOXO3	Forkhead box protein O3
2.6422	2.11185	1.41755	1.14013	0.804798	-0.306742	0.948699	0.740386	0.6893	1.10539	2.15158	Up PCa	EQENETVVVK	EQ(0.001)EN(0.999)ETVVVK	0.210581	Semi-trypsin deglyco	Q9Y490		TLN1	Talin-1
2.10009	1.48704	0.939532	0.336822	0.271665	-0.793998	0.58339	0.0055275	-0.100124	1.10333	2.1485	Up PCa	TNITVSCQEK	TN(1)ITVSCQEK	0.222673	Semi-trypsin deglyco	Q9NVH2		INTS7	Integrator complex subunit 7
3.17597	2.13958	2.66691	3.71143	0.84298	1.42212	1.40518	1.97511	0.824802	1.10057	2.1444	Up PCa	VAVNYSQPISEASR	VAVN(1)YSQPISEASR	0.203529	Semi-trypsin deglyco	Q9NZP8		C1RL	Complement C1r subcomponent-like protein
3.89821	-0.514005	0.921654	-1.20232	-1.29808	-0.113507	0.0422926	-0.841768	-2.03113	1.09712	2.13927	Up PCa	VLDGSDSIGASNFTGAKK	VLDGSDSIGASN(1)FTGAKK	0.222673	Semi-trypsin deglyco	P00751		CFB	Complement factor B;Complement factor B Ba fragment;Complement factor B Bb fragment
1.31655	1.79431	0.849924	1.04517	0.852474	-0.942573	-0.167888	0.733945	0.692838	1.09261	2.13259	Up PCa	EEVAVNVTR	EEVAVN(1)VTR	0.224775	Semi-trypsin deglyco	Q9BZ29		DOCK9	Dedicator of cytokinesis protein 9
0.576983	0.870665	0.150786	0.19168	0.326749	-0.969974	-1.12322	-0.0403996	-0.539041	1.09153	2.131	Up PCa	SNGTVGVYDK	SN(1)GTVGVYDK	0.209883	Semi-trypsin deglyco	Q9BXC9		BBS2	Bardet-Biedl syndrome 2 protein
0.734665	-0.965008	-0.047472	-1.31393	-0.539539	-2.43778	-1.02024	-0.863062	-1.72418	1.08506	2.12146	Up PCa	TANVSSENNTPR	TAN(1)VSSENNTPR	0.203844	Semi-trypsin deglyco	P20702		ITGAX	Integrin alpha-X
-2.1884	-1.81535	-1.48577	-0.819505	-1.50857	NA	-3.76372	-2.47969	-1.70218	1.08501	2.12139	Up PCa	DDNVTQVR	DDN(1)VTQVR	0.237641	Semi-trypsin deglyco	P04040		CAT	Catalase
-0.408887	-0.677126	-1.69918	-1.74997	-1.74163	-2.56216	-2.10916	-2.53475	-2.13921	1.08096	2.11545	Up PCa	DNITQPERR	DN(1)ITQPERR	0.203529	Semi-trypsin deglyco	Q9UI26		IPO11	Importin-11
-0.436356	-0.149279	-0.528665	-0.888946	-0.816771	-2.48169	-1.03694	-1.54738	-1.51123	1.08031	2.11449	Up PCa	RGNFTEGK	RGN(1)FTEGK	0.229062	Semi-trypsin deglyco	Q9BYT3		STK33	Serine/threonine-protein kinase 33
1.46743	1.8796	0.943407	1.49101	1.36842	-0.687885	0.349185	0.713172	1.02733	1.07952	2.11334	Up PCa	TNNTHIVAVR	TN(0.86)N(0.14)THIVAVR;TN(0.969)N(0.031)THIVAVR	0.210581	Semi-trypsin deglyco	Q13356		PPIL2	Peptidyl-prolyl cis-trans isomerase-like 2
1.33349	0.433033	0.728967	0.637202	1.04706	-1.17491	-0.30301	0.214427	0.306238	1.07526	2.10711	Up PCa	PEYQNESSR	PEYQ(0.146)N(0.854)ESSR	0.206634	Semi-trypsin deglyco	P11117		ACP2	Lysosomal acid phosphatase
3.45454	2.6316	3.45703	2.50892	2.87384	0.492192	1.64015	2.55783	2.96305	1.07188	2.10217	Up PCa	LQTTEKNDTVAGQGER	LQ(0.006)TTEKN(0.994)DTVAGQGER;LQTTEKN(1)DTVAGQ(1)GER;LQTTEKN(1)DTVAGQGER	0.229885	Semi-trypsin deglyco	P06756		ITGAV	Integrin alpha-V;Integrin alpha-V heavy chain;Integrin alpha-V light chain
-2.05448	-0.96959	-1.51877	-1.62964	-1.94346	-3.58558	NA	-2.96934	-1.52306	1.06947	2.09867	Up PCa	GNMNATSGIR	GN(0.004)MN(0.996)ATSGIR	0.236671	Semi-trypsin deglyco	Q99967		CITED2	Cbp/p300-interacting transactivator 2
-1.93614	-0.659697	-0.884472	0.243778	-0.294375	-3.38226	-2.61335	-0.366766	-0.729458	1.06678	2.09475	Up PCa	AGSNTTASSPAR	AGSN(1)TTASSPAR	0.236986	Semi-trypsin deglyco	Q9UIF9		BAZ2A	Bromodomain adjacent to zinc finger domain protein 2A
0.773344	-0.279338	0.0760269	-0.406148	-0.0963764	-2.68961	-0.442129	-0.652997	-0.425609	1.06609	2.09375	Up PCa	RNATIYDK	RN(1)ATIYDK	0.228936	Semi-trypsin deglyco	Q13393		PLD1	Phospholipase D1
0.600369	-0.327705	0.855277	-0.125561	0.935162	-1.91679	-0.287452	-0.0697536	-0.418553	1.06065	2.08586	Up PCa	KHIEVNGSK	KHIEVN(1)GSK	0.210581	Semi-trypsin deglyco	P11362		FGFR1	Fibroblast growth factor receptor 1
-0.991556	-1.7622	-1.81223	-1.61154	-1.04475	-3.51508	-2.37903	-2.2013	-1.90507	1.05566	2.07868	Up PCa	TIHTNSSLR	TIHTN(1)SSLR	0.205365	Semi-trypsin deglyco	Q96R05		RBP7	Retinoid-binding protein 7
2.05707	1.92641	2.06762	0.931647	2.78313	0.786814	0.489417	0.897367	1.42191	1.0543	2.07671	Up PCa	LWCQDCTLTTNSSHCTPK	LWCQDCTLTTN(1)SSHCTPK	0.203529	Semi-trypsin deglyco	O94772		LY6H	Lymphocyte antigen 6H
1.45522	1.66041	1.05077	0.654117	0.32371	0.0440054	-0.159204	-0.279608	0.296672	1.05338	2.07539	Up PCa	DLTNCTAILK	DLTN(1)CTAILK	0.205365	Semi-trypsin deglyco	Q86V97		KBTBD6;KBTBD7	Kelch repeat and BTB domain-containing protein 6;Kelch repeat and BTB domain-containing protein 7
-0.0212984	-0.479531	0.146269	0.249426	-0.0425959	-1.60937	-1.46171	-0.790696	-0.456409	1.05	2.07053	Up PCa	FNISHVSNK	FN(1)ISHVSNK	0.203529	Semi-trypsin deglyco	P35555		FBN1	Fibrillin-1
2.12373	1.83913	1.23932	0.713671	1.71253	-0.46823	0.778662	1.2519	0.344254	1.04903	2.06914	Up PCa	STSENITQK	STSEN(1)ITQK	0.21051	Semi-trypsin deglyco	O15523		DDX3Y;DDX3X	ATP-dependent RNA helicase DDX3Y;ATP-dependent RNA helicase DDX3X
-0.239194	-1.53991	-1.38525	-0.713191	-1.88419	-1.3208	-2.06712	-1.70489	-3.70769	1.04778	2.06734	Up PCa	ALGAQNHTLQR	ALGAQ(0.006)N(0.994)HTLQR	0.203529	Semi-trypsin deglyco	P08697		SERPINF2	Alpha-2-antiplasmin
-0.779807	-0.995541	-0.761302	-1.37113	-0.925368	-4.15608	-1.28612	-1.08712	-1.52293	1.04643	2.06542	Up PCa	EDVVNQSSPK	EDVVN(0.994)Q(0.006)SSPK;EDVVN(0.997)Q(0.003)SSPK	0.236671	Semi-trypsin deglyco	Q01085		TIAL1	Nucleolysin TIAR
1.34166	-2.53939	-1.20706	-2.47133	-2.93628	-2.77109	-2.83842	-1.77553	-3.0506	1.04643	2.06541	Up PCa	ANVVNVCGNPNMTCPSNKTRK	ANVVNVCGN(0.001)PN(0.999)MTCPSN(1)KTRK	0.222673	Semi-trypsin deglyco	P10153		RNASE2	Non-secretory ribonuclease
3.95373	1.6785	2.68426	3.71349	1.0587	1.57529	1.78634	1.2727	1.66873	1.04197	2.05904	Up PCa	FVNASDVDNVK	FVN(1)ASDVDN(1)VK	0.203529	Semi-trypsin deglyco	Q96IY4		CPB2	Carboxypeptidase B2
0.65723	1.60097	-0.405874	0.165359	-0.219851	-1.08484	-0.662294	-0.650042	-0.330146	1.0414	2.05822	Up PCa	HHNDTELIR	HHN(1)DTELIR	0.229062	Semi-trypsin deglyco	P49915		GMPS	GMP synthase [glutamine-hydrolyzing]
-1.85124	-2.45652	-2.72488	-2.90494	-1.99826	-3.82335	-3.03239	-4.03406	-2.80952	1.03766	2.0529	Up PCa	DAPNGSDSSPQAPPPR	DAPN(1)GSDSSPQAPPPR	0.203529	Semi-trypsin deglyco	Q9BZC7		ABCA2	ATP-binding cassette sub-family A member 2
0.0843334	-0.404274	0.186975	-0.165558	0.224559	-2.36181	-0.805217	-0.1876	-0.840482	1.03398	2.04767	Up PCa	EPTDDGNTTPR	EPTDDGN(1)TTPR	0.210581	Semi-trypsin deglyco	Q14515		SPARCL1	SPARC-like protein 1
0.351608	-0.869844	-0.248551	-0.647758	-0.164518	-2.65091	-1.73436	-0.353702	-0.634441	1.02754	2.03855	Up PCa	APGNASESEEDR	APGN(1)ASESEEDR	0.222673	Semi-trypsin deglyco	P17936		IGFBP3	Insulin-like growth factor-binding protein 3
0.177691	1.37147	-0.273553	0.543447	2.71212	-0.332907	-0.651936	0.375379	0.126923	1.02687	2.0376	Up PCa	KESVGNSTR	KESVGN(1)STR	0.237113	Semi-trypsin deglyco	Q15257		PPP2R4	Serine/threonine-protein phosphatase 2A activator
-1.32134	-2.54917	-1.71542	-2.00751	-4.60167	-3.59189	-3.91551	-2.64782	-3.68771	1.02171	2.03032	Up PCa	PDWANVTHIET	PDWAN(1)VTHIET	0.210581	Semi-trypsin deglyco	Q86YT5		SLC13A5	Solute carrier family 13 member 5
0.472244	-1.34916	-0.95128	-1.66697	-1.05327	-2.12329	-1.54366	-1.65884	-2.38948	1.01913	2.0267	Up PCa	GRVDTFNESR	GRVDTFN(1)ESR	0.203529	Semi-trypsin deglyco	O94911		ABCA8	ATP-binding cassette sub-family A member 8
1.42773	-0.215152	0.479863	1.14547	0.55161	-0.914746	-0.365489	-0.0280743	-0.0387678	1.01467	2.02045	Up PCa	LNVQRENGTISR	LN(0.006)VQ(0.094)REN(0.9)GTISR;LN(0.017)VQ(0.069)REN(0.914)GTISR;LNVQREN(1)GTISR	0.203529	Semi-trypsin deglyco	P02763		ORM1	Alpha-1-acid glycoprotein 1
4.8285	0.154269	2.23708	0.495584	0.359631	1.22877	1.2316	0.367387	-0.422172	1.01362	2.01897	Up PCa	VALRNITAVGK	VALRN(1)ITAVGK	0.230111	Semi-trypsin deglyco	P55290		CDH13	Cadherin-13
1.32881	0.296181	-0.139944	-0.0107069	0.657956	-0.670589	-0.673341	-1.60476	0.604193	1.01258	2.01752	Up PCa	DRPPSPVNVTVTHLR	DRPPSPVN(1)VTVTHLR	0.203529	Semi-trypsin deglyco	Q9H6D8		FNDC4	Fibronectin type III domain-containing protein 4
3.0352	-1.76683	-0.323184	-0.681097	-2.20721	-0.480539	-1.84495	-0.807659	-2.46799	1.01166	2.01623	Up PCa	ASNSSWLR	ASN(1)SSWLR	0.228712	Semi-trypsin deglyco	P41222		PTGDS	Prostaglandin-H2 D-isomerase
0.656919	-2.31133	-1.16676	-2.38302	-2.26148	-3.53598	-2.5945	-1.70522	-2.17703	1.01005	2.01398	Up PCa	ERVNGSCEDVDECATGGR	ERVN(1)GSCEDVDECATGGR	0.227307	Semi-trypsin deglyco	Q8N2S1		LTBP4	Latent-transforming growth factor beta-binding protein 4
-0.00358009	-1.15193	-1.47693	-1.18099	1.24872	-1.04266	-2.04478	-1.25283	-1.73158	1.00502	2.00697	Up PCa	LGVAPASRNETCLGESCAPTVIQR	LGVAPASRN(1)ETCLGESCAPTVIQR	0.203529	Semi-trypsin deglyco	O15354		GPR37	Prosaposin receptor GPR37
0.704719	0.753086	0.0569668	-0.0234222	0.35103	-1.3237	-0.290361	-0.263373	-0.666975	1.00458	2.00636	Up PCa	AIDSVNATSK	AIDSVN(1)ATSK	0.222412	Semi-trypsin deglyco	P46087		NOP2	Probable 28S rRNA (cytosine(4447)-C(5))-methyltransferase
-1.08521	-0.535668	-1.65756	-1.39984	-2.04206	-3.54909	-2.43224	-1.70424	-1.68447	0.998442	1.99784	Up PCa	SNETIGSVR	SN(1)ETIGSVR	0.235067	Semi-trypsin deglyco	Q9UPU5		USP24	Ubiquitin carboxyl-terminal hydrolase 24
0.0749254	-1.01971	-0.751082	-0.993086	-2.1398	-2.07013	-0.612736	-2.01488	-3.14813	0.995718	1.99407	Up PCa	DMVSPEATNSSSSSFSSPSSAGR	DMVSPEATN(1)SSSSSFSSPSSAGR	0.203529	Semi-trypsin deglyco	O15520		FGF10	Fibroblast growth factor 10
0.690544	1.05792	0.0995197	0.152884	-0.0498104	-1.69879	-0.439182	0.0979748	-0.37431	0.993788	1.99141	Up PCa	HSNETIGSVR	HSN(1)ETIGSVR	0.222673	Semi-trypsin deglyco	Q9UPU5		USP24	Ubiquitin carboxyl-terminal hydrolase 24
-1.98937	-2.4828	-2.23735	-2.71349	-2.71758	-4.27749	-3.02198	-3.88552	-2.49609	0.992152	1.98915	Up PCa	DRMDNITQPER	DRMDN(0.999)ITQ(0.001)PER	0.222673	Semi-trypsin deglyco	Q9UI26		IPO11	Importin-11
-1.1617	-1.29249	-2.03538	-2.15431	-2.09677	-3.56057	-2.56637	-2.25221	-2.58074	0.991843	1.98872	Up PCa	SANDTYSRPDANGR	SAN(1)DTYSRPDAN(1)GR	0.242742	Semi-trypsin deglyco	Q460N5		PARP14	Poly [ADP-ribose] polymerase 14
-1.45264	-1.07101	-2.07622	-2.54633	-2.59804	-3.72095	-3.30933	-2.32716	-2.40436	0.991602	1.98839	Up PCa	RGNPGNITSR	RGNPGN(1)ITSR	0.203844	Semi-trypsin deglyco	P09110		ACAA1	3-ketoacyl-CoA thiolase, peroxisomal
-0.257516	-0.623548	-0.492063	-0.483693	-0.530248	-3.12817	-1.60184	-1.01226	-0.133245	0.991465	1.9882	Up PCa	HNFTETGR	HN(1)FTETGR	0.229885	Semi-trypsin deglyco	Q5T4S7		UBR4	E3 ubiquitin-protein ligase UBR4
1.4451	2.10274	1.51314	1.63492	1.49886	-0.371524	0.666636	1.49376	0.843378	0.98089	1.97368	Up PCa	TDNQTSTMIK	TDN(0.881)Q(0.119)TSTMIK;TDN(0.935)Q(0.065)TSTMIK	0.218414	Semi-trypsin deglyco	Q9UL18		AGO1;AGO3;AGO4	Protein argonaute-1;Protein argonaute-3;Protein argonaute-4
0.167686	1.5376	-0.381617	1.50867	2.38552	0.23899	-0.729613	0.195202	0.57188	0.974457	1.9649	Up PCa	NAQNNGSNFQLEEISR	N(0.335)AQ(0.335)N(0.339)N(0.991)GSNFQLEEISR;N(0.336)AQ(0.336)N(0.341)N(0.986)GSNFQLEEISR;N(0.939)AQ(0.001)N(0.081)N(0.723)GSN(0.198)FQ(0.058)LEEISR	0.203529	Semi-trypsin deglyco	P02765		AHSG	Alpha-2-HS-glycoprotein;Alpha-2-HS-glycoprotein chain A;Alpha-2-HS-glycoprotein chain B
1.73661	0.559801	1.90269	1.64297	1.11149	-0.250323	0.2163	1.11548	0.594193	0.9718	1.96129	Up PCa	MANASEMDR	MAN(1)ASEMDR	0.222673	Semi-trypsin deglyco	Q6UVK1		CSPG4	Chondroitin sulfate proteoglycan 4
1.39441	1.70287	1.03157	2.92527	-0.586292	0.614412	0.311494	0.841893	-0.479967	0.971608	1.96102	Up PCa	AFYNGSLTAQIVK	AFYN(1)GSLTAQIVK	0.203529	Semi-trypsin deglyco	P19440		GGT1	Gamma-glutamyltranspeptidase 1;Gamma-glutamyltranspeptidase 1 heavy chain;Gamma-glutamyltranspeptidase 1 light chain
0.0328875	-2.84439	-2.10408	-2.16167	-2.42627	-3.5044	-3.62624	-2.82472	-1.51927	0.967953	1.95606	Up PCa	QSGLASAPVSGAGNHSYCR	QSGLASAPVSGAGN(1)HSYCR	0.222673	Semi-trypsin deglyco	Q96FE7		PIK3IP1	Phosphoinositide-3-kinase-interacting protein 1
1.35209	0.802222	0.938008	2.47863	-0.839272	0.294123	0.0755606	0.219463	-0.669973	0.966542	1.95415	Up PCa	VSSLPTTNSTTNSATK	VSSLPTTN(1)STTNSATK	0.209883	Semi-trypsin deglyco	P05155		SERPING1	Plasma protease C1 inhibitor
0.700699	2.38855	-0.323153	0.0643835	0.234653	-0.331532	-0.144181	-0.908279	-0.0285769	0.966169	1.95365	Up PCa	RQIFNGTFVK	RQ(0.008)IFN(0.992)GTFVK;RQIFN(1)GTFVK	0.222673	Semi-trypsin deglyco	P18124		RPL7	60S ribosomal protein L7
1.32041	-0.534451	-0.122937	-0.304192	-0.0729332	-1.08428	-1.08667	-0.555346	-0.908097	0.965778	1.95312	Up PCa	DFNERNSSETK	DFN(0.002)ERN(0.998)SSETK	0.213103	Semi-trypsin deglyco	Q12830		BPTF	Nucleosome-remodeling factor subunit BPTF
0.684321	-0.224783	0.233207	-0.472816	0.635932	-2.11617	-1.0797	0.107553	-0.0888233	0.965457	1.95268	Up PCa	LSTNNNTLR	LSTN(0.125)N(0.875)NTLR	0.228936	Semi-trypsin deglyco	Q8TD20		SLC2A12	Solute carrier family 2, facilitated glucose transporter member 12
3.43743	-0.667563	0.891212	-2.65646	-0.661739	-1.34033	-0.989481	-2.20267	0.950969	0.963954	1.95065	Up PCa	LCQCRPGEGNCSCCK	LCQCRPGEGN(1)CSCCK	0.244962	Semi-trypsin deglyco	Q9GZX9		TWSG1	Twisted gastrulation protein homolog 1
1.07904	0.635221	-0.509768	0.396895	0.0879192	-1.69426	-0.655634	0.0577679	-0.206569	0.962535	1.94873	Up PCa	DLHNQTLVR	DLHN(0.977)Q(0.023)TLVR;DLHN(0.99)Q(0.01)TLVR;DLHN(1)QTLVR	0.230851	Semi-trypsin deglyco	Q04724		TLE1;TLE3;TLE4	Transducin-like enhancer protein 1;Transducin-like enhancer protein 3;Transducin-like enhancer protein 4
-0.201404	-0.710964	-1.73728	-2.26214	-1.52892	-2.78084	-1.97684	-1.78743	-2.44835	0.960223	1.94561	Up PCa	LGNNGNKTELER	LGN(0.004)N(0.996)GN(1)KTELER	0.209883	Semi-trypsin deglyco	P84103		SRSF3	Serine/arginine-rich splicing factor 3
0.734287	-0.000730515	-0.486045	-0.312613	1.03566	-0.915537	-0.710699	-0.89963	-0.531636	0.958487	1.94327	Up PCa	GVAPASRNETCLGESCAPTVIQR	GVAPASRN(1)ETCLGESCAPTVIQR	0.203529	Semi-trypsin deglyco	O15354		GPR37	Prosaposin receptor GPR37
1.71241	-0.14321	-0.455221	0.977484	0.0806103	-0.957065	-0.621938	-0.825123	0.314141	0.956911	1.94115	Up PCa	LVEGEECGQVLNVTVTTR	LVEGEECGQVLN(1)VTVTTR	0.236664	Semi-trypsin deglyco	P22891		PROZ	Vitamin K-dependent protein Z
1.75233	0.877733	1.19424	1.01625	1.53279	-0.814614	0.684114	0.981316	0.42905	0.954702	1.93818	Up PCa	DFSTNSTK	DFSTN(1)STK	0.223315	Semi-trypsin deglyco	Q03188		CENPC	Centromere protein C
-2.50879	-2.9758	-2.46927	-1.88358	-0.942001	-3.81068	-3.58315	-2.2746	-2.77227	0.954287	1.93762	Up PCa	RNNTEVER	RN(0.998)N(0.002)TEVER	0.210581	Semi-trypsin deglyco	Q63HN8		RNF213	E3 ubiquitin-protein ligase RNF213
0.279721	-0.685985	-0.74997	-0.933976	-0.676056	-2.89446	-1.35696	-0.755707	-1.01788	0.952999	1.93589	Up PCa	ANFTEHQR	AN(1)FTEHQR	0.222673	Semi-trypsin deglyco	Q9P2J8		ZNF624	Zinc finger protein 624
3.01568	-1.33093	0.467266	-2.03585	-1.95288	-0.896557	-0.741345	-1.75404	-1.88492	0.951873	1.93438	Up PCa	AFNISHVSNKVR	AFN(1)ISHVSNKVR	0.237641	Semi-trypsin deglyco	P35555		FBN1	Fibrillin-1
2.71983	-2.12213	-0.279533	-2.52041	-0.227089	-0.383535	-1.61242	-1.90725	-1.83741	0.949287	1.93092	Up PCa	IEDQSILNLTFSDCKGNDKLR	IEDQSILN(1)LTFSDCKGNDKLR	0.222412	Semi-trypsin deglyco	P55290		CDH13	Cadherin-13
3.09867	0.925545	1.1614	0.428136	0.658207	0.726112	0.0192852	0.111115	0.370107	0.947737	1.92884	Up PCa	GYNATTQEIVR	GYN(1)ATTQEIVR	0.225415	Semi-trypsin deglyco	P55160		NCKAP1L	Nck-associated protein 1-like
0.166899	-0.430197	-1.0995	-0.913522	0.596372	-1.67719	-1.39362	-0.33178	-1.7184	0.944258	1.9242	Up PCa	SRPHTNETSL	SRPHTN(1)ETSL	0.210581	Semi-trypsin deglyco	P23508		MCC	Colorectal mutant cancer protein
2.82943	2.2205	1.96546	1.11351	1.78081	NA	0.990602	1.31085	0.815573	0.942934	1.92243	Up PCa	AGLPNNSTK	AGLPN(0.194)N(0.806)STK	0.229062	Semi-trypsin deglyco	Q8IWW6		ARHGAP12	Rho GTPase-activating protein 12
1.41695	2.07391	2.4475	1.73863	1.79349	0.157465	0.659231	0.722312	2.27122	0.941539	1.92058	Up PCa	ANDTFTVK	AN(1)DTFTVK	0.222673	Semi-trypsin deglyco	O75369		FLNB	Filamin-B
1.72845	-1.32447	-0.77302	-1.86354	-1.25975	-1.45909	-1.61195	-1.547	-1.90074	0.931229	1.9069	Up PCa	TRFTNQTQGR	TRFTN(1)QTQGR	0.247775	Semi-trypsin deglyco	O75192		PEX11A	Peroxisomal membrane protein 11A
-1.53315	-1.34421	-1.8159	-1.1934	-2.11276	-2.73443	-2.92844	-2.48727	-1.96089	0.927873	1.90247	Up PCa	DRINSTLTR	DRIN(1)STLTR	0.222412	Semi-trypsin deglyco	Q76NI1		KNDC1	Protein very KIND
1.29971	1.36829	0.79689	0.32198	0.304257	-1.20914	-0.304955	0.26814	0.823381	0.923869	1.8972	Up PCa	AENETGLSRPR	AEN(1)ETGLSRPR	0.218306	Semi-trypsin deglyco	Q8WZ42		TTN	Titin
-1.37155	-2.19071	-0.716959	-1.14911	-1.01895	-3.01834	-2.42742	-2.04754	-1.33445	0.917482	1.88882	Up PCa	TSNDTIIR	TSN(1)DTIIR	0.237641	Semi-trypsin deglyco	Q9BXC9		BBS2	Bardet-Biedl syndrome 2 protein
-1.51058	-0.846406	-0.10323	0.0478792	-0.989039	1.72209	-1.21205	-3.54794	-3.3519	0.917175	1.88841	Up PCa	NLVPVPITNATLDQITGK	N(1)LVPVPITN(1)ATLDQITGK	0.243055	Semi-trypsin deglyco	P02763		ORM1	Alpha-1-acid glycoprotein 1
3.06617	0.490472	1.15407	0.665922	0.25638	-0.159982	0.337303	0.328716	0.332775	0.9169	1.88805	Up PCa	VDYNASSETLR	VDYN(1)ASSETLR	0.213103	Semi-trypsin deglyco	Q7Z7D3		VTCN1	V-set domain-containing T-cell activation inhibitor 1
2.26213	1.01068	1.21662	0.729833	1.35599	-0.060442	0.760578	0.54404	0.359282	0.914186	1.88451	Up PCa	NNLNVTEEK	N(0.063)N(0.063)LN(0.874)VTEEK	0.203529	Semi-trypsin deglyco	P04179		SOD2	Superoxide dismutase [Mn], mitochondrial
1.9517	2.9516	1.74739	0.108686	-0.311809	0.287403	0.926939	0.00867653	0.279377	0.913915	1.88415	Up PCa	TENINDTFIK	TEN(0.001)IN(0.999)DTFIK	0.246815	Semi-trypsin deglyco	P22680		CYP7A1	Cholesterol 7-alpha-monooxygenase
-0.00748539	-2.06467	-1.37348	-1.94115	-2.30952	-3.32083	-2.14177	-2.20369	-2.13967	0.912229	1.88195	Up PCa	LLIRDNRTAAAR	LLIRDN(1)RTAAAR	0.210581	Semi-trypsin deglyco	P28300		LOX	Protein-lysine 6-oxidase
0.881499	0.329786	-0.0992765	-0.295292	0.39757	-0.989448	-0.691759	-0.126981	-0.868335	0.911988	1.88164	Up PCa	HENGNNGTIK	HEN(0.947)GN(0.129)N(0.924)GTIK	0.222673	Semi-trypsin deglyco	Q13636		RAB31	Ras-related protein Rab-31
-1.48066	-0.283154	-1.73786	-0.964531	0.192522	-2.60327	-1.69475	-1.22734	-1.52909	0.908876	1.87758	Up PCa	TSGTNCTR	TSGTN(1)CTR	0.229885	Semi-trypsin deglyco	P45880		VDAC2	Voltage-dependent anion-selective channel protein 2
2.78442	1.81356	2.16504	1.6895	1.97335	0.0432034	1.45182	1.80049	1.41332	0.907966	1.8764	Up PCa	VNGTLYEK	VN(1)GTLYEK	0.226704	Semi-trypsin deglyco	O75164		KDM4A	Lysine-specific demethylase 4A
1.07755	-0.177207	0.153946	-0.648068	0.0762644	-1.40272	-0.838927	-0.258174	-0.726325	0.903034	1.86999	Up PCa	GNLGNNGNKTELER	GNLGN(0.001)N(0.014)GN(0.985)KTELER;GNLGN(0.045)N(0.226)GN(0.729)KTELER	0.223315	Semi-trypsin deglyco	P84103		SRSF3	Serine/arginine-rich splicing factor 3
-0.805916	-1.71581	-1.67056	-1.93491	-1.49989	-3.76414	-2.22996	-1.69968	-2.01036	0.900618	1.86687	Up PCa	KEHSDSNYTTQTT	KEHSDSN(1)YTTQTT	0.247552	Semi-trypsin deglyco	Q93073		SECISBP2L	Selenocysteine insertion sequence-binding protein 2-like
1.67512	1.70576	0.859653	0.624784	0.384568	-0.57988	0.565603	0.475463	0.136793	0.900482	1.86669	Up PCa	TTNQTEFER	TTN(1)QTEFER	0.209883	Semi-trypsin deglyco	P50750		CDK9	Cyclin-dependent kinase 9
-0.232622	-1.52966	-1.33833	-1.95529	-1.64731	-2.30689	-2.19665	-2.10731	-2.34086	0.897285	1.86256	Up PCa	TAHNFSEQSR	TAHN(1)FSEQSR	0.209883	Semi-trypsin deglyco	Q15043		SLC39A14	Zinc transporter ZIP14
-0.586407	-1.31333	-0.547244	-1.86756	-0.687372	-3.84459	-0.960717	-1.10865	-1.65759	0.892504	1.8564	Up PCa	RNITAVGK	RN(1)ITAVGK	0.242742	Semi-trypsin deglyco	P55290		CDH13	Cadherin-13
0.131266	-0.732037	-1.04195	-1.03271	0.0223513	-1.67687	-1.40988	-0.892867	-1.68529	0.885611	1.84755	Up PCa	VERNSTEAER	VERN(1)STEAER	0.213103	Semi-trypsin deglyco	O43432		EIF4G3	Eukaryotic translation initiation factor 4 gamma 3
2.37419	3.26771	3.72605	2.63667	2.74963	1.53719	1.399	2.28252	3.06589	0.8797	1.83999	Up PCa	FFVNASDVDNVK	FFVN(1)ASDVDNVK	0.203529	Semi-trypsin deglyco	Q96IY4		CPB2	Carboxypeptidase B2
3.33324	-0.527997	1.12486	-0.384971	-0.226308	0.150772	-0.0375156	-0.252057	-0.722654	0.879128	1.83926	Up PCa	EVTESNTTSVVDGDKR	EVTESN(1)TTSVVDGDKR	0.235077	Semi-trypsin deglyco	Q9NQ36		SCUBE2	Signal peptide, CUB and EGF-like domain-containing protein 2
1.34762	1.18088	1.51104	1.07023	1.76504	-0.737996	0.435012	1.3988	0.900578	0.875864	1.83511	Up PCa	DEDSTTNITK	DEDSTTN(1)ITK	0.227307	Semi-trypsin deglyco	Q15554		TERF2	Telomeric repeat-binding factor 2
3.31047	-1.00752	0.429165	-0.876822	-0.302564	0.170646	-0.0751371	-1.46059	-0.889573	0.874209	1.833	Up PCa	PATDGGLNLTSTFLR	PATDGGLN(1)LTSTFLR	0.22321	Semi-trypsin deglyco	P41222		PTGDS	Prostaglandin-H2 D-isomerase
-0.0148716	-0.721615	0.151006	-0.352521	-0.0740299	-2.3645	-1.11734	-0.559563	-0.242889	0.868667	1.82597	Up PCa	LVAPDNGSSR	LVAPDN(1)GSSR	0.229062	Semi-trypsin deglyco	Q8IUW5		RELL1	RELT-like protein 1
-0.954873	-0.0302973	-0.43022	-0.497849	1.41337	-1.26458	-0.85697	-1.72328	-0.0013113	0.861561	1.817	Up PCa	HLVIHNESTCEQLAK	HLVIHN(1)ESTCEQLAK	0.22321	Semi-trypsin deglyco	P01019		AGT	Angiotensin 1-4;Angiotensin 1-5;Angiotensin 1-7;Angiotensin 1-9;Angiotensin-1;Angiotensin-2;Angiotensin-3;Angiotensin-4;Angiotensinogen
1.85121	2.19658	1.65855	1.39774	2.23738	NA	1.15316	0.986202	0.889335	0.858726	1.81344	Up PCa	SNCTTIDK	SN(1)CTTIDK	0.247791	Semi-trypsin deglyco	Q32MH5		FAM214A	Protein FAM214A
4.86432	0.386433	2.00265	0.0378704	-0.10799	1.45674	0.570607	0.592399	-0.282856	0.852434	1.80554	Up PCa	IEDQSILNLTFSDCKGNDK	IEDQSILN(1)LTFSDCKGNDK	0.230526	Semi-trypsin deglyco	P55290		CDH13	Cadherin-13
1.45951	1.2685	1.32398	0.327633	0.530142	-0.323143	0.625412	0.00101662	0.215736	0.852198	1.80525	Up PCa	AANLTSPDSEK	AAN(1)LTSPDSEK	0.230851	Semi-trypsin deglyco	Q9NR09		BIRC6	Baculoviral IAP repeat-containing protein 6
2.08373	2.44076	1.79481	2.37295	2.46203	0.959978	1.07222	0.917558	2.5722	0.850367	1.80296	Up PCa	FGNDTITCTTHGNWTK	FGN(1)DTITCTTHGN(1)WTK	0.223315	Semi-trypsin deglyco	P02749		APOH	Beta-2-glycoprotein 1
0.331669	-1.67656	-0.589943	-0.250165	-2.10868	-1.90172	-2.11721	-0.49764	-2.31006	0.847922	1.79991	Up PCa	AFNISHVSNK	AFN(1)ISHVSNK	0.209883	Semi-trypsin deglyco	P35555		FBN1	Fibrillin-1
0.318069	0.386365	0.24883	-0.0210724	-0.162533	-1.56368	-0.673935	-0.15458	-0.363619	0.842885	1.79363	Up PCa	HNVTAFQGK	HN(1)VTAFQGK	0.210581	Semi-trypsin deglyco	Q96JH7		VCPIP1	Deubiquitinating protein VCIP135
-2.98134	-3.8666	-4.15873	-2.8039	-3.99202	-4.10982	-4.06384	-4.29517	-5.11932	0.836519	1.78574	Up PCa	TVIQQQNATSQR	TVIQQ(0.026)Q(0.24)N(0.734)ATSQR;TVIQQQ(0.004)N(0.996)ATSQR	0.226176	Semi-trypsin deglyco	Q13469		NFATC2	Nuclear factor of activated T-cells, cytoplasmic 2
5.31453	1.59609	2.76196	1.81615	1.55195	1.98921	2.00966	1.49303	1.59919	0.835364	1.78431	Up PCa	LRNITAVGK	LRN(1)ITAVGK	0.237641	Semi-trypsin deglyco	P55290		CDH13	Cadherin-13
-0.385572	-1.27035	-1.00931	-1.03202	-1.68952	-2.49681	-1.87823	-1.41155	-1.86421	0.835346	1.78428	Up PCa	LDHNNLTR	LDHN(1)N(1)LTR	0.203529	Semi-trypsin deglyco	Q06828		FMOD	Fibromodulin
-0.446307	0.857131	0.177875	0.071373	-0.219007	-1.49812	-1.13639	-0.913795	0.568432	0.833181	1.78161	Up PCa	IDTDNSTVALAK	IDTDN(1)STVALAK	0.230111	Semi-trypsin deglyco	Q9BX40		LSM14B	Protein LSM14 homolog B
1.62996	0.738848	0.66895	0.549718	1.79386	-0.327829	-0.0582085	0.588913	0.791374	0.827705	1.77486	Up PCa	IGVEGGNATR	IGVEGGN(1)ATR	0.228936	Semi-trypsin deglyco	P42345		MTOR	Serine/threonine-protein kinase mTOR
1.33801	-1.55893	-0.584875	-2.13914	-1.34487	-1.50602	-1.19738	-1.75362	-2.28033	0.826376	1.77323	Up PCa	GDHVRFNISTDRR	GDHVRFN(1)ISTDRR	0.222412	Semi-trypsin deglyco	O75534		CSDE1	Cold shock domain-containing protein E1
-1.10883	-0.884023	-1.53651	-1.34788	-1.05154	-2.6846	-2.20086	-2.01417	-1.14062	0.824306	1.77068	Up PCa	DVSSVHHNSTLLR	DVSSVHHN(1)STLLR	0.210581	Semi-trypsin deglyco	Q8TCT0		CERK	Ceramide kinase
0.418791	-0.0344582	0.337526	0.0570354	0.290929	-1.41959	-0.67166	-0.268947	-0.0600777	0.819033	1.76422	Up PCa	AANFTAGGQPR	AAN(1)FTAGGQPR	0.203529	Semi-trypsin deglyco	Q6RFH5		WDR74	WD repeat-containing protein 74
1.50148	1.15139	1.17586	1.30059	2.37679	0.0744553	0.277569	0.981854	1.41447	0.814135	1.75824	Up PCa	VDDVSNQTSCR	VDDVSN(0.999)Q(0.001)TSCR	0.241343	Semi-trypsin deglyco	O75462		CRLF1	Cytokine receptor-like factor 1
0.325629	0.0319681	0.531681	0.55455	-0.164109	-1.495	-0.846002	0.031414	0.0784187	0.813736	1.75776	Up PCa	DQYLNCSR	DQYLN(1)CSR	0.222412	Semi-trypsin deglyco	P35713		SOX18	Transcription factor SOX-18
1.36854	1.8338	0.267381	0.217322	-0.0786486	-0.0349541	-0.0909529	-0.357614	0.127258	0.810745	1.75412	Up PCa	ADSTAVNGSITPTDKK	ADSTAVN(1)GSITPTDKK	0.229885	Semi-trypsin deglyco	Q49A26		GLYR1	Putative oxidoreductase GLYR1
2.3787	2.1221	3.05318	3.31422	0.354843	1.29921	0.474517	2.15587	1.81486	0.808494	1.75138	Up PCa	FAFNISHVSNK	FAFN(1)ISHVSNK	0.203529	Semi-trypsin deglyco	P35555		FBN1	Fibrillin-1
0.424365	0.0517282	0.079092	-0.913795	-0.246455	-1.2348	-1.39178	-1.36717	0.293939	0.80394	1.74586	Up PCa	INPINGTVDTTAVLDR	IN(0.001)PIN(0.999)GTVDTTAVLDR;INPIN(1)GTVDTTAVLDR	0.243055	Semi-trypsin deglyco	P55290		CDH13	Cadherin-13
2.49494	3.7183	1.97861	3.73865	4.63544	2.8249	1.34601	2.72753	3.14698	0.801833	1.74331	Up PCa	NAQNNGSNFQLEEISR	N(0.007)AQ(0.976)N(0.017)N(1)GSNFQLEEISR;NAQ(0.028)N(0.233)N(0.74)GSNFQLEEISR;NAQNN(1)GSNFQLEEISR	0.209883	Semi-trypsin deglyco	P02765		AHSG	Alpha-2-HS-glycoprotein;Alpha-2-HS-glycoprotein chain A;Alpha-2-HS-glycoprotein chain B
0.794116	0.785208	-0.102745	-0.0521202	-0.444447	-0.947139	-0.390884	-0.461942	-0.620155	0.801032	1.74235	Up PCa	VDQGSQNGTIVNGK	VDQ(0.005)GSQ(0.209)N(0.787)GTIVN(0.999)GK;VDQGSQ(0.073)N(0.927)GTIVN(1)GK	0.222412	Semi-trypsin deglyco	Q8N302		AGGF1	Angiogenic factor with G patch and FHA domains 1
-0.371193	-0.859665	-0.265965	-1.01332	-0.366956	-1.96488	-1.30657	-1.04395	-1.1776	0.79783	1.73848	Up PCa	RPHTNETSL	RPHTN(1)ETSL	0.21051	Semi-trypsin deglyco	P23508		MCC	Colorectal mutant cancer protein
-2.75964	-3.0874	-3.37289	-3.41948	-3.30266	-4.4342	-3.94826	-3.737	-3.80592	0.792931	1.73259	Up PCa	SHTNDTIGSVR	SHTN(1)DTIGSVR	0.244962	Semi-trypsin deglyco	O00507		USP9Y;USP9X	Probable ubiquitin carboxyl-terminal hydrolase FAF-Y;Probable ubiquitin carboxyl-terminal hydrolase FAF-X
1.43021	-1.46756	-0.528915	-1.06866	-1.83097	-0.5964	-1.94886	-1.59002	-1.79301	0.788893	1.72775	Up PCa	VEVYNLTADPDQITNIAK	VEVYN(1)LTADPDQITNIAK	0.227307	Semi-trypsin deglyco	P15586		GNS	N-acetylglucosamine-6-sulfatase
-0.126565	0.389946	-0.88717	-0.606524	-1.06883	-1.36914	-1.38205	-1.37464	-0.847159	0.783419	1.7212	Up PCa	KNHNVTTIIR	KNHN(1)VTTIIR	0.218306	Semi-trypsin deglyco	O60729		CDC14B;CDC14C	Dual specificity protein phosphatase CDC14B;Dual specificity protein phosphatase CDC14C
-0.377357	-1.00812	-0.659368	-1.42758	0.625257	-2.05542	-1.21758	-0.762718	-1.33472	0.773176	1.70903	Up PCa	HPSNESGDGVDGK	HPSN(1)ESGDGVDGK	0.236664	Semi-trypsin deglyco	O95760		IL33	Interleukin-33;Interleukin-33 (95-270);Interleukin-33 (99-270);Interleukin-33 (109-270)
-0.826326	-1.59481	-1.74262	-2.62039	-1.75589	-3.10749	-1.82521	-3.04023	-1.93141	0.768078	1.703	Up PCa	RGNDTFGPR	RGN(1)DTFGPR	0.222412	Semi-trypsin deglyco	Q9ULX6		AKAP8L	A-kinase anchor protein 8-like
-2.02595	-1.29303	-2.69706	-1.52132	-1.42003	-2.66778	-3.03036	-1.85851	-2.67236	0.765775	1.70028	Up PCa	GAGNHSYCR	GAGN(1)HSYCR	0.224775	Semi-trypsin deglyco	Q96FE7		PIK3IP1	Phosphoinositide-3-kinase-interacting protein 1
2.34131	1.60654	1.41787	1.07172	1.09169	0.103905	0.911852	0.993998	0.95692	0.764157	1.69838	Up PCa	NVGNFTGAK	NVGN(1)FTGAK	0.230925	Semi-trypsin deglyco	O43524		FOXO3	Forkhead box protein O3
-2.15915	-1.42455	-0.81217	-0.897001	-2.21066	-2.20787	-2.76406	-1.84616	-2.21886	0.758531	1.69177	Up PCa	FQQPPNTSQPDK	FQQPPN(0.993)TSQ(0.006)PDK;FQQPPN(0.999)TSQPDK	0.210581	Semi-trypsin deglyco	Q7Z7M0		MEGF8	Multiple epidermal growth factor-like domains protein 8
1.31506	2.18347	0.804834	-0.0241079	-0.0438852	-0.116518	1.01736	-0.360637	-0.165469	0.75339	1.68575	Up PCa	NKTDVAAPFGGFK	N(1)KTDVAAPFGGFK	0.222673	Semi-trypsin deglyco	O75891		ALDH1L1	Cytosolic 10-formyltetrahydrofolate dehydrogenase
0.838305	0.738424	0.543801	0.501675	0.224514	-1.09143	-0.454316	0.340322	0.484708	0.749523	1.68124	Up PCa	AAEQEYNATVAR	AAEQEYN(1)ATVAR	0.218414	Semi-trypsin deglyco	Q9H3R0		KDM4C	Lysine-specific demethylase 4C
-1.68952	-2.39979	-2.27966	-1.72664	-1.59191	-3.18003	-3.64559	-2.21427	-1.70163	0.747876	1.67932	Up PCa	RYGNLTETR	RYGN(1)LTETR	0.237641	Semi-trypsin deglyco	Q9Y2J4		AMOTL2	Angiomotin-like protein 2
-0.241863	-1.42585	-1.45236	0.564526	-2.38119	-1.53585	-1.00137	-1.55216	-2.84334	0.745833	1.67694	Up PCa	LTIYNSTTR	LTIYN(1)STTR	0.245399	Semi-trypsin deglyco	P19440		GGT1;GGT3P	Gamma-glutamyltranspeptidase 1;Gamma-glutamyltranspeptidase 1 heavy chain;Gamma-glutamyltranspeptidase 1 light chain;Putative gamma-glutamyltranspeptidase 3;Putative gamma-glutamyltranspeptidase 3 heavy chain;Putative gamma-glutamyltranspeptidase 3 light chain
0.876745	1.07484	0.547399	-0.254189	0.213427	0.507109	-0.753697	-0.207305	-0.542875	0.740836	1.67114	Up PCa	ANLVPVPITNATLDR	ANLVPVPITN(1)ATLDR	0.203529	Semi-trypsin deglyco	P19652		ORM2	Alpha-1-acid glycoprotein 2
1.4494	1.28318	1.54504	0.939887	1.243	-0.283257	0.943806	0.784752	0.769655	0.738362	1.66828	Up PCa	NNNSTLINK	N(0.229)N(0.777)N(0.994)STLINK	0.246815	Semi-trypsin deglyco	Q9NRH1		YAE1D1	Yae1 domain-containing protein 1
0.532441	1.09613	1.43964	1.90082	1.04471	0.603743	0.230433	-0.0943384	1.12349	0.736916	1.66661	Up PCa	SGGLVNGSSVTVSCK	SGGLVN(1)GSSVTVSCK	0.205785	Semi-trypsin deglyco	P19320		VCAM1	Vascular cell adhesion protein 1
2.33248	-0.242251	0.233739	-0.374186	-0.587389	-0.583034	0.327352	-0.383182	-1.19993	0.732177	1.66114	Up PCa	RVYKPSAGNNSLYR	RVYKPSAGN(0.999)N(0.001)SLYR	0.229885	Semi-trypsin deglyco	P02749		APOH	Beta-2-glycoprotein 1
-0.417259	-1.51543	-1.19857	-0.988526	-1.07452	-2.38286	-1.94556	-0.760706	-1.95069	0.721093	1.64843	Up PCa	HTNYTATVR	HTN(1)YTATVR	0.224775	Semi-trypsin deglyco	P22105		TNXB	Tenascin-X
1.77222	2.1823	1.05884	-0.048666	-1.45416	0.185842	-0.563319	-0.659561	1.01919	0.706569	1.63192	Up PCa	ATPSSNATDPLKYFIIQDR	ATPSSN(1)ATDPLKYFIIQDR	0.218306	Semi-trypsin deglyco	P07911		UMOD	Uromodulin;Uromodulin, secreted form
-0.170293	-0.7582	-0.663548	-0.47081	0.46994	-1.44238	-1.13013	-0.671419	-0.837202	0.701701	1.62642	Up PCa	DLDRNNITR	DLDRN(0.062)N(0.938)ITR	0.224775	Semi-trypsin deglyco	O75094		SLIT3	Slit homolog 3 protein
1.77495	-0.831693	-0.0148544	-0.729083	-0.979652	-0.515393	-2.11114	0.140429	-0.935494	0.699333	1.62375	Up PCa	SGPNLFINNLNKTDNGTYR	SGPNLFIN(0.003)N(0.013)LN(0.984)KTDN(1)GTYR	0.225282	Semi-trypsin deglyco	Q9BY67		CADM1	Cell adhesion molecule 1
2.62678	-1.1142	0.211406	-0.599423	-0.877816	-0.75363	-0.586287	-0.10076	-1.11508	0.688289	1.61137	Up PCa	VRNCTITANAECACR	VRN(1)CTITANAECACR	0.236671	Semi-trypsin deglyco	P26842		CD27	CD27 antigen
3.56244	3.92544	2.65947	2.54545	1.9594	2.17334	2.76766	1.99003	2.03998	0.687688	1.6107	Up PCa	SNITVNEDQIK	SN(1)ITVNEDQIK	0.236664	Semi-trypsin deglyco	Q99996		AKAP9	A-kinase anchor protein 9
-1.2712	-1.82441	-1.04437	-1.4481	-1.31913	-2.85439	-1.73581	-1.44039	-2.24592	0.687685	1.6107	Up PCa	VGNETTYEDGHGSR	VGN(1)ETTYEDGHGSR	0.244962	Semi-trypsin deglyco	Q8IWA5		SLC44A2	Choline transporter-like protein 2
-1.01455	-1.51618	-1.62255	-1.50947	-0.675165	-1.92213	-2.31827	-1.86006	-1.70312	0.683312	1.60582	Up PCa	LIQLNHTR	LIQ(0.011)LN(0.989)HTR;LIQLN(1)HTR	0.203529	Semi-trypsin deglyco	P54826		GAS1	Growth arrest-specific protein 1
0.58722	-0.981415	-0.126539	-0.698411	-0.81916	-1.2679	-1.23428	-0.864707	-0.977386	0.678407	1.60037	Up PCa	DCRPLEGNSTVTGQPR	DCRPLEGN(1)STVTGQPR	0.222412	Semi-trypsin deglyco	P58166		INHBE	Inhibin beta E chain
0.539082	-0.543962	-0.311758	-0.134697	-0.385568	-1.76031	-0.910882	-0.547893	-0.156476	0.67651	1.59827	Up PCa	RNFTSEER	RN(1)FTSEER	0.228936	Semi-trypsin deglyco	Q6ZSC3		RBM43	RNA-binding protein 43
2.37025	1.77254	1.78814	1.82475	1.65113	1.43521	1.04631	0.673126	1.67064	0.67504	1.59664	Up PCa	ISNFSMTVDGK	ISN(1)FSMTVDGK	0.203529	Semi-trypsin deglyco	P19823		ITIH2	Inter-alpha-trypsin inhibitor heavy chain H2
1.11804	0.667865	0.695625	-0.0268555	1.62956	-0.175411	-0.121264	0.28291	0.593513	0.67191	1.59318	Up PCa	ESDPTVPCNETR	ESDPTVPCN(1)ETR	0.230111	Semi-trypsin deglyco	Q14703		MBTPS1	Membrane-bound transcription factor site-1 protease
1.68896	0.539548	0.915989	0.124249	0.787986	-1.22433	0.0956926	0.540625	1.16679	0.666652	1.58738	Up PCa	YRNVTAEQAR	YRN(1)VTAEQAR	0.230111	Semi-trypsin deglyco	P00748		F12	Coagulation factor XII;Coagulation factor XIIa heavy chain;Beta-factor XIIa part 1;Coagulation factor XIIa light chain
1.06559	-0.35616	-1.52957	-0.268337	-2.57291	-0.943103	-0.755466	-1.55782	-2.33147	0.664687	1.58522	Up PCa	SYSDFERNVTEK	SYSDFERN(1)VTEK	0.235596	Semi-trypsin deglyco	P07358		C8B	Complement component C8 beta chain
-1.79105	-2.55516	-2.01275	-2.16584	-1.79913	-3.69922	-2.48908	-2.14023	-2.5856	0.663747	1.58419	Up PCa	VRGNETLR	VRGN(1)ETLR	0.229885	Semi-trypsin deglyco	Q99500		S1PR3	Sphingosine 1-phosphate receptor 3
0.245009	-0.0238991	0.806347	0.656106	-0.274435	-0.625722	-0.551425	-0.646614	0.300889	0.662544	1.58287	Up PCa	VALSNESTVTGYK	VALSN(1)ESTVTGYK	0.218961	Semi-trypsin deglyco	Q12860		CNTN1	Contactin-1
-0.654146	-1.10305	-0.419436	-1.6161	-1.09176	-2.11894	-1.63413	-1.29187	-1.4932	0.657637	1.5775	Up PCa	DHFNCTHCGK	DHFN(1)CTHCGK	0.213103	Semi-trypsin deglyco	Q7Z4I7		LIMS2	LIM and senescent cell antigen-like-containing domain protein 2
-0.128304	-0.324031	-0.558722	-0.250968	-0.287549	-1.50864	-1.04793	-0.790208	-0.515405	0.655631	1.5753	Up PCa	GTFNCSSDPR	GTFN(1)CSSDPR	0.223315	Semi-trypsin deglyco	O00237		RNF103	E3 ubiquitin-protein ligase RNF103
0.444762	0.173472	-0.487809	0.773911	-0.0955181	-0.882007	-0.761868	-0.245095	-0.0663242	0.650587	1.56981	Up PCa	LAPLNDTR	LAPLN(1)DTR	0.209883	Semi-trypsin deglyco	P02765		AHSG	Alpha-2-HS-glycoprotein;Alpha-2-HS-glycoprotein chain A;Alpha-2-HS-glycoprotein chain B
0.467421	1.20139	0.0619717	-0.410434	0.110717	-0.996144	0.263726	-0.475863	-0.201016	0.638537	1.55675	Up PCa	SSSNSTSK	SSSN(1)STSK	0.235762	Semi-trypsin deglyco	Q13492		PICALM	Phosphatidylinositol-binding clathrin assembly protein
-0.0709171	-0.376452	-0.106484	-0.322338	0.136418	-1.21674	-0.789371	-0.262492	-0.864037	0.635205	1.55316	Up PCa	ENSTASVSEAER	EN(1)STASVSEAER	0.239383	Semi-trypsin deglyco	P42892		ECE1	Endothelin-converting enzyme 1
-0.89727	-1.20029	-1.53712	-1.90899	-1.71437	-2.24024	-1.92327	-2.51989	-1.65495	0.63298	1.55076	Up PCa	FWNSSHPR	FWN(1)SSHPR	0.209883	Semi-trypsin deglyco	Q9Y2U9		KLHDC2	Kelch domain-containing protein 2
1.60354	-0.568796	0.477942	0.896865	-0.475828	0.326945	0.260727	-0.760552	-0.740612	0.615118	1.53168	Up PCa	RVQPFNVTQGK	RVQ(0.001)PFN(0.997)VTQ(0.002)GK;RVQPFN(1)VTQGK	0.222412	Semi-trypsin deglyco	P13473		LAMP2	Lysosome-associated membrane glycoprotein 2
1.94529	1.38383	2.01122	1.36619	1.16449	0.763475	0.718901	1.01736	1.34708	0.6125	1.52891	Up PCa	IGYNTTSTVPK	IGYN(1)TTSTVPK	0.236671	Semi-trypsin deglyco	Q9NRX5		SERINC1	Serine incorporator 1
-2.71535	-2.97862	-2.98705	-2.57178	-2.4542	-3.91275	-3.90795	-2.41386	-3.1446	0.60339	1.51928	Up PCa	DHEEQPSNQTVR	DHEEQPSN(0.793)Q(0.207)TVR	0.223315	Semi-trypsin deglyco	Q99683		MAP3K5	Mitogen-activated protein kinase kinase kinase 5
0.099946	-0.347469	-0.264669	1.01303	0.841662	-1.32287	-0.282947	-0.0570583	0.367794	0.59227	1.50762	Up PCa	NHTAQIEIVR	N(1)HTAQIEIVR	0.244962	Semi-trypsin deglyco	Q14571		ITPR2	Inositol 1,4,5-trisphosphate receptor type 2
-0.452182	-0.568409	-0.911427	-0.891716	-0.796524	-1.57775	-1.36295	-0.797163	-1.50703	0.587172	1.5023	Up PCa	EKDRNFTSEER	EKDRN(1)FTSEER	0.222673	Semi-trypsin deglyco	Q6ZSC3		RBM43	RNA-binding protein 43
1.68701	-0.621506	-0.415813	-0.0945663	-0.392121	-0.561788	-0.733641	-0.511509	-0.35743	0.573693	1.48833	Up PCa	EVNCSTTCNQPEVGGLETSLDK	EVN(1)CSTTCNQPEVGGLETSLDK	0.222412	Semi-trypsin deglyco	P13598		ICAM2	Intercellular adhesion molecule 2
-0.0204611	-1.83686	-2.1968	-1.95684	-2.51791	-1.90009	-1.9699	-3.92412	-1.31947	0.572621	1.48722	Up PCa	CKSVVAPATDGGLNLTSTFLR	CKSVVAPATDGGLN(1)LTSTFLR	0.222673	Semi-trypsin deglyco	P41222		PTGDS	Prostaglandin-H2 D-isomerase
1.45965	0.0302372	0.0170765	0.378129	-0.536663	0.135536	-0.0708771	-1.04302	-0.229177	0.57157	1.48614	Up PCa	VVEAESNVTLK	VVEAESN(1)VTLK	0.222673	Semi-trypsin deglyco	Q6UX27		VSTM1	V-set and transmembrane domain-containing protein 1
0.642013	-0.401116	0.40589	0.107032	0.608733	-0.427299	-0.586018	-0.169883	0.000156403	0.568271	1.48275	Up PCa	NSTGLQSSSVSQTK	N(0.985)STGLQ(0.015)SSSVSQTK	0.236671	Semi-trypsin deglyco	Q9ULI3		HEG1	Protein HEG homolog 1
2.38804	1.09108	1.02363	1.11707	1.17918	0.419691	0.826562	0.824449	1.09703	0.567867	1.48233	Up PCa	LRGNLTGAPGQR	LRGN(1)LTGAPGQR	0.222673	Semi-trypsin deglyco	O60883		GPR37L1	Prosaposin receptor GPR37L1
-0.141485	-0.827057	-0.799767	-1.14228	-0.802332	-1.49146	-1.3629	-0.92695	-1.44938	0.565088	1.47948	Up PCa	LEHNQTYECR	LEHN(0.995)Q(0.005)TYECR	0.228936	Semi-trypsin deglyco	P07333		CSF1R	Macrophage colony-stimulating factor 1 receptor
0.888203	0.0755491	0.806963	-0.305383	-0.403939	-0.0361986	-0.902277	-0.04599	-0.410208	0.560947	1.47524	Up PCa	LNSTDSSPPTNNFTDIEAALK	LN(1)STDSSPPTN(0.04)N(0.96)FTDIEAALK	0.224775	Semi-trypsin deglyco	O43692		PI15	Peptidase inhibitor 15
3.53936	0.791862	1.56585	0.706422	0.78855	0.644424	0.830935	1.34353	0.855319	0.559857	1.47412	Up PCa	DFNQTQPERGDNNLTR	DFN(0.935)Q(0.065)TQPERGDN(0.323)N(0.677)LTR;DFN(0.989)Q(0.011)TQPERGDN(0.011)N(0.989)LTR;DFN(0.995)Q(0.005)TQPERGDN(0.078)N(0.922)LTR;DFN(0.996)Q(0.004)TQPERGDN(0.001)N(0.999)LTR	0.243055	Semi-trypsin deglyco	P00742		F10	Activated factor Xa heavy chain;Coagulation factor X;Factor X heavy chain;Factor X light chain
1.42663	1.15025	0.646646	0.475012	-0.135304	-0.0604992	0.0253325	-0.325535	0.993277	0.554503	1.46866	Up PCa	INLPANSTIK	INLPAN(1)STIK	0.224775	Semi-trypsin deglyco	O95071		UBR5	E3 ubiquitin-protein ligase UBR5
0.56508	-0.491729	0.063736	-0.298904	-0.0589609	-1.09226	-0.739843	-0.507005	-0.0195723	0.545514	1.45954	Up PCa	VLHTNYTATVR	VLHTN(1)YTATVR	0.235762	Semi-trypsin deglyco	P22105		TNXB	Tenascin-X
0.18775	-0.630993	-0.0321369	0.176662	-0.377958	-1.26233	-0.406257	-0.359715	-0.690883	0.544461	1.45848	Up PCa	NLGNNGNKTELER	N(0.999)LGN(0.005)N(0.18)GN(0.816)KTELER	0.242742	Semi-trypsin deglyco	P84103		SRSF3	Serine/arginine-rich splicing factor 3
0.756811	-0.101622	-0.365533	-0.273513	-0.756687	-0.825815	-0.737152	-0.629641	-0.552887	0.538265	1.45222	Up PCa	RENISDPTSPLR	REN(1)ISDPTSPLR	0.227307	Semi-trypsin deglyco	P01591		IGJ	Immunoglobulin J chain
1.46671	0.531494	0.192128	0.686134	0.5915	0.389814	-0.412683	-0.169311	0.825719	0.535208	1.44915	Up PCa	PVESFQNATGLR	PVESFQ(0.021)N(0.979)ATGLR;PVESFQ(0.065)N(0.935)ATGLR	0.249184	Semi-trypsin deglyco	P51888		PRELP	Prolargin
-0.959489	-2.32339	-1.97371	-2.00045	-3.25037	-2.51678	-2.63338	-2.3228	-3.05949	0.531631	1.44556	Up PCa	DAQSGLASAPVSGAGNHSYCR	DAQSGLASAPVSGAGN(1)HSYCR	0.246815	Semi-trypsin deglyco	Q96FE7		PIK3IP1	Phosphoinositide-3-kinase-interacting protein 1
-0.462596	-1.18473	-1.26622	-0.882356	-1.24534	-1.65447	-1.20337	-1.84933	-1.43571	0.527472	1.4414	Up PCa	RQAFNATAVVR	RQ(0.061)AFN(0.939)ATAVVR	0.229062	Semi-trypsin deglyco	Q8IU85		CAMK1D	Calcium/calmodulin-dependent protein kinase type 1D
0.94595	1.49047	0.0828066	0.309155	-0.358508	0.18359	0.13836	-0.576005	0.139202	0.522688	1.43663	Up PCa	ADEQAFNTTVK	ADEQAFN(1)TTVK	0.23758	Semi-trypsin deglyco	Q9P2K8		EIF2AK4	Eukaryotic translation initiation factor 2-alpha kinase 4
-0.10633	-1.38393	-1.00756	-1.32656	-1.26288	-1.36758	-1.2478	-1.9479	-1.59618	0.522413	1.43636	Up PCa	AAPNLTVEEGK	AAPN(1)LTVEEGK	0.223315	Semi-trypsin deglyco	Q16620		NTRK2	BDNF/NT-3 growth factors receptor
1.97042	0.411451	0.184193	-0.372999	1.37559	0.586139	-0.192698	-0.122851	0.498533	0.52145	1.4354	Up PCa	ITDDTFCKANDTSYIR	ITDDTFCKAN(1)DTSYIR	0.245399	Semi-trypsin deglyco	P20774		OGN	Mimecan
-0.253365	-1.04022	-1.98014	-1.00227	-0.102969	-0.897893	-1.24177	-1.5475	-1.8941	0.519523	1.43348	Up PCa	FGLYGENGTLTAGGLAR	FGLYGEN(1)GTLTAGGLAR	0.227307	Semi-trypsin deglyco	Q6ZMH5		SLC39A5	Zinc transporter ZIP5
1.68175	1.53659	2.23002	1.21311	0.960382	0.765716	0.991694	0.592278	1.67519	0.518151	1.43212	Up PCa	IENVNSTKF	IEN(0.001)VN(0.999)STKF;IEN(0.003)VN(0.997)STKF	0.229885	Semi-trypsin deglyco	Q92887		ABCC2	Canalicular multispecific organic anion transporter 1
0.916272	0.240528	0.00451374	-0.12473	-0.0556507	-0.682227	-0.0592613	-0.076293	-0.449667	0.513049	1.42706	Up PCa	GGFTNESSYHR	GGFTN(1)ESSYHR	0.230851	Semi-trypsin deglyco	Q5TBK1		N4BP2L1	NEDD4-binding protein 2-like 1
0.830481	-1.00572	-0.758063	-1.09694	-1.32671	-1.27629	-0.914969	-1.2239	-1.2947	0.506074	1.42018	Up PCa	LSLPHNQSLR	LSLPHN(0.986)Q(0.014)SLR;LSLPHN(0.995)Q(0.005)SLR	0.247775	Semi-trypsin deglyco	Q8N386		LRRC25	Leucine-rich repeat-containing protein 25
-0.00488281	-0.489151	0.387251	-0.662748	1.07773	-0.653133	-0.215033	-0.510945	-0.295154	0.480206	1.39494	Up PCa	GAAVPGAANASAQQPR	GAAVPGAAN(1)ASAQQPR	0.243055	Semi-trypsin deglyco	P28300		LOX	Protein-lysine 6-oxidase
-1.07362	-1.70209	-2.56693	-2.74604	-2.93568	-1.65346	-1.72892	-3.25869	-4.08763	0.477303	1.39214	Up PCa	LFRGNETLHYETFGK	LFRGN(1)ETLHYETFGK	0.223315	Semi-trypsin deglyco	P13598		ICAM2	Intercellular adhesion molecule 2
2.14929	1.18857	1.46158	0.591039	2.01379	1.32415	1.12784	0.674536	1.00351	0.448345	1.36447	Up PCa	NATSSSSQDPESLQDRGEGK	N(1)ATSSSSQ(0.999)DPESLQ(0.001)DRGEGK;N(1)ATSSSSQDPESLQDRGEGK	0.237641	Semi-trypsin deglyco	P05155		SERPING1	Plasma protease C1 inhibitor
-1.0511	-0.943077	-0.657063	-0.663713	-0.222227	-1.18266	-1.27861	-1.05236	-1.09558	0.444866	1.36119	Up PCa	TGEMSNSTSSLK	TGEMSN(1)STSSLK	0.229885	Semi-trypsin deglyco	Q9C000		NLRP1	NACHT, LRR and PYD domains-containing protein 1
-1.39808	-1.50059	-1.19149	-1.6357	-1.00779	-1.33131	-1.40634	-1.499	-2.915	0.441183	1.35772	Up PCa	GQDMVSPEATNSSSSSFSSPSSAGR	GQDMVSPEATN(1)SSSSSFSSPSSAGR	0.235067	Semi-trypsin deglyco	O15520		FGF10	Fibroblast growth factor 10
3.25682	1.58666	1.85929	2.26319	0.993491	1.86085	1.36051	1.81938	1.17714	0.43742	1.35418	Up PCa	ITNETGQPLIGK	ITN(1)ETGQPLIGK	0.246815	Semi-trypsin deglyco	P10253		GAA	70 kDa lysosomal alpha-glucosidase;76 kDa lysosomal alpha-glucosidase;Lysosomal alpha-glucosidase
0.903661	0.646894	-0.484789	0.755728	1.02189	-0.0607986	-0.702803	0.441082	0.849207	0.437005	1.35379	Up PCa	NAQNNGSNFQLEEISR	N(0.024)AQ(0.14)N(0.84)N(0.997)GSNFQLEEISR;NAQ(0.004)N(0.996)N(1)GSNFQLEEISR	0.228204	Semi-trypsin deglyco	P02765		AHSG	Alpha-2-HS-glycoprotein;Alpha-2-HS-glycoprotein chain A;Alpha-2-HS-glycoprotein chain B
1.67515	0.628876	1.08919	0.754014	-0.518362	0.53752	0.246428	0.427504	-0.0220175	0.428415	1.34575	Up PCa	FRGNETLHYETFGK	FRGN(1)ETLHYETFGK	0.229062	Semi-trypsin deglyco	P13598		ICAM2	Intercellular adhesion molecule 2
0.726613	0.125858	1.11429	0.769111	1.83631	-0.0175943	1.42345	0.134778	0.425622	0.422872	1.34059	Up PCa	SNKPNVSEPEEPK	SN(0.195)KPN(0.805)VSEPEEPK	0.242742	Semi-trypsin deglyco	O75976		CPD	Carboxypeptidase D
-0.806878	0.805136	2.00368	1.09699	0.754288	0.424878	0.213896	0.56436	0.540712	0.334682	1.2611	Up PCa	GLYTCYYNHTQTEENELEGR	GLYTCYYN(1)HTQTEENELEGR	0.235067	Semi-trypsin deglyco	P16234		PDGFRA	Platelet-derived growth factor receptor alpha
0.728631	0.150171	0.517832	-0.182579	1.09733	0.0222244	0.443976	0.475828	-0.336106	0.310796	1.24039	Up PCa	AGNVTGDVCK	AGN(1)VTGDVCK	0.237641	Semi-trypsin deglyco	Q96PX8		SLITRK1	SLIT and NTRK-like protein 1
0.589834	0.816755	0.539741	0.652278	0.503025	0.459632	1.37873	0.958932	0.769655	-0.271411	0.828509	Down PCa	WSEPQNCSATK	WSEPQ(0.395)N(0.605)CSATK	0.236671	Semi-trypsin deglyco	P09668		CTSH	Pro-cathepsin H;Cathepsin H mini chain;Cathepsin H;Cathepsin H heavy chain;Cathepsin H light chain
0.665739	1.31169	1.77143	1.22808	1.42126	1.10529	1.55534	1.97348	1.71387	-0.307355	0.808122	Down PCa	LPPSYHNETNTDTK	LPPSYHN(1)ETNTDTK	0.237641	Semi-trypsin deglyco	Q9UBP4		DKK3	Dickkopf-related protein 3
0.85426	1.25557	-0.336132	-0.183674	0.0131836	1.12723	0.600755	0.247886	0.567725	-0.315257	0.803708	Down PCa	TEFDTNSTDIALK	TEFDTN(1)STDIALK	0.237641	Semi-trypsin deglyco	Q9HBW9		ELTD1	EGF, latrophilin and seven transmembrane domain-containing protein 1
1.11977	1.25268	1.12587	0.837193	0.822081	1.45915	1.22043	1.17891	1.55551	-0.321981	0.799971	Down PCa	NVTGLLSQSDSK	N(1)VTGLLSQSDSK	0.243055	Semi-trypsin deglyco	P35579		MYH9	Myosin-9
2.08919	1.86916	2.46958	1.54193	1.91117	2.52264	2.4122	1.81882	2.44354	-0.323094	0.799354	Down PCa	MILNSSTEDGIK	MILN(1)SSTEDGIK	0.237189	Semi-trypsin deglyco	P30556		AGTR1	Type-1 angiotensin II receptor
1.03074	0.810062	0.598266	0.930156	0.484328	1.18099	1.08894	1.14975	0.993487	-0.332581	0.794114	Down PCa	AAWEEPSSGNGTAR	AAWEEPSSGN(1)GTAR	0.238544	Semi-trypsin deglyco	Q9P258		RCC2	Protein RCC2
-1.86585	-1.56428	-1.98592	-1.89995	-3.10574	-2.03087	-1.84946	-1.72861	-1.38173	-0.33668	0.791861	Down PCa	ITVLNISEIESR	ITVLN(1)ISEIESR	0.237641	Semi-trypsin deglyco	P14778		IL1R1	Interleukin-1 receptor type 1;Interleukin-1 receptor type 1, membrane form;Interleukin-1 receptor type 1, soluble form
1.14368	1.31904	1.60766	1.49852	1.86803	1.9897	1.82197	1.53094	2.02112	-0.353546	0.782658	Down PCa	ALPMGALPQGPMQNATK	ALPMGALPQ(0.002)GPMQ(0.197)N(0.801)ATK;ALPMGALPQ(0.009)GPMQ(0.221)N(0.77)ATK;ALPMGALPQGPMQ(0.027)N(0.973)ATK;ALPMGALPQGPMQ(0.045)N(0.955)ATK;ALPMGALPQGPMQ(0.188)N(0.812)ATK;ALPMGALPQGPMQ(0.211)N(0.789)ATK	0.23758	Semi-trypsin deglyco	P04233		CD74	HLA class II histocompatibility antigen gamma chain
1.35426	1.45643	1.32064	1.78247	1.33783	1.05873	2.14132	1.84955	2.17636	-0.356164	0.781239	Down PCa	YPGNGTGYVR	YPGN(1)GTGYVR	0.226704	Semi-trypsin deglyco	Q9H6Z9		EGLN1;EGLN3	Egl nine homolog 1;Egl nine homolog 3
-1.08855	-1.01659	-0.919362	-0.876769	-1.05208	-0.323764	-0.379542	-0.917205	-0.875046	-0.366781	0.775511	Down PCa	DESSFPDIPGAVSANMTVK	DESSFPDIPGAVSAN(1)MTVK	0.222412	Semi-trypsin deglyco	P08195		SLC3A2	4F2 cell-surface antigen heavy chain
-0.734642	-1.0554	-0.95998	-0.966884	-0.568553	-0.468154	0.179035	-0.776688	-0.88092	-0.37041	0.773563	Down PCa	KFVEQNETAINITTYPDQENNK	KFVEQ(0.186)N(0.814)ETAIN(1)ITTYPDQENNK	0.222673	Semi-trypsin deglyco	Q12841		FSTL1	Follistatin-related protein 1
0.110849	1.16984	1.35978	0.72803	0.343283	1.19269	1.23637	1.12861	0.894305	-0.370637	0.773441	Down PCa	SPSQEFVNITK	SPSQEFVN(1)ITK	0.229885	Semi-trypsin deglyco	P46821		MAP1B	Microtubule-associated protein 1B;MAP1B heavy chain;MAP1 light chain LC1
1.98139	2.28942	2.68202	2.06306	2.0646	2.76951	2.72708	2.11199	2.75946	-0.375912	0.770618	Down PCa	DLFGTGGNTTGK	DLFGTGGN(1)TTGK	0.228936	Semi-trypsin deglyco	Q6P4R8		NFRKB	Nuclear factor related to kappa-B-binding protein
1.89737	1.27458	1.8744	1.58734	1.24927	1.87953	2.19823	1.66644	2.11417	-0.388	0.764188	Down PCa	PLINVTEPPR	PLIN(1)VTEPPR	0.210581	Semi-trypsin deglyco	Q86TD4		SRL	Sarcalumenin
0.207912	-0.212997	-0.138203	-0.295588	-0.606355	0.570733	0.57912	-0.0703468	-0.276628	-0.409766	0.752746	Down PCa	DENDNAPYITAPSNTSHK	DENDNAPYITAPSN(1)TSHK	0.235067	Semi-trypsin deglyco	Q08174		PCDH1	Protocadherin-1
-1.38462	-1.4119	-1.59961	-1.31608	-1.04464	-0.595733	-0.776244	-1.08664	-1.24009	-0.426693	0.743965	Down PCa	RVDNFTQNPGMFR	RVDN(0.999)FTQ(0.001)NPGMFR	0.229062	Semi-trypsin deglyco	Q9UEW3		MARCO	Macrophage receptor MARCO
2.07452	1.52731	1.89325	1.70534	1.4079	1.90437	2.09814	2.05625	2.5463	-0.429601	0.742467	Down PCa	GNFTDPSSVNEK	GN(1)FTDPSSVNEK	0.213103	Semi-trypsin deglyco	Q96GC9		VMP1	Vacuole membrane protein 1
0.855998	0.677602	0.854586	0.622594	-0.0478144	1.14995	1.2661	0.852479	0.830736	-0.432223	0.741119	Down PCa	VINQTEESPYINGR	VIN(0.993)Q(0.007)TEESPYIN(1)GR	0.223315	Semi-trypsin deglyco	Q13740		ALCAM	CD166 antigen
1.65131	1.80559	1.92865	1.68261	1.33413	1.85486	1.70151	2.71407	2.19256	-0.435292	0.739544	Down PCa	FKYPVGNNQTAVQDNVK	FKYPVGN(0.103)N(0.795)Q(0.103)TAVQDNVK;FKYPVGN(0.106)N(0.714)Q(0.18)TAVQDNVK;FKYPVGN(0.114)N(0.875)Q(0.011)TAVQDNVK;FKYPVGN(0.23)N(0.765)Q(0.004)TAVQDNVK	0.213103	Semi-trypsin deglyco	P29972		AQP1	Aquaporin-1
1.10275	1.19219	1.01202	0.897925	0.298071	1.21411	1.6883	1.54257	1.05591	-0.474631	0.719651	Down PCa	IVEENDSNIWK	IVEEN(1)DSNIWK	0.203529	Semi-trypsin deglyco	Q6ZP80		TMEM182	Transmembrane protein 182
[truncated: 495 more rows]
