# Supplementary material for: Distinct urinary glycoprotein signatures in prostate cancer patients
Source: Oncotarget. 2018 Sep 4;9(69):33077–97. doi: 10.18632/oncotarget.26005 (PMC6145689; doi:10.18632/oncotarget.26005)
Supplement: Supplementary file 11 [file oncotarget-09-33077-s011.xlsx]

## Sheet: Sheet1
Supplementary Table 10: Non-modified peptides identified in the flow-through fraction after TiO2 enrichment SPE and after HILIC HPLC pre-fractionation.
Reporter intensity 0	Reporter intensity 1	Reporter intensity 2	Reporter intensity 3	Reporter intensity 4	Reporter intensity 5	Reporter intensity 6	Reporter intensity 7	Reporter intensity 8	Reporter intensity 9	N: R Count	N: K Count	N: Length	N: Mass	N: PEP	N: Score	N: Intensity	N: MS/MS Count	T: Sequence	T: Proteins	T: Leading razor protein	T: Gene names	T: Protein names	M: Protein group IDs
-0.150034	-2.08441	-1.05676	-2.07984	-0.764186	-1.85213	-3.68642	-3.02136	-2.75783	-2.78736	1	1	12	1358.6	0.00025579	99.5	87336000	1	AAEEEDEADPKR	P20962	P20962	PTMS	Parathymosin	420
1.16743	0.0317993	-0.670446	-0.49871	-1.06859	-1.35733	-2.80715	-2.33478	-1.42391	-0.272826	1	0	9	918.504	9.8793e-05	125.16	31965000	2	AAPAPTHVR	O15240	O15240	VGF	Neurosecretory protein VGF;Neuroendocrine regulatory peptide-1;Neuroendocrine regulatory peptide-2;Antimicrobial peptide VGF[554-577]	47
2.69995	4.36715	4.0871	3.54804	5.96698	2.43409	2.94307	1.86678	2.11648	3.47567	0	1	19	1985.01	3.9223e-174	301.7	8559000000	40	AAPSVTLFPPSSEELQANK	P0CG05;P0CG06;P0CF74;A0M8Q6	P0CG05	IGLC2;IGLC3;IGLC6;IGLC7	Ig lambda-2 chain C regions;Ig lambda-3 chain C regions;Ig lambda-6 chain C region;Ig lambda-7 chain C region	319;0
-1.53243	-2.0835	-2.24038	-2.3894	-0.610409	-4.40766	-3.8899	-2.84348	-1.79586	-3.22272	0	1	7	879.424	0.0025935	104.45	699990000	1	AFQYHSK	P00747;CON__P06868;Q02325;Q15195	P00747	PLG;PLGLB1;PLGLA	Plasminogen;Plasmin heavy chain A;Activation peptide;Angiostatin;Plasmin heavy chain A, short form;Plasmin light chain B;Plasminogen-like protein B;Plasminogen-like protein A	110
-0.442144	-0.803039	-0.949766	-0.942284	-1.08153	-0.489275	1.00269	1.34217	0.222633	-0.98731	0	1	11	1229.59	0.00036354	91.549	179630000	2	AHVVPCFDASK	P21333	P21333	FLNA	Filamin-A	421
1.33456	-0.832162	0.532166	-1.05575	-0.895222	-1.76768	-3.08282	-2.72334	-1.36126	-0.640221	0	1	9	949.454	7.9082e-05	125.97	773450000	2	ALCASDVSK	Q9GZX9	Q9GZX9	TWSG1	Twisted gastrulation protein homolog 1	851
-1.4757	-1.29181	-1.40046	-0.198442	-0.688761	-0.91105	0.820705	1.34974	0.451624	-0.306852	0	1	12	1406.66	9.5592e-15	160.18	11981000	1	ALELDPDNETYK	O43765	O43765	SGTA	Small glutamine-rich tetratricopeptide repeat-containing protein alpha	60
-0.952451	-0.760934	-1.15501	-0.618187	-1.25517	-0.543689	1.42958	1.39366	-0.244511	-0.708517	0	1	12	1317.66	4.4814e-07	142.38	27367000	1	ALESGDVNTVWK	P46940	P46940	IQGAP1	Ras GTPase-activating-like protein IQGAP1	536
-0.28943	-0.444247	-0.855333	0.038765	-0.424201	-0.166865	1.6843	2.23829	0.294804	0.346666	0	1	12	1196.64	1.9174e-06	140.45	211780000	2	ALSTDPAAPNLK	Q9Y490	Q9Y490	TLN1	Talin-1	920
1.1044	0.86483	0.790595	0.872811	0.10412	1.72795	3.66055	4.101	2.07147	1.17212	0	1	17	1938.8	1.055e-247	340.32	3775000000	4	APEPHVEEDDDDELDSK	P52566	P52566	ARHGDIB	Rho GDP-dissociation inhibitor 2	560
0.107745	-1.35795	-1.20938	-1.22359	-1.1241	-0.306032	1.69708	1.11952	0.311478	-1.0835	0	3	26	3004.39	3.3194e-80	217.11	68090000	1	APEPHVEEDDDDELDSKLNYKPPPQK	P52566	P52566	ARHGDIB	Rho GDP-dissociation inhibitor 2	560
2.00472	-0.0691595	1.00867	-1.03763	1.5407	0.640532	-2.04954	-1.37949	-1.50731	-0.822583	1	0	12	1228.56	3.8413e-16	168.82	5945400000	7	AQAGANTRPCPS	P98160	P98160	HSPG2	Basement membrane-specific heparan sulfate proteoglycan core protein;Endorepellin;LG3 peptide	634
0.823883	-0.16326	0.296678	1.73698	0.264391	0.648191	1.84661	2.0134	1.42231	1.9136	0	1	10	1189.56	0.010283	85.274	45728000	1	AQMVQEDLEK	P26038	P26038	MSN	Moesin	450
-2.85943	-1.9221	-2.39517	-2.1541	-2.04237	-2.46653	0.266979	-0.126272	-1.58131	-0.864417	1	1	14	1585.83	1.7101e-18	169.94	24813000	1	ARDDLITDLLNEAK	P36543	P36543	ATP6V1E1	V-type proton ATPase subunit E 1	510
2.82002	0.925109	2.15966	0.741126	0.669891	-0.860692	-1.60183	-1.20024	0.0590954	0.795671	0	1	9	1041.4	9.0557e-07	135.55	53125000	1	ASCCCSLGK	P35555	P35555	FBN1	Fibrillin-1	505
0.0252781	-0.22998	-0.665472	-1.46714	-0.840793	-3.37973	-3.77266	-2.31102	-1.65592	-0.760269	1	0	9	911.482	7.336e-07	136.96	932170000	3	ATVNPSAPR	P08571	P08571	CD14	Monocyte differentiation antigen CD14;Monocyte differentiation antigen CD14, urinary form;Monocyte differentiation antigen CD14, membrane-bound form	297
1.79201	0.976447	1.21457	1.02805	1.58024	0.303772	-0.610788	0.143852	0.952842	0.701959	1	0	9	1021.52	1.8867e-10	132.88	1431300000	4	ATVVYQGER	P02749	P02749	APOH	Beta-2-glycoprotein 1	179
1.65064	-0.0513248	1.04413	0.326348	1.51536	0.552156	-1.4413	-0.288495	-0.0413132	-0.305949	1	0	10	1179.52	2.8321e-09	144.55	57228000	1	AYEADAQEQR	Q01524	Q01524	DEFA6	Defensin-6	641
1.17323	0.848594	0.0596304	1.2858	-0.725164	0.931276	1.98537	2.29935	1.6541	1.1392	0	1	14	1566.61	2.4919e-69	229.48	714290000	3	CPDGSTCCELPSGK	P28799	P28799	GRN	Granulins;Acrogranin;Paragranulin;Granulin-1;Granulin-2;Granulin-3;Granulin-4;Granulin-5;Granulin-6;Granulin-7	468
1.3593	2.44085	1.21651	2.40442	1.36498	1.94577	3.37304	3.45965	3.97727	3.39514	0	1	14	1656.76	6.6115e-86	251.91	7872200000	10	CPNPPVQENFDVNK	P05090	P05090	APOD	Apolipoprotein D	230
-0.751948	-1.55648	-0.75212	-1.99902	-1.78837	-2.23665	-4.49447	-4.63009	-2.85402	-2.8641	1	0	7	801.344	0.029731	87.754	30694000	1	CSDAPPR	P09564	P09564	CD7	T-cell antigen CD7	308
0.172437	-1.03377	0.0738745	-0.280713	-0.903526	-0.31101	1.24752	1.16323	0.482305	0.0370026	0	1	11	1059.54	0.00081652	118.9	54578000	1	CVVVGDGAVGK	P60953;P84095;P63000;P60763;P15153;P17081;Q9H4E5	P60953	CDC42;RHOG;RAC1;RAC3;RAC2;RHOQ;RHOJ	Cell division control protein 42 homolog;Rho-related GTP-binding protein RhoG;Ras-related C3 botulinum toxin substrate 1;Ras-related C3 botulinum toxin substrate 3;Ras-related C3 botulinum toxin substrate 2;Rho-related GTP-binding protein RhoQ;Rho-related GTP-binding protein RhoJ	591
2.89141	0.737525	2.14094	2.03838	2.88931	1.21254	-0.361431	0.338507	0.086772	1.15137	0	1	10	1257.51	1.2361e-05	130.44	420100000	3	CYNELNGCTK	P00995	P00995	SPINK1	Pancreatic secretory trypsin inhibitor	116
-0.568737	-0.944325	-0.568633	-0.525098	-1.23394	-0.172418	0.851601	0.95275	0.0594988	-0.767714	1	0	11	1144.54	0.012375	77.279	52784000	2	DADIGVAEAER	Q14254	Q14254	FLOT2	Flotillin-2	693
1.24985	1.08532	1.01527	1.21234	1.07473	1.04616	3.89786	3.47428	2.2041	1.47653	0	1	19	1959.92	0	419.42	799450000	5	DATNVGDEGGFAPNILENK	P06733	P06733	ENO1	Alpha-enolase	256
-0.454775	-2.11069	-2.4818	-2.14055	-1.02547	-2.35243	-2.59558	-2.85677	-2.88781	-2.25059	1	0	15	1688.84	2.2756e-07	125.97	726470000	2	DCHLAQVPSHTVVAR	P02787	P02787	TF	Serotransferrin	190
-0.300582	-1.23081	-0.132894	-0.57042	-1.28444	0.374381	1.97509	2.93291	0.230289	-0.303041	0	2	12	1382.7	2.6748e-05	127.36	246920000	2	DESLKVDEHLAK	P12429	P12429	ANXA3	Annexin A3	347
-0.237727	-1.31106	-0.932869	-1.14955	-0.357735	-0.9561	-3.02244	-2.61952	-1.7205	-1.32589	0	1	9	1112.45	0.001007	99.815	17625000	2	DHGCSHICK	Q9NQ36	Q9NQ36	SCUBE2	Signal peptide, CUB and EGF-like domain-containing protein 2	875
3.96735	2.56819	3.77857	2.42781	3.33161	1.26686	2.29272	3.21822	2.18037	1.28869	0	2	8	1017.48	0.0048164	105.98	6138600000	6	DKCEPLEK	P19652;P02763	P02763	ORM2;ORM1	Alpha-1-acid glycoprotein 2;Alpha-1-acid glycoprotein 1	184;407
1.02573	0.486983	1.34821	0.306481	0.695728	0.432526	-2.59175	-1.71736	-0.109149	-0.394349	1	0	9	1089.47	1.0544e-22	175.65	46103000	1	DLSENNDQR	Q8NBJ4	Q8NBJ4	GOLM1	Golgi membrane protein 1	783
-1.39158	-1.15812	-1.00821	-1.41712	-0.993841	-1.35506	1.29619	0.569028	-0.281406	-0.333561	1	0	11	1234.59	8.2857e-10	153.52	25176000	1	DQVANSAFVER	P07900	P07900	HSP90AA1	Heat shock protein HSP 90-alpha	276
-0.0629463	-1.0562	-0.351935	-1.51137	-1.74693	-1.9212	-1.83543	-1.91976	-2.07739	-1.76447	1	1	11	1262.61	0.0010835	84.954	59507000	1	DRPFVCAPSSK	P36897	P36897	TGFBR1	TGF-beta receptor type-1	512
2.56365	1.64507	1.14955	1.24016	1.35941	1.02485	-1.40102	-0.687894	-0.0870533	1.46177	1	0	11	1247.56	5.6856e-141	292.33	1214700000	7	DSTHCVTTATR	Q9BZG9	Q9BZG9	LYNX1	Ly-6/neurotoxin-like protein 1	847
-2.09366	-0.703744	-1.60717	-0.958797	0.68138	-0.91372	1.43686	0.773027	1.90641	0.34411	0	2	14	1674.84	1.3153e-08	138.05	138520000	2	DVDEEKELLDFVPK	P16157	P16157	ANK1	Ankyrin-1	386
3.3062	0.0911579	0.560888	-0.496941	2.59322	-0.0253468	-1.40105	-1.39601	-1.0109	-0.762333	1	0	7	965.406	6.8673e-08	143.12	43721000000	6	ECLQTCR	P02760;CON__P00978	P02760	AMBP	Protein AMBP;Alpha-1-microglobulin;Inter-alpha-trypsin inhibitor light chain;Trypstatin	183
3.02247	2.68924	3.85523	2.2916	2.24927	2.19696	0.188277	0.720306	2.23252	1.94318	0	1	10	1075.46	6.2178e-06	136.67	5521100000	4	EGDCPVQSGK	P01042	P01042	KNG1	Kininogen-1;Kininogen-1 heavy chain;T-kinin;Bradykinin;Lysyl-bradykinin;Kininogen-1 light chain;Low molecular weight growth-promoting factor	126
-0.741837	0.0875587	0.0240278	-0.00986385	-0.490521	0.322826	2.93733	2.73177	0.869882	-0.145673	0	1	10	1149.52	0.0017099	89.805	136590000	2	EGESLEDLMK	P13796	P13796	LCP1	Plastin-2	360
-0.119456	-0.557199	0.549469	0.350293	0.197646	0.170266	1.48553	2.80196	1.87477	0.552024	0	1	10	1022.55	1.2384e-05	130.41	1494500000	3	EGVHGGLINK	P07737	P07737	PFN1	Profilin-1	273
-2.93928	-2.51168	-3.44327	-2.30502	-3.24003	-2.00628	0.387865	-0.723717	-1.49011	-2.91085	1	1	10	1302.66	0.0035544	79.492	123780000	2	EKLQEEMLQR	P08670	P08670	VIM	Vimentin	299
-0.267603	1.40828	1.4424	0.579309	0.330412	-0.354339	-1.57339	-0.873174	-0.570652	-0.11178	0	2	8	898.44	0.029299	66.19	50625000	1	EKPGPEDK	P15328	P15328	FOLR1	Folate receptor alpha	380
2.12253	-0.3761	0.0978594	-0.471961	1.23773	-0.150763	-2.07245	-2.00147	-0.584815	-0.826537	1	1	12	1266.64	0.00019589	114.64	62938000	2	EKVTSGSTTTTR	P02671	P02671	FGA	Fibrinogen alpha chain;Fibrinopeptide A;Fibrinogen alpha chain	173
-0.2109	-0.472888	-0.48738	0.466635	-0.912157	1.63518	1.88471	0.488694	0.139437	0.0623636	1	0	14	1564.67	2.8316e-11	148.21	77216000	2	ELEDATETADAMNR	P35579	P35579	MYH9	Myosin-9	506
1.69838	0.961111	1.38001	1.60452	1.21111	1.54921	4.49055	3.70942	2.81467	1.49479	0	2	14	1691.79	2.0183e-17	162.59	1926500000	7	ELQEMDKDDESLIK	P52566	P52566	ARHGDIB	Rho GDP-dissociation inhibitor 2	560
1.38981	0.480302	1.10343	0.819673	0.785261	1.86523	3.34062	3.04927	1.54202	1.06327	1	0	10	1249.51	2.3234e-15	168.22	184780000	5	EMEAELEDER	P35579	P35579	MYH9	Myosin-9	506
2.88814	3.55665	2.57504	3.45008	2.56583	2.98461	4.5723	4.64604	3.7004	3.71498	1	1	16	1903.94	3.877e-35	186.98	2926000000	19	EPQVYTLPPSREEMTK	P01859;P01860	P01860	IGHG2;IGHG3	Ig gamma-2 chain C region;Ig gamma-3 chain C region	154;153
-2.9244	-2.73083	-2.79543	-2.33599	-2.36851	-1.87028	1.07532	0.0599489	-1.06405	-2.38083	0	2	15	1853.86	4.2661e-86	246.95	588650000	2	EQLEEEEEAKHNLEK	P35579	P35579	MYH9	Myosin-9	506
-0.511914	0.337927	0.46775	0.563538	0.615927	0.64396	1.58823	1.81717	0.965584	0.56214	0	1	15	1789.92	2.4808e-18	168.05	136230000	4	EQLLELPEQQEGHLK	P07476	P07476	IVL	Involucrin	270
-1.51115	-1.90979	-0.134825	-2.17585	-1.67018	-3.5949	-4.96172	-4.66688	-3.06282	-2.37688	1	1	7	795.46	0.015824	81.119	253350000	1	ERPVPAK	Q9H665	Q9H665	IGFLR1	IGF-like family receptor 1	859
0.554307	0.366242	0.183891	0.251624	0.530483	-0.76828	-0.797915	-1.51288	0.130387	0.404546	1	0	8	1043.47	0.00029566	126.82	271830000	2	ESQAYYQR	P04156	P04156	PRNP	Major prion protein	206
-1.89599	-2.00856	-0.717957	-3.06703	-1.9466	-2.72811	-5.79641	-4.6793	-3.2986	-2.49297	1	0	9	958.436	9.8288e-05	125.18	279930000	2	ETPEAAEGR	C9JVW0	C9JVW0	INAFM1	Putative transmembrane protein INAFM1	7
2.47675	1.30577	1.67455	0.950327	1.56299	1.38384	-1.49061	-0.454823	0.289545	0.868256	1	0	10	1188.47	1.2377e-30	191.24	253370000	1	EYSTCTSEGR	P14780	P14780	MMP9	Matrix metalloproteinase-9;67 kDa matrix metalloproteinase-9;82 kDa matrix metalloproteinase-9	373
-0.235776	-1.53351	-1.07411	-1.33702	-1.27091	-0.843246	2.222	1.07438	-0.0345602	-0.494018	1	0	10	1092.52	3.1197e-08	142.94	679800000	1	FADLSEAANR	P08670	P08670	VIM	Vimentin	299
-2.17016	-2.6548	-2.56775	-2.25537	-2.63845	-1.50925	-0.314546	0.781076	-1.23045	-2.36429	0	1	14	1647.73	2.3778e-06	113.76	62135000	1	FGYVDFESAEDLEK	P19338	P19338	NCL	Nucleolin	405
0.539139	0.188843	0.333879	0.280051	0.185105	0.727969	1.12585	0.82606	0.870035	0.556079	0	1	18	1904.89	3.314e-10	107.98	162720000	3	FHPDTDDVPVPAPAGDQK	Q02818	Q02818	NUCB1	Nucleobindin-1	647
0.178048	-0.235072	-0.509787	-0.199656	-0.255959	0.474253	0.82802	0.355815	0.305601	0.451612	1	0	13	1492.69	3.9187e-11	154.23	63115000	1	FNTANDDNVTQVR	P04040	P04040	CAT	Catalase	200
-1.07898	-0.913248	-1.00858	-0.262442	-1.62963	-0.591614	2.2283	2.21725	0.782673	-0.189934	1	0	12	1445.68	9.2008e-37	159.93	1185000000	4	FPTDQLTPDQER	P05164	P05164	MPO	Myeloperoxidase;Myeloperoxidase;89 kDa myeloperoxidase;84 kDa myeloperoxidase;Myeloperoxidase light chain;Myeloperoxidase heavy chain	237
-1.97919	-0.879104	-1.44891	-0.294221	-0.916328	0.0246763	2.92102	2.46904	1.12725	-0.783838	0	1	11	1194.6	5.2599e-10	143.5	8776500000	10	FQLFGSPSGQK	P02788	P02788	LTF	Lactotransferrin;Lactoferricin-H;Kaliocin-1;Lactoferroxin-A;Lactoferroxin-B;Lactoferroxin-C	191
0.98425	0.710077	0.288775	0.372087	0.971577	0.190974	0.54601	-0.108847	0.097538	0.418787	1	0	16	1645.79	2.0359e-13	148.46	99939000	2	FSGSGSGTEFTLTISR	P04207	P04207		Ig kappa chain V-III region CLL	211
-2.37737	-0.337525	-1.11364	-0.0587139	-0.632948	-0.645017	1.07941	0.807538	0.816126	-0.17025	1	0	14	1842.81	1.8183e-06	111.95	267400000	3	FWWENEGVFSMQQR	P05164	P05164	MPO	Myeloperoxidase;Myeloperoxidase;89 kDa myeloperoxidase;84 kDa myeloperoxidase;Myeloperoxidase light chain;Myeloperoxidase heavy chain	237
-3.06742	-0.808071	-1.32014	-0.432438	-0.181275	-0.129685	3.02004	2.71702	1.13294	0.00984383	0	1	18	1778.87	1.444e-169	296.79	427140000	4	GADFLVTEVENGGSLGSK	P14618	P14618	PKM	Pyruvate kinase PKM	370
2.74209	1.84241	3.10381	1.08555	2.49473	0.817621	-0.535933	0.173085	0.818033	1.05216	1	0	7	900.322	0.016728	100.39	2392000000	3	GCCFDSR	Q07654	Q07654	TFF3	Trefoil factor 3	660
-2.30498	-2.16439	-1.55862	-1.58368	-1.98014	-1.06846	2.37822	1.33767	1.99446	-1.11871	0	3	8	977.515	0.051402	55.531	828050000	1	GCMKNLKK	Q16787	Q16787	LAMA3	Laminin subunit alpha-3	724
0.0406599	0.362674	0.430381	1.85969	0.937651	1.75798	5.08669	5.14109	2.96066	1.50498	0	1	13	1389.73	1.117e-83	246.31	4409700000	7	GGSFQLNELQGLK	P02788	P02788	LTF	Lactotransferrin;Lactoferricin-H;Kaliocin-1;Lactoferroxin-A;Lactoferroxin-B;Lactoferroxin-C	191
-0.723121	0.539029	0.00480175	0.778895	0.615658	0.969893	3.77567	3.89871	2.36858	1.17044	0	1	14	1331.69	4.0793e-103	264.09	1696200000	4	GILAADESTGSIAK	P04075	P04075	ALDOA	Fructose-bisphosphate aldolase A	202
0.844672	0.984983	0.881928	1.17563	0.87235	1.28674	2.17286	1.88215	1.14141	0.989747	0	1	13	1457.65	6.1536e-05	116.55	225820000	2	GIMGEDTYPYQGK	P09668	P09668	CTSH	Pro-cathepsin H;Cathepsin H mini chain;Cathepsin H;Cathepsin H heavy chain;Cathepsin H light chain	312
0.623144	0.368142	0.209088	0.372842	0.527517	2.21973	1.43721	5.20979	2.41433	1.56594	1	2	13	1561.8	6.6457e-16	161.04	1033700000	3	GNFHAVYRDDLKK	P05109	P05109	S100A8	Protein S100-A8;Protein S100-A8, N-terminally processed	232
0.502204	-0.120095	-0.476234	0.710422	-0.154923	0.510414	2.12765	2.32935	1.01525	0.237736	1	0	13	1270.7	0.00014144	123.95	181530000	2	GPLPAAPPVAPER	Q9NQC3	Q9NQC3	RTN4	Reticulon-4	879
-0.811938	-1.65639	-0.170654	-2.41773	-0.792557	-1.50832	-3.67253	-3.66987	-2.74962	-2.91371	1	0	7	804.355	0.015102	102.51	37342000	1	GQCLDGR	P22105	P22105	TNXB	Tenascin-X	424
-1.33444	-0.637089	-1.24585	-0.265021	-0.323555	NaN	3.18239	1.25844	0.573346	-0.0622129	1	0	13	1482.71	1.3604e-10	155.17	28467000	1	GSFSEQGINEFLR	Q15084	Q15084	PDIA6	Protein disulfide-isomerase A6	705
-0.558911	-2.00955	-0.877456	-1.34895	-1.01029	-1.36858	0.290656	0.200699	1.0921	-0.346957	0	2	11	1117.6	0.00013841	120.57	63960000	1	GSGTAEVELKK	P14618	P14618	PKM	Pyruvate kinase PKM	370
3.36011	2.34747	3.3317	2.19694	1.5604	1.25328	-1.10212	-0.602366	0.333082	2.02681	0	1	9	950.449	2.2909e-10	148.32	877730000	3	GSTGTQLCK	O95998	O95998	IL18BP	Interleukin-18-binding protein	101
1.50336	3.50606	2.04235	2.78885	4.22914	1.42954	1.03125	0.824938	0.957246	2.28739	0	1	10	1195.62	1.8526e-67	234.29	3927100000	9	HTLNQIDEVK	P02765	P02765	AHSG	Alpha-2-HS-glycoprotein;Alpha-2-HS-glycoprotein chain A;Alpha-2-HS-glycoprotein chain B	185
-4.29066	-4.22873	-4.6456	-4.08387	-4.91846	NaN	-0.698151	-1.33978	-2.726	-4.51768	0	1	13	1529.76	3.2812e-42	198.52	237300000	2	IAQLEEQLDNETK	P35579	P35579	MYH9	Myosin-9	506
-0.195524	-0.0954247	0.349381	0.393434	-0.431064	0.689906	1.77324	2.3607	1.38529	-0.311278	1	0	11	1258.57	0.0018994	104.94	104870000	2	IDEPLEGSEDR	P61978	P61978	HNRNPK	Heterogeneous nuclear ribonucleoprotein K	603
-4.20396	-3.43735	-3.39395	-3.21522	-2.28592	-3.27677	-0.319045	-1.06041	-2.13832	-2.26313	0	2	12	1438.76	0.00085357	78.324	60729000	1	ILDWHVANTDKK	P37837	P37837	TALDO1	Transaldolase	517
-3.35296	-0.605569	-2.44612	-0.520118	-1.64163	-1.59487	1.42427	0.0119562	0.681847	0.11091	0	1	18	2178.03	0.00060496	77.221	77812000	3	IPGVPWCFKPLQEAECTF	Q07654	Q07654	TFF3	Trefoil factor 3	660
-0.535882	-0.611593	-0.442528	-0.45281	-0.821162	0.0191736	0.493905	0.268883	-0.267509	-0.599712	0	0	13	1386.63	0.00012896	124.42	817410000	2	ISHELDSASSEVN	P10451;CON__P31096	P10451	SPP1	Osteopontin	327
-1.24064	-1.70859	-0.265591	-0.793421	-0.829182	0.422592	1.85055	1.95829	0.664203	-1.15601	0	1	12	1154.61	0.00098105	110.64	186320000	2	IVGPSGAAVPCK	P21333	P21333	FLNA	Filamin-A	421
-0.252526	-0.986821	-0.760381	-0.645423	-0.806594	-0.538098	1.28466	0.549767	0.899895	-0.247402	1	1	11	1278.66	0.0094556	65.895	21732000	1	KAAYDIEVNTR	O75955	O75955	FLOT1	Flotillin-1	87
-1.75296	-2.86766	-3.48189	1.05093	-3.27688	-1.19376	1.78717	2.3098	1.08848	-0.472117	0	2	12	1234.66	9.8058e-15	161.21	349370000	2	KALAAAGYDVEK	P10412;P22492;P16403;Q02539;P16402	P10412	HIST1H1E;HIST1H1T;HIST1H1C;HIST1H1A;HIST1H1D	Histone H1.4;Histone H1t;Histone H1.2;Histone H1.1;Histone H1.3	326
0.123646	0.12708	-0.332814	0.202682	0.311969	-0.343159	-0.846235	-1.60945	-0.499556	-0.355242	0	2	19	2213	9.1142e-53	208.47	196000000	2	KCSYTEDAQCIDGTIEVPK	P02749	P02749	APOH	Beta-2-glycoprotein 1	179
-7.1011	-3.88939	-5.64703	-4.26053	-3.59867	NaN	0.424698	-0.837896	-2.15611	-3.53753	0	2	10	1219.64	0.00084653	88.101	221370000	1	KFDQLLAEEK	P35579;P35749;P35580;Q7Z406	P35579	MYH9;MYH11;MYH10;MYH14	Myosin-9;Myosin-11;Myosin-10;Myosin-14	506
3.13882	-1.20241	0.0953522	-1.84801	-0.103268	-1.87103	-2.64907	-2.30485	-2.05129	-1.96461	2	1	10	1009.54	0.0032919	110.18	891450000	2	KGPAGDRGPR	P08123	P08123	COL1A2	Collagen alpha-2(I) chain	283
4.12816	4.04802	4.13016	2.91692	5.61396	4.1194	2.34446	2.00404	1.95707	3.31487	0	2	13	1456.65	4.7766e-31	190.41	29973000000	15	KGVCEETSGAYEK	P02760	P02760	AMBP	Protein AMBP;Alpha-1-microglobulin;Inter-alpha-trypsin inhibitor light chain;Trypstatin	183
0.880206	0.567209	-0.226782	-1.17097	0.745613	-0.418589	-2.26877	-2.56075	-1.8679	-1.8012	1	2	10	1151.57	0.002297	80.69	27785000	1	KHGGPKDEER	P00441	P00441	SOD1	Superoxide dismutase [Cu-Zn]	102
-0.082283	0.0494432	0.361856	-0.0849037	-1.02371	-1.99599	-4.38073	-3.00285	-1.96357	0.31949	1	1	8	948.525	1.318e-06	140.09	599210000	5	KHNLNPAR	P0DJD9;P0DJD8;P0DJD7	P0DJD9	PGA5;PGA3;PGA4	Pepsin A-5;Pepsin A-3;Pepsin A-4	321
-3.43154	-4.60634	-4.25082	-4.02239	-3.81813	-2.57981	-1.68438	1.22785	-1.07223	-3.24615	1	1	12	1548.8	6.2715e-05	123.99	2230200000	2	KLLETECPQYIR	P05109	P05109	S100A8	Protein S100-A8;Protein S100-A8, N-terminally processed	232
1.54298	-0.466018	-0.12571	-0.130481	0.000658035	-1.17348	-1.68622	-0.949139	-0.247416	-1.19024	0	2	9	1003.52	0.0096455	71.153	88759000	2	KSSTPEEVK	P23528	P23528	CFL1	Cofilin-1	436
0.367207	1.32301	0.975232	1.39281	0.621608	1.49004	3.37211	3.57387	1.96677	1.15982	0	2	14	1660.82	5.2594e-25	181.51	157920000	3	KVEEAEPEEFVVEK	Q13185	Q13185	CBX3	Chromobox protein homolog 3	676
0.508083	-0.432253	-0.0882225	-0.0477877	-0.19421	0.550846	0.619769	0.520572	0.229692	0.497765	0	2	18	2160	3.0252e-13	138.97	56914000	1	KYEDICPSTHNMDVPNIK	P63241;Q9GZV4;Q6IS14	P63241	EIF5A;EIF5A2;EIF5AL1	Eukaryotic translation initiation factor 5A-1;Eukaryotic translation initiation factor 5A-2;Eukaryotic translation initiation factor 5A-1-like	615
-1.17016	-0.713379	-0.54554	-0.440985	-1.03595	1.21763	2.4992	2.52586	0.594264	-1.05009	0	1	11	1264.58	1.2499e-09	151.85	184710000	3	LGEMWSEQSAK	P26583	P26583	HMGB2	High mobility group protein B2	453
0.283462	0.0596333	-0.580549	0.117299	-0.844793	1.19134	1.21148	4.38708	1.67761	0.306638	1	1	17	1952.01	2.4496e-89	241.32	2415200000	6	LGHPDTLNQGEFKELVR	P06702	P06702	S100A9	Protein S100-A9	254
-1.90434	-1.02492	-1.11514	-0.982206	-1.27209	-0.631308	2.16095	1.65585	0.420277	-1.21726	1	0	13	1531.7	1.9461e-83	240.92	59416000	1	LLDEEEATDNDLR	Q8WUM4	Q8WUM4	PDCD6IP	Programmed cell death 6-interacting protein	792
-0.118602	-0.244403	-0.901414	0.00934505	-0.817807	0.186175	2.20678	3.05691	1.54911	0.0494776	1	0	11	1420.7	3.7121e-41	204.56	2586700000	4	LLETECPQYIR	P05109	P05109	S100A8	Protein S100-A8;Protein S100-A8, N-terminally processed	232
0.466503	0.767791	0.258543	0.948135	1.46683	1.71837	1.50618	1.18235	1.10178	2.03043	0	1	13	1557.8	7.3448e-05	103.83	226060000	2	LNHQLEGLTFQMK	P06727	P06727	APOA4	Apolipoprotein A-IV	255
0.878292	0.352994	0.545548	0.538879	-0.00957775	0.902517	1.56829	3.12643	2.04224	0.55948	0	2	9	1083.61	0.0016035	95.502	848110000	3	LNYKPPPQK	P52566	P52566	ARHGDIB	Rho GDP-dissociation inhibitor 2	560
1.85375	1.45756	1.71731	2.16572	1.23683	2.1945	2.91192	3.75198	3.68361	2.17425	1	0	13	1489.7	7.9613e-54	213.99	165930000	2	LQSIGTENTEENR	P04075	P04075	ALDOA	Fructose-bisphosphate aldolase A	202
1.16734	1.49363	1.05914	1.51248	1.55222	2.00772	3.38701	2.6429	2.48591	1.97071	1	0	11	1291.6	1.3049e-24	184.43	294270000	3	LSQEDPDYGIR	P04040	P04040	CAT	Catalase	200
3.03997	2.79344	2.19566	1.9065	2.17256	1.65483	1.95882	1.26602	1.23178	1.61558	0	2	14	1671.76	1.523e-06	112.42	122420000	3	LWCATTSNFDSDKK	P14780	P14780	MMP9	Matrix metalloproteinase-9;67 kDa matrix metalloproteinase-9;82 kDa matrix metalloproteinase-9	373
-2.16774	-1.77324	-2.68222	-2.44574	-1.63927	-0.920529	0.0707102	-0.516912	-1.35294	-2.24326	1	0	28	3250.5	5.3587e-10	96.351	18522000	2	LWTSPTFQWLIPDSADTTATPTHCAYDR	P24855	P24855	DNASE1	Deoxyribonuclease-1	442
2.11925	3.90005	2.38499	3.97275	3.684	1.51456	1.57407	1.09409	1.04146	3.45472	0	1	16	1741.9	1.453e-167	299.17	1570000000	6	LYPIANGNNQSPVDIK	P00915	P00915	CA1	Carbonic anhydrase 1	114
-0.124121	-0.345345	-1.21783	-0.859717	-0.288355	-1.3269	-1.42889	-1.57779	-1.6476	-1.03105	0	1	12	1100.56	0.0016314	94.688	21728000	1	MASGAANVVGPK	Q92520	Q92520	FAM3C	Protein FAM3C	800
-1.74746	-0.753272	-1.26426	-0.58102	-0.818402	-0.867633	2.29071	1.70855	1.70048	-1.03492	0	1	9	1013.56	0.044972	40.724	64707000	1	MELPAVNLK	Q6RW13	Q6RW13	AGTRAP	Type-1 angiotensin II receptor-associated protein	744
-0.906236	-1.74063	-2.04304	-1.06263	-1.91383	-0.957248	1.58756	0.872728	-0.493533	-1.05269	1	1	16	1758.85	1.6028e-06	94.487	221270000	2	MLDAEDIVGTARPDEK	P12814	P12814	ACTN1	Alpha-actinin-1	348
0.232801	-1.39026	-0.585331	-1.65088	-0.615569	-0.947924	-4.12905	-3.37756	-2.50112	-2.46125	1	0	9	1156.39	0.055175	72.59	8546300	1	MQCCCDAGR	P35555	P35555	FBN1	Fibrillin-1	505
-0.893755	-1.43934	0.460868	-1.74153	0.222615	-3.43877	-3.96827	-3.79188	-3.22871	-2.06731	1	0	10	1023.43	2.1953e-09	147.3	206420000	4	MTTDEGTGGR	Q15113	Q15113	PCOLCE	Procollagen C-endopeptidase enhancer 1	707
0.270491	1.02271	0.574144	1.31632	0.822313	0.87902	3.75089	3.17623	2.04902	1.4251	0	1	11	1286.6	0.00050526	99.844	421430000	4	NALESYAFNMK	P0DMV9;P0DMV8;P34931	P0DMV9	HSPA1B;HSPA1A;HSPA1L	Heat shock 70 kDa protein 1B;Heat shock 70 kDa protein 1A;Heat shock 70 kDa protein 1-like	323
0.878405	0.41346	-0.0473433	0.901063	-1.00094	-0.841021	-0.618073	-1.39409	-0.066638	-0.77085	1	0	13	1539.63	1.2569e-41	202.58	43382000	2	NAVQADEGEYECR	Q96NY8	Q96NY8	PVRL4	Nectin-4;Processed poliovirus receptor-related protein 4	825
-2.01565	-0.745728	-0.870069	-0.13437	-1.46159	-0.184998	0.70028	0.00576115	0.573723	-0.565087	0	1	15	1671.84	1.3043e-06	109.1	59965000	1	NFINNPLAQADWAAK	P35579	P35579	MYH9	Myosin-9	506
-0.681611	-0.632215	-1.01126	-1.76584	-0.211258	-2.05029	-1.7931	-2.25405	-1.44182	-1.27874	0	2	8	964.498	0.032161	61.78	47806000	1	NISFNDKK	P26038;P35241;P15311	P26038	MSN;RDX;EZR	Moesin;Radixin;Ezrin	450;379;501
-5.44831	-2.96929	-3.98964	-2.91788	-1.76878	-1.92872	1.66081	1.00365	-1.34258	-2.61052	0	1	10	1308.6	5.535e-15	164.9	818160000	1	NLQEAEEWYK	P08670;P41219	P08670	VIM;PRPH	Vimentin;Peripherin	299
-1.55392	-2.47282	-2.15023	-1.38684	-2.34065	-1.12272	0.288421	-0.167744	-0.941173	-2.05978	0	1	15	1735.76	1.0967e-06	102.64	71547000	1	NPGNQAAYEHFETMK	P18206	P18206	VCL	Vinculin	400
-3.81216	-4.18908	-5.05467	-6.50905	-3.17392	-3.66892	-2.23632	-2.29388	-3.37275	-3.42094	0	1	29	3175.48	4.2759e-07	60.419	831230	1	NPVNYFAEVEQIAFDPSNMPPGIEASPDK	P04040	P04040	CAT	Catalase	200
1.2162	1.28687	2.02289	2.28119	1.41191	2.62242	2.22577	4.30887	3.09652	2.01992	0	2	14	1744.8	2.8305e-24	170.78	1246000000	4	NQTAEKEEFEHQQK	P11142	P11142	HSPA8	Heat shock cognate 71 kDa protein	337
-0.0750237	-0.09939	0.295911	0.361485	0.615497	1.37486	1.77409	1.8792	0.52932	0.627625	0	1	12	1327.64	1.0794e-22	183	74245000	2	NSNPALNDNLEK	O00299	O00299	CLIC1	Chloride intracellular channel protein 1	27
-2.57295	-2.6795	-2.20155	-2.2501	-1.77395	-2.70686	-0.1264	-0.748347	-0.948069	-1.36896	1	1	8	1003.55	0.026256	67.897	107920000	1	NVRPDYLK	P04179	P04179	SOD2	Superoxide dismutase [Mn], mitochondrial	207
0.284142	0.681716	0.655515	1.14608	0.0669718	1.09956	3.51553	3.10192	1.4811	0.748528	1	0	13	1534.73	7.9371e-16	168.69	84937000	1	NYTPQLSEAEVER	P22894	P22894	MMP8	Neutrophil collagenase	434
-1.72785	-3.4023	-2.20353	-2.47866	-3.10426	-2.13578	-0.376223	0.92144	-0.805173	-1.54276	0	2	9	1148.63	0.055536	56.258	98537000	1	PKLMYQELK	Q8IV08	Q8IV08	PLD3	Phospholipase D3	768
0.573775	-0.0190144	0.137057	-0.0472994	-0.357313	1.14303	1.69868	1.5597	0.786979	-0.0406189	1	1	19	2087.97	8.8998e-21	146.6	32460000	1	QAQQERDELADEIANSSGK	P35579	P35579	MYH9	Myosin-9	506
0.419916	-0.0816002	-0.0756388	-0.0157261	-0.00502872	0.898939	2.57493	1.51673	1.3069	-0.102235	1	1	15	1728.86	3.2976e-12	144.68	65468000	1	QTLENERGELANEVK	P35579	P35579	MYH9	Myosin-9	506
2.75837	1.67631	2.06487	2.09758	1.8271	4.07244	4.28864	3.81223	2.66498	1.81172	0	2	16	1947.9	1.5669e-45	200.77	881790000	6	QVEGMEDWKQDSQLQK	P25311	P25311	AZGP1	Zinc-alpha-2-glycoprotein	443
-0.0200062	-2.02961	-1.55483	-2.41079	-1.67537	-2.72501	-3.94081	-3.01384	-3.8995	-2.2484	2	0	9	1184.49	3.0755e-05	122.96	13026000	3	RCPADCHNR	P24821	P24821	TNC	Tenascin	441
-2.23692	-3.30442	-2.81989	-2.98407	-3.09854	-1.54167	-2.13095	-0.648628	-1.75358	-3.11704	1	1	11	1324.67	0.00022139	89.805	79147000	1	RDHALLEEQSK	O43707	O43707	ACTN4	Alpha-actinin-4	59
-1.29574	-1.9817	-1.89817	-1.54298	-1.64888	-0.679208	-0.764108	-1.46739	-1.27447	-1.07735	1	1	12	1409.66	0.058521	65.495	119890000	1	RFDDAVVQSDMK	P11142	P11142	HSPA8	Heat shock cognate 71 kDa protein	337
-3.23911	-3.16927	-3.88299	-1.37126	-2.6984	-2.19018	1.63647	-0.480983	-0.482873	-2.35021	1	1	8	1035.52	5.2412e-06	131.5	696050000	1	RPCFESLK	P43652	P43652	AFM	Afamin	535
-0.0794144	1.30453	-0.144542	-0.133388	1.56017	2.44309	2.20511	2.80352	1.4635	1.50431	1	0	25	2817.2	6.4953e-167	289.43	462990000	5	SCSSSCVATDPDSIGAAHLIFCCFR	P55000	P55000	SLURP1	Secreted Ly-6/uPAR-related protein 1	570
0.993015	-0.51068	0.262745	-0.1927	0.206873	0.642673	1.121	1.63764	0.881552	0.355365	1	1	11	1298.65	0.00036684	109.16	62351000	1	SESPKEPEQLR	P09651	P09651	HNRNPA1	Heterogeneous nuclear ribonucleoprotein A1;Heterogeneous nuclear ribonucleoprotein A1, N-terminally processed	311
1.19961	-1.23877	-0.793019	-2.04	1.0654	-1.60077	-2.53509	-1.9527	-2.0364	-2.20639	1	0	7	868.35	0.0026421	126.52	68069000	2	SFNRGEC	P01834	P01834	IGKC	Ig kappa chain C region	151
-3.91901	-4.43083	-4.47593	-4.74733	-4.74113	-3.21645	-2.06601	-0.601259	-0.751995	-4.09868	0	1	8	981.415	0.00016314	122.33	60508000	2	SHEESHKE	P05109	P05109	S100A8	Protein S100-A8;Protein S100-A8, N-terminally processed	232
1.43807	1.50215	1.2259	1.34133	0.86419	1.80102	2.98106	3.13595	1.97066	1.20934	1	1	16	1916.93	7.6181e-46	204.23	483490000	2	SIQEIQELDKDDESLR	P52565	P52565	ARHGDIA	Rho GDP-dissociation inhibitor 1	559
1.52266	1.56312	2.03632	2.10917	2.76201	1.60236	1.53581	1.21334	0.531936	1.13348	0	1	18	2140.98	1.4111e-107	259.77	82631000	2	SQPNLDTCAFHEQPELQK	P01036;P01037;P09228	P09228	CST4;CST1;CST2	Cystatin-S;Cystatin-SN;Cystatin-SA	125;302
0.548513	-1.07119	-0.701324	-1.10241	-0.50318	-1.31017	-2.0851	-1.08083	-0.899587	-1.73516	0	1	8	875.424	0.037812	82.645	23732000	1	SSTPEEVK	P23528	P23528	CFL1	Cofilin-1	436
0.034749	1.18096	1.49395	0.208891	2.24279	-0.881453	-1.55517	-1.75958	0.346244	0.731027	0	1	7	829.412	6.6486e-08	143.56	74625000	2	SVTCHVK	P01876;P01877	P01876	IGHA1;IGHA2	Ig alpha-1 chain C region;Ig alpha-2 chain C region	157;158
-1.14233	-1.06759	-1.10763	-0.32735	-0.70356	-0.673398	2.16754	1.36789	0.484608	-0.223744	0	1	11	1232.59	4.6242e-06	138.63	167820000	2	SYEPLEDPGVK	P37837	P37837	TALDO1	Transaldolase	517
-1.25445	-0.676124	-1.66026	-0.783945	-0.977205	-1.18211	0.581183	0.502336	-0.501575	-0.402231	1	0	15	1756.81	6.8214e-07	120.75	120910000	1	TAEYDVAYGESHLFR	P12109	P12109	COL6A1	Collagen alpha-1(VI) chain	344
-0.923923	-1.20975	-2.66486	-3.84483	-0.685845	-2.1583	-3.65567	-4.28001	-3.69415	-4.14791	1	0	7	833.381	1.2991e-08	105.25	8198000	2	TCQVNGR	P00751	P00751	CFB	Complement factor B;Complement factor B Ba fragment;Complement factor B Bb fragment	113
-1.55946	2.65806	-0.308231	1.04999	-1.64868	1.306	2.37302	4.34195	1.76507	1.7276	0	1	13	1438.66	2.5768e-214	326.64	1196600000	4	TEGDGVYTLNNEK	P00738	P00738	HP	Haptoglobin;Haptoglobin alpha chain;Haptoglobin beta chain	108
-1.01389	-1.5412	-1.15309	-1.52105	-1.68196	-0.633966	1.60846	0.694477	-0.437076	-1.22582	0	2	15	1683.73	0.0034012	63.062	33272000	1	TEMEDLMSSKDDVGK	P35579	P35579	MYH9	Myosin-9	506
2.34474	0.671176	1.92163	1.36357	1.22244	2.23224	3.43741	4.81364	2.8006	1.60276	0	2	14	1616.76	8.4964e-44	203.04	1501000000	5	TENLNDDEKLNNAK	P13796	P13796	LCP1	Plastin-2	360
1.15232	1.16076	1.32029	0.939421	2.16188	0.587364	-0.0585775	-0.0230598	0.833823	0.803755	1	0	10	1220.51	6.8067e-22	176.65	96852000	1	TFYSCTTEGR	P02751	P02751	FN1	Fibronectin;Anastellin;Ugl-Y1;Ugl-Y2;Ugl-Y3	181
0.430541	-0.0595684	0.0515575	-1.05254	-0.304018	0.13118	-3.42846	-3.10802	-2.82606	-0.620989	1	0	7	845.407	0.0077688	117.16	3126900000	2	TIPEACR	Q9UBX5	Q9UBX5	FBLN5	Fibulin-5	898
-4.34387	-4.89809	-4.92213	-4.17931	-4.64781	NaN	-1.22291	-1.76034	-2.62351	-4.42277	0	1	13	1310.71	6.3021e-05	121.24	726480000	2	TLLGDGPVVTDPK	P52566	P52566	ARHGDIB	Rho GDP-dissociation inhibitor 2	560
0.612078	-4.4578	-3.33781	-4.68928	-4.96497	-5.39841	-6.58392	-7.14034	-5.90337	-5.19289	2	0	9	1030.55	0.022092	62.546	86151000	1	TLSPSRSQR	Q2NL68	Q2NL68	PROSER3	Proline and serine-rich protein 3	728
-2.17698	-3.93191	-4.51854	-1.70218	-3.73831	-2.80254	-0.451337	0.364597	-0.510738	-2.65704	1	0	11	1261.59	1.8174e-30	188.26	1020000000	2	TPAQFDADELR	P04083	P04083	ANXA1	Annexin A1	204
-0.246348	-1.23386	-1.265	-0.213007	-1.1229	-0.527535	2.01773	0.775199	1.34459	-0.398035	1	1	11	1316.71	3.3426e-10	151.13	46740000	1	TPSNELYKPLR	Q8WUM4	Q8WUM4	PDCD6IP	Programmed cell death 6-interacting protein	792
0.637325	0.719037	0.280292	0.403805	0.597117	0.598164	2.88187	2.76226	1.18318	0.988384	1	0	30	3182.61	1.4192e-22	115.34	40812000	2	TTGIVMDSGDGVTHTVPIYEGYALPHAILR	P63261;P60709	P63261	ACTG1;ACTB	Actin, cytoplasmic 2;Actin, cytoplasmic 2, N-terminally processed;Actin, cytoplasmic 1;Actin, cytoplasmic 1, N-terminally processed	589
-0.0103178	0.0500793	-0.48916	-0.103318	-0.321805	-0.0483618	1.64137	1.11481	1.06954	-0.0285616	1	1	14	1555.82	3.5288e-06	107.5	24705000	1	TVSPDRLELEAAQK	Q14974	Q14974	KPNB1	Importin subunit beta-1	703
0.247685	-0.230268	-0.494685	0.45017	-0.710681	1.13538	2.29642	2.36236	0.943412	-0.0152359	1	0	16	1762.85	3.0575e-192	317.31	152930000	2	VANPSGNLTETYVQDR	P21333	P21333	FLNA	Filamin-A	421
-0.103706	-2.15686	-1.21983	-1.61106	-2.61612	-3.13129	-4.80535	-3.05978	-2.25453	-2.00298	1	0	9	950.406	2.9678e-05	128	88227000	1	VCVGSCGGR	Q13477	Q13477	MADCAM1	Mucosal addressin cell adhesion molecule 1	683
-1.68208	-2.13618	-1.98324	-1.75586	-1.99794	-1.69506	0.73627	0.849877	-0.740819	-1.73588	0	2	11	1273.63	0.0017609	82.069	109690000	1	VFDPQNDKPSK	O15145	O15145	ARPC3	Actin-related protein 2/3 complex subunit 3	44
-4.56345	-3.42255	-3.22038	-3.80711	-4.48332	-3.18961	-2.02577	-2.26689	-3.04804	-3.2212	1	0	14	1579.84	2.4093e-06	113.25	144670000	1	VFSVAITPDHLEPR	P12109	P12109	COL6A1	Collagen alpha-1(VI) chain	344
0.0976009	1.19032	-0.740482	-0.976302	0.86911	-2.43987	-0.93445	-1.62414	-2.07763	-1.20237	1	0	16	1769.91	0.00019825	86.54	35125000	2	VIPACLPSPNYVVADR	P00747	P00747	PLG	Plasminogen;Plasmin heavy chain A;Activation peptide;Angiostatin;Plasmin heavy chain A, short form;Plasmin light chain B	110
2.13395	1.53718	1.76126	1.13003	0.418571	-0.0049448	0.976728	0.0440855	0.245481	0.911628	0	1	13	1427.79	5.7701e-68	231.32	390330000	2	VLSNTEDLPLVTK	Q9BZG9	Q9BZG9	LYNX1	Ly-6/neurotoxin-like protein 1	847
-0.859876	-0.737637	-1.24682	-1.17295	-0.666777	-0.618318	-0.0294189	-0.0975924	-0.252809	-0.85805	0	1	13	1355.72	0.000939	77.776	38013000	1	VNHAVLAVGYGEK	P09668	P09668	CTSH	Pro-cathepsin H;Cathepsin H mini chain;Cathepsin H;Cathepsin H heavy chain;Cathepsin H light chain	312
-1.40189	-1.66491	-1.49575	-0.531765	-1.37136	-0.612658	0.161663	2.13101	0.0422049	-0.994733	0	2	8	941.533	0.019834	71.501	781070000	1	VNKPPYPK	P13796;P13797	P13796	LCP1;PLS3	Plastin-2;Plastin-3	360
0.764053	1.63894	0.968973	2.21896	0.832053	1.90468	3.42491	4.73031	2.87046	1.6717	0	1	15	1789.87	7.735e-166	297.97	3916400000	9	VPLQQNFQDNQFQGK	P80188	P80188	LCN2	Neutrophil gelatinase-associated lipocalin	625
1.68968	1.05247	-0.668591	-1.35944	1.68543	-1.36135	-1.57032	-2.3605	-1.38537	-0.408091	1	0	10	1083.51	5.0184e-41	202.31	391470000	4	VQGNDHSATR	Q14624	Q14624	ITIH4	Inter-alpha-trypsin inhibitor heavy chain H4;70 kDa inter-alpha-trypsin inhibitor heavy chain H4;35 kDa inter-alpha-trypsin inhibitor heavy chain H4	696
0.433994	0.712042	0.576617	0.329331	-0.0879669	0	-0.366421	-0.178631	-0.480293	0.424142	1	0	11	1266.62	0.0019481	89.433	20121000	1	VQVTSQEYSAR	Q12860	Q12860	CNTN1	Contactin-1	671
0.835186	0.243549	0.895193	1.17007	0.367882	1.29242	1.95355	2.42052	1.12744	1.24375	0	1	12	1263.61	9.3817e-05	120.53	195980000	4	VSDATGQMNLTK	P40121	P40121	CAPG	Macrophage-capping protein	522
-0.184352	-0.558303	-0.67871	-1.27777	-0.183423	-1.381	-1.62428	-2.18813	-1.2295	-0.838877	1	0	10	1083.6	9.7906e-22	173.24	131470000	1	VVAGEVQVQR	Q969P0	Q969P0	IGSF8	Immunoglobulin superfamily member 8	811
2.63008	1.78713	2.25851	1.55087	2.21004	1.44026	1.15412	1.05178	0.812386	1.91296	1	0	12	1554.72	9.6037e-22	171.54	137570000	3	VVEQMCITQYER	P04156	P04156	PRNP	Major prion protein	206
0.322352	-0.875868	-1.03631	-0.677916	-0.710815	1.10506	2.75878	2.50397	0.783893	-0.514767	0	1	14	1584.84	1.9324e-32	184.76	895720000	3	VYALPEDLVEVNPK	P13796	P13796	LCP1	Plastin-2	360
0.47032	-0.109995	0.537535	0.992658	-0.136171	0.946755	2.06832	3.01776	1.40598	0.4199	1	1	10	1190.63	2.7706e-09	148.28	763440000	3	VYEGERPLTK	P11021	P11021	HSPA5	78 kDa glucose-regulated protein	336
1.63985	1.39634	1.74779	0.3188	1.87453	1.0364	0.429939	-0.613667	0.0493908	0.222276	1	0	10	1055.52	1.9448e-30	187.22	1911200000	4	VYSTSVTGSR	Q9H299	Q9H299	SH3BGRL3	SH3 domain-binding glutamic acid-rich-like protein 3	856
1.85146	0.107028	1.01598	0.118275	0.069562	-0.0752335	-0.234307	-0.698487	-0.871968	0.0494776	0	1	20	2501.99	2.0545e-26	160.47	33418000	1	WFHNACCECIGPECIDYGSK	Q9GZX9	Q9GZX9	TWSG1	Twisted gastrulation protein homolog 1	851
0.136399	-0.170567	-0.0784664	-0.1733	-0.681615	-0.138867	2.30772	2.28636	1.54408	0.408018	1	0	10	1257.55	0.001893	110.18	45861000	1	YDPTIEDSYR	P62834;P61224;A6NIZ1	P62834	RAP1A;RAP1B	Ras-related protein Rap-1A;Ras-related protein Rap-1b;Ras-related protein Rap-1b-like protein	3
1.23602	0.18696	0.984157	0.696428	0.534806	1.38859	4.16707	2.07844	2.68603	0.783931	1	0	9	1116.5	4.8358e-12	156.62	11134000000	9	YGTCIYQGR	P59666;P59665	P59666	DEFA3;DEFA1	Neutrophil defensin 3;HP 3-56;Neutrophil defensin 2;Neutrophil defensin 1;HP 1-56;Neutrophil defensin 2	585
-2.99557	-2.80756	-2.15596	-1.91812	-1.80202	-1.83991	1.46544	0.543866	-0.492666	-1.8223	1	1	12	1450.69	0.00020503	113.53	834900000	2	YKPESEELTAER	P07237	P07237	P4HB	Protein disulfide-isomerase	263
NaN	-3.45357	-5.17785	-3.59966	-2.87344	-3.16573	-1.26901	-1.82503	-2.76286	-2.47	1	0	32	3629.72	2.4071e-31	142.22	9943900	3	YLCGAHSDGQLQEGSPIQAWQLFVNEESTIPR	P01833	P01833	PIGR	Polymeric immunoglobulin receptor;Secretory component	150
-0.791723	0.0297308	-0.024559	-0.285982	-0.731026	-1.00539	-0.475268	-0.80168	-0.925112	-1.13381	0	1	13	1620.76	0.00010269	91.812	73662000	1	YNDFLHDPLSLCK	Q8NHP8	Q8NHP8	PLBD2	Putative phospholipase B-like 2;Putative phospholipase B-like 2 32 kDa form;Putative phospholipase B-like 2 45 kDa form	789
-0.170956	-0.318857	-0.721631	0.316188	-0.122668	0.853907	1.68219	0.476068	1.85978	2.61697	1	0	11	1124.53	1.0366e-09	152.7	153710000	2	YPGSPGSYAAR	Q16769	Q16769	QPCT	Glutaminyl-peptide cyclotransferase	723
-2.37855	-2.08123	-0.210518	-0.307072	-2.27605	0.0354166	0.483796	3.34398	0.809913	-1.16542	0	1	7	941.37	4.6586e-08	147.52	3787500000	3	YWCNDGK	P61626	P61626	LYZ	Lysozyme C	599
3.86121	2.27869	2.92925	1.87933	1.57776	0.542143	0.869603	1.05613	1.93703	2.1814	0	1	8	891.481	0.0011548	119.29	923790000	3	AGLQVYNK	P13987	P13987	CD59	CD59 glycoprotein	361
4.89682	0.025795	1.28512	0.545696	-0.538841	0.236946	0.875042	0.389314	0.447525	0.11554	1	1	15	2012.86	5.7092e-44	199.65	48850000	1	CWKFEHCNFNDVTTR	P13987	P13987	CD59	CD59 glycoprotein	361
3.14284	4.91404	5.15811	4.2571	4.09703	5.91608	1.85562	2.06122	2.77484	4.59453	0	1	10	1378.55	4.3352e-15	166.14	9081400000	6	ENELTYYCCK	P13987	P13987	CD59	CD59 glycoprotein	361
4.72863	-3.52094	0.214089	-4.94372	-4.00724	-5.43387	-2.43693	-2.59255	-3.61883	-4.65557	0	2	11	1506.65	0.00026638	112.44	1678300000	3	ENELTYYCCKK	P13987	P13987	CD59	CD59 glycoprotein	361
3.20864	2.08457	1.35974	1.69608	1.58054	2.62424	1.90217	0.640962	1.19123	1.92462	1	0	12	1538.66	1.1773e-54	225.13	27851000000	18	FEHCNFNDVTTR	P13987	P13987	CD59	CD59 glycoprotein	361
0.658076	4.92315	5.01178	4.24942	3.95494	4.05373	2.02204	1.49642	2.70712	4.56499	1	1	12	1647.74	4.7278e-120	273.74	32275000000	14	LRENELTYYCCK	P13987	P13987	CD59	CD59 glycoprotein	361
-0.41815	0.707079	0.406324	0.495667	0.906732	1.66466	0.874561	0.486803	0.318005	0.519638	0	1	16	1800.8	1.388e-08	120.99	126280000	2	TAVNCSSDFDACLITK	P13987	P13987	CD59	CD59 glycoprotein	361
-1.04005	-2.22539	-2.31011	-1.76867	-2.70659	-2.65009	-3.32992	-1.74053	-1.2804	-1.43867	0	1	7	779.367	0.036894	59.641	247640000	1	AALSMCK	P41222	P41222	PTGDS	Prostaglandin-H2 D-isomerase	528
1.7797	4.38631	4.3499	3.32198	5.46783	6.28467	1.91131	1.99469	1.55888	3.90346	0	1	17	1908.95	5.1858e-194	318.82	19894000000	32	AQGFTEDTIVFLPQTDK	P41222	P41222	PTGDS	Prostaglandin-H2 D-isomerase	528
1.24024	0.23186	-0.0573168	-0.436529	1.15434	0.600602	0.369159	0.309904	-0.556936	-0.570986	0	1	22	2558.17	2.1619e-11	114.92	135910000	4	AQGFTEDTIVFLPQTDKCMTEQ	P41222	P41222	PTGDS	Prostaglandin-H2 D-isomerase	528
1.51384	-0.974852	-0.510107	-2.09868	0.800413	-2.3469	0.32405	-1.41881	-1.26095	-2.44547	0	2	8	1029.5	0.047289	57.785	81070000	1	EKFTAFCK	P41222	P41222	PTGDS	Prostaglandin-H2 D-isomerase	528
1.81343	0.158978	-0.178807	-0.566823	-0.518188	-0.772515	-0.725847	-0.624831	-0.411663	0.128346	0	2	8	907.462	0.0016897	99.815	280400000	2	KAALSMCK	P41222	P41222	PTGDS	Prostaglandin-H2 D-isomerase	528
4.38332	0.0864058	0.800146	-1.16005	0.58784	1.1111	-0.135469	-0.127083	-0.673198	-0.77624	1	1	7	934.429	0.0048217	93.429	455030000	4	KNQCETR	P41222	P41222	PTGDS	Prostaglandin-H2 D-isomerase	528
-5.81799	-2.37743	-2.90355	-3.52628	-0.0571604	-3.60325	-3.9957	-5.04094	-5.03369	-3.77653	1	0	7	840.416	0.06876	84.227	1052100000	1	MATLYSR	P41222	P41222	PTGDS	Prostaglandin-H2 D-isomerase	528
4.23065	4.47017	3.8294	3.55276	5.50557	3.672	3.90911	3.42857	3.11611	4.19558	1	0	16	1742.87	2.8666e-247	349.81	17618000000	26	TMLLQPAGSLGSYSYR	P41222	P41222	PTGDS	Prostaglandin-H2 D-isomerase	528
-0.856272	0.413804	0.287704	0.321147	1.07101	-1.54055	1.82807	0.462849	1.64433	1.0777	0	1	13	1393.62	8.7352e-54	212.83	574210000	3	AADDTWEPFASGK	P02766	P02766	TTR	Transthyretin	186
-3.21205	-1.37521	-2.24959	-1.55307	-1.58042	-1.58668	-0.470011	-0.925619	-1.75216	-1.34666	1	0	21	2115.1	9.6031e-07	89.859	21479000	1	AADHDVGSELPPEGVLGALLR	Q9UHG2	Q9UHG2	PCSK1N	ProSAAS;KEP;Big SAAS;Little SAAS;Big PEN-LEN;PEN;Little LEN;Big LEN	902
-0.114493	-1.49437	-0.698267	-1.35003	-1.68738	-0.273334	-0.327312	-1.36118	-1.33267	-1.47966	0	2	28	2635.22	4.7763e-42	162.47	67084000	1	AAEAAAAPAESAAPAAGEEPSKEEGEPK	P80723	P80723	BASP1	Brain acid soluble protein 1	629
1.68859	-0.868691	1.11576	-0.27777	1.68197	0.678168	-1.27934	1.48671	-0.171384	-1.09812	0	1	13	1436.54	2.5265e-101	260.5	29395000	2	AAEDDEDDDVDTK	P06454	P06454	PTMA	Prothymosin alpha;Prothymosin alpha, N-terminally processed;Thymosin alpha-1	253
2.67345	0.387354	2.18778	0.910878	2.65005	1.64721	0.0347786	1.92455	0.9237	-0.0792665	0	2	14	1564.64	4.6227e-18	168.5	476910000	3	AAEDDEDDDVDTKK	P06454	P06454	PTMA	Prothymosin alpha;Prothymosin alpha, N-terminally processed;Thymosin alpha-1	253
2.12325	-1.54423	0.55825	-0.551476	-0.418361	-0.345147	-1.79658	-0.0869875	-0.929503	-1.64947	0	2	11	1215.6	0.00015447	120.87	126280000	1	AAEEPSKVEEK	P29966	P29966	MARCKS	Myristoylated alanine-rich C-kinase substrate	472
-4.78673	-0.987337	-0.206262	-0.892064	1.07226	-1.62628	-0.375994	-0.767118	-0.126554	1.3447	0	1	19	2086.96	2.9638e-94	241.87	64563000	1	AAFDDAIAELDTLSEESYK	P62258	P62258	YWHAE	14-3-3 protein epsilon	606
-0.850809	-0.682623	-0.0158844	-1.04917	-0.79827	0.237573	-0.635351	-1.0036	-1.43087	-0.544239	0	1	28	2912.3	3.1623e-49	175.07	52021000	3	AAFGQGSGPIMLDEVQCTGTEASLADCK	Q08380	Q08380	LGALS3BP	Galectin-3-binding protein	663
0.959972	0.394711	1.13685	1.67676	-0.288959	2.55757	-1.71741	-0.753571	-0.0942516	-0.361556	0	1	11	1089.53	1.2887e-09	151.7	96369000	2	AANEVSSADVK	Q13449	Q13449	LSAMP	Limbic system-associated membrane protein	682
0.866529	0.943143	0.649396	1.4355	-0.620495	0.789903	-1.59556	-0.034832	0.343598	0.369678	0	1	9	982.502	0.001724	87.639	150750000	4	AANMHAQIK	Q99988	Q99988	GDF15	Growth/differentiation factor 15	838
2.36305	0.686768	1.38793	0.46097	-0.0846472	2.3045	0.562153	1.08492	0.84181	0.134523	1	0	16	1501.7	1.6076e-07	106.38	25959000	1	AAPEASGTPSSDAVSR	P31146	P31146	CORO1A	Coronin-1A	489
1.89665	0.71475	0.920064	0.0654984	0.912164	1.73968	-0.213622	-0.0987282	0.166625	-0.205015	1	0	16	1759.83	9.0593e-07	91.657	469090000	5	AAPGQEPPEHMAELQR	O00391	O00391	QSOX1	Sulfhydryl oxidase 1	29
-1.25534	-0.583967	-1.65342	0.721717	-2.21528	-2.00794	-2.00731	0.171437	1.69608	0.549623	0	1	8	936.455	1.4507e-05	136.57	157430000	1	AAQEEYVK	P04075	P04075	ALDOA	Fructose-bisphosphate aldolase A	202
0.394448	2.42114	0.483672	1.12055	2.05927	-0.149745	1.41181	1.66922	0.393145	3.07498	1	0	16	1554.83	4.9414e-87	241.42	313520000	3	AAQGLLACGVAQGALR	O75594	O75594	PGLYRP1	Peptidoglycan recognition protein 1	81
-1.588	-0.254123	-1.75709	-0.788014	0.363858	-0.225895	-0.436952	-0.846361	-1.34535	-0.370905	2	0	23	2512.33	3.3223e-24	137.28	9996600	1	AAQLRPISLPGVSSTEDLQDLFR	O75071	O75071	EFCAB14	EF-hand calcium-binding domain-containing protein 14	70
1.29071	0.817039	0.230875	1.43388	-0.094718	0.707535	-0.405567	1.59398	2.17706	2.859	0	1	9	899.471	0.0066446	96.229	39425000	1	AASQPGELK	P16870	P16870	CPE	Carboxypeptidase E	390
1.37583	2.74531	3.83099	2.75694	1.60187	1.55687	0.614311	0.406627	2.30413	2.78049	0	1	12	1164.54	4.037e-41	198.32	8061200000	10	AATGECTATVGK	P01042	P01042	KNG1	Kininogen-1;Kininogen-1 heavy chain;T-kinin;Bradykinin;Lysyl-bradykinin;Kininogen-1 light chain;Low molecular weight growth-promoting factor	126
3.17731	0.640558	0.882483	1.11071	-0.901203	1.18394	-2.09915	-1.53931	0.545424	0.640615	1	1	13	1320.65	4.872e-16	169.58	3559300000	5	AATGECTATVGKR	P01042	P01042	KNG1	Kininogen-1;Kininogen-1 heavy chain;T-kinin;Bradykinin;Lysyl-bradykinin;Kininogen-1 light chain;Low molecular weight growth-promoting factor	126
-0.20225	2.23147	0.620403	2.1602	-0.632565	0.433708	0.117756	0.351871	0.71326	2.87284	0	1	19	2270.98	6.6604e-27	168.41	1599000000	4	ACAHWSGHCCLWDASVQVK	P07911	P07911	UMOD	Uromodulin;Uromodulin, secreted form	277
-0.782753	0.967938	-0.963508	0.602434	0.390408	-1.45646	0.090044	-0.0712957	-0.304642	1.35415	1	0	17	1767.93	1.2544e-46	199.41	33507000	2	ACANPAAGSVILLENLR	P00558	P00558	PGK1	Phosphoglycerate kinase 1	104
-0.972506	-0.391164	-0.000593185	-0.268409	2.98055	-0.728899	1.90071	1.89601	1.65676	1.49493	0	1	11	1299.58	4.8942e-41	202.16	68021000	2	ACEPGVDYVYK	P01024;CON__Q2UVX4	P01024	C3	Complement C3;Complement C3 beta chain;C3-beta-c;Complement C3 alpha chain;C3a anaphylatoxin;Acylation stimulating protein;Complement C3b alpha chain;Complement C3c alpha chain fragment 1;Complement C3dg fragment;Complement C3g fragment;Complement C3d fragment;Complement C3f fragment;Complement C3c alpha chain fragment 2	122
-0.541748	-2.31415	-0.738842	-2.86522	-0.955626	-0.740409	-4.10523	-2.76097	-2.15194	-2.71441	1	0	7	835.386	0.0077583	117.18	212190000	1	ACTSLER	Q8NDA2	Q8NDA2	HMCN2	Hemicentin-2	786
2.46554	-1.11258	1.04443	-0.869141	-0.396748	0.201243	-0.778318	0.0897923	-0.209279	-1.22645	1	1	8	902.482	0.0084022	100.76	241980000	2	ADAETLRK	P08758	P08758	ANXA5	Annexin A5	301
-1.0095	-1.15348	-1.75302	-1.07147	-1.05951	-3.00718	-1.96194	-2.10945	-1.6326	-0.647345	1	1	12	1341.7	5.1394e-05	125.54	304750000	1	ADDGRPFPQVIK	P04075	P04075	ALDOA	Fructose-bisphosphate aldolase A	202
3.30762	2.02617	1.49264	1.29313	2.59894	2.33083	1.17249	0.511762	1.44146	0.00849915	0	2	14	1419.65	2.3594e-08	134.14	443130000	2	ADDLGKGGNEESTK	P00441	P00441	SOD1	Superoxide dismutase [Cu-Zn]	102
-0.576158	0.0161352	0.317846	0.0410767	-0.215551	0.316313	0.260889	-0.298149	-0.282138	2.27159	0	1	16	1890.9	1.7751e-08	107.82	36987000	1	ADEDPIMGFHQMFLLK	P61970	P61970	NUTF2	Nuclear transport factor 2	602
-0.922078	1.60923	2.52461	2.43956	0.712549	-0.100744	2.11944	2.01271	3.41803	2.81766	0	1	11	1369.58	1.4009e-14	158.05	199390000	2	ADEGWYWCGVK	P01833	P01833	PIGR	Polymeric immunoglobulin receptor;Secretory component	150
0.554589	0.181974	1.48981	1.67232	3.14884	0.570784	0.139037	2.26544	2.1435	1.45032	0	1	11	1061.48	7.7293e-10	153.74	259400000	3	ADIGCTPGSGK	P01024	P01024	C3	Complement C3;Complement C3 beta chain;C3-beta-c;Complement C3 alpha chain;C3a anaphylatoxin;Acylation stimulating protein;Complement C3b alpha chain;Complement C3c alpha chain fragment 1;Complement C3dg fragment;Complement C3g fragment;Complement C3d fragment;Complement C3f fragment;Complement C3c alpha chain fragment 2	122
0.273748	-0.65044	-0.428387	-0.355873	0.0963659	-0.0339451	2.09438	2.15077	0.556887	-0.208295	1	0	15	1567.76	7.4912e-33	187.56	169420000	2	ADLNQGIGEPQSPSR	Q96C19	Q96C19	EFHD2	EF-hand domain-containing protein D2	815
0.413665	0.401219	-0.554108	-0.454749	1.69555	-0.780972	-0.0580273	-0.179652	-0.371202	1.09643	1	0	9	1087.54	0.00018799	121.5	666490000	2	ADQVCINLR	Q12805	Q12805	EFEMP1	EGF-containing fibulin-like extracellular matrix protein 1	669
0.988848	1.71997	0.723644	2.0188	2.4979	1.01589	1.74231	0.799559	1.45566	1.7831	2	0	15	1880.87	1.6366e-216	329.37	1430700000	3	ADRDQYELLCLDNTR	P02787	P02787	TF	Serotransferrin	190
0.548513	-3.17065	-2.55351	-3.55657	-2.75006	-2.62364	-2.86497	-3.05867	-3.69538	-3.28413	0	2	17	1673.85	0.0002739	83.758	75271000	1	ADSSPVKAGVETTTPSK	P0CG05	P0CG05	IGLC2	Ig lambda-2 chain C regions	319
-0.484104	2.22319	0.573458	3.41503	1.37262	0.81975	2.48997	1.33699	3.80614	1.86176	0	1	15	1413.71	6.0305e-167	308.03	909360000	4	ADVLTTGAGNPVGDK	P04040	P04040	CAT	Catalase	200
0.502832	-1.2574	0.388708	-2.00124	1.12382	0.116804	-2.38552	-1.79527	-2.15643	-1.92584	1	1	8	898.487	0.008007	104.06	437030000	2	AEAEVRPK	Q96MG2	Q96MG2	JSRP1	Junctional sarcoplasmic reticulum protein 1	824
0.687946	-1.34813	-0.33891	-1.746	-0.196188	0.135653	-0.155252	0.0400915	-1.1258	-1.71401	0	2	17	1635.81	2.8014e-21	164.53	190170000	2	AEAGPEGVAPAPEGEKK	Q9Y4L1	Q9Y4L1	HYOU1	Hypoxia up-regulated protein 1	922
-1.41928	-0.082119	0.529192	-0.356894	0.610708	-1.65476	-0.440057	-0.854348	-0.378716	-0.731698	1	1	11	1345.63	0.00040413	107.09	47319000	1	AEAGRPYEYYK	P98172	P98172	EFNB1	Ephrin-B1	636
-1.02417	0.931306	0.667933	0.252853	1.01941	-1.49202	-0.617532	-1.31759	-0.535071	1.17901	0	1	11	1289.56	3.2424e-09	143.97	177420000	2	AEDTAVYYCAK	P01765;P01764	P01765	IGHV3-23	Ig heavy chain V-III region TIL;Ig heavy chain V-III region 23	148
-1.61718	1.3427	-0.347138	0.750832	1.08764	-1.24826	-0.792046	-0.591773	-0.724678	1.06812	1	0	11	1317.57	2.7838e-67	230.61	187570000	2	AEDTAVYYCAR	P01766;P01763;P01767	P01766		Ig heavy chain V-III region BRO;Ig heavy chain V-III region WEA;Ig heavy chain V-III region BUT	149
0.298844	-0.388837	-0.178507	-0.177527	0.130972	-0.0144377	2.10794	2.56905	0.183854	0.210279	0	1	9	1107.51	1.3339e-07	141.88	83449000	1	AEEEFNIEK	P36543;Q96A05	P36543	ATP6V1E1;ATP6V1E2	V-type proton ATPase subunit E 1;V-type proton ATPase subunit E 2	510
-1.05525	-1.03713	-1.94294	-0.724218	-1.01245	-0.862249	0.325598	-1.13885	-0.203079	-1.07231	0	1	20	2127.06	4.3748e-22	155.49	98260000	1	AEEEHLGILGPQLHADVGDK	P00450	P00450	CP	Ceruloplasmin	103
1.48165	1.73716	0.646	0.852133	1.33564	2.88976	0.988899	0.932254	0.667819	0.746272	1	0	11	1290.62	8.6385e-22	175.54	218520000	4	AEELSIQVSCR	Q9Y5Y7	Q9Y5Y7	LYVE1	Lymphatic vessel endothelial hyaluronic acid receptor 1	924
-3.52618	-1.28042	-2.45451	-0.862467	-0.919844	-1.79994	0.408923	-0.196059	-1.15371	-1.20199	0	1	15	1750.83	7.2245e-06	94.717	118290000	2	AEEYEFLTPVEEAPK	P52565	P52565	ARHGDIA	Rho GDP-dissociation inhibitor 1	559
1.761	-0.0220127	1.63346	0.388966	-0.40457	1.57345	-0.733109	2.13343	1.58211	-0.784513	0	1	13	1288.58	3.3768e-68	234.82	44173000	1	AEGAATEEEGTPK	P80723	P80723	BASP1	Brain acid soluble protein 1	629
0.565964	-1.48426	-1.0435	-1.15668	-1.99394	-0.470682	0.644161	1.7128	-0.996756	-1.92081	0	1	8	717.329	0.016675	91.867	14508000	1	AEGAGDAK	P05204	P05204	HMGN2	Non-histone chromosomal protein HMG-17	239
1.6517	0.41954	1.25842	1.2183	1.01803	1.2786	1.88445	1.34713	1.1541	0.12438	0	1	12	1266.65	1.0043e-21	170.95	213180000	2	AEGPEVDVNLPK	Q09666	Q09666	AHNAK	Neuroblast differentiation-associated protein AHNAK	666
0.00435257	-0.369318	0.941959	-0.302347	-0.403699	0.0811758	-0.10019	0.253612	0.0493908	-0.267181	1	1	12	1486.71	3.095e-06	130.77	74856000	1	AELDREDFEHVK	P12830	P12830	CDH1	Cadherin-1;E-Cad/CTF1;E-Cad/CTF2;E-Cad/CTF3	349
0.900759	0.730343	0.690298	0.925434	2.52165	0.927971	-0.291716	0.558619	0.723298	1.29455	1	0	8	872.435	0.0012257	118.67	3506300000	2	AELQEGAR	P02647	P02647	APOA1	Apolipoprotein A-I;Proapolipoprotein A-I;Truncated apolipoprotein A-I	167
-4.42117	-2.47495	-3.9019	-2.67422	-1.91185	-2.75256	-2.21964	-2.86014	-3.08509	-2.52097	0	1	27	3010.43	1.1607e-09	96.351	704860	1	AENYPEVSIDQVGQVLTCSLETGLTCK	Q9HC84	Q9HC84	MUC5B	Mucin-5B	868
-0.224869	-0.996566	-1.63837	-3.38667	-1.89792	-0.455483	-4.15987	-3.89478	-3.99356	-3.94583	1	0	9	886.378	0.00023612	119.53	37702000	1	AEPGGGEDR	Q96PQ0	Q96PQ0	SORCS2	VPS10 domain-containing receptor SorCS2	827
2.48483	1.08684	1.55373	0.575382	0.449514	2.52348	2.47163	2.45646	1.16019	0.608139	0	2	24	2297.13	2.2841e-49	192.3	151660000	3	AEPPKAPEQEQAAPGPAAGGEAPK	P80723	P80723	BASP1	Brain acid soluble protein 1	629
0.668015	1.51538	0.763608	1.71672	1.93432	1.08792	3.57463	1.25739	2.2055	1.32517	0	1	14	1621.69	2.6698e-55	214.65	110720000	2	AESPEVCFNEESPK	P43652	P43652	AFM	Afamin	535
-1.75345	1.16042	-1.0689	-0.0609188	0.980488	2.2246	-0.212295	-0.711568	-1.26455	1.47214	0	1	28	3078.47	1.0609e-19	124.62	37379000	2	AEVGQNAYLPCFYTPAAPGNLVPVCWGK	Q8TDQ0	Q8TDQ0	HAVCR2	Hepatitis A virus cellular receptor 2	791
1.62153	1.93508	3.13138	1.57838	2.26918	4.02607	0.812049	1.25445	1.34663	1.9208	0	1	9	1001.51	9.2705e-24	183.67	184310000	4	AEVSIQNNK	O75369	O75369	FLNB	Filamin-B	78
-2.71433	0.609076	0.841502	-0.0307112	-1.59469	-0.919859	-1.21352	-1.36142	-0.537162	-0.351508	0	1	23	2644.22	1.4372e-85	227.08	23284000	3	AFELYDQDGNGYIDENELDALLK	P05937	P05937	CALB1	Calbindin	249
-4.76438	-1.59403	-3.45527	-2.23638	-1.28348	-2.88636	-3.15343	-5.09083	-3.5604	-2.37064	0	1	12	1407.76	0.0021687	73.435	2148800	2	AFIQLWAFDAVK	P02760	P02760	AMBP	Protein AMBP;Alpha-1-microglobulin;Inter-alpha-trypsin inhibitor light chain;Trypstatin	183
-2.98155	-2.01622	-2.44467	-2.02694	-1.8102	-2.01617	-1.42957	-1.90349	-0.969971	-2.47556	1	0	23	2290.14	3.8736e-28	149.8	19213000	1	AFLEVNEEGSEAAASTAVVIAGR	P01008	P01008	SERPINC1	Antithrombin-III	117
-3.41224	-0.358617	-2.50171	-1.68727	-0.393718	-2.54363	-1.27943	-1.65789	-2.20258	-0.809908	1	0	19	1971.99	3.5542e-41	188.9	11227000	1	AFPALTSLDLSDNPGLGER	P08571	P08571	CD14	Monocyte differentiation antigen CD14;Monocyte differentiation antigen CD14, urinary form;Monocyte differentiation antigen CD14, membrane-bound form	297
-1.24623	-1.97398	-1.9283	-1.941	-1.69621	-1.83178	-1.87919	-1.5255	-1.59901	-1.76603	1	0	10	1210.5	0.00010764	121.5	134430000	1	AFVNCDENSR	P01833	P01833	PIGR	Polymeric immunoglobulin receptor;Secretory component	150
0.174419	2.42773	1.05383	1.86595	2.78165	0.529789	1.94776	1.41371	2.10354	3.17221	1	0	12	1480.73	1.1718e-09	150.49	192200000	3	AFYVNVLNEEQR	P04040	P04040	CAT	Catalase	200
0.00921631	-0.0950327	-1.16342	-1.25083	-1.77038	-0.82627	-1.37181	-2.2434	-0.4301	-0.717567	0	1	17	1516.71	3.3706e-36	188	663100000	6	AGAAAGGPGVSGVCVCK	Q16270	Q16270	IGFBP7	Insulin-like growth factor-binding protein 7	716
0.0107384	0.408968	0.578811	0.294057	-0.683993	-0.172217	-2.2155	-1.73964	-0.436583	0.60093	1	0	12	1045.52	8.88e-22	172.51	41874000	1	AGAAGTAEATAR	P50895	P50895	BCAM	Basal cell adhesion molecule	549
-0.861455	-0.997758	-0.954477	-1.66723	-0.552053	-1.51582	-2.32537	-0.757534	-0.934898	-1.59396	0	1	10	908.483	0.00065536	97.431	96932000	1	AGAHLQGGAK	P04406	P04406	GAPDH	Glyceraldehyde-3-phosphate dehydrogenase	219
2.94349	-1.04194	-0.241778	-1.64257	-2.31119	-1.27233	-3.03416	-2.00036	-1.46597	-1.12345	1	1	11	1064.58	2.697e-06	130.41	25212000	1	AGAHLQGGAKR	P04406	P04406	GAPDH	Glyceraldehyde-3-phosphate dehydrogenase	219
-0.0996628	-0.329824	0.0473852	-0.0682726	-0.0912075	0.281717	1.02654	0.46506	0.0312891	-0.592472	0	1	17	1703.78	8.3436e-10	106.19	13842000	1	AGEAAELQDAEVESSAK	Q9NZT2	Q9NZT2	OGFR	Opioid growth factor receptor	891
-0.0623627	-2.10626	-1.38921	-1.11476	-1.76525	-0.485214	1.93226	-0.565724	-1.01562	-2.35852	1	0	10	1126.56	1.4964e-09	150.33	8063200000	3	AGEVQEPELR	P25311	P25311	AZGP1	Zinc-alpha-2-glycoprotein	443
-1.71249	-5.05678	-4.72044	-2.84801	-5.52898	-4.78938	-1.17756	-0.997095	-2.75906	-4.02325	1	0	10	975.441	3.4895e-06	139.43	15962000000	2	AGFAGDDAPR	P63261;P60709;P63267;P68133;P68032;P62736;Q6S8J3;A5A3E0;P0CG39;P0CG38	P63261	ACTG1;ACTB;ACTG2;ACTA1;ACTC1;ACTA2;POTEE;POTEF;POTEJ;POTEI	Actin, cytoplasmic 2;Actin, cytoplasmic 2, N-terminally processed;Actin, cytoplasmic 1;Actin, cytoplasmic 1, N-terminally processed;Actin, gamma-enteric smooth muscle;Actin, alpha skeletal muscle;Actin, alpha cardiac muscle 1;Actin, aortic smooth muscle;POTE ankyrin domain family member E;POTE ankyrin domain family member F;POTE ankyrin domain family member J;POTE ankyrin domain family member I	589
-2.1068	-3.09268	-2.17367	-2.41651	-1.73283	-1.50261	-3.83141	-2.32432	-2.43742	-3.33798	0	0	11	1095.45	0.004243	85.355	84348000	1	AGGANYDAQTE	Q14019	Q14019	COTL1	Coactosin-like protein	689
-2.43566	-1.68895	-1.98235	-2.20828	-2.83412	-1.10201	-2.5456	-2.44862	-2.5062	-2.17948	2	0	15	1557.79	1.5791e-06	111.22	192960000	1	AGGREPYPGSAEVIR	P58400;Q9ULB1	P58400	NRXN1	Neurexin-1-beta;Neurexin-1	583
-0.796031	1.09374	0.812317	0.252853	-0.668868	-0.222787	0.310757	0.552302	0.335302	0.472631	1	0	12	1287.62	0.0011022	107.2	24147000	1	AGGSWDLAVQER	P22792	P22792	CPN2	Carboxypeptidase N subunit 2	433
-0.551305	0.168548	-0.690948	-0.425973	0.0430489	-0.35816	2.38674	1.75389	0.390264	-0.29746	0	1	11	1191.58	0.0003649	98.942	275000000	3	AGQAVDDFIEK	P52209	P52209	PGD	6-phosphogluconate dehydrogenase, decarboxylating	557
-6.08069	-4.63212	NaN	-5.7284	-3.9302	-4.7998	-4.12695	-5.42892	-4.89372	-5.58688	0	0	22	2384.19	3.2987e-05	84.946	2336000	2	AGTELVNFLSYFVELGTQPATQ	P02652	P02652	APOA2	Apolipoprotein A-II;Proapolipoprotein A-II;Truncated apolipoprotein A-II	169
-0.362835	-0.18303	-0.798562	0.121644	-0.337524	-0.41122	2.37156	1.29252	0.359722	0.0810328	1	1	17	1919.92	1.9111e-47	203.81	34968000	1	AGTQIENIDEDFRDGLK	O43707	O43707	ACTN4	Alpha-actinin-4	59
0.0629539	0.482824	-0.283885	0.282461	0.967753	0.695228	-1.35743	-1.02284	-0.211158	-0.276936	1	0	10	1057.5	0.0036742	96.009	14950000	1	AGVCPADNVR	Q8WWY7	Q8WWY7	WFDC12	WAP four-disulfide core domain protein 12	796
-1.02501	-0.130133	1.01972	-2.01295	4.01083	-0.505674	-0.313889	-1.68003	-0.528435	-1.30571	0	2	10	1016.55	0.00094819	105.46	9335600000	7	AGVETTKPSK	P0CG04;B9A064	P0CG04	IGLC1;IGLL5	Ig lambda-1 chain C regions;Immunoglobulin lambda-like polypeptide 5	6
3.85864	3.06563	3.78013	2.54606	5.28409	3.6838	2.12741	2.40725	2.60129	2.62153	0	1	10	989.503	1.0995e-09	152.04	19661000000	17	AGVETTTPSK	P0CG05;P0CG06	P0CG05	IGLC2;IGLC3	Ig lambda-2 chain C regions;Ig lambda-3 chain C regions	319
2.27855	2.52856	2.39642	1.87605	1.09417	1.71315	1.12355	0.59946	1.31503	2.10912	1	0	18	1872.99	2.2568e-60	224.86	448520000	6	AGYIIPLQGPGLTTTESR	P10253	P10253	GAA	Lysosomal alpha-glucosidase;76 kDa lysosomal alpha-glucosidase;70 kDa lysosomal alpha-glucosidase	325
0.354938	2.37725	0.598541	1.57473	3.17012	1.95434	1.47717	0.66475	1.11386	2.63903	1	0	19	2078.98	1.6454e-174	305.87	968660000	4	AHGQESAIFNEVAPGYFSR	Q8WVN6	Q8WVN6	SECTM1	Secreted and transmembrane protein 1	793
0.774381	-1.81304	-1.14533	-2.64268	-0.94559	-0.293444	-5.37922	-3.11122	-2.66383	-2.6289	1	0	11	1110.55	3.0751e-10	150.15	74790000	3	AHSSAGQQVAR	P98160	P98160	HSPG2	Basement membrane-specific heparan sulfate proteoglycan core protein;Endorepellin;LG3 peptide	634
0.602563	-0.236208	-0.0137548	0.125006	1.20887	0.410145	1.45082	0.434177	0.172722	0.629725	0	1	14	1534.72	2.2416e-24	170.66	288870000	3	AHYGGFTVQNEANK	P02675	P02675	FGB	Fibrinogen beta chain;Fibrinopeptide B;Fibrinogen beta chain	174
-2.53693	-1.24911	-2.01109	-0.589837	-0.607773	-1.34076	0.55077	0.132645	0.799174	-1.39538	0	1	13	1444.72	3.853e-31	191.06	115680000	2	AIEINPDSAQPYK	Q8IZP2;Q8NFI4;P50502	Q8IZP2	ST13P4;ST13P5;ST13	Putative protein FAM10A4;Putative protein FAM10A5;Hsc70-interacting protein	547
-0.0245275	0.326859	0.250033	0.377109	-0.0223093	0.403858	0.561795	1.27898	0.541391	-0.186635	0	1	10	1106.52	0.016038	78.903	113030000	2	AIEPNDYTGK	O75223	O75223	GGCT	Gamma-glutamylcyclotransferase	73
-1.13059	0.464407	1.03178	0.656715	0.489101	0.0256634	1.14833	0.738466	0.352724	1.05359	0	1	18	1988.01	1.8895e-06	90.385	131560000	3	AIGAVPLIQGEYMIPCEK	P07339	P07339	CTSD	Cathepsin D;Cathepsin D light chain;Cathepsin D heavy chain	267
0.512198	0.315828	0.395647	0	0.910939	0.536612	0.904902	0.910051	-0.00785828	-0.0408974	2	0	18	2280.03	1.8312e-37	193.3	216790000	3	AIHCPRPHDFENGEYWPR	P00751	P00751	CFB	Complement factor B;Complement factor B Ba fragment;Complement factor B Bb fragment	113
-4.58371	-1.44783	-1.64776	-1.50046	-2.07758	-0.952321	-2.45426	-2.63287	-3.31969	-0.925943	0	1	25	2792.31	1.1041e-41	164.69	23451000	2	AIHYALNCCGLAGGVEQFISDICPK	P21926	P21926	CD9	CD9 antigen	422
2.36811	1.95772	1.81935	0.512196	1.64208	1.6385	0.592565	0.219845	0.67485	3.28089	1	0	17	1853.89	5.4764e-126	278.24	1416000000	4	AIPVAQDLNAPSDWDSR	P10451	P10451	SPP1	Osteopontin	327
1.08188	1.66949	1.06365	0.776142	2.56985	1.2208	1.75093	1.37558	0.872101	2.49899	0	2	23	2519.26	6.2709e-28	150.48	59343000	1	AIQLTYNPDESSKPNMIDAATLK	P02679	P02679	FGG	Fibrinogen gamma chain	175
-0.607175	0.544604	0.915189	0.620756	-0.405441	-0.683996	-2.22063	-1.68702	0.680013	0.381984	1	0	10	1204.55	3.3506e-41	205.56	833340000	2	AITQEQCEAR	P10253	P10253	GAA	Lysosomal alpha-glucosidase;76 kDa lysosomal alpha-glucosidase;70 kDa lysosomal alpha-glucosidase	325
0.0549631	3.01282	0.241438	3.10187	1.34059	0.148911	-0.235655	0.460344	2.87013	1.86555	0	2	11	1071.59	1.2108e-09	153.39	769360000	3	AKEGVVAAAEK	P37840	P37840	SNCA	Alpha-synuclein	518
0.796724	0.0379581	-0.331398	-0.386587	1.51505	0.00413227	1.07807	0.561588	-0.283194	0.820555	0	2	11	1285.69	0.00024	116.19	48275000	1	AKIDQNVEELK	P06727	P06727	APOA4	Apolipoprotein A-IV	255
1.85644	0.937077	0.941533	1.69598	0.334856	2.42493	1.73994	1.3353	1.87969	1.06844	1	1	14	1306.74	5.0685e-12	147.7	242860000	1	AKPSAPVVSGPAAR	P78324;Q5TFQ8	P78324	SIRPA;SIRPB1	Tyrosine-protein phosphatase non-receptor type substrate 1;Signal-regulatory protein beta-1 isoform 3	622
2.86283	2.96557	2.30352	2.33979	2.32005	2.87489	2.66173	2.70049	2.60132	2.05688	1	1	14	1334.77	1.3064e-06	123.02	343140000	3	AKPSAPVVSGPAVR	O00241	O00241	SIRPB1	Signal-regulatory protein beta-1	26
0.780541	0.193135	1.26457	0.99143	-0.135358	0.37219	2.94982	2.65326	1.35656	0.133906	0	1	11	1092.55	3.2424e-09	143.97	691910000	2	ALAAGGYDVEK	P16401	P16401	HIST1H1B	Histone H1.5	389
0.368812	0.414494	-0.290453	0.206494	1.07766	0.375999	-0.166976	-0.964741	-0.513554	0.141655	1	0	17	1821.92	9.3872e-74	237.89	104270000	2	ALAQCAPPPAVCAELVR	P17936	P17936	IGFBP3	Insulin-like growth factor-binding protein 3	396
0.930507	0.778187	0.534005	0.214231	-0.668999	0.212767	1.15756	1.38561	0.165128	0.186339	1	0	11	1221.56	3.4177e-06	139.76	36552000	1	ALDGAFTEENR	Q9Y490	Q9Y490	TLN1	Talin-1	920
1.02735	-0.143384	0.0999994	0.988562	-0.428625	-0.0930624	0.617474	2.19399	1.0293	0.18919	0	1	10	1164.54	2.5094e-09	145.95	60184000	2	ALEENNNFSK	Q93045	Q93045	STMN2	Stathmin-2	808
1.16485	-0.56667	0.37465	0.453502	-0.254387	1.27909	0.424894	2.43052	1.51622	0.01159	1	0	9	1088.46	0.0014355	112.04	210140000	1	ALENDPDCR	P13796;P13797	P13796	LCP1;PLS3	Plastin-2;Plastin-3	360
0.618566	-1.53635	-0.977502	-0.55501	-0.833545	-0.151944	1.97153	0.951035	0.253369	-0.692728	0	1	10	1203.58	0.014096	83.226	22023000	1	ALEQQVEEMK	P35579	P35579	MYH9	Myosin-9	506
-0.132154	0.899888	-0.022583	0.318669	1.22053	0.399517	2.97525	1.14535	0.855567	0.232677	1	0	11	1151.6	1.9709e-30	187.42	2517900000	5	ALGHLDLSGNR	P02750	P02750	LRG1	Leucine-rich alpha-2-glycoprotein	180
-2.39077	-0.0531187	-0.113371	-0.651341	-1.41432	-1.4197	-0.43564	-1.02678	-0.63738	-0.89988	1	0	16	1931.87	7.3101e-19	164.01	61985000	3	ALGNNFYEYYVDDPPR	P30047	P30047	GCHFR	GTP cyclohydrolase 1 feedback regulatory protein	477
1.18466	0.400291	0.936517	0.850599	0.740697	0.402629	3.26756	2.69886	1.5764	1.26676	0	1	13	1353.73	7.8201e-55	224.75	338840000	5	ALGQNPTNAEVLK	P60660;P14649	P60660	MYL6;MYL6B	Myosin light polypeptide 6;Myosin light chain 6B	588
2.37946	1.61943	1.67461	1.49324	1.49784	2.54557	1.78679	1.56992	1.0696	1.46819	1	0	21	2081.01	2.734e-16	123.55	49432000	2	ALGVQGGQAGVPEGPGFCPQR	P25940	P25940	COL5A3	Collagen alpha-3(V) chain	449
1.25046	0.299994	1.1262	-0.788605	-0.956408	0.695337	-1.2059	0.0435705	-0.191014	-0.523474	1	0	11	1248.57	2.9772e-45	171.74	1345400000	4	ALHPEEDPEGR	Q96GW7	Q96GW7	BCAN	Brevican core protein	819
-3.77807	-1.88696	-3.79771	-2.91763	-2.14077	-2.74143	-2.35117	-2.9527	-2.96286	-1.32304	0	1	21	2112.13	8.889e-05	80.236	5612800	1	ALMLQGVDLLADAVAVTMGPK	P10809	P10809	HSPD1	60 kDa heat shock protein, mitochondrial	334
-4.49372	-2.07109	-1.65496	-2.72961	-0.614939	-3.20335	-1.19684	-1.23948	-1.76309	-0.638113	0	1	18	1970.01	7.9416e-48	199.08	45303000	1	ALNALCDGLIDELNQALK	P30084	P30084	ECHS1	Enoyl-CoA hydratase, mitochondrial	479
-1.79862	-0.792814	-2.35914	-0.88742	-1.11516	-1.09208	-1.31045	-1.99236	-2.10116	-0.704851	0	0	23	2382.21	3.3918e-07	91.565	4408900	1	ALNVEPDGTGLTCSLAPNIISQL	P30044	P30044	PRDX5	Peroxiredoxin-5, mitochondrial	476
-0.657273	-0.50491	0.194767	0.293924	-1.60267	0.68029	-0.730869	-1.16362	-0.795521	-0.863259	0	1	16	1757.85	3.844e-09	126.16	185270000	2	ALSMCPPSPLGCELVK	P24593	P24593	IGFBP5	Insulin-like growth factor-binding protein 5	440
-1.61502	-2.92827	-2.0543	-2.59047	-1.99722	-2.13357	-2.21125	-1.61814	-1.57851	-2.8995	1	0	9	1061.5	0.037602	46.334	39333000	1	ALTDMPQMR	P02671	P02671	FGA	Fibrinogen alpha chain;Fibrinopeptide A;Fibrinogen alpha chain	173
4.34378	2.43876	1.33691	0.962238	0.882965	0.495417	1.03594	0.313858	0.233983	1.02767	1	0	24	2612.24	1.0709e-12	114.57	19034000	1	ALTPQCGSGEDLYILTGTVPSDYR	O94919	O94919	ENDOD1	Endonuclease domain-containing 1 protein	94
0.825521	-0.917118	-0.430039	-0.125216	-1.07834	-0.99163	-0.408137	1.30664	0.439704	-1.06179	0	1	11	1107.6	2.2789e-15	159.44	42350000	1	ALTQTGGPHVK	P21333	P21333	FLNA	Filamin-A	421
1.79762	3.13728	2.56373	1.7141	1.43972	1.54699	1.99021	1.7166	1.81466	2.03456	1	0	12	1426.7	1.3641e-53	216.68	1330000000	5	ALVFVDNHDNQR	P04745;P19961;CON__Q3MHH8;P04746	P04745	AMY1A;AMY2B;AMY2A	Alpha-amylase 1;Alpha-amylase 2B;Pancreatic alpha-amylase	223;224
3.43349	-0.399604	0.391674	-0.553696	-0.659609	-0.293589	-1.13545	-0.364202	-0.776336	-1.02118	2	0	9	1063.54	4.6903e-05	119.68	312630000	3	ALYEAGERR	P04083	P04083	ANXA1	Annexin A1	204
0.152921	1.72029	0.851291	1.54324	1.35893	0.557368	2.041	1.28927	1.72326	1.4199	1	0	15	1742.81	7.4015e-07	116.58	131490000	7	AMGIMNSFVNDIFER	P06899;O60814;P57053;Q16778;P62807;Q99880;Q99879;Q99877;Q93079;Q8N257;Q5QNW6;P58876;P33778;P23527	Q16778	HIST1H2BJ;HIST1H2BK;H2BFS;HIST2H2BE;HIST1H2BC;HIST1H2BL;HIST1H2BM;HIST1H2BN;HIST1H2BH;HIST3H2BB;HIST2H2BF;HIST1H2BD;HIST1H2BB;HIST1H2BO	Histone H2B type 1-J;Histone H2B type 1-K;Histone H2B type F-S;Histone H2B type 2-E;Histone H2B type 1-C/E/F/G/I;Histone H2B type 1-L;Histone H2B type 1-M;Histone H2B type 1-N;Histone H2B type 1-H;Histone H2B type 3-B;Histone H2B type 2-F;Histone H2B type 1-D;Histone H2B type 1-B;Histone H2B type 1-O	66;609
2.65758	1.8525	2.41404	1.76057	1.57204	2.73441	1.75563	1.58922	1.5749	1.97822	1	0	18	1923.81	3.5293e-10	101.8	89234000	3	AMVGSDVELSCACPEGSR	O75144	O75144	ICOSLG	ICOS ligand	72
0.634793	0.749963	0.911168	0.344921	-0.593299	0.150776	-1.45134	-1.1504	-0.963134	1.12779	0	1	19	2115.92	1.3536e-94	248.23	160440000	1	ANDESNEHSDVIDSQELSK	P10451	P10451	SPP1	Osteopontin	327
-0.411717	-0.184196	-0.214881	0.0219355	-0.780491	-0.401973	0.671028	0.690209	0.067668	0	0	0	11	1052.56	0.0021389	100.02	3189800000	2	ANNQVGLAPVA	P0DJD9;P0DJD8;P0DJD7	P0DJD9	PGA5;PGA3;PGA4	Pepsin A-5;Pepsin A-3;Pepsin A-4	321
0.904193	2.95211	2.50145	2.09186	5.20621	1.44689	1.61172	0.150201	0.483107	2.06579	0	1	19	2042.03	7.5966e-253	345.2	2249800000	21	ANPTVTLFPPSSEELQANK	P0CG04;B9A064	P0CG04	IGLC1;IGLL5	Ig lambda-1 chain C regions;Immunoglobulin lambda-like polypeptide 5	6
1.44226	0.779882	0.734385	0.287271	1.53256	1.44765	2.48947	1.51023	0.0545206	-0.371798	0	1	11	1262.63	3.2691e-42	211.43	71122000	2	ANQQLNFTEAK	Q9Y5Y7	Q9Y5Y7	LYVE1	Lymphatic vessel endothelial hyaluronic acid receptor 1	924
0.13155	0.636723	1.02566	0.584311	0.408873	1.12878	1.4305	0.934268	0.678965	0.565527	1	1	23	2293.08	3.7263e-59	198.68	25422000	1	APAKPPGSGLDLADALDDQDDGR	Q8TCZ2	Q8TCZ2	CD99L2	CD99 antigen-like protein 2	790
1.17955	-1.59992	-1.39254	0.109008	-1.77209	-0.71714	-2.28487	-0.7627	0.170609	-0.0639095	1	0	10	996.499	8.9088e-07	105.13	10624000	2	APEPGAATQR	Q9ULI3	Q9ULI3	HEG1	Protein HEG homolog 1	912
-3.26914	-3.59402	-3.32137	-0.0569687	-4.62235	-2.5884	-3.51466	-3.57819	-0.00167942	-0.445984	1	0	9	963.525	0.0024046	109.15	110410000	2	APNHAVVTR	P02787	P02787	TF	Serotransferrin	190
1.42986	0.487202	0.444345	0.811998	0.429795	0.126612	1.37807	0.799406	0.953131	1.16887	1	0	14	1430.7	1.0685e-23	172.42	43678000	2	AQAELVGTADEATR	P30049	P30049	ATP5D	ATP synthase subunit delta, mitochondrial	478
2.54277	1.18609	1.56054	0.784671	0.351592	2.18771	0.64754	0.710857	0.334193	0.528108	1	0	26	2587.19	2.8103e-09	94.957	26901000	1	AQEAPGQAEPPAAAEVQGAGNENEPR	O14745	O14745	SLC9A3R1	Na(+)/H(+) exchange regulatory cofactor NHE-RF1	40
2.65265	1.35665	2.06233	1.27232	1.59524	2.48498	1.43946	0.841094	0.920746	0.979696	0	2	29	2891.41	1.9757e-49	157.08	65065000	1	AQGPAASAEEPKPVEAPAANSDQTVTVKE	P80723	P80723	BASP1	Brain acid soluble protein 1	629
-2.76101	-0.364105	-0.0503283	0.0981312	-1.49041	-2.13448	0.0294352	-0.969667	-0.527648	-0.794806	0	1	15	1611.84	1.4677e-06	103.77	42239000	1	AQIINDAFNLASAHK	P15144	P15144	ANPEP	Aminopeptidase N	375
1.68942	1.75105	2.61807	1.26746	0.156965	0.566219	0.620285	0.503458	0.6362	1.46554	0	1	10	1056.55	2.8775e-09	144.35	447300000	2	AQLDSADIPK	O43692	O43692	PI15	Peptidase inhibitor 15	58
3.41742	0.311145	2.27763	1.15546	1.18485	1.59768	-0.0632648	1.48515	1.51798	1.98531	0	1	10	940.498	0.0013953	113.22	263350000	3	AQLGGPEAAK	P04792	P04792	HSPB1	Heat shock protein beta-1	225
0.388877	2.92922	1.34435	2.45005	3.0119	1.59023	1.36239	0.648512	0.278972	1.95767	0	1	24	2578.3	1.2866e-40	174.7	678360000	9	AQLVPLPPSTYVEFTVSGTDCVAK	P02765	P02765	AHSG	Alpha-2-HS-glycoprotein;Alpha-2-HS-glycoprotein chain A;Alpha-2-HS-glycoprotein chain B	185
-0.551123	-1.26768	-0.796677	-0.516317	-0.94559	-0.531846	-1.7226	0.283014	-0.0818882	-0.644106	0	1	13	1350.64	9.1629e-23	181.71	10286000	1	AQPAQPADEPAEK	P25786	P25786	PSMA1	Proteasome subunit alpha type-1	446
2.97914	1.507	1.97991	1.25987	1.0966	2.88357	1.6784	1.65206	1.39942	1.09028	0	1	20	2159.94	2.0618e-10	113.51	17070000	1	AQPAQPADEPAEKADEPMEH	P25786	P25786	PSMA1	Proteasome subunit alpha type-1	446
-0.331985	-0.464791	0.586736	0.204236	-0.569777	-0.0661373	2.14992	2.35977	0.59482	0.320574	0	1	13	1447.69	3.2586e-15	162.7	14939000	1	AQQEQELAADAFK	P14314	P14314	PRKCSH	Glucosidase 2 subunit beta	365
-1.86059	-2.95557	-2.51183	-3.32561	-2.34177	-1.39484	-3.92533	-3.09799	-3.28859	-2.94036	1	0	14	1542.73	1.5661e-05	87.824	66537000	1	AQVSPTASDMLHMR	Q6UXB8	Q6UXB8	PI16	Peptidase inhibitor 16	751
-1.21167	0.36315	0.598811	0.354246	-0.244994	-0.131919	1.64858	1.91442	1.18656	0.11329	0	1	11	1259.59	0.0040608	85.536	127920000	2	AQWANPFDPSK	P05543;CON__Q9TT36	P05543	SERPINA7	Thyroxine-binding globulin	245
-2.275	-0.339307	-0.34641	-1.14944	-0.218229	-1.32898	0.963414	-0.0939074	-0.517756	-0.726517	0	2	22	2482.17	7.8627e-40	171.78	35320000	3	AQWANPFDPSKTEDSSSFLIDK	P05543	P05543	SERPINA7	Thyroxine-binding globulin	245
-0.142334	0.130721	1.29132	1.35507	-0.554468	0.397858	3.59322	0.852304	0.985724	-0.0943699	1	1	11	1351.68	4.4389e-06	131.32	851640000	3	AREDIFMETLK	P25311	P25311	AZGP1	Zinc-alpha-2-glycoprotein	443
-0.709444	-0.767385	0.364688	-0.57519	-3.02623	-0.20479	-2.62746	-2.16493	-0.983938	-1.52209	1	0	10	1217.55	7.7108e-06	135.15	90132000	1	ASELEQEQER	P06881;P01258	P06881	CALCA	Calcitonin gene-related peptide 1;Calcitonin;Calcitonin;Katacalcin	130
2.11184	1.99104	1.66458	0.76383	2.67938	0.738035	1.44956	0.683123	1.32835	1.94922	1	0	10	1271.58	2.5495e-15	167.99	68323000	2	ASEQIYYENR	Q9H6X2	Q9H6X2	ANTXR1	Anthrax toxin receptor 1	861
2.24151	1.95607	2.01694	1.95315	1.18021	2.16824	2.35873	2.59042	1.55045	1.96042	0	1	18	2060.84	1.173e-28	175.02	53233000	1	ASGLGDHCEDINECLEDK	Q14766	Q14766	LTBP1	Latent-transforming growth factor beta-binding protein 1	699
3.08908	0.361959	0.307566	-0.259867	1.19481	0.768008	0.25433	0.0556164	-0.151925	-0.918379	1	1	20	1984.95	8.6287e-44	198.1	297310000	2	ASGVPDRFSGSGSGTDFTLK	P01617;P01614;P06309	P01617		Ig kappa chain V-II region TEW;Ig kappa chain V-II region Cum;Ig kappa chain V-II region GM607	141
-0.501822	1.76026	2.45156	0.895824	-0.155473	-0.0796309	1.39639	1.23062	1.12661	2.38222	0	1	12	1325.65	9.1036e-22	172.21	158320000	4	ASHEEVEGLVEK	Q08380	Q08380	LGALS3BP	Galectin-3-binding protein	663
-0.419867	-0.758756	-0.790504	-0.409709	0.357835	-1.09948	-2.79395	-1.93926	-0.866012	-0.208591	1	0	9	1079.45	0.00015901	122.69	258570000	7	ASNDMYHSR	P01034	P01034	CST3	Cystatin-C	124
0.195965	0.88396	0.661866	1.79985	0.20216	0.449574	1.54734	1.73882	2.62925	0.979628	0	1	10	1152.47	0.00089246	110.08	103890000	1	ASPDWGYDDK	P00915	P00915	CA1	Carbonic anhydrase 1	114
-0.873127	-0.0262794	-0.411576	-1.38872	0.302525	-0.64054	-0.473677	-0.753168	-1.70371	-1.24272	1	1	22	2465.21	4.3335e-59	205.24	38429000	2	ASQSVSNSYLAWYQQKPGQAPR	P01620	P01620		Ig kappa chain V-III region SIE	143
-4.34964	-3.07657	-3.48824	-3.70718	-3.04689	-6.21968	-2.48545	-4.12077	-3.33557	-3.11106	1	0	12	1392.69	1.3652e-22	174.42	300430000	2	ASSIIDELFQDR	P10909	P10909	CLU	Clusterin;Clusterin beta chain;Clusterin alpha chain	335
-0.856085	-0.388917	-1.03652	-0.527465	1.36906	-0.913163	-0.527907	-0.985809	-1.22357	-0.0562916	1	0	11	1088.55	0.0011402	114.76	212460000	2	ASSLESGVPSR	P01598;P01602	P01598	IGKV1-5	Ig kappa chain V-I region EU;Ig kappa chain V-I region HK102	135
3.00671	1.23629	2.05747	0.508539	2.16072	3.40347	-2.72388	-0.729379	0.261564	0.560122	1	0	16	1538.64	3.5711e-218	326.09	5462700000	10	ASVDSGSSEEQGGSSR	P01833	P01833	PIGR	Polymeric immunoglobulin receptor;Secretory component	150
0.823065	1.82311	1.91465	1.91593	1.1952	1.19147	-1.09566	0.220983	1.31767	2.77162	1	0	11	1206.56	4.0972e-41	203.78	174340000	3	ASYAQQPAESR	P98160	P98160	HSPG2	Basement membrane-specific heparan sulfate proteoglycan core protein;Endorepellin;LG3 peptide	634
-1.56221	-0.730682	-1.43302	-0.746081	-0.027668	-1.76095	-2.95441	-2.61529	-0.555619	-1.68919	1	0	8	957.442	0.0021921	113.71	17954000	1	ASYNNPHR	P54725	P54725	RAD23A	UV excision repair protein RAD23 homolog A	569
-0.986059	-0.612482	-1.07243	-0.663459	1.04923	-0.938036	0.89119	-0.742566	-0.419878	-0.809718	0	1	13	1480.65	3.7298e-11	154.36	104350000	2	ATAPTELNCDDFK	Q9NQ38	Q9NQ38	SPINK5	Serine protease inhibitor Kazal-type 5;Hemofiltrate peptide HF6478;Hemofiltrate peptide HF7665	876
-0.495007	1.82527	0.568913	1.51334	0.279996	-0.944734	-0.749724	-0.577195	0.954576	1.01414	0	1	11	1163.56	9.464e-06	136.53	124180000	2	ATAVMPDGQFK	Q06830	Q06830	PRDX1	Peroxiredoxin-1	658
1.30326	0.505548	0.386486	0.0741825	1.13315	0.928483	0.541114	0.284648	0.419754	0.0351543	1	1	17	1873.87	2.3405e-10	123.55	159880000	1	ATEDEGSEQKIPEATNR	P01008	P01008	SERPINC1	Antithrombin-III	117
0.75353	0.841261	0.820451	0.055995	2.55998	1.14864	-0.28956	0.531257	0.369288	0.4025	1	0	8	1045.44	0.00032521	110.55	137030000	2	ATEDEYYR	P01036;P09228	P09228	CST4;CST2	Cystatin-S;Cystatin-SA	125;302
-1.72326	-0.915528	-1.81907	-0.798593	0.0751972	-2.21742	-1.03217	-0.196272	1.08242	0.214483	0	1	11	1214.61	0.00023327	113.03	1016400000	2	ATEHLSTLSEK	P02647	P02647	APOA1	Apolipoprotein A-I;Proapolipoprotein A-I;Truncated apolipoprotein A-I	167
0.264866	0.234075	0.471916	0.198716	0.423244	0.55576	-0.361545	-0.666389	-1.09244	0.64901	0	1	21	2384.99	5.4574e-55	211.96	131430000	3	ATFGCHDGYSLDGPEEIECTK	P02749	P02749	APOH	Beta-2-glycoprotein 1	179
2.43328	1.17873	2.18008	1.52605	0.26624	1.15423	0.375761	1.74037	1.83127	1.54212	0	1	9	990.477	0.0044343	103.08	61793000	1	ATFNPAQDK	O00592	O00592	PODXL	Podocalyxin	34
-2.57628	-3.19205	-2.81917	-2.40923	0.121321	-2.98333	-1.95096	-2.2402	-2.58454	-2.05849	2	0	14	1560.89	1.8862e-08	135.91	91656000	1	ATLGPAVRPLPWQR	P00746	P00746	CFD	Complement factor D	109
-1.20425	-2.0483	-2.34701	-1.38625	-2.54356	-1.66785	-0.500475	0.681966	-0.936344	-1.81671	1	1	10	1114.56	0.0008648	95.483	67994000	1	ATLPDADKER	P12814	P12814	ACTN1	Alpha-actinin-1	348
-0.394005	-2.21533	-0.375821	-1.3727	-2.31868	-2.54216	-3.16983	0.148766	-1.2484	-2.40377	1	0	9	980.431	1.223e-15	160.98	810300000	2	ATNYNAGDR	P61626	P61626	LYZ	Lysozyme C	599
1.57968	0.14658	0.156888	-0.432591	-0.801278	0.799785	0.241269	1.81905	-0.675074	0.00270367	2	0	21	2362.09	7.933e-07	93.949	9389400	1	ATNYNAGDRSTDYGIFQINSR	P61626	P61626	LYZ	Lysozyme C	599
-3.96898	-1.61969	-0.6342	-2.20362	-3.44003	-3.7037	-3.42875	-2.06993	-2.07763	-1.49655	0	1	8	906.481	0.0083728	99.815	627420000	2	ATQIPSYK	P15309	P15309	ACPP	Prostatic acid phosphatase;PAPf39	378
1.95084	0.64311	1.59861	-0.4181	-0.30768	0.15184	-0.376679	0.448924	0.253487	0.0392427	0	2	9	1034.58	0.015729	65.627	271040000	2	ATQIPSYKK	P15309	P15309	ACPP	Prostatic acid phosphatase;PAPf39	378
-1.86164	0.625847	-0.780733	0.057888	-1.21196	-1.06493	-0.303303	-0.424389	-0.272267	-0.355155	1	0	8	1027.51	5.2204e-14	160.63	328390000	2	ATYIQNYR	Q01459	Q01459	CTBS	Di-N-acetylchitobiase	638
3.45142	-1.26558	-0.0990973	-2.12052	-1.57835	0.111588	-3.34542	-2.82438	-2.45734	-2.317	2	0	13	1360.63	5.5919e-54	219.97	2514100000	6	AVADTRDQADGSR	P01833	P01833	PIGR	Polymeric immunoglobulin receptor;Secretory component	150
0.386962	2.3911	0.966043	1.69798	0.968342	0.89021	1.8021	1.06357	1.80239	1.50154	1	0	21	2343.21	2.2782e-65	216.65	284810000	3	AVCGGVLVHPQWVLTAAHCIR	P07288	P07288	KLK3	Prostate-specific antigen	264
-0.593644	-3.9045	-2.13397	-3.3185	-3.47292	-5.09515	-3.59393	-1.98636	-3.06048	-3.38584	0	1	7	809.44	0.06887	50.966	1148900000	1	AVEHINK	P06733	P06733	ENO1	Alpha-enolase	256
-1.0251	0.912717	-0.776345	-0.0649481	2.41594	-0.542483	0.262579	-1.0162	0.63764	0.532792	0	2	15	1631.76	6.2656e-07	123.14	98743000	1	AVGDKLPECEAVCGK	P00738;P00739	P00738	HP;HPR	Haptoglobin;Haptoglobin alpha chain;Haptoglobin beta chain;Haptoglobin-related protein	108
-0.201084	1.70633	0.680756	2.03712	0.537587	-0.151977	1.15313	0.783698	0.977077	1.31046	0	1	19	1992.04	3.0431e-33	175.8	39954000	1	AVGPHQFLGDQEAIQAAIK	P07738	P07738	BPGM	Bisphosphoglycerate mutase	274
0.686403	3.04007	0.802494	1.71663	2.42143	0.941177	1.39773	1.20996	0.830285	3.03901	1	0	14	1639.69	3.3626e-43	203.74	240220000	3	AVLDGCSCCLVCAR	P48745	P48745	NOV	Protein NOV homolog	540
-3.73643	-0.751261	-1.04608	-1.62575	0.290329	-2.81579	-2.17682	-1.75558	-2.00516	0.268054	0	1	19	1906.95	8.9936e-21	143.67	457660000	2	AVLDVFEEGTEASAATAVK	P01011	P01011	SERPINA3	Alpha-1-antichymotrypsin;Alpha-1-antichymotrypsin His-Pro-less	119
0.692695	-0.0118637	0.230439	-0.525051	0.99757	0.920026	0.505558	0.0327206	-0.191557	-0.472718	1	0	14	1531.71	1.2633e-40	148.41	25416000	2	AVTEQGAELSNEER	P27348	P27348	YWHAQ	14-3-3 protein theta	458
3.77246	-0.592648	0.242373	-0.187538	0.294562	-0.577298	-0.151235	0.495578	0.721262	-0.847932	0	2	9	967.534	0.0029286	85.813	27245000	1	AVTKYTSAK	P06899;O60814;P57053	P06899	HIST1H2BJ;HIST1H2BK;H2BFS	Histone H2B type 1-J;Histone H2B type 1-K;Histone H2B type F-S	66
3.88873	-2.36728	-0.43291	-2.92059	-2.95526	-2.62276	-1.48123	-1.5178	-1.66334	-3.98395	0	2	9	983.529	0.0023848	111.27	236790000	2	AVTKYTSSK	Q16778;P62807;Q99880;Q99879;Q99877;Q93079;Q8N257;Q5QNW6;P58876;P33778;P23527;Q96A08	Q16778	HIST2H2BE;HIST1H2BC;HIST1H2BL;HIST1H2BM;HIST1H2BN;HIST1H2BH;HIST3H2BB;HIST2H2BF;HIST1H2BD;HIST1H2BB;HIST1H2BO;HIST1H2BA	Histone H2B type 2-E;Histone H2B type 1-C/E/F/G/I;Histone H2B type 1-L;Histone H2B type 1-M;Histone H2B type 1-N;Histone H2B type 1-H;Histone H2B type 3-B;Histone H2B type 2-F;Histone H2B type 1-D;Histone H2B type 1-B;Histone H2B type 1-O;Histone H2B type 1-A	609
1.74885	0.873132	1.41757	1.09449	-0.48602	1.3455	0.299561	0.801843	1.6109	1.77289	1	0	11	1160.57	6.6703e-22	177.57	315280000	2	AVVEVDESGTR	P05154	P05154	SERPINA5	Plasma serine protease inhibitor	234
-0.348659	1.9652	1.18346	1.64469	1.62228	2.05309	0.828913	0.745366	0.532613	1.70104	0	1	23	2428.26	3.851e-17	120.56	442810000	6	AVVHGILMGVPVPFPIPEPDGCK	P61916	P61916	NPC2	Epididymal secretory protein E1	601
-1.20884	0.361124	1.09273	2.93659	-0.552536	-1.15119	1.2282	-0.882802	0.333304	0.26648	1	0	12	1450.68	5.5027e-54	222.2	255400000	2	AYLEEECPATLR	P25311	P25311	AZGP1	Zinc-alpha-2-glycoprotein	443
-0.230105	-3.90262	0.179543	-1.92386	-2.84999	-3.54254	-3.01908	-0.185205	-1.21917	-2.90618	1	0	9	1085.48	2.9864e-10	145.75	171700000	1	AYTNFDAER	P07355;A6NMY6	P07355	ANXA2;ANXA2P2	Annexin A2;Putative annexin A2-like protein	268
2.53167	0.881968	1.59617	0.492085	0.0560894	0.431934	1.41366	0.705499	1.17365	0.636182	1	0	15	1585.85	7.3613e-06	107.7	21596000	1	AYVAVDGIPQGVLER	P16278	P16278	GLB1	Beta-galactosidase	387
-2.85719	-2.36279	-3.04535	-2.94946	-2.52402	-4.11023	0.655058	0.0906649	-1.24923	-2.37836	0	1	12	1430.76	1.3961e-05	128.01	481560000	2	AYYHLLEQVAPK	P13796	P13796	LCP1	Plastin-2	360
-1.92573	-1.34571	-1.73608	-1.58109	-0.662081	-1.58783	-0.245023	-0.504422	-0.673622	-1.4134	0	1	10	1297.54	0.00067087	96.143	56010000	1	CAEENCFIQK	P01024	P01024	C3	Complement C3;Complement C3 beta chain;C3-beta-c;Complement C3 alpha chain;C3a anaphylatoxin;Acylation stimulating protein;Complement C3b alpha chain;Complement C3c alpha chain fragment 1;Complement C3dg fragment;Complement C3g fragment;Complement C3d fragment;Complement C3f fragment;Complement C3c alpha chain fragment 2	122
0.816378	1.12266	0.513223	3.43559	1.60081	1.01599	5.49309	2.19115	4.32284	1.49599	0	1	17	1974.85	3.5699e-220	331.82	961680000	6	CAFSSQEPYFSYSGAFK	P02788	P02788	LTF	Lactotransferrin;Lactoferricin-H;Kaliocin-1;Lactoferroxin-A;Lactoferroxin-B;Lactoferroxin-C	191
0.749963	0.991006	-0.421463	-0.444835	2.19948	0.371894	-1.44302	-0.935986	-0.272655	1.17781	0	1	8	830.396	0.0087628	99.442	124640000	1	CAGPEAVK	P02750	P02750	LRG1	Leucine-rich alpha-2-glycoprotein	180
4.40165	1.97843	1.85152	3.29694	0.843564	2.4503	2.59478	1.69595	2.54218	2.88636	1	0	13	1582.64	1.9491e-120	271.6	99465000	3	CAYGYYQDETTGR	P08138	P08138	NGFR	Tumor necrosis factor receptor superfamily member 16	285
2.02476	0.908317	1.57888	1.0685	2.16394	2.08855	-0.522835	1.04941	2.01001	1.63038	0	1	12	1446.49	0.00014792	117.2	140710000	3	CCESASEDCMAK	P02774	P02774	GC	Vitamin D-binding protein	187
2.28961	-1.15185	0.856159	-0.585434	0.499733	-1.1548	-1.22839	-0.103707	1.57682	0.129213	0	1	9	1109.43	1.4297e-15	117.53	34280000	2	CCPDTCGIK	P03973	P03973	SLPI	Antileukoproteinase	197
-0.131111	-2.28318	-1.94247	-3.15893	-0.566606	-1.32943	-4.25406	-4.05019	-3.7639	-2.95844	1	0	8	964.385	3.0985e-05	129.29	3960900	1	CCPGQTSR	Q8N2S1	Q8N2S1	LTBP4	Latent-transforming growth factor beta-binding protein 4	778
0.0264378	-2.62521	-1.0175	-2.41747	0.978694	-1.63195	-2.96091	-3.25399	-1.96909	-2.84482	1	0	8	994.396	7.227e-06	139.78	82594000	1	CCQDGVTR	P0C0L4;P0C0L5	P0C0L4	C4A;C4B	Complement C4-A;Complement C4 beta chain;Complement C4-A alpha chain;C4a anaphylatoxin;C4b-A;C4d-A;Complement C4 gamma chain;Complement C4-B;Complement C4 beta chain;Complement C4-B alpha chain;C4a anaphylatoxin;C4b-B;C4d-B;Complement C4 gamma chain	317
3.00751	4.06147	4.77909	3.2359	3.18937	5.65569	1.87795	2.4738	1.56698	4.1767	0	1	16	1846.71	1.0562e-144	282.12	2124500000	7	CCSAGCATFCSLPNDK	Q14508	Q14508	WFDC2	WAP four-disulfide core domain protein 2	694
-1.61077	-1.51072	-2.19638	-2.07215	-2.07265	0.738159	-2.28569	-2.31643	-3.19936	-1.69869	1	1	34	3916.69	2.7086e-79	196.01	74474000	1	CCSAGCATFCSLPNDKEGSCPQVNINFPQLGLCR	Q14508	Q14508	WFDC2	WAP four-disulfide core domain protein 2	694
1.44394	-1.10656	-0.354864	-0.374235	-0.735403	-0.982549	-3.66771	-3.05955	-1.4688	-0.310338	1	0	8	1069.41	1.8057e-05	135	84008000	1	CCSSCLQR	Q9H665	Q9H665	IGFLR1	IGF-like family receptor 1	859
-1.5948	0.643797	-0.343187	0.281658	0.882519	-0.805303	1.89261	1.23108	1.03184	1.00277	0	2	26	2907.39	7.1637e-26	129.29	479070000	8	CCVECPPCPAPPVAGPSVFLFPPKPK	P01859	P01859	IGHG2	Ig gamma-2 chain C region	153
0.12433	-0.227073	0.427995	-1.71201	-1.14617	-0.945189	-2.53351	-1.15704	-1.45796	-0.127984	0	1	10	1401.49	9.8359e-08	142.43	289210000	2	CCVTHDCCYK	P14555	P14555	PLA2G2A	Phospholipase A2, membrane associated	369
0.260084	1.83904	1.10809	1.55808	3.27441	0.654082	4.48917	2.75656	2.9816	1.67055	0	1	11	1279.55	8.1397e-22	176.05	1143800000	4	CDEWSVNSVGK	P02787	P02787	TF	Serotransferrin	190
-1.91922	-0.0166111	-0.971391	-0.383654	1.80812	-0.926135	0.264561	-0.880896	-0.820613	-0.660952	0	1	18	2161.09	1.0598e-10	119.46	169680000	4	CDFEVLVVPWQNSSQLLK	Q15828	Q15828	CST6	Cystatin-M	712
3.5103	2.88653	2.60951	2.57964	1.94012	5.15109	-0.766339	1.4222	1.10926	3.56207	1	0	15	1908.66	1.402e-17	168.69	279390000	2	CDMEVSCPDGYTCCR	P28799	P28799	GRN	Granulins;Acrogranin;Paragranulin;Granulin-1;Granulin-2;Granulin-3;Granulin-4;Granulin-5;Granulin-6;Granulin-7	468
0.899871	-1.55846	-0.444198	-0.955984	-0.340857	1.45295	-3.92199	-2.98689	-2.00235	-1.40263	1	0	9	1107.41	1.6929e-10	150.53	11332000	1	CDPDTGQCR	O15230	O15230	LAMA5	Laminin subunit alpha-5	45
-0.613434	-1.58376	-1.12363	-1.53858	-0.000823021	-0.657878	-3.20922	-1.55598	-0.574753	-2.12995	1	0	12	1336.52	2.2233e-22	181.46	221710000	2	CDSSPDSAEDVR	P02765;CON__P12763	P02765	AHSG	Alpha-2-HS-glycoprotein;Alpha-2-HS-glycoprotein chain A;Alpha-2-HS-glycoprotein chain B	185
0.217371	-0.067009	-0.0700855	-0.630279	2.04413	0.70144	-0.879972	-0.885127	0.10224	-0.996217	1	1	13	1464.62	0.00011317	103.13	578850000	2	CDSSPDSAEDVRK	P02765;CON__P12763	P02765	AHSG	Alpha-2-HS-glycoprotein;Alpha-2-HS-glycoprotein chain A;Alpha-2-HS-glycoprotein chain B	185
-0.577918	-1.39811	-0.510165	-1.07747	-2.63993	-1.13195	-2.35766	-1.58836	-0.445189	-1.25623	0	1	9	976.465	0.0058695	97.813	250790000	3	CEASNIVGK	Q9BY67	Q9BY67	CADM1	Cell adhesion molecule 1	845
1.66122	2.69462	3.50116	2.92108	2.17043	4.44542	1.8493	2.50051	2.95434	2.91129	0	1	16	1832.67	1.5049e-192	320.05	428780000	3	CECDDGFTGADCGELK	P24821	P24821	TNC	Tenascin	441
-0.308946	-1.32961	-0.701092	-1.16556	-1.27137	0.141131	-0.914449	-1.00724	-1.09403	-1.12395	0	1	12	1466.62	0.00021759	106.66	53667000	2	CEDLETQTQSEK	O00592	O00592	PODXL	Podocalyxin	34
1.40052	-1.5022	0.0720453	-1.19384	1.20666	-0.328127	0.59921	-0.743321	-1.55624	-1.64849	1	0	7	906.332	0.014209	104.37	134520000	2	CEPCDAR	P17936	P17936	IGFBP3	Insulin-like growth factor-binding protein 3	396
2.99117	-2.90147	-0.348935	-3.14004	-1.06651	-0.792498	-3.16808	-2.75371	-2.44914	-3.1804	0	2	10	1296.61	2.1954e-10	153.95	899980000	3	CEPLEKQHEK	P19652;P02763	P02763	ORM2;ORM1	Alpha-1-acid glycoprotein 2;Alpha-1-acid glycoprotein 1	184;407
0.323346	0.237716	-0.455742	-0.0614967	1.30459	-0.965998	0.709955	1.4991	1.26349	-0.128945	0	1	14	1480.7	8.9433e-17	162.32	86655000	2	CFEGFGIDGPAIAK	P08603	P08603	CFH	Complement factor H	298
0.957735	2.3018	1.67275	1.58393	0.610439	0.847612	1.77378	1.42926	2.11509	1.73684	1	0	13	1520.68	0.00057299	96.313	26992000	2	CFLGCELPPEGSR	Q9UNN8	Q9UNN8	PROCR	Endothelial protein C receptor	916
0.386217	1.49814	1.68005	1.13929	-0.00668144	0.540336	1.57936	3.61266	1.33541	0.868922	0	1	9	1091.48	0.0076437	93.096	109660000	1	CGDLEEELK	P67936;P07951	P67936	TPM4;TPM2	Tropomyosin alpha-4 chain;Tropomyosin beta chain	617
2.70109	1.77367	1.71145	2.56403	1.6546	2.23864	2.08203	1.90616	2.48756	1.63448	1	0	13	1569.63	1.812e-41	198.37	82277000	3	CGEDDETIPSEYR	P20810	P20810	CAST	Calpastatin	419
-4.40862	-5.08749	-4.95007	-6.65669	-4.24043	-4.39343	-5.92237	-6.85766	-6.62053	-5.49853	1	0	9	995.436	0.0042181	79.713	3151900	1	CHAANPNGR	P02675;CON__P02676	P02675	FGB	Fibrinogen beta chain;Fibrinopeptide B;Fibrinogen beta chain	174
-0.922981	-1.03738	-0.0956593	-1.17387	-0.760278	0.50453	-0.896788	-1.26583	-2.01355	-1.15351	0	1	14	1588.65	2.8155e-81	190.18	42774000	2	CICNSGYEVDSTGK	P35555	P35555	FBN1	Fibrillin-1	505
2.37831	1.11193	2.24471	0.88573	0.615282	1.61891	0.164024	-0.126533	-0.0589342	0.988521	0	1	13	1564.7	4.9471e-42	208.35	228870000	2	CICPPGYSLQNEK	P35555	P35555	FBN1	Fibrillin-1	505
-0.12155	0.981885	1.28722	0.521863	0.68594	0.321857	-0.364831	-0.685012	0.141975	0.811563	0	1	9	1125.46	1.3372e-06	132.01	28739000	1	CIEGTCVCK	P05156	P05156	CFI	Complement factor I;Complement factor I heavy chain;Complement factor I light chain	236
-0.868961	1.75005	-0.0160294	0.962573	0.620002	0.107451	0.133265	-0.145362	-0.167213	0.639748	1	0	19	2261	0.0004179	77.996	77405000	3	CIQMWFDPAQGNPNEEVAR	P15328	P15328	FOLR1	Folate receptor alpha	380
4.2168	3.46699	4.08361	4.13615	1.44251	3.96528	2.38997	2.58585	3.12924	3.97928	0	1	14	1669.67	9.4954e-166	302.34	1238200000	5	CISEGEDATCQCLK	P01133	P01133	EGF	Pro-epidermal growth factor;Epidermal growth factor	128
2.97211	0.711107	3.3262	0.901063	0.56949	-0.24805	0.402004	0.481112	0.485607	0.509978	0	2	8	1067.55	0.0068203	85.212	111960000	1	CIYYKPPK	Q6GTX8	Q6GTX8	LAIR1	Leukocyte-associated immunoglobulin-like receptor 1	741
1.75064	1.80087	1.1794	1.30918	1.77106	3.16844	2.6497	2.43175	1.33075	1.70267	1	1	29	3342.56	1.5094e-155	270.2	202420000	6	CKPEDTACMTTLVTVEAEYPFNQSPVVTR	P55000	P55000	SLURP1	Secreted Ly-6/uPAR-related protein 1	570
-0.189325	0.317795	-0.444392	-0.359606	0.483168	0.109344	-1.00001	1.26965	2.07874	-0.287616	1	1	8	981.507	0.035729	62.582	29821000	1	CKPPPDIR	P04003	P04003	C4BPA	C4b-binding protein alpha chain	198
2.47615	3.74764	2.57119	2.26157	-0.768665	-0.0439663	-2.52562	-0.969979	0.539562	2.9429	1	1	9	1065.47	0.00026408	112.95	2249500000	5	CKPTCSGTR	P07911	P07911	UMOD	Uromodulin;Uromodulin, secreted form	277
1.69141	3.01259	1.56054	1.87143	4.56763	5.57688	2.4796	2.4075	1.61516	3.18406	0	2	23	2786.35	1.2429e-159	294.1	1518700000	5	CKPVNTFVHEPLVDVQNVCFQEK	P07998	P07998	RNASE1	Ribonuclease pancreatic	281
-0.528037	0.725164	-0.260923	-0.0413752	2.39144	1.18641	0.545467	-0.128982	-0.784051	-0.083848	0	2	27	3136.5	2.5922e-57	189.09	128980000	3	CLCLPGYVPSDKPNYCTPLNTALNLEK	Q14766	Q14766	LTBP1	Latent-transforming growth factor beta-binding protein 1	699
1.94122	1.76144	2.33139	2.04704	1.2877	1.86588	2.23419	1.80473	2.06413	1.59678	1	0	14	1555.68	1.8405e-11	149.09	146190000	3	CLCPEGFSLSSSGR	P35555	P35555	FBN1	Fibrillin-1	505
1.36486	-0.802585	-0.368828	-0.246598	0.250208	0.766498	-0.285366	0.401515	1.34569	0.0844822	1	0	12	1383.65	2.0357e-09	145.83	45954000	1	CLDPVDTPNPTR	P03973	P03973	SLPI	Antileukoproteinase	197
2.04377	0.929699	1.41734	0.792585	1.68694	3.03949	-0.302433	0.0280447	-0.718815	0.97901	0	1	10	1148.53	9.0363e-06	133.81	41705000	1	CLEGACVVNK	Q07954	Q07954	LRP1	Prolow-density lipoprotein receptor-related protein 1;Low-density lipoprotein receptor-related protein 1 85 kDa subunit;Low-density lipoprotein receptor-related protein 1 515 kDa subunit;Low-density lipoprotein receptor-related protein 1 intracellular domain	661
-0.100484	0.705108	-0.00290871	0.321538	3.22272	-0.495262	1.62632	-0.293916	0.47779	-0.0579805	0	2	13	1378.69	4.4226e-05	122.12	149150000	2	CLKDGAGDVAFVK	P02787	P02787	TF	Serotransferrin	190
0.74577	0.354432	0.885478	-0.109381	-0.430953	2.70724	0.578944	0.652568	0.0453272	-0.414713	0	2	12	1429.7	1.5045e-15	162.48	61602000	1	CLNPSFNPPEKK	Q12841	Q12841	FSTL1	Follistatin-related protein 1	670
1.93971	0.15884	0.870669	0.828956	-0.487288	2.10183	-0.256765	-0.247074	-0.468568	0.99912	1	0	14	1738.71	0.0013867	72.681	197130000	2	CLQCQMCDPAMGLR	Q92956	Q92956	TNFRSF14	Tumor necrosis factor receptor superfamily member 14	807
2.85861	-1.28609	0.274855	-1.5255	-0.81446	1.3557	-1.57147	-1.10765	-0.93423	-1.70746	2	0	14	1676.77	4.7645e-12	148.24	141100000	2	CLRDSTHCVTTATR	Q9BZG9	Q9BZG9	LYNX1	Ly-6/neurotoxin-like protein 1	847
2.31709	0.496458	1.08946	-0.202106	2.34618	1.65821	-1.15582	-0.906722	0.0613775	0.10589	1	0	8	1058.34	0.00039195	125.98	114370000	2	CMDCASCR	Q9NP84	Q9NP84	TNFRSF12A	Tumor necrosis factor receptor superfamily member 12A	872
1.04562	-0.617831	0.570842	0.0349092	-1.11941	1.2447	-2.79279	-1.74915	-0.690328	-0.211895	1	0	8	1013.43	0.00024061	121.73	140560000	4	CNAEEHVR	P11279	P11279	LAMP1	Lysosome-associated membrane glycoprotein 1	341
-0.137406	-3.46677	-2.86234	-3.05832	-3.70059	-2.2484	-4.69459	-4.11913	-3.48887	-3.02407	1	0	8	1028.39	0.00025086	117.4	6255800	1	CPADCHNR	P24821	P24821	TNC	Tenascin	441
0.67244	0.298873	-0.440582	0.661868	-0.912715	0.547452	0.278503	0.810944	0.318565	0.542672	1	0	13	1382.64	0.062339	58.996	18522000	1	CPATPPTCAPGVR	P48745	P48745	NOV	Protein NOV homolog	540
-0.260219	-1.38409	-0.801091	0.0102015	-1.70126	-0.202986	-0.671242	0.368096	0.256067	-0.271862	0	1	9	1080.47	0.0048316	101.9	13149000	1	CPEPCPPPK	P35326;P35325;P22532;P22531;Q9BYE4;Q96RM1	P35326	SPRR2A;SPRR2B;SPRR2D;SPRR2E;SPRR2G;SPRR2F	Small proline-rich protein 2A;Small proline-rich protein 2B;Small proline-rich protein 2D;Small proline-rich protein 2E;Small proline-rich protein 2G;Small proline-rich protein 2F	429
0.234492	2.11681	-0.310767	2.65439	0.209935	1.02655	0.38975	1.1186	0.185455	3.88141	1	2	23	2730.33	5.3437e-28	148.26	61791000	1	CPFPSRPDNGFVNYPAKPTLYYK	P02749	P02749	APOH	Beta-2-glycoprotein 1	179
1.16642	2.04996	-0.517909	2.48318	-0.197414	0.250477	0.602116	0.457739	1.2604	2.4095	1	0	16	1831.82	1.198e-45	209.21	257160000	4	CPLGVPLVLDGCGCCR	O76076	O76076	WISP2	WNT1-inducible-signaling pathway protein 2	90
-1.523	-2.51317	-0.80409	-1.59923	-2.59191	-0.69085	-4.25567	-2.24151	-1.80556	-1.9245	1	0	8	1015.42	0.018941	89.698	208870000	2	CPPCTPER	P18065	P18065	IGFBP2	Insulin-like growth factor-binding protein 2	398
1.08462	-0.271006	0.455192	0.133251	-0.235759	0.108823	-0.180193	0.200699	0.389836	-0.288012	1	0	9	957.449	0.015043	84.368	43132000	1	CPPGFAGPR	O75094	O75094	SLIT3	Slit homolog 3 protein	71
1.62724	0.186018	0.851177	-0.43402	0.2953	2.097	-2.12455	-1.29714	-0.725163	-0.484748	1	0	12	1422.58	1.7288e-06	130.56	249700000	2	CPPQPEHCEGGR	Q92743	Q92743	HTRA1	Serine protease HTRA1	803
0.0332327	-0.143824	-0.532428	-0.499884	-0.980757	0.368005	0.59985	0.0669298	-0.700094	0.299509	0	1	21	2469.04	4.1032e-22	151.95	12868000	1	CPVCLSMEGCLEGTTEEICPK	Q8N6Q3	Q8N6Q3	CD177	CD177 antigen	781
0.383776	-2.17535	-0.727142	-2.49187	-0.269683	-0.860853	-4.03569	-4.55431	-2.57843	-2.02726	1	0	9	1121.42	1.0907e-16	169.76	27172000	2	CQADSECPR	Q9HC57	Q9HC57	WFDC1	WAP four-disulfide core domain protein 1	867
0.627574	-0.433101	-0.183239	-0.503686	2.00029	0.0171595	-1.30474	-1.08544	-0.459282	-1.01819	1	0	8	1026.42	7.1423e-10	155.84	52582000	2	CQAYESNR	P43652	P43652	AFM	Afamin	535
1.97985	1.278	1.51659	1.03743	1.33316	3.13347	0.744287	0.786161	0.273424	1.48868	1	1	27	3481.34	9.7912e-49	178.15	18658000	1	CQCDELCSYYQSCCTDYTAECKPQVTR	P04004	P04004	VTN	Vitronectin;Vitronectin V65 subunit;Vitronectin V10 subunit;Somatomedin-B	199
-0.163167	0.180218	0.988495	0.407736	-0.409262	0.00283432	-0.37485	-0.525268	0.13358	0.670338	1	0	14	1473.65	2.9263e-11	144.54	31342000	1	CQCPAGAALQADGR	P07204	P07204	THBD	Thrombomodulin	262
-1.03461	-3.21135	-2.93085	-4.19879	-2.82832	-1.02631	-5.28205	-4.54856	-4.4386	-4.09694	1	0	10	1231.48	0.0006088	101.3	4772000	1	CQHGECANTR	Q8N2S1	Q8N2S1	LTBP4	Latent-transforming growth factor beta-binding protein 4	778
-0.467917	-0.0727634	-0.906814	-1.4166	-0.809043	0.0913105	-2.82141	-0.351454	-1.96297	-1.88249	0	1	9	1175.43	5.2888e-11	146.11	11803000	1	CQHGEEECK	P13284	P13284	IFI30	Gamma-interferon-inducible lysosomal thiol reductase	352
-0.255761	-1.44725	-1.40251	-1.49494	-0.566483	-2.052	-0.802458	-1.5575	-1.44815	-1.87304	2	0	18	2022	3.0183e-16	148.38	148680000	2	CQPSPDEARPLQALLDGR	P17936	P17936	IGFBP3	Insulin-like growth factor-binding protein 3	396
1.68923	-1.29801	0.048316	-1.76961	0.612325	-0.629295	-3.02516	-2.17005	-1.78203	-0.836313	1	1	12	1397.58	0.0024287	86.699	261620000	2	CSCKPGYQGEGR	Q9NQ36	Q9NQ36	SCUBE2	Signal peptide, CUB and EGF-like domain-containing protein 2	875
-1.01988	-0.536815	-0.203737	0.374098	-2.15588	-0.3191	-2.47502	-1.1249	-0.191318	1.44178	1	0	7	855.318	0.014209	104.37	277930000	2	CSFGDDR	O00219	O00219	HAS3	Hyaluronan synthase 3	25
-2.25302	-0.99889	0.0486717	-0.0971079	-5.085	-1.63213	-4.71812	-2.99184	-0.304193	0.988248	1	0	7	854.334	0.019179	98.009	20006000000	3	CSGFNDR	P07911	P07911	UMOD	Uromodulin;Uromodulin, secreted form	277
1.84652	1.97501	2.62946	2.62512	-0.00808811	1.50136	-0.935781	0.097127	3.13079	2.24925	2	0	10	1239.51	5.3964e-15	166.66	31286000000	10	CSGFNDRDNR	P07911	P07911	UMOD	Uromodulin;Uromodulin, secreted form	277
3.05975	0.915236	1.15424	0.421898	-0.27008	0.40198	0.266101	0.00971794	0.00726032	0.244147	3	0	20	2350.09	1.3989e-52	202.65	1698800000	3	CSGFNDRDNRDWVSVVTPAR	P07911	P07911	UMOD	Uromodulin;Uromodulin, secreted form	277
1.21726	1.85288	3.42229	2.01803	1.04771	3.75176	0.508657	0.618244	1.73667	3.1237	0	1	16	1831.76	5.0716e-87	244.54	1494600000	4	CSGTIYAEEEGQETMK	Q6UXG3	Q6UXG3	CD300LG	CMRF35-like molecule 9	752
-2.71283	-1.07392	-0.960597	2.52608	-1.23558	-0.878297	0.507233	-0.182434	1.33702	0.0974407	1	0	14	1681.78	2.0027e-06	127.07	226240000	1	CSTSPLLEACEFLR	P02788	P02788	LTF	Lactotransferrin;Lactoferricin-H;Kaliocin-1;Lactoferroxin-A;Lactoferroxin-B;Lactoferroxin-C	191
1.14345	2.3044	1.20785	2.14055	3.90522	1.28444	2.09789	1.61967	2.04733	2.26786	1	0	13	1530.68	1.4933e-41	200.79	703210000	5	CSTSSLLEACTFR	P02787	P02787	TF	Serotransferrin	190
0.585829	-0.14193	0.39091	-0.197545	0.00746918	-0.342297	1.15234	0.733849	0.0252504	-0.50792	1	0	11	1327.59	0.0021045	98.105	22303000	1	CSVADVYPFDR	P19320	P19320	VCAM1	Vascular cell adhesion protein 1	404
-2.24191	0.284486	0.654605	-0.701913	1.9191	1.86879	-0.23524	-0.654253	-1.39054	-0.441328	1	1	18	2152.09	5.5342e-22	167.53	20618000	1	CSVADVYPFDRLEIDLLK	P19320	P19320	VCAM1	Vascular cell adhesion protein 1	404
0.455748	0.278059	0.156778	0.638743	0.979486	0.132798	0.631818	0.749789	0.558503	0.0794973	0	1	18	2084.9	2.2799e-13	141.13	191390000	3	CSYTEDAQCIDGTIEVPK	P02749	P02749	APOH	Beta-2-glycoprotein 1	179
1.30628	0.0689049	1.1427	0.273468	-0.432063	-0.89447	-0.453507	-0.186172	1.05142	0.0166817	1	0	9	1089.45	0.03234	74.306	55452000	1	CTAYFEGSR	Q07954	Q07954	LRP1	Prolow-density lipoprotein receptor-related protein 1;Low-density lipoprotein receptor-related protein 1 85 kDa subunit;Low-density lipoprotein receptor-related protein 1 515 kDa subunit;Low-density lipoprotein receptor-related protein 1 intracellular domain	661
-1.49904	-2.85331	-2.30262	-3.11727	0.350624	-2.11361	-3.41411	-3.65158	-3.61031	-3.9939	1	0	8	922.375	0.027701	85.676	27233000	1	CTCVGNGR	P02751	P02751	FN1	Fibronectin;Anastellin;Ugl-Y1;Ugl-Y2;Ugl-Y3	181
-2.10886	-0.649743	0.607837	-0.992532	-1.20635	0.744966	-2.06572	-0.784741	-0.870508	-0.320103	0	1	9	1068.45	0.00026659	118.28	254570000	1	CTEGFNVDK	P04004	P04004	VTN	Vitronectin;Vitronectin V65 subunit;Vitronectin V10 subunit;Somatomedin-B	199
2.93779	2.07925	3.12545	1.8885	2.03825	3.77055	-0.44941	1.21128	2.14777	2.09529	0	2	10	1196.55	1.0777e-31	197.73	522250000	4	CTEGFNVDKK	P04004	P04004	VTN	Vitronectin;Vitronectin V65 subunit;Vitronectin V10 subunit;Somatomedin-B	199
-0.0170908	-0.965491	0.408716	-0.466936	-1.01567	0.739965	-0.128228	0.407027	1.24648	-0.559274	1	0	15	1761.64	4.1826e-08	135.5	27842000	1	CVCEDGYSGEDCGVR	P22105	P22105	TNXB	Tenascin-X	424
0.565264	1.26499	2.50701	1.55503	0.938853	2.06409	-0.357249	0.856119	1.15793	1.26642	0	1	8	1026.43	0.0051607	105.52	97730000	1	CVCEQGFK	P24821	P24821	TNC	Tenascin	441
3.34869	2.14104	3.08141	2.01727	1.83867	3.39666	1.65464	1.65371	1.7869	1.88989	1	0	15	1714.65	3.4515e-08	136.81	95281000	2	CVCNPGFTGEDCGSR	P22105	P22105	TNXB	Tenascin-X	424
1.13527	-0.492964	-0.0545301	-0.626328	-0.125449	0.607059	0.336734	-0.110994	-0.663522	-0.590901	1	0	11	1352.55	0.0065823	65.278	82021000	1	CVCPVSNAMCR	Q12805	Q12805	EFEMP1	EGF-containing fibulin-like extracellular matrix protein 1	669
4.52891	3.09071	3.97315	2.46324	5.34227	4.81365	2.69463	2.19868	1.94461	1.90828	0	1	15	1669.73	2.2061e-103	263.74	20276000000	34	CVLFPYGGCQGNGNK	P02760	P02760	AMBP	Protein AMBP;Alpha-1-microglobulin;Inter-alpha-trypsin inhibitor light chain;Trypstatin	183
7.6649	0.883794	3.86439	0.437846	0.500024	0.241903	1.67354	2.21754	0.655787	0.194521	0	2	20	2324.04	1.4376e-225	335.41	4605800000	6	CVLFPYGGCQGNGNKFYSEK	P02760	P02760	AMBP	Protein AMBP;Alpha-1-microglobulin;Inter-alpha-trypsin inhibitor light chain;Trypstatin	183
3.64247	-1.12675	0.207991	-1.05504	-1.39104	-0.637917	0.852283	0.472248	-0.530415	-1.49977	1	2	23	2769.21	2.6519e-102	252.55	63688000	1	CVLFPYGGCQGNGNKFYSEKECR	P02760	P02760	AMBP	Protein AMBP;Alpha-1-microglobulin;Inter-alpha-trypsin inhibitor light chain;Trypstatin	183
3.26459	1.94127	2.30964	1.726	1.23235	3.31193	1.76185	1.17197	1.59649	1.52096	1	0	21	2505.96	7.1146e-12	114.37	92654000	1	CVNGQCVCDEGYTGEDCSQLR	P24821	P24821	TNC	Tenascin	441
-3.48549	-0.92713	-0.49382	-0.922035	-0.342421	-2.32403	-1.56234	-2.47987	-1.33119	-1.59266	0	1	13	1579.73	1.5437e-05	126.12	608250000	2	CVNHYGGYLCLPK	Q12805	Q12805	EFEMP1	EGF-containing fibulin-like extracellular matrix protein 1	669
0.180718	-0.944385	0.0890942	0.391077	-0.993055	0.607409	-1.10132	1.46904	0.774269	-0.735005	1	0	8	974.424	2.2942e-05	132.84	401620000	2	CVPNSNER	P02788	P02788	LTF	Lactotransferrin;Lactoferricin-H;Kaliocin-1;Lactoferroxin-A;Lactoferroxin-B;Lactoferroxin-C	191
1.63619	0.22951	0.358429	0.109204	0.138393	0.741399	0.677818	0.261046	-0.462441	0.439789	0	1	16	1965.73	7.3353e-09	123.29	18715000	1	CYCDAAHCVATGYMCK	Q13145	Q13145	BAMBI	BMP and activin membrane-bound inhibitor homolog	675
-1.96263	0.211901	0.771901	0.546143	0.342404	-1.2146	-0.998582	-1.36091	0.00976467	1.90207	0	1	15	1655.82	5.7067e-33	190.11	41815000	1	CYTAVVPLVYGGETK	P01591	P01591	IGJ	Immunoglobulin J chain	133
3.50657	-0.871099	0.345473	-0.951981	0.614637	-0.525492	-1.2108	-1.70714	-1.25713	-1.33252	1	1	14	1749.69	3.4089e-44	208.47	117720000	1	CYTCKEPMTSASCR	P55000	P55000	SLURP1	Secreted Ly-6/uPAR-related protein 1	570
1.16096	0.298749	-0.0777102	0.753826	-1.11148	0.675838	-1.9945	-1.13421	-0.196344	0.414428	1	0	10	1024.53	0.065858	64.86	49281000	1	DAAAPSQPLR	Q9HBB8	Q9HBB8	CDHR5	Cadherin-related family member 5	865
0.33028	-1.0766	-0.92201	-0.898149	-1.60309	-0.566883	-2.999	-2.75245	-1.1934	-1.17443	1	0	12	1205.51	0.00093902	111.83	6266800	1	DAAQCSGGDVAR	P40197	P40197	GP5	Platelet glycoprotein V	524
3.99229	1.71866	1.2252	2.84243	0.141007	1.09583	-0.190915	-0.563547	1.58095	1.16338	1	0	11	1356.45	9.3398e-10	153.1	259490000	3	DACGCCPMCAR	Q16270	Q16270	IGFBP7	Insulin-like growth factor-binding protein 7	716
0.504104	1.25032	2.09771	0.220391	-0.309107	2.68828	NaN	-1.25158	-0.460842	-1.32481	0	1	8	850.385	0.0031516	111.06	123940000	1	DACLTGSK	Q12841	Q12841	FSTL1	Follistatin-related protein 1	670
2.24937	0.370039	1.66051	0.356154	-0.0637674	1.40151	-2.12709	-1.29531	-0.657527	0.948554	0	1	9	1155.44	1.1919e-07	142	203850000	3	DACTICECK	Q92626	Q92626	PXDN	Peroxidasin homolog	801
-2.90389	0.770757	1.4233	0.829689	-1.41182	-1.84585	-2.06937	-1.17074	-1.3543	1.6906	0	1	18	1990.98	4.8482e-22	165.9	39516000	3	DAEEAISQTIDTIVDMIK	P12109	P12109	COL6A1	Collagen alpha-1(VI) chain	344
0.256691	0.108165	0.763487	-0.500643	0.0824432	1.83572	-1.96132	-1.45025	-0.56924	0.530733	0	1	12	1401.58	0.00018038	110.51	284820000	2	DAQEVHCDEATK	P43251	P43251	BTD	Biotinidase	534
-0.792189	-0.714132	-1.103	-0.907948	-0.663514	-1.92266	-1.95841	0.968086	-0.288911	-1.26148	0	1	10	1126.49	0.0012773	113.95	123170000	2	DAQYAPGYDK	P00751	P00751	CFB	Complement factor B;Complement factor B Ba fragment;Complement factor B Bb fragment	113
0.251674	1.67746	1.09013	1.37774	1.21622	0.904934	0.821353	0.34604	1.99358	1.40878	0	1	15	1511.69	9.7668e-70	231.51	86036000	1	DASGATFTWTPSSGK	P01877	P01877	IGHA2	Ig alpha-2 chain C region	158
0.377573	3.94061	3.30211	3.51752	3.60389	1.53826	1.33275	0.92724	2.59855	4.21393	0	1	15	1539.72	2.9594e-143	287.42	1678200000	6	DASGVTFTWTPSSGK	P01876	P01876	IGHA1	Ig alpha-1 chain C region	157
2.08954	1.20799	2.20243	0.976288	2.20445	2.73986	1.78908	0.953093	0.712405	1.01842	0	1	21	2786.96	2.4851e-18	132.76	72715000	2	DATCNCDYNCQHYMECCPDFK	Q92954	Q92954	PRG4	Proteoglycan 4;Proteoglycan 4 C-terminal part	806
1.1456	1.73601	2.17156	0.960901	3.07576	1.37361	2.03355	1.34343	1.00301	2.34136	0	1	21	2331.08	4.2255e-53	201.15	214650000	5	DCDDVLQTHPSGTQSGIFNIK	P02671	P02671	FGA	Fibrinogen alpha chain;Fibrinopeptide A;Fibrinogen alpha chain	173
-1.733	-0.103991	0.706817	0.44444	0.561149	0.114841	-0.70546	0.984535	0.0519581	-0.180687	0	1	10	1048.49	8.952e-06	133.89	826640000	3	DCGSVDGVIK	P61916	P61916	NPC2	Epididymal secretory protein E1	601
-0.0683641	0.0773335	0.528625	0.959479	-0.0370941	-0.510719	-0.248054	0.515106	1.77872	0.548142	0	1	9	1031.46	8.7478e-06	100.88	63646000	2	DCVGPEVEK	P00558	P00558	PGK1	Phosphoglycerate kinase 1	104
0.55642	1.8363	0.720915	1.26428	0.706207	0.584292	2.73224	4.12529	1.86804	1.20852	0	1	14	1593.71	2.0701e-55	217.19	104480000	2	DDGLFSGDPNWFPK	P37802	P37802	TAGLN2	Transgelin-2	516
-0.612136	0.642227	-0.233021	0.355137	0.114191	0.38268	0.208397	-0.127358	-0.30338	0.131314	1	1	23	2474.29	4.8043e-33	156.88	24654000	1	DDKESVPISDTIIPAVPPPTDLR	P02751	P02751	FN1	Fibronectin;Anastellin;Ugl-Y1;Ugl-Y2;Ugl-Y3	181
0.512082	-1.09448	0.12151	-0.828196	1.13011	1.03611	-2.68438	-1.1911	-1.43605	-0.243889	1	0	8	994.403	7.084e-09	147.36	2038500000	3	DDSECITR	Q969E1	Q969E1	LEAP2	Liver-expressed antimicrobial peptide 2	809
-3.74863	-1.49406	-2.08462	-1.84345	0.933908	-3.40873	-3.22841	-3.51398	-2.45895	-0.92916	0	1	8	920.427	0.010864	97.431	589530000	1	DDTVCLAK	P02787	P02787	TF	Serotransferrin	190
0.636393	2.62005	1.5938	0.624245	3.32119	0.26265	1.34369	0.678738	0.390157	2.25706	0	1	12	1420.68	3.5805e-83	243.11	147750000	3	DEELSCTVVELK	P01011	P01011	SERPINA3	Alpha-1-antichymotrypsin;Alpha-1-antichymotrypsin His-Pro-less	119
-3.99579	-2.41524	-3.94087	-3.51485	-1.85147	-3.47184	-2.34995	-3.59033	-3.73747	-3.16903	1	0	15	1715.9	3.1769e-44	203.27	139550000	1	DFISLGLQDGHLVFR	P98160	P98160	HSPG2	Basement membrane-specific heparan sulfate proteoglycan core protein;Endorepellin;LG3 peptide	634
0.362705	4.06989	3.8497	1.54045	1.85031	0.85014	1.58162	1.00318	0.86328	2.62289	0	1	16	1813.79	1.3014e-104	257.16	347870000	6	DFPAVPYSGWDFNDGK	P04745;P19961;P04746	P04745	AMY1A;AMY2B;AMY2A	Alpha-amylase 1;Alpha-amylase 2B;Pancreatic alpha-amylase	223;224
-1.80671	-0.45937	-1.81	-0.880302	-0.724348	-1.36135	0.357583	-0.617649	-0.939078	-0.88601	1	0	21	2492.17	1.2154e-114	267.32	244530000	1	DFSALESQLQDTQELLQEENR	P35579	P35579	MYH9	Myosin-9	506
1.16401	2.62075	2.59007	2.29379	2.20718	0.212613	0.724692	0.280067	1.25911	2.56557	0	1	10	1217.59	1.7261e-09	149.33	1071800000	4	DFTCVHQALK	P05155	P05155	SERPING1	Plasma protease C1 inhibitor	235
-0.0701675	0.995315	-1.05001	-0.513202	0.911814	-1.09486	0.0389872	-0.57198	-0.782799	0.969712	1	0	12	1394.65	2.4603e-09	143.55	48618000	1	DFTPVCTTELGR	P30041	P30041	PRDX6	Peroxiredoxin-6	474
-0.414999	-0.921695	-1.37858	-0.921511	-2.08692	-2.23777	-0.782814	-1.74088	-1.15107	-0.99177	1	0	16	1781.86	2.1603e-36	197.47	217180000	2	DFVEILDGGHEDAPLR	O60494	O60494	CUBN	Cubilin	64
-3.19034	0.378663	0.725502	0.203105	-1.7437	-1.62136	-1.72051	-0.299422	-0.000559807	0.559939	0	1	8	930.481	0.0049147	106.2	627590000	4	DFVQPPTK	P01042	P01042	KNG1	Kininogen-1;Kininogen-1 heavy chain;T-kinin;Bradykinin;Lysyl-bradykinin;Kininogen-1 light chain;Low molecular weight growth-promoting factor	126
0.349569	0.472597	0.369258	-0.0379953	2.1473	1.03942	0.267492	-0.538134	-0.23065	-0.354602	0	1	19	2180.87	8.1443e-17	128.94	53662000	1	DGDFICPDYYEAVCGTDGK	Q9NQ38	Q9NQ38	SPINK5	Serine protease inhibitor Kazal-type 5;Hemofiltrate peptide HF6478;Hemofiltrate peptide HF7665	876
-0.64673	1.35892	0.126243	0.679658	0.208369	-0.396204	0.0160789	-0.0235987	-0.741732	1.77304	1	0	16	1742.84	4.2047e-26	179.85	45144000	2	DGDNNLAQQLAVLCGR	O60494	O60494	CUBN	Cubilin	64
1.49692	0.179001	0.702044	0.364522	1.37799	1.55596	1.7421	2.01475	0.864357	0.403625	1	0	12	1235.51	2.4603e-09	143.55	96135000	2	DGEEAGAYDGPR	P30101	P30101	PDIA3	Protein disulfide-isomerase A3	482
-3.02404	-2.67705	-2.15514	-1.9137	-2.99014	-2.60728	-0.533891	-3.45661	-2.36173	-2.84326	0	1	25	2757.26	5.0674e-35	148.29	8117100	1	DGELPVEDDIDLSDVELDDLGKDEL	Q15084	Q15084	PDIA6	Protein disulfide-isomerase A6	705
-0.705387	0.499169	0.311891	-0.548354	-0.546393	-0.513037	0.160796	-0.124478	-0.47367	-0.280876	0	2	26	3060.36	2.3528e-27	142.65	15595000	2	DGEQIEQEEDDEKYIFSDDSSQLTIK	P13591	P13591	NCAM1	Neural cell adhesion molecule 1	356
0.276812	-0.87292	0.0763607	-0.982914	-1.03185	0.706882	0.147812	0.0233545	-0.620282	-0.850541	1	0	12	1313.54	0.0012368	97.779	11158000	1	DGETPDPEDPSR	P09960	P09960	LTA4H	Leukotriene A-4 hydrolase	316
-0.918239	0.695305	-1.76048	-0.709132	1.09	-1.0224	2.30665	-1.42499	-0.329505	-0.197393	1	0	21	2484.1	0	465.16	156300000	3	DGFDISGNPWICDQNLSDLYR	P02750	P02750	LRG1	Leucine-rich alpha-2-glycoprotein	180
2.22433	0.173716	0.773099	0.808099	0.883322	1.0686	0.964589	2.60553	1.09963	0.469214	1	0	10	1075.47	0.0021236	108.77	50542000	2	DGGAWGTEQR	P09382	P09382	LGALS1	Galectin-1	303
-0.376587	0.934195	1.66284	1.06539	-0.286046	0.0523329	-0.965308	-0.914851	-0.321053	0.191206	0	1	9	1070.42	0.0071347	94.692	193290000	1	DGGFCEVCK	P07602	P07602	PSAP	Prosaposin;Saposin-A;Saposin-B-Val;Saposin-B;Saposin-C;Saposin-D	271
0.61018	0.73679	0.317271	0.951254	-1.05603	-0.776105	-0.644688	-0.746589	0.482305	1.5684	1	1	11	1150.65	0.0024458	79.152	452440000	2	DGKPLALQPGR	Q8WZ75	Q8WZ75	ROBO4	Roundabout homolog 4	798
2.59055	3.94499	2.62976	3.70928	1.31051	2.34585	2.25394	2.1288	3.80774	4.05385	1	0	10	1074.51	5.7937e-16	170.02	59639000000	28	DGPCGTVLTR	P07911	P07911	UMOD	Uromodulin;Uromodulin, secreted form	277
0.751809	-0.47327	-0.170861	-1.88174	0.546799	1.92319	-2.72831	-2.31808	-2.15618	-1.59151	1	0	8	829.393	0.0023556	113.26	517960000	2	DGSAPEVR	O15240	O15240	VGF	Neurosecretory protein VGF;Neuroendocrine regulatory peptide-1;Neuroendocrine regulatory peptide-2;Antimicrobial peptide VGF[554-577]	47
-0.80751	1.43537	1.11803	0.910532	2.5022	3.94207	0.814756	0.557899	0.103543	1.97354	0	1	17	1838	4.693e-89	248.1	444550000	7	DGWQLQVQGGVAQLVIK	Q8WVN6	Q8WVN6	SECTM1	Secreted and transmembrane protein 1	793
1.78277	0.580482	2.0946	1.64235	0.599564	0.854593	2.74334	3.24826	2.0842	1.04306	0	1	9	1059.49	1.8481e-10	149.96	1762500000	4	DGYNYTLSK	P31949	P31949	S100A11	Protein S100-A11;Protein S100-A11, N-terminally processed	493
3.46072	3.51184	4.3007	2.92766	3.53364	4.05842	2.27836	1.26359	1.74897	2.89136	0	1	13	1548.64	4.3772e-22	171.36	1851000000	4	DIDECDIVPDACK	Q12805	Q12805	EFEMP1	EGF-containing fibulin-like extracellular matrix protein 1	669
4.37665	0.395293	0.805658	0.681689	-1.00825	-0.502739	0.198986	-0.0936241	0.695307	-0.14741	0	2	17	1921.82	5.3531e-21	160.55	319460000	4	DIDECDIVPDACKGGMK	Q12805	Q12805	EFEMP1	EGF-containing fibulin-like extracellular matrix protein 1	669
-1.89668	-1.15451	0.855368	-0.13246	4.63955	-1.34676	0.235293	-0.71932	-0.78533	1.45453	0	1	14	1683.84	0	372.86	4740800000	4	DIFSTQDELLVYNK	P04279	P04279	SEMG1	Semenogelin-1;Alpha-inhibin-92;Alpha-inhibin-31;Seminal basic protein	217
NaN	-3.48038	-3.80307	-2.98962	0.902246	-4.81986	-2.6131	-3.20461	-3.55432	-3.64521	0	1	14	1697.85	2.1945e-24	170.95	1812200000	1	DIFTTQDELLVYNK	Q02383	Q02383	SEMG2	Semenogelin-2	644
-3.57352	-1.90657	-2.34057	-1.70419	-2.00969	-2.42874	0.679525	-0.969849	-1.38446	-2.29094	0	1	17	1841.99	8.9352e-16	146.1	11561000	1	DIILQSNPLLEAFGNAK	O00160;Q12965	O00160	MYO1F;MYO1E	Unconventional myosin-If;Unconventional myosin-Ie	23
0.0868206	-0.865646	0.7725	-0.652442	-1.61157	-1.24251	-0.510356	0.600946	-0.330015	-1.15553	1	0	11	1224.56	1.2977e-09	151.66	94597000	1	DIISDTSGDFR	P07355;A6NMY6	P07355	ANXA2;ANXA2P2	Annexin A2;Putative annexin A2-like protein	268
0.883801	-2.12071	0.711948	-0.796923	-1.86122	-1.64576	-1.00683	0.530982	-0.498053	-1.44646	1	1	12	1352.66	9.3111e-16	165.58	157940000	1	DIISDTSGDFRK	P07355;A6NMY6	P07355	ANXA2;ANXA2P2	Annexin A2;Putative annexin A2-like protein	268
-5.20327	-1.8989	-2.89173	-2.41053	-2.7095	-2.58952	-2.36426	-3.10072	-3.87744	-2.05393	1	0	27	3069.57	1.2424e-13	110.03	3481600	1	DILLPFQGQLDSIPVSNPSCPMIPLYR	P14384	P14384	CPM	Carboxypeptidase M	367
0.268859	1.60299	0.0421677	1.36028	1.39091	0.748031	0.61621	-0.0361919	2.44901	1.91008	0	1	13	1581.66	1.2163e-101	264.08	223010000	3	DINAYNCEEPTEK	P30041	P30041	PRDX6	Peroxiredoxin-6	474
1.84369	-3.69956	-2.04084	-3.44008	-3.14867	-2.19911	-3.97823	-2.92282	-2.70988	-3.48598	2	0	7	934.498	0.01562	110.81	168750000	1	DINRVYR	P04083	P04083	ANXA1	Annexin A1	204
-0.791938	-1.58358	-2.37073	-1.98227	-2.94027	-1.48042	-4.16484	-2.9762	-4.18142	-1.23722	1	0	10	1053.56	0.0072597	86.898	626230000	1	DIPAMLPAAR	Q9GZM5	Q9GZM5	YIPF3	Protein YIPF3;Protein YIPF3, 36 kDa form III	848
0.49236	-0.430869	-0.32754	0.0569344	0.0405712	0.0103378	0.163867	-0.298036	-0.662458	-0.193627	1	0	11	1408.63	0.012202	61.577	23425000	1	DIPMNPMCIYR	P01008	P01008	SERPINC1	Antithrombin-III	117
0.876489	3.117	3.17354	2.77847	1.30182	1.35974	0.704613	0.275582	1.18305	2.83498	0	1	19	2138.07	0	384.13	6802300000	8	DIPTNSPELEETLTHTITK	P01042	P01042	KNG1	Kininogen-1;Kininogen-1 heavy chain;T-kinin;Bradykinin;Lysyl-bradykinin;Kininogen-1 light chain;Low molecular weight growth-promoting factor	126
-2.04483	-1.59718	-1.26593	-3.31731	-0.911646	-2.7821	-1.90282	-2.2519	-2.74379	-2.82762	0	1	11	1262.65	1.2982e-05	130.77	1054300000	2	DIQGSLQDIFK	P55290	P55290	CDH13	Cadherin-13	579
0.0670118	0.594647	0.391487	0.0426254	2.45499	2.37992	0.0498381	-0.477082	-0.463696	0.221812	1	0	18	1859.92	3.3375e-220	323.47	180520000	4	DIQLTQSPSSLSASVGDR	P04430	P04430		Ig kappa chain V-I region BAN	220
3.39462	3.49985	3.93218	2.86914	4.8244	4.83182	3.06095	2.65543	2.39868	3.3498	1	0	18	1877.88	6.7759e-278	356.37	2778400000	11	DIQMTQSPSSLSASVGDR	P01609;P80362;P01610;P01608;P01607;P01600;P01599;P01594;P01593	P01609		Ig kappa chain V-I region Scw;Ig kappa chain V-I region WAT;Ig kappa chain V-I region WEA;Ig kappa chain V-I region Roy;Ig kappa chain V-I region Rei;Ig kappa chain V-I region Hau;Ig kappa chain V-I region Gal;Ig kappa chain V-I region AU;Ig kappa chain V-I region AG	136
-0.93287	-0.210144	0.519232	-1.05565	2.47353	2.09188	0.10994	-0.72806	-1.24183	-0.31501	1	0	18	1863.86	6.9843e-126	269.9	93909000	2	DIQMTQSPSSVSASVGDR	P01611	P01611		Ig kappa chain V-I region Wes	137
2.23918	1.04685	1.64397	0.738495	1.46989	2.0238	0.678259	0.855825	0.50487	0.92765	1	0	18	1891.89	5.1158e-147	286.77	41498000	2	DIQMTQSPSTLSASVGDR	P01598;P01596	P01598		Ig kappa chain V-I region EU;Ig kappa chain V-I region CAR	135
2.07054	-1.16552	0.907682	-4.86374e-05	-0.546634	-0.443817	1.10446	1.75824	1.07619	-0.765527	1	0	11	1212.53	1.6545e-10	156.14	666060000	2	DITSDTSGDFR	P04083	P04083	ANXA1	Annexin A1	204
1.14738	2.17974	1.22204	1.44121	3.6323	3.33124	1.79945	1.66571	1.34751	2.3355	1	0	18	1916.95	9.8908e-222	336.14	1204100000	9	DIVMTQSPDSLAVSLGER	P01625	P01625		Ig kappa chain V-IV region Len	145
2.84025	2.48728	1.70588	1.77619	2.45075	1.90965	2.26522	2.18141	1.5623	1.68211	1	0	24	2554.28	1.0028e-17	122.39	211220000	5	DIVMTQSPLSLPVTPGEPASISCR	P01617	P01617		Ig kappa chain V-II region TEW	141
-0.554099	-0.000758171	0.34157	-0.521355	-0.422987	1.84965	-0.269135	-0.851761	-1.32158	-0.315432	1	1	16	1721.87	3.3833e-10	130.56	119220000	1	DKDGQPQVVPVAADQR	P22105	P22105	TNXB	Tenascin-X	424
2.63872	0.794525	0.973044	0.667003	-0.154557	2.60692	0.871819	0.369945	-0.0195856	0.441185	1	1	18	2101.94	8.7589e-12	128.66	40217000	1	DKECTECDPLPNPSLTAR	P26842	P26842	CD27	CD27 antigen	454
5.07121	3.89944	3.02009	3.14964	3.61246	4.22626	2.52194	2.24239	2.04428	3.31515	1	1	20	2211	0	380.39	2540700000	8	DKLAACLEGNCAEGLGTNYR	P00734	P00734	F2	Prothrombin;Activation peptide fragment 1;Activation peptide fragment 2;Thrombin light chain;Thrombin heavy chain	106
1.09192	-1.04643	-1.954	-2.0895	-0.842312	-2.17422	-3.27969	-2.21024	-3.31564	-1.20389	1	1	8	979.509	0.0034667	93.598	28995000	1	DKQTVAYR	Q9HAT2	Q9HAT2	SIAE	Sialate O-acetylesterase	863
-4.18579	-2.93586	-2.79799	-2.48666	0.601952	-3.68229	-1.78154	-2.94267	-2.70276	-0.840063	0	2	11	1318.66	0.00045982	90.759	130020000	1	DKVNSFFSTFK	P06727	P06727	APOA4	Apolipoprotein A-IV	255
0.259963	2.52555	1.56511	1.57947	2.30034	0.795296	1.81064	1.59116	0.550689	2.50663	0	1	23	2592.12	9.8495e-72	217.42	768890000	4	DLCGCYSVSSVLPGCAEPWNHGK	P01876	P01876	IGHA1	Ig alpha-1 chain C region	157
3.72389	2.01761	2.85463	1.60061	1.07875	4.22139	0.361223	0.947533	1.01746	1.89076	1	0	14	1685.58	3.1347e-55	212.69	14070000	1	DLDCSDGSDEEECR	Q9NPF0	Q9NPF0	CD320	CD320 antigen	873
-1.00463	1.42822	-0.37232	0.0545855	0.976604	1.37429	-0.324331	-0.600837	-0.694625	0.827128	1	0	13	1545.75	4.2299e-101	255.85	24920000	1	DLECVTNLQEVAR	P10619	P10619	CTSA	Lysosomal protective protein;Lysosomal protective protein 32 kDa chain;Lysosomal protective protein 20 kDa chain	330
-2.06202	-0.332966	-0.341526	-0.606194	0.396922	0.540397	-0.119205	-0.78545	-0.720267	-0.908389	0	2	15	1633.78	8.8113e-07	120.63	48800000	1	DLEDIVGGGEYKPDK	Q8TCZ2	Q8TCZ2	CD99L2	CD99 antigen-like protein 2	790
1.90955	1.09274	0.685089	0.843995	2.3244	2.60197	1.36407	0.562128	0.447525	0.702706	1	1	26	3118.37	6.0732e-57	185.06	87130000	2	DLKPVCGDDGQTYNNPCMLCHENLIR	Q9NQ38	Q9NQ38	SPINK5	Serine protease inhibitor Kazal-type 5;Hemofiltrate peptide HF6478;Hemofiltrate peptide HF7665	876
-3.62703	-2.05115	-2.31539	-1.87438	-2.56585	-2.91341	-1.44434	-1.92237	-2.62291	-1.88609	1	0	25	2626.38	9.1483e-19	122.39	4634800	2	DLLAGLPAPGVEVYCLYGVGLPTPR	P04180	P04180	LCAT	Phosphatidylcholine-sterol acyltransferase	208
-2.07069	1.21395	0.758657	-0.492239	2.63264	0.613565	-0.824009	-1.6802	-1.71488	0.391298	2	0	16	1881.03	0.011641	59.709	223170000	2	DLLLQTRLVNHVSSMR	Q92736	Q92736	RYR2	Ryanodine receptor 2	802
-0.946773	-1.15853	-1.43584	-0.133745	-1.24209	-0.86467	1.84116	0.236264	0.19233	-0.808533	1	0	12	1333.62	0.027048	70.829	56485000	1	DLMVGDEASELR	P61160	P61160	ACTR2	Actin-related protein 2	595
-5.58406	-3.10238	-3.14584	-2.31195	-0.127605	-3.44738	-2.2505	-3.27733	-2.65235	-1.7408	0	1	22	2391.22	2.0786e-49	196.4	10272000	2	DLNTLAEDLLSSGTFNVDQIVK	P02549	P02549	SPTA1	Spectrin alpha chain, erythrocytic 1	166
1.1348	-0.519567	0.85435	-0.636666	-0.518423	-0.910327	-2.25512	-1.3106	-0.519981	-0.228065	1	0	8	901.414	2.6187e-05	131.41	214450000	2	DLPAEDSR	Q86UN3	Q86UN3	RTN4RL2	Reticulon-4 receptor-like 2	765
-0.146591	-0.57968	0.086688	-1.38221	1.4465	0.174777	-0.897953	-1.05194	-1.4669	-0.893784	1	0	9	1110.53	1.4597e-22	172.26	513060000	2	DLQEPQEPR	Q02747	Q02747	GUCA2A	Guanylin;HMW-guanylin;Guanylin	646
0.52956	0.102043	-0.177164	1.20938	-0.200911	0.327969	3.13011	2.10322	1.55646	-0.0431261	0	1	7	876.471	0.013401	106.04	67042000	2	DLQNFLK	P06702	P06702	S100A9	Protein S100-A9	254
2.55152	0.610883	1.65031	0.287671	3.67732	1.37372	2.11721	1.69579	0.922519	0.160785	0	1	11	1240.59	6.3441e-41	199.21	5173100000	7	DLSPDDPQVQK	Q15828	Q15828	CST6	Cystatin-M	712
-0.473887	0.558293	1.33643	1.00852	-0.302494	-0.481454	1.79907	0.205883	0.0953131	0.337272	0	1	11	1201.64	0.0002173	108.47	247340000	3	DLTALSNMLPK	P15144	P15144	ANPEP	Aminopeptidase N	375
0.0759192	1.082	1.06453	0.933553	1.76705	-0.280891	0.949931	0.594286	1.06753	2.76701	1	0	21	2214.06	9.4743e-53	208.84	184830000	3	DLYANTVLSGGTTMYPGIADR	P63261;P60709	P63261	ACTG1;ACTB	Actin, cytoplasmic 2;Actin, cytoplasmic 2, N-terminally processed;Actin, cytoplasmic 1;Actin, cytoplasmic 1, N-terminally processed	589
0.668015	1.31472	1.53125	2.34847	0.186697	0.936119	1.87552	1.4842	1.57264	1.18598	1	0	12	1268.53	1.7059e-15	168.76	273820000	4	DNEETGFGSGTR	P15144	P15144	ANPEP	Aminopeptidase N	375
-0.653685	-0.735085	-0.227405	-1.22591	2.82166	-0.181004	2.92648	2.00421	-0.207322	1.87118	0	1	15	1767.78	1.4069e-274	362.4	169680000	2	DNENVVNEYSSELEK	P02675	P02675	FGB	Fibrinogen beta chain;Fibrinopeptide B;Fibrinogen beta chain	174
-0.0591879	1.64634	0.503757	1.15239	1.2556	1.10671	1.3031	0.587329	0.555078	1.23917	1	0	21	2467.13	3.4597e-28	170.04	414990000	2	DNFHGLAIFLDTYPNDETTER	Q12907	Q12907	LMAN2	Vesicular integral-membrane protein VIP36	673
0.807886	-3.56646	-2.03664	-3.04027	-3.07525	-5.072	-1.99201	-3.2918	-2.19988	-3.42953	2	1	13	1480.85	0.014893	58.32	112480000	1	DNIQGITKPAIRR	P62805	P62805	HIST1H4A	Histone H4	608
-2.37178	-3.8087	-2.95684	-4.30693	-1.73486	-2.80046	-4.30065	-3.43579	-3.61313	-3.89219	2	0	11	1239.6	9.8294e-05	123.95	530340000	2	DNQRPSGVPDR	P04208	P04208		Ig lambda chain V-I region WAH	212
-0.199609	-0.848531	-0.848611	-1.04456	0.501478	-0.149844	-0.38471	0.640536	-0.238703	-1.05669	1	2	13	1619.82	5.9945e-06	128.22	38878000	1	DNSVHWERPQKPK	P01023	P01023	A2M	Alpha-2-macroglobulin	121
-1.77888	-1.50732	-3.28436	-2.08514	-1.44675	-3.55222	-4.31069	-3.64339	-2.08468	-1.93378	1	0	9	965.457	0.0074953	93.561	80328000	1	DNTAGVYAR	P55287	P55287	CDH11	Cadherin-11	578
-1.34445	-1.37045	-1.74319	-2.08383	0.302258	-0.740359	-1.66841	-2.60275	-2.25546	-1.25947	0	1	18	2100.87	0.0026777	67.645	17626000	1	DPCDPNPCQNDGICVNVK	Q16819	Q16819	MEP1A	Meprin A subunit alpha	725
0.588999	1.03494	0.197464	1.49584	-0.079073	0.491595	1.65749	1.05887	1.44727	1.10199	0	1	14	1509.73	0.00035912	80.96	38467000	1	DPCPSQPPVFPAAK	O95998	O95998	IL18BP	Interleukin-18-binding protein	101
0.651631	0.674058	-0.67201	0.0745535	-1.10981	0.642806	-1.74608	-0.619136	-0.859852	0.817487	1	0	10	1054.5	1.169e-05	131.12	29257000	1	DPDAANSPIR	P55287	P55287	CDH11	Cadherin-11	578
0.918615	1.73596	1.65278	1.773	1.2333	1.20679	2.05188	2.56538	1.56915	2.88291	0	1	18	1786.8	8.7239e-21	162.39	268440000	4	DPDAQPGGELMLGGTDSK	P07339	P07339	CTSD	Cathepsin D;Cathepsin D light chain;Cathepsin D heavy chain	267
0.539282	1.11744	0.347711	2.0028	0.541607	0.235817	1.29368	2.23333	2.22587	1.72927	0	1	11	1164.58	3.7301e-12	137.84	181570000	8	DPNGLPPEAQK	P02753	P02753	RBP4	Retinol-binding protein 4;Plasma retinol-binding protein(1-182);Plasma retinol-binding protein(1-181);Plasma retinol-binding protein(1-179);Plasma retinol-binding protein(1-176)	182
1.02145	0.193403	1.56712	0.177573	-0.713377	1.69263	-1.25264	-0.363007	-0.163792	0.411684	1	0	9	950.446	1.4875e-05	128.6	620080000	5	DPPEPGSPR	P09603	P09603	CSF1	Macrophage colony-stimulating factor 1;Processed macrophage colony-stimulating factor 1	309
1.77771	2.52089	1.37631	2.24529	2.29878	4.453	2.95948	2.14175	2.06369	1.84588	1	0	14	1630.85	2.8092e-11	145.04	2147300000	6	DPPQYPVVPVHLDR	P10153	P10153	RNASE2	Non-secretory ribonuclease	324
0.0166664	-0.950912	-0.341268	-0.531717	-0.415504	-0.0157223	1.35851	0.861969	0.155987	-0.686834	1	0	15	1469.67	7.4247e-33	187.65	118220000	2	DPSASPGDAGEQAIR	P18206	P18206	VCL	Vinculin	400
-0.667597	-1.8373	-2.372	-0.644456	-3.99446	-1.90428	-3.85888	-3.2918	-0.714238	-0.537801	1	0	9	1079.5	0.00093876	107.95	38778000	2	DPTPEQTHR	P08697	P08697	SERPINF2	Alpha-2-antiplasmin	300
2.13791	-1.23603	-0.416484	-1.6323	-1.31088	-0.897	-1.42851	-1.20543	-2.5511	-1.3138	1	0	7	747.315	4.6874e-05	140.14	53497000	2	DQADGSR	P01833	P01833	PIGR	Polymeric immunoglobulin receptor;Secretory component	150
4.42208	3.55431	4.69096	3.72709	2.43885	5.24333	2.14676	2.68881	2.79141	3.66016	0	1	14	1679.67	7.3734e-190	309.29	10811000000	10	DQCQVDSQCPGQMK	Q14508	Q14508	WFDC2	WAP four-disulfide core domain protein 2	694
1.4314	0.685911	1.20137	0.320496	2.41419	1.69565	2.15598	1.25711	0.165378	0.842	0	2	17	2178.84	6.086e-28	175.39	81061000	2	DQECDKFNQCGTCNEFK	Q9UBR2	Q9UBR2	CTSZ	Cathepsin Z	896
1.32285	0.390512	1.2027	0.633717	0.973968	1.68245	-0.224803	-0.350406	-0.307081	0.387683	1	1	34	3850.6	9.1536e-67	174.46	19802000	1	DQGNQEQDPNISNGEEEEEKEPGEVGTHNDNQER	Q14515	Q14515	SPARCL1	SPARC-like protein 1	695
1.05672	0.625152	0.518374	1.04044	0.720062	0.45165	3.61733	2.79309	1.76272	0.889301	1	0	13	1543.68	6.7322e-31	185.67	192520000	3	DQGTYEDYVEGLR	P60660	P60660	MYL6	Myosin light polypeptide 6	588
-1.95337	-0.648878	-1.24619	-0.425163	-0.629125	-1.06976	0.947603	-0.522902	-0.475693	-0.884636	1	0	15	1621.84	6.9688e-06	110.04	5457800	1	DQPPNSVEGLLNALR	Q9NUQ9	Q9NUQ9	FAM49B	Protein FAM49B	884
0.273406	-0.27734	-0.47877	-0.177785	-0.872369	0.00472164	1.24134	0.462078	0.0561371	-0.704036	1	0	21	2325	1.3159e-16	126.52	48097000	1	DQVTTLEVSVCDCEGAAGVCR	P12830	P12830	CDH1	Cadherin-1;E-Cad/CTF1;E-Cad/CTF2;E-Cad/CTF3	349
0.783792	0.621572	0.147589	0.821792	0.468909	0.781862	2.25442	1.09601	1.02882	0.354201	1	1	12	1470.66	0.00025775	107.11	60408000	1	DREDYVPYTGEK	Q9NYL9	Q9NYL9	TMOD3	Tropomodulin-3	887
-1.09366	-2.61551	-1.77358	-2.74502	-1.36143	-3.07538	-3.64416	-2.34829	-2.44205	-2.40965	2	0	9	1025.53	0.0055787	79.201	126260000	2	DRPSGIPER	P80748	P80748		Ig lambda chain V-III region LOI	630
2.6996	1.82051	2.44285	1.09335	1.79331	2.11942	1.80564	1.97316	1.3818	0.907594	1	1	13	1542.72	0.00011903	106.32	292540000	2	DRVDCGYPHVTPK	Q07654	Q07654	TFF3	Trefoil factor 3	660
0.890854	0.0429916	-0.012929	-0.0723734	-1.07734	-0.0830393	-0.803872	-0.192705	-0.341053	-0.415724	1	0	10	1165.53	0.003338	101.12	43456000	2	DSAYPEELSR	P07686	P07686	HEXB	Beta-hexosaminidase subunit beta;Beta-hexosaminidase subunit beta chain B;Beta-hexosaminidase subunit beta chain A	272
-0.467345	-0.515314	0.240122	-0.317763	-0.0487938	0.0910883	-1.66179	-1.13879	-0.945776	-0.744405	0	1	12	1279.48	9.8005e-06	130.1	6527000	1	DSCDGVECGPGK	O95633	O95633	FSTL3	Follistatin-related protein 3	98
4.33334	2.88628	3.65715	2.4191	2.16289	3.60165	-0.298743	0.891367	1.49651	2.44534	0	1	11	1177.53	1.1484e-41	209.77	474830000	4	DSCTLPASAEK	P10643	P10643	C7	Complement component C7	331
-1.12928	-0.29681	-1.03866	-1.13164	-1.27038	-2.18493	-1.05029	-1.75111	-1.2721	-0.742434	0	1	11	1262.61	0.0017808	76.332	34214000	1	DSDIIEDVMVK	O94919	O94919	ENDOD1	Endonuclease domain-containing 1 protein	94
2.10469	1.83561	1.60535	2.54508	2.56499	1.92592	4.7776	2.90469	3.22506	2.02777	1	0	10	1194.55	4.4864e-22	179.31	4053000000	9	DSGFQMNQLR	P02787	P02787	TF	Serotransferrin	190
1.11055	0.797172	0.840474	1.31978	1.17041	0.799071	3.85369	2.53346	2.55203	1.16959	1	0	14	1624.74	2.2436e-43	206.52	940050000	6	DSLLQDGEFSMDLR	P07737	P07737	PFN1	Profilin-1	273
1.35938	0.786735	0.669091	0.317364	1.68903	-0.0970087	3.26335	2.17881	1.68725	0.411379	0	1	12	1212.61	0.00010286	127.56	1022400000	2	DSPSVWAAVPGK	P07737;CON__P02584	P07737	PFN1	Profilin-1	273
-2.43981	0.175208	-0.801983	-0.684884	1.30719	-1.38725	-0.0904007	-0.98857	-1.31345	-0.193226	1	0	14	1681.78	7.1204e-24	176.43	11512000	1	DSPVLIDFFEDTER	P04196	P04196	HRG	Histidine-rich glycoprotein	209
-0.133403	-1.75203	-2.00262	-1.73697	-0.57504	-0.878949	-2.30568	-1.60937	-1.91104	-2.41361	1	0	9	1013.4	0.0050869	101.12	4319200	1	DSQDGSSYR	Q14847	Q14847	LASP1	LIM and SH3 domain protein 1	701
-2.71148	-1.17788	-2.18145	-0.949903	-1.53669	-1.76858	-0.515512	-1.16021	-1.53864	-1.33747	1	0	23	2686.1	8.4346e-25	140.45	46996000	3	DSQYEMDSEFEGELADDLAGFYR	P15144	P15144	ANPEP	Aminopeptidase N	375
4.41181	3.89285	3.87098	3.75339	2.27266	4.49581	2.80604	2.85815	3.27019	4.03342	1	0	16	1704.79	0	373.42	31481000000	20	DSTIQVVENGESSQGR	P07911	P07911	UMOD	Uromodulin;Uromodulin, secreted form	277
2.325	5.37639	4.39582	4.3095	5.7777	4.58423	3.90864	3.07888	3.93205	4.57768	0	1	14	1501.75	2.9886e-244	344.47	14386000000	101	DSTYSLSSTLTLSK	P01834	P01834	IGKC	Ig kappa chain C region	151
1.04783	-0.0948849	0.0958118	-0.590989	0.936233	0.901963	-0.931456	-0.126808	-0.565424	-0.711062	0	1	8	889.396	0.017998	90.601	9301500	2	DSVCPQGK	P19438	P19438	TNFRSF1A	Tumor necrosis factor receptor superfamily member 1A;Tumor necrosis factor receptor superfamily member 1A, membrane form;Tumor necrosis factor-binding protein 1	406
-0.262527	-1.6795	0.320373	0.172137	-0.771613	-1.01456	-0.306568	1.42571	0.671866	-0.361017	0	1	11	1197.52	4.696e-22	179.6	3175200000	3	DSYVGDEAQSK	P63261;P60709;P63267;P68133;P68032;P62736	P63261	ACTG1;ACTB;ACTG2;ACTA1;ACTC1;ACTA2	Actin, cytoplasmic 2;Actin, cytoplasmic 2, N-terminally processed;Actin, cytoplasmic 1;Actin, cytoplasmic 1, N-terminally processed;Actin, gamma-enteric smooth muscle;Actin, alpha skeletal muscle;Actin, alpha cardiac muscle 1;Actin, aortic smooth muscle	589
3.05243	-0.976388	-0.36566	-0.618011	-0.929968	-0.715538	1.182	0.0934019	-0.185417	-1.44411	1	1	12	1353.62	1.8411e-67	229.06	181360000	2	DSYVGDEAQSKR	P63261;P60709;P63267;P68133;P68032;P62736	P63261	ACTG1;ACTB;ACTG2;ACTA1;ACTC1;ACTA2	Actin, cytoplasmic 2;Actin, cytoplasmic 2, N-terminally processed;Actin, cytoplasmic 1;Actin, cytoplasmic 1, N-terminally processed;Actin, gamma-enteric smooth muscle;Actin, alpha skeletal muscle;Actin, alpha cardiac muscle 1;Actin, aortic smooth muscle	589
1.18693	1.21573	2.71712	1.55404	1.62091	3.05814	-0.277442	1.03951	1.38936	1.14777	0	1	8	904.396	0.0036399	109.71	120730000	2	DTDCPGIK	P19957	P19957	PI3	Elafin	412
2.3508	0.293261	1.77961	0.380239	1.12868	2.31155	-1.07686	0.0806656	0.634038	0.120651	0	2	9	1032.49	0.012184	68.847	73541000	1	DTDCPGIKK	P19957	P19957	PI3	Elafin	412
2.2394	0.262568	1.77507	0.182888	1.00554	1.21496	-1.15409	0.249378	1.89433	-0.0318775	1	0	9	1092.46	7.4574e-11	154.04	181550000	2	DTDSEEEIR	P62158	P62158	CALM1	Calmodulin	605
2.93893	4.12955	2.37074	2.11575	5.03881	1.91255	2.32451	1.58556	2.0281	3.21619	0	1	16	1890.85	2.138e-218	330.28	1484600000	4	DTEEEDFHVDQVTTVK	P01009	P01009	SERPINA1	Alpha-1-antitrypsin;Short peptide from AAT	118
-2.45302	-0.240327	-2.85834	-1.36832	-1.82292	-2.53665	-2.10301	-2.55575	-1.15343	-1.47157	1	0	16	2138.84	2.2599e-10	130.61	79854000	3	DTHFPICIFCCGCCHR	P81172	P81172	HAMP	Hepcidin;Hepcidin-25;Hepcidin-20	631
1.91752	1.20348	1.59048	0.643335	-0.0416603	-0.19099	1.01699	0.395074	0.814297	0.903332	1	0	9	1086.57	0.0049984	101.39	129810000	1	DTINLLDQR	Q8NBJ4	Q8NBJ4	GOLM1	Golgi membrane protein 1	783
-0.65183	1.33137	0.37722	1.79432	0.881089	0.558191	1.93362	2.1328	1.78937	0.462159	1	2	23	2521.18	1.7241e-71	212.76	223550000	3	DTSQSDKDLDDALDKLSDSLGQR	P20810	P20810	CAST	Calpastatin	419
0.667885	1.86701	1.96295	1.32512	2.99827	1.79567	0.0190382	0.610534	1.96275	1.36064	0	1	9	1004.42	1.1138e-10	152.67	651630000	3	DVCDPGNTK	P02774	P02774	GC	Vitamin D-binding protein	187
-4.47283	-2.06108	-3.45142	-1.89246	-1.11545	-2.54408	-1.99002	-2.70688	-2.56346	-0.782697	1	1	26	3159.53	4.1357e-35	149.99	12851000	3	DVDKEFYLFPTVFDENESLLLEDNIR	P00450	P00450	CP	Ceruloplasmin	103
-2.1797	-2.57607	-3.24039	-3.85054	-2.53238	-2.4446	-1.41886	-2.13649	-2.98208	-2.85428	1	0	26	2819.35	4.8138e-08	87.196	10769000	3	DVFDFIPGSDQLNVISCQGLAPSQGR	P12109	P12109	COL6A1	Collagen alpha-1(VI) chain	344
1.3547	1.27559	1.47486	0.536188	2.2033	0.803939	0.93157	0.466788	1.0698	1.74534	0	1	13	1516.66	5.2042e-06	132	1663800000	7	DVMQGTDEHVVCK	P01871	P01871	IGHM	Ig mu chain C region	156
1.65742	0.445526	1.28998	-0.472029	0.152085	1.86993	-1.42619	-1.49572	-2.87522	0.582253	0	2	17	1992.9	1.0467e-09	126.25	90411000	1	DVNECLTIPEACKGEMK	O95967	O95967	EFEMP2	EGF-containing fibulin-like extracellular matrix protein 2	100
0.303852	-0.855026	-1.15679	-0.371138	-2.09512	-2.21769	-0.630023	-1.12649	-0.73082	-0.441108	1	0	8	1039.47	0.0026814	112.36	149370000	1	DVNYWTSR	Q8TDQ0	Q8TDQ0	HAVCR2	Hepatitis A virus cellular receptor 2	791
-2.21869	-2.23971	-3.18114	-1.48927	-1.1197	-2.82375	-0.645239	-1.57206	0.0260754	-2.21472	0	1	10	1137.6	0.0001875	115.7	505930000	2	DVPIVHTETK	P11171	P11171	EPB41	Protein 4.1	338
-0.595364	-0.339927	-1.00841	-0.268036	-1.25903	-0.849677	-0.25666	-0.509756	-0.64043	-0.64885	1	0	21	2183.09	0.00015231	76.889	13186000	1	DVQNVAAAPELAMGALELESR	O00391	O00391	QSOX1	Sulfhydryl oxidase 1	29
2.28728	2.20391	2.50715	2.2364	5.03066	1.73338	3.01536	2.21428	2.36555	1.88334	0	1	13	1466.73	9.3872e-55	224.52	1500200000	8	DVSQSSISFQIEK	Q02383	Q02383	SEMG2	Semenogelin-2	644
0.965815	0.212297	1.15028	-0.36727	5.05383	0.871914	1.69686	0.638152	0.720922	-0.0858574	0	1	14	1599.73	1.5733e-216	331.8	5277400000	8	DVSQSSIYSQTEEK	P04279	P04279	SEMG1	Semenogelin-1;Alpha-inhibin-92;Alpha-inhibin-31;Seminal basic protein	217
1.08325	1.26391	2.43482	4.04434	0.473243	1.16732	2.91823	2.70859	3.76565	1.77739	0	1	18	1987.92	0	408.66	735060000	6	DVTVLQNTDGNNNEAWAK	P02788	P02788	LTF	Lactotransferrin;Lactoferricin-H;Kaliocin-1;Lactoferroxin-A;Lactoferroxin-B;Lactoferroxin-C	191
2.41068	2.99727	1.68363	2.96172	1.38295	1.07675	1.97565	1.25678	2.6339	1.60876	0	2	15	1658.82	1.1373e-24	171.46	470900000	3	DVVICPDASLEDAKK	Q99497	Q99497	PARK7	Protein deglycase DJ-1	832
4.33365	0.682289	1.6034	0.716773	0.870416	0.558854	1.40374	2.39935	0.902443	-0.183927	0	2	19	2209.09	1.2773e-33	181.6	98900000	2	DWVIPPISCPENEKGPFPK	P12830	P12830	CDH1	Cadherin-1;E-Cad/CTF1;E-Cad/CTF2;E-Cad/CTF3	349
-2.18224	-0.109582	-1.73485	-0.301584	-2.78417	-3.10753	-0.917791	-1.935	-0.975574	-0.00650978	1	0	10	1128.59	6.8522e-06	136.02	162710000	3	DWVSVVTPAR	P07911	P07911	UMOD	Uromodulin;Uromodulin, secreted form	277
-4.06848	-1.08051	-2.56073	-1.76336	0.0464792	-4.85887	-1.03349	-2.81567	-1.64384	-1.2791	1	0	11	1353.62	0.00042154	123.95	532930000	2	DYELLCLDGTR	P02787	P02787	TF	Serotransferrin	190
-4.20545	-2.37179	-2.63303	-2.71821	-0.591685	-4.61258	-1.0967	-2.57656	-2.16783	-2.25911	1	0	9	1141.47	0.035532	78.149	700960000	1	DYFMPCPGR	P02790	P02790	HPX	Hemopexin	192
2.23804	0.129601	0.779551	0.165056	0.170336	1.03436	0.356895	0.762042	0.35393	-0.29741	2	0	14	1685.73	0.0058385	69.03	33539000	1	DYFMPCPGRGHGHR	P02790	P02790	HPX	Hemopexin	192
-3.62146	-1.46469	-2.34046	-1.89839	-2.08039	-2.87346	-2.53831	-2.87135	-2.77814	-0.946058	0	1	21	2509.11	4.0531e-18	133.93	6328100	1	DYPVVSIEDPFDQDDWGAWQK	P06733	P06733	ENO1	Alpha-enolase	256
-0.392617	0.233554	1.60407	0.547813	0.00484657	1.11506	-0.986467	0.236939	0.285646	0.894842	0	1	9	1014.4	0.0019911	110.38	20587000	1	DYSGEMEGK	Q8IZA0	Q8IZA0	KIAA0319L	Dyslexia-associated protein KIAA0319-like protein	775
0.550353	1.68024	1.06385	1.51647	3.62158	0.131289	1.84962	1.18235	2.05405	2.96618	0	1	13	1399.66	2.9431e-42	209.87	1735600000	5	DYVSQFEGSALGK	P02647	P02647	APOA1	Apolipoprotein A-I;Proapolipoprotein A-I;Truncated apolipoprotein A-I	167
0.459021	0.804906	0.0366917	0.887578	-0.227448	0.407384	1.22043	1.14607	1.52859	0.46324	1	0	18	1959.84	2.6623e-12	129.05	31056000	1	EAALSYGFYGCHCGVGGR	P14555	P14555	PLA2G2A	Phospholipase A2, membrane associated	369
-2.64871	-0.531006	-1.72251	-0.42665	-1.38974	-1.19898	0.345984	0.302395	-0.566605	-1.08396	0	1	17	1934.91	2.8922e-12	135.09	49529000	3	EADESLNFEEQILEAAK	Q9Y490	Q9Y490	TLN1	Talin-1	920
0.174768	0.545024	0.813714	0.332566	-0.0179691	0.66732	0.6955	0.568045	-0.150681	0.0849934	0	1	22	2489.07	8.6157e-25	141.78	13761000	2	EADIDGDGQVNYEEFVQMMTAK	P62158	P62158	CALM1	Calmodulin	605
0.594357	-0.233234	-0.164609	1.18847	-0.269088	-0.685279	-1.12444	0.140488	0.926353	0.0657291	0	2	13	1429.64	0.011692	76.01	243370000	1	EADPEDGKPVMDK	P20810	P20810	CAST	Calpastatin	419
-1.1703	-0.728549	-1.0427	-0.0492859	-1.94027	-0.839856	-4.02998	-3.69834	-0.757001	-0.830743	1	0	12	1528.66	3.2238e-41	201.09	9366200	1	EAEEHQETQCLR	Q99969	Q99969	RARRES2	Retinoic acid receptor responder protein 2	837
1.49721	-1.16271	-0.591886	-0.841491	-1.05618	-0.632041	1.4632	0.113157	0.174459	-0.783186	1	0	10	1149.53	0.0027489	104.94	21351000	1	EAESSPFVER	P14625	P14625	HSP90B1	Endoplasmin	371
-0.463943	-0.22167	-0.698134	-0.0903511	-0.961607	-0.894361	2.04848	0.63747	0.44362	-0.323909	1	0	10	1236.56	0.0011524	114.71	60371000	1	EAFNMIDQNR	P19105;O14950;P24844	P19105	MYL12A;MYL12B;MYL9	Myosin regulatory light chain 12A;Myosin regulatory light chain 12B;Myosin regulatory light polypeptide 9	42
-1.40847	-0.138976	-0.477032	0.269692	-0.198925	-0.544034	1.06377	-0.334949	0.280471	0.0114555	1	1	17	1930.87	9.7589e-07	96.012	19476000	1	EAFSLFDKDGDGCITTR	P27482	P27482	CALML3	Calmodulin-like protein 3	459
-2.14201	1.26563	1.09445	1.95801	0.20173	0.82134	2.81671	2.76815	2.13677	1.13181	0	2	17	1843.88	1.5618e-60	224.86	2495300000	4	EAFSLFDKDGDGTITTK	P62158	P62158	CALM1	Calmodulin	605
1.29113	-1.49713	-1.00706	-1.59023	2.40349	-1.38957	-0.633299	-1.61745	-1.01034	-1.83759	0	2	8	843.481	0.0012011	120.15	1212300000	2	EAGAQLKK	P11684	P11684	SCGB1A1	Uteroglobin	342
1.07747	1.02933	0.434187	0.573634	0.563099	0.387501	1.25463	0.751918	0.941154	0.449136	1	0	19	2091.96	3.4254e-33	174.72	47465000	2	EANVACLDLGFQQGADTQR	P05156	P05156	CFI	Complement factor I;Complement factor I heavy chain;Complement factor I light chain	236
1.56015	-0.223457	0.0266018	0.269557	0.0591736	0.612812	2.46252	2.55305	0.772713	0.13292	0	2	14	1578.83	5.482e-56	216	233450000	1	EATNPPVIQEEKPK	P30101	P30101	PDIA3	Protein disulfide-isomerase A3	482
-0.102439	-1.94132	-1.1268	-2.46224	0.431809	-2.2181	-3.10183	-3.34216	-2.50875	-0.348438	0	1	8	952.498	0.0013146	117.89	108790000	2	EAVEHLQK	P06727	P06727	APOA4	Apolipoprotein A-IV	255
0.0135927	1.8917	1.54548	0.345049	-0.0422535	2.44091	-0.928669	0.46256	-0.532538	-1.04215	0	1	7	835.375	0.047821	84.568	33282000	1	ECAVTEK	Q12841	Q12841	FSTL1	Follistatin-related protein 1	670
0.536858	0.516295	0.311347	-0.947045	2.6177	1.56418	-1.52003	-1.06005	-1.4342	-1.24387	0	1	9	1184.39	6.0945e-07	137.98	18565000	2	ECDCDAQCK	Q92954	Q92954	PRG4	Proteoglycan 4;Proteoglycan 4 C-terminal part	806
-1.64644	0.0866938	0.582505	-0.254148	-1.19096	-1.40491	-3.56747	-0.946912	-0.341674	-0.474973	2	0	11	1318.55	1.7326e-21	171.74	349050000	2	ECDRPCVNGGR	O75882	O75882	ATRN	Attractin	84
0.81673	2.45497	0.611591	1.72354	2.69877	1.12485	1.87293	1.12165	0.887314	1.98992	0	1	18	2149.93	0.0072801	59.09	34215000	1	ECDTDGWTNDIPICEVVK	P08603	P08603	CFH	Complement factor H	298
2.20348	0.594039	1.05067	-0.029315	1.03307	1.93375	-2.28491	-1.20923	0.166126	-0.163248	1	0	9	1084.47	0.0037272	105.2	16624000	1	ECNNPAPQR	P13671	P13671	C6	Complement component C6	357
0.514418	-0.775723	0.0567999	-0.658338	1.07524	0.997989	-1.62238	-1.04375	-0.494854	-0.143863	1	0	9	1022.44	8.8487e-07	135.72	8495300	1	EDAANNYAR	A6NHL2;P68366;Q9NY65;Q9BQE3;Q13748;Q71U36;P68363	A6NHL2	TUBAL3;TUBA4A;TUBA8;TUBA1C;TUBA3C;TUBA1A;TUBA1B	Tubulin alpha chain-like 3;Tubulin alpha-4A chain;Tubulin alpha-8 chain;Tubulin alpha-1C chain;Tubulin alpha-3C/D chain;Tubulin alpha-1A chain;Tubulin alpha-1B chain	2
-1.11436	-0.637875	0.569878	-0.526433	-0.074646	1.1868	-2.30111	-1.67168	-1.12108	-0.083848	0	1	8	856.429	0.065101	74.464	209500000	1	EDALPGQK	P35613	P35613	BSG	Basigin	508
3.66307	-1.8207	-0.0281439	-2.41114	-1.78587	-1.53883	-1.07993	-1.83106	-1.82195	-2.80399	0	2	10	1281.63	0.00090512	92.856	71850000	1	EDCKYIVVEK	P08118	P08118	MSMB	Beta-microseminoprotein	282
-1.3867	-1.06003	-1.85038	-1.15711	-1.25088	-1.44651	-0.0792809	-1.51197	-1.2315	-1.10914	1	0	13	1699.65	0.0063415	60.157	46395000	1	EDEMCWNYHGGFR	Q12805	Q12805	EFEMP1	EGF-containing fibulin-like extracellular matrix protein 1	669
1.74416	1.3641	0.902436	0.375855	0.873788	1.57642	1.29988	0.484814	0.162629	-0.051796	0	1	13	1568.61	4.2372e-31	190.34	86675000	2	EDEYPVGSECCPK	Q92956	Q92956	TNFRSF14	Tumor necrosis factor receptor superfamily member 14	807
-3.50252	-1.1835	-1.31138	-1.58671	-2.72672	-4.22246	-1.6587	-1.59676	-1.51034	-0.321488	1	0	8	1031.5	0.033466	83.948	404180000	1	EDFQIQPR	Q8WZ75	Q8WZ75	ROBO4	Roundabout homolog 4	798
-0.632954	-1.203	-1.49028	-1.08784	-1.83556	-1.48612	-0.418227	-0.562215	-1.18647	-1.23375	1	0	29	2939.47	6.4756e-24	128.89	7204500	1	EDHGLETGDPPLPPPPVLPGPGEELPGAR	Q8IXQ3	Q8IXQ3	C9orf40	Uncharacterized protein C9orf40	772
1.96242	0.687148	0.998055	0.570787	0.295568	1.68217	0.889668	0.736319	-0.0737638	0.363066	1	0	20	2213	8.4224e-11	107.41	19557000	2	EDIPPADLSDQVPDTESETR	P01024	P01024	C3	Complement C3;Complement C3 beta chain;C3-beta-c;Complement C3 alpha chain;C3a anaphylatoxin;Acylation stimulating protein;Complement C3b alpha chain;Complement C3c alpha chain fragment 1;Complement C3dg fragment;Complement C3g fragment;Complement C3d fragment;Complement C3f fragment;Complement C3c alpha chain fragment 2	122
-2.19034	1.25213	-0.115918	1.54926	2.01519	-1.41914	4.11147	1.33336	2.43808	0.734121	0	1	17	2069.02	1.4591e-220	334.61	2292000000	8	EDLIWELLNQAQEHFGK	P02787	P02787	TF	Serotransferrin	190
-4.43597	-0.74009	-2.88157	-0.900972	-0.402392	-3.83572	1.72408	-1.63489	-0.995276	-1.23378	0	2	19	2312.14	1.0789e-33	182.76	65573000	3	EDLIWELLNQAQEHFGKDK	P02787	P02787	TF	Serotransferrin	190
1.42656	-0.39251	0.363687	-0.995384	-0.200626	-1.13292	0.0776567	0.464772	-0.367948	-0.025115	1	0	10	1144.57	4.2311e-11	132.55	226350000	3	EDLSPSITQR	P14543	P14543	NID1	Nidogen-1	368
0.695639	-1.72713	0.366753	-1.09551	1.26285	0.587955	-1.21093	-0.932538	-1.44734	-1.44562	0	1	9	1091.44	0.00033254	115.57	19260000	1	EDMSEPQEK	Q14515	Q14515	SPARCL1	SPARC-like protein 1	695
0.158293	0.392612	0.436472	0.714295	-0.167161	0.00194931	1.36909	2.02752	0.72753	0.637662	0	1	12	1311.67	0.0023923	85.739	59978000	2	EDPNLVPSISNK	P10606	P10606	COX5B	Cytochrome c oxidase subunit 5B, mitochondrial	329
-0.254526	-0.158534	-0.665569	-0.479521	-0.781481	-0.132276	2.05449	0.782002	0.0337524	-0.171377	0	1	15	1550.69	1.5752e-55	212.32	74931000	2	EDQSILCTGESGAGK	P35579;P35749;P35580;Q7Z406	P35579	MYH9;MYH11;MYH10;MYH14	Myosin-9;Myosin-11;Myosin-10;Myosin-14	506
4.03346	2.47478	2.50863	2.49174	1.55267	3.28447	0.976773	1.14313	1.99003	2.30113	1	0	11	1169.57	1.9045e-30	187.78	21332000000	11	EDQTSPAPGLR	Q96FE7	Q96FE7	PIK3IP1	Phosphoinositide-3-kinase-interacting protein 1	817
-1.19982	-2.19317	-1.84214	-1.68329	-2.8275	-2.3275	-0.982127	-1.60727	-1.27579	-1.82594	1	0	10	1350.62	0.0055424	72.29	129970000	1	EDQYHYLLDR	P05154	P05154	SERPINA5	Plasma serine protease inhibitor	234
6.02884	4.25884	4.51955	4.04877	5.70048	6.10919	3.89957	3.60581	3.33169	3.76391	1	0	19	2105.83	7.9929e-199	319.76	5207800000	15	EDSCQLGYSAGPCMGMTSR	P02760	P02760	AMBP	Protein AMBP;Alpha-1-microglobulin;Inter-alpha-trypsin inhibitor light chain;Trypstatin	183
-1.27886	-0.821432	-0.509991	-0.598732	-0.0775089	-0.774082	3.16038	0.657453	0.348663	-0.506496	1	0	11	1322.61	6.6734e-41	198.55	433880000	3	EEAENTLQSFR	P08670	P08670	VIM	Vimentin	299
-0.357147	-1.28489	-2.12243	-1.77239	-0.841176	-1.20612	0.222362	-1.12074	-1.18087	-1.46768	2	0	19	1950	2.7328e-94	245.1	194490000	1	EEAPSLRPAPPPISGGGYR	P02675	P02675	FGB	Fibrinogen beta chain;Fibrinopeptide B;Fibrinogen beta chain	174
3.96523	0.401683	1.59922	0.488029	0.686093	1.84439	0.164024	1.57683	0.308204	0.126985	0	2	13	1541.67	5.1552e-05	119.62	28461000	2	EEDEEPESPPEKK	Q9H1E3	Q9H1E3	NUCKS1	Nuclear ubiquitous casein and cyclin-dependent kinase substrate 1	853
0.458523	-2.79136	-1.88043	-3.06853	-3.74712	-1.13734	-4.26076	-3.47884	-3.74169	-3.4486	1	0	12	1593.58	9.7105e-31	190.1	8149900	1	EEEEEEEEEEER	Q9NZ53	REV__Q9NZ53	PODXL2	Podocalyxin-like protein 2	888
1.99644	1.1746	0.88204	2.29519	0.253249	2.49172	0.465152	-0.00258636	0.520858	0.508742	1	0	18	1852.84	6.9936e-49	211.89	35730000	1	EEGAPGDPEAALEDNLAR	P33908	P33908	MAN1A1	Mannosyl-oligosaccharide 1,2-alpha-mannosidase IA	497
-1.72661	-0.616468	-2.40869	-2.91223	-3.79899	-1.90972	-4.60386	-2.75908	-3.26956	-3.29857	1	0	8	1007.4	0.076606	72.607	3239300	1	EEGCEQTR	Q9UBX7	Q9UBX7	KLK11	Kallikrein-11;Kallikrein-11 inactive chain 1;Kallikrein-11 inactive chain 2	899
1.14223	-0.290784	0.317978	0.885553	-0.27814	-0.693095	-1.4869	-0.811586	0.0344362	1.24032	0	2	11	1139.62	9.8294e-05	123.95	93529000	2	EEKPAVTAAPK	P02511	P02511	CRYAB	Alpha-crystallin B chain	164
3.00578	-1.1843	-0.360265	-1.9569	-2.02911	-1.77464	-3.03777	-2.57965	-1.27193	-2.37092	2	1	8	1081.56	0.00087977	105.36	86680000	2	EELRDHRK	Q6UXG3	Q6UXG3	CD300LG	CMRF35-like molecule 9	752
-1.47461	-0.693157	-1.44105	-2.09054	0.234695	0.0746222	-3.47052	-3.04744	-3.55704	-3.24512	1	0	8	1028.45	0.0013206	117.84	33948000	2	EENQEQPR	Q14515	Q14515	SPARCL1	SPARC-like protein 1	695
-0.795096	-0.204963	-1.01047	-0.0179663	-0.495038	-0.592371	0.642356	0.164591	1.37399	-0.481079	1	0	18	1954	0.00041466	78.552	30275000	1	EESPLLIGQQSTVSDVPR	P02751	P02751	FN1	Fibronectin;Anastellin;Ugl-Y1;Ugl-Y2;Ugl-Y3	181
-0.114404	-1.01864	0.391113	-0.85018	-2.20751	-1.1464	-3.46448	-2.63221	-1.37699	-0.441401	1	1	10	1070.57	0.00020695	117.52	258450000	2	EETGAALKPR	P39060	P39060	COL18A1	Collagen alpha-1(XVIII) chain;Endostatin	520
0.597645	1.70844	-0.0266838	3.42587	0.698013	0.843534	1.23713	0.321307	2.05263	1.93832	0	1	16	1894.91	0.01041	52.527	921620000	4	EETLDEIAQMMVYVPK	Q9H497	Q9H497	TOR3A	Torsin-3A	858
-1.17703	1.55928	2.07336	1.52639	0.265487	0.147871	-1.52709	-0.507115	0.761941	1.31199	0	1	7	881.413	0.0098027	113.5	262390000	1	EEYSNLK	O75882	O75882	ATRN	Attractin	84
-3.8842	-2.62804	-2.07769	-2.69168	-3.72704	1.34002	-4.3597	-3.15852	-5.64218	-2.19179	0	1	31	3370.7	3.2344e-104	230.85	7805500	2	EFAIVPLHAAPGDAVAEIDALYDVYLDVQEK	P24855	P24855	DNASE1	Deoxyribonuclease-1	442
-1.38432	-0.223564	-1.02265	0.975377	-0.945938	2.03668	0.160245	0.404824	-0.562072	-0.272369	1	0	16	1925.93	6.7958e-58	223.15	23306000	2	EFEGEEEYLEILGITR	Q13449	Q13449	LSAMP	Limbic system-associated membrane protein	682
-1.73672	-0.0243006	-1.79096	-0.166471	-0.327164	-0.338068	0.502762	2.79523	0.62617	-0.387855	0	1	9	1051.48	4.5417e-11	155.11	268880000	1	EFGNTLEDK	P02654	P02654	APOC1	Apolipoprotein C-I;Truncated apolipoprotein C-I	170
1.32871	4.38887	3.62449	3.28047	1.79646	0.903196	0.958616	0.815322	1.60631	4.43815	0	1	13	1657.77	2.4563e-101	260.7	742920000	6	EFLEDTCVQYVQK	Q9UNN8	Q9UNN8	PROCR	Endothelial protein C receptor	916
1.03384	-0.153568	-0.188453	-0.255994	-0.305238	-0.180166	0.970986	0.988551	-0.288996	-0.176644	0	1	23	2473.08	3.778e-08	100.39	13055000	1	EFNLDDNIPEDDSGVPTPEDAGK	O75995	O75995	SASH3	SAM and SH3 domain-containing protein 3	88
-2.35993	-1.51676	-3.19452	-1.96495	-0.688893	-3.06937	0.985521	-2.13876	-0.713963	-3.13167	0	1	11	1275.62	0.00035189	88.021	588680000	2	EFQLFSSPHGK	P02787	P02787	TF	Serotransferrin	190
-2.63347	-0.564721	-0.347581	-1.03066	-1.30225	-1.54563	-1.25927	-1.70779	-1.53361	-0.677607	0	1	17	1997.94	6.1943e-08	101.05	15635000	1	EFQTVPFYIFSESYGGK	Q9HB40	Q9HB40	SCPEP1	Retinoid-inducible serine carboxypeptidase	864
0.145938	2.86344	0.032156	0.808099	1.65854	-0.505129	1.37929	0.231188	3.20325	2.13668	0	1	12	1448.69	1.3453e-53	216.81	178470000	3	EFTPEVQASWQK	P69892;P69891	P69892	HBG2;HBG1	Hemoglobin subunit gamma-2;Hemoglobin subunit gamma-1	620
1.93917	5.72564	2.38988	4.93871	4.24841	2.6765	3.1748	2.40863	5.4088	4.96969	0	1	12	1377.69	5.5027e-54	222.2	75857000000	50	EFTPPVQAAYQK	P68871	P68871	HBB	Hemoglobin subunit beta;LVV-hemorphin-7;Spinorphin	619
1.41185	4.94056	2.03062	3.77364	3.23116	4.04102	2.08903	2.26171	2.99084	3.751	0	1	12	1440.67	4.6202e-68	236.7	3616500000	11	EFTPQMQAAYQK	P02042	P02042	HBD	Hemoglobin subunit delta	159
-0.208937	0.599102	0.852425	0.736152	-0.678451	-0.0902901	0.478809	-0.116735	-0.278755	0.446854	1	0	12	1321.62	2.3807e-09	143.98	33608000	1	EFVAVTGAEEDR	Q9UNZ2	Q9UNZ2	NSFL1C	NSFL1 cofactor p47	917
0.502994	-1.04081	-0.298031	-1.69737	-0.844246	0.441412	-4.02122	-2.74239	-1.6129	-1.08434	2	0	12	1094.56	0.0069533	67.385	439670000	3	EGAGPRGAGPAR	Q96GP6	Q96GP6	SCARF2	Scavenger receptor class F member 2	818
1.14654	1.2655	2.21293	1.00868	1.0626	1.69071	-1.75367	-0.826138	0.507334	0.516047	1	0	12	1083.49	8.4853e-10	152.23	767240000	5	EGAPGAEGSPGR	P02452	P02452	COL1A1	Collagen alpha-1(I) chain	162
4.52379	0.972862	2.02213	0.774811	0.636718	2.15111	0.855744	0.720549	0.203556	0.616724	0	2	18	2185.9	1.6219e-10	117.48	8563000	1	EGDCPVQSGKTWQDCEYK	P01042	P01042	KNG1	Kininogen-1;Kininogen-1 heavy chain;T-kinin;Bradykinin;Lysyl-bradykinin;Kininogen-1 light chain;Low molecular weight growth-promoting factor	126
5.18493	0.217707	1.73862	-0.413042	-0.3697	0.632852	-0.151919	-0.414685	-0.951502	-0.628605	0	3	22	2571.1	1.1507e-48	189.09	49189000	1	EGDCPVQSGKTWQDCEYKDAAK	P01042	P01042	KNG1	Kininogen-1;Kininogen-1 heavy chain;T-kinin;Bradykinin;Lysyl-bradykinin;Kininogen-1 light chain;Low molecular weight growth-promoting factor	126
2.36783	-3.27511	-1.30808	-3.48539	-2.34111	-2.48868	-3.76318	-3.69332	-3.53601	-3.84628	2	0	10	1221.5	2.8544e-05	127.7	112950000	4	EGDDDRTVCR	P10909	P10909	CLU	Clusterin;Clusterin beta chain;Clusterin alpha chain	335
-1.48593	-0.0524673	-0.0488882	-1.20209	-1.59382	-1.87407	-2.12444	-1.46878	-0.895181	-0.295116	1	1	12	1371.64	0.0016522	94.287	11210000	1	EGDPAPYKNPER	Q9HCN6	Q9HCN6	GP6	Platelet glycoprotein VI	869
1.06999	0.905458	0.385798	0.752185	-0.936049	1.96271	-0.0259161	0.082922	-0.587105	1.82945	1	0	17	1764.93	1.2164e-28	183.84	130300000	2	EGEAVVLPEVEPGLTAR	P18827	P18827	SDC1	Syndecan-1	401
-4.68751	0.547855	-3.19289	0.893023	-0.594168	-2.04162	-0.529688	-2.10836	0.00293636	-0.810241	1	0	17	1733.97	2.4169e-20	160.02	93326000	3	EGGLGPLNIPLLADVTR	P32119	P32119	PRDX2	Peroxiredoxin-2	495
0.0810966	-0.345053	0.0646877	-0.0970907	-1.2328	-0.150927	0.292096	1.43039	2.25272	-0.00623798	0	1	10	1077.56	0.017071	78.136	131400000	2	EGGPNNHLLK	P16870	P16870	CPE	Carboxypeptidase E	390
1.62415	0.340469	1.6283	2.10641	1.29975	1.86157	3.63105	4.16687	2.68581	0.755117	0	1	12	1316.57	6.6387e-42	209.83	455080000	4	EGNPEEDLTADK	P40121	P40121	CAPG	Macrophage-capping protein	522
2.07747	0.35826	1.28361	0.820686	0.195563	1.7441	2.11999	2.33906	0.930618	0.440886	0	1	27	2863.24	1.6314e-297	358.33	115560000	2	EGPGPEDTVQDNLGAAGAEEEQEEHQK	P33241	P33241	LSP1	Lymphocyte-specific protein 1	496
-0.224337	1.79893	-0.139506	1.21051	0.480398	-0.130916	-0.461371	-0.853772	-0.946288	0.556907	0	1	26	2583.32	5.5724e-110	249.48	71566000	2	EGPYDVVVLPGGNLGAQNLSESAAVK	Q99497	Q99497	PARK7	Protein deglycase DJ-1	832
-0.816526	0.402494	0.503078	0.419345	-1.24827	2.12783	-1.08387	-1.10049	-1.39006	0.312642	1	1	19	2213.05	2.7648e-33	177.32	43297000	1	EGQGFVSEDEYLEISDIKR	Q14982	Q14982	OPCML	Opioid-binding protein/cell adhesion molecule	704
3.41161	3.57463	2.32548	2.87372	2.50706	4.50457	3.0087	2.98274	2.64251	3.09087	1	0	18	2087.99	6.4585e-278	356.74	4101200000	11	EGSCPQVNINFPQLGLCR	Q14508	Q14508	WFDC2	WAP four-disulfide core domain protein 2	694
2.35571	3.90874	2.76725	3.02531	5.48561	3.08931	2.24218	1.68935	1.068	3.73107	0	2	16	1816.8	4.6485e-124	276.34	7348900000	7	EGTCPEAPTDECKPVK	P02787	P02787	TF	Serotransferrin	190
1.1016	0.75741	1.90599	0.757297	0.869064	1.88721	-0.524228	-0.303427	-0.231438	1.46319	0	1	10	1034.51	0.025456	77.124	87159000	2	EGVMVQTSGK	Q9ULI3	Q9ULI3	HEG1	Protein HEG homolog 1	912
-2.88321	1.47541	-1.58631	1.12995	-0.803431	-2.24587	-1.89507	-2.07775	0.801425	0.263778	0	1	13	1294.69	3.6837e-54	220.4	393170000	2	EGVVHGVATVAEK	P37840	P37840	SNCA	Alpha-synuclein	518
-0.667597	-0.454661	-1.13532	-0.0294151	-0.472825	-1.15625	0.994925	-0.0117836	0.367662	-1.08767	1	0	11	1282.56	5.2484e-10	145.46	769540000	2	EGYYGYTGAFR	P02787	P02787	TF	Serotransferrin	190
2.36309	3.59619	2.25847	3.41089	4.59972	0.874448	3.56029	1.63871	2.9842	2.08049	0	1	14	1659.76	5.3118e-122	273.07	3347100000	5	EHAVEGDCDFQLLK	P02765	P02765	AHSG	Alpha-2-HS-glycoprotein;Alpha-2-HS-glycoprotein chain A;Alpha-2-HS-glycoprotein chain B	185
-5.25413	-1.84015	-3.46227	-2.3177	-2.73699	-3.82174	-2.73992	-2.99099	-2.91996	-2.62097	0	1	19	2297.16	0.00026685	81.51	1323700	1	EHLIDELDYILLPTEGWNK	Q9Y4E8	Q9Y4E8	USP15	Ubiquitin carboxyl-terminal hydrolase 15	921
-1.89291	-3.2418	-3.26338	-3.8915	-3.06771	-2.40039	-4.09349	-3.35703	-3.40463	-2.80267	1	0	10	1244.61	0.0026149	76.282	1420600	1	EHMQPTHPIR	P61981	P61981	YWHAG	14-3-3 protein gamma;14-3-3 protein gamma, N-terminally processed	604
1.76564	-0.638614	0.248742	-0.831262	2.09646	0.587955	-0.941218	-0.581833	-0.838021	-1.12957	1	1	11	1204.59	0.00019584	118.61	20143000	1	EHNPVRGPDGK	Q9NQ38	Q9NQ38	SPINK5	Serine protease inhibitor Kazal-type 5;Hemofiltrate peptide HF6478;Hemofiltrate peptide HF7665	876
1.1566	-0.326326	0.494461	-0.0823679	-0.413529	-0.146699	-1.37535	-0.291771	-0.183556	-0.246888	0	1	8	1022.48	0.0077442	81.296	22510000	1	EHYQYVGK	Q99500	Q99500	S1PR3	Sphingosine 1-phosphate receptor 3	833
-0.277081	0.567519	-0.393292	-0.296239	-0.695275	-0.53347	0.0626335	0.838203	0.660754	-0.668653	1	1	12	1411.72	0.0003587	107.93	46386000	1	EIHKPGYLANDR	P35241	P35241	RDX	Radixin	501
-3.66666	-1.91313	-3.87724	-2.16224	-2.82511	-3.25957	-2.49024	-3.31366	-1.93728	-2.22221	1	0	19	2255.04	2.5101e-33	176.1	216090000	2	EIINVGHSFHVNFEDNDNR	P00915	P00915	CA1	Carbonic anhydrase 1	114
-1.2756	1.44828	0.699904	0.754599	2.65567	1.47693	3.15614	1.13542	0.668876	1.2325	1	1	17	2058.97	1.2863e-09	102.07	11358000	1	EIKDECPSAFDGLYFLR	Q8WWA0	Q8WWA0	ITLN1	Intelectin-1	794
4.50476	-2.36839	0.116025	-2.74382	-2.10943	-0.881125	-2.44809	-2.09244	-2.60407	-2.6476	1	1	11	1303.67	4.6392e-09	143.76	1089300000	3	EIKSQQSEVTR	Q9H299	Q9H299	SH3BGRL3	SH3 domain-binding glutamic acid-rich-like protein 3	856
1.3795	3.07462	3.26111	3.03088	3.82358	1.86174	2.14365	1.84925	0.99979	3.87294	0	1	16	1761.82	1.7305e-246	347.03	949770000	6	EILSVDCSTNNPSQAK	P10909	P10909	CLU	Clusterin;Clusterin beta chain;Clusterin alpha chain	335
-3.31698	-0.127554	-1.25246	-0.789392	-0.679241	-2.29509	-1.67046	-2.22803	-1.65429	0.27947	0	1	20	2165.09	2.073e-33	174.19	38737000	1	EILVGDVGQTVDDPYATFVK	P23528	P23528	CFL1	Cofilin-1	436
-0.98918	0.00480843	0.548909	0.646459	-0.241682	1.01513	1.14924	-0.220097	-0.270628	-0.606949	0	1	16	1781.94	3.3375e-57	212.32	242800000	2	EIPAWVPFDPAAQITK	P25311	P25311	AZGP1	Zinc-alpha-2-glycoprotein	443
-2.43689	0.64046	0.23009	0.275352	-0.211448	-0.289066	-0.814401	-1.32136	-1.42466	-0.256974	0	1	21	2434.17	5.9283e-27	158.99	70130000	4	EISEVFPDQFIHLGGDEVEFK	P07686	P07686	HEXB	Beta-hexosaminidase subunit beta;Beta-hexosaminidase subunit beta chain B;Beta-hexosaminidase subunit beta chain A	272
-0.670856	-2.10528	-0.831394	-1.40729	-1.0362	-2.28064	-0.672646	-1.26714	0.37653	0.126489	0	1	11	1160.61	0.00065671	100.38	699460000	2	EITALAPSTMK	P63261;P60709;P63267;P68133;P68032;P62736	P63261	ACTG1;ACTB;ACTG2;ACTA1;ACTC1;ACTA2	Actin, cytoplasmic 2;Actin, cytoplasmic 2, N-terminally processed;Actin, cytoplasmic 1;Actin, cytoplasmic 1, N-terminally processed;Actin, gamma-enteric smooth muscle;Actin, alpha skeletal muscle;Actin, alpha cardiac muscle 1;Actin, aortic smooth muscle	589
0.973111	2.43837	2.07996	1.92217	3.15412	1.72357	2.40688	1.47411	1.60286	1.79571	1	0	18	1883	7.3993e-147	283.08	5531800000	11	EIVLTQSPGTLSLSPGER	P01620;P01623;P01622;P04206	P01620		Ig kappa chain V-III region SIE;Ig kappa chain V-III region WOL;Ig kappa chain V-III region Ti;Ig kappa chain V-III region GOL	143;210
0.18937	0.334409	0.288257	-0.0448627	0.214837	0.55264	1.56838	1.15336	0.258058	0.109531	1	0	19	2169.05	1.1896e-06	94.281	118140000	2	EIYCPAPPQIDNGIIQGER	P08174	P08174	CD55	Complement decay-accelerating factor	286
-0.47222	-1.42262	-1.09752	-1.16797	-1.39996	-0.100491	-0.542207	1.38911	0.187792	-1.49107	1	1	8	1062.5	0.016272	73.499	178750000	1	EKEELMER	P26038;P35241	P26038	MSN;RDX	Moesin;Radixin	450;501
1.2178	-0.312757	0.737089	-0.0490332	-0.163562	0.769483	-0.751577	-0.983421	-0.894895	-0.482043	0	1	14	1476.62	4.309e-11	143.97	50164000	2	EKEEVAEEAQSGGD	O76070	O76070	SNCG	Gamma-synuclein	89
2.26173	0.0119038	1.45984	0.380363	0.171506	2.43343	-0.237939	1.32782	1.03614	0.139568	0	3	14	1572.73	3.0005e-06	109.36	237480000	2	EKPDQDAEGKAEEK	P80723	P80723	BASP1	Brain acid soluble protein 1	629
-0.0103388	1.01742	-0.290903	1.55592	0.378113	-0.0864878	2.09	1.4157	1.8399	0.60876	0	2	13	1621.78	0.00013231	94.203	23307000	1	EKQEEELSFLQDK	O60437	O60437	PPL	Periplakin	63
2.25002	-1.96911	-0.951308	-3.01085	-2.2737	-0.859137	-3.86863	-3.15592	-3.0889	-2.96297	2	1	13	1422.74	9.1627e-23	171.21	12859000	1	EKVTSGSTTTTRR	P02671	P02671	FGA	Fibrinogen alpha chain;Fibrinopeptide A;Fibrinogen alpha chain	173
-1.65848	0.165956	-0.4842	0.439407	-0.301987	-0.971262	-0.0733347	0.827256	0.934651	-0.0718517	0	1	10	1132.56	6.5886e-10	153.95	22463000	1	ELADESQTLK	Q9UNZ2	Q9UNZ2	NSFL1C	NSFL1 cofactor p47	917
-0.871459	0.498736	0.985397	0.592107	0.844893	-0.450952	1.35769	0.858461	0.960917	1.196	1	0	11	1287.63	1.293e-53	220.81	994250000	5	ELDESLQVAER	P10909	P10909	CLU	Clusterin;Clusterin beta chain;Clusterin alpha chain	335
-3.45651	-2.5015	-4.01575	-2.52063	-2.69014	-3.36413	-2.28853	-3.18662	-3.11449	-2.49107	1	0	22	2414.21	9.3526e-28	146.19	2401800	1	ELDLSNNCLGDAGILQLVESVR	P13489	P13489	RNH1	Ribonuclease inhibitor	354
1.03929	0.311516	0.803667	-0.0807142	0.889377	1.87211	0.477101	0.139043	-0.369141	-0.139489	1	0	13	1536.71	3.9928e-06	131.35	583480000	4	ELEPPEQQEPGER	Q13683	Q13683	ITGA7	Integrin alpha-7;Integrin alpha-7 heavy chain;Integrin alpha-7 light chain;Integrin alpha-7 70 kDa form	686
0.566383	-0.0168133	0.147496	-0.286697	0.138618	0.467962	0.859149	1.48126	0.259695	0.274446	0	1	22	2203.05	4.363e-24	136.96	28649000	1	ELGCGAASGTPSGILYEPPAEK	O43866	O43866	CD5L	CD5 antigen-like	62
-1.19711	0.662591	0.3187	-0.364082	3.47008	-0.67935	0.822102	-0.5671	0.796196	0.00607586	0	1	15	1609.84	2.0938e-17	166.64	1356300000	3	ELGICPDDAAVIPIK	P12273	P12273	PIP	Prolactin-inducible protein	346
-1.4477	-0.576252	-0.192165	-1.81849	-0.797554	-2.29277	-1.92905	-1.98962	-0.65237	-1.62944	1	0	9	1045.5	4.4535e-07	139.32	119110000	2	ELLETGDNR	P01210	P01210	PENK	Proenkephalin-A;Synenkephalin;Met-enkephalin;PENK(114-133);PENK(143-183);Met-enkephalin-Arg-Gly-Leu;Leu-enkephalin;PENK(237-258);Met-enkephalin-Arg-Phe	129
1.74287	1.54208	1.79938	1.32901	3.55809	-0.251037	-0.245649	-0.146095	1.14571	2.86183	0	1	8	951.503	4.9366e-06	131.06	3244400000	2	ELPEHTVK	P02774	P02774	GC	Vitamin D-binding protein	187
-1.19602	-1.93809	-1.85615	-1.71329	-1.97276	-1.40827	0.6204	0.291058	-1.07344	-1.94833	0	1	12	1322.68	0.00018084	110.44	127510000	1	ELQAHGADELLK	O15144	O15144	ARPC2	Actin-related protein 2/3 complex subunit 2	43
2.02445	2.67669	2.68697	2.76969	1.52926	1.04988	2.05638	1.78793	2.57398	2.30833	1	0	13	1485.74	5.0567e-101	253.59	86349000	2	ELQETNAALQDVR	P49747;CON__ENSEMBL:ENSBTAP00000006074	P49747	COMP	Cartilage oligomeric matrix protein	542
-0.954938	-0.711948	-1.32423	-0.704377	1.3982	-1.51929	0.818658	0.187016	1.14906	0.412498	1	0	11	1348.66	7.2445e-22	176.97	34769000	1	ELQFSVEDINR	P16157	P16157	ANK1	Ankyrin-1	386
-1.45154	0.498953	0.339373	0.255719	-0.37759	-0.185972	0.362321	0.501774	0.0912457	-0.233702	1	0	13	1581.85	8.4422e-05	109.44	25649000	3	ELQNLIQELQQAR	P05937	P05937	CALB1	Calbindin	249
-3.03653	-0.353442	-1.67168	-1.03496	-1.67382	-2.02493	-1.17983	-1.35205	-1.39863	-1.08839	1	0	14	1591.78	3.552e-33	184.71	694160000	3	ELSEALGQIFDSQR	Q08380	Q08380	LGALS3BP	Galectin-3-binding protein	663
-0.60604	-2.73012	-2.32224	-3.01321	-3.30654	-4.84665	-2.33316	-3.29688	-2.5448	-1.64637	0	1	14	1457.77	2.498e-08	131.06	102790000	1	ELSEIAQSIVANGK	P05062	P05062	ALDOB	Fructose-bisphosphate aldolase B	227
-2.2548	0.887524	0.221814	0.789669	2.25095	0.457603	-0.415052	-2.10123	0.834059	0.684299	0	2	25	2973.32	1.2349e-145	269.57	48704000	1	ELSSFIDKGQELCADYSENTFTEYK	P02774	P02774	GC	Vitamin D-binding protein	187
-3.2499	-1.26779	-1.81093	-0.898178	-1.6081	-2.29786	-0.0323896	-1.00139	0.0557337	-1.31427	0	1	16	1815.84	8.6256e-07	96.247	42944000	1	ELTEEKESAFEFLSSA	P40925	P40925	MDH1	Malate dehydrogenase, cytoplasmic	525
-0.978002	-2.35775	-1.89901	-2.35219	-2.11723	-1.64955	-2.7201	-2.31961	-1.95091	-1.63523	1	0	9	1107.55	0.012017	63.426	112190000	1	EMQPTHPIR	P63104;P31946;P27348	P63104	YWHAZ;YWHAB;YWHAQ	14-3-3 protein zeta/delta;14-3-3 protein beta/alpha;14-3-3 protein beta/alpha, N-terminally processed;14-3-3 protein theta	613;491;458
-0.236531	-1.78739	-1.47211	-0.560352	-0.332232	-1.14968	-3.07159	-2.45195	-0.984076	-0.0683002	1	0	11	1190.54	0.0057713	85.417	14533000	1	EMSEAAQAQAR	Q8IUL8	Q8IUL8	CILP2	Cartilage intermediate layer protein 2;Cartilage intermediate layer protein 2 C1;Cartilage intermediate layer protein 2 C2	767
-1.63746	-1.41133	-1.62215	-1.53198	0.491386	-2.25841	-1.23975	-1.92092	-1.73459	0.311553	1	1	18	1992.99	7.6626e-22	167.63	213910000	1	ENADSLQASLRPHADELK	P06727	P06727	APOA4	Apolipoprotein A-IV	255
1.97769	0.776669	0.873688	1.12556	2.41637	1.14571	-0.443887	0.119031	1.0343	1.08429	1	0	11	1127.52	0.0015732	109.16	119920000	2	ENAGEDPGLAR	P81605	P81605	DCD	Dermcidin;Survival-promoting peptide;DCD-1	632
-2.82902	-1.40637	-3.73114	-1.39281	-2.53466	-2.86989	-0.993275	-2.67426	-0.92937	-2.0142	1	0	8	1025.46	0.020575	88.134	62555000	1	ENFSCLTR	P40925	P40925	MDH1	Malate dehydrogenase, cytoplasmic	525
-1.51854	1.10802	0.16866	0.789858	0.947755	-0.224996	-0.235448	-0.12846	0.399631	0.272766	0	1	18	1847.94	5.3727e-21	163.62	92022000	4	ENNAVYAFLGLTAPPGSK	O75368	O75368	SH3BGRL	SH3 domain-binding glutamic acid-rich-like protein	77
-2.94522	-1.68619	-2.7288	-1.44371	-0.917898	-2.33516	-0.762448	-1.02018	-2.21982	-1.05331	0	1	21	2276.16	9.0094e-11	103.31	6122300	2	ENNQVPAVVAFSQGSVGFLWK	P14543	P14543	NID1	Nidogen-1	368
-0.633499	1.50937	1.941	1.81163	0.613024	0.373902	1.9281	0.670595	0.526116	0.965423	0	1	16	1723.83	4.6634e-87	242.1	183140000	3	ENSLLFDPLSSSSSNK	P15144	P15144	ANPEP	Aminopeptidase N	375
1.1912	1.32031	0.93972	1.82331	-0.115965	0.422173	0.589932	0.714742	1.13052	1.70677	1	0	10	1327.58	4.1256e-22	179.72	95413000	1	ENYNQYDLNR	P14384	P14384	CPM	Carboxypeptidase M	367
-2.37082	1.83895	-1.33075	2.09461	1.08551	0.436135	-0.107861	-0.272786	-0.934015	1.52082	0	1	20	2349.08	2.4413e-33	172.37	94283000	5	EPCVESLVSQYFQTVTDYGK	P02652	P02652	APOA2	Apolipoprotein A-II;Proapolipoprotein A-II;Truncated apolipoprotein A-II	169
-3.43918	-2.12465	-3.07648	-2.52418	-1.57504	-1.36165	-1.40814	-2.56789	-2.31196	-2.29008	1	0	22	2443.3	8.3003e-08	99.957	4638400	1	EPGQDLVVLPLSITTDFIPSFR	P01024	P01024	C3	Complement C3;Complement C3 beta chain;C3-beta-c;Complement C3 alpha chain;C3a anaphylatoxin;Acylation stimulating protein;Complement C3b alpha chain;Complement C3c alpha chain fragment 1;Complement C3dg fragment;Complement C3g fragment;Complement C3d fragment;Complement C3f fragment;Complement C3c alpha chain fragment 2	122
1.51746	-0.580803	-1.49818	0.73625	-1.91849	-0.317258	-2.50402	-1.62128	0.00279713	0.873435	1	0	9	1037.43	1.3975e-06	131.52	465580000	5	EPMTSASCR	P55000	P55000	SLURP1	Secreted Ly-6/uPAR-related protein 1	570
2.41309	2.4764	1.6204	2.50261	2.01039	2.41858	3.51314	3.8309	3.10673	2.07392	0	1	16	1875.89	6.302e-06	94.958	483420000	9	EPQVYTLPPSQEEMTK	P01861	P01861	IGHG4	Ig gamma-4 chain C region	155
1.77831	1.16459	0.266509	1.89241	0.147115	0.47421	2.9814	2.45271	2.01133	1.7515	1	0	11	1285.67	3.6766e-07	106.79	950570000	12	EPQVYTLPPSR	P01857;P01859;P01860	P01857	IGHG1;IGHG2;IGHG3	Ig gamma-1 chain C region;Ig gamma-2 chain C region;Ig gamma-3 chain C region	152;154;153
2.35072	2.63236	2.35046	3.93568	2.08277	2.4371	4.84522	2.61342	3.51193	2.0892	1	1	16	1871.96	3.5222e-20	169.25	729710000	10	EPQVYTLPPSRDELTK	P01857	P01857	IGHG1	Ig gamma-1 chain C region	152
-0.735168	-1.28684	-1.09971	-0.983333	-1.66213	-0.785296	-1.11258	-1.95352	-1.92373	-0.776217	2	0	14	1638.79	6.5695e-05	87.138	64731000	1	EQAWQRPDGQPATR	P98160	P98160	HSPG2	Basement membrane-specific heparan sulfate proteoglycan core protein;Endorepellin;LG3 peptide	634
3.43814	1.56514	2.80735	1.62667	1.6914	0.886729	0.326863	1.25272	1.06238	2.13008	0	1	8	1062.47	0.00041863	125.75	67723000	2	EQCEQLEK	P07919;A0A096LP55	P07919	UQCRH;UQCRHL	Cytochrome b-c1 complex subunit 6, mitochondrial;Cytochrome b-c1 complex subunit 6	278
0.58707	-1.22256	1.7695	-2.35735	5.89136	0.321976	1.20657	-0.0654545	-0.178178	-0.0718517	0	1	10	1225.59	6.791e-23	180.2	13692000000	6	EQDLLSHEQK	P04279	P04279	SEMG1	Semenogelin-1;Alpha-inhibin-92;Alpha-inhibin-31;Seminal basic protein	217
2.23901	-1.798	0.113001	-2.05555	-0.487288	-0.670478	-4.26842	-3.07803	-2.21956	-1.67715	1	0	14	1500.69	1.0605e-102	258.79	66659000	2	EQGQTQTQPGSGQR	Q9UBG3	Q9UBG3	CRNN	Cornulin	895
1.3517	-1.2023	-0.318836	-0.752621	-0.27505	-0.448771	-0.978355	-0.724549	-0.174967	-1.47959	0	1	10	1170.53	0.0030782	78.324	183630000	3	EQHPDMSVTK	P11171;Q9Y2J2	P11171	EPB41;EPB41L3	Protein 4.1;Band 4.1-like protein 3;Band 4.1-like protein 3, N-terminally processed	338
-5.47238	1.82937	0.73942	0.292862	1.28145	1.26882	1.20546	0.92067	0.0235996	-0.796732	1	0	17	2111.97	1.2399e-125	274.45	499600000	4	EQLGEFYEALDCLCIPR	P19652	P19652	ORM2	Alpha-1-acid glycoprotein 2	407
0.529703	2.2518	1.34708	2.14942	2.29386	1.99124	4.19303	2.0136	1.76277	1.58825	1	0	14	1741.8	7.3757e-143	285.75	18359000000	19	EQLGEFYEALDCLR	P02763	P02763	ORM1	Alpha-1-acid glycoprotein 1	184
-2.75918	0.153205	-0.870218	0.140593	1.61399	-1.47318	-0.193231	-1.05569	-0.0286942	1.56763	0	1	16	1931.93	5.4826e-105	263.09	268900000	4	EQLGPVTQEFWDNLEK	P02647;CON__P15497	P02647	APOA1	Apolipoprotein A-I;Proapolipoprotein A-I;Truncated apolipoprotein A-I	167
-1.47818	0.350113	-0.874002	0.252034	1.23084	-0.900748	-0.22676	-0.798862	-0.407759	0.281031	1	1	22	2617.27	7.9306e-17	124.66	49322000	5	EQLGPVTQEFWDNLEKETEGLR	P02647	P02647	APOA1	Apolipoprotein A-I;Proapolipoprotein A-I;Truncated apolipoprotein A-I	167
-5.03063	-3.0445	-4.11403	-3.00875	-1.50547	-4.65269	-3.39925	-3.98306	-3.62484	-3.14597	1	2	27	3220.53	3.715e-09	89.055	2069000	1	EQLGPVTQEFWDNLEKETEGLRQEMSK	P02647	P02647	APOA1	Apolipoprotein A-I;Proapolipoprotein A-I;Truncated apolipoprotein A-I	167
-3.40233	-1.51055	-2.25847	-1.59381	-0.66143	-3.01564	-1.56515	-2.23263	-1.46744	-1.58622	0	1	16	1847.9	7.8692e-11	139.29	20368000	1	EQLQDMGLVDLFSPEK	P01008	P01008	SERPINC1	Antithrombin-III	117
0.859242	0.997157	0.54737	1.02964	1.74632	1.3818	0.198756	-0.247657	0.068202	0.457438	1	0	11	1376.62	0.0028	93.859	88012000	3	EQQCVIMAENR	P00747;Q02325	P00747	PLG;PLGLB1	Plasminogen;Plasmin heavy chain A;Activation peptide;Angiostatin;Plasmin heavy chain A, short form;Plasmin light chain B;Plasminogen-like protein B	110
3.48736	2.14679	2.4209	2.49959	1.86374	3.24592	1.95957	1.40992	2.00287	2.73563	1	0	13	1480.63	1.181e-68	238.03	467490000	7	EQTMSECEAGALR	P10643	P10643	C7	Complement component C7	331
-1.72223	1.14152	-1.73186	0.127243	-0.0174694	-1.13072	-0.594333	-0.503256	-1.29345	0.609115	0	1	20	1927.04	1.6354e-52	199.61	180000000	3	EQVTNVGGAVVTGVTAVAQK	P37840	P37840	SNCA	Alpha-synuclein	518
2.79532	0.783802	1.50265	1.20741	0.257936	1.24183	1.57129	1.85124	0.516952	0.458915	0	1	10	1285.61	0.0028633	104.24	109390000	2	EQWPQCPTIK	P07858	P07858	CTSB	Cathepsin B;Cathepsin B light chain;Cathepsin B heavy chain	275
2.43642	-1.79348	-0.740141	-1.94113	-2.01467	-1.04998	-2.54709	-1.95188	-2.35721	-2.29512	1	1	11	1235.59	0.0030437	101.38	335930000	4	ERGSTGTQLCK	O95998	O95998	IL18BP	Interleukin-18-binding protein	101
0.22839	-0.744959	-0.308966	-0.503501	-1.07694	-0.437959	-0.333184	0.151277	-0.128067	-0.270638	2	0	9	1218.57	1.7161e-05	126.19	91517000	2	ERLELCDER	P07919	P07919	UQCRH	Cytochrome b-c1 complex subunit 6, mitochondrial	278
0.858899	-0.69442	-0.0336637	-1.25545	-0.844675	1.61012	-0.771399	-0.964689	-1.13039	-1.29538	1	1	18	2048.92	1.1313e-12	135.79	58372000	1	ERQNCGFPGVTPSQCANK	P04155	P04155	TFF1	Trefoil factor 1	205
0.87615	0.296256	1.08831	0.588106	-0.442985	0.912885	-0.390358	-0.330606	0.244772	0.480121	2	0	11	1498.64	1.0984e-22	179.59	470260000	4	ERTEEQMEEYR	Q8WVV5;Q7KYR7	Q8WVV5	BTN2A2;BTN2A1	Butyrophilin subfamily 2 member A2;Butyrophilin subfamily 2 member A1	757
0.177554	-1.71491	-1.4858	-1.23473	-0.19987	-0.63259	-1.96452	-0.363622	-1.60241	-1.85692	0	0	7	867.274	0.010006	113.08	22673000	1	ESCEPSC	Q9NQ79	Q9NQ79	CRTAC1	Cartilage acidic protein 1	878
-2.962	-1.59089	-1.20981	-1.79848	1.83508	-1.13988	1.36095	-0.516381	-0.483323	-0.597091	0	2	15	1749.87	1.5801e-33	188.58	105110000	1	ESDVPLKTEEFEVTK	Q969H8	Q969H8	MYDGF	Myeloid-derived growth factor	810
1.63413	0.520572	0.968869	1.00065	1.12811	0.930578	3.00859	2.15304	1.67717	0.524632	0	1	10	1232.57	0.0013953	113.22	45597000	2	ESEAVEWQQK	P26038	P26038	MSN	Moesin	450
1.97927	0.562654	1.57682	0.683515	0.0879517	2.44336	0.307129	0.145533	0.632413	0.339519	0	1	14	1426.66	8.125e-70	236.4	193840000	4	ESEPQAAAEPAEAK	P80723	P80723	BASP1	Brain acid soluble protein 1	629
-0.262875	-1.44067	-0.954795	-1.2423	1.77894	-1.01964	-1.1424	-0.665442	0.45326	-0.0984926	0	1	8	881.413	0.016483	92.051	179090000	2	ESGPTTYK	P01871;P04220	P01871	IGHM	Ig mu chain C region;Ig mu heavy chain disease protein	156
-4.61859	-3.20131	-4.17574	-3.22509	-2.4884	-3.51026	-1.99735	-3.65012	-3.47062	-3.05455	0	1	17	1928.89	3.9762e-12	130.29	83850000	1	ESGTDDFNVWIGLHDPK	P05451	P05451	REG1A	Lithostathine-1-alpha	243
0.262175	0.593226	0.18041	0.492548	1.61826	1.2911	2.45086	0.90991	0.581226	0.640789	0	2	18	2056.99	1.8949e-16	150.69	558190000	3	ESGTDDFNVWIGLHDPKK	P05451	P05451	REG1A	Lithostathine-1-alpha	243
-1.96561	1.88026	1.8663	1.31233	2.06762	-0.0655499	0.604203	-0.0710163	-0.472272	2.13498	0	1	29	2969.48	4.2933e-59	178.69	92245000	13	ESHPGLFPPTFGAVAPFLADLDTTDGLGK	P14543	P14543	NID1	Nidogen-1	368
0.822362	2.33085	0.719922	3.10558	1.68599	0.91926	1.56858	1.44313	3.59871	2.66738	1	0	14	1579.78	3.5762e-12	148.62	500430000	3	ESISVSSEQLAQFR	P00915	P00915	CA1	Carbonic anhydrase 1	114
-0.626546	-0.98164	-0.239964	0.0782576	-1.0198	-0.453782	-1.94749	0.820663	0.358631	-1.22063	0	1	12	1305.52	0.0015957	92.039	15999000	1	ESKDPADETEAD	P16949	P16949	STMN1	Stathmin	391
-0.593519	-0.361624	0.988804	-0.481724	0.592705	0.642389	-1.21913	-1.0357	0.124621	-0.123142	0	2	12	1330.71	1.1797e-06	136.33	211580000	1	ESKPLTAQQTTK	P02751	P02751	FN1	Fibronectin;Anastellin;Ugl-Y1;Ugl-Y2;Ugl-Y3	181
-0.188357	0.859185	0.726986	0.445516	0.818725	-0.862787	1.17714	0.606359	0.496561	0.584421	0	1	11	1285.58	0.0010254	116.24	41769000	2	ESLSSYWESAK	P02655	P02655	APOC2	Apolipoprotein C-II;Proapolipoprotein C-II	171
3.88551	4.47486	4.99712	4.01181	2.41206	3.38239	1.87598	2.39835	3.68339	4.20288	0	1	13	1554.64	4.3191e-141	284.45	9367900000	10	ESNEELTESCETK	P01042	P01042	KNG1	Kininogen-1;Kininogen-1 heavy chain;T-kinin;Bradykinin;Lysyl-bradykinin;Kininogen-1 light chain;Low molecular weight growth-promoting factor	126
3.41941	3.38664	4.1085	3.41341	1.36306	2.02772	0.0351219	1.44664	3.70352	3.57041	0	2	14	1682.73	2.0525e-165	296.44	4134800000	7	ESNEELTESCETKK	P01042	P01042	KNG1	Kininogen-1;Kininogen-1 heavy chain;T-kinin;Bradykinin;Lysyl-bradykinin;Kininogen-1 light chain;Low molecular weight growth-promoting factor	126
1.25002	0.410697	1.02777	-0.0316095	0.781867	1.55646	-0.941032	-0.0564613	-0.145083	0.06353	1	0	10	1162.57	0.00010447	121.73	86065000	3	ESPPQQQPPR	P09958	P09958	FURIN	Furin	315
-2.12774	-3.1985	-3.35511	-3.47837	-2.74436	-3.00486	-2.40695	-2.95908	-2.7963	-3.56247	1	0	15	1636.76	1.1609e-06	107.35	72310000	2	ESSSHHPGIAEFPSR	P02671	P02671	FGA	Fibrinogen alpha chain;Fibrinopeptide A;Fibrinogen alpha chain	173
-2.20554	0.0864058	-1.57335	-1.06689	-1.00018	2.04035	-1.12946	-1.41107	-2.17463	0.503311	1	0	27	3182.48	8.0617e-190	302.05	43071000	3	ESSWPQGFGQLTQLGMEQHYELGEYIR	P15309	P15309	ACPP	Prostatic acid phosphatase;PAPf39	378
-2.02843	0.0943174	-1.47075	1.04723	-0.0923471	-0.461088	1.29012	-0.490473	0.116511	-0.0417328	2	0	26	3131.35	2.8396e-94	237.2	57244000	5	ESTVFEDLSDEAERDEYELLCPDNTR	P02788	P02788	LTF	Lactotransferrin;Lactoferricin-H;Kaliocin-1;Lactoferroxin-A;Lactoferroxin-B;Lactoferroxin-C	191
-2.70188	-1.24704	-2.40782	-1.21987	-1.26532	-1.68305	-0.382641	-0.860909	-1.23384	-1.49885	2	0	16	1893.96	0.00012002	84.653	8312300	1	ETDLQELFRPFGSISR	O75821	O75821	EIF3G	Eukaryotic translation initiation factor 3 subunit G	82
-2.51997	-3.39233	-3.54909	-2.92133	-0.706646	-3.41793	-1.64819	-1.93115	-2.17539	-1.73814	1	1	11	1306.62	0.00043808	105.2	169480000	1	ETEGLRQEMSK	P02647	P02647	APOA1	Apolipoprotein A-I;Proapolipoprotein A-I;Truncated apolipoprotein A-I	167
3.36878	-1.67285	-0.124169	-0.961838	-2.23405	-1.9285	1.11292	0.684031	-0.490679	-1.63851	1	1	13	1542.8	0.00013676	101.42	74720000	1	ETGWLKVTEPLDR	P12830	P12830	CDH1	Cadherin-1;E-Cad/CTF1;E-Cad/CTF2;E-Cad/CTF3	349
-0.30122	-1.00008	-1.65735	-1.35244	-2.58988	-1.36264	-4.1048	-3.02503	-2.5623	-1.94234	1	0	9	1082.55	3.3379e-05	121.73	32930000	3	ETHQQVVSR	O14745	O14745	SLC9A3R1	Na(+)/H(+) exchange regulatory cofactor NHE-RF1	40
2.6659	1.64051	2.94071	1.71855	3.57607	1.91067	0.950615	3.10623	2.14729	0.715948	0	1	7	875.424	2.1138e-13	164.72	1507500000	6	ETIEQEK	P62328;CON__P21752;P63313	P62328	TMSB4X;TMSB10	Thymosin beta-4;Hematopoietic system regulatory peptide;Thymosin beta-10	607;616
1.70157	-1.12846	1.13741	-0.209446	0.210789	-0.884123	-2.44458	-0.266088	-0.554385	-1.21585	1	1	8	1031.52	5.5059e-06	140.83	198800000	3	ETIEQEKR	P63313	P63313	TMSB10	Thymosin beta-10	616
0.774986	0.242126	1.60488	0.377109	0.362835	0.551854	-0.895475	-0.114723	0.971948	0.376886	0	1	7	829.418	0.026064	91.318	131960000	2	ETLENPK	P55290	P55290	CDH13	Cadherin-13	579
-1.56564	-0.00650024	-0.767086	-1.25355	1.19947	-1.80406	-1.18878	-1.90151	-2.10868	-1.17862	1	0	8	1020.52	7.3228e-06	139.74	129940000	2	ETLLQDFR	P02760	P02760	AMBP	Protein AMBP;Alpha-1-microglobulin;Inter-alpha-trypsin inhibitor light chain;Trypstatin	183
-0.50323	-0.879892	-0.320419	-0.871878	1.51069	0.226651	-1.43043	-1.28963	-1.36526	1.31417	1	0	9	1092.49	0.010655	92.866	54418000	1	ETMQSLNDR	P05783;CON__Q92764;CON__Q497I4;Q92764	P05783	KRT18;KRT35	Keratin, type I cytoskeletal 18;Keratin, type I cuticular Ha5	248
0.719099	1.50883	0.540211	1.5848	0.902115	0.853481	1.55293	1.04672	1.89824	0.965769	0	1	15	1667.84	4.2777e-06	98.227	55328000	2	ETNLDSLPLVDTHSK	P08670	P08670	VIM	Vimentin	299
1.96518	0.641737	1.65083	0.628041	1.08431	2.12979	1.62177	2.63798	1.20683	0.401271	0	1	14	1385.67	1.7356e-55	218.6	623580000	6	ETPAATEAPSSTPK	P80723	P80723	BASP1	Brain acid soluble protein 1	629
0.684086	-4.0463	-3.37665	-4.67703	-4.1916	-2.91063	-5.27357	-4.82376	-4.62633	-4.9489	2	0	12	1268.61	1.6428e-05	130.56	88113000	2	ETPEAAEGRRPG	C9JVW0	C9JVW0	INAFM1	Putative transmembrane protein INAFM1	7
-5.86681	-1.85874	0.306887	-1.99208	-1.72429	-0.731154	-3.62577	-3.76818	-2.11588	-1.66264	0	1	15	1612.9	1.3204e-06	108.58	33283000	1	ETSGNLEQLLLAVVK	P08758	P08758	ANXA5	Annexin A5	301
2.16207	2.54397	0.46277	1.7867	2.57124	0.296088	1.6348	0.243116	0.51107	1.66595	0	1	22	2396.14	4.6515e-33	159.98	79431000	2	ETTFNSLLCPSGGEVSEELSLK	P01023	P01023	A2M	Alpha-2-macroglobulin	121
1.44964	-0.308673	1.28058	-0.232628	2.99259	-0.00946045	1.27683	0.752626	0.257707	-0.423017	0	1	9	1041.57	0.0071451	94.66	195750000	2	ETVIIPNEK	P20774	P20774	OGN	Mimecan	418
0.866075	-0.445081	-0.0402975	0.326738	1.92197	0.583602	0.204579	0.621007	2.31489	1.09757	0	1	10	1031.51	1.0381e-21	172.56	43641000	3	ETVVESSGPK	P02549	P02549	SPTA1	Spectrin alpha chain, erythrocytic 1	166
-3.06499	-2.12291	-3.53294	-2.19741	-2.93341	-3.01844	-2.59734	-2.95178	-3.0735	-1.90745	1	0	22	2337.16	5.8373e-41	183.25	3573700	1	EVAAFAQFGSDLDAATQQLLSR	P25705	P25705	ATP5A1	ATP synthase subunit alpha, mitochondrial	444
-0.0824366	-0.743394	0.029191	-0.965234	0.32943	0.629168	-0.413174	-0.982189	-1.04723	-1.28757	0	1	17	1654.77	5.1751e-10	113.65	103770000	2	EVAEAATGEDASSPPPK	Q99536	Q99536	VAT1	Synaptic vesicle membrane protein VAT-1 homolog	835
3.87468	2.28637	2.29387	1.83047	1.26556	3.77938	0.097064	0.858389	1.04343	1.99363	1	0	13	1521.62	4.521e-188	311.54	455790000	5	EVCSEQAETGPCR	P05067	P05067	APP	Amyloid beta A4 protein;N-APP;Soluble APP-alpha;Soluble APP-beta;C99;Beta-amyloid protein 42;Beta-amyloid protein 40;C83;P3(42);P3(40);C80;Gamma-secretase C-terminal fragment 59;Gamma-secretase C-terminal fragment 57;Gamma-secretase C-terminal fragment 50;C31	228
4.38083	-1.47482	0.809633	-1.15896	-1.42133	-1.48869	0.716512	0.197696	-1.03683	-1.55098	2	1	10	1354.63	0.01965	82.417	86847000	1	EVDETRKCYR	Q9UHV9	Q9UHV9	PFDN2	Prefoldin subunit 2	905
-0.612738	-0.108062	-1.58067	-0.136086	-0.971223	-0.990748	1.21555	0.634911	0.486107	-0.734645	1	0	12	1241.63	0.0011114	106.93	43161000	1	EVDIGIPDATGR	P55072	P55072	VCP	Transitional endoplasmic reticulum ATPase	573
-0.0736284	-0.587898	-0.456753	-0.0690746	2.51389	-0.475606	1.97823	0.30787	0.311816	1.58911	0	2	12	1508.7	5.5287e-07	139.86	190580000	2	EVDLKDYEDQQK	P02671	P02671	FGA	Fibrinogen alpha chain;Fibrinopeptide A;Fibrinogen alpha chain	173
1.14738	1.02873	1.4262	1.90115	0.211997	1.13928	0.595075	-0.296731	0.331971	1.05659	1	1	15	1675.82	4.9366e-34	194.77	108550000	1	EVDSGNDIYGNPIKR	P16035	P16035	TIMP2	Metalloproteinase inhibitor 2	383
-1.16946	-1.25126	-1.48397	-1.46741	-1.28825	-1.40131	0.139757	-0.0361919	-0.399705	-1.65384	0	1	12	1365.68	0.00021027	92.856	38853000	1	EVEEEPGIHSLK	Q9Y4L1	Q9Y4L1	HYOU1	Hypoxia up-regulated protein 1	922
-0.407894	-0.892204	-1.63716	-1.59661	1.55844	-2.18695	-0.634804	-1.21218	-1.68465	0.790439	0	1	14	1469.72	1.0767e-16	160.63	206830000	4	EVGPTNADPVCLAK	P00450	P00450	CP	Ceruloplasmin	103
-0.189868	0.64781	-0.263968	0.0180511	1.156	-0.245034	0.912271	0.306047	-0.0362816	0.299729	1	0	24	2497.23	3.5068e-159	287.14	602410000	4	EVGTPHGIILDSVDAAFICPGSSR	P02790	P02790	HPX	Hemopexin	192
1.37958	1.95484	1.90052	1.78566	2.26686	3.56281	1.01695	0.481873	0.809194	1.60583	0	1	16	1842.86	1.0503e-104	259.14	560800000	3	EVNVSPCPTQPCQLSK	P61916	P61916	NPC2	Epididymal secretory protein E1	601
-0.467717	0.852924	0.205029	0.32518	1.80152	0.0936947	1.34015	0.71458	0.230289	1.2466	1	0	19	1895.01	7.2021e-66	225.83	163080000	4	EVQLLESGGGLVQPGGSLR	P01765;P01779;P01776;P01774	P01765		Ig heavy chain V-III region TIL;Ig heavy chain V-III region TUR;Ig heavy chain V-III region WAS;Ig heavy chain V-III region POM	148
1.08959	1.60832	1.43478	1.14099	2.6886	1.11479	1.52314	1.3247	1.05526	2.00108	1	0	19	1881	4.1516e-26	168.46	200260000	3	EVQLVESGGGLVQPGGSLR	P01766;P01777	P01766		Ig heavy chain V-III region BRO;Ig heavy chain V-III region TEI	149
0.858899	1.80416	0.945895	1.4343	1.44039	0.816631	0.917411	1.31268	2.8216	1.78789	1	0	10	1249.56	2.2826e-30	185.3	130680000	2	EVQQGEEFER	P00568	P00568	AK1	Adenylate kinase isoenzyme 1	105
-0.925418	0.526218	1.108	0.64521	-0.588836	0.280671	0.0960751	0.0640144	0.229812	0.212967	0	1	16	1809.89	2.6294e-08	110.97	44002000	1	EVSEAVVDTLESEYLK	P98160	P98160	HSPG2	Basement membrane-specific heparan sulfate proteoglycan core protein;Endorepellin;LG3 peptide	634
-0.95121	0.98877	1.14011	0.791269	-0.170955	0.369836	0.727835	0.172144	0.402704	1.33684	1	0	11	1347.67	7.5837e-05	128.36	22470000	1	EVTVYNLEPER	P22105	P22105	TNXB	Tenascin-X	424
0.897872	-0.337777	0.0747099	-0.624697	-0.614813	0.136218	-0.763763	-0.265705	-0.698709	-0.960047	1	0	10	1130.52	0.00086636	117.8	401250000	3	EVVEEAENGR	P06454	P06454	PTMA	Prothymosin alpha;Prothymosin alpha, N-terminally processed;Thymosin alpha-1	253
1.55951	1.14499	1.26039	0.536188	0.545728	1.89613	0.698815	0.703382	-0.0638409	1.80302	1	0	22	2517.01	9.1453e-17	119.72	49472000	2	EVVSLTEACCAEGADPDCYDTR	P02774	P02774	GC	Vitamin D-binding protein	187
-0.382541	-0.101393	-0.3759	-0.310863	-0.456472	-0.846219	-0.183392	-0.237943	-1.06413	-0.540278	1	0	30	3127.4	4.8051e-78	198.93	73159000	4	EVVTSEDGSDCPEAMDLGTLSGIGTLDGFR	P02671	P02671	FGA	Fibrinogen alpha chain;Fibrinopeptide A;Fibrinogen alpha chain	173
4.82397	2.76119	2.68461	2.3736	4.32213	3.27228	2.62663	2.09381	2.49072	2.09934	1	0	15	1707.74	4.9031e-143	282.4	26045000000	21	EYCGVPGDGDEELLR	P02760	P02760	AMBP	Protein AMBP;Alpha-1-microglobulin;Inter-alpha-trypsin inhibitor light chain;Trypstatin	183
0.365537	0.879056	0.318454	0.298034	-0.141064	-0.148631	0.980439	0.318757	0.204164	0.602447	1	0	10	1323.53	0.0011043	115	23717000	1	EYESYSDFER	P07358	P07358	C8B	Complement component C8 beta chain	269
-5.7893	-3.44728	-4.78082	-2.29452	-3.24267	-3.32287	-3.9581	-4.47687	-4.16705	-2.56089	1	0	29	2880.52	6.1209e-30	137.9	9416200	1	EYGVVLAPDGSTVAVEPLLAGLEAGLQGR	Q96PD5	Q96PD5	PGLYRP2	N-acetylmuramoyl-L-alanine amidase	826
0.329687	-0.369279	2.49653	1.273	0.342404	0.835174	-0.190413	3.15423	1.78953	1.0944	0	1	8	928.429	0.0015627	115.71	145790000	1	EYQAAYGK	P12429	P12429	ANXA3	Annexin A3	347
0.745894	0.156507	0.507476	-0.272571	1.513	-0.142614	1.66784	1.57847	0.755904	1.76184	1	0	10	1202.52	0.0014277	113.03	68889000	1	EYTDASFTNR	P00450	P00450	CP	Ceruloplasmin	103
0.707099	-0.154028	0.0263405	-0.285407	0.703986	-0.918406	0.9133	-0.35977	-0.168141	-0.295283	1	0	9	1150.56	0.0014059	112.13	16752000	1	EYVESQLQR	Q8NBS9	Q8NBS9	TXNDC5	Thioredoxin domain-containing protein 5	784
0.592024	3.43477	0.847998	1.90798	1.64614	1.1378	2.05464	2.11561	1.92503	5.287	0	1	23	2853.24	6.2301e-72	220.55	373430000	7	FAGNYDLVYLHCEVYLCDTMNEK	P07911	P07911	UMOD	Uromodulin;Uromodulin, secreted form	277
-0.0354366	2.92841	2.90315	2.57492	1.1711	1.73125	1.15756	1.15943	0.116511	1.0809	1	1	26	2889.45	1.4833e-240	335.47	82710000	3	FAIQTDPNSNDGLVTVVKPIDFETNR	P19022	P19022	CDH2	Cadherin-2	403
-5.14496	-1.23257	-3.11784	-2.00685	-0.731845	-3.37228	-1.97193	-2.30662	-2.11855	-1.83639	0	1	13	1527.74	0.00076105	79.875	155120000	1	FATTFYQHLADSK	P01008	P01008	SERPINC1	Antithrombin-III	117
-4.84314	-3.48402	-5.73269	-3.69604	-4.81465	-2.79249	-3.64218	0.165892	NaN	-3.39905	0	1	15	1892.9	5.129e-25	176.89	81627000	1	FCADHPFLFFIQHSK	P35237	P35237	SERPINB6	Serpin B6	500
0.847667	0.821986	1.95732	1.16594	0.602818	1.38994	0.397931	1.41997	0.846488	0.701376	1	0	11	1267.53	0.0019759	90.975	24145000	1	FCENTQAGEGR	Q92896	Q92896	GLG1	Golgi apparatus protein 1	805
0.638124	1.02579	-0.271581	1.165	1.50005	0.558453	1.5632	1.14984	0.970163	0.863875	2	0	20	2200.16	3.3355e-16	127.35	39028000	1	FCGTFRPAPLVAPGNQVTLR	Q15113	Q15113	PCOLCE	Procollagen C-endopeptidase enhancer 1	707
0.294106	-0.0497227	0.163901	-0.243339	-1.33788	-0.350112	-1.08211	-0.568436	-0.172346	0.265805	1	0	9	1056.41	0.028389	76.605	11552000	1	FCGVCSDGR	P48745	P48745	NOV	Protein NOV homolog	540
1.10536	2.91109	2.06805	2.31746	3.92008	2.12363	5.3372	1.69792	3.02664	2.52409	0	1	14	1576.65	4.7939e-43	200.19	6615600000	8	FDEFFSEGCAPGSK	P02787	P02787	TF	Serotransferrin	190
-2.02607	-0.0858688	-1.07307	-0.00353622	1.56201	-0.718453	3.31225	-0.778584	0.574099	-1.18205	0	2	15	1704.75	1.8348e-25	182.35	729630000	3	FDEFFSEGCAPGSKK	P02787	P02787	TF	Serotransferrin	190
1.19455	0.723125	0.69814	1.59852	0.611086	0.994269	3.71289	2.65834	1.83904	0.529702	1	0	16	1861.76	5.7379e-35	194.37	3143800000	6	FDEYFSQSCAPGSDPR	P02788	P02788	LTF	Lactotransferrin;Lactoferricin-H;Kaliocin-1;Lactoferroxin-A;Lactoferroxin-B;Lactoferroxin-C	191
-2.39567	0.0778561	1.24562	0.748896	-1.03217	0.509874	-0.86688	-1.28927	-0.310566	0.40975	0	1	16	1992.91	1.4182e-10	136.34	49416000	2	FDLNDVYVYWQTSESK	O75144	O75144	ICOSLG	ICOS ligand	72
1.26776	0.85216	0.624657	0.842544	1.85548	0.161942	1.04907	0.928704	1.25542	0.825221	2	0	11	1267.67	0.00045428	95.656	612680000	5	FDPVRGEVPPR	P02790	P02790	HPX	Hemopexin	192
0.756474	2.8183	2.89492	2.37363	4.17973	1.79439	1.39987	3.3298	4.00072	3.12012	0	1	8	1114.41	3.1027e-14	164.68	309510000	3	FEDCCQEK	P02774	P02774	GC	Vitamin D-binding protein	187
0.26621	0.252318	0.78716	0.218994	-0.0710974	0.867336	1.15562	0.786239	0.210346	0.194876	1	0	12	1421.65	1.1328e-14	158.25	168270000	2	FEDGVLDPDYPR	P04004	P04004	VTN	Vitronectin;Vitronectin V65 subunit;Vitronectin V10 subunit;Somatomedin-B	199
-0.0716686	1.59028	0.582642	1.34908	1.32132	-0.63021	0.4245	-0.155475	-0.600751	2.03842	0	2	14	1675.85	2.2525e-06	112.67	24515000	1	FEDPKFEVIEKPQA	P18859	P18859	ATP5J	ATP synthase-coupling factor 6, mitochondrial	402
2.13381	-0.814628	2.03022	-0.08708	-0.276844	0.475826	0.44594	0.132766	0.731834	-0.325179	1	0	9	1024.45	0.00031934	116.12	279930000	1	FEETTADGR	Q01469	Q01469	FABP5	Fatty acid-binding protein, epidermal	639
-2.0195	2.51415	-0.378053	0.0918226	2.24699	-0.658577	0.156534	-0.762791	-0.854933	2.28753	0	1	19	1988.93	1.031e-51	206.11	607870000	7	FFDSFGNLSSASAIMGNPK	P69892;P69891	P69892	HBG2;HBG1	Hemoglobin subunit gamma-2;Hemoglobin subunit gamma-1	620
-0.00933743	1.46407	1.56829	1.98417	1.41169	-0.319469	1.78098	0.309048	1.1744	1.46907	0	2	11	1427.6	0.0093222	67.656	43111000	1	FFEECDPNKDK	Q14515	Q14515	SPARCL1	SPARC-like protein 1	695
-0.295795	6.0531	-0.404462	3.7765	4.51256	1.11014	1.60834	0.861969	1.60396	5.096	0	1	19	2043.92	4.5553e-174	300.54	3394200000	16	FFESFGDLSSPDAVMGNPK	P02042	P02042	HBD	Hemoglobin subunit delta	159
2.55561	7.2475	3.45195	5.67468	6.23274	3.316	4.19124	3.65075	3.63284	6.77826	0	1	19	2057.94	0	368.53	78629000000	116	FFESFGDLSTPDAVMGNPK	P68871	P68871	HBB	Hemoglobin subunit beta;LVV-hemorphin-7;Spinorphin	619
-2.24652	0.113837	-2.07933	-1.21156	-1.27143	-1.61682	-1.69424	-1.3162	-2.04152	0.887327	0	2	21	2285.1	5.8594e-16	122.44	31479000	2	FFESFGDLSTPDAVMGNPKVK	P68871	P68871	HBB	Hemoglobin subunit beta;LVV-hemorphin-7;Spinorphin	619
-2.67175	-1.63335	-0.969907	0.191464	-1.95717	-1.45305	1.5785	1.15474	0.567881	-1.03276	0	1	12	1284.58	6.1254e-15	163.93	615240000	1	FFSASCVPGADK	P02788	P02788	LTF	Lactotransferrin;Lactoferricin-H;Kaliocin-1;Lactoferroxin-A;Lactoferroxin-B;Lactoferroxin-C	191
-1.55106	-1.01465	-1.30494	-1.00114	-1.51127	-1.32594	0.810391	-0.273845	-0.695055	-0.945171	1	0	16	1791.83	7.7486e-10	136.34	13852000	1	FGDPLGYEDVIPEADR	P11215	P11215	ITGAM	Integrin alpha-M	339
2.60075	0.903659	1.07778	1.3517	0.325298	0.800176	1.55569	1.39255	0.877063	1.05457	1	0	12	1480.64	3.4637e-06	138.42	204870000	3	FGPPPCPDYEFR	Q9H665	Q9H665	IGFLR1	IGF-like family receptor 1	859
-2.67531	0.14658	-1.77785	-0.175117	1.36992	-1.49535	-0.898051	-1.37069	-1.70244	-0.265228	0	1	21	2416.07	1.3762e-42	186.56	19905000	2	FGSYCPTTCGIADFLSTYQTK	P02679	P02679	FGG	Fibrinogen gamma chain	175
-2.43768	-2.20096	-2.08184	-1.39799	-1.71076	-2.13773	-1.77104	-0.131914	-0.00167942	-1.21654	0	1	8	973.451	0.0010566	103.83	585890000	3	FHVEEEGK	P00558;P07205	P00558	PGK1;PGK2	Phosphoglycerate kinase 1;Phosphoglycerate kinase 2	104
-4.03741	-4.05645	-3.53121	-2.8332	-1.38387	-3.71262	-1.1671	-0.735947	-2.17343	-3.39762	2	0	12	1562.78	0.00025771	90.412	396190000	1	FIFEDQIRPQDR	P02730	P02730	SLC4A1	Band 3 anion transport protein	176
-4.65027	-2.17756	-3.52251	-1.87665	-0.165314	-3.25519	-0.648688	-2.4445	-1.14796	-2.6743	3	0	17	2203.14	3.3222e-28	176.49	223980000	2	FIFEDQIRPQDREELLR	P02730	P02730	SLC4A1	Band 3 anion transport protein	176
-0.322555	-3.4648	-1.82877	-0.0215797	-3.40344	-2.67572	-1.48246	-2.56946	-0.0565014	-2.46192	1	1	8	1045.51	0.037491	61.593	78230000	1	FKDCHLAR	P02788	P02788	LTF	Lactotransferrin;Lactoferricin-H;Kaliocin-1;Lactoferroxin-A;Lactoferroxin-B;Lactoferroxin-C	191
-1.85939	2.1841	-1.74923	0.46345	-0.401088	-1.51625	-0.788038	-0.971201	0.0260754	1.11735	0	1	12	1251.71	1.4468e-10	152.54	346580000	9	FLASVSTVLTSK	P69905	P69905	HBA1	Hemoglobin subunit alpha	621
-0.164953	0.921152	-0.198586	0.700039	0.0942097	-0.453053	1.41511	0.254946	0.684375	0.520299	1	0	12	1514.65	7.5616e-06	133.04	18094000	1	FLDQGLDDNYCR	P26927;Q2TV78	P26927	MST1;MST1L	Hepatocyte growth factor-like protein;Hepatocyte growth factor-like protein alpha chain;Hepatocyte growth factor-like protein beta chain;Putative macrophage stimulating 1-like protein	455
-2.71297	0.117088	0.281975	0.146428	-0.825837	1.74348	0.662035	-0.417039	-1.00202	-0.0827017	0	1	21	2272.2	2.023e-18	138.46	69707000	3	FLEAGIYEVPIIITDSGNPPK	P19022	P19022	CDH2	Cadherin-2	403
-2.64949	-1.19191	-2.12118	-1.52845	-0.264632	-4.13895	0.642243	-1.27479	-0.207598	-1.38803	2	0	8	1077.52	0.00043994	113.74	4294400000	4	FLENEDRR	P01009	P01009	SERPINA1	Alpha-1-antitrypsin;Short peptide from AAT	118
-4.33185	-2.33308	-3.54371	-2.86962	-0.648343	-3.64092	-1.77519	-2.61026	-2.77842	-2.73949	0	1	20	2240.13	8.5201e-07	93.371	19758000	1	FLHVPDTFEGHFDGVPVISK	P19823	P19823	ITIH2	Inter-alpha-trypsin inhibitor heavy chain H2	408
-1.34308	1.74344	0.225721	1.05759	-0.684258	-0.253219	0.980842	-0.0636511	1.56788	0.814181	2	0	16	1870.94	2.5119e-19	163.8	943860000	6	FLRPGDDSSHDLMLLR	P07288	P07288	KLK3	Prostate-specific antigen	264
-4.82214	0.183997	-1.89809	-2.09172	0.890132	-1.8258	-0.941218	0.881754	-0.648108	1.51548	0	2	15	1854.97	6.7591e-09	139.3	967920000	3	FNKPFVFLMIEQNTK	P01009	P01009	SERPINA1	Alpha-1-antitrypsin;Short peptide from AAT	118
1.01981	1.38524	0.231153	1.71979	1.07625	3.1063	1.55443	4.70352	0.653387	1.54754	1	1	22	2658.37	4.6799e-72	223.93	501710000	15	FNRPFLMIIVPTDTQNIFFMSK	P01011	P01011	SERPINA3	Alpha-1-antichymotrypsin;Alpha-1-antichymotrypsin His-Pro-less	119
-1.88089	-2.72323	-3.33728	-2.95867	-2.65665	-2.45912	-1.3908	-1.46321	-2.24554	-3.5133	1	0	13	1471.71	7.7852e-05	111.72	116360000	1	FNSVPLTDTGHER	P09603	P09603	CSF1	Macrophage colony-stimulating factor 1;Processed macrophage colony-stimulating factor 1	309
0.423488	3.42867	1.53485	3.52206	3.29409	0.874883	1.04694	0.581313	3.23427	2.29956	0	1	14	1676.79	2.1082e-273	351.13	3589300000	6	FNWYVDGVEVHNAK	P01857	P01857	IGHG1	Ig gamma-1 chain C region	152
0.656238	3.96219	4.41523	3.04305	2.3227	4.29043	3.28267	4.38974	3.6579	3.86274	0	2	16	1970.95	5.4888e-72	230.29	1413800000	5	FQELESETLKSEEFQK	P15309	P15309	ACPP	Prostatic acid phosphatase;PAPf39	378
-2.82578	-1.55229	-2.77596	-1.96666	-2.00074	-2.11963	-1.23667	-1.48398	-2.9322	-2.14214	1	0	25	2840.35	6.2737e-19	124.51	10061000	2	FQPGETLTEILETPATSEQEAEHQR	P46940	P46940	IQGAP1	Ras GTPase-activating-like protein IQGAP1	536
-1.18807	-1.65171	-1.58964	-1.10591	0.430955	-1.47919	-1.55181	-0.686612	0.0605726	-1.32983	1	0	8	1005.46	3.6233e-14	163.69	146470000	1	FQVDNNNR	P01023	P01023	A2M	Alpha-2-macroglobulin	121
-1.43208	1.91949	1.0558	0.567936	2.96388	0.418617	2.31058	1.28824	0.616435	0.420608	0	1	13	1360.61	4.6153e-11	156.24	725520000	3	FSDSGSGTDFTLK	P01615	P01615		Ig kappa chain V-II region FR	139
-0.464485	0.742568	0.162621	0.697433	1.43388	0.0571709	0.674013	0.528869	0.0108767	1.09738	1	0	16	1645.79	9.0819e-19	162.41	9042500	1	FSGSASGTDFTLTISR	P01621	P01621		Ig kappa chain V-III region NG9	144
-1.19015	1.04529	-0.101576	0.0111065	1.73029	-0.188092	0.0146837	-0.109133	-0.120303	0.894551	1	0	16	1601.77	2.7502e-13	145.54	27928000	1	FSGSGSGADFTLTISR	P01619	P01619		Ig kappa chain V-III region B6	142
-1.72997	0.109159	-1.02731	-0.829757	1.73133	-0.738483	0.568049	-0.421419	-1.12632	-0.417458	1	0	16	1643.82	2.9664e-57	213.83	14252000	1	FSGSGSGTDFTLIISR	P06311	P06311		Ig kappa chain V-III region IARC/BL41	251
-1.34724	1.24659	0.591089	0.153967	2.10565	-0.378036	2.22204	0.91259	0.42862	-0.168425	0	1	13	1302.61	1.4964e-41	200.76	6478000000	7	FSGSGSGTDFTLK	P01617;P01614;P06309;P06310	P01617		Ig kappa chain V-II region TEW;Ig kappa chain V-II region Cum;Ig kappa chain V-II region GM607;Ig kappa chain V-II region RPMI 6410	141
0.645159	2.93	1.63931	1.56579	3.4067	1.2831	1.5806	1.49788	1.09728	2.29767	1	0	16	1631.78	4.7196e-218	322.73	2111600000	6	FSGSGSGTDFTLTISR	P01620;P01623;P01622;P04206;P18135;P18136	P01620		Ig kappa chain V-III region SIE;Ig kappa chain V-III region WOL;Ig kappa chain V-III region Ti;Ig kappa chain V-III region GOL;Ig kappa chain V-III region HAH;Ig kappa chain V-III region HIC	143;210;399
0.849852	0.658424	0.809283	0.218155	1.90348	1.43557	-0.283971	-0.541546	-0.285802	0.495654	1	0	16	1611.79	2.9907e-35	196.24	223970000	3	FSGSNSGNTATLTISR	P80748	P80748		Ig lambda chain V-III region LOI	630
-0.098177	1.63717	1.58332	1.33766	0.492381	-0.309142	0.949931	0.66098	1.67244	2.51498	0	1	11	1299.63	1.2562e-21	171.49	261200000	2	FSIEGSYQLEK	P05154	P05154	SERPINA5	Plasma serine protease inhibitor	234
-1.95185	-1.36137	-1.20943	-1.07085	-0.888563	-2.3129	-2.41388	-1.19137	-0.0530558	-1.23057	1	0	7	849.398	0.023313	93.992	178960000	1	FSPENTR	P01008;CON__P41361	P01008	SERPINC1	Antithrombin-III	117
0.96061	1.34458	1.25714	1.4554	1.79319	0.49904	0.0115404	1.52951	2.12475	1.33481	1	1	8	977.493	0.034836	60.045	65545000	1	FSPENTRK	P01008;CON__P41361	P01008	SERPINC1	Antithrombin-III	117
0.832397	-0.0370808	0.0726681	-0.294401	-0.563439	0.437532	-0.403351	-0.655275	-0.920918	-0.0684423	1	0	15	1631.79	4.7736e-33	191.44	14428000	1	FSQEPADQTVVAGQR	Q96J84	Q96J84	KIRREL	Kin of IRRE-like protein 1	821
-2.59018	-1.26746	-2.06719	-1.62897	-0.900419	-1.96889	-1.40407	-2.20314	-2.35527	-0.715477	1	0	28	2967.38	2.7218e-94	226.9	16325000	1	FSSHVGGTLGQFYQEVLWGSPAASDDGR	Q14624	Q14624	ITIH4	Inter-alpha-trypsin inhibitor heavy chain H4;70 kDa inter-alpha-trypsin inhibitor heavy chain H4;35 kDa inter-alpha-trypsin inhibitor heavy chain H4	696
1.64952	-0.395328	0.400817	-0.587071	1.88706	1.80433	-0.495125	-0.340614	-0.6415	-0.511909	0	1	8	998.413	0.0065657	101.65	49383000	2	FSTCDNQK	P37173	P37173	TGFBR2	TGF-beta receptor type-2	515
-3.00528	-0.564653	0.517231	0.154757	-1.41491	-0.938262	1.55434	0.915476	-0.612643	-0.775522	0	1	14	1788.86	6.061e-44	203.87	466720000	2	FSTEYELQQLEQFK	P15144	P15144	ANPEP	Aminopeptidase N	375
-1.29544	1.07983	1.44263	1.66469	0.530255	0.613546	4.00266	2.47871	1.29998	0.684216	0	2	15	1916.95	1.3604e-104	266.28	789210000	5	FSTEYELQQLEQFKK	P15144	P15144	ANPEP	Aminopeptidase N	375
-0.219771	0.51897	-0.447458	0.37083	-0.192422	-0.403419	2.91367	1.70749	1.0919	0.0778313	1	0	11	1414.63	1.5147e-53	219.93	456640000	1	FTDEEVDELYR	P19105;O14950	P19105	MYL12A;MYL12B	Myosin regulatory light chain 12A;Myosin regulatory light chain 12B	42
3.17261	1.27338	1.22826	0.948811	1.47484	1.14504	2.77625	1.71458	1.40239	0.403012	1	0	11	1383.57	9.2989e-31	193.15	224870000	2	FTDSENVCQER	P43652	P43652	AFM	Afamin	535
0.136682	0.407583	-0.858854	-0.319712	-0.0299349	-0.0315866	0.170224	-1.04922	-0.839924	-0.575334	1	0	24	2691.37	6.9086e-34	164.79	31703000	2	FTQVTPTSLSAQWTPPNVQLTGYR	P02751	P02751	FN1	Fibronectin;Anastellin;Ugl-Y1;Ugl-Y2;Ugl-Y3	181
2.13451	0.902267	2.17723	0.638011	0.322339	1.49162	-0.93477	-0.119038	0.399631	0.809016	1	0	10	1184.49	7.8832e-06	134.98	21295000	1	FTSTGQCNDR	P35555	P35555	FBN1	Fibrillin-1	505
-4.25955	-2.61983	-5.84395	-2.66687	-3.42255	-3.30825	-2.92066	-3.08859	-2.69476	-3.09699	0	1	21	2296.13	6.3436e-11	106.86	710620	2	FTTLVQDLANAFQQEAQTSGK	Q13231	Q13231	CHIT1	Chitotriosidase-1	678
-5.80103	-1.97338	-2.94932	-1.76906	-2.38737	-3.09515	-2.60071	-3.1348	-1.79232	-1.38414	0	1	21	2383.16	4.5894e-18	132.74	2501500	1	FVESDADEELLFNIPFTGNVK	Q9GZP4	Q9GZP4	PITHD1	PITH domain-containing protein 1	850
2.53042	1.97286	1.70957	1.9594	0.453246	1.0453	0.227187	0.799635	2.03088	2.26169	1	0	8	790.409	6.58e-14	158.03	19341000000	7	FVGQGGAR	P07911	P07911	UMOD	Uromodulin;Uromodulin, secreted form	277
2.52122	2.4109	2.95373	1.81116	4.9375	1.91342	3.20492	2.24527	2.12083	1.77613	0	1	12	1387.56	2.059e-41	205.07	803320000	4	FWYGGCGGNENK	P12111	P12111	COL6A3	Collagen alpha-3(VI) chain	345
-4.35201	-2.08844	-2.27324	-2.87916	-1.2571	-2.78603	-2.94732	-3.05723	-3.57724	-1.62693	0	1	17	2036.99	1.2921e-28	180.95	3389300	1	FYPEDVAEELIQDITQK	P15311	P15311	EZR	Ezrin	379
1.84767	-4.491	-2.08627	-3.59057	-4.03207	-5.71945	-3.22949	-2.89582	-1.10176	-4.48274	1	1	8	1117.49	0.018365	72.325	935850000	1	FYSEKECR	P02760	P02760	AMBP	Protein AMBP;Alpha-1-microglobulin;Inter-alpha-trypsin inhibitor light chain;Trypstatin	183
2.41115	0.460183	-1.02385	1.42826	NaN	2.54916	-0.790627	-0.384263	-0.494381	1.54745	1	0	14	1576.75	9.5791e-24	173.66	94172000	2	GACPVFECGNVVLR	Q8TDQ0	Q8TDQ0	HAVCR2	Hepatitis A virus cellular receptor 2	791
0.26309	1.77457	0.195947	1.72772	0.349463	0.768806	0.824043	0.117198	0.832331	1.60512	1	0	15	1674.8	3.1043e-05	87.251	79743000	2	GAEEMETVIPVDVMR	Q99497	Q99497	PARK7	Protein deglycase DJ-1	832
-1.72929	1.82112	-0.309372	2.75792	1.10932	-0.418352	-0.317507	-0.608419	1.93856	1.89815	0	1	16	1711.82	9.7786e-145	283.07	830400000	3	GAGAFGYFEVTHDITK	P04040	P04040	CAT	Catalase	200
0.549221	-0.336481	-0.520314	0.172989	-0.167068	-0.141082	-1.08913	0.175436	1.74642	-0.224408	1	0	11	1090.53	2.531e-09	146.79	26003000	1	GAGTDDSTLVR	P20073	P20073	ANXA7	Annexin A7	413
0.621261	0.671272	0.452353	0.808378	0.379189	0.79504	2.72919	2.853	1.45178	0.584782	0	1	18	1569.8	1.7366e-60	225.11	168590000	3	GAGTGGLGLAVEGPSEAK	P21333	P21333	FLNA	Filamin-A	421
-5.03313	-1.75415	-0.933689	-0.00536442	-1.97813	-0.723472	0.54601	0.383123	-0.793845	-1.02481	1	0	16	1672.86	2.4773e-09	127.83	90208000	2	GAGTNEDALIEILTTR	P12429	P12429	ANXA3	Annexin A3	347
2.93677	1.82302	1.60246	2.40921	1.31568	0.885402	2.16764	2.10217	2.32123	2.06363	0	1	15	1410.78	1.3797e-11	144.97	723280000	5	GALQNIIPASTGAAK	P04406	P04406	GAPDH	Glyceraldehyde-3-phosphate dehydrogenase	219
-1.31257	-0.323947	-1.38819	-1.7017	-0.0464973	-1.70312	-0.0187569	0.851128	-0.940824	1.54476	1	0	11	1170.62	0.0012813	112.94	52385000	1	GAPALLTCVNR	Q9BRK3	Q9BRK3	MXRA8	Matrix-remodeling-associated protein 8	841
-0.397601	-0.00796223	0.291169	-1.12637	0.423059	0.469692	-2.72761	-1.63864	-1.00735	-1.1262	1	0	10	960.408	7.776e-15	167.06	118320000	2	GAPCSDAAGR	Q01459	Q01459	CTBS	Di-N-acetylchitobiase	638
0.0630922	-2.43822	-1.82254	-2.24307	-0.763906	-0.863862	-3.46176	-2.49647	-2.53511	-0.966008	2	0	9	1036.55	0.0042756	82.452	16039000	2	GARQPQQPR	Q8N9R8	Q8N9R8	SCAI	Protein SCAI	782
1.05023	-0.397404	0.258304	0.941116	0.148674	-0.0565462	0.805762	0.961971	1.44676	0.901159	1	0	14	1423.69	0.00073076	85.487	17156000	1	GATTSPGVYELSSR	Q9Y6R7	Q9Y6R7	FCGBP	IgGFc-binding protein	926
-0.74059	-0.737611	-0.90459	-1.2681	-1.0252	-2.39073	-1.10923	-3.55849	-0.23463	-0.943297	1	0	9	1128.43	3.7202e-10	143.03	1180100000	3	GCCFDDTVR	P04155	P04155	TFF1	Trefoil factor 1	205
0.067565	-0.148332	-0.932791	0.0104437	-0.608902	-0.776004	0.667815	-0.114292	0.276663	0.414327	0	1	13	1356.63	0.036628	49.298	34176000	1	GCPDVQASLPDAK	Q96PD5	Q96PD5	PGLYRP2	N-acetylmuramoyl-L-alanine amidase	826
-0.518633	-1.77911	-0.169272	-1.32547	1.07855	-0.243703	-2.87011	-1.44111	-0.800729	-0.591534	1	0	11	1250.47	5.5118e-22	178.76	48935000	1	GCPTEEGCGER	P10643	P10643	C7	Complement component C7	331
1.36196	3.55548	1.80572	3.26423	-0.147521	4.60382	1.06398	2.00952	1.52704	3.5671	0	1	17	1978.8	1.0304e-278	363.78	405360000	4	GCSLNCVDDSQDYYVGK	O43653	O43653	PSCA	Prostate stem cell antigen	57
2.66994	4.37787	2.50315	4.08767	1.14097	5.59155	1.55635	1.83501	2.21288	3.80437	0	2	18	2106.9	1.5868e-147	282.33	392530000	4	GCSLNCVDDSQDYYVGKK	O43653	O43653	PSCA	Prostate stem cell antigen	57
1.30712	0.585185	0.68598	-0.608029	0.217741	2.39596	-2.42335	-1.6937	-0.910253	-0.701789	0	1	9	768.377	0.0049153	101.65	223490000	3	GDAGPAGPK	P02452	P02452	COL1A1	Collagen alpha-1(I) chain	162
0.42151	0.696439	0.175598	0.199566	2.62091	0.409633	0.762061	0.434669	0.33497	0.439389	1	1	19	2176.95	8.5744e-21	146.97	35900000	1	GDAVCTESGWRPLPSCEEK	P08603	P08603	CFH	Complement factor H	298
1.12666	0.290633	0.802846	-0.398638	0.877377	2.83369	-3.46652	-1.84515	-0.53497	-0.401695	1	0	10	1085.47	1.244e-14	157.77	111010000	2	GDEAPGQEQR	P12838	P12838	DEFA4	Neutrophil defensin 4	350
1.39509	3.00087	2.61754	2.56901	1.41367	2.14424	1.58955	1.5113	1.4602	2.43754	1	0	12	1507.6	5.1556e-31	193.93	141510000	2	GDECQLCEVENR	O75882	O75882	ATRN	Attractin	84
0.424722	3.39634	1.73647	2.80982	2.18246	1.56408	0.960792	0.928914	1.51274	1.91177	0	1	14	1500.76	5.2113e-43	199.15	1469400000	7	GDGPVQGIINFEQK	P00441	P00441	SOD1	Superoxide dismutase [Cu-Zn]	102
1.73	3.17045	1.80659	2.40454	-0.0829906	1.6668	0.214257	0.585739	0.219511	3.58717	1	0	36	3982.56	9.2363e-189	288.93	2019100000	4	GDGWHCECSPGSCGPGLDCVPEGDALVCADPCQAHR	P07911	P07911	UMOD	Uromodulin;Uromodulin, secreted form	277
-0.749962	-0.611336	-2.40219	-2.78462	-1.04021	-0.0791626	-4.14309	-3.28287	-4.76969	-3.20764	1	1	12	1247.54	0.00026993	93.348	61653000	2	GDKGETGEQGDR	P02452	P02452	COL1A1	Collagen alpha-1(I) chain	162
-0.0896683	-1.55675	-1.61361	-1.32352	0.527175	-2.19167	-0.536572	-1.76452	-1.88874	-1.60285	0	2	11	1316.68	0.002276	79.875	105390000	1	GDKVWVYPPEK	P02790	P02790	HPX	Hemopexin	192
-1.6894	-1.36334	-0.914276	-2.02165	-2.6877	-2.33675	-2.82877	-0.853054	-1.72906	-2.00282	1	0	8	888.412	0.013559	94.85	1198700000	1	GDLATCPR	Q9HD89	Q9HD89	RETN	Resistin	871
-4.5712	-2.93563	-3.44189	-3.65484	-2.1681	-3.23103	-3.41064	-4.1865	-3.79265	-3.927	1	1	24	2837.42	3.3764e-24	133.76	2371400	1	GDLENAFLNLVQCIQNKPLYFADR	P07355	P07355	ANXA2	Annexin A2	268
3.25558	3.59619	4.55324	2.85342	3.27993	4.84217	2.31427	2.08527	1.87889	3.39771	1	0	17	1983.84	3.4604e-89	249.54	510720000	10	GDMMCVNQNGGYLCIPR	Q9UBX5	Q9UBX5	FBLN5	Fibulin-5	898
1.28188	-0.366038	0.08074	-0.861313	1.27969	2.5987	-2.74724	-1.78668	-1.28725	-1.4859	1	0	8	784.383	0.00097493	120.87	824790000	4	GDQGPVGR	P08123	P08123	COL1A2	Collagen alpha-2(I) chain	283
0.319253	-1.56018	0.0568199	-1.02128	-0.600892	0.149764	0.251371	0.830989	-0.555742	-1.23968	2	0	19	2066.88	2.1271e-64	214.42	119320000	1	GDRSEDFGVNEDLADSDAR	P04083	P04083	ANXA1	Annexin A1	204
-3.11148	-1.44988	-2.24318	-2.07188	-1.32135	-2.71944	-3.03777	-3.11122	-2.15767	-2.13464	0	1	11	1078.58	0.0049697	70.942	132430000	1	GDSGGPLIVHK	P00751	P00751	CFB	Complement factor B;Complement factor B Ba fragment;Complement factor B Bb fragment	113
-0.413013	1.33429	1.25774	1.02629	1.65193	0.825532	0.979099	0.972148	0.324502	1.53769	0	1	20	2208.03	2.3824e-33	172.66	51939000	3	GDTFSCMVGHEALPLAFTQK	P01876;P01877	P01876	IGHA1;IGHA2	Ig alpha-1 chain C region;Ig alpha-2 chain C region	157;158
-0.0203419	2.91959	1.9173	2.70019	1.19664	2.7177	1.71857	1.3406	1.84236	2.67161	1	0	14	1737.75	5.3118e-122	273.07	205030000	4	GDVDPFYYDYETVR	P54710	P54710	FXYD2	Sodium/potassium-transporting ATPase subunit gamma	568
-0.434428	2.17755	0.711948	1.31743	1.77496	1.91827	0.667149	0.174849	-0.1898	1.44298	0	1	21	2379.18	1.4632e-21	144.18	44559000	2	GDVNLPCTYDPLQGYTQVLVK	Q9Y279	Q9Y279	VSIG4	V-set and immunoglobulin domain-containing protein 4	919
0.89765	0.427078	1.24898	0.786748	1.09764	1.86247	-0.440893	0.074255	-0.0214319	0.143616	1	1	19	1783.87	3.2187e-15	118.05	46040000	2	GEAAAERPGEAAVASSPSK	P29966	P29966	MARCKS	Myristoylated alanine-rich C-kinase substrate	472
1.92801	2.89757	3.65313	6.41619	1.2947	3.4971	3.64696	2.51169	4.63634	3.86023	0	1	18	1803.8	8.0243e-195	320.92	770130000	6	GEADAMSLDGGYVYTAGK	P02788	P02788	LTF	Lactotransferrin;Lactoferricin-H;Kaliocin-1;Lactoferroxin-A;Lactoferroxin-B;Lactoferroxin-C	191
1.76692	2.80976	3.15222	1.67268	2.16094	4.24081	1.9391	1.89932	1.75188	2.1535	0	1	16	1554.72	5.828e-105	262.82	1712700000	6	GEAGAPGEEDIQGPTK	P05060	P05060	CHGB	Secretogranin-1;PE-11;GAWK peptide;CCB peptide	226
-1.47685	-1.5816	-0.754224	-2.24007	-2.48581	0.833698	-4.67758	-3.00243	-1.81189	-1.75398	1	0	9	867.42	1.5587e-05	128.57	1520000000	3	GEAGPQGPR	P02452	P02452	COL1A1	Collagen alpha-1(I) chain	162
1.18784	-0.370565	0.845494	-0.530683	-0.319031	1.68998	-2.51043	-0.953678	-1.31509	-0.760957	0	1	11	1307.47	0.0003689	103.43	70211000	1	GECHDGSCVCK	P22105	P22105	TNXB	Tenascin-X	424
0.0351133	1.08828	0.0671701	0.456944	2.758	0.149231	0.656009	0.254724	0.33752	0.819788	1	0	15	1711.76	3.2074e-56	223.15	364540000	4	GECQAEGVLFFQGDR	P02790	P02790	HPX	Hemopexin	192
2.28562	2.39622	1.53061	1.45831	4.40717	3.61517	2.23211	1.63871	1.44624	1.93071	1	0	17	1918.95	4.017e-169	297.55	22042000000	13	GECVPGEQEPEPILIPR	P02760	P02760	AMBP	Protein AMBP;Alpha-1-microglobulin;Inter-alpha-trypsin inhibitor light chain;Trypstatin	183
-0.343132	-0.371873	0.366927	-1.201	-2.04842	1.92685	-3.34185	-2.37213	-0.835796	-1.20679	1	0	10	1098.45	1.5617e-09	150.04	91980000	4	GEECPAGSHR	O14798	O14798	TNFRSF10C	Tumor necrosis factor receptor superfamily member 10C	41
1.44599	-0.691795	0.423851	-0.276706	-1.2198	0.303077	-3.55003	-2.62066	-1.012	-1.01943	1	0	13	1159.47	1.1489e-41	203.39	604440000	3	GEGEPCGGGGAGR	Q16270	Q16270	IGFBP7	Insulin-like growth factor-binding protein 7	716
-2.24918	0.684101	2.13494	1.42014	-0.125718	1.5099	1.39629	0.160917	1.56519	1.03238	1	0	16	1892.88	1.6234e-104	254.63	58404000	3	GELFWDDGESLEVLER	P10253	P10253	GAA	Lysosomal alpha-glucosidase;76 kDa lysosomal alpha-glucosidase;70 kDa lysosomal alpha-glucosidase	325
0.903196	2.24054	0.737947	0.93993	0.0231838	2.41377	-0.673347	0.1001	0.323048	0.336521	0	1	9	800.366	0.0039954	104.39	22703000	2	GEPGDAGAK	P02452	P02452	COL1A1	Collagen alpha-1(I) chain	162
-1.66379	0.265756	-1.22887	-1.18456	-1.75258	2.8734	-1.70047	-1.68587	-2.00207	-1.57727	0	2	15	1855.84	3.1463e-33	184.76	698370000	2	GEPTCLCIEQCKPHK	Q12841	Q12841	FSTL1	Follistatin-related protein 1	670
1.58528	0.19099	0.88957	0.059123	-0.00717735	1.29049	0.146857	-0.00511265	-0.373214	-0.157125	1	0	19	2375.99	0.0081879	57.484	17342000	1	GEQCVDIDECTIPPYCHQR	Q12805	Q12805	EFEMP1	EGF-containing fibulin-like extracellular matrix protein 1	669
-2.42784	-4.57687	-3.34976	NaN	0.0145741	-3.70759	-4.61375	-6.14856	NaN	-5.22806	1	0	9	934.41	0.005652	99.343	3484600	1	GESGQSTNR	P04279	P04279	SEMG1	Semenogelin-1;Alpha-inhibin-92;Alpha-inhibin-31;Seminal basic protein	217
-3.90806	-0.291533	-1.58914	-1.41877	-1.48987	-3.11215	-2.53678	-2.73319	-2.16764	-1.80073	0	1	19	2024.95	9.289e-12	114.54	75379000	2	GESGYVASEGFPNLYPPNK	Q15113	Q15113	PCOLCE	Procollagen C-endopeptidase enhancer 1	707
0.511152	-0.182787	-0.0555935	0.702641	2.25926	0.0467358	0.998413	1.15753	1.41499	0.615753	0	2	11	1317.64	0.00045456	89.507	52069000	1	GEWTCKPIAEK	P02751	P02751	FN1	Fibronectin;Anastellin;Ugl-Y1;Ugl-Y2;Ugl-Y3	181
-4.11104	-0.866875	0.0229616	-1.40884	-2.78315	-1.37148	-2.59298	-3.22431	-2.05844	-1.68775	0	2	18	2159.03	3.3964e-10	113.86	96459000	1	GFECKPHSQPWQAALFEK	Q9UBX7	Q9UBX7	KLK11	Kallikrein-11;Kallikrein-11 inactive chain 1;Kallikrein-11 inactive chain 2	899
-0.441357	-1.32408	-0.982143	-1.06301	-2.27449	-2.48758	-1.01085	-1.37632	-1.48901	-1.51287	0	1	13	1540.76	0.00010613	98.898	64595000	1	GFFADYEIPNLQK	Q10588	Q10588	BST1	ADP-ribosyl cyclase/cyclic ADP-ribose hydrolase 2	668
-1.75729	1.90917	0.90167	0.512766	0.133975	-0.32924	-0.217203	-0.923605	-1.2905	0.756881	2	0	26	3015.48	1.0192e-145	267.75	69397000	3	GFGGVQVSPPNENVAIYNPFRPWWER	P04746	P04746	AMY2A	Pancreatic alpha-amylase	224
-4.38953	-0.649479	-1.35966	-0.466576	0.297579	-1.71074	-0.877558	-1.30302	-1.6594	0.338128	1	0	26	2966.38	4.4985e-167	289.6	106800000	4	GFGSLNDEGEGEFWLGNDYLHLLTQR	P02671	P02671	FGA	Fibrinogen alpha chain;Fibrinopeptide A;Fibrinogen alpha chain	173
0.521648	1.49743	1.45738	2.23858	4.53549	1.55777	2.07346	1.25083	2.45783	2.69385	0	2	17	2046.83	1.9373e-59	212.78	127170000	2	GFNCESKPEAEETCFDK	P02751	P02751	FN1	Fibronectin;Anastellin;Ugl-Y1;Ugl-Y2;Ugl-Y3	181
-1.45773	-1.62932	-1.5876	-1.7524	-2.31233	-1.71617	-1.10602	-1.86192	-1.56627	-2.13839	1	0	12	1232.61	0.00011155	118.87	254960000	2	GFQALGDAADIR	P01033	P01033	TIMP1	Metalloproteinase inhibitor 1	123
-5.35306	-0.460866	-0.844011	-1.14245	-1.31135	-2.58026	-0.459795	-1.23763	-0.0318384	0.347304	1	0	13	1569.83	5.6489e-54	217.46	254360000	5	GFQQLLQELNQPR	P05154	P05154	SERPINA5	Plasma serine protease inhibitor	234
-1.43762	1.1137	-0.433104	0.311605	0.673662	0.394736	0.148448	-0.251236	0.398782	0.273886	1	0	16	1675.85	1.048e-34	191.15	38990000	1	GFSLDEATNLNGGLLR	P19827	P19827	ITIH1	Inter-alpha-trypsin inhibitor heavy chain H1	409
-3.13567	-1.63383	-2.11045	-1.92348	-2.41893	-2.05728	-2.12091	-2.92534	-2.9864	-1.79988	1	0	25	2819.3	8.3643e-13	103.92	1868700	1	GFSWLSSDPGGLESDTLQWVEEPQR	Q86T13	Q86T13	CLEC14A	C-type lectin domain family 14 member A	761
0.967299	3.08428	2.33894	2.60773	2.20066	2.09928	3.3939	3.71246	2.61314	2.7613	0	1	22	2543.12	0	365.53	2333400000	10	GFYPSDIAVEWESNGQPENNYK	P01857;P01861	P01857	IGHG1;IGHG4	Ig gamma-1 chain C region;Ig gamma-4 chain C region	152;155
1.70361	1.18312	0.865512	0.598463	0.655701	0.747379	2.01444	2.3138	0.740657	0.736235	0	1	22	2559.12	8.7803e-07	87.654	47211000	4	GFYPSDISVEWESNGQPENNYK	P01859	P01859	IGHG2	Ig gamma-2 chain C region	153
-0.209512	-1.37946	-1.00545	-2.03492	-1.41228	-0.239859	-1.8206	-1.96311	-2.10164	-2.15963	1	0	18	1584.8	1.4664e-10	115.68	86349000	3	GGAAVGGGEQPPPAPAPR	Q86Y38	Q86Y38	XYLT1	Xylosyltransferase 1	766
-0.502555	-2.34307	-1.50775	-2.80245	-2.25551	-0.013423	-4.92197	-4.01958	-3.19756	-3.1804	1	0	17	1255.57	2.5065e-09	115.04	3666300	1	GGAGGGPGGAGGGSGQR	Q6VY07	Q6VY07	PACS1	Phosphofurin acidic cluster sorting protein 1	754
1.18784	-0.125882	-0.115431	-1.14317	-0.220912	1.34434	-0.97636	-1.31099	-0.531608	-0.524174	1	0	13	1348.54	4.2503e-68	233.54	57280000	2	GGCAGGQCCGPLR	O94813	O94813	SLIT2	Slit homolog 2 protein;Slit homolog 2 protein N-product;Slit homolog 2 protein C-product	93
2.13626	0.844847	0.92912	0.356027	0.582904	2.63456	-1.70391	-1.13993	-0.0526638	0.348155	1	0	12	1376.54	0.006516	79.795	21028000	1	GGCGPQCCQPTR	O75094	O75094	SLIT3	Slit homolog 3 protein	71
-3.1422	1.43837	-0.791354	0.586698	1.43434	-0.575447	-0.692871	-0.777903	-0.4253	3.46824	0	1	16	1656.8	9.1782e-105	260.18	233430000	3	GGCITLISSEGYVSSK	P01833	P01833	PIGR	Polymeric immunoglobulin receptor;Secretory component	150
-1.71807	-3.12264	-3.16225	-4.32878	-2.01614	-1.83832	-4.44643	-4.1745	-3.9386	-3.93886	1	0	13	1413.67	0.00043495	82.85	10731000	1	GGDHVPVSHEQPR	Q9HBR0	Q9HBR0	SLC38A10	Putative sodium-coupled neutral amino acid transporter 10	866
-0.255168	-1.21146	-0.361395	-1.37878	-1.71122	0.592392	-3.40037	-2.45087	-1.68056	-1.21293	1	0	11	1127.52	0.00047981	123.2	154910000	1	GGEDAAVQEPR	Q9HBR0	Q9HBR0	SLC38A10	Putative sodium-coupled neutral amino acid transporter 10	866
1.67821	0.380311	0.603803	0.221509	1.62929	0.396803	2.19541	1.10911	0.737302	1.06211	1	1	20	2256.07	7.2659e-15	124.25	36050000	1	GGETSEMYLIQPDSSVKPYR	P02675	P02675	FGB	Fibrinogen beta chain;Fibrinopeptide B;Fibrinogen beta chain	174
1.39572	0.333194	0.561721	0.729099	0.681072	-0.122685	1.35231	0.72079	0.615613	0.938988	0	1	14	1412.69	1.0333e-43	209.53	182190000	3	GGGDLPNSQEALQK	O95865	O95865	DDAH2	N(G),N(G)-dimethylarginine dimethylaminohydrolase 2	99
-0.915345	-2.14299	-2.14054	-2.28553	-1.4671	-1.84012	-1.62281	-2.06815	-2.29517	-1.01954	0	1	26	2260.09	1.6342e-13	110.26	15047000	1	GGMGSGGLATGIAGGLAGMGGIQNEK	P05783	P05783	KRT18	Keratin, type I cytoskeletal 18	248
0.581268	0.828641	-0.125843	1.01578	0.168067	0.83179	1.12968	0.68807	2.23544	0.951985	1	0	9	984.43	8.0817e-23	177.7	1443500000	2	GGPFSDSYR	P00915	P00915	CA1	Carbonic anhydrase 1	114
2.12543	1.10553	2.19745	1.19928	0.949674	1.13417	2.13924	1.73109	1.50566	0.718252	0	1	24	2355.15	6.0384e-60	205.68	197710000	4	GGPGSAVSPYPTFNPSSDVAALHK	P04083	P04083	ANXA1	Annexin A1	204
2.59456	1.29545	2.56898	1.66043	1.34477	3.11332	-0.216691	0.824488	1.65548	2.16091	0	1	9	861.398	0.0037272	105.2	570000000	1	GGSADAAWK	Q9ULI3	Q9ULI3	HEG1	Protein HEG homolog 1	912
1.54795	0.697384	0.77585	0.654132	1.03359	1.50615	-0.135566	1.3025	0.990593	0.18384	1	0	16	1571.67	7.3784e-72	236.78	391430000	2	GGSTSYGTGSETESPR	P02671	P02671	FGA	Fibrinogen alpha chain;Fibrinopeptide A;Fibrinogen alpha chain	173
-0.219025	-1.27641	-0.571732	0.892322	-2.18683	-0.592461	-0.146545	0.777522	2.04929	-0.826298	0	1	8	903.445	9.5426e-09	144.09	1357400000	2	GHFDTLSK	P80511	P80511	S100A12	Protein S100-A12;Calcitermin	628
0.861979	1.06343	-0.653094	-0.412457	0.304725	-0.216488	-0.871129	0.0065527	1.29583	0.765503	0	1	8	961.414	0.0058859	77.732	23632000	1	GHFTEEDK	P69892;P69891	P69892	HBG2;HBG1	Hemoglobin subunit gamma-2;Hemoglobin subunit gamma-1	620
-5.44334	-2.83102	-4.30399	-3.02191	-4.10979	-4.87136	-2.91713	-3.98964	-3.29572	-3.43674	1	0	16	1614.79	2.235e-08	115.91	84412000	2	GHGAGGASILTFWDAR	P04745;P19961;CON__Q3MHH8;P04746	P04745	AMY1A;AMY2B;AMY2A	Alpha-amylase 1;Alpha-amylase 2B;Pancreatic alpha-amylase	223;224
1.64807	0.483591	0.471695	0.681385	-0.371615	2.01761	-0.394175	0.243228	-0.0351334	0.307185	1	0	24	2660	1.4516e-40	173.45	81635000	1	GHGLCEDGVCVCDAGYSGEDCSTR	P22105	P22105	TNXB	Tenascin-X	424
-0.977552	-2.21022	-2.41109	-2.55762	-1.80573	-1.77778	-3.56726	-1.91921	-2.02337	-2.55818	1	0	10	1220.57	0.00051651	93.096	14229000	1	GHMLENHVER	P19827;CON__Q0VCM5	P19827	ITIH1	Inter-alpha-trypsin inhibitor heavy chain H1	409
-0.415137	-4.10296	-1.99583	-4.3032	-0.477745	-3.91966	-4.59845	-4.10955	-4.23912	-3.64056	1	2	8	949.546	0.038654	58.981	80727000	2	GHRPLDKK	P02675	P02675	FGB	Fibrinogen beta chain;Fibrinopeptide B;Fibrinogen beta chain	174
-1.51878	-1.54115	-0.912734	-0.995418	-3.10936	-2.16358	-4.08503	-3.49638	-1.8596	-1.41748	1	0	7	815.404	0.023422	93.885	14586000	1	GHYGVQR	Q16270	Q16270	IGFBP7	Insulin-like growth factor-binding protein 7	716
0.852377	-0.195883	0.28211	-0.145849	2.85742	0.53547	0.620629	0.767117	0.586268	-0.219296	1	0	10	1185.59	7.3106e-06	135.56	4453800000	5	GHYQNVVDVR	Q02383	Q02383	SEMG2	Semenogelin-2	644
1.42154	-0.624261	0.615069	-0.255469	3.50797	0.965495	0.351727	0.111071	0.0959673	-0.525557	1	0	10	1199.6	5.2166e-10	149.33	9152900000	5	GHYQNVVEVR	P04279	P04279	SEMG1	Semenogelin-1;Alpha-inhibin-92;Alpha-inhibin-31;Seminal basic protein	217
0.656895	0.810418	1.05146	0.461916	0.242437	0.464088	0.791884	0.316949	0.0303307	0.020422	0	0	17	1907.83	1.8584e-11	136.26	76875000	3	GIAAQPLYAGYCNHENM	P07686	P07686	HEXB	Beta-hexosaminidase subunit beta;Beta-hexosaminidase subunit beta chain B;Beta-hexosaminidase subunit beta chain A	272
3.48542	1.61439	2.59285	1.54184	0.617751	2.00677	-0.926423	-0.185628	1.04302	1.44064	0	1	9	1081.44	1.3017e-06	123.86	73935000	3	GICECGVCK	P05556	P05556	ITGB1	Integrin beta-1	247
-0.672077	-0.647486	-1.0618	0.395414	-0.511602	-0.467327	2.16387	2.13549	0.473865	-0.310959	0	1	11	1214.55	2.9031e-06	140.24	20915000	1	GIDSDASYPYK	P25774	P25774	CTSS	Cathepsin S	445
0.0818987	-0.258183	-0.407933	-0.900425	-0.093401	-0.0201817	1.30403	0.979902	-0.282734	-0.733812	1	0	11	1337.6	0.029105	72.497	37094000	1	GISQEQMNEFR	P12814	P12814	ACTN1	Alpha-actinin-1	348
0.505913	-0.853393	-0.454901	-0.556422	-0.948414	0.613874	1.61189	0.423932	-0.37037	-0.653228	1	0	11	1351.62	0.018082	76.563	45577000	1	GISQEQMQEFR	O43707	O43707	ACTN4	Alpha-actinin-4	59
2.03788	0.561098	1.41956	0.1229	3.82265	1.82883	0.45946	0.128284	-0.0398741	0.324685	1	0	12	1369.61	5.5963e-101	260.5	5383400000	7	GISSQYSNTEER	P04279	P04279	SEMG1	Semenogelin-1;Alpha-inhibin-92;Alpha-inhibin-31;Seminal basic protein	217
1.72975	-2.56045	-1.75364	-3.32258	-2.26323	-2.93533	-2.24256	-2.92122	-2.85311	-3.42853	0	2	17	1854.85	6.0181e-37	190.41	1705800000	4	GKCVLFPYGGCQGNGNK	P02760	P02760	AMBP	Protein AMBP;Alpha-1-microglobulin;Inter-alpha-trypsin inhibitor light chain;Trypstatin	183
6.99815	1.38343	3.40923	1.08078	0.487752	1.32157	1.65394	2.03745	1.34877	0.795047	0	3	22	2509.15	3.3713e-101	243.52	1926800000	5	GKCVLFPYGGCQGNGNKFYSEK	P02760	P02760	AMBP	Protein AMBP;Alpha-1-microglobulin;Inter-alpha-trypsin inhibitor light chain;Trypstatin	183
-2.72141	0.908399	-2.25349	-0.615292	-1.6779	-1.46133	-0.417286	-0.759508	-0.46909	-1.64337	1	1	15	1723.83	1.0745e-06	118.72	214270000	2	GKEESLDSDLYAELR	P02775	P02775	PPBP	Platelet basic protein;Connective tissue-activating peptide III;TC-2;Connective tissue-activating peptide III(1-81);Beta-thromboglobulin;Neutrophil-activating peptide 2(74);Neutrophil-activating peptide 2(73);Neutrophil-activating peptide 2;TC-1;Neutrophil-activating peptide 2(1-66);Neutrophil-activating peptide 2(1-63)	188
1.85559	-1.21355	0.50445	-0.675236	-1.215	0.524435	-1.489	-0.15304	-0.522794	0.0373983	1	1	11	1207.62	0.0036202	74.15	12416000	1	GKPLPPGEEER	O15231	O15231	ZNF185	Zinc finger protein 185	46
-0.976005	1.11185	-0.020133	0.524355	1.94814	NaN	2.67779	-0.190417	1.44202	0.634091	1	2	10	1274.68	5.1047e-09	144.1	4725200000	4	GKWERPFEVK	P01009	P01009	SERPINA1	Alpha-1-antitrypsin;Short peptide from AAT	118
1.97316	1.43729	1.53033	1.78628	0.685224	1.67293	1.36759	0.55961	1.06372	1.2167	1	0	15	1475.72	9.2243e-07	127.2	41466000	1	GLDTSLGAVQSDTGR	Q13477	Q13477	MADCAM1	Mucosal addressin cell adhesion molecule 1	683
1.26121	-0.234657	0.767941	0.469929	-0.353208	0.519866	3.35971	1.90917	1.32618	0.253145	0	1	15	1549.77	3.2971e-33	193.56	26464000	1	GLDYASQQGTAALQK	P17213	P17213	BPI	Bactericidal permeability-increasing protein	393
1.73716	0.360528	1.67404	1.32823	0.204304	2.38988	-0.754295	-0.0687895	0.624265	0.238883	1	0	7	818.377	0.067443	81.191	187300000	1	GLETDER	P09619	P09619	PDGFRB	Platelet-derived growth factor receptor beta	310
0.272909	0.954883	1.13341	0.495667	-0.517127	0.234058	0.459716	0.158899	0.917489	0.972404	0	1	15	1617.86	2.5352e-85	240.46	78027000	2	GLFTISPETGEIQVK	Q08174	Q08174	PCDH1	Protocadherin-1	662
0.909494	1.04418	0.423836	1.22562	2.44272	1.59141	2.53951	3.44035	1.34624	1.25694	1	0	13	1519.73	2.3038e-84	252.08	358080000	3	GLIDEVNQDFTNR	P02671	P02671	FGA	Fibrinogen alpha chain;Fibrinopeptide A;Fibrinogen alpha chain	173
2.2457	-0.200064	1.25122	0.041234	0.405087	0.546764	-0.405567	-0.0519171	-0.442714	-0.116511	0	1	12	1472.66	1.8435e-06	129.74	54801000	1	GLPEQECEQQQK	P07476	P07476	IVL	Involucrin	270
-3.00651	-2.14991	-1.79132	-2.45259	-0.248509	-2.44804	-3.09128	-1.98962	-2.40266	-2.38987	1	0	9	974.478	0.00014124	123.42	221780000	2	GLQTSQDAR	P27797	P27797	CALR	Calreticulin	462
0.63052	0.6436	1.27923	0.0511646	-0.058445	2.31482	-0.947798	-1.34543	-1.40259	0.117661	0	1	28	3389.31	3.4808e-58	192.58	73402000	3	GLSLFPESCPDFCCGTCDDQYCCSDVLK	Q8N114	Q8N114	SHISA5	Protein shisa-5	777
3.99372	1.76568	2.37851	1.087	1.56366	3.73143	-0.198984	-0.168832	-0.333679	0.998781	0	2	29	3517.41	2.5083e-250	334.49	378640000	5	GLSLFPESCPDFCCGTCDDQYCCSDVLKK	Q8N114	Q8N114	SHISA5	Protein shisa-5	777
0.693079	-0.448149	1.18814	-2.15882	4.72322	1.22865	0.40806	-0.450015	-0.696529	-0.801795	0	1	11	1209.53	8.8041e-42	210.31	2290000000	6	GLSSQCSNTEK	Q02383	Q02383	SEMG2	Semenogelin-2	644
-1.71311	-3.52106	-1.58263	NaN	2.01294	-2.69114	-3.19834	-5.04839	-4.44941	-3.10779	1	1	12	1365.63	1.1911e-67	232.83	103620000	3	GLSSQCSNTEKR	Q02383	Q02383	SEMG2	Semenogelin-2	644
-3.36782	-2.07045	-2.55291	-2.49361	-2.03039	-2.72033	-0.395797	-0.292404	-1.79091	-2.3852	0	0	26	2723.38	0.035454	31.75	15402000	3	GLVLQPLLPQTQDSWDPAPPPSDPGV	Q8IYS5	Q8IYS5	OSCAR	Osteoclast-associated immunoglobulin-like receptor	774
-2.65378	-2.75327	-0.520755	-2.10251	0.258625	-0.145882	-3.78621	-3.85716	-2.89998	-2.17031	2	0	8	1022.44	0.029241	60.118	32409000	1	GMCSRQER	Q8N3A8	Q8N3A8	PARP8	Poly [ADP-ribose] polymerase 8	780
1.01419	0.00184441	-0.204139	-0.159546	0.835839	-0.120659	0.97628	0.736478	-0.383347	0.0928802	1	0	22	2692.11	3.6609e-101	243.52	49068000	1	GNDDHWIVDTDYDTYAVQYSCR	P02753	P02753	RBP4	Retinol-binding protein 4;Plasma retinol-binding protein(1-182);Plasma retinol-binding protein(1-181);Plasma retinol-binding protein(1-179);Plasma retinol-binding protein(1-176)	182
-0.467088	1.50544	0.768661	0.880789	0.501885	1.0261	1.41795	0.700937	0.782673	0.77146	0	1	20	1948.94	2.4543e-33	172.3	108500000	3	GNDISSGTVLSDYVGSGPPK	P30086	P30086	PEBP1	Phosphatidylethanolamine-binding protein 1;Hippocampal cholinergic neurostimulating peptide	481
-2.79711	-1.5336	-1.90382	-0.18841	-2.815	-1.68124	-1.78239	-1.81805	-0.73368	-1.38351	1	0	8	962.472	0.00044703	125.5	226450000	2	GNFHAVYR	P05109	P05109	S100A8	Protein S100-A8;Protein S100-A8, N-terminally processed	232
2.11834	0.688859	1.50351	1.41147	1.00275	1.9861	1.65203	4.71503	2.33458	1.40055	1	1	12	1433.71	1.5237e-31	197.36	2656500000	6	GNFHAVYRDDLK	P05109	P05109	S100A8	Protein S100-A8;Protein S100-A8, N-terminally processed	232
-1.40979	0.21071	-0.797459	-0.404227	-0.0325413	-1.49376	2.56485	0.22121	1.82049	0.635224	0	1	13	1405.71	1.1275e-120	275.66	504150000	2	GNPTVEVDLFTSK	P06733	P06733	ENO1	Alpha-enolase	256
-0.299613	-1.21821	-0.175637	-0.94805	3.07449	-0.265176	-0.829353	0.0461426	-1.10518	0.142881	0	1	8	845.424	0.0045497	107.21	119090000	2	GNTEGLQK	P06727	P06727	APOA4	Apolipoprotein A-IV	255
1.8019	-3.44224	-2.2368	-3.5202	-4.39925	-3.32655	-4.62823	-4.03515	-3.49686	-3.81537	2	0	9	881.447	0.036291	78.113	13601000	2	GPAGDRGPR	P08123	P08123	COL1A2	Collagen alpha-2(I) chain	283
0.883801	-1.2404	-0.509058	0.308848	-1.38559	-0.231853	-0.838037	-0.178061	0.903865	0.0735941	0	1	11	894.456	0.0093885	80.245	25171000	2	GPAGPSGPAGK	P08123	P08123	COL1A2	Collagen alpha-2(I) chain	283
1.83577	-2.90629	-1.73635	-3.4593	-3.32911	-1.58606	-3.03828	-2.29603	-2.6697	-3.47332	1	1	14	1222.61	1.1252e-05	97.949	37791000	1	GPAGPSGPAGKDGR	P08123	P08123	COL1A2	Collagen alpha-2(I) chain	283
-2.9113	-2.67099	-1.53892	-2.8095	-1.21395	0.728487	-3.52638	-3.39923	-2.79533	-2.2484	1	0	8	733.387	0.016927	91.626	43264000	1	GPPGPPGR	P08123;Q6P1N0;Q99715	P08123	COL1A2;CC2D1A;COL12A1	Collagen alpha-2(I) chain;Coiled-coil and C2 domain-containing protein 1A;Collagen alpha-1(XII) chain	283;836
2.25471	1.00687	1.77148	1.04463	0.616946	2.19114	1.89546	1.98158	0.810472	0.818714	1	1	27	3041.27	8.16e-49	179.2	26530000	1	GPPQEEEEEEDEEEEATKEDAEAPGIR	P51858	P51858	HDGF	Hepatoma-derived growth factor	553
1.7657	-1.3442	-0.76274	-1.79305	-1.8608	-0.724594	-2.25252	-1.91475	-1.87056	-1.43182	2	0	11	1094.56	0.00022351	117.09	63613000	2	GPRGDQGPVGR	P08123	P08123	COL1A2	Collagen alpha-2(I) chain	283
-0.233461	1.53025	0.443246	0.978602	0.421585	-0.167795	2.59567	2.90077	1.8503	0.989338	1	0	12	1286.64	0.00016625	123.28	3045600000	5	GPSVFPLAPCSR	P01859;P01860;P01861	P01860	IGHG2;IGHG3;IGHG4	Ig gamma-2 chain C region;Ig gamma-3 chain C region;Ig gamma-4 chain C region	154;153;155
0.290928	-0.585322	-0.227213	1.89219	-0.548438	0.218697	3.57123	3.03859	2.24309	0.650304	0	1	12	1185.64	0.0012888	100.69	7559900000	5	GPSVFPLAPSSK	P01857	P01857	IGHG1	Ig gamma-1 chain C region	152
1.09928	-0.824982	-1.04384	0.0987997	-1.48022	-1.22949	-0.0514383	-1.00418	0.269134	0.117412	1	1	11	1274.75	0.00021053	105.46	41436000	1	GPVLQLHDLKR	P43121	P43121	MCAM	Cell surface glycoprotein MUC18	533
2.39965	2.30688	0.707569	3.51937	0.293555	1.98632	0.476659	0.959518	0.149061	4.15583	0	1	15	1634.74	4.238e-24	174.68	1029600000	7	GPWCYVSGEAGVPEK	Q96FE7	Q96FE7	PIK3IP1	Phosphoinositide-3-kinase-interacting protein 1	817
2.36647	-1.54455	-1.21194	-1.57754	-2.59355	-0.901465	-0.813131	-1.25092	-1.5703	-1.92965	2	1	22	2561.18	6.9817e-28	148.2	22399000	1	GPWCYVSGEAGVPEKRPCEDLR	Q96FE7	Q96FE7	PIK3IP1	Phosphoinositide-3-kinase-interacting protein 1	817
-2.37974	-1.07347	-1.40989	-0.941814	-0.154282	-1.55593	-0.12563	-2.2483	-1.31958	-1.90208	1	2	14	1643.8	2.5829e-08	132.08	507750000	2	GQCIINSNKDDRPK	P43652	P43652	AFM	Afamin	535
1.24697	2.29526	1.69663	1.99841	2.45282	1.12661	2.25076	1.92626	3.14546	2.22853	0	1	17	2053.86	1.6303e-146	286.16	281890000	3	GQELCADYSENTFTEYK	P02774;CON__Q3MHN5;CON__ENSEMBL:ENSBTAP00000018229	P02774	GC	Vitamin D-binding protein	187
-0.0245905	1.93899	1.03468	1.43863	2.26432	0.340793	1.69171	0.89101	2.83455	1.74276	0	2	18	2181.95	1.9618e-74	234.04	104530000	2	GQELCADYSENTFTEYKK	P02774;CON__Q3MHN5;CON__ENSEMBL:ENSBTAP00000018229	P02774	GC	Vitamin D-binding protein	187
0.735236	-1.10877	-0.339247	-0.762333	2.41166	-0.134026	-0.114237	0.0373802	0.403763	-0.869551	0	1	8	963.456	0.00090996	106.04	1796100000	3	GQHYFGQK	Q02383	Q02383	SEMG2	Semenogelin-2	644
-0.307767	-2.87764	-1.53388	-2.28339	0.103431	-1.6515	-2.84015	-3.45376	-2.73314	-1.92307	0	1	8	903.42	0.0008268	107.29	40993000	2	GQHYSGQK	P04279	P04279	SEMG1	Semenogelin-1;Alpha-inhibin-92;Alpha-inhibin-31;Seminal basic protein	217
-2.73128	-3.73417	-3.10254	-3.63967	-0.522554	-3.56228	-2.73141	-3.13538	-3.55761	-3.7387	0	1	15	1553.76	9.8302e-06	89.624	359550000	2	GQLPSGSSQFPHGQK	Q02383	Q02383	SEMG2	Semenogelin-2	644
0.371471	-0.0767794	1.29207	0.278307	2.24407	1.27445	-0.11233	1.59253	1.83665	1.37407	0	1	8	854.45	0.012001	96.342	85154000	2	GQPLSPEK	P01871;P04220	P01871	IGHM	Ig mu chain C region;Ig mu heavy chain disease protein	156
-0.814266	0.196748	-0.787923	-0.446386	0.111451	-0.323348	0.549446	-0.0995808	-0.530131	-0.288755	1	0	21	2337.17	2.7106e-16	123.6	50466000	2	GQVFDQNGNPLPNVIVEVQDR	P14384	P14384	CPM	Carboxypeptidase M	367
2.64628	0.583755	1.72939	0.0859766	3.43787	2.79064	-0.354318	-0.532213	-0.284045	-0.426322	1	1	11	1397.51	8.1553e-15	165.42	728740000	3	GRECDCDAQCK	Q92954	Q92954	PRG4	Proteoglycan 4;Proteoglycan 4 C-terminal part	806
2.27907	0.602535	1.43674	0.36768	0.800035	1.97328	-1.73704	-1.15849	-0.340628	-0.0163298	1	1	13	1520.59	0.00010348	110.55	43400000	2	GRGECHDGSCVCK	P22105	P22105	TNXB	Tenascin-X	424
-1.28602	-0.877275	-1.55111	-0.378863	0.952525	-0.726061	-0.893052	-2.0369	-0.70449	-1.00752	1	1	15	1713.86	9.1217e-07	123.02	169710000	1	GRLPSEFSQFPHGQK	P04279	P04279	SEMG1	Semenogelin-1;Alpha-inhibin-92;Alpha-inhibin-31;Seminal basic protein	217
0.105649	-0.872583	0.0260792	-1.16399	-1.45383	0.993497	NaN	-2.68599	-1.54705	-1.30786	1	0	12	1420.55	0.00037054	122.97	5374900	1	GSACQECQDPNR	Q9NY15	Q9NY15	STAB1	Stabilin-1	886
0.849506	0.844505	0.269993	0.768232	0.497112	0.791868	1.32746	2.61424	1.60221	0.222508	1	0	14	1319.68	1.2667e-05	114.7	244210000	2	GSAPPGPVPEGSIR	P78417	P78417	GSTO1	Glutathione S-transferase omega-1	623
-0.673265	-1.61101	-0.716141	-0.89285	-0.981943	-1.02481	-3.28973	-0.702475	0.0960989	-0.24445	1	0	10	1177.45	0.00075564	119.27	147630000	2	GSCPTCPEDR	Q9Y6R7	Q9Y6R7	FCGBP	IgGFc-binding protein	926
-0.986756	-1.6404	-1.56122	-1.96851	-0.524092	-0.967615	-2.38823	-2.12985	-2.4532	-1.49126	2	0	12	1478.65	5.0709e-10	145.09	43084000	1	GSCSRPQLCVCR	Q14767	Q14767	LTBP2	Latent-transforming growth factor beta-binding protein 2	700
0.0203047	-0.565469	-0.386642	-0.885614	-1.36365	1.03082	-1.31927	-1.10808	-1.15677	-0.529926	0	1	14	1339.64	2.22e-05	89.624	739120000	4	GSEAINAPGDNPAK	Q9NZP8	Q9NZP8	C1RL	Complement C1r subcomponent-like protein	890
1.29485	1.90917	0.226036	1.0935	1.9616	-0.331247	1.45011	1.05919	1.93403	0.75279	0	1	11	1139.55	1.0834e-05	132.79	173500000	1	GSESGIFTNTK	P02671	P02671	FGA	Fibrinogen alpha chain;Fibrinopeptide A;Fibrinogen alpha chain	173
0.790033	2.75044	2.92179	1.83763	3.51447	2.16824	2.71369	1.22343	1.64853	2.55036	0	1	13	1498.63	3.41e-16	169.79	514700000	5	GSFACQCPPGYQK	Q12805	Q12805	EFEMP1	EGF-containing fibulin-like extracellular matrix protein 1	669
0.909274	-1.39754	-0.145084	-0.613821	-0.427297	-0.116616	1.28864	1.27268	0.404503	-1.1708	1	2	13	1540.69	5.8948e-07	134.68	318510000	4	GSFDISCDKDNKR	P49913	P49913	CAMP	Cathelicidin antimicrobial peptide;Antibacterial protein FALL-39;Antibacterial protein LL-37	545
0.185933	0.0707865	0.527063	1.12533	1.00595	-0.640172	0.397931	0.240088	0.500919	0.671188	0	1	13	1338.65	1.0199e-19	165.64	29256000	3	GSFEFPVGDAVSK	P0C0L4;P0C0L5	P0C0L4	C4A;C4B	Complement C4-A;Complement C4 beta chain;Complement C4-A alpha chain;C4a anaphylatoxin;C4b-A;C4d-A;Complement C4 gamma chain;Complement C4-B;Complement C4 beta chain;Complement C4-B alpha chain;C4a anaphylatoxin;C4b-B;C4d-B;Complement C4 gamma chain	317
0.531567	-1.08792	-0.0926456	0.286737	-0.716889	-0.222132	0.660531	1.88947	1.6047	0.583427	0	1	10	989.503	0.0031647	102.4	36614000	1	GSGTAEVELK	P14618	P14618	PKM	Pyruvate kinase PKM	370
1.85604	1.98614	2.13778	1.26773	2.82131	2.32659	1.30631	0.636788	1.07606	1.13026	1	0	14	1444.72	2.2311e-69	230.55	1315400000	5	GSIQVDGEELVSGR	P98160	P98160	HSPG2	Basement membrane-specific heparan sulfate proteoglycan core protein;Endorepellin;LG3 peptide	634
-0.110017	-0.610845	0.169425	-0.250698	3.36897	-0.275801	0.626863	0.451933	-0.1398	-0.155134	0	1	10	1090.55	6.699e-22	176.78	6187100000	6	GSISIQTEEK	Q02383	Q02383	SEMG2	Semenogelin-2	644
0.315031	0.0971832	0.370113	-0.277218	3.55291	0.198154	1.30481	0.0221796	0.137529	-0.0365887	0	1	14	1525.77	8.1811e-124	281.1	2750000000	7	GSISIQTEEQIHGK	Q02383	Q02383	SEMG2	Semenogelin-2	644
0.0884962	1.45656	1.11056	1.79014	0.127586	3.01783	0.673627	1.90088	1.71185	0.857468	0	1	9	992.445	0.018398	82.417	51413000	1	GSPDDVEFK	O00241;P78324	O00241	SIRPB1;SIRPA	Signal-regulatory protein beta-1;Tyrosine-protein phosphatase non-receptor type substrate 1	26;622
0.621799	-2.18632	-1.26299	-2.57866	-1.80085	-0.401426	-4.11067	-3.57917	-2.87934	-2.77471	1	1	11	1221.57	0.0029077	77.185	3407700	1	GSPGKEHPEER	Q9BYH1	Q9BYH1	SEZ6L	Seizure 6-like protein	846
-5.09485	-3.27723	-1.81654	-2.68716	-3.95003	-3.21174	-2.15257	0.0733728	-1.64275	-3.37892	1	1	17	1893.98	0.012296	56.746	11087000	1	GSSRLLSFSPEEFPTLK	Q5JSZ5	Q5JSZ5	PRRC2B	Protein PRRC2B	733
3.69311	2.2649	2.61914	2.19534	3.02288	2.42487	3.19956	2.2802	2.44123	2.12516	1	1	15	1679.78	8.3552e-13	153.72	298630000	2	GSVACECRPGFELAK	Q9NQ36	Q9NQ36	SCUBE2	Signal peptide, CUB and EGF-like domain-containing protein 2	875
2.63733	1.9619	2.01916	2.4191	1.82768	2.58847	4.67999	4.17372	2.876	2.10359	1	0	12	1381.59	3.2715e-41	200.93	837790000	10	GSVSDEEMMELR	P13796	P13796	LCP1	Plastin-2	360
2.96608	1.27585	1.49606	0.618108	2.26686	1.55234	1.58151	0.598233	1.17396	0.606185	1	0	18	1689.87	3.028e-74	237.97	1652900000	4	GSVYIGGAPDVATLTGGR	P98160	P98160	HSPG2	Basement membrane-specific heparan sulfate proteoglycan core protein;Endorepellin;LG3 peptide	634
0.609637	1.57848	2.00674	1.98252	-0.234694	1.36307	0.656288	0.653917	1.19551	1.20548	0	1	14	1469.72	6.9015e-17	164.22	690760000	4	GTCEQGPSIVTPPK	Q16270	Q16270	IGFBP7	Insulin-like growth factor-binding protein 7	716
0.522225	0.241996	-0.45207	-0.019928	-0.267303	0.319561	1.26797	1.14577	-0.0119448	0.256321	1	0	18	2038.91	4.8054e-10	101.92	26646000	1	GTCQCSVSLPDTTFPVDR	Q6UX06	Q6UX06	OLFM4	Olfactomedin-4	748
-1.44352	-0.449487	1.79944	2.11384	1.07473	0.127559	-0.215054	-0.699176	1.36364	1.14612	1	0	14	1549.81	1.2876e-55	220.49	173300000	2	GTDVNVFNTILTTR	P04083	P04083	ANXA1	Annexin A1	204
-2.54936	-0.81269	-1.84633	-2.14048	-1.13767	-1.95381	-1.44717	-1.79292	-2.17085	-1.48072	1	0	29	3188.6	8.4573e-78	199.46	18993000	3	GTEAAAVPEVELSDQPENTFLHPIIQIDR	P05543	P05543	SERPINA7	Thyroxine-binding globulin	245
-1.26611	0.951957	-0.461451	0.768042	1.20933	-0.476716	1.16202	0.285627	0.419859	0.941315	0	1	22	2258.13	3.3783e-07	92.932	275380000	7	GTEAAGAMFLEAIPMSIPPEVK	P01009	P01009	SERPINA1	Alpha-1-antitrypsin;Short peptide from AAT	118
-6.09294	-0.92713	-3.68701	-1.94163	-2.86005	-3.96192	-3.72388	-4.68352	-6.90744	-2.14789	0	1	30	3050.51	4.4258e-17	110.01	1819200	2	GTEWVDPEDPTVIAENELLGAAAAIEAAAK	Q9Y490	Q9Y490	TLN1	Talin-1	920
2.66717	5.5928	1.98736	3.41581	4.32809	1.98714	2.77831	2.34593	3.27373	4.25986	0	1	13	1477.69	5.2865e-142	293.76	22824000000	28	GTFATLSELHCDK	P68871	P68871	HBB	Hemoglobin subunit beta;LVV-hemorphin-7;Spinorphin	619
-2.63797	-0.394703	-2.52932	-1.31717	-0.976703	-2.0224	-1.58637	-2.03543	-1.61564	-0.9159	1	1	22	2585.23	8.0039e-33	160.57	217550000	1	GTFATLSELHCDKLHVDPENFR	P68871	P68871	HBB	Hemoglobin subunit beta;LVV-hemorphin-7;Spinorphin	619
0.510281	3.22667	0.495797	1.95172	1.53307	0.713333	2.29587	2.00728	3.66553	1.80986	0	1	13	1520.69	8.4042e-68	227.47	1142200000	4	GTFSQLSELHCDK	P02042	P02042	HBD	Hemoglobin subunit delta	159
0.745276	-0.0855274	1.388	-0.126549	-0.242655	2.13881	-1.81277	-1.12008	0.0865078	-0.0252523	0	1	9	841.466	0.0060648	98.048	34096000	1	GTGVPVGQK	Q9P121	Q9P121	NTM	Neurotrimin	893
-2.289	-1.35497	-1.4724	-1.56348	-0.53359	-2.16279	-1.10919	-1.18702	-1.86862	-1.15987	0	1	21	2224.12	5.7328e-34	174.82	6986400	1	GTHVDLGLASANVDFAFSLYK	P01011	P01011	SERPINA3	Alpha-1-antichymotrypsin;Alpha-1-antichymotrypsin His-Pro-less	119
-1.12801	-1.8385	-1.72359	-1.63068	-1.67961	-1.78458	1.2108	-0.184572	0.178917	-1.92317	1	0	13	1358.68	0.00056442	102.9	44225000	1	GTITDAPGFDPLR	P50995	P50995	ANXA11	Annexin A11	550
-0.683704	-0.466632	0.19262	0.239819	0.687269	-0.108722	-0.547606	-0.671576	-0.676437	0.511118	0	1	11	1204.6	3.0119e-06	140.14	16695000	1	GTPLPTYEEAK	O95084	O95084	PRSS23	Serine protease 23	95
1.68305	0.12708	1.13443	-0.755668	3.53988	1.68833	-0.823494	-1.60937	-0.835496	-0.61999	0	1	16	1600.71	1.9314e-193	322.37	1639000000	3	GTQNPSQDQGNSPSGK	P04279	P04279	SEMG1	Semenogelin-1;Alpha-inhibin-92;Alpha-inhibin-31;Seminal basic protein	217
-2.60749	-1.83484	-3.24074	-1.37967	-3.8682	-3.59266	-1.62575	-1.35533	-0.857466	-2.07738	1	0	11	1291.6	0.0026084	75.416	81163000	1	GTTHCYDGLLR	Q8N6Q3	Q8N6Q3	CD177	CD177 antigen	781
-1.36222	0.0743694	-1.25921	-0.904593	-1.1433	0.287419	-2.86164	-2.16982	-1.36526	-1.11393	1	0	9	938.446	0.0067896	95.775	63118000	1	GTTYEGGVR	P15289	P15289	ARSA	Arylsulfatase A;Arylsulfatase A component B;Arylsulfatase A component C	377
-2.84185	0.847062	0.00353622	1.62746	0.195994	-0.36317	0.519517	-1.18946	1.2055	0.173799	0	1	17	1656.82	9.9558e-47	202.03	185410000	3	GTVPDDAVEALADSLGK	P20810	P20810	CAST	Calpastatin	419
0.433121	-1.0871	-0.0682602	-0.772613	-0.894288	-0.0425959	0.204885	1.72621	0.89358	-0.350921	1	1	16	1686.8	1.7603e-08	121.03	118110000	1	GTVRPANDFNPDADAK	P08133	P08133	ANXA6	Annexin A6	284
1.70456	0.573604	1.83618	0.68047	-0.0161371	0.737858	0.68994	3.02616	1.48286	0.414327	1	0	12	1339.6	1.6474e-15	168.82	394830000	2	GTVTDFPGFDER	P08758	P08758	ANXA5	Annexin A5	301
3.14016	2.81521	3.45156	1.03878	1.61955	1.22359	-0.321795	0.798949	1.67791	2.10476	1	0	10	1041.51	3.6367e-16	152.69	790220000	3	GTYSTTVTGR	P08519	P08519	LPA	Apolipoprotein(a)	296
-0.527291	2.31386	2.66335	1.9667	0.150232	-0.364463	-1.07335	0.0770245	2.14676	2.98488	0	1	9	1027.46	4.3843e-07	139.38	193880000	1	GTYTDCAIK	P12109	P12109	COL6A1	Collagen alpha-1(VI) chain	344
-4.35531	-1.92961	-3.96489	-3.49552	-2.7947	-3.13266	-3.35892	-3.94003	-3.36699	-2.76383	0	1	17	1886.97	0.00042003	74.789	2701500	1	GVACNPACFITQLLPVK	P06280	P06280	GLA	Alpha-galactosidase A	250
-2.29244	-1.82721	-2.78764	-0.544361	-0.829664	-2.15119	-0.667878	-0.9994	-0.890426	-1.29671	2	0	16	1773	2.1233e-06	92.265	92475000	2	GVALHRPDVYLLPPAR	P01871;P04220	P01871	IGHM	Ig mu chain C region;Ig mu heavy chain disease protein	156
3.05642	3.99464	4.22841	2.99245	5.50609	4.48872	2.65335	2.4054	2.3257	3.12636	0	1	12	1328.56	7.5126e-68	234.79	28057000000	17	GVCEETSGAYEK	P02760	P02760	AMBP	Protein AMBP;Alpha-1-microglobulin;Inter-alpha-trypsin inhibitor light chain;Trypstatin	183
3.63817	2.12002	3.10026	0.962823	4.29661	4.03286	1.77525	0.696852	0.125007	0.57818	0	2	18	1945.82	3.5594e-49	211.78	1713300000	3	GVCEETSGAYEKTDTDGK	P02760	P02760	AMBP	Protein AMBP;Alpha-1-microglobulin;Inter-alpha-trypsin inhibitor light chain;Trypstatin	183
5.92939	0.616588	2.50686	0.0371637	1.11179	1.27958	0.66615	0.456773	0.223473	0.12351	0	3	23	2634.19	1.4906e-118	253.66	99445000	2	GVCEETSGAYEKTDTDGKFLYHK	P02760	P02760	AMBP	Protein AMBP;Alpha-1-microglobulin;Inter-alpha-trypsin inhibitor light chain;Trypstatin	183
-0.566496	-0.175954	-1.40696	-1.521	-1.5966	0.580838	-2.23902	-2.16689	-2.41874	-2.33566	1	0	7	743.356	0.021132	96.111	4768900	1	GVDPNSR	Q9UK76	Q9UK76	HN1	Hematological and neurological expressed 1 protein;Hematological and neurological expressed 1 protein, N-terminally processed	908
1.75408	1.10482	0.820335	-0.0504646	1.02977	1.67497	-1.134	-0.465571	-0.636183	-0.27281	0	1	7	771.376	0.0097051	113.71	23957000	1	GVDQEPK	P55290	P55290	CDH13	Cadherin-13	579
0.460812	1.16643	1.76204	0.0715208	1.38704	3.36783	-0.184692	0.0579119	0.296969	2.01932	1	0	15	1346.64	1.2468e-69	229.23	63417000	2	GVEVAAGASSGGETR	Q969Z4	Q969Z4	RELT	Tumor necrosis factor receptor superfamily member 19L	813
0.315147	-0.702048	-0.396333	-1.16786	-0.11534	1.27409	-1.24636	-1.45592	-1.6111	-1.26485	1	0	11	1041.56	1.4387e-15	169.33	182240000	1	GVISNSGGPVR	O43405	O43405	COCH	Cochlin	54
0.304708	1.9368	1.40765	1.52186	0.210576	0.806223	0.665094	0.370458	0.40281	1.18913	1	1	15	1791.79	8.6293e-09	136.36	168750000	2	GVKGDECQLCEVENR	O75882	O75882	ATRN	Attractin	84
-2.56705	-1.04697	-2.3805	-0.966537	-1.32234	-0.721277	-1.24998	-2.12285	-2.39388	-1.49789	0	0	21	2584.09	0.0020797	60.764	30772000	2	GVPWCFYPNTIDVPPEEECEF	P04155	P04155	TFF1	Trefoil factor 1	205
-0.578135	1.56664	1.30281	-0.0644035	1.71999	0.794188	0.500709	-0.0760412	0.382339	0.804297	0	1	10	1029.55	1.2784e-05	130.01	89155000	2	GVSEIVQNGK	P07148	P07148	FABP1	Fatty acid-binding protein, liver	260
-1.80976	-1.57799	-2.11852	-2.40113	-0.378446	-2.3366	-3.47581	-4.36065	-4.53768	-1.12054	2	0	12	1271.68	3.0165e-10	149.83	391530000	2	GVSLRPIGASCR	Q969E1	Q969E1	LEAP2	Liver-expressed antimicrobial peptide 2	809
1.96088	0.656191	1.3378	-0.0177517	0.622997	2.34352	-1.33917	-0.687338	-0.133262	0.412498	1	0	10	956.504	0.022365	74.21	86070000	2	GVSQAPTAAR	P14138	P14138	EDN3	Endothelin-3	362
-1.3371	-1.18326	-2.57615	-1.45165	-2.2072	-2.9439	-1.29042	-1.54375	-1.78531	-1.41451	1	0	17	1825.97	3.426e-21	162.41	157330000	2	GVTSVSQIFHSPDLAIR	P05155	P05155	SERPING1	Plasma protease C1 inhibitor	235
-0.647768	-0.0645084	-0.253221	0.0564966	0.114039	-0.195181	0.571551	-0.237301	-0.18591	0.695873	1	0	14	1512.78	1.5544e-05	106.3	11474000	1	GVVDSEDLPLNISR	P07900;P08238	P07900	HSP90AA1;HSP90AB1	Heat shock protein HSP 90-alpha;Heat shock protein HSP 90-beta	276
-1.60283	-1.79061	-2.3097	-2.19831	-2.82785	-2.8605	-0.755068	-1.37825	-2.08824	-2.2386	1	0	23	2271.13	3.0261e-40	174.55	226310000	3	GVVPLAGTNGETTTQGLDGLSER	P04075	P04075	ALDOA	Fructose-bisphosphate aldolase A	202
-3.90142	-2.26577	-2.7184	-2.16764	-2.20167	-3.35506	-2.33179	-2.87943	-3.37561	-1.58253	1	0	23	2668.25	2.8941e-24	134.32	14739000	2	GVYSSDVFDIFPGTYQTLEMFPR	P00450	P00450	CP	Ceruloplasmin	103
1.30075	-0.745317	0.665999	0.00380421	0.690995	0.438034	0.152893	1.79842	1.5023	0.0587311	0	1	8	823.371	0.0051607	105.52	12097000	1	GYADSPSK	Q01518	Q01518	CAP1	Adenylyl cyclase-associated protein 1	640
3.13201	2.85445	2.93753	2.0468	0.818492	0.474146	0.175694	0.533366	-0.0413132	2.96263	0	1	11	1270.51	7.4328e-06	135.99	190310000	3	GYCAPGMECVK	Q16270	Q16270	IGFBP7	Insulin-like growth factor-binding protein 7	716
1.93869	0.0538759	1.1775	0.249572	-0.497592	0.113174	-0.851425	0.043313	0.585523	-0.162172	1	0	9	1160.46	0.0038087	104.95	19302000	1	GYEGQYCER	P24043	P24043	LAMA2	Laminin subunit alpha-2	438
0.324272	0.36017	-0.13442	0.659603	0.846588	0.320295	3.17655	2.27498	1.23297	0.586405	0	1	10	1290.58	0.00030377	111.61	97671000	2	GYFEYIEENK	Q00839	Q00839	HNRNPU	Heterogeneous nuclear ribonucleoprotein U	637
0.0932407	0.352274	0.772979	0.636965	0.198219	-0.512742	1.37712	0.924099	0.415143	0.790517	0	1	13	1488.73	2.9718e-31	192.71	133340000	2	GYLGPEQLPDCLK	P40926	P40926	MDH2	Malate dehydrogenase, mitochondrial	526
-0.33543	2.94227	3.02387	0.876096	5.07415	0.552842	2.16997	0.779223	1.06667	0.403831	2	0	15	1737.92	0.047201	61.409	2184400000	3	GYTSLSLFLQRPNSR	Q16787	Q16787	LAMA3	Laminin subunit alpha-3	724
2.001	1.83509	0.73106	1.46321	0.814333	1.11246	-0.57399	-0.359991	1.10406	1.53214	1	0	8	1003.41	2.1521e-05	133.47	130940000	3	HCCPAGFR	P28799	P28799	GRN	Granulins;Acrogranin;Paragranulin;Granulin-1;Granulin-2;Granulin-3;Granulin-4;Granulin-5;Granulin-6;Granulin-7	468
1.59806	1.29595	0.77967	1.35914	0.737739	1.6166	0.297841	0.509807	0.806476	0.664204	1	0	9	1054.53	5.9499e-11	144.77	391710000	3	HCNSGLLVR	P26842	P26842	CD27	CD27 antigen	454
0.841902	1.48425	1.82992	2.3016	1.49226	2.09893	3.31588	2.45026	2.47276	1.34757	1	1	14	1789.81	1.0035e-43	201.4	646710000	4	HELQANCYEEVKDR	P23528	P23528	CFL1	Cofilin-1	436
-2.16644	-0.31508	-1.73942	0.0594826	-0.0179691	-1.04369	-1.41001	-2.14046	-1.64559	-1.00103	0	1	21	2448.18	2.7456e-11	111.66	13754000	4	HELTDEELQSLFTNFANVVDK	P43652	P43652	AFM	Afamin	535
-0.557814	-1.01427	-0.361158	-0.302026	1.09737	-0.0315866	0.0122395	-0.452462	-0.780898	0.151556	0	1	13	1475.65	2.3684e-62	170.11	370500000	3	HEQNIDCGGGYVK	P27797	P27797	CALR	Calreticulin	462
-0.783858	0.864409	-0.137816	0.75672	-1.08557	0.949849	-2.68262	-1.33354	-0.703737	0.867588	1	0	7	943.488	0.0018504	126.57	154640000	1	HEQVYIR	P15309	P15309	ACPP	Prostatic acid phosphatase;PAPf39	378
0.00269985	1.25168	0.820104	0.934149	-0.347438	0.145468	0.619769	0.277662	0.0779152	0.888424	0	1	14	1550.85	0.0020658	71.279	162180000	1	HEVTGWVLVSPLSK	Q16270	Q16270	IGFBP7	Insulin-like growth factor-binding protein 7	716
-2.81198	-1.27093	-1.75164	-1.44801	-1.74021	-1.92042	-1.25687	-1.6958	-1.99335	-1.55901	0	1	17	1987.99	0.0041733	60.489	2624300	1	HFFSDYLMGFINSGILK	O94772	O94772	LY6H	Lymphocyte antigen 6H	92
-1.99519	-0.628398	-1.99934	-2.36438	-0.34859	0.674135	-3.31065	-2.60259	-3.01621	-2.9077	1	1	9	1023.47	0.017785	65.933	31081000	1	HGGPKDEER	P00441	P00441	SOD1	Superoxide dismutase [Cu-Zn]	102
2.38554	1.01727	1.92147	0.686551	1.01192	2.22505	0.329881	0.481017	0.300951	0.409343	0	1	15	1598.75	1.4258e-06	105.14	33828000	1	HGTCAAQVDALNSQK	O00584	O00584	RNASET2	Ribonuclease T2	33
2.27119	2.61121	3.11205	1.62319	4.11248	2.99421	0.483796	1.1341	1.19612	1.92726	0	1	9	960.514	1.1931e-10	152.38	6922200000	12	HHGPTITAK	P02760	P02760	AMBP	Protein AMBP;Alpha-1-microglobulin;Inter-alpha-trypsin inhibitor light chain;Trypstatin	183
-0.603646	0.486655	-0.865401	0.1395	-1.54459	0.749017	-0.292903	-0.440426	-0.64432	-0.292711	0	1	15	1799.86	0.00028514	79.639	117740000	3	HHPDFEVFVFDVGQK	Q01459	Q01459	CTBS	Di-N-acetylchitobiase	638
-2.43846	-1.31495	-2.87625	-1.95652	-0.407732	-2.50941	-3.50893	-2.59223	-2.22354	-2.5693	1	0	8	925.425	0.0053127	105.1	11258000	1	HIAEDADR	P09493	P09493	TPM1	Tropomyosin alpha-1 chain	306
-0.871535	-1.43656	-1.86611	-1.13421	-0.518894	-1.87645	-2.39559	-0.414314	-0.601261	-1.81823	1	0	8	939.441	4.5755e-14	161.86	42189000	1	HIAEEADR	P67936;P06753	P67936	TPM4;TPM3	Tropomyosin alpha-4 chain;Tropomyosin alpha-3 chain	617;257
-1.3014	0.314104	1.06326	-0.393861	-0.984123	-0.847335	0.313879	-0.507812	-0.359412	0.287364	0	1	9	1222.58	0.0010287	99.442	97608000	2	HICYFQIDK	P27487	P27487	DPP4	Dipeptidyl peptidase 4;Dipeptidyl peptidase 4 membrane form;Dipeptidyl peptidase 4 soluble form	460
0.363043	-0.322204	-1.24454	-1.46476	0.361875	0.67011	-0.376108	-0.826844	-1.02152	-0.990048	0	0	24	2628.22	5.806e-41	180.05	368770000	4	HIIVACEGSPYVPVHFDASVEDST	P07998	P07998	RNASE1	Ribonuclease pancreatic	281
-1.20182	-1.77979	-1.09114	-1.22888	-0.330264	-1.10398	0.276758	-0.948908	-0.99043	-1.8318	0	1	13	1598.73	0.00010626	99.161	245600000	1	HIQETEWQSQEGK	Q14515	Q14515	SPARCL1	SPARC-like protein 1	695
0.717715	2.12768	1.85531	1.31292	0.278301	1.69483	0.685674	1.72701	1.81398	2.36459	1	0	12	1368.68	0.00021891	122.97	883240000	3	HIQPGAFDTLDR	Q6EMK4	Q6EMK4	VASN	Vasorin	740
-0.138637	-1.69271	-0.337229	-2.06049	2.65358	-0.401348	-1.6501	-1.81627	-1.79975	-1.61905	1	0	10	1216.61	6.5417e-41	199.33	578130000	3	HLAQHLNNDR	P04279	P04279	SEMG1	Semenogelin-1;Alpha-inhibin-92;Alpha-inhibin-31;Seminal basic protein	217
1.00328	-0.406164	-0.387204	-0.319224	0.776544	0.0116873	0.264194	0.0128765	-0.0248451	-1.16335	1	0	15	1788.9	1.68e-06	108.63	303900000	2	HLAQHLNNDRNPLFT	P04279	P04279	SEMG1	Semenogelin-1;Alpha-inhibin-92;Alpha-inhibin-31;Seminal basic protein	217
-1.57912	-3.09385	-3.03849	-3.22099	-2.65193	-2.47685	-4.63481	-4.3725	-4.02494	-2.75147	1	0	9	1137.49	0.0010601	98.904	4434900	1	HLCAHGQCR	Q14766	Q14766	LTBP1	Latent-transforming growth factor beta-binding protein 1	699
-0.0925798	-1.44025	-0.239312	-1.23198	-0.812016	-0.307714	-1.46979	0.293657	-1.06101	-1.67694	0	1	13	1557.75	3.8532e-16	165.51	177890000	3	HLEHPEQQDGQLK	P07476	P07476	IVL	Involucrin	270
1.19844	0.85216	1.56456	1.14813	1.33724	1.15556	2.04547	3.07506	1.32238	1.35769	0	1	20	2392.15	1.2949e-114	267.38	225440000	2	HLEQQEGQLEQLEEQEGQLK	P07476	P07476	IVL	Involucrin	270
3.11545	1.71101	2.41008	2.26567	1.55648	2.98606	1.51533	2.37476	1.6565	1.94469	0	1	20	2299.16	1.2967e-15	119.62	31217000	1	HLEQQQGQLEVPEQQVGQPK	P07476	P07476	IVL	Involucrin	270
0.685631	-0.550162	0.167586	-0.666581	2.905	0.166058	0.271658	0.125611	-0.326466	-0.853863	0	1	12	1330.71	5.6356e-24	184.03	3312300000	5	HLGGSQQLLHNK	P04279	P04279	SEMG1	Semenogelin-1;Alpha-inhibin-92;Alpha-inhibin-31;Seminal basic protein	217
-1.79668	-2.41827	-2.17941	-2.36572	2.4921	-0.647376	-1.07867	-2.29018	-2.52203	-2.48864	0	1	7	856.386	0.025513	91.853	48513000	1	HLNCGEK	Q02383	Q02383	SEMG2	Semenogelin-2	644
-2.98254	0.139506	-1.20211	-0.229514	-0.645509	-0.405375	-0.54349	-1.00551	-0.588914	-0.195563	0	1	19	2159.13	6.6702e-21	147.06	9587700	2	HLNFLTSEQALADFAELIK	P42785	P42785	PRCP	Lysosomal Pro-X carboxypeptidase	531
-2.2708	0.81843	-2.45316	-1.19242	-0.435175	-2.06964	0.84568	-1.06202	0.607	-1.33511	1	0	11	1253.71	0.03119	54.005	35770000	1	HLSLLTTLSNR	P02774	P02774	GC	Vitamin D-binding protein	187
-1.63739	-0.903562	-0.763574	-0.642524	-1.64904	-0.384697	-3.34614	-3.12273	-2.80968	-0.787454	1	0	7	820.43	0.0032492	124.34	142120000	1	HNLNPAR	P0DJD9;P0DJD8;P0DJD7	P0DJD9	PGA5;PGA3;PGA4	Pepsin A-5;Pepsin A-3;Pepsin A-4	321
-5.30046	-1.70006	-2.62152	-1.79492	-0.642679	-1.72679	-1.10119	-3.16291	-3.01147	-2.40965	1	0	23	2576.26	4.2767e-28	149.07	8103400	1	HNVDDSLLTTVGSLLEDETYTVR	Q13332	Q13332	PTPRS	Receptor-type tyrosine-protein phosphatase S	680
0.582652	-3.1474	-2.25329	-2.86321	-1.37123	-2.62477	-1.62279	-2.22127	-2.71043	-2.74293	0	1	7	751.361	0.0048331	90.986	17572000	2	HPAENGK	P61769	P61769	B2M	Beta-2-microglobulin;Beta-2-microglobulin form pI 5.3	600
0.112522	-0.128358	-0.295191	-0.338214	0.0097599	0.678224	0.866078	-0.700317	-0.688071	-0.607299	0	1	15	1514.66	0.0047641	60.55	34869000	1	HPGDFGADAQGAMNK	P02144	P02144	MB	Myoglobin	161
-1.78165	-2.98013	-2.88662	-1.95456	-3.30931	-1.91094	-3.38814	-3.15002	-2.33331	-1.92553	1	0	9	995.424	0.00029864	111.46	9517100	1	HPGTCPDGR	Q14767	Q14767	LTBP2	Latent-transforming growth factor beta-binding protein 2	700
-1.47622	-1.93417	-2.39066	-3.04725	-1.67422	-1.49052	-3.6044	-2.08662	-2.25433	-3.27546	2	0	15	1791.93	1.2082e-05	95.417	164270000	1	HPPPPPFQNQQRPPR	Q16378	Q16378	PRR4	Proline-rich protein 4	718
0.910707	2.22329	1.44991	1.45088	1.35443	0.205992	2.83978	1.20841	1.53942	1.2265	1	0	12	1371.69	1.2303e-83	249.98	880110000	3	HQFLLTGDTQGR	P04217	P04217	A1BG	Alpha-1B-glycoprotein	214
2.37252	0.476455	1.66729	1.29027	1.24463	1.21445	0.831243	1.4894	1.51441	1.69035	0	1	11	1170.56	0.00026363	91.549	3372400000	8	HQGVMVGMGQK	P63261;P60709;P63267;P68133;P68032;P62736;Q562R1	P63261	ACTG1;ACTB;ACTG2;ACTA1;ACTC1;ACTA2;ACTBL2	Actin, cytoplasmic 2;Actin, cytoplasmic 2, N-terminally processed;Actin, cytoplasmic 1;Actin, cytoplasmic 1, N-terminally processed;Actin, gamma-enteric smooth muscle;Actin, alpha skeletal muscle;Actin, alpha cardiac muscle 1;Actin, aortic smooth muscle;Beta-actin-like protein 2	589
0.928331	0.364816	0.483746	0.940778	0.59739	0.821022	2.41328	1.14823	1.82555	0.691858	1	0	18	2126.08	1.6236e-16	151.03	40967000	1	HQLYIDETVNSNIPTNLR	P02675	P02675	FGB	Fibrinogen beta chain;Fibrinopeptide B;Fibrinogen beta chain	174
-1.08011	-0.356556	-0.990333	-0.878984	-0.154099	-0.737103	1.26756	0.867286	-0.837095	-0.665795	1	0	22	2706.2	3.7827e-33	161.97	277350000	3	HQPQEFPTYVEPTNDEICEAFR	P02774;CON__Q3MHN5;CON__ENSEMBL:ENSBTAP00000018229	P02774	GC	Vitamin D-binding protein	187
2.02333	0.614489	0.998977	0.106591	2.92203	1.04688	-0.574778	-0.15419	0.281507	0.282255	0	1	11	1165.58	1.8235e-15	168.98	630760000	8	HQTVPQNTGGK	P02787	P02787	TF	Serotransferrin	190
-2.1243	-1.13211	-1.95773	-1.35748	-2.19913	-1.94456	-0.482266	-1.22127	-1.20755	-1.26902	1	0	15	1668.84	0.00014311	84.41	49211000	2	HSAQPWADFTLLGAR	Q8IYS5	Q8IYS5	OSCAR	Osteoclast-associated immunoglobulin-like receptor	774
-2.50861	-2.69856	-2.66836	-1.70913	-3.45277	-2.08298	-3.75662	-3.57299	-2.06042	-2.73706	1	0	10	1042.46	0.00061755	100.57	8008600	1	HSECAGVGAR	Q7Z7M0	Q7Z7M0	MEGF8	Multiple epidermal growth factor-like domains protein 8	760
-1.17086	-0.474611	-1.46357	-1.45767	0.737245	-0.527663	0.183552	-0.590215	-1.10775	-1.47274	0	1	22	2475.14	4.6933e-101	240.68	75813000	2	HSGFEDELSEVLENQSSQAELK	P10645	P10645	CHGA	Chromogranin-A;Vasostatin-1;Vasostatin-2;EA-92;ES-43;Pancreastatin;SS-18;WA-8;WE-14;LF-19;Catestatin;AL-11;GV-19;GR-44;ER-37;GE-25;Serpinin-RRG;Serpinin;p-Glu serpinin precursor	332
-1.75359	-2.63802	-2.52625	-2.49839	-2.04475	-2.80807	-1.56437	-1.49265	-1.14886	-2.56393	1	0	11	1297.64	6.683e-05	124.67	654950000	2	HSIFTPETNPR	P00747	P00747	PLG	Plasminogen;Plasmin heavy chain A;Activation peptide;Angiostatin;Plasmin heavy chain A, short form;Plasmin light chain B	110
-1.08318	-1.59159	-1.3594	-1.92219	-2.05788	-0.894306	-1.78127	-1.22927	-1.21581	-1.72158	1	0	13	1576.74	5.2416e-16	162.48	124880000	3	HSPQEAPHVQYER	P26992	P26992	CNTFR	Ciliary neurotrophic factor receptor subunit alpha	456
0.441333	2.9518	2.69157	1.36768	0.34985	0.406447	1.86065	0.981247	1.8438	1.55677	1	0	12	1406.74	6.983e-31	192.39	836910000	7	HSQPWQVLVASR	P07288	P07288	KLK3	Prostate-specific antigen	264
-0.0446768	1.18837	0.147589	0.853845	2.01789	0.0263023	3.3434	1.2041	1.45882	0.938847	0	1	11	1272.65	5.4996e-42	210.98	808020000	6	HSTIFENLANK	P02787	P02787	TF	Serotransferrin	190
0.843403	1.09446	1.38761	0.867379	0.127812	2.40257	1.32953	0.798339	1.56159	0.732738	0	1	13	1497.68	2.0454e-10	143.42	403060000	4	HSWTIPEDGNSQK	Q13201	Q13201	MMRN1	Multimerin-1;Platelet glycoprotein Ia*;155 kDa platelet multimerin	677
-1.54277	1.20275	-0.981295	0.5829	0.191462	0.404684	0.573092	0.0189104	-0.22354	0.304996	1	0	21	2402.2	1.8688e-80	238.88	715760000	7	HVEDVPAFQALGSLNDLQFFR	P25311	P25311	AZGP1	Zinc-alpha-2-glycoprotein	443
-1.62163	-2.03927	-3.4013	-2.05589	-2.21567	-2.59193	-1.84397	-2.29642	-1.6811	-1.57191	1	0	13	1631.78	9.1477e-05	100.73	96218000	1	HVEEAQQVVHWDR	Q9BRK3	Q9BRK3	MXRA8	Matrix-remodeling-associated protein 8	841
0.558531	1.96645	0.8179	1.60741	0.61657	1.74357	1.48093	1.69333	1.56594	1.09605	0	1	12	1224.61	8.6026e-10	152.16	864380000	3	HVGDLGNVTADK	P00441	P00441	SOD1	Superoxide dismutase [Cu-Zn]	102
0.287166	-0.760571	-1.35725	-0.743273	0.151714	-0.639573	0.00277328	-1.27871	-0.341744	-1.65965	1	0	15	1710.88	6.1834e-09	135.91	122100000	3	HVLFGTVGVPEHTYR	P04216	P04216	THY1	Thy-1 membrane glycoprotein	213
-0.285007	0.327347	-0.228579	0.225412	1.34409	-0.607919	-0.604612	0.927381	0.51166	0.17823	0	1	10	1145.54	7.9758e-15	162.38	718860000	4	HYEGSTVPEK	P00738	P00738	HP	Haptoglobin;Haptoglobin alpha chain;Haptoglobin beta chain	108
-1.54151	-0.307877	-1.4285	-0.697842	1.74067	-1.62829	-1.34274	-0.167297	-0.154757	-1.11299	0	2	11	1273.63	2.8266e-10	151.26	2288600000	2	HYEGSTVPEKK	P00738	P00738	HP	Haptoglobin;Haptoglobin alpha chain;Haptoglobin beta chain	108
0.700871	-0.622374	-0.547303	-1.09544	0.354427	-0.748331	-0.489795	-0.161693	-0.303052	-1.08405	1	0	10	1400.66	2.2807e-15	157.75	70545000	1	HYQINQQWER	P02751	P02751	FN1	Fibronectin;Anastellin;Ugl-Y1;Ugl-Y2;Ugl-Y3	181
2.63669	1.45896	2.6215	1.04951	0.300455	-0.449658	-0.944996	0.764621	0.943412	1.03588	0	1	7	888.424	1.6357e-05	141.98	620980000	3	HYWAQGK	P26842	P26842	CD27	CD27 antigen	454
-2.75694	-0.15903	-1.47735	-1.55288	-1.97382	-2.81374	-1.23238	-1.40231	-1.36411	-0.573298	1	0	17	1917.98	4.1537e-17	156.11	113640000	1	IAEYMNHLIDIGVAGFR	P04745;P19961;P04746	P04745	AMY1A;AMY2B;AMY2A	Alpha-amylase 1;Alpha-amylase 2B;Pancreatic alpha-amylase	223;224
-2.69435	-0.981096	-1.72183	-1.12726	-0.707586	-2.30117	-1.61818	-2.5097	-1.71852	-1.84224	0	1	16	1712.92	1.3757e-06	90.561	37481000	1	IAPQLSTEELVSLGEK	P43652	P43652	AFM	Afamin	535
-0.944579	1.5792	-0.620355	0.824552	0.414687	-0.243809	0.977579	0.748528	-0.000139236	0.981479	1	0	21	2471.17	3.1959e-22	154.04	23963000	1	IAQLEEELEEEQGNTELINDR	P35579	P35579	MYH9	Myosin-9	506
0.0743856	-0.736386	-2.0834	-0.867328	-2.45345	-1.92154	-1.56922	-1.52722	-1.10971	-1.83939	0	0	8	891.412	0.015101	93.374	558070000	2	IAQSSLCN	P11684	P11684	SCGB1A1	Uteroglobin	342
-3.64991	-2.31972	-2.53679	-2.37633	-2.25594	-2.76372	-0.771504	-0.40568	-0.870355	-2.44613	0	1	14	1603.84	1.5393e-06	119.87	70560000	1	IAQWQSFQLEGGLK	P01023	P01023	A2M	Alpha-2-macroglobulin	121
-0.531146	2.83546	0.798265	3.41251	-0.174758	0.828548	0.844797	0.279522	2.79539	3.63021	0	1	14	1598.74	1.6931e-86	253.15	152700000	3	IASFSQNCDIYPGK	P01042	P01042	KNG1	Kininogen-1;Kininogen-1 heavy chain;T-kinin;Bradykinin;Lysyl-bradykinin;Kininogen-1 light chain;Low molecular weight growth-promoting factor	126
-0.331829	2.60309	0.831303	2.58333	0.19585	0.845706	0.788012	0.64775	1.75959	2.56251	0	2	22	2511.21	6.0712e-101	240.49	291650000	3	IASFSQNCDIYPGKDFVQPPTK	P01042	P01042	KNG1	Kininogen-1;Kininogen-1 heavy chain;T-kinin;Bradykinin;Lysyl-bradykinin;Kininogen-1 light chain;Low molecular weight growth-promoting factor	126
0.567222	0.374298	-1.63258	0.162688	-0.916748	-1.49626	-0.905129	-0.785747	-0.030838	1.02966	0	1	10	1136.56	1.4691e-22	182.76	22139000	1	IAVAAQNCYK	P60174	P60174	TPI1	Triosephosphate isomerase	587
0.877391	1.71461	1.67922	0.997231	-0.307171	-0.886635	0.613909	-0.0836105	1.25249	0.269963	1	0	11	1223.55	1.1335e-05	132.32	150760000	1	ICANVFCGAGR	Q12841	Q12841	FSTL1	Follistatin-related protein 1	670
3.46294	-2.2201	-0.589173	-2.13847	-2.82161	-1.71307	-1.59908	-2.24629	-1.74764	-2.97558	0	2	14	1684.78	2.7685e-24	171.08	74309000	1	ICEPGYSPTYKQDK	P07858	P07858	CTSB	Cathepsin B;Cathepsin B light chain;Cathepsin B heavy chain	275
-1.31994	0.490693	0.830728	0.177573	2.25258	-0.582821	0.26954	-0.799947	-0.290211	0.793174	0	1	13	1476.73	2.0145e-06	138.73	282920000	2	ICLEDNVLMSGVK	Q92520	Q92520	FAM3C	Protein FAM3C	800
-2.82585	-0.670897	-0.0801525	-1.52157	1.03251	-2.32946	-1.12409	-1.56106	-1.43019	0.908892	0	1	17	1987.96	1.8471e-37	195.2	40326000	3	ICPVETLVEEAIQCAEK	P30084	P30084	ECHS1	Enoyl-CoA hydratase, mitochondrial	479
2.71188	0.822852	1.64783	-0.332915	1.74699	0.207785	-0.143136	0.737751	0.0929527	1.15581	0	1	8	964.411	0.0037254	109.48	126060000	2	ICVCDNGK	P02452	P02452	COL1A1	Collagen alpha-1(I) chain	162
-1.11557	-0.314318	0.240226	-0.888203	-2.07023	-2.17462	-3.4375	-2.55053	-1.47949	-0.446832	1	0	7	860.4	0.02056	96.666	129810000	1	ICVGCPR	P01042	P01042	KNG1	Kininogen-1;Kininogen-1 heavy chain;T-kinin;Bradykinin;Lysyl-bradykinin;Kininogen-1 light chain;Low molecular weight growth-promoting factor	126
0.621934	-1.37811	-0.744865	-0.381511	1.57054	-0.615507	-0.860835	-0.49585	-0.639668	-0.95466	1	0	9	1053.49	0.041459	75.652	72087000	1	IDAYMAQSR	P02730	P02730	SLC4A1	Band 3 anion transport protein	176
0.295626	0.134074	1.01608	0.372087	1.28233	0.931168	3.20655	2.71775	1.06526	0.893969	0	3	24	2759.26	2.5869e-28	147.22	126940000	3	IDDPTDSKPEDWDKPEHIPDPDAK	P27797	P27797	CALR	Calreticulin	462
1.30712	-1.1496	-0.276876	-0.467701	-1.17833	-0.956388	0.955076	1.11083	0.156615	-1.07927	0	1	10	1101.54	0.0056283	89.9	55782000	1	IDEMPEAAVK	P51858	P51858	HDGF	Hepatoma-derived growth factor	553
1.80445	0.350353	1.31857	1.14931	0.460382	0.739258	3.34409	3.28056	1.97846	1.43364	0	2	14	1635.78	0.00011514	96.773	216780000	3	IDKLMIEMDGTENK	P06733	P06733	ENO1	Alpha-enolase	256
-2.56068	-2.43366	-1.59315	-1.8012	0.474546	-2.40001	-1.09519	-0.594534	-1.58769	0.650649	0	1	9	1086.56	3.3684e-05	127.83	1512600000	2	IDQNVEELK	P06727	P06727	APOA4	Apolipoprotein A-IV	255
-2.04226	-2.64499	-3.02417	-1.84725	-0.0176363	-2.70216	-0.702015	-1.4774	-1.35875	-0.0271816	2	0	10	1257.67	1.2857e-15	164.04	549240000	2	IDQTVEELRR	P06727	P06727	APOA4	Apolipoprotein A-IV	255
-2.06003	-0.0864382	-1.87127	2.83807	-0.559674	-0.645757	-0.827554	-1.30086	-2.02804	1.79079	1	0	19	2087.07	1.516e-224	338.14	27563000	1	IDSGLYLGSGYFTAIQNLR	P02788	P02788	LTF	Lactotransferrin;Lactoferricin-H;Kaliocin-1;Lactoferroxin-A;Lactoferroxin-B;Lactoferroxin-C	191
2.75073	2.93742	2.87954	2.82524	2.39722	3.95188	2.44127	2.18984	2.44244	2.96469	1	0	13	1363.64	5.9713e-84	249.69	1224500000	6	IDSVSEGNAGPYR	Q6GTX8	Q6GTX8	LAIR1	Leukocyte-associated immunoglobulin-like receptor 1	741
0.243493	3.33073	1.27289	1.80377	5.12227	0.436157	1.251	0.429655	0.0153141	3.10372	0	1	15	1724.76	1.9929e-244	342.32	2094400000	4	IECVSAETTEDCIAK	P02787	P02787	TF	Serotransferrin	190
-0.320561	-0.07901	-1.28695	-0.812989	0.0472765	-0.499643	1.19649	1.0769	-0.400868	-0.629295	0	0	19	2332.97	0.021558	45.916	6841300	1	IEEEEQEPEPPEPFEYIDD	Q99460	Q99460	PSMD1	26S proteasome non-ATPase regulatory subunit 1	831
-0.876279	-1.06185	0.455192	-4.13489	5.0011	-0.880744	1.30253	-1.48833	-1.04955	-1.16894	0	2	13	1517.77	1.1139e-67	228.19	4301500000	5	IEKVEHSDLSFSK	P61769	P61769	B2M	Beta-2-microglobulin;Beta-2-microglobulin form pI 5.3	600
0.589549	-3.19513	-1.34166	-2.75037	-2.1268	-2.47412	-2.63144	-2.28662	-1.04051	-1.77791	1	0	8	952.473	0.0046676	106.88	8360400	1	IENHEGVR	P14618	P14618	PKM	Pyruvate kinase PKM	370
-1.40858	-0.497952	-0.724908	-0.875636	-1.51736	-1.08957	-0.37874	-1.2659	-1.15241	-0.400747	1	0	9	1087.57	0.0083231	90.964	105670000	1	IEPNLPSYR	P27487	P27487	DPP4	Dipeptidyl peptidase 4;Dipeptidyl peptidase 4 membrane form;Dipeptidyl peptidase 4 soluble form	460
-0.122384	1.55167	1.50329	1.19708	-0.722175	-0.214738	1.14379	0.785393	1.18982	2.85225	1	0	11	1145.6	3.8127e-15	167.2	334400000	2	IESSSLQGLGR	P01133	P01133	EGF	Pro-epidermal growth factor;Epidermal growth factor	128
-3.48097	-2.7541	-1.65168	-0.975886	-2.60672	-2.27333	-0.372339	-0.432851	-1.22383	-2.14873	0	1	16	1973.9	2.1023e-46	209.33	120960000	1	IEWLESHQDADIEDFK	P11021	P11021	HSPA5	78 kDa glucose-regulated protein	336
4.74316	-1.6548	0.874022	-1.34672	-0.863088	-0.449175	-0.564968	0.813663	-0.119907	-1.18673	0	3	8	1066.55	0.0065746	82.287	1646600000	3	IFKKEDCK	P08118	P08118	MSMB	Beta-microseminoprotein	282
-3.22243	-2.69182	-3.89686	-1.71292	-3.03241	-3.58218	-2.47439	-2.83418	-3.63038	-2.92127	1	0	21	2512.24	2.2344e-18	137.99	10241000	2	IFSVYCDQETSLGGWLLIQQR	P02671	P02671	FGA	Fibrinogen alpha chain;Fibrinopeptide A;Fibrinogen alpha chain	173
0.427127	-0.524448	-1.01043	-0.669426	-1.37915	-0.918294	-0.611731	-0.296243	-0.792827	-1.25374	0	1	14	1487.75	2.3269e-06	126.71	21402000	1	IFVGGLSPDTPEEK	Q14103	Q14103	HNRNPD	Heterogeneous nuclear ribonucleoprotein D0	690
2.31313	1.56234	1.89816	0.541453	3.00413	0.990584	2.54011	1.22343	0.215659	0.532043	0	1	10	1193.5	2.555e-09	145.75	1671700000	4	IGCGSHFCEK	Q6UXB8	Q6UXB8	PI16	Peptidase inhibitor 16	751
-2.2726	-0.946921	-1.96538	-0.760071	-1.16541	-1.64289	1.1832	-0.28479	1.23951	-1.10858	0	1	16	1826.95	0.069265	38.995	75385000	1	IHACLYFIAPTGHSLK	Q9NVA2	Q9NVA2	2017-09-11	Septin-11	885
-2.91818	-1.51234	-2.85174	-1.84543	-2.73414	-2.61815	-1.4287	-2.07752	-1.57404	-1.60252	1	0	16	1793.98	2.9575e-10	129.15	61760000	1	IHALGPNYNLVISDLR	Q9UIB8	Q9UIB8	CD84	SLAM family member 5	906
-0.679586	0.482387	0.381201	0.682703	-1.24691	0.0947752	-0.871339	-1.03739	0.440632	0.414733	1	0	9	979.556	0.0047763	102.06	43048000	1	IHASQAVVR	Q8NFZ8	Q8NFZ8	CADM4	Cell adhesion molecule 4	788
-1.25727	-0.501936	0.158062	-0.720137	-0.786582	-1.34774	-0.557946	-1.19164	-0.907835	-0.148399	0	1	14	1596.8	5.829e-07	124.42	111810000	2	IHIMPSLNPDGFEK	P16870	P16870	CPE	Carboxypeptidase E	390
1.16522	-0.16194	-0.834018	0.240507	-0.0648861	0.0882559	1.34605	-0.437298	1.08934	0.0838442	1	0	14	1597.74	3.1435e-11	143.64	182250000	3	IIPGFMCQGGDFTR	P62937;P0DN26;A0A0B4J2A2;A0A075B759;Q9Y536;F5H284	P62937	PPIA;PPIAL4C;PPIAL4E;PPIAL4A;PPIAL4D	Peptidyl-prolyl cis-trans isomerase A;Peptidyl-prolyl cis-trans isomerase A, N-terminally processed;Peptidyl-prolyl cis-trans isomerase;Peptidyl-prolyl cis-trans isomerase A-like 4A/B/C;Peptidyl-prolyl cis-trans isomerase A-like 4D	611
-0.377313	-2.45214	-1.6143	-1.22173	-0.852142	-1.17288	-0.102553	-1.95996	-1.10787	-1.50387	1	2	15	1799.83	0.0042056	66.809	415850000	1	IKDPDASKPEDWDER	P27797	P27797	CALR	Calreticulin	462
0.357849	-1.9583	-1.94617	-1.2253	-1.74939	-1.79357	1.62669	-1.0101	-0.0354204	-2.46558	1	1	12	1507.76	1.7456e-06	141.34	873100000	2	IKNQADCIPFFR	P05164	P05164	MPO	Myeloperoxidase;Myeloperoxidase;89 kDa myeloperoxidase;84 kDa myeloperoxidase;Myeloperoxidase light chain;Myeloperoxidase heavy chain	237
-1.09004	-0.739835	-0.547274	-0.123124	-1.292	-1.14883	0.454839	1.49727	-0.277941	-0.805124	1	1	16	1771.9	3.2368e-58	220.27	84343000	1	ILDSVGIEADDDRLNK	P05387	P05387	RPLP2	60S acidic ribosomal protein P2	241
-3.89094	-1.00272	-0.818236	-0.139309	-2.02727	-2.03398	-0.803657	-1.70515	-1.51741	-0.10302	0	1	16	2074.92	6.3675e-09	125.5	21164000	1	ILEMDIEEIQNCYYDK	O60494	O60494	CUBN	Cubilin	64
1.51797	2.00972	1.33115	1.87014	0.255113	0.742317	0.452716	0.317055	0.937797	0.767411	0	2	15	1850.88	2.6265e-56	216.19	49163000	1	ILENEKDLEEAEEYK	O75347	O75347	TBCA	Tubulin-specific chaperone A	75
-1.18529	0.343369	-0.0757675	-1.06665	-0.255369	-2.26934	-0.428982	-1.32418	-1.76547	-0.349179	1	0	13	1583.82	8.9766e-42	205.3	182380000	3	ILEVVNQIQDEER	O94919	O94919	ENDOD1	Endonuclease domain-containing 1 protein	94
0.124747	-0.266412	-0.058382	0.225552	0.284395	-0.396827	1.43334	1.01196	0.887314	1.15484	1	0	15	1574.78	2.1608e-86	252.46	42054000	1	ILGADTSVDLEETGR	P25705	P25705	ATP5A1	ATP synthase subunit alpha, mitochondrial	444
-3.8376	-1.36007	-4.35706	-2.34846	-2.36067	-2.23623	-2.15167	-2.60066	-2.17818	-2.0735	1	0	24	2446.29	1.3202e-07	91.276	1812500	2	ILGGVISAISEAAAQYNPEPPPPR	P04632	P04632	CAPNS1	Calpain small subunit 1	222
-1.15252	-1.26518	-0.406332	-1.49894	-1.7421	0.242079	-3.43846	-2.9596	-3.49827	-2.38655	0	1	11	1332.57	1.2245e-30	191.53	336540000	2	ILHCSCQACGK	P41271	P41271	NBL1	Neuroblastoma suppressor of tumorigenicity 1	529
2.07816	3.55678	2.4803	3.25374	3.27169	2.04215	3.25341	2.54922	4.49664	3.89502	0	1	18	2061.94	1.0209e-37	193.23	336310000	3	ILNNGHAFNVEFDDSQDK	P00918	P00918	CA2	Carbonic anhydrase 2	115
-2.54634	-0.056778	0.837843	0.484077	-3.21873	-1.19633	-2.5132	-1.21387	0.807755	2.1636	0	2	9	1115.56	1.3623e-15	161.17	473550000	3	ILPNDECKK	P06870	P06870	KLK1	Kallikrein-1	258
-2.73279	-1.78358	-1.47871	-1.43132	-2.35873	-2.07785	-1.33957	-2.00924	-1.64152	-1.63531	0	1	12	1438.68	0.00019854	89.266	23048000	1	ILTSDVFQDCNK	P04275	P04275	VWF	von Willebrand factor;von Willebrand antigen 2	216
1.04311	2.80377	1.78704	3.01202	3.41621	1.43294	2.39035	1.79922	2.06546	2.91823	0	1	21	2158.01	3.7456e-53	202.39	732040000	8	IMNGEADAMSLDGGFVYIAGK	P02787	P02787	TF	Serotransferrin	190
1.60869	0.882051	0.341812	0.210579	0.106568	1.07283	0.252186	0.240424	0.139818	0.622624	1	0	12	1275.64	3.7159e-41	199.41	183300000	1	INENTGSVSVTR	P55290	P55290	CDH13	Cadherin-13	579
-0.0438862	4.23944	3.9426	3.63419	0.357706	0.697144	1.69493	1.58122	3.43715	4.57797	0	1	12	1457.67	6.9805e-06	136.33	22673000000	16	INFACSYPLDMK	P07911	P07911	UMOD	Uromodulin;Uromodulin, secreted form	277
0.810368	2.20654	2.80507	2.10441	1.34107	2.84525	0.682548	0.969983	0.421114	2.75416	0	1	16	1714.86	1.1582e-35	197.49	393560000	5	INIPIGPCGGMCLSVK	Q9ULV1	Q9ULV1	FZD4	Frizzled-4	913
0.0459652	-0.7302	-0.770957	0.413246	-1.47319	0.071166	-0.721904	0.337982	1.18348	0.119406	1	0	7	799.419	0.067443	81.191	48265000	1	IPEATNR	P01008	P01008	SERPINC1	Antithrombin-III	117
-1.29473	-3.32463	-2.797	0.229444	-3.67262	-0.90955	-1.51796	0.965915	-0.191621	-0.752976	0	1	8	900.438	0.044008	80.787	722800000	1	IPEPGCTK	Q9UBC9	Q9UBC9	SPRR3	Small proline-rich protein 3	894
-3.82733	-3.58724	-4.12952	-1.19027	-4.50031	-3.92764	-2.54093	-2.53962	-2.16393	-0.139057	1	0	9	1033.52	0.0060628	98.055	862820000	1	IPTTFENGR	P05090	P05090	APOD	Apolipoprotein D	230
0.00678635	0.734951	-0.186123	0.709327	-0.525394	0.660698	1.34297	1.89251	0.835393	0.164894	1	0	14	1613.76	3.5803e-43	203.2	29004000	1	IQALQQQADEAEDR	P67936	P67936	TPM4	Tropomyosin alpha-4 chain	617
2.17245	1.20806	1.49917	1.03791	1.14678	2.08291	0.896074	0.60836	0.526796	1.0515	1	0	29	3422.38	2.3043e-90	219.43	44415000	1	IQCAAGYEQSEHNVCQDIDECTAGTHNCR	Q12805	Q12805	EFEMP1	EGF-containing fibulin-like extracellular matrix protein 1	669
-3.33006	-1.82124	-1.96947	-1.78608	-2.10504	-0.478197	-1.76279	-1.77947	-2.64401	-2.19265	0	1	24	2798.38	5.2667e-12	111.65	4798000	1	IQCLPPSQDEEVQTIGQIELCLTK	O00584	O00584	RNASET2	Ribonuclease T2	33
1.16605	1.17839	0.877369	1.15158	1.08539	1.82191	1.11853	1.49289	1.38368	0.723589	1	1	13	1522.77	0.00046928	84.508	93170000	2	IQDKEGIPPDQQR	P62987;P62979;P0CG47;P0CG48	P62987	UBA52;RPS27A;UBB;UBC	Ubiquitin-60S ribosomal protein L40;Ubiquitin;60S ribosomal protein L40;Ubiquitin-40S ribosomal protein S27a;Ubiquitin;40S ribosomal protein S27a;Polyubiquitin-B;Ubiquitin;Polyubiquitin-C;Ubiquitin	320
-3.23558	-1.17684	-1.27963	-0.79862	-0.765164	-2.76862	-0.45399	-1.27008	0.19233	0.0380573	0	1	17	2037.02	7.3279e-17	155.92	12319000	1	IQEIIEQLDVTTSEYEK	P10809	P10809	HSPD1	60 kDa heat shock protein, mitochondrial	334
-1.34834	1.32331	0.119891	0.351697	1.24327	1.28747	0.255879	-0.231186	-0.283568	0.747159	1	0	12	1397.77	0.0011212	91.307	44584000	1	IQEPNTFPAILR	P15586	P15586	GNS	N-acetylglucosamine-6-sulfatase	381
0.668406	0.942505	1.88918	1.25558	-0.385416	-0.0483007	1.01198	0.125125	0.865434	0.397886	0	1	11	1256.64	2.3946e-09	147.33	186890000	3	IQIPGIMNDEK	Q8TDQ0	Q8TDQ0	HAVCR2	Hepatitis A virus cellular receptor 2	791
-3.83461	-2.69004	-4.39165	-2.4501	-2.54678	-2.4781	-0.813735	-1.56486	-2.01763	-3.45511	2	0	14	1726.88	2.7685e-24	171.08	44298000	1	IQLVEEELDRAQER	P67936;P07951;CON__Q3SX28;P06753;P09493	P67936	TPM4;TPM2;TPM3;TPM1	Tropomyosin alpha-4 chain;Tropomyosin beta chain;Tropomyosin alpha-3 chain;Tropomyosin alpha-1 chain	617;257;306
-1.5211	-0.724191	0.0887098	-0.889379	-1.82452	-1.04016	-1.88468	-1.26386	-0.944159	-1.33106	0	1	10	1233.54	0.00015777	117.86	63955000	1	IQVDYDGHCK	Q12841	Q12841	FSTL1	Follistatin-related protein 1	670
-0.707211	1.88901	0.830037	0.434237	1.76436	2.13215	1.64852	0.532633	0.325061	0.584691	1	0	15	1774.92	8.8206e-166	296.44	327170000	3	IQYQLVDISQDNALR	Q9H299	Q9H299	SH3BGRL3	SH3 domain-binding glutamic acid-rich-like protein 3	856
-2.21946	0.205009	-0.240497	-0.0959244	0.636083	1.53469	-0.541053	-0.782367	-0.681254	-0.648871	2	0	19	2306.13	8.5458e-152	281.5	1707600000	5	IQYQLVDISQDNALRDEMR	Q9H299	Q9H299	SH3BGRL3	SH3 domain-binding glutamic acid-rich-like protein 3	856
1.44538	1.56022	0.608105	1.06601	1.29751	0.983471	2.49431	0.91118	1.38823	1.39753	1	0	11	1266.57	1.0126e-22	183.4	126360000	2	ISCPEGTNAYR	P05451;P48304	P05451	REG1A;REG1B	Lithostathine-1-alpha;Lithostathine-1-beta	243
3.10346	0.270588	0.999898	1.04747	-0.0408144	1.13417	0.678205	2.3991	1.49348	0.705364	1	0	9	1018.49	0.0046132	102.55	1985800000	3	ISSPTETER	P31949	P31949	S100A11	Protein S100-A11;Protein S100-A11, N-terminally processed	493
1.50365	0.267029	1.63148	1.50091	1.25546	1.46531	0.381521	1.66014	2.0843	1.55368	0	1	9	859.476	0.0093392	87.777	67796000	1	ISVAQGASK	Q9Y6R7	Q9Y6R7	FCGBP	IgGFc-binding protein	926
-1.31581	0.577406	-0.458636	0.186753	-0.0672121	-0.96993	-0.47993	-1.12496	-0.964034	0.437693	0	1	17	1958.03	6.9208e-10	109.54	88392000	7	ISVNNVLPVFDNLMQQK	P07339	P07339	CTSD	Cathepsin D;Cathepsin D light chain;Cathepsin D heavy chain	267
-1.29402	-3.35893	-1.92488	-3.10728	1.29493	-2.63039	-2.57239	-3.07501	-2.47754	-3.2819	1	0	7	808.408	3.2902e-05	140.98	929150000	1	ISYPSSR	Q02383	Q02383	SEMG2	Semenogelin-2	644
2.69541	1.36998	2.05801	1.15933	4.37374	2.72295	1.59274	1.34233	1.04343	1.53111	1	0	11	1285.58	4.0273e-67	226.53	13893000000	8	ISYQSSSTEER	Q02383;P04279	P04279	SEMG2;SEMG1	Semenogelin-2;Semenogelin-1;Alpha-inhibin-92;Alpha-inhibin-31;Seminal basic protein	217;644
0.803385	-0.874913	0.115572	-0.991723	1.3388	1.49644	-1.86106	-1.12117	-0.828247	-0.892828	2	0	12	1441.68	3.3108e-10	147.96	265970000	2	ISYQSSSTEERR	Q02383;P04279	P04279	SEMG2;SEMG1	Semenogelin-2;Semenogelin-1;Alpha-inhibin-92;Alpha-inhibin-31;Seminal basic protein	217;644
-5.16882	-2.80371	-3.58602	-3.29133	-0.850554	-3.45644	-1.80352	-3.1519	-2.86897	-2.21723	0	1	19	2201.06	3.8675e-29	170.61	4139400	1	ITDLEHFAESLIADEHYAK	P02549	P02549	SPTA1	Spectrin alpha chain, erythrocytic 1	166
-2.8293	-1.17542	-2.34763	-1.2976	-1.77865	-2.27562	-1.02112	-1.29649	-1.2031	-1.54201	1	0	21	2137.18	9.0303e-22	146.13	13615000	1	ITGTMPPLPLEATGLALSSLR	P08571	P08571	CD14	Monocyte differentiation antigen CD14;Monocyte differentiation antigen CD14, urinary form;Monocyte differentiation antigen CD14, membrane-bound form	297
-0.165743	-0.541599	0.166711	0.395538	-0.580443	-0.0251656	-0.257398	1.42576	0.588691	0.0442381	1	0	9	1073.55	7.3179e-16	164.85	83526000	1	ITITNDQNR	P11021	P11021	HSPA5	78 kDa glucose-regulated protein	336
-2.5289	1.96719	0.216769	0.742294	1.54899	-0.460763	-0.225215	1.28465	-1.1836	2.473	0	2	18	2022.03	2.2381e-74	234.11	88967000	3	ITLPVDFVTADKFDENAK	P00558	P00558	PGK1	Phosphoglycerate kinase 1	104
-0.172729	1.92293	2.21642	1.38803	1.00616	2.9556	0.786224	0.129011	0.65312	1.40541	0	1	12	1243.63	2.1237e-41	204.85	73949000	1	ITVDPTTDGPTK	Q99715	Q99715	COL12A1	Collagen alpha-1(XII) chain	836
0.627172	1.73076	1.1465	1.16667	2.12697	1.58098	1.78977	2.70836	1.5248	1.22974	0	1	21	2167.04	3.7965e-34	178.07	169100000	4	ITYGETGGNSPVQEFTVPGSK	P02751	P02751	FN1	Fibronectin;Anastellin;Ugl-Y1;Ugl-Y2;Ugl-Y3	181
-1.13072	-0.398393	-0.930331	-0.297478	-0.996565	-1.2304	1.38931	0.545594	0.0557337	-0.522851	1	0	14	1628.79	3.3993e-06	125.5	102790000	2	IVEEEAQEDLEGLR	Q0VD83	Q0VD83	APOBR	Apolipoprotein B receptor	667
0.842018	1.35916	2.12287	1.16333	-0.877802	-0.0571918	1.56766	1.69992	1.53329	0.145452	0	1	9	1076.5	0.0072568	94.309	37953000	2	IVGGWECEK	P07288;P20151	P07288	KLK3;KLK2	Prostate-specific antigen;Kallikrein-2	264;414
-3.81588	0.32942	-0.828375	-1.30929	-0.389938	1.48582	-1.84917	-1.69687	-2.90899	0.33695	0	1	23	2647.26	2.1513e-24	138.28	22733000	2	IVVEYCEPCGFEATYLELASAVK	Q9BRT3	Q9BRT3	MIEN1	Migration and invasion enhancer 1	842
1.50445	2.07275	1.63734	2.26147	2.34197	2.92054	2.09548	1.94543	1.03252	1.81114	1	0	24	2892.22	8.0878e-289	356.9	688150000	9	IYDPVCGTDGNTYPNECVLCFENR	P00995	P00995	SPINK1	Pancreatic secretory trypsin inhibitor	116
0.345728	-0.921868	-0.43164	-0.985619	-0.0990305	-0.595539	-0.235448	-0.0205011	0.240869	-0.319208	0	1	10	1179.6	0.00060777	101.38	38008000	1	IYHSHIDAPK	P00450;CON__ENSEMBL:ENSBTAP00000031900	P00450	CP	Ceruloplasmin	103
-0.210493	-0.880231	-2.17682	-0.109381	-1.75083	-1.61809	1.40504	-1.03385	0.593336	0.207586	0	2	14	1521.71	0.00063663	76.574	366820000	2	KAADDTWEPFASGK	P02766	P02766	TTR	Transthyretin	186
0.294968	0.776669	-0.620386	1.66068	-0.719732	0.207861	0.484048	-0.0941906	0.911251	2.40066	0	2	20	2399.07	3.5371e-16	125.03	53633000	1	KACAHWSGHCCLWDASVQVK	P07911	P07911	UMOD	Uromodulin;Uromodulin, secreted form	277
NaN	-4.45407	-6.04248	NaN	-4.47795	NaN	-4.67893	-5.04444	-5.9547	-5.22406	0	1	23	2512.28	0.0043079	51.31	174260	2	KAGTELVNFLSYFVELGTQPATQ	P02652	P02652	APOA2	Apolipoprotein A-II;Proapolipoprotein A-II;Truncated apolipoprotein A-II	169
2.77471	2.55	2.52901	2.40951	0.667406	2.89863	0.265661	0.895865	0.944575	3.12503	0	2	20	2244.01	3.2351e-199	312.43	971170000	2	KANDESNEHSDVIDSQELSK	P10451	P10451	SPP1	Osteopontin	327
1.18784	-0.494323	-0.873627	-0.791448	-0.252425	-0.183586	1.09372	-0.198157	-0.913123	-0.802573	0	2	12	1390.72	0.00020127	110.17	159470000	1	KANQQLNFTEAK	Q9Y5Y7	Q9Y5Y7	LYVE1	Lymphatic vessel endothelial hyaluronic acid receptor 1	924
-2.97963	-2.95961	-4.23755	-0.561001	-3.257	-3.23431	-0.0478811	-2.74186	-0.898647	-0.9811	1	1	9	1124.56	0.0083066	68.536	255090000	2	KASYLDCIR	P02787	P02787	TF	Serotransferrin	190
-1.32331	-1.56266	-2.39614	-2.26004	-1.50961	-3.90431	-3.37483	-1.84267	-0.906234	-2.1151	0	2	9	1143.57	0.012488	67.08	163540000	2	KDNEQHVFK	P00751	P00751	CFB	Complement factor B;Complement factor B Ba fragment;Complement factor B Bb fragment	113
-0.443523	1.29282	0.899478	1.71474	3.04946	0.731196	1.26841	0.56006	0.175451	1.23894	0	2	29	3139.5	1.0341e-90	221.9	111610000	5	KDPEGLFLQDNIVAEFSVDETGQMSATAK	P02753	P02753	RBP4	Retinol-binding protein 4;Plasma retinol-binding protein(1-182);Plasma retinol-binding protein(1-181);Plasma retinol-binding protein(1-179);Plasma retinol-binding protein(1-176)	182
-3.85349	-3.11082	-4.28999	-2.96184	-1.31571	NaN	-0.267438	-3.03076	-2.344	-2.80276	1	1	11	1322.64	0.00023078	114.72	256360000	1	KDSGFQMNQLR	P02787	P02787	TF	Serotransferrin	190
0.829021	0.592617	0.268821	1.84404	1.50485	0.88593	1.22745	0.672593	1.73373	0.590364	0	2	18	2108.95	6.4295e-22	166.47	66261000	2	KEDEPPEQAEPEPTEAWK	P11171	P11171	EPB41	Protein 4.1	338
6.75068	4.26188	4.8335	3.88414	6.0906	5.9987	3.77805	3.42029	3.06153	3.67093	1	1	20	2233.92	1.2164e-225	335.36	12233000000	23	KEDSCQLGYSAGPCMGMTSR	P02760	P02760	AMBP	Protein AMBP;Alpha-1-microglobulin;Inter-alpha-trypsin inhibitor light chain;Trypstatin	183
-0.232244	-1.92262	-0.93494	-1.69985	-1.85269	-1.63736	-2.5439	-0.622501	-1.81248	-2.19879	1	1	11	1258.62	0.00041436	95.264	110880000	1	KEVVEEAENGR	P06454	P06454	PTMA	Prothymosin alpha;Prothymosin alpha, N-terminally processed;Thymosin alpha-1	253
-2.98772	-1.03549	-1.37603	-1.39907	-3.16076	-3.03921	-3.43636	-2.55458	-1.46296	-0.717945	0	2	11	1317.61	0.00022862	93.345	211690000	1	KFGGQHCEIDK	P00749	P00749	PLAU	Urokinase-type plasminogen activator;Urokinase-type plasminogen activator long chain A;Urokinase-type plasminogen activator short chain A;Urokinase-type plasminogen activator chain B	112
1.1016	2.31592	2.05077	2.13519	2.56388	1.65192	1.5629	1.35742	1.08611	2.98264	0	2	21	2336.13	5.8369e-22	148.66	1223900000	6	KGDTFSCMVGHEALPLAFTQK	P01876;P01877	P01876	IGHA1;IGHA2	Ig alpha-1 chain C region;Ig alpha-2 chain C region	157;158
-0.520117	-0.879272	-0.980891	-1.23175	0.147264	-0.395543	0.890191	0.598672	-0.661949	-0.225578	1	2	21	2384.17	0.001288	67.552	48431000	1	KGGETSEMYLIQPDSSVKPYR	P02675	P02675	FGB	Fibrinogen beta chain;Fibrinopeptide B;Fibrinogen beta chain	174
-0.799811	-1.81509	-1.35447	-2.05717	-1.83591	-1.12439	-4.01309	-3.2799	-3.07964	-1.38506	1	1	11	1415.6	0.0003939	86.114	22567000	1	KGHCQDINECR	Q14767	Q14767	LTBP2	Latent-transforming growth factor beta-binding protein 2	700
-0.789681	-2.47257	-1.20108	0.455164	-3.22841	-1.84563	-1.43481	0.639515	1.49025	-1.91825	0	2	9	1031.54	0.0023502	86.344	390900000	3	KGHFDTLSK	P80511	P80511	S100A12	Protein S100-A12;Calcitermin	628
-1.49617	-3.18967	-3.13367	-3.6359	-2.58869	-2.25516	-0.822933	0.0734997	-2.13974	-3.25026	1	1	7	836.414	0.018152	77.318	45764000	1	KGNYAER	Q99878;Q96KK5;Q9BTM1;Q16777;Q93077;Q8IUE6;Q6FI13;P0C0S8;Q96QV6	Q99878	HIST1H2AJ;HIST1H2AH;H2AFJ;HIST2H2AC;HIST1H2AC;HIST2H2AB;HIST2H2AA3;HIST1H2AG;HIST1H2AA	Histone H2A type 1-J;Histone H2A type 1-H;Histone H2A.J;Histone H2A type 2-C;Histone H2A type 1-C;Histone H2A type 2-B;Histone H2A type 2-A;Histone H2A type 1;Histone H2A type 1-A	318
-2.63077	-1.95438	-0.623725	-0.252034	-0.955865	-1.98729	-1.47625	-2.01857	-0.973402	-0.987766	1	1	15	1677.9	6.4425e-10	142.4	39251000	1	KGTDVNVFNTILTTR	P04083	P04083	ANXA1	Annexin A1	204
4.16671	1.42582	2.11311	0.709426	3.08151	2.46183	1.13334	0.934268	0.442384	0.638444	0	3	19	2073.92	8.9334e-42	186.9	538540000	3	KGVCEETSGAYEKTDTDGK	P02760	P02760	AMBP	Protein AMBP;Alpha-1-microglobulin;Inter-alpha-trypsin inhibitor light chain;Trypstatin	183
-2.89938	-1.8647	-2.96438	-1.34361	-1.88506	-2.83258	0.219488	-2.32272	-0.205498	-2.09306	0	2	14	1591.76	1.5999e-06	110.44	186150000	1	KHPDASVNFSEFSK	P09429	P09429	HMGB1	High mobility group protein B1	304
-0.209105	-0.630056	-0.759168	-0.214819	-0.938775	-0.243809	1.70199	0.265798	0.421636	-0.79819	0	2	14	1591.76	1.8507e-05	92.996	16343000	1	KHPDSSVNFAEFSK	P26583	P26583	HMGB2	High mobility group protein B2	453
-1.92235	-0.612248	-0.996444	-0.361842	-0.616326	-1.31384	-0.377023	-0.53112	-0.452525	-0.638535	1	1	14	1711.91	0.0077582	61.87	21055000	1	KILEVVNQIQDEER	O94919	O94919	ENDOD1	Endonuclease domain-containing 1 protein	94
-0.494919	-0.851319	-0.798063	-0.950501	-0.791132	-2.26606	0.0534935	-0.686762	-0.517494	-0.781836	0	1	11	1246.62	0.0089987	81.709	128340000	1	KITIADCGQLE	P62937	P62937	PPIA	Peptidyl-prolyl cis-trans isomerase A;Peptidyl-prolyl cis-trans isomerase A, N-terminally processed	611
0.651368	-0.87065	0.228449	0.204377	-1.2518	-1.36173	-0.570715	0.567418	-0.0314093	-0.942855	1	1	8	944.493	0.052641	80.102	19326000	1	KLEAAEER	P16949;Q9H169;Q93045	P16949	STMN1;STMN4;STMN2	Stathmin;Stathmin-4;Stathmin-2	391;808
0.212071	-1.77943	-0.198844	-1.37291	-2.72519	-2.82651	-0.852745	-0.769716	-1.00367	-1.21099	0	2	10	1197.66	0.00049789	106.67	181420000	1	KLEENEVIPK	P31431	P31431	SDC4	Syndecan-4	490
0.240167	0.0864058	-0.321569	-0.218943	0.807907	-0.500354	1.83127	2.25033	0.333637	0.371458	0	2	13	1536.76	6.0077e-11	153.23	58448000	1	KLENCNYAVELGK	P13796;P13797	P13796	LCP1;PLS3	Plastin-2;Plastin-3	360
-1.55787	0.263206	-1.04997	0.0309801	0.437229	-0.992924	-0.304282	-0.84424	-0.774467	-0.457681	1	1	25	2826.45	3.9126e-35	143.27	6720000	1	KLGCEVLGVSVDSQFTHLAWINTPR	P32119	P32119	PRDX2	Peroxiredoxin-2	495
1.96082	-0.448985	0.0468702	-0.109188	-1.02154	0.144425	1.58917	1.96197	0.461619	-0.659113	0	3	19	2237.04	1.1955e-15	122.53	155890000	2	KLGEMWNNTAADDKQPYEK	P09429	P09429	HMGB1	High mobility group protein B1	304
0.53171	2.59031	3.88282	2.9498	1.69033	1.4052	2.45736	1.68465	2.78763	3.18734	0	2	19	2234.1	3.7083e-26	161.08	1079400000	4	KLGQSLDCNAEVYVVPWEK	P01042	P01042	KNG1	Kininogen-1;Kininogen-1 heavy chain;T-kinin;Bradykinin;Lysyl-bradykinin;Kininogen-1 light chain;Low molecular weight growth-promoting factor	126
1.08442	2.70177	1.32095	2.29399	2.23193	1.41432	2.25307	1.83798	3.17112	2.9438	1	2	25	2910.43	2.404e-57	189.62	122990000	4	KLNFNGEGEPEELMVDNWRPAQPLK	P00918	P00918	CA2	Carbonic anhydrase 2	115
-0.621184	0.298624	-0.659513	-0.291987	1.14093	-0.492764	0.24328	0.766883	0.820095	-0.295382	0	3	26	3071.38	6.1777e-15	115.12	18653000	1	KLYDYCDVPQCAAPSFDCGKPQVEPK	P00747	P00747	PLG	Plasminogen;Plasmin heavy chain A;Activation peptide;Angiostatin;Plasmin heavy chain A, short form;Plasmin light chain B	110
-0.308766	1.16329	-0.177049	0.435441	1.51824	-0.565482	1.08553	0.509434	0.541102	0.989816	0	2	19	2185.03	1.5415e-52	201.18	72179000	1	KLYHSEAFTVNFGDTEEAK	P01009	P01009	SERPINA1	Alpha-1-antitrypsin;Short peptide from AAT	118
0.629449	0.0154085	0.677176	0.0253773	0.935286	1.59631	0.205878	0.0323315	-0.302223	0.285811	0	2	15	1768.78	8.7186e-06	117.18	32235000	1	KMDPAEEDTNVYTEK	P34741	P34741	SDC2	Syndecan-2	499
2.42189	-2.89964	-0.41878	-2.28172	-2.71981	-1.24503	-2.89317	-2.44334	-2.20535	-2.87398	1	2	12	1479.69	0.0052112	65.219	78458000	1	KMKDTDSEEEIR	P62158	P62158	CALM1	Calmodulin	605
-1.16886	-0.694246	-1.45238	-1.26625	-1.41605	-1.24959	0.173509	-0.10385	-0.635378	-1.38474	1	1	20	2460.14	5.3028e-21	144.57	3676700	1	KMQQNIQELEEQLEEEESAR	P35579	P35579	MYH9	Myosin-9	506
2.22442	3.5625	4.12372	3.43041	3.7909	2.41759	2.80137	2.37417	4.4613	4.63495	0	2	12	1419.68	3.0583e-41	202.92	2577800000	10	KMTVTDQVNCPK	P05090	P05090	APOD	Apolipoprotein D	230
0.0127926	-0.195357	0.205739	-0.107591	0.0698757	-0.380265	1.4482	1.08624	1.25167	0.461963	0	2	13	1519.75	3.3458e-05	123.02	30689000	1	KNPDSQYGELIEK	P30085	P30085	CMPK1	UMP-CMP kinase	480
-0.0708637	0.271603	0.188262	0.0172472	0.597336	-0.159485	3.03806	2.39273	0.892827	0.386648	0	2	24	2959.29	8.6089e-40	177.22	98107000	3	KPEDWDEEMDGEWEPPVIQNPEYK	P27797	P27797	CALR	Calreticulin	462
-2.51985	-1.24664	-1.11772	-2.05433	-0.914901	-1.03755	-0.633162	-1.48885	-1.97129	-2.12274	1	2	29	3033.4	6.2991e-39	147.16	14657000	1	KPSAGDDFDLGDAVVDGENDDPRPPNPPK	P14209	P14209	CD99	CD99 antigen	364
-1.17951	-1.86872	-1.02489	1.66279	-0.825297	0.19921	3.18044	-0.695821	2.37089	1.27763	1	1	13	1585.77	1.1772e-31	196.33	5145400000	6	KPVEEYANCHLAR	P02787	P02787	TF	Serotransferrin	190
1.45274	2.06947	1.94977	1.47907	5.04996	2.16462	3.28104	2.6614	1.88425	1.65267	0	2	20	2165.1	2.8531e-152	285.95	1895900000	4	KQGGSQSSYVLQTEELVANK	P04279	P04279	SEMG1	Semenogelin-1;Alpha-inhibin-92;Alpha-inhibin-31;Seminal basic protein	217
-0.647476	-1.37998	-1.41136	-1.77211	-0.325822	-2.80287	-0.596196	-0.328405	-0.770451	-1.43555	0	2	9	1135.59	3.209e-05	122.69	788320000	2	KQINDYVEK	P01009	P01009	SERPINA1	Alpha-1-antitrypsin;Short peptide from AAT	118
-2.72387	-0.929607	-1.33416	-0.61285	-0.691151	-1.75057	0.0429268	-0.385354	-0.580476	-1.40348	0	2	13	1488.79	9.0202e-05	110.35	55040000	1	KQQDVLGFLEANK	O75368	O75368	SH3BGRL	SH3 domain-binding glutamic acid-rich-like protein	77
-4.89975	-1.1385	-2.64834	-1.78754	-0.223312	NaN	0.898959	-1.77747	-1.24345	-1.48227	0	2	12	1376.69	2.3537e-05	127.32	922830000	4	KSASDLTWDNLK	P02787	P02787	TF	Serotransferrin	190
-3.3221	-1.16144	-2.28267	-2.95677	1.03689	-2.49683	-2.46055	-4.23428	-2.89154	-2.72681	1	1	9	1014.5	0.0010391	100.92	22634000	1	KSCHTAVGR	P02787	P02787	TF	Serotransferrin	190
-1.67419	-1.47815	-2.12761	-0.840558	0.447947	-1.69353	-2.40302	-3.60394	-1.24236	-1.09551	1	1	9	1014.5	0.0082356	72.434	32647000	1	KSCHTGLGR	P02787	P02787	TF	Serotransferrin	190
-0.720047	1.03703	-0.603001	0.503496	0.994723	0.172471	2.13357	0.317374	0.702291	0.72768	1	1	29	3172.54	3.1303e-22	117.94	82108000	4	KSDLFQEDLYPPTAGPDPALTAEEWLGGR	P31146	P31146	CORO1A	Coronin-1A	489
-1.72148	-0.424751	-1.07855	-0.32321	-0.261472	-0.84505	0.650293	-0.236051	-0.588472	-0.723989	0	2	18	2015.03	2.1423e-10	113.54	61290000	2	KSDVGFLPPFPTLDPEEK	P43652	P43652	AFM	Afamin	535
-1.43639	-3.26203	-1.63811	0.0837822	-2.16821	-2.0948	-3.33703	-2.49475	-0.126599	-2.28315	1	1	9	1017.51	0.0055704	77.062	524340000	2	KSEEEVAAR	P02788	P02788	LTF	Lactotransferrin;Lactoferricin-H;Kaliocin-1;Lactoferroxin-A;Lactoferroxin-B;Lactoferroxin-C	191
-2.86234	-4.2631	-4.11608	-4.29468	-4.61582	-3.64516	-2.57507	-1.45664	-1.84545	-4.84994	0	2	9	1109.51	0.036713	53.237	2281700	1	KSHEESHKE	P05109	P05109	S100A8	Protein S100-A8;Protein S100-A8, N-terminally processed	232
-1.04666	-3.55058	-2.74147	-2.84989	-3.75866	-1.65914	-2.67602	0.385562	-0.0220003	-3.34512	0	3	7	838.44	0.055401	41.84	102260000	1	KSMKMSK	Q9H1X3	Q9H1X3	DNAJC25	DnaJ homolog subfamily C member 25	855
-0.601352	-0.519017	-1.09503	-0.335336	0.878003	-1.24014	-0.149572	-0.464015	-0.73168	-0.586913	1	1	16	1772.91	2.6665e-10	131.67	16803000	1	KSPQELLCGASLISDR	P00734;CON__P00735	P00734	F2	Prothrombin;Activation peptide fragment 1;Activation peptide fragment 2;Thrombin light chain;Thrombin heavy chain	106
-6.48653	-4.13534	-4.10992	-3.80311	-0.4188	-5.08077	-2.69187	-4.59903	-3.9741	-4.90361	0	2	12	1443.75	0.00013529	95.417	1732600000	3	KSQQYDLNALHK	Q02383;P04279	P04279	SEMG2;SEMG1	Semenogelin-2;Semenogelin-1;Alpha-inhibin-92;Alpha-inhibin-31;Seminal basic protein	217;644
1.55042	0.51061	1.79868	0.66608	0.959102	2.03848	-0.581354	1.05095	1.36397	0.615841	0	2	14	1411.73	1.8437e-17	162.14	572900000	3	KTEAPAAPAAQETK	P80723	P80723	BASP1	Brain acid soluble protein 1	629
3.18582	1.1635	2.45227	0.496129	1.91908	1.88409	1.41085	1.33035	1.00858	1.37261	0	2	11	1333.6	3.6881e-10	149.57	662450000	4	KVEVPGECCEK	P48745	P48745	NOV	Protein NOV homolog	540
-1.36297	-2.65123	-2.36461	-3.56843	0.554048	-2.73146	-3.30969	-3.62125	-3.53339	-4.00606	1	1	7	836.45	0.031517	69.905	565920000	1	KVGSQYR	P00751;CON__Q3KUS7	P00751	CFB	Complement factor B;Complement factor B Ba fragment;Complement factor B Bb fragment	113
-0.42731	0.514903	-1.135	0.910706	-0.808611	-0.502404	-0.815253	-0.941298	-1.84776	1.46701	1	1	16	2001.97	1.7539e-105	260.56	48491000	1	KYNSQNQSNNQFVLYR	P01042	P01042	KNG1	Kininogen-1;Kininogen-1 heavy chain;T-kinin;Bradykinin;Lysyl-bradykinin;Kininogen-1 light chain;Low molecular weight growth-promoting factor	126
-3.10641	-1.05901	-3.67975	-1.83106	-2.32436	-2.66582	-0.47993	-0.0672598	-2.30419	-1.66762	1	0	24	2322.22	1.0263e-40	176.67	13202000	2	LAAAISEVVSQTPASTTQAGAPPR	P20810	P20810	CAST	Calpastatin	419
1.02512	2.9846	-0.598842	2.79585	0.776544	0.675524	1.80503	1.31113	2.34776	3.31487	1	0	18	1967.88	2.1914e-90	252.82	46856000	1	LAACLEGNCAEGLGTNYR	P00734	P00734	F2	Prothrombin;Activation peptide fragment 1;Activation peptide fragment 2;Thrombin light chain;Thrombin heavy chain	106
0.643304	-0.289885	-1.29527	0.328295	-2.39848	0.125447	-2.3987	-0.2025	0.564951	0.772252	1	0	11	1058.51	2.2955e-41	207.44	283340000	1	LADGGATNQGR	Q08380	Q08380	LGALS3BP	Galectin-3-binding protein	663
0.250456	-3.22046	-2.68761	-2.06478	-3.63768	-3.53228	-1.98718	-1.96658	-1.1677	-3.0541	1	1	7	900.493	0.040973	65.897	60646000	1	LAHYNKR	P06899;O60814;Q6DRA6;Q6DN03;Q16778;P62807;Q99880;Q99879;Q99877;Q93079;Q8N257;Q5QNW6;P58876;P33778;P23527	Q16778	HIST1H2BJ;HIST1H2BK;HIST2H2BD;HIST2H2BC;HIST2H2BE;HIST1H2BC;HIST1H2BL;HIST1H2BM;HIST1H2BN;HIST1H2BH;HIST3H2BB;HIST2H2BF;HIST1H2BD;HIST1H2BB;HIST1H2BO	Histone H2B type 1-J;Histone H2B type 1-K;Putative histone H2B type 2-D;Putative histone H2B type 2-C;Histone H2B type 2-E;Histone H2B type 1-C/E/F/G/I;Histone H2B type 1-L;Histone H2B type 1-M;Histone H2B type 1-N;Histone H2B type 1-H;Histone H2B type 3-B;Histone H2B type 2-F;Histone H2B type 1-D;Histone H2B type 1-B;Histone H2B type 1-O	66;609
-0.0311775	-0.0458603	-0.946923	0.687764	-1.15123	-0.341735	0.476342	0.301104	0.768447	2.65121	1	0	16	1749.8	6.6987e-72	237.06	147770000	2	LASPGFPGEYANDQER	O00187	O00187	MASP2	Mannan-binding lectin serine protease 2;Mannan-binding lectin serine protease 2 A chain;Mannan-binding lectin serine protease 2 B chain	24
-2.9579	-1.34233	-2.58927	-0.997365	-0.30351	-2.04174	-1.10257	-1.47463	-1.58073	-0.857266	0	1	19	1994.04	1.6891e-06	91.253	35240000	2	LAVTTHGLPCLAWASAQAK	P00734	P00734	F2	Prothrombin;Activation peptide fragment 1;Activation peptide fragment 2;Thrombin light chain;Thrombin heavy chain	106
1.05442	3.77988	4.27545	3.61877	2.59281	2.56688	2.47878	1.8567	2.26678	3.5778	0	1	14	1741.77	1.046e-102	258.91	924520000	7	LCCQMCEPGTFLVK	P26842	P26842	CD27	CD27 antigen	454
-1.31689	-0.208639	-0.59022	-0.938129	0.905766	-2.13695	-1.42673	-0.687637	-0.190487	-0.264562	0	1	8	949.454	0.0014711	116.52	287220000	1	LCDNLSTK	P02774;CON__Q3MHN5;CON__ENSEMBL:ENSBTAP00000018229	P02774	GC	Vitamin D-binding protein	187
-0.083951	0.45996	-0.109856	-0.161983	-0.38843	0.0147038	-0.16194	-0.34777	-0.338945	-0.656253	1	1	14	1526.8	1.9147e-05	94.09	23529000	1	LCGTFLGGPKPPQR	P07858	P07858	CTSB	Cathepsin B;Cathepsin B light chain;Cathepsin B heavy chain	275
1.68878	3.52481	2.6036	3.18674	5.14942	2.15131	5.40178	2.61288	3.76843	3.667	0	1	15	1705.76	3.97e-70	236.4	3985900000	11	LCMGSGLNLCEPNNK	P02787	P02787	TF	Serotransferrin	190
0.936361	0.883794	1.33942	0.883879	-0.525987	1.36135	0.782848	0.588122	0.00014019	1.30494	0	1	21	2349.99	1.893e-18	138.75	117830000	4	LCSDIDECEMGVPVCPPASSK	P01133	P01133	EGF	Pro-epidermal growth factor;Epidermal growth factor	128
-2.91817	-0.329074	-0.245412	-0.642371	0.839569	-1.16524	-0.8735	-1.31845	-1.59529	1.60654	0	1	23	2549.17	2.918e-49	194.08	38841000	3	LCYVALDFEQEMATAASSSSLEK	P63261;P60709;Q6S8J3	P63261	ACTG1;ACTB;POTEE	Actin, cytoplasmic 2;Actin, cytoplasmic 2, N-terminally processed;Actin, cytoplasmic 1;Actin, cytoplasmic 1, N-terminally processed;POTE ankyrin domain family member E	589
0.130528	0.348069	0.694604	0.172758	-0.411668	0.91682	0.841359	1.05944	0.357758	0.125373	1	0	13	1310.73	2.0378e-10	154.36	43007000	1	LDAPPPPAAPLPR	Q99523	Q99523	SORT1	Sortilin	834
-5.35968	-2.28572	-2.66382	-2.74873	0.0552187	-3.29943	-1.32382	-2.64493	-2.23095	-2.72761	0	1	18	2012.96	1.8382e-21	157.54	7562000	1	LDFTGNLIEDIEDGTFSK	P20774	P20774	OGN	Mimecan	418
-2.83615	-3.37757	-4.29879	-3.44876	-4.15172	-3.77494	-1.78564	-2.3134	-1.49547	-3.24307	1	0	11	1214.59	0.009663	64.374	335940000	1	LDSGGFYITSR	P12931	P12931	SRC	Proto-oncogene tyrosine-protein kinase Src	351
3.50252	4.49795	5.16149	4.69207	2.37837	2.75395	2.20845	2.92803	4.85149	5.23657	0	1	9	1036.43	2.3792e-23	182.46	54849000000	15	LECGANDMK	P07911	P07911	UMOD	Uromodulin;Uromodulin, secreted form	277
6.42189	2.14249	2.99875	1.56892	1.05018	1.04459	2.94365	1.48505	2.0315	1.27752	0	2	14	1520.73	2.3981e-17	161.08	629400000	4	LECGANDMKVSLGK	P07911	P07911	UMOD	Uromodulin;Uromodulin, secreted form	277
4.53625	1.07067	1.44609	0.326738	0.356293	0.199287	1.3413	0.702975	0.408515	-0.0537615	0	3	18	2050	0.003459	64.5	57088000	1	LECGANDMKVSLGKCQLK	P07911	P07911	UMOD	Uromodulin;Uromodulin, secreted form	277
-3.39999	-1.17691	-1.31082	-1.27477	-1.50778	-3.25742	-1.53402	-2.13084	-1.71907	-0.765849	0	1	14	1592.78	1.1688e-05	93.478	94440000	2	LEDMEQALSPSVFK	P05155	P05155	SERPING1	Plasma protease C1 inhibitor	235
-1.09747	-0.697148	-0.690386	-1.08618	0.00886059	0.147738	0.161742	0.0397053	-0.980344	-0.647769	0	0	22	2488.99	5.9065e-33	157.11	59291000	2	LEEIAEDPGTCEICAYAACTGC	Q02747	Q02747	GUCA2A	Guanylin;HMW-guanylin;Guanylin	646
-2.7672	-0.890414	-1.72779	-1.1676	-1.5786	-2.0595	0.366086	-0.55341	-0.296299	-1.00771	0	1	15	1746.89	0.0013787	70.889	66287000	2	LELFLPEEYPMAAPK	P61088	P61088	UBE2N	Ubiquitin-conjugating enzyme E2 N	593
0.050211	1.20261	-0.333613	0.955036	0.243829	-0.0932512	2.42968	0.58335	2.01237	0.430582	2	0	15	1722.95	1.0085e-17	162.41	1835800000	9	LELHVDGPPPRPQLR	P04217	P04217	A1BG	Alpha-1B-glycoprotein	214
0.302107	1.20501	0.0837173	0.760375	1.68804	0.0804491	1.89657	0.497646	0.531742	0.498818	1	0	19	2308.01	1.5168e-10	104.45	16232000	1	LEPEDFAVYYCQQYGSSPR	P04206	P04206		Ig kappa chain V-III region GOL	210
-0.124007	1.37004	-0.0843554	0.753247	1.23972	0.262453	0.804602	0.241995	0.232793	0.61787	1	0	19	2322.03	4.621e-12	114.99	13223000	1	LEPEDFAVYYCQQYGTSPR	P18135	P18135		Ig kappa chain V-III region HAH	399
-0.508759	0.00494576	-0.562394	-0.37295	0.661592	-0.143888	0.54178	0.189112	-0.292969	-0.0298042	0	1	30	3249.55	4.3041e-17	107.19	6177000	1	LESEETMVLEAHDAQGDVPVTVTVHDFPGK	P01024	P01024	C3	Complement C3;Complement C3 beta chain;C3-beta-c;Complement C3 alpha chain;C3a anaphylatoxin;Acylation stimulating protein;Complement C3b alpha chain;Complement C3c alpha chain fragment 1;Complement C3dg fragment;Complement C3g fragment;Complement C3d fragment;Complement C3f fragment;Complement C3c alpha chain fragment 2	122
-1.80671	-0.504324	0.105792	1.34351	-0.229088	-0.31358	0.743918	-0.373485	0.316207	1.25331	1	1	13	1497.85	0.00083421	81.128	60442000	1	LETLDKNNVLAIR	Q6UX06	Q6UX06	OLFM4	Olfactomedin-4	748
0.0935316	1.7097	-0.434292	-0.00574017	2.55031	-0.834681	0.818508	0.880674	-0.446753	2.3118	1	0	17	1872.98	1.0199e-88	241.68	668430000	4	LFDSDPITVTVPVEVSR	P10909	P10909	CLU	Clusterin;Clusterin beta chain;Clusterin alpha chain	335
-0.812921	2.03688	1.42147	1.1946	2.06349	2.49193	1.28068	0.629176	0.741076	2.62695	0	1	19	2317.09	4.4984e-26	157.85	354770000	6	LFQLMVEHTPDEESIDWTK	Q12907	Q12907	LMAN2	Vesicular integral-membrane protein VIP36	673
-0.0844994	0.0168619	0.359466	0.482099	-1.17296	0.102862	-0.474656	-0.194237	-0.479669	-0.174123	0	1	14	1532.71	1.8195e-09	142.1	337630000	2	LGAHQLDSYSEDAK	Q16651	Q16651	PRSS8	Prostasin;Prostasin light chain;Prostasin heavy chain	721
0.280089	2.24255	1.39681	0.773669	0.894963	0.851713	-0.483499	-0.658957	-0.827477	1.7381	0	1	21	2188.14	7.4905e-95	250.38	182620000	2	LGALGGNTQEVTLQPGEYITK	Q96DA0	Q96DA0	ZG16B	Zymogen granule protein 16 homolog B	816
-3.2421	-1.68994	-2.92823	-2.37084	-0.906115	-3.8882	-1.63125	-2.44746	-3.45238	-2.34038	1	0	24	2698.35	5.6914e-119	253.66	18694000	1	LGCEVLGVSVDSQFTHLAWINTPR	P32119	P32119	PRDX2	Peroxiredoxin-2	495
-0.763819	-0.733404	-0.681596	-0.425929	-0.624804	-0.556543	3.06516	2.34932	0.44022	-0.253018	1	0	10	1253.56	0.025822	76.927	169750000	1	LGDLYEEEMR	P08670	P08670	VIM	Vimentin	299
0.173079	0.0391064	0.132528	-0.739491	-0.612924	-0.979806	-0.26225	-0.531466	-1.16396	-0.34706	0	1	18	1911.75	3.5751e-07	99.392	44323000	1	LGEECDDGDLVSGDGCSK	Q9BXP8	Q9BXP8	PAPPA2	Pappalysin-2	844
2.32061	1.26193	2.13135	1.64349	1.17428	2.49025	3.91069	4.56005	2.48536	1.48477	0	2	18	2108.95	1.536e-21	164.53	292990000	4	LGEMWNNTAADDKQPYEK	P09429	P09429	HMGB1	High mobility group protein B1	304
0.403886	0.937716	1.65369	0.15705	-0.123475	1.85595	-1.38999	-1.351	-1.25393	0.370412	1	0	28	2934.32	1.3733e-110	249.41	255370000	2	LGEPCDQLHVCDASQGLVCQPGAGPGGR	O76076	O76076	WISP2	WNT1-inducible-signaling pathway protein 2	90
0.179255	1.20195	0.845721	1.72595	3.91288	1.96906	2.44408	1.96622	1.55436	3.73005	0	1	13	1406.7	7.2457e-54	215.06	736310000	4	LGEVNTYAGDLQK	P06727	P06727	APOA4	Apolipoprotein A-IV	255
-3.97373	-1.84801	-1.36418	-2.37059	-2.89439	-3.59737	-1.88592	-1.73015	-0.586349	-2.10674	2	0	12	1408.68	0.0032268	75.229	840880000	4	LGFRPAEDDPHR	Q9HCU0	Q9HCU0	CD248	Endosialin	870
1.948	1.85381	2.11727	4.34774	0.926003	1.97291	5.43321	4.20706	4.05013	2.28348	0	1	13	1454.72	3.9435e-42	209.11	14993000000	7	LGHPDTLNQGEFK	P06702	P06702	S100A9	Protein S100-A9	254
-0.730453	1.15293	0.236774	0.9547	1.7998	-0.0583611	1.86603	0.393056	0.941882	1.25864	0	1	10	1246.6	0.00013672	115.71	1959000000	7	LGMFNIQHCK	P01009	P01009	SERPINA1	Alpha-1-antitrypsin;Short peptide from AAT	118
1.68865	1.50835	1.26201	1.64817	2.16682	2.13235	2.3256	1.68733	2.01268	1.74696	0	1	13	1311.68	5.2693e-15	157.82	113740000	3	LGNQEPGGQTALK	P08697	P08697	SERPINF2	Alpha-2-antiplasmin	300
-1.79366	0.630701	0.135716	0.908539	-0.755547	-0.209498	0.445034	0.296036	0.559643	0.306747	0	1	10	1060.5	0.004583	80.916	8594300000	4	LGPGMADICK	P07602	P07602	PSAP	Prosaposin;Saposin-A;Saposin-B-Val;Saposin-B;Saposin-C;Saposin-D	271
-4.50637	-3.54099	-4.48576	-2.55207	-2.53214	-4.33541	-2.54529	-3.00455	-2.54162	-2.33225	0	1	17	1804.91	1.2788e-10	124.62	107300000	1	LGPHAGDVEGHLSFLEK	P06727	P06727	APOA4	Apolipoprotein A-IV	255
-3.30612	-2.50029	-2.83424	-2.41895	-2.07165	-2.72537	-1.80118	-2.81548	-2.12556	-2.61964	1	0	15	1811.91	1.1637e-05	89.46	34254000	1	LGPNYLHIPVNCPYR	P04040	P04040	CAT	Catalase	200
-1.12914	-2.67158	-2.40143	-2.41764	-1.78607	-1.38238	-3.92413	-3.60918	-2.85402	-2.8531	0	1	14	1301.66	0.0044683	65.295	13159000	1	LGQGAHHAAGQAGK	Q6UWP8	Q6UWP8	SBSN	Suprabasin	747
2.05567	1.23173	1.35182	1.20656	1.10844	1.67839	3.63914	3.18876	1.85247	1.50412	0	1	18	2068	1.6684e-22	168.99	209450000	4	LGQSDPAPLQHQMDIYQK	P29401	P29401	TKT	Transketolase	470
-1.64845	3.40607	5.15484	3.57027	2.02175	1.61785	2.4105	0.958358	4.12151	3.74304	0	1	18	2106.01	3.3084e-170	306.11	1555400000	5	LGQSLDCNAEVYVVPWEK	P01042	P01042	KNG1	Kininogen-1;Kininogen-1 heavy chain;T-kinin;Bradykinin;Lysyl-bradykinin;Kininogen-1 light chain;Low molecular weight growth-promoting factor	126
0.301854	0.423885	1.21589	2.10365	1.87046	1.23091	0.0963221	0.81049	1.75238	0.964244	0	1	10	1034.54	0.0040243	90.689	64883000	1	LGQYASPTAK	P0C0L4;P0C0L5	P0C0L4	C4A;C4B	Complement C4-A;Complement C4 beta chain;Complement C4-A alpha chain;C4a anaphylatoxin;C4b-A;C4d-A;Complement C4 gamma chain;Complement C4-B;Complement C4 beta chain;Complement C4-B alpha chain;C4a anaphylatoxin;C4b-B;C4d-B;Complement C4 gamma chain	317
-0.697709	1.84284	2.20692	1.08063	0.709533	0.104045	1.11353	1.15283	0.424142	1.94001	1	0	14	1576.77	6.6538e-122	271	153530000	1	LGTFEVEDQIEAAR	P27487	P27487	DPP4	Dipeptidyl peptidase 4;Dipeptidyl peptidase 4 membrane form;Dipeptidyl peptidase 4 soluble form	460
-1.192	0.780329	1.09752	0.438447	0.177921	-0.120949	1.248	0.537576	0.253134	0.0252161	1	0	13	1466.65	6.1667e-10	149.42	46124000	1	LGVEFDETTADDR	P05413	P05413	FABP3	Fatty acid-binding protein, heart	242
-0.527262	0.824496	0.715692	0.689885	0.616464	0.366378	1.30997	0.40302	0.0706034	-0.0473146	1	1	14	1594.75	2.0447e-33	191.19	57986000	1	LGVEFDETTADDRK	P05413	P05413	FABP3	Fatty acid-binding protein, heart	242
-0.938494	0.0563965	-0.388703	0.184034	-0.364923	-0.739273	2.1045	1.0883	0.590272	0.152287	0	1	11	1206.62	0.0012906	112.82	20984000	1	LGVQDLFNSSK	P30740	P30740	SERPINB1	Leukocyte elastase inhibitor	487
0.0848885	-0.886474	-0.370467	-1.10636	-0.741032	0.0356178	-1.62763	-0.265769	-1.06929	-0.82565	2	0	13	1322.71	1.4376e-10	155.57	1418500000	2	LGVRPSQGGEAPR	P02751	P02751	FN1	Fibronectin;Anastellin;Ugl-Y1;Ugl-Y2;Ugl-Y3	181
0.435205	1.06848	0.0890751	1.09617	1.17581	0.676116	1.57105	1.15068	1.43836	0.693616	0	1	18	1814.84	8.7285e-22	164.41	43567000	1	LGYVTADGETSGSITCGK	P08603	P08603	CFH	Complement factor H	298
-1.29722	-0.987762	-0.734682	-0.817285	1.65199	-0.0708179	-1.60057	0.011693	0.382233	0.842453	0	1	7	895.476	3.9157e-05	130.04	3759500000	2	LHELQEK	P02647	P02647	APOA1	Apolipoprotein A-I;Proapolipoprotein A-I;Truncated apolipoprotein A-I	167
0.340619	-0.13825	0.0415115	0.410188	-0.978518	-0.252092	-0.955569	-0.907568	-0.0414572	-0.0370054	2	0	9	1280.62	6.9353e-05	117.01	53699000	1	LHEQCRPWR	P15328	P15328	FOLR1	Folate receptor alpha	380
-2.85975	-1.90124	-2.44869	-3.12321	-0.587846	-2.85365	-2.21219	-1.78371	-1.71769	-2.2875	0	1	7	809.44	0.0079107	85.359	530970000	2	LHLEGNK	P02750	P02750	LRG1	Leucine-rich alpha-2-glycoprotein	180
1.10872	3.24496	0.962792	3.03094	2.00638	1.37429	3.6029	2.23486	4.38605	2.28748	1	0	9	1125.56	5.1902e-24	208.72	63202000000	96	LHVDPENFR	P02042;P68871	P68871	HBD;HBB	Hemoglobin subunit delta;Hemoglobin subunit beta;LVV-hemorphin-7;Spinorphin	619;159
0.853523	0.202083	1.00194	-0.214649	4.31645	-0.152995	1.13407	0.883337	0.829025	0.104129	0	1	10	1143.57	6.0034e-22	177.57	4099000000	5	LHYGENGVQK	P04279	P04279	SEMG1	Semenogelin-1;Alpha-inhibin-92;Alpha-inhibin-31;Seminal basic protein	217
-2.58036	-0.941088	-1.3209	-1.0703	-1.59915	-2.76611	-0.34735	-1.08733	-0.262749	-1.0621	0	1	16	1693.89	2.1469e-14	151.99	186500000	1	LIAPVAEEEATVPNNK	P07195	P07195	LDHB	L-lactate dehydrogenase B chain	261
-0.801975	0.191661	-0.608918	-0.704165	-1.50236	-0.615462	-0.975945	-1.14365	-1.87718	1.6888	1	0	19	2066.07	1.4651e-111	264.23	58748000	2	LIEEGVDVPEGLAVDWIGR	P01133	P01133	EGF	Pro-epidermal growth factor;Epidermal growth factor	128
-5.59013	-3.94298	-4.01113	-4.01132	-3.89329	-3.83505	-3.83895	-3.99078	-4.13655	-3.77088	1	0	28	2945.48	2.2727e-19	119.45	1512400	2	LIPDTLYSVNLVALYSDGEGNPSPAQGR	Q99715	Q99715	COL12A1	Collagen alpha-1(XII) chain	836
-2.09747	0.627533	-1.71887	-1.09519	0.24007	-1.30322	-0.358152	-0.822921	-1.04512	1.27752	1	0	14	1762.8	3.7829e-122	275.42	70389000	3	LISWYDNEFGYSNR	P04406	P04406	GAPDH	Glyceraldehyde-3-phosphate dehydrogenase	219
0.326702	0.601123	0.841274	0.874677	3.11229	0.647758	1.52375	0.933504	1.41955	0.372086	1	0	11	1302.61	9.0658e-16	169.81	6394700000	4	LIVHNGYCDGR	P02753	P02753	RBP4	Retinol-binding protein 4;Plasma retinol-binding protein(1-182);Plasma retinol-binding protein(1-181);Plasma retinol-binding protein(1-179);Plasma retinol-binding protein(1-176)	182
2.96587	1.90321	1.38205	1.94023	3.41675	0.820386	5.62861	2.50495	3.34139	1.62688	0	2	13	1520.73	5.7065e-54	219.84	3950800000	5	LKCDEWSVNSVGK	P02787	P02787	TF	Serotransferrin	190
-1.72737	-2.97796	-2.63024	-3.7125	-1.0061	-3.11491	-2.82091	-3.49988	-3.27524	-3.30739	1	1	11	1351.71	0.00050421	101.53	728650000	1	LKDLQEPQEPR	Q02747	Q02747	GUCA2A	Guanylin;HMW-guanylin;Guanylin	646
0.0737371	2.30836	2.26529	2.37999	0.586635	0.515159	0.737116	1.05638	2.07907	2.12875	0	2	8	997.49	0.003589	93.096	116340000	1	LKSECFSK	O75882	O75882	ATRN	Attractin	84
0.567501	1.32668	0.396875	0.470868	0.891951	2.39287	0.884571	1.0259	0.148304	1.13717	1	0	23	2628.28	3.4959e-40	173.01	281190000	2	LLDNLNQDAPDTYHYVVSEPLGR	P24855	P24855	DNASE1	Deoxyribonuclease-1	442
-3.44806	0.989001	0.540351	0.589513	3.71904	-1.68428	0.651079	-0.00325012	1.2366	2.97187	0	1	14	1611.78	5.5495e-143	288.06	278290000	2	LLDNWDSVTSTFSK	P02647	P02647	APOA1	Apolipoprotein A-I;Proapolipoprotein A-I;Truncated apolipoprotein A-I	167
-1.4163	-2.76759	-3.19278	-2.15265	-2.40784	-2.61952	-1.05619	0.282033	-1.10011	-2.49419	1	1	12	1548.8	9.897e-07	136.53	99232000	1	LLETECPQYIRK	P05109	P05109	S100A8	Protein S100-A8;Protein S100-A8, N-terminally processed	232
-0.677763	2.18045	2.15736	1.19389	2.24193	0.665048	0.752835	0.283559	0.240395	1.30368	1	0	16	1746.92	1.5895e-104	254.89	222420000	2	LLIYDASNLETGVPSR	P01613	P01613		Ig kappa chain V-I region Ni	138
-5.2388	-0.540441	-2.03345	-2.02635	-2.34641	-3.19976	-2.30746	-3.27861	-3.1174	-0.539826	0	1	19	1931	4.7119e-27	169.06	30059000	1	LLLFSDGNSQGATPAAIEK	P12109	P12109	COL6A1	Collagen alpha-1(VI) chain	344
-4.73392	-2.75813	-5.09698	-4.11538	-0.739519	-4.59562	-3.13869	-3.7674	-3.70003	-2.61399	0	1	18	2044.09	1.023e-10	119.8	89413000	3	LLLQQVSLPELPGEYSMK	P01023	P01023	A2M	Alpha-2-macroglobulin	121
-0.295821	1.49189	0.786093	1.94873	4.22144	0.560919	1.88457	1.11346	0.884587	2.18372	1	0	18	2063.96	0	376.22	450710000	6	LLNLDGTCADSYSFVFSR	P02753	P02753	RBP4	Retinol-binding protein 4;Plasma retinol-binding protein(1-182);Plasma retinol-binding protein(1-181);Plasma retinol-binding protein(1-179);Plasma retinol-binding protein(1-176)	182
-0.167323	1.66032	1.72079	1.82689	3.70869	1.04344	1.5798	0.895651	0.850841	1.72694	0	1	23	2611.16	3.7347e-33	157.01	464510000	8	LLNNWDVCADMVGTFTDTEDPAK	P02753	P02753	RBP4	Retinol-binding protein 4;Plasma retinol-binding protein(1-182);Plasma retinol-binding protein(1-181);Plasma retinol-binding protein(1-179);Plasma retinol-binding protein(1-176)	182
-0.227582	0.894544	0.0903635	0.0939741	0.766759	-0.177757	2.05968	1.22286	0.160752	0.0720501	0	1	22	2621.21	1.8761e-59	206.7	263880000	6	LLPFNPQLFQNNCGETEQDTEK	O94919	O94919	ENDOD1	Endonuclease domain-containing 1 protein	94
-3.56852	-0.26879	-1.86231	-1.01219	0.00984097	-1.59719	-1.12888	-1.81758	-1.46258	-0.973932	1	0	21	2363.16	2.1559e-11	111.96	1784200000	5	LLQDEFPGIPSPLDAAVECHR	P02790	P02790	HPX	Hemopexin	192
-0.152563	1.19099	0.280055	1.04534	1.49559	1.26329	1.36578	0.763059	0.529513	0.772173	1	0	24	2814.37	7.0897e-25	139.45	477470000	5	LLQEGQALEYVCPSGFYPYPVQTR	P00751	P00751	CFB	Complement factor B;Complement factor B Ba fragment;Complement factor B Bb fragment	113
1.03151	0.818777	2.06071	1.02557	1.6315	3.6856	-0.102269	0.720306	1.58417	0.334805	0	1	7	861.401	0.012507	107.9	110020000	1	LMDNQNK	P12830	P12830	CDH1	Cadherin-1;E-Cad/CTF1;E-Cad/CTF2;E-Cad/CTF3	349
2.24291	0.361243	1.14973	1.31062	-0.149619	1.21011	2.638	2.76688	1.50719	1.08423	0	1	11	1279.58	0.0014543	81.552	197460000	3	LMIEMDGTENK	P06733	P06733	ENO1	Alpha-enolase	256
1.27855	1.56964	1.79973	0.816441	2.25957	0.925483	2.17947	1.18416	1.06453	1.6443	1	0	10	1322.52	1.1868e-30	191.53	723130000	4	LNCEDIDECR	Q12805	Q12805	EFEMP1	EGF-containing fibulin-like extracellular matrix protein 1	669
-0.691676	-2.33694	-2.41348	-3.39059	-2.53973	-3.42677	-1.86	-2.15894	-1.85615	-3.78188	0	1	10	1211.56	0.0043669	73.632	162620000	1	LNECVDHTPK	P78417	P78417	GSTO1	Glutathione S-transferase omega-1	623
-2.14503	1.03487	-0.833362	0.70454	0.687065	-0.335716	0.580123	-0.586764	2.11593	1.42258	1	1	24	2782.34	1.0836e-32	162.11	98521000	2	LNFNGEGEPEELMVDNWRPAQPLK	P00918	P00918	CA2	Carbonic anhydrase 2	115
-2.3675	-0.519874	-0.504348	0.885642	-1.26195	-1.22051	-0.121024	-0.680754	-0.417427	-0.688687	0	1	15	1733.87	1.0131e-06	106.38	9526900	1	LNMEQLLQSASMELK	P51654	P51654	GPC3	Glypican-3;Secreted glypican-3	552
-0.750624	-1.33273	-1.44645	-2.08121	-1.49992	-1.11796	-1.99893	-1.45003	-1.1219	-2.14759	1	0	10	1180.59	0.00018155	116.13	61344000	1	LNNGEITQHR	P04003	P04003	C4BPA	C4b-binding protein alpha chain	198
0.000507355	-0.335591	-0.0195932	-0.707245	0.295233	0.446475	-1.43214	-0.800039	-0.647955	0.410056	1	0	10	1134.5	0.03088	74.21	21467000	1	LNSEGMEEAR	P07738	P07738	BPGM	Bisphosphoglycerate mutase	274
-3.54552	-4.71907	-2.61073	NaN	1.00698	-4.25228	-3.0645	-4.44969	-4.35357	-5.53665	0	2	10	1116.58	0.014261	65.842	258380000	2	LNSGEKDVQK	Q02383	Q02383	SEMG2	Semenogelin-2	644
0.0328274	-2.78765	-0.608544	-0.809134	-3.02261	-1.30797	-1.18271	1.35928	1.00098	-1.50061	0	1	8	959.492	0.0011441	114.4	487960000	2	LNVTEQEK	P06733	P06733	ENO1	Alpha-enolase	256
-0.179536	0.600517	-1.48793	-0.652493	0.377099	-1.44756	-0.736085	-0.00897789	-1.31669	1.84351	0	2	12	1386.66	0.00026789	92.856	48740000	1	LPECEAVCGKPK	P00738;P00739	P00738	HP;HPR	Haptoglobin;Haptoglobin alpha chain;Haptoglobin beta chain;Haptoglobin-related protein	108
-1.20444	-1.27337	-1.38466	0.948135	-1.45176	-0.704128	-0.8276	-0.799139	-0.595539	-0.0534801	0	1	17	1805.9	1.16e-10	125.67	218630000	2	LPEPCPSTVTPGPAQQK	Q9UBC9	Q9UBC9	SPRR3	Small proline-rich protein 3	894
-3.69537	-2.81186	-4.14407	-2.15345	-4.16197	-3.48382	-2.38161	-2.37998	-2.90165	-2.14753	0	1	17	1873.93	0.0015934	67.646	11133000	1	LPGLLGNFPGPFEEEMK	Q13510	Q13510	ASAH1	Acid ceramidase;Acid ceramidase subunit alpha;Acid ceramidase subunit beta	685
-1.82868	-3.1777	-3.0491	-0.977263	-2.55744	-2.28467	1.69046	-0.1302	-0.503677	-2.09034	0	1	9	1053.58	1.5083e-10	151.22	551010000	1	LPNNVLQEK	P43652	P43652	AFM	Afamin	535
0.60229	-0.330325	-0.369356	1.8113	-0.663514	-0.0607014	2.38076	0.803136	0.95472	-0.582914	1	1	11	1302.69	0.0019557	81.239	283620000	2	LPNTLKPDSYR	P15144	P15144	ANPEP	Aminopeptidase N	375
-2.32756	-2.10133	-2.06702	-1.73691	-0.53359	-1.33389	-0.492643	-0.451066	-1.06566	-1.90152	1	0	11	1209.64	0.0017272	107.17	260440000	1	LPPNVVEESAR	P01023;CON__ENSEMBL:ENSBTAP00000024146	P01023	A2M	Alpha-2-macroglobulin	121
-1.28935	0.477885	-1.38119	-1.08411	0.0953655	-0.480794	-0.46745	-0.56243	-1.55891	1.46324	0	1	26	2729.26	4.5028e-50	184	12148000	1	LPTGYYFGASAGTGDLSDNHDIISMK	Q12907	Q12907	LMAN2	Vesicular integral-membrane protein VIP36	673
-2.35749	-1.68176	-2.45372	-1.0407	-1.71657	-1.89293	0.360606	-1.28122	-0.817527	-1.59098	0	1	15	1714.86	1.1729e-06	113.4	67211000	1	LPYHDFILEDAASPK	P37173	P37173	TGFBR2	TGF-beta receptor type-2	515
0.176126	0.487857	0.587961	-0.0629578	0.144958	-0.863701	0.584126	-0.202699	0.829813	1.33153	0	1	10	1071.56	0.0011275	114.86	21319000	1	LQAANAEDIK	Q02818	Q02818	NUCB1	Nucleobindin-1	647
-2.58582	-1.9375	-2.42685	-1.71057	-1.68733	NaN	1.72815	-0.426134	-0.862674	-2.02077	1	1	14	1733.81	6.5845e-12	144.97	104800000	1	LQDEIQNMKEEMAR	P08670	P08670	VIM	Vimentin	299
-2.81606	-1.3534	-2.16255	-2.44947	-1.42202	-2.64217	-0.841933	-1.64298	-2.16299	-2.20964	1	0	27	3131.46	7.452e-42	161.49	10675000	1	LQETSNWLLSQQQADGSFQDPCPVLDR	P0C0L4	P0C0L4	C4A	Complement C4-A;Complement C4 beta chain;Complement C4-A alpha chain;C4a anaphylatoxin;C4b-A;C4d-A;Complement C4 gamma chain	317
-6.69876	-0.406387	0.176105	-2.34854	-2.20705	-1.17923	-3.59777	-3.47367	-2.36786	0.0835886	0	1	15	1663.91	7.3425e-09	129.77	1844300000	4	LQGGVLVNEILNHMK	P15309	P15309	ACPP	Prostatic acid phosphatase;PAPf39	378
-3.86184	-1.47282	-2.43833	-1.62505	-2.80829	-2.21508	-2.09704	-2.56616	-1.99363	-1.64514	1	1	16	1820.01	0.016204	45.452	93450000	2	LQGGVLVNEILNHMKR	P15309	P15309	ACPP	Prostatic acid phosphatase;PAPf39	378
-0.974335	1.04663	0.0649805	0.693613	1.95948	2.12478	0.789083	-0.00897789	-0.0929966	0.517749	0	1	23	2614.29	1.256e-59	206.34	130490000	4	LQGVEETNIELLVCNYEPPGNVK	Q6UXB8	Q6UXB8	PI16	Peptidase inhibitor 16	751
0.246272	2.17052	1.09493	1.76527	2.60436	0.176609	3.83021	0.836199	2.55472	1.7796	0	1	15	1802.95	4.2072e-123	279.91	6074300000	8	LQHLENELTHDIITK	P01009	P01009	SERPINA1	Alpha-1-antitrypsin;Short peptide from AAT	118
0.881781	1.09869	1.49257	0.738495	1.67603	0.906307	1.47285	1.0975	0.798532	1.81507	1	0	13	1588.73	2.1453e-22	178.03	163370000	2	LQNNENNISCVER	P36980;Q03591	P36980	CFHR2;CFHR1	Complement factor H-related protein 2;Complement factor H-related protein 1	514
0.559515	2.62991	3.09438	2.71952	1.21664	1.43097	2.40202	2.86994	2.70433	2.39498	0	1	10	1245.67	0.00062428	121.02	800970000	4	LQQDVLQFQK	Q8NBJ4	Q8NBJ4	GOLM1	Golgi membrane protein 1	783
-3.03413	-1.08955	-2.70326	-1.23899	-1.84676	-1.67623	-0.319375	-1.69262	-1.50378	-1.5367	1	0	16	1948.99	8.1298e-46	201.4	143700000	3	LQQELDDLLVDLDHQR	P35579	P35579	MYH9	Myosin-9	506
-1.83097	-0.37775	0.0795593	-0.473949	-1.12825	-0.791269	-0.733606	-0.764817	-0.8142	-0.636408	0	1	19	2200.06	6.524e-21	147.28	42747000	1	LQSGTHCLWTDQLLQGSEK	P01033	P01033	TIMP1	Metalloproteinase inhibitor 1	123
1.55466	-0.470425	0.343878	-0.366472	2.24946	0.922741	-0.0633574	0.39699	0.291033	-0.777678	1	0	12	1401.71	1.7394e-53	214.14	1033300000	7	LQTSLHPAHQDR	Q02383	Q02383	SEMG2	Semenogelin-2	644
-0.297907	1.55803	0.43117	1.00447	2.85173	0.241778	1.44781	1.22354	1.06118	2.31057	1	1	18	2201.11	4.8073e-74	227.64	206140000	5	LREQLGPVTQEFWDNLEK	P02647	P02647	APOA1	Apolipoprotein A-I;Proapolipoprotein A-I;Truncated apolipoprotein A-I	167
-3.31275	-1.38709	-2.84499	-1.6911	0.0889578	-2.12982	-1.79362	-3.0842	-2.1453	-1.3637	2	1	24	2886.45	3.0782e-102	250.82	12984000	2	LREQLGPVTQEFWDNLEKETEGLR	P02647	P02647	APOA1	Apolipoprotein A-I;Proapolipoprotein A-I;Truncated apolipoprotein A-I	167
-2.34019	0.375361	-0.59847	1.6189	2.33422	-0.317147	2.36975	0.311615	0.647324	1.28008	1	1	14	1579.78	2.3486e-85	249.36	1346200000	4	LRTEGDGVYTLNDK	P00738;P00739	P00738	HP;HPR	Haptoglobin;Haptoglobin alpha chain;Haptoglobin beta chain;Haptoglobin-related protein	108
-3.61422	-1.56919	-2.87953	-1.86072	0.794067	-2.64702	0.807878	-2.18668	-1.36963	-3.70526	1	2	15	1707.88	2.5006e-09	140.81	634150000	1	LRTEGDGVYTLNDKK	P00738;P00739	P00738	HP;HPR	Haptoglobin;Haptoglobin alpha chain;Haptoglobin beta chain;Haptoglobin-related protein	108
-0.394522	1.24891	-0.440055	1.6476	-0.809476	0.479478	1.64734	2.43238	0.877825	0.703205	1	1	15	1707.84	2.935e-34	196.47	549710000	2	LRTEGDGVYTLNNEK	P00738	P00738	HP	Haptoglobin;Haptoglobin alpha chain;Haptoglobin beta chain	108
-1.50391	2.56045	-2.2685	-0.450294	0.497695	-2.48951	-1.4203	-1.33508	-1.76305	0.927864	1	1	9	1086.62	7.6362e-05	115.78	343080000	2	LRVDPVNFK	P69905;CON__P01966	P69905	HBA1	Hemoglobin subunit alpha	621
2.48665	3.14251	3.31131	3.33144	2.61528	2.30151	2.10808	2.31767	3.24145	4.2772	0	2	20	2169.96	7.5731e-153	292.64	788990000	2	LSDAGQYLCQAGDDSNSNKK	P01833	P01833	PIGR	Polymeric immunoglobulin receptor;Secretory component	150
-1.23127	0.196614	-0.397626	-0.217126	0.953418	-0.462472	3.06874	0.564282	0.295943	0.211449	1	1	12	1483.72	0.029813	46.88	29327000	1	LSDQMTFMERVK	P36537;Q9BY64;O75310	P36537	UGT2B10;UGT2B28;UGT2B11	UDP-glucuronosyltransferase 2B10;UDP-glucuronosyltransferase 2B28;UDP-glucuronosyltransferase 2B11	74
-0.0983095	-0.53054	-0.596983	-1.13568	1.70442	0.733598	-0.880409	-0.497328	-0.280182	-1.30558	1	1	7	889.451	0.0056272	99.375	110490000	2	LSEEERK	O14513	O14513	NCKAP5	Nck-associated protein 5	38
-3.39944	-1.58119	-4.28663	-2.05345	-3.25307	-3.27511	-2.37077	-1.23223	1.31261	-1.84001	0	1	8	1000.46	0.0025851	94.309	2369700000	2	LSELHCDK	P02100	P02100	HBE1	Hemoglobin subunit epsilon	160
0.614784	3.35161	0.866634	1.12884	0.685889	0.164396	2.32883	1.30701	2.57408	1.23613	0	1	12	1271.66	9.0689e-06	131.06	1637700000	4	LSEPAELTDAVK	P07288	P07288	KLK3	Prostate-specific antigen	264
-3.56847	-0.592901	-0.922088	-1.35406	-2.20903	-1.68096	-0.887662	0.244012	-1.15284	-0.217155	0	1	15	1656.86	9.8302e-06	89.624	381870000	2	LSGLHGQDLFGIWSK	P15309	P15309	ACPP	Prostatic acid phosphatase;PAPf39	378
-0.553553	-2.46883	-1.82936	-1.1481	-2.50521	-2.11131	-1.18782	1.12853	-0.337812	-1.52509	1	1	8	1002.53	0.035639	62.633	606930000	1	LSKEEIER	P0DMV9;P0DMV8;P34931	P0DMV9	HSPA1B;HSPA1A;HSPA1L	Heat shock 70 kDa protein 1B;Heat shock 70 kDa protein 1A;Heat shock 70 kDa protein 1-like	323
-3.88078	-0.646479	-2.08262	-1.30385	-2.02703	-3.21777	-1.96741	-2.64751	-2.16997	-1.26531	0	1	16	1600.86	1.6771e-06	88.108	47682000	1	LSNNALSGLPQGVFGK	P22792	P22792	CPN2	Carboxypeptidase N subunit 2	433
1.81538	-0.224173	0.377252	-0.640848	-0.807458	1.25105	-0.676865	-0.274149	-1.07798	-0.721288	0	1	19	1989.87	0.00030263	80.677	53314000	1	LSTTECVDAGGESHANNTK	Q92626	Q92626	PXDN	Peroxidasin homolog	801
-0.998665	-1.07583	-0.759272	-1.16768	-1.97353	-1.86812	-0.288699	-0.663655	-1.03706	0.0753937	1	0	13	1398.7	0.00056442	102.9	10454000	1	LSVASPEDLTDPR	Q8N307	Q8N307	MUC20	Mucin-20	779
-3.94143	-1.16357	-2.23989	-0.893031	-1.92148	-2.38771	-2.04615	-3.20473	-1.96073	-1.83813	0	1	22	2310.14	3.7879e-33	161.96	10571000	1	LTADDEAFLSANAGAILSQFEK	Q8WZA0	Q8WZA0	LZIC	Protein LZIC	799
1.96247	-0.26855	0.610922	1.16064	-0.728705	0.679534	1.86799	0.345518	0.836255	-0.278494	0	1	15	1667.79	1.6883e-07	127.2	51196000	1	LTCQVEHDGQPAVSK	P78324;Q5TFQ8	P78324	SIRPA;SIRPB1	Tyrosine-protein phosphatase non-receptor type substrate 1;Signal-regulatory protein beta-1 isoform 3	622
-1.86398	-1.04116	-1.40739	-1.35473	-1.90293	-2.01056	-1.19789	-1.94788	-1.88243	-1.90274	0	1	18	1945.96	6.9598e-29	178.85	25765000	1	LTDPTGWVTIDENTGSIK	Q02487	Q02487	DSC2	Desmocollin-2	645
-1.42189	2.09127	2.33974	2.047	-0.358157	2.06621	0.791273	0.981515	1.30316	3.67253	0	1	13	1372.71	2.3788e-68	236.28	1514100000	2	LTEPADTITDAVK	P06870	P06870	KLK1	Kallikrein-1	258
-0.181977	-1.6606	-1.07493	-1.54208	-1.69208	-0.668973	-2.64411	-1.91755	-1.16767	-1.89935	1	0	11	1081.53	0.00038094	96.82	27632000	1	LTGGAAGHQDR	O95274	O95274	LYPD3	Ly6/PLAUR domain-containing protein 3	96
-1.2888	1.69705	1.20377	1.3768	-0.492025	-1.12613	0.0789928	0.286389	0.892601	1.22645	0	1	16	1598.76	1.7296e-104	253.79	83697000	2	LTGSSGFVTDGPGNYK	O75882	O75882	ATRN	Attractin	84
-1.46732	-4.09184	-3.61226	-4.03837	-3.8446	-1.79809	-3.82978	1.24037	-0.359016	-2.94504	1	1	7	817.466	0.0062237	90.709	493390000	1	LTVDKSR	P01857;P01859;P01860;P01861	P01857	IGHG1;IGHG2;IGHG3;IGHG4	Ig gamma-1 chain C region;Ig gamma-2 chain C region;Ig gamma-3 chain C region;Ig gamma-4 chain C region	152;154;153;155
-3.95784	-2.64413	-3.36537	-2.72067	-2.89605	-2.86646	-2.52618	-3.1558	-3.38967	-2.96826	1	0	21	2407.17	0.0052039	55.208	1063900	1	LTYQEIWTSLGSAMPEPESLR	O75071	O75071	EFCAB14	EF-hand calcium-binding domain-containing protein 14	70
1.02532	0.532268	0.968869	0.731454	2.42426	1.13713	3.08212	0.965032	0.782266	-0.225468	1	1	10	1165.68	2.3399e-15	168.9	13663000000	5	LVDTLPQKPR	P11684	P11684	SCGB1A1	Uteroglobin	342
-5.5247	-1.91694	-3.13649	-2.12619	-1.32797	-3.13316	-2.46312	-3.03728	-2.95839	-2.14101	0	1	20	2483.14	1.3223e-06	90.718	4163100	1	LVFQQFDLEPSEGCFYDYVK	P00736	P00736	C1R	Complement C1r subcomponent;Complement C1r subcomponent heavy chain;Complement C1r subcomponent light chain	107
-0.366381	1.41133	2.48557	1.31161	1.60839	0.481278	0.446263	0.830467	0.587014	2.29262	1	0	16	1643.78	4.8975e-45	203.56	104610000	2	LVGGPMDASVEEEGVR	P01034	P01034	CST3	Cystatin-C	124
2.00545	0.430264	0.926861	1.15845	0.610062	0.0570002	1.05773	0.378132	1.10543	0.570001	2	0	17	1799.88	4.5454e-126	268.92	775990000	3	LVGGPMDASVEEEGVRR	P01034	P01034	CST3	Cystatin-C	124
-3.5667	-2.11181	-2.95652	-1.66217	-2.32824	-2.70027	-1.00197	-2.24076	-1.83582	-2.10914	1	0	20	2159.11	2.1316e-26	160.09	15021000	1	LVPLLDTGDIIIDGGNSEYR	P52209	P52209	PGD	6-phosphogluconate dehydrogenase, decarboxylating	557
2.54805	0.505548	1.78164	0.478715	0.135025	2.34608	0.864531	1.39149	0.61479	0.908027	1	0	12	1309.63	5.5739e-06	135.65	151900000	2	LVPNPGQEDADR	P49747	P49747	COMP	Cartilage oligomeric matrix protein	542
3.06466	2.85904	2.26389	1.68761	3.46167	3.03805	1.53029	0.777135	1.40788	1.86833	1	0	14	1665.77	5.7493e-190	312.25	2641500000	5	LVSEDPINDGEWHR	P98160	P98160	HSPG2	Basement membrane-specific heparan sulfate proteoglycan core protein;Endorepellin;LG3 peptide	634
-2.19053	-1.986	-2.9333	-2.01604	-2.0996	-2.93657	-1.45498	-1.76574	-1.9016	-1.98433	1	0	14	1693.8	2.9142e-06	105.19	20654000	1	LVVECVMNNVTCTR	Q01469	Q01469	FABP5	Fatty acid-binding protein, epidermal	639
-3.15162	-1.63269	-2.67397	-1.44216	-2.31774	-2.47084	-1.60354	-2.34992	-2.5628	-2.10727	1	0	22	2482.31	9.2069e-17	119.66	8036200	1	LVYSILEGQPYFSVEAQTGIIR	P55287	P55287	CDH11	Cadherin-11	578
1.98859	1.19347	0.871452	1.49203	-0.095685	-1.0702	-0.110903	-0.0581179	0.622084	1.30154	1	0	8	934.451	3.0079e-15	170.05	534780000	1	LWEGSTSR	O95998	O95998	IL18BP	Interleukin-18-binding protein	101
0.250247	0.59211	-0.0720415	0.192035	0.990256	0.00939846	1.53127	1.52988	1.19923	0.140306	0	2	25	2943.29	4.6466e-41	156.92	35732000	1	LYDYCDVPQCAAPSFDCGKPQVEPK	P00747	P00747	PLG	Plasminogen;Plasmin heavy chain A;Activation peptide;Angiostatin;Plasmin heavy chain A, short form;Plasmin light chain B	110
0.249724	0.0251026	0.19278	0.588647	-0.264533	0.101485	2.03916	2.47387	0.878054	-0.000135422	0	1	21	2174.99	2.4641e-65	218.05	66500000	1	LYGSAGPPPTGEEDTAEKDEL	P11021	P11021	HSPA5	78 kDa glucose-regulated protein	336
-1.66891	2.92678	2.14945	1.42475	3.60646	-0.114758	3.22927	0.670178	2.05889	2.68394	0	1	18	1890.86	1.1879e-277	350.49	1057400000	4	LYGSEAFATDFQDSAAAK	P01011	P01011	SERPINA3	Alpha-1-antichymotrypsin;Alpha-1-antichymotrypsin His-Pro-less	119
0.650841	3.15589	1.24407	1.89766	3.83815	0.73237	1.9363	1.62901	1.36158	2.98309	0	2	19	2185.03	1.1643e-114	267.39	1124100000	4	LYHSEAFTVNFGDTEEAKK	P01009	P01009	SERPINA1	Alpha-1-antitrypsin;Short peptide from AAT	118
1.13423	2.85496	2.92441	2.63869	2.42756	0.850599	1.44264	0.294415	2.29192	2.42784	0	1	15	1799.9	0.015016	68.972	23511000	1	LYLNLLEMEYSGDLK	Q86UA1	Q86UA1	PRPF39	Pre-mRNA-processing factor 39	764
2.49482	1.24413	0.700283	0.229721	2.04315	2.29393	1.247	0.970389	0.213489	0.85043	3	0	32	3710.89	2.8281e-104	226.74	119280000	2	LYLVRPEQAAACSTVLDPNVLVTCNRPEQEIR	P98172	P98172	EFNB1	Ephrin-B1	636
NaN	-3.32565	-1.72372	-2.33173	-0.976298	-2.73612	-1.86311	-2.44804	-0.656909	0.70926	0	1	21	2517.28	5.3241e-22	153.19	15917000	1	LYVYNDGYLLNYDLSVLQKPQ	Q6UX06	Q6UX06	OLFM4	Olfactomedin-4	748
0.226975	-1.9177	-1.57036	-1.45352	-1.93246	0.195963	0.445164	1.69296	-0.360148	-1.33744	3	0	9	1016.53	0.029134	48.091	119030000	2	MAAERGARR	Q92859	Q92859	NEO1	Neogenin	804
1.09667	1.35281	-0.0343761	1.4097	-0.72707	0.402204	-0.0383492	0.250493	0.463041	2.63966	1	0	10	1174.58	0.000473	98.044	29671000000	8	MAETCVPVLR	P07911	P07911	UMOD	Uromodulin;Uromodulin, secreted form	277
1.76167	0.636525	-0.442278	-0.178632	-0.633842	-2.06086	-0.309296	-0.736012	-0.647889	-0.0368662	0	1	9	1024.49	0.021956	83.869	370330000	1	MALEVGDYK	P12830	P12830	CDH1	Cadherin-1;E-Cad/CTF1;E-Cad/CTF2;E-Cad/CTF3	349
-1.22337	-2.5572	-3.02894	-1.33242	-2.49043	-0.495387	-1.58775	-1.42318	-1.70458	-1.4331	1	0	39	4231.01	8.0952e-29	104.55	57346000	12	MALFQTPSYTQPYQGSSVTLSTEAFLYVGTMLDGGDLSR	P07911	P07911	UMOD	Uromodulin;Uromodulin, secreted form	277
0.549363	0.502849	0.0622005	0.696227	0.421647	0.361899	2.60103	2.50559	1.19117	0.639313	0	1	17	1791.85	0.00074517	73.279	92714000	2	MAPYQGPDAVPGALDYK	O43707	O43707	ACTN4	Alpha-actinin-4	59
2.22557	2.78238	2.52404	2.10614	1.62995	1.85611	0.974668	1.3982	1.07333	2.47514	1	0	10	1319.49	0.009265	85.821	290580000	2	MCCCSYNIGR	P35555	P35555	FBN1	Fibrillin-1	505
-0.84913	-0.805151	-0.806163	0.206494	-1.08059	-0.555369	2.47668	1.27788	1.73179	-0.918762	0	1	17	1799.88	0.0079866	52.172	1631700000	1	MEASFVQTTMALGLSSK	Q59EK9	Q59EK9	RUNDC3A	RUN domain-containing protein 3A	732
-0.941155	-0.935717	-0.806128	-0.776315	-0.607522	-1.40217	-0.279044	-0.609633	-0.503518	-0.021677	0	1	14	1631.82	8.0401e-06	95.428	17764000	1	MEEVEAMLLPETLK	P01011	P01011	SERPINA3	Alpha-1-antichymotrypsin;Alpha-1-antichymotrypsin His-Pro-less	119
1.0189	0.656968	0.621469	0.273737	1.30692	1.04272	1.91881	1.0227	1.32137	0.234634	2	0	13	1500.74	5.9468e-05	119.63	624240000	4	MELERPGGNEITR	P02671	P02671	FGA	Fibrinogen alpha chain;Fibrinopeptide A;Fibrinogen alpha chain	173
0.600379	-1.12418	0.345682	-0.626228	-0.217846	0.711637	1.0741	2.97482	0.883829	0.00836468	0	2	11	1389.63	0.0002729	98.156	112020000	2	MESYHKPDQQK	P29401	P29401	TKT	Transketolase	470
1.63553	5.02971	2.00867	3.40168	3.62359	1.83547	3.39942	2.75026	5.50205	4.35655	0	1	9	1070.55	1.3975e-06	131.52	1114600000	25	MFLSFPTTK	P69905;CON__P01966	P69905	HBA1	Hemoglobin subunit alpha	621
2.14471	1.98343	2.42406	1.85096	3.46956	2.48054	2.86443	1.74837	1.34762	3.52752	0	2	21	2473.06	1.5845e-41	185.71	77089000	2	MFTTAPDQVDKEDEDFQESNK	P00450	P00450	CP	Ceruloplasmin	103
4.58685	1.71987	4.46963	1.62862	2.28883	3.06373	2.52329	1.92787	2.12263	1.81706	0	2	16	1766.78	0.00053996	75.548	265610000	3	MGAMAKPDCIITCDGK	Q01469	Q01469	FABP5	Fatty acid-binding protein, epidermal	639
-0.242913	0.995852	-0.0385523	0.859776	1.09544	0.550038	2.00152	0.292358	0.318454	0.148629	0	1	13	1411.63	0.058463	44.426	12082000	1	MGEMQLSSVTDSK	Q13009	Q13009	TIAM1	T-lymphoma invasion and metastasis-inducing protein 1	674
-0.596146	-1.82341	-0.792417	-0.958323	-2.05254	0.226803	-0.0779781	0.959245	-0.308397	-1.47071	1	0	13	1332.54	0.052721	63.292	8805600	1	MGPSGGEGMEPER	Q14847	Q14847	LASP1	LIM and SH3 domain protein 1	701
0.848242	-2.04406	-1.09441	-1.98356	-2.63078	0.0193491	-1.47096	2.09861	2.04519	-1.08414	0	2	8	840.464	0.0033582	100.19	184990000	2	MGVAAHKK	P05109	P05109	S100A8	Protein S100-A8;Protein S100-A8, N-terminally processed	232
-0.301348	-1.20576	-0.404191	-0.84842	-1.48646	0.0859175	-3.12026	-1.474	-1.4496	-1.10078	1	0	9	1136.53	0.00064464	105.81	99308000	4	MHVLHCQGR	P10643	P10643	C7	Complement component C7	331
-0.436276	-0.737611	-0.77666	-0.681148	-1.9335	-3.04425	-0.211886	-2.06127	-0.36728	-2.21027	0	2	12	1462.76	0.00051877	89.507	616580000	3	MIKPFFHSLSEK	P10599	P10599	TXN	Thioredoxin	328
0.581961	1.1842	0.856047	1.5201	0.958975	0.736032	2.17001	2.58728	1.43479	1.39021	1	0	13	1501.74	3.7168e-22	173.33	62284000	2	MINLSVPDTIDER	P13796;P13797	P13796	LCP1;PLS3	Plastin-2;Plastin-3	360
0.392604	-2.06096	-0.657671	-1.81076	-2.54068	-1.09606	-3.55478	-2.07456	-0.647298	-2.4736	1	1	11	1351.59	0.010299	84.365	192710000	3	MKDTDSEEEIR	P62158	P62158	CALM1	Calmodulin	605
-0.375431	-0.238699	-0.787711	-0.172034	0.18032	-0.893152	2.12676	1.15937	1.43168	0.747884	0	2	11	1251.65	0.0079822	85.536	232780000	1	MKEIAEAYLGK	P11142	P11142	HSPA8	Heat shock cognate 71 kDa protein	337
1.97174	0.448335	0.707193	-0.705173	0.0101681	0.301518	-1.42616	-1.04191	-1.18962	-0.181286	0	2	15	1627.75	1.3465e-05	110.75	64838000	1	MKENAEVGTTSNGYK	Q02487	Q02487	DSC2	Desmocollin-2	645
0.77038	-3.62698	-2.62758	-2.56955	-3.1475	-2.85134	0.574217	0.561409	-1.38925	-2.53086	0	2	13	1440.78	0.0052492	83.087	857060000	1	MKPVPDLVPGNFK	P02671	P02671	FGA	Fibrinogen alpha chain;Fibrinopeptide A;Fibrinogen alpha chain	173
2.68147	-0.76556	-0.00233459	-0.638971	-0.63627	0.226322	-1.46307	-0.737494	-0.711898	-0.894034	0	1	9	1011.42	0.06395	40.352	14867000	1	MMMQSGEAK	Q9H0C2	Q9H0C2	SLC25A31	ADP/ATP translocase 4;ADP/ATP translocase 4, N-terminally processed	852
-0.534501	-1.75591	-0.469476	-1.5667	-1.77942	0.0263309	-3.21903	-2.06398	-1.47715	-1.22493	0	1	9	1072.48	0.011067	64.73	65289000	1	MNCHEGVVK	P34096	P34096	RNASE4	Ribonuclease 4	498
-1.22453	-1.01325	-1.86723	-1.8368	-1.07354	-1.75715	0.156534	-0.329572	-1.40366	-1.51048	1	0	19	2332.05	1.035e-64	218.79	27732000	2	MQQNIQELEEQLEEEESAR	P35579	P35579	MYH9	Myosin-9	506
1.03252	1.61013	1.75787	1.24539	1.19204	0.786119	0.923277	0.877789	1.30702	2.54729	0	1	11	1261.6	0.011057	81.615	22679000	1	MQQVENGLSEK	P05154	P05154	SERPINA5	Plasma serine protease inhibitor	234
-0.565945	-1.90141	-2.11497	-2.10959	-2.19517	-1.92232	-1.44847	-2.41018	-2.13962	-2.23553	2	0	19	2143.05	0.0074408	52.19	40677000	1	MRPSTDTITVMVENSHGLR	P0C0L4;P0C0L5	P0C0L4	C4A;C4B	Complement C4-A;Complement C4 beta chain;Complement C4-A alpha chain;C4a anaphylatoxin;C4b-A;C4d-A;Complement C4 gamma chain;Complement C4-B;Complement C4 beta chain;Complement C4-B alpha chain;C4a anaphylatoxin;C4b-B;C4d-B;Complement C4 gamma chain	317
0.199612	-0.604054	-0.0318003	-1.69689	-1.73933	0.0982857	-3.05392	-1.90171	-1.68825	-2.15131	1	0	10	1245.56	1.1149e-06	134.51	155250000	4	MSETCVQVHR	P55259	P55259	GP2	Pancreatic secretory granule membrane major glycoprotein GP2	575
-0.699591	-1.82081	-0.176192	-1.30526	-2.65209	-1.69803	-3.24745	-2.3552	-1.86494	-3.11352	1	0	8	950.413	0.041174	42.864	98754000	1	MSNVSEER	Q8IWR0	Q8IWR0	ZC3H7A	Zinc finger CCCH domain-containing protein 7A	769
-1.62125	0.439779	-1.29738	-0.118664	-0.445448	0.441695	0.558747	3.16977	-0.718308	0.343257	1	1	21	2550.29	9.7968e-34	175.28	79791000	8	MSQLERNIETIINTFHQYSVK	P06702	P06702	S100A9	Protein S100-A9	254
1.25037	0.0869827	0.528483	-0.691336	3.10322	1.3441	-1.08843	-0.864334	-0.889829	-0.495257	1	0	11	1303.54	3.3423e-41	205.31	711290000	6	MSYQSSSTEER	Q02383	Q02383	SEMG2	Semenogelin-2	644
-1.29625	-0.928703	-1.45271	-1.18437	-1.62037	-0.529711	-0.768829	-1.80043	-1.93204	-0.760957	1	0	17	1835.84	9.0576e-89	243.01	16369000	1	MTAFDADDPATDNALLR	P55290	P55290	CDH13	Cadherin-13	579
-1.84058	2.51723	-2.68867	-0.612477	-0.633714	-1.05256	0.248778	1.0757	2.23885	-1.64269	1	1	10	1282.58	0.039101	41.704	1401500000	2	MTCKMSQLER	P06702	P06702	S100A9	Protein S100-A9	254
-0.475585	0.636329	-1.59155	-0.124614	-0.960374	-1.83494	-0.0543633	-0.782914	-0.348964	-1.38633	0	2	8	921.495	0.016502	80.165	26573000	1	MTKSSLQK	Q8NEP3	Q8NEP3	DNAAF1	Dynein assembly factor 1, axonemal	787
2.75073	1.19561	1.82213	1.1228	1.14622	1.83837	-0.000308037	0.830542	0.920819	1.01186	1	0	12	1232.53	0.00014162	87.878	281890000	5	MTVCSPDGPGGR	P09758	P09758	TACSTD2	Tumor-associated calcium signal transducer 2	313
1.80487	3.21089	2.56798	3.11088	4.42957	4.12507	3.47878	3.56784	2.95011	2.98965	1	0	23	2383.16	7.3036e-102	252.18	2750800000	35	MTVSTLVLGEGATEAEISMTSTR	P02760	P02760	AMBP	Protein AMBP;Alpha-1-microglobulin;Inter-alpha-trypsin inhibitor light chain;Trypstatin	183
2.22375	3.76633	4.61484	3.44474	4.11281	2.48725	3.40317	2.41292	4.70427	4.7396	0	1	11	1291.59	2.7229e-120	278.95	6371000000	14	MTVTDQVNCPK	P05090	P05090	APOD	Apolipoprotein D	230
1.01726	1.30577	1.24043	1.58778	0.837175	0.944361	1.84185	1.35556	1.45454	1.7584	0	0	14	1581.67	2.1088e-05	107.09	94233000	4	MVETALTPDACYPD	P01591	P01591	IGJ	Immunoglobulin J chain	133
1.20402	-0.141609	0.786448	0.747539	0.948778	-0.0357018	-0.552896	0.710047	0.790705	-0.550825	0	1	7	833.395	0.029297	96.027	47458000	1	MVQEAEK	P0DMV9;P0DMV8;P11142	P0DMV9	HSPA1B;HSPA1A;HSPA8	Heat shock 70 kDa protein 1B;Heat shock 70 kDa protein 1A;Heat shock cognate 71 kDa protein	323;337
-0.501998	-0.0691433	-0.920809	-0.466306	-0.765724	-0.606658	1.71474	1.4878	-0.174856	-0.533799	0	1	17	1997.93	5.9118e-16	147.1	29665000	1	MVSDINNGWQHLEQAEK	O43707	O43707	ACTN4	Alpha-actinin-4	59
-2.1359	-1.25235	-1.15943	-0.811646	0.513577	-0.3669	-1.29621	-1.67897	-2.75764	0.312316	0	2	20	2333.09	2.2431e-25	160.3	16900000	2	MYGISLCQAILDETKGDYEK	P04083	P04083	ANXA1	Annexin A1	204
-4.0444	0.225325	-0.448631	0.478131	-0.225812	-1.42405	-2.17834	-2.007	-2.18395	1.47278	1	1	19	2240.17	3.1478e-17	133.65	1735500000	4	NADLQVLKPEPELVYEDLR	P01833	P01833	PIGR	Polymeric immunoglobulin receptor;Secretory component	150
-1.45841	-1.20926	-0.017334	-0.866022	-2.20451	-0.564171	-3.25063	-2.98941	-1.77406	-0.773276	1	0	8	962.413	0.0025531	112.71	154960000	1	NAEDMEVR	Q8WVV5;Q7KYR7	Q8WVV5	BTN2A2;BTN2A1	Butyrophilin subfamily 2 member A2;Butyrophilin subfamily 2 member A1	757
2.16766	1.72789	1.56995	1.49982	1.51237	2.17087	1.26052	1.47712	1.35967	1.2466	1	0	11	1169.62	0.00039062	99.752	453780000	5	NAPPEPVPPPR	O15240	O15240	VGF	Neurosecretory protein VGF;Neuroendocrine regulatory peptide-1;Neuroendocrine regulatory peptide-2;Antimicrobial peptide VGF[554-577]	47
3.00898	3.22649	2.78161	3.24772	1.91518	4.10608	2.60575	1.87822	2.20853	2.95523	1	0	15	1695.7	3.2971e-33	193.56	2208800000	7	NCGYPGISPEECASR	Q03403	Q03403	TFF2	Trefoil factor 2	648
3.4545	0.036376	0.711823	-0.0996695	-0.24246	1.05828	0.818958	0.471292	-0.0134983	-0.396609	1	1	16	1823.79	1.3712e-11	142.39	238210000	2	NCGYPGISPEECASRK	Q03403	Q03403	TFF2	Trefoil factor 2	648
0.0386257	-2.70904	-1.55681	-2.63416	-2.21227	-1.38624	-3.53964	-2.9146	-2.99118	-2.35838	1	0	10	1169.54	0.0018118	83.456	8029700	1	NCHVSNLNGR	Q15485	Q15485	FCN2	Ficolin-2	709
-1.65887	-0.542581	-1.39571	-2.81981	-1.01046	-5.58118	-3.40568	-3.30708	-3.60141	-0.700029	1	0	9	1046.52	0.00014875	123.11	732500000	1	NCIDITGVR	Q12907	Q12907	LMAN2	Vesicular integral-membrane protein VIP36	673
1.02349	2.1597	1.92136	1.54558	1.89319	1.94278	0.809839	0.0559998	0.608562	2.04394	0	1	19	2253.01	2.4557e-15	118.37	95419000	1	NCPPNDLECALSPYALEYK	Q96RW7	Q96RW7	HMCN1	Hemicentin-1	828
0.0848303	2.10044	0.171443	0.380989	0.145925	0.0359354	-0.159871	-0.323717	-0.216075	-0.316628	0	2	15	1723.81	7.6785e-06	96.143	53387000	1	NCYATPTEDKADLVK	P55259	P55259	GP2	Pancreatic secretory granule membrane major glycoprotein GP2	575
1.09192	-0.0165186	0.461982	-0.0853176	1.10913	1.86596	-2.29172	-1.50055	-1.02516	-0.970031	1	0	10	1162.44	5.1534e-15	165.3	14731000	2	NDDDEEEAAR	Q05682	Q05682	CALD1	Caldesmon	654
1.20402	2.10589	1.24009	2.5365	2.07266	1.65999	2.47636	2.5918	2.70526	1.18961	1	0	12	1465.63	2.4972e-42	211.25	88905000	2	NDFTEEEEAQVR	P63208	P63208	SKP1	S-phase kinase-associated protein 1	614
-5.08969	-1.1722	-4.92344	-1.96641	-0.198075	-2.40159	-2.64389	-2.68131	-3.19397	-1.81266	0	1	21	2298.12	5.8879e-07	94.359	5891000	1	NDNDNIFLSPLSISTAFAMTK	P01008	P01008	SERPINC1	Antithrombin-III	117
-4.53705	-2.60289	-3.49974	-2.39427	-1.55887	-3.58565	-1.80293	-1.29926	-1.57309	-3.0486	0	1	12	1393.67	0.00023794	101.32	139230000	1	NEDSLVFVQTDK	P01023	P01023	A2M	Alpha-2-macroglobulin	121
2.56316	1.03202	1.50329	0.831336	-0.025321	2.33616	-0.582806	0.105904	0.661728	0.84464	1	0	12	1378.58	2.8864e-41	202.25	40483000	1	NEEALDTESSER	Q92859	Q92859	NEO1	Neogenin	804
1.44895	1.11681	1.93336	0.579963	1.07828	0.740479	-0.0733347	0.58397	1.20106	1.46902	0	1	9	1124.46	3.4126e-10	144.17	242010000	2	NEFQCQDGK	P01130	P01130	LDLR	Low-density lipoprotein receptor	127
-2.8253	-1.30606	-1.00837	0.19417	-2.34303	-0.625094	-1.74154	-2.49221	-1.40737	-0.990264	0	1	14	1647.78	5.1349e-08	129.01	34023000	1	NEFSQTVGEVFYTK	Q53GD3	Q53GD3	SLC44A4	Choline transporter-like protein 4	730
-2.20497	-0.0370026	-1.13653	0.0669594	-0.656622	-1.33687	-0.529306	-0.641059	-1.37826	-0.497739	0	0	17	1952.88	2.0108e-09	117.78	37260000	4	NENLAANFLLSQNFDDE	P54725	P54725	RAD23A	UV excision repair protein RAD23 homolog A	569
0.9729	0.599709	1.34531	0.851411	-1.14993	2.90373	-1.97117	-1.01021	0.6362	0.113039	1	0	9	1135.44	1.4597e-22	172.26	84636000	2	NENSPEMCR	O14798	O14798	TNFRSF10C	Tumor necrosis factor receptor superfamily member 10C	41
-0.388926	-0.187994	-0.921661	0.287805	-0.242655	-0.814058	0.775609	0.556638	1.11283	-0.394687	1	0	10	1204.55	1.2969e-05	129.82	84631000	2	NFMESVPEPR	P11171	P11171	EPB41	Protein 4.1	338
1.46682	2.56263	2.18485	2.13248	2.20343	1.90815	0.938759	0.770775	0.390904	2.88122	0	1	30	3167.51	4.671e-78	201.17	137040000	8	NFPPSQDASGDLYTTSSQLTLPATQCLAGK	P01876	P01876	IGHA1	Ig alpha-1 chain C region	157
-0.193724	0.663171	0.177119	0.00879478	-0.100266	0.303316	-0.569668	-0.749662	-1.16459	-0.0244265	0	1	30	3195.47	4.748e-41	156.73	14993000	1	NFPPSQDASGDLYTTSSQLTLPATQCPDGK	P01877	P01877	IGHA2	Ig alpha-2 chain C region	158
1.19862	0.691232	0.312089	0.782495	-0.271768	0.649417	1.71351	3.07534	0.987278	0.253259	0	1	11	1278.58	4.2542e-101	265.53	369650000	2	NFSDNQLQEGK	P37802	P37802	TAGLN2	Transgelin-2	516
1.87016	-0.444768	0.0400791	-0.691861	-0.979362	0.0854721	0.171006	1.62058	-0.17454	-0.9288	1	0	7	693.319	0.020204	85.357	84228000	2	NFSGGGR	Q86TN4	Q86TN4	TRPT1	tRNA 2-phosphotransferase 1	763
1.47623	1.86378	0.586327	2.53386	1.38519	1.18978	1.76375	0.890223	2.38153	1.60512	0	1	19	2183.06	3.8345e-33	173.55	218310000	3	NFTEVHPDYGSHIQALLDK	P04040	P04040	CAT	Catalase	200
-1.05619	-0.780135	-0.768341	-2.4971	-0.978858	1.11683	-3.76677	-2.71148	-3.17501	-2.67369	1	1	12	1171.52	0.011319	61.082	11556000	1	NGDDGEAGKPGR	P02452	P02452	COL1A1	Collagen alpha-1(I) chain	162
-1.24681	-0.175124	-0.363605	-0.0666351	0.0269041	-0.907663	0.441211	0.0426693	0.152718	-0.803872	0	2	13	1464.71	0.00013548	101.53	189530000	2	NGDLDEVKDYVAK	P58546	P58546	MTPN	Myotrophin	584
-1.95916	-2.01183	-0.997219	-1.69753	-0.552295	-1.28993	-2.53596	-1.43256	-1.99815	-1.6614	0	1	8	870.402	0.026319	63.816	341230000	2	NGMLHGDK	P02749	P02749	APOH	Beta-2-glycoprotein 1	179
0.365183	1.39617	0.649004	2.73962	0.993236	0.568434	0.771279	1.39391	3.84902	2.07658	0	1	8	944.435	3.7759e-06	134.51	1526000000	5	NGPEQWSK	P00915	P00915	CA1	Carbonic anhydrase 1	114
-3.32063	-1.21458	-0.986313	-0.524629	-1.58723	-1.25325	-1.58146	-1.05313	-1.86836	-1.50268	0	1	18	2004.98	1.0697e-06	95.205	3649600	1	NGPVEGAFSVYSDFLLYK	P07858	P07858	CTSB	Cathepsin B;Cathepsin B light chain;Cathepsin B heavy chain	275
-0.58719	-0.549826	0.0776405	1.5243	-0.0305223	-0.157604	3.8338	1.08292	2.01389	-0.471086	0	2	17	2031.87	4.0337e-107	261.63	2415800000	4	NGSDCPDKFCLFQSETK	P02788	P02788	LTF	Lactotransferrin;Lactoferricin-H;Kaliocin-1;Lactoferroxin-A;Lactoferroxin-B;Lactoferroxin-C	191
0.0698757	0.300117	-1.60624	-1.38676	-0.227352	-1.32268	-1.49396	-1.88603	-0.874557	-0.974172	0	1	16	1673.87	1.9769e-14	152.37	198820000	1	NGVAQEPVHLDSPAIK	P04217	P04217	A1BG	Alpha-1B-glycoprotein	214
-1.53405	-1.34241	-1.6886	-2.63154	-2.08779	-0.735085	-3.96428	-2.85437	-3.00775	-2.85037	1	0	21	2099.75	6.6687e-113	262.74	139710000	1	NHGVDDDGDDDGDDGGTDGPR	Q14515	Q14515	SPARCL1	SPARC-like protein 1	695
-1.55416	-0.144263	0.659925	0.204377	-1.13545	-1.09089	0.108224	-0.478726	0.0872984	-0.587217	0	1	11	1319.64	5.6898e-06	137.62	44536000	2	NIDVFNVEDQK	Q8NBJ4	Q8NBJ4	GOLM1	Golgi membrane protein 1	783
0.228531	0.887442	0.649656	1.56155	0.263844	0.186202	1.29267	1.00649	0.891621	0.787228	0	1	12	1255.68	0.00046138	108.97	85696000	2	NIEDVIAQGIGK	P05387	P05387	RPLP2	60S acidic ribosomal protein P2	241
0.00771332	1.30291	0.736597	3.09346	0.189442	1.84373	2.15277	5.21494	2.18456	1.94522	0	1	15	1805.93	9.6879e-166	295.22	3818000000	13	NIETIINTFHQYSVK	P06702	P06702	S100A9	Protein S100-A9	254
0.146555	-0.978136	-0.747646	-1.42025	-0.860576	1.05672	-1.37869	-0.776153	-1.99793	-1.51461	1	1	22	2386.22	9.6688e-24	135.66	148290000	1	NILDRQDPPSVVVTSHQAPGEK	P25311	P25311	AZGP1	Zinc-alpha-2-glycoprotein	443
0.31063	3.08184	2.56511	2.50636	2.69547	0.613739	3.22956	2.49374	3.27473	3.13522	0	1	11	1229.66	9.4317e-22	174.72	11503000000	6	NILTSNNIDVK	P05090	P05090	APOD	Apolipoprotein D	230
-2.88475	0.444963	-0.590528	-0.248937	1.86392	-1.33493	-1.21993	-1.83716	-1.11628	-0.0452194	0	1	21	2535.25	7.2671e-132	272.71	180080000	2	NIPTVNENLENYYLEVNQLEK	P51884	P51884	LUM	Lumican	554
-2.2758	-0.443039	-0.915627	-0.658543	-1.1519	-0.993806	-0.355106	-0.664454	-1.25306	-0.837981	0	1	18	1897.98	0.00079535	73.918	20872000	1	NKDGVLVDEFGLPQIPAS	Q9NZZ3	Q9NZZ3	CHMP5	Charged multivesicular body protein 5	892
-0.849615	-1.50754	-2.72015	-1.27556	-1.69869	-1.76506	1.85341	0.619453	-0.298862	-1.19864	1	1	15	1785.82	1.4143e-33	189.59	379610000	1	NKDQGTYEDYVEGLR	P60660	P60660	MYL6	Myosin light polypeptide 6	588
1.0403	-1.83741	-1.07557	-1.05274	-1.54738	-1.09436	-3.1201	-0.541063	-0.834548	-2.45805	0	2	14	1547.66	0.02361	52.599	41442000	1	NKESKDPADETEAD	P16949	P16949	STMN1	Stathmin	391
-0.367769	-1.51935	-0.413346	-1.89827	-1.03709	-0.384812	-2.77966	0.0107718	-1.6915	-0.872594	1	1	8	1021.48	0.018171	72.434	77038000	1	NKFEEAER	P14314	P14314	PRKCSH	Glucosidase 2 subunit beta	365
3.0325	-1.79725	-0.666413	-1.527	-1.32828	-1.86758	-2.6933	-1.78066	-1.8274	-2.37829	1	1	8	917.493	0.017863	84.817	61661000	2	NKLTSEAR	P41218	P41218	MNDA	Myeloid cell nuclear differentiation antigen	527
-4.64259	-2.7626	-3.62917	-3.76229	-2.09702	-5.00811	-4.37869	-3.81589	-3.76282	-2.91024	0	1	10	1093.62	0.00057555	102.52	502080000	1	NLAVSQVVHK	P01011	P01011	SERPINA3	Alpha-1-antichymotrypsin;Alpha-1-antichymotrypsin His-Pro-less	119
0.377094	1.18413	-0.24277	0.813665	1.9952	0.00822353	-0.112902	0.361711	1.63323	0.31188	1	0	8	1082.45	4.2278e-21	178.27	135940000	2	NLDENYCR	P00747	P00747	PLG	Plasminogen;Plasmin heavy chain A;Activation peptide;Angiostatin;Plasmin heavy chain A, short form;Plasmin light chain B	110
3.80423	-0.618936	2.21514	0.396033	1.42747	1.24145	-1.02432	0.806097	0.433499	0.195112	0	1	7	888.419	0.011744	109.48	55987000	1	NLEQEEK	P07476	P07476	IVL	Involucrin	270
-4.56806	-3.87059	-4.09929	-4.04381	-5.06599	-6.3945	-1.90546	-3.74344	-3.26256	-3.89358	1	0	14	1666.79	1.3816e-17	163.62	769610000	1	NLHDLDVSDNQLER	Q6EMK4	Q6EMK4	VASN	Vasorin	740
0.481293	0.75904	0.45437	2.99831	0.795633	0.803465	4.47728	1.25944	2.79915	1.02588	1	0	13	1578.75	4.521e-188	311.54	2562800000	5	NLLFNDNTECLAR	P02788	P02788	LTF	Lactotransferrin;Lactoferricin-H;Kaliocin-1;Lactoferroxin-A;Lactoferroxin-B;Lactoferroxin-C	191
-3.07663	1.08648	-1.42251	-0.341077	-0.251249	-0.40424	0.640153	0.301319	-0.391328	1.02801	0	1	14	1652.91	0.00051167	77.894	18710000	1	NLNCVWIIIAPVNK	O60494	O60494	CUBN	Cubilin	64
-0.637135	1.91897	0.648352	1.60859	3.70162	0.98501	1.6949	0.038414	1.67682	1.34518	1	1	16	1951.93	1.1709e-72	237.73	2217000000	4	NLNEKDYELLCLDGTR	P02787	P02787	TF	Serotransferrin	190
-0.907284	-2.34946	-1.12256	-2.38463	1.59837	-1.23463	-2.39684	-3.44375	-3.12056	-3.69753	1	0	10	1208.56	1.0221e-15	164.85	4918700000	6	NLNQDQQHGR	P04279	P04279	SEMG1	Semenogelin-1;Alpha-inhibin-92;Alpha-inhibin-31;Seminal basic protein	217
0.454011	-1.6635	-0.56745	-1.93601	1.34234	-0.168027	-1.58939	-2.13003	-2.03967	-2.53	1	1	11	1336.66	5.7283e-07	138.22	97524000	3	NLNQDQQHGRK	P04279	P04279	SEMG1	Semenogelin-1;Alpha-inhibin-92;Alpha-inhibin-31;Seminal basic protein	217
-0.295567	0.943461	0.173658	0.219553	1.53796	1.24831	-0.0545454	0.027915	-0.600306	1.32652	0	1	16	1731.94	1.2963e-57	220.64	211950000	3	NLQPASEYTVSLVAIK	P02751	P02751	FN1	Fibronectin;Anastellin;Ugl-Y1;Ugl-Y2;Ugl-Y3	181
1.61742	0.844164	0.909862	0.904458	-0.226486	0.0677862	-1.71361	-0.768902	0.698415	1.23819	1	1	8	885.467	0.0012119	103.19	283380000	3	NLSGPDKR	Q6EMK4	Q6EMK4	VASN	Vasorin	740
-0.299384	-1.24602	-0.69568	-3.5881	2.61017	-0.681955	-1.68602	-2.87963	-2.39771	-2.1312	1	0	10	1182.54	7.9993e-54	223.07	1138100000	6	NLSQDQEHGR	Q02383	Q02383	SEMG2	Semenogelin-2	644
-2.63295	-3.39463	-2.19104	NaN	1.35488	-2.26706	-2.84736	-4.18431	-3.62	-5.04391	1	1	11	1310.63	8.4182e-07	135.99	639780000	4	NLSQDQEHGRK	Q02383	Q02383	SEMG2	Semenogelin-2	644
3.08993	0.501226	1.02123	-0.13827	1.49906	1.96028	-0.0294189	-0.548358	-0.350052	-0.357962	2	0	22	2412.31	1.2744e-85	234.21	112850000	2	NLVLHSARPGAPPPQPLDLQHR	P98160	P98160	HSPG2	Basement membrane-specific heparan sulfate proteoglycan core protein;Endorepellin;LG3 peptide	634
-1.38394	-1.4252	-1.47433	-0.819811	-1.61802	-2.58629	-1.00272	-2.42835	-1.08195	-0.981634	0	1	17	2022.01	2.5463e-16	153.75	6416100	3	NMAEQIIQEIYSQIQSK	P29401	P29401	TKT	Transketolase	470
3.87595	-1.63797	0.175435	-2.10203	-2.09829	-0.175753	-2.97414	-2.10853	-2.35248	-2.01141	1	1	9	1098.59	1.0595e-16	167.04	42653000	1	NNAQRQQIK	P04083	P04083	ANXA1	Annexin A1	204
1.31895	0.0157261	0.687379	1.05462	-0.0743866	0.682097	2.73701	2.86727	1.50497	0.287476	1	0	11	1341.61	0.0026499	87.831	824030000	4	NNIFMSNSYPR	P05164	P05164	MPO	Myeloperoxidase;Myeloperoxidase;89 kDa myeloperoxidase;84 kDa myeloperoxidase;Myeloperoxidase light chain;Myeloperoxidase heavy chain	237
-0.223006	1.25187	0.318142	-0.257044	1.65316	0.814667	2.28698	1.2203	0.360158	-0.175055	0	1	11	1320.62	2.9833e-09	145	376920000	3	NNLEALEDFEK	P31025	P31025	LCN1	Lipocalin-1	488
1.33685	0.778812	1.13088	0.687057	1.44873	2.0859	-0.52867	-0.930742	0.352067	0.834128	0	1	10	1224.57	4.0549e-67	227.81	1812500000	2	NNQIDHIDEK	P51884	P51884	LUM	Lumican	554
-1.92715	-2.90136	-2.09166	-2.60614	-0.642936	-1.65364	-2.76181	-1.30475	-2.66436	-3.14501	2	0	10	1124.57	0.00030772	113.69	231540000	3	NNRPSGIPDR	P01714	P01714		Ig lambda chain V-III region SH	146
-3.71988	-1.71526	-2.52249	-2.03552	-0.483716	-2.03919	-0.540412	-1.70002	-2.08474	-0.271094	1	0	17	2008.96	2.1887e-15	152	12762000	2	NNSPYEIENGVVWVSFR	P02671	P02671	FGA	Fibrinogen alpha chain;Fibrinopeptide A;Fibrinogen alpha chain	173
2.7295	1.01485	0.152384	1.83604	-1.10777	0.200214	0.929398	0.463041	2.35912	3.14904	1	0	13	1496.67	9.2734e-10	145.7	151970000	3	NPDAVAAPYCYTR	P08519	P08519	LPA	Apolipoprotein(a)	296
-0.559369	-1.12789	-3.79415	-1.9659	-4.21066	-2.12504	-5.69128	-4.19214	-3.77376	-2.6421	1	0	7	841.357	0.05884	82.671	685450000	1	NPDEDPR	Q96FE7	Q96FE7	PIK3IP1	Phosphoinositide-3-kinase-interacting protein 1	817
2.14644	4.0378	2.9878	3.14123	2.30956	4.27058	2.86334	2.26853	1.83398	3.66678	1	1	22	2458.09	5.7966e-24	136.71	1256300000	9	NPDEDPRGPWCYVSGEAGVPEK	Q96FE7	Q96FE7	PIK3IP1	Phosphoinositide-3-kinase-interacting protein 1	817
1.13762	-0.0776844	-0.737818	1.16964	-1.46956	0.067193	0.449235	0.145892	1.12295	0.985517	1	0	17	1904.81	1.5191e-20	163.96	29701000	2	NPDGDVGGPWCYTTNPR	P00747	P00747	PLG	Plasminogen;Plasmin heavy chain A;Activation peptide;Angiostatin;Plasmin heavy chain A, short form;Plasmin light chain B	110
2.4198	2.63087	-0.126781	3.76242	0.0231028	1.68714	1.00927	-0.273315	3.16154	2.14386	1	0	19	2153.93	8.2964e-152	291.99	552760000	5	NPDSSTTGPWCYTTDPTVR	P00734	P00734	F2	Prothrombin;Activation peptide fragment 1;Activation peptide fragment 2;Thrombin light chain;Thrombin heavy chain	106
1.45652	0.620378	0.118798	1.12025	0.244384	0.681858	3.59286	3.41608	1.84119	0.420709	0	2	13	1511.78	7.5549e-10	150.37	1561300000	4	NPLPSKETIEQEK	P62328	P62328	TMSB4X	Thymosin beta-4;Hematopoietic system regulatory peptide	607
-5.20985	-2.57279	-4.20432	-2.97726	-3.38132	-4.70162	-2.01658	-2.4092	-2.05053	-2.60417	1	0	17	1939.04	8.3302e-10	102.89	232030000	3	NPLVWVHASPEHVVVTR	Q14624	Q14624	ITIH4	Inter-alpha-trypsin inhibitor heavy chain H4;70 kDa inter-alpha-trypsin inhibitor heavy chain H4;35 kDa inter-alpha-trypsin inhibitor heavy chain H4	696
0.187243	2.93076	0.934377	2.1463	0.998971	0.586656	1.55449	2.13262	1.7806	4.06092	0	1	13	1422.74	5.4629e-15	157.35	657600000	9	NPNLPPETVDSLK	P05090	P05090	APOD	Apolipoprotein D	230
0.0984335	-2.63993	-2.35097	-0.200479	-2.40057	-0.88445	-2.9983	-0.73235	-0.121459	-0.897156	1	0	8	851.425	0.018484	90.135	39839000	2	NPNPSAPR	P08697	P08697	SERPINF2	Alpha-2-antiplasmin	300
2.48469	0.934515	1.29641	1.11913	-0.362065	2.10024	1.78146	2.15622	1.59649	0.836024	1	0	21	1962.84	2.5841e-94	242.53	51312000	2	NPSSAGSWNSGSSGPGSTGNR	P02671	P02671	FGA	Fibrinogen alpha chain;Fibrinopeptide A;Fibrinogen alpha chain	173
-0.327327	0.181839	-1.0202	0.0309639	-0.726797	-0.672125	2.49703	0.212767	1.10348	-0.707368	1	0	10	1266.58	3.8023e-15	166.69	1585600000	4	NQADCIPFFR	P05164	P05164	MPO	Myeloperoxidase;Myeloperoxidase;89 kDa myeloperoxidase;84 kDa myeloperoxidase;Myeloperoxidase light chain;Myeloperoxidase heavy chain	237
-4.10034	-1.66069	-2.59124	-2.43734	-1.30512	-0.982957	-2.33161	-3.1014	-3.11655	-1.26281	0	1	27	2758.27	3.3759e-42	166.49	2038400	2	NQGACGSCWTFSTTGALESAIAIATGK	P09668	P09668	CTSH	Pro-cathepsin H;Cathepsin H mini chain;Cathepsin H;Cathepsin H heavy chain;Cathepsin H light chain	312
1.62697	-3.14009	-1.3837	-2.35794	-2.05548	-2.19315	-2.20024	-0.784764	-1.92517	-3.0244	1	1	10	1140.59	0.0009288	91.313	385930000	2	NQKDPGVLDR	P31949	P31949	S100A11	Protein S100-A11;Protein S100-A11, N-terminally processed	493
0.109589	-4.49348	-3.25667	-6.42109	-5.64205	-3.5471	-8.01037	-6.745	-7.62318	-6.81961	3	0	15	1870.91	0.0081134	57.973	29491000	1	NQTTEMRPERQPQTR	Q9UBG3	Q9UBG3	CRNN	Cornulin	895
-1.49279	1.55094	-0.4367	0.0955896	0.6534	-1.92883	0.632215	-1.92736	-2.12495	1.15423	0	1	10	1160.62	3.0405e-10	155.48	2046100000	2	NQVSLTCLVK	P01857;P01859;P01860;P01861	P01857	IGHG1;IGHG2;IGHG3;IGHG4	Ig gamma-1 chain C region;Ig gamma-2 chain C region;Ig gamma-3 chain C region;Ig gamma-4 chain C region	152;154;153;155
-4.71825	-1.12158	-2.39754	-1.72923	-1.93334	-1.26237	-1.18888	-1.99702	-2.03795	-1.97117	1	0	24	2531.36	1.7867e-28	149.32	14648000	1	NSITLTNLTPGTEYVVSIVALNGR	P02751	P02751	FN1	Fibronectin;Anastellin;Ugl-Y1;Ugl-Y2;Ugl-Y3	181
0.983935	0.950214	0.523224	0.657335	2.24543	0.600135	-0.12871	1.0357	1.29206	0.838751	0	2	11	1443.58	0.00030804	112.42	62422000	1	NSKFEDCCQEK	P02774	P02774	GC	Vitamin D-binding protein	187
1.35202	1.68296	1.34418	2.28597	0.964805	1.03259	2.69422	2.36748	2.41813	1.81764	0	1	11	1302.59	0.00025602	110.08	285890000	5	NSLESYAFNMK	P11142	P11142	HSPA8	Heat shock cognate 71 kDa protein	337
-2.42328	-0.582567	-2.92182	-1.1672	-2.14477	-1.86005	-1.2725	-1.67961	-0.991626	-0.995056	1	0	12	1471.78	3.3583e-23	181.98	94041000	2	NSLISYLEQIHR	P16870	P16870	CPE	Carboxypeptidase E	390
-0.418621	-1.32796	-0.0380058	-0.040554	0.256973	0.321242	-1.63735	0.261046	0.174335	-1.58659	1	0	10	1116.52	4.9648e-22	178.76	10240000	1	NSQGEEVAQR	P20700	P20700	LMNB1	Lamin-B1	417
-1.30441	-0.552698	-1.35358	-1.20565	-0.161075	-1.49593	-0.630705	-0.775199	-1.11291	-1.06711	0	1	23	2601.22	4.8827e-34	168.84	13046000	1	NTEILTGSWSDQTYPEGTQAIYK	P08603	P08603	CFH	Complement factor H	298
0.862549	-0.393134	-0.839025	0.0779343	-0.785305	-0.896891	0.72858	-0.161841	0.443723	-0.16346	1	0	13	1358.7	0.031195	65.652	31320000	1	NTGIICTIGPASR	P14618	P14618	PKM	Pyruvate kinase PKM	370
-1.98303	-0.414101	0.677304	-1.37531	0.678915	-1.09183	0.214788	0.00258636	-1.41702	-2.07049	1	0	14	1430.77	2.0032e-11	148.41	208330000	2	NTGVISVVTTGLDR	P12830	P12830	CDH1	Cadherin-1;E-Cad/CTF1;E-Cad/CTF2;E-Cad/CTF3	349
2.67944	1.13798	1.39821	0.678438	0.0781622	2.18387	-1.08531	-0.594954	-0.161723	0.533633	1	0	12	1662.6	3.0046e-16	168.83	249030000	2	NTHCCYTDYCNR	P36896	P36896	ACVR1B	Activin receptor type-1B	511
0.155879	0.669636	0.289563	0.555475	3.17959	0.575016	1.47368	0.992223	0.650893	1.60133	1	0	12	1307.65	8.1503e-54	220.4	78619000	2	NVDGVNYASITR	Q9UBR2	Q9UBR2	CTSZ	Cathepsin Z	896
-0.637198	0.649763	-0.565298	-0.242491	-0.085433	0.616152	1.21813	0.723764	-0.165156	-0.275461	1	0	23	2584.17	1.7892e-28	153.56	70773000	2	NVVDGQPFTNWYDNGSNQVAFGR	P04745;P19961;P04746	P04745	AMY1A;AMY2B;AMY2A	Alpha-amylase 1;Alpha-amylase 2B;Pancreatic alpha-amylase	223;224
-0.736203	1.96343	2.28138	0.464867	0.866539	0.433379	0.915263	1.60077	0.249253	0.944903	1	0	13	1505.67	3.7881e-06	131.95	81918000	2	NWGEGWGFVPSDR	P04746	P04746	AMY2A	Pancreatic alpha-amylase	224
-2.32175	1.46596	-0.0893974	-0.207095	0.107027	1.08973	0.019908	-1.1859	-0.658256	-0.850321	0	2	15	1755.85	7.4785e-18	164.53	137720000	2	NWGLSFYADKPETTK	P19652	P19652	ORM2	Alpha-1-acid glycoprotein 2	407
1.43294	2.34304	2.23471	2.32469	2.41373	2.97453	4.13272	1.80188	2.23678	1.39542	0	2	15	1707.85	3.8358e-34	195.92	3049500000	5	NWGLSVYADKPETTK	P02763	P02763	ORM1	Alpha-1-acid glycoprotein 1	184
-3.47643	-1.62785	-2.3004	-1.84491	-0.557372	0.69051	0.151625	-1.78833	-2.49133	-2.95089	1	2	29	3431.63	6.5026e-59	177.86	107250000	2	NWGLSVYADKPETTKEQLGEFYEALDCLR	P02763	P02763	ORM1	Alpha-1-acid glycoprotein 1	184
0.305898	0.258476	0.0289907	1.21416	-0.0360813	0.772342	2.59745	2.45077	0.926501	0.298079	1	0	11	1286.62	0.0020534	95.273	63871000	2	NWMNSLGVNPR	P13796	P13796	LCP1	Plastin-2	360
-3.03867	-1.57835	-2.34472	-1.38867	-0.550727	-2.99196	0.407661	-1.63509	-2.08047	-1.31208	0	1	15	1784.78	0.0012487	72.315	44210000	1	NYCGLPGEYWLGNDK	P02675	P02675	FGB	Fibrinogen beta chain;Fibrinopeptide B;Fibrinogen beta chain	174
2.13357	4.16037	3.76017	4.90526	3.33724	3.84745	3.2661	3.09245	2.67055	4.49519	0	1	20	2442.12	1.0021e-94	246.68	1065900000	38	NYISQYSEIAIQMMMHMQPK	P07602	P07602	PSAP	Prosaposin;Saposin-A;Saposin-B-Val;Saposin-B;Saposin-C;Saposin-D	271
1.38077	2.81103	2.3873	1.81255	3.75416	1.74807	2.40102	1.67085	1.98427	1.73001	0	2	15	1816.93	4.6132e-18	166.86	578720000	3	NYLAWYQQKPGQPPK	P01625;P06314	P01625		Ig kappa chain V-IV region Len;Ig kappa chain V-IV region B17	145
0.586794	0.158978	-0.333124	2.00029	-1.23013	0.947905	-1.29734	-0.0775795	1.34249	1.94455	1	1	11	1112.54	0.0095692	67.385	19961000	1	PACGGDKPGVR	P16112	P16112	ACAN	Aggrecan core protein;Aggrecan core protein 2	385
0.0399551	1.10546	-0.815748	-0.551929	1.63899	-0.655083	-0.256239	-1.14635	-0.497618	-1.04835	0	1	25	2692.27	0.021926	37.209	89126000	1	PAGPDPLDPTDLNGAHFDPEVYLDK	Q9UID3	Q9UID3	VPS51	Vacuolar protein sorting-associated protein 51 homolog	907
1.89069	2.06658	2.52994	2.00597	1.39923	3.27412	2.46724	2.01225	2.02862	1.87114	2	0	20	2047.05	2.6941e-33	173.98	610950000	5	PAPPEPPADSPPAGPLERPR	P0DMQ5	P0DMQ5	INAFM2	Putative transmembrane protein INAFM2	322
0.835302	-0.60487	0.893432	0.555033	-0.264039	0.381138	0.354417	3.09621	1.63417	0.12202	0	2	9	959.544	0.017628	66.056	573880000	3	PAPPKPEPK	P05204;Q15651	P05204	HMGN2;HMGN3	Non-histone chromosomal protein HMG-17;High mobility group nucleosome-binding domain-containing protein 3	239
3.12137	-2.24682	-0.428166	-2.12754	-1.81057	-0.96964	-1.64551	-1.47308	-0.960326	-2.11007	0	2	11	1091.6	0.011898	64.827	31253000	1	PEPAKSAPAPK	P06899;O60814;P57053;Q16778;P62807	Q16778	HIST1H2BJ;HIST1H2BK;H2BFS;HIST2H2BE;HIST1H2BC	Histone H2B type 1-J;Histone H2B type 1-K;Histone H2B type F-S;Histone H2B type 2-E;Histone H2B type 1-C/E/F/G/I	66;609
-2.11844	-1.03773	-0.699529	-0.713343	-2.73256	-0.951348	-2.24502	-2.54929	-1.88476	-1.16779	0	1	18	2074.87	3.1216e-16	145.71	289000000	2	PGADPCLYQNGGCEHICK	P01133	P01133	EGF	Pro-epidermal growth factor;Epidermal growth factor	128
0.391673	0.664814	0.858193	0.507508	1.65159	1.89534	0.924438	0.468419	0.415877	0.191917	1	0	14	1521.81	1.2279e-24	183.06	840000000	3	PGAPPPQPLDLQHR	P98160	P98160	HSPG2	Basement membrane-specific heparan sulfate proteoglycan core protein;Endorepellin;LG3 peptide	634
-3.10666	-1.35477	-3.09104	-1.69536	-1.3951	-2.34971	-0.655195	-1.64971	-1.57388	-1.41823	1	0	21	2097.09	9.0787e-09	101.38	17344000	1	PGGLLLGDVAPNFEANTTVGR	P30041	P30041	PRDX6	Peroxiredoxin-6	474
1.47623	1.48693	1.66464	0.97984	1.24216	1.861	1.56359	1.82546	0.885649	1.41031	1	0	14	1431.64	8.4294e-08	135.61	195470000	2	PGSTGTWNPGSSER	P02671	P02671	FGA	Fibrinogen alpha chain;Fibrinopeptide A;Fibrinogen alpha chain	173
-3.40412	-0.953134	-1.12417	-1.79396	-1.31753	-0.075202	-2.04205	-2.26803	-2.87502	-0.462464	0	1	19	2246.16	1.634e-42	195.92	8403700	1	PLEDQTQLLTLVCQLYQGK	P13284	P13284	IFI30	Gamma-interferon-inducible lysosomal thiol reductase	352
-2.73693	-1.02867	-1.51025	-0.421562	-1.39556	-1.37807	1.31466	1.63371	-0.120744	-1.10779	0	1	12	1433.72	2.1023e-10	155.66	127220000	2	PYQYPALTPEQK	P04075	P04075	ALDOA	Fructose-bisphosphate aldolase A	202
2.1339	-0.393617	-0.388462	0.613647	-1.00231	-0.347214	0.705315	1.37895	1.15881	0.581983	1	0	14	1700.76	1.4865e-69	233.62	16157000	1	QALNTDYLDSDYQR	O94919	O94919	ENDOD1	Endonuclease domain-containing 1 protein	94
-0.959078	-0.232155	-0.701324	0.642606	0.839523	-0.910272	0.918344	0.0430555	0.138292	1.66078	0	1	12	1418.74	2.7994e-06	139.3	49662000	2	QAQEYEALLNIK	P05783;CON__P05784	P05783	KRT18	Keratin, type I cytoskeletal 18	248
1.57725	-0.344314	-0.689231	1.46616	-1.01672	1.02308	-0.560023	1.41147	2.95759	0.6522	0	1	8	828.434	0.023623	86.898	139260000	2	QASEGPLK	P04406	P04406	GAPDH	Glyceraldehyde-3-phosphate dehydrogenase	219
-0.456336	-0.18571	-0.505771	0.938401	-0.98629	2.99503	-0.274135	2.08317	-0.0614872	0.314929	1	1	20	2149.05	1.9091e-33	177.03	937500000	5	QATVGDINTERPGMLDFTGK	P07108	P07108	DBI	Acyl-CoA-binding protein	259
2.26047	-1.56009	-0.421792	-0.225132	-0.393718	0.296353	-1.58265	-1.25354	-0.268941	0.104255	1	0	9	1103.5	4.8562e-07	138.99	262430000	2	QDEHGYISR	P04792	P04792	HSPB1	Heat shock protein beta-1	225
1.3936	-0.290035	1.09828	-0.39538	4.63267	0.445564	1.46627	0.655854	0.576072	-0.353512	0	1	9	1096.55	5.3436e-06	128.01	4005300000	5	QDLLSHEQK	Q02383	Q02383	SEMG2	Semenogelin-2	644
1.26879	0.0556602	1.84453	0.312654	0.0639048	2.16811	-2.09177	-0.430257	0.494278	0.502739	1	0	10	1154.52	1.0355e-05	132.47	263020000	2	QDPPETSEPR	Q16363	Q16363	LAMA4	Laminin subunit alpha-4	717
-0.269524	-0.399564	-0.26623	-0.416775	-0.242655	2.13606	-0.968459	-0.536344	-1.04281	-0.212365	0	1	17	1774.88	6.109e-37	188.1	373170000	2	QDPPSVVVTSHQAPGEK	P25311	P25311	AZGP1	Zinc-alpha-2-glycoprotein	443
-1.3059	-1.38401	-1.59556	-0.561793	1.01649	-0.897882	-0.611596	-0.401749	-0.0381479	-0.0630608	1	0	10	1087.53	0.0017169	111.26	18839000	1	QDVDNASLAR	P08670	P08670	VIM	Vimentin	299
1.92365	-0.529922	-0.234754	-0.16903	0.2875	-0.155725	0.103967	-0.0133886	-0.0533466	-0.527661	0	1	16	1820.93	9.4091e-15	154.69	45651000	1	QEAQLELPEQQVGQPK	P07476	P07476	IVL	Involucrin	270
0.918286	-1.09998	-0.394045	1.19879	2.03883	2.11969	-1.23964	-1.31501	0.961637	0.241632	0	1	8	1067.42	0.0083728	99.815	61746000	1	QECCCALK	P35555	P35555	FBN1	Fibrillin-1	505
0.537856	-2.14679	-1.55971	-1.29768	-0.53932	-1.10894	-1.82568	-2.5255	-1.43848	-1.2195	0	1	12	1442.68	0.00015539	93.649	140050000	2	QEINSHVEMQTK	P05543	P05543	SERPINA7	Thyroxine-binding globulin	245
0.358592	1.85779	0.456057	1.63214	3.9596	1.08834	1.43095	0.82636	0.632594	2.17014	1	0	17	1834.94	1.779e-169	303.86	405170000	3	QEPSQGTTTFAVTSILR	P01876;P01877	P01876	IGHA1;IGHA2	Ig alpha-1 chain C region;Ig alpha-2 chain C region	157;158
-1.82164	-3.0646	-1.81748	-2.61459	0.468493	-1.72201	-2.08458	-2.27335	-2.75263	-3.54135	0	1	10	1194.54	0.00073748	90.614	3208600000	4	QEPWHGENAK	P04279	P04279	SEMG1	Semenogelin-1;Alpha-inhibin-92;Alpha-inhibin-31;Seminal basic protein	217
2.84893	2.70109	2.68082	4.0975	2.10261	5.33024	1.69114	2.07504	2.2422	3.70173	1	0	13	1581.64	9.3439e-68	226.1	377020000	6	QESDQCVMEVSDR	Q03403	Q03403	TFF2	Trefoil factor 2	648
2.46985	1.36511	2.36892	2.26922	1.36922	2.58142	-0.211682	0.613658	1.91367	3.06133	0	1	7	801.423	0.0082649	116.37	523240000	3	QETLPSK	P10451	P10451	SPP1	Osteopontin	327
-0.196259	-1.55567	-1.07101	-1.15769	-1.00648	-0.409805	-0.873677	-1.12481	-0.838496	-1.04335	1	0	13	1515.7	3.8532e-16	165.51	47744000	1	QEYDESGPSIVHR	P63261;P60709;Q6S8J3;A5A3E0;Q9BYX7;P0CG39;P0CG38	P63261	ACTG1;ACTB;POTEE;POTEF;POTEKP;POTEJ;POTEI	Actin, cytoplasmic 2;Actin, cytoplasmic 2, N-terminally processed;Actin, cytoplasmic 1;Actin, cytoplasmic 1, N-terminally processed;POTE ankyrin domain family member E;POTE ankyrin domain family member F;Putative beta-actin-like protein 3;Putative beta-actin-like protein 3, N-terminally processed;POTE ankyrin domain family member J;POTE ankyrin domain family member I	589
-6.45131	-4.73497	-5.58285	-2.97317	-2.7216	-4.73807	-3.9342	-5.63414	-4.87998	-3.73058	0	1	25	2712.33	1.9241e-09	98.299	757290	1	QFLQAAEAIDDIPFGITSNSDVFSK	P07237	P07237	P4HB	Protein disulfide-isomerase	263
0.313898	0.913285	-0.136106	1.36269	0.568992	0.653443	1.19117	2.84313	2.12138	0.775102	1	0	13	1504.78	5.2181e-23	182.89	187870000	3	QFPFLASIQNQGR	P20160	P20160	AZU1	Azurocidin	415
0.0391893	-1.70609	-0.372293	-1.04833	-0.705035	0.877701	-2.98338	-2.26332	-1.41444	-1.47341	1	0	8	860.435	0.042754	81.163	58164000	1	QGESATLR	Q14982;Q9P121	Q14982	OPCML;NTM	Opioid-binding protein/cell adhesion molecule;Neurotrimin	704;893
0.0847521	1.56146	1.16094	0.592538	5.39384	0.697654	2.21232	1.33683	0.520761	0.701542	0	1	19	2037	0	446.54	2534800000	8	QGGSQSSYVLQTEELVANK	P04279	P04279	SEMG1	Semenogelin-1;Alpha-inhibin-92;Alpha-inhibin-31;Seminal basic protein	217
-3.82572	-3.0655	-3.59606	-3.82915	-0.938506	-1.32335	-4.67327	-4.49644	-3.7303	-4.19949	1	0	10	944.431	0.060293	66.023	21082000	1	QGPSGASGER	P02452	P02452	COL1A1	Collagen alpha-1(I) chain	162
1.85272	2.0389	1.89266	1.50005	3.69979	1.94032	2.307	2.46326	1.45234	3.12562	1	0	22	2414.17	0	457.35	1582900000	6	QGPVNLLSDPEQGVEVTGQYER	Q14624	Q14624	ITIH4	Inter-alpha-trypsin inhibitor heavy chain H4;70 kDa inter-alpha-trypsin inhibitor heavy chain H4;35 kDa inter-alpha-trypsin inhibitor heavy chain H4	696
1.16374	2.08741	0.401096	2.73138	2.92724	0.973676	0.0593395	0.583794	2.82526	1.37428	0	1	9	829.429	0.0056713	99.283	136620000	2	QGVAEAAGK	P37840	P37840	SNCA	Alpha-synuclein	518
-0.891179	-1.43697	-1.7938	-0.796669	0.463428	0.776402	-3.53586	-4.09144	-1.70572	-1.05174	1	0	8	964.385	0.0041045	108.43	160410000	2	QGVCCADR	P28799	P28799	GRN	Granulins;Acrogranin;Paragranulin;Granulin-1;Granulin-2;Granulin-3;Granulin-4;Granulin-5;Granulin-6;Granulin-7	468
2.22127	-1.2506	-1.13343	-0.486983	0.0443268	0.388111	-2.91859	-2.52336	-1.34073	-1.07909	2	0	9	1120.49	0.0014	100.25	286150000	6	QGVCCADRR	P28799	P28799	GRN	Granulins;Acrogranin;Paragranulin;Granulin-1;Granulin-2;Granulin-3;Granulin-4;Granulin-5;Granulin-6;Granulin-7	468
-0.891218	-2.06582	-1.56824	-1.23251	-2.45309	0.279113	-4.34143	-3.29936	-2.52872	-2.27559	2	0	14	1637.74	3.9165e-06	102.64	15923000	1	QGVEHEASRDEEPR	O95274	O95274	LYPD3	Ly6/PLAUR domain-containing protein 3	96
1.30829	-1.8869	-0.840819	-0.588001	-0.645895	0.120099	-1.98307	-2.06304	-1.14508	-1.9645	0	1	13	1593.65	0.00010556	97.716	144200000	3	QHCCPAGYTCNVK	P28799	P28799	GRN	Granulins;Acrogranin;Paragranulin;Granulin-1;Granulin-2;Granulin-3;Granulin-4;Granulin-5;Granulin-6;Granulin-7	468
-0.301806	-2.01765	-1.64386	-2.267	-2.29361	0.180761	-4.30376	-3.37687	-2.84917	-2.59327	1	0	21	2434.92	0.00065178	66.732	6607300	1	QHMDSDSSPSSSSTYCNQMMR	P07998	P07998	RNASE1	Ribonuclease pancreatic	281
1.48454	1.17066	0.795791	2.53192	3.59459	0.872301	2.64154	2.67687	3.45449	1.85144	0	1	8	1007.49	2.9712e-05	129.85	2281000000	5	QINDYVEK	P01009	P01009	SERPINA1	Alpha-1-antitrypsin;Short peptide from AAT	118
3.11541	1.45751	2.24752	1.25244	4.66047	2.83029	1.66598	1.19028	1.05809	1.54648	0	1	14	1651.82	8.249e-86	242.19	2301400000	6	QITIPSQEQEHSQK	P04279	P04279	SEMG1	Semenogelin-1;Alpha-inhibin-92;Alpha-inhibin-31;Seminal basic protein	217
0.0200396	-0.0842934	-1.44256	2.133	0.725647	-0.760648	1.10965	-0.516115	1.42185	-0.475067	1	0	11	1210.67	4.9371e-22	179.35	8028400000	6	QITVNDLPVGR	Q06830;P32119	P32119	PRDX1;PRDX2	Peroxiredoxin-1;Peroxiredoxin-2	495;658
-0.578413	-4.44054	-3.53862	-3.85343	-0.816503	-4.15814	-2.73463	-1.41131	-0.743722	-2.76944	0	2	9	1151.63	7.7541e-05	115.57	277100000	3	QKLHELQEK	P02647	P02647	APOA1	Apolipoprotein A-I;Proapolipoprotein A-I;Truncated apolipoprotein A-I	167
-0.541025	-1.93276	-1.43728	-1.41538	0.671855	-1.46027	-0.730065	-1.07431	-1.40934	-1.14089	1	1	23	2563.29	5.7525e-33	158.94	99687000	2	QKPDGVFQEDAPVIHQEMIGGLR	P01024	P01024	C3	Complement C3;Complement C3 beta chain;C3-beta-c;Complement C3 alpha chain;C3a anaphylatoxin;Acylation stimulating protein;Complement C3b alpha chain;Complement C3c alpha chain fragment 1;Complement C3dg fragment;Complement C3g fragment;Complement C3d fragment;Complement C3f fragment;Complement C3c alpha chain fragment 2	122
1.68067	-1.40049	-1.18666	-0.364522	-0.632692	-0.227762	0.420688	0.908992	0.793211	-0.586547	0	2	11	1240.67	0.00045436	89.46	51948000	1	QKPITPETAEK	P60953	P60953	CDC42	Cell division control protein 42 homolog	591
-2.49547	-3.08175	-1.6303	-0.803896	2.23144	-2.74957	-2.14226	-2.21658	0.2884	-0.581334	1	1	7	868.513	0.011151	104.44	2263600000	2	QKVEPLR	P02647	P02647	APOA1	Apolipoprotein A-I;Proapolipoprotein A-I;Truncated apolipoprotein A-I	167
0.980791	-1.95059	-1.67214	-1.1305	-0.042593	-0.11636	-1.16605	-1.43382	-0.822666	-2.04441	1	1	16	1953.87	0.00049031	78.95	48184000	1	QLGELCTERDPCDPHK	P29279	P29279	CTGF	Connective tissue growth factor	469
2.23233	1.17168	1.09215	1.99743	1.95652	2.48038	1.93078	1.92207	0.907451	1.31721	2	0	23	2659.32	9.885e-119	258.06	76229000	3	QLGPQPQDIIYYEDGVVPTTDRR	P09564	P09564	CD7	T-cell antigen CD7	308
-0.868621	-1.56633	-2.16475	-1.10605	-0.737871	-1.87743	-1.4414	-1.5874	-1.0931	-2.14394	0	1	11	1401.65	0.0003463	105.03	67735000	1	QLNEINYEDHK	P00751	P00751	CFB	Complement factor B;Complement factor B Ba fragment;Complement factor B Bb fragment	113
0.625562	1.79682	2.47199	3.90667	1.21402	2.0144	1.77123	0.553658	1.55379	0.963342	2	1	17	2036.03	0.027888	42.095	402110000	1	QMFQERSSRMLQALSPK	Q9Y5K3	Q9Y5K3	PCYT1B	Choline-phosphate cytidylyltransferase B	923
1.10805	-0.154915	0.46945	0.783442	0.913388	3.48257	0.376304	0.623936	1.3908	0.512636	0	1	16	1763.77	1.1963e-34	190.15	246460000	3	QNCGFPGVTPSQCANK	P04155	P04155	TFF1	Trefoil factor 1	205
1.90547	2.00148	0.942492	2.15969	2.31776	2.66745	0.902829	0.881178	0.148178	3.79952	0	2	26	2887.42	9.4254e-94	233.83	87181000	1	QNLLAPQNAVSSEETNDFKQETLPSK	P10451	P10451	SPP1	Osteopontin	327
1.26207	-0.636184	-0.476748	0.480816	-0.174944	0.928841	1.90749	2.27438	2.09367	-0.383735	1	0	10	1184.61	1.167e-14	158.56	321310000	2	QNQIAVDEIR	P05164	P05164	MPO	Myeloperoxidase;Myeloperoxidase;89 kDa myeloperoxidase;84 kDa myeloperoxidase;Myeloperoxidase light chain;Myeloperoxidase heavy chain	237
2.69071	-0.875756	0.297327	-0.315959	-0.836614	0.51613	-0.16125	0.395477	-0.471631	-0.836603	0	1	14	1674.79	1.6877e-05	92.939	139800000	2	QPCQPPPQEPCIPK	P22528;P35321	P35321	SPRR1B;SPRR1A	Cornifin-B;Cornifin-A	428;503
0.0621214	-0.744907	-0.32001	0.441087	-0.599645	0.786325	-0.0790014	0.00681686	0.899145	-0.780162	1	0	13	1311.68	0.0015588	85.487	20146000	1	QPLTSPGSVSPSR	Q08495	Q08495	DMTN	Dematin	664
-6.0417	-2.71697	-5.47908	-3.51614	-1.29858	-4.4665	-3.15343	-3.12285	-5.33678	-2.30712	0	1	29	3362.54	3.4847e-23	127.53	3805500	1	QPNCDDPETEEAALVAIDYINQNLPWGYK	P02765	P02765	AHSG	Alpha-2-HS-glycoprotein;Alpha-2-HS-glycoprotein chain A;Alpha-2-HS-glycoprotein chain B	185
2.89587	0.369683	0.327614	1.75146	0.0262575	0.205069	0.913206	0.462656	0.739651	1.24392	0	1	16	1792.94	1.6066e-08	119.68	344000000	4	QPSQPPPQEIFVPTTK	Q9UBC9	Q9UBC9	SPRR3	Small proline-rich protein 3	894
-0.778414	1.0153	0.140923	2.0149	2.1489	0.76382	1.50571	1.91245	2.30067	0.802901	0	1	12	1360.7	4.5915e-54	222.81	318160000	3	QQDVLGFLEANK	O75368	O75368	SH3BGRL	SH3 domain-binding glutamic acid-rich-like protein	77
1.36237	0.655025	0.598136	0.428927	2.11952	0.599881	1.21182	0.948908	0.332082	0.42384	0	1	23	2386.19	1.2972e-85	228.31	68686000	2	QQNAQGGFSSTQDTVVALHALSK	P01023	P01023	A2M	Alpha-2-macroglobulin	121
0.457513	0.33938	-0.0231447	1.69668	0.142127	0.747327	-1.93983	-1.08981	0.803672	0.553868	1	0	10	1170.56	1.3045e-05	129.74	275860000	3	QQVTGEPQER	Q9NZD4	Q9NZD4	AHSP	Alpha-hemoglobin-stabilizing protein	889
0.83739	-0.0918789	0.423805	0.171834	2.03198	1.09596	-0.424127	-0.0115156	0.348663	0.11454	2	0	10	1301.65	3.3582e-30	184.71	1261600000	4	QRQEELCLAR	P02753	P02753	RBP4	Retinol-binding protein 4;Plasma retinol-binding protein(1-182);Plasma retinol-binding protein(1-181);Plasma retinol-binding protein(1-179);Plasma retinol-binding protein(1-176)	182
1.36075	1.50025	1.05462	2.25207	2.81887	1.8163	2.65531	1.38409	2.24492	1.8331	1	0	12	1430.63	7.2776e-10	152.88	54215000	2	QSEDSTFYLGER	P00450	P00450	CP	Ceruloplasmin	103
3.50549	1.12687	0.810217	1.88061	2.27327	2.39669	1.23522	0.752941	1.69353	1.30105	1	0	12	1479.61	3.0789e-83	244.58	2370100000	4	QSGQCLDIDECR	Q9UBX5	Q9UBX5	FBLN5	Fibulin-5	898
-4.4016	-2.7809	-4.04788	-2.89772	-1.92485	-4.2674	-2.46852	-2.34931	-1.2254	-2.10902	0	1	14	1413.78	2.929e-06	104.95	82025000	1	QSLGELIGTLNAAK	P60174	P60174	TPI1	Triosephosphate isomerase	587
1.08159	1.28511	0.456132	3.48959	2.97846	1.80077	0.707745	0.355504	2.90976	3.61725	0	1	16	1705.79	4.8566e-168	305.64	763110000	3	QSSGENCDVVVNTLGK	P01833	P01833	PIGR	Polymeric immunoglobulin receptor;Secretory component	150
5.13748	1.02534	1.77955	2.28934	1.9793	2.8494	1.15139	2.13952	2.3665	1.13686	0	1	15	1766.93	2.3242e-123	280.5	1453000000	6	QTFTPPPQLQQQQVK	Q9UBC9	Q9UBC9	SPRR3	Small proline-rich protein 3	894
1.3416	-6.06051	-2.92926	NaN	-6.96999	-4.90294	NaN	NaN	NaN	NaN	2	0	20	2227	1.5758e-52	202.65	8182500	1	QTQEATNDQNRGTETHGQGR	Q9UBG3	Q9UBG3	CRNN	Cornulin	895
-0.681876	0.00963879	-0.57009	1.93963	1.94393	1.00909	0.106588	-0.604643	0.541006	0.814489	0	1	8	929.555	0.010218	98.048	114780000	1	QTSILIQK	P00995	P00995	SPINK1	Pancreatic secretory trypsin inhibitor	116
0.295238	0.096467	0.351693	2.4134	0.805979	2.4439	3.40367	2.46095	1.79519	0.796371	0	1	9	1120.49	0.0038795	84.06	178400000	3	QVEGMEDWK	P25311	P25311	AZGP1	Zinc-alpha-2-glycoprotein	443
0.0394316	-0.338629	0.142277	0.347482	3.31401	0.540376	0.621717	0.864666	1.72423	2.10545	0	1	16	1616.8	1.2487e-167	300.54	291820000	2	QVGSGVTTDQVQAEAK	P01871	P01871	IGHM	Ig mu chain C region	156
1.61431	-0.416327	0.0407562	0.628357	-0.253504	1.32086	0.102736	2.79805	1.93907	0.0935144	0	1	11	1167.59	2.5765e-15	168.31	584960000	5	QVHPDTGISSK	P06899;O60814;P57053;Q16778;P62807;Q99880;Q99879;Q99877;Q93079;Q8N257;Q5QNW6;P58876;P33778;P23527;Q96A08	Q16778	HIST1H2BJ;HIST1H2BK;H2BFS;HIST2H2BE;HIST1H2BC;HIST1H2BL;HIST1H2BM;HIST1H2BN;HIST1H2BH;HIST3H2BB;HIST2H2BF;HIST1H2BD;HIST1H2BB;HIST1H2BO;HIST1H2BA	Histone H2B type 1-J;Histone H2B type 1-K;Histone H2B type F-S;Histone H2B type 2-E;Histone H2B type 1-C/E/F/G/I;Histone H2B type 1-L;Histone H2B type 1-M;Histone H2B type 1-N;Histone H2B type 1-H;Histone H2B type 3-B;Histone H2B type 2-F;Histone H2B type 1-D;Histone H2B type 1-B;Histone H2B type 1-O;Histone H2B type 1-A	66;609
0.774744	-0.394019	0.426853	2.93065	-0.490638	0.963449	0.476659	1.84217	3.08669	0.695289	0	1	9	1063.61	1.3786e-22	172.94	1425200000	5	QVLLHQQAK	P02788	P02788	LTF	Lactotransferrin;Lactoferricin-H;Kaliocin-1;Lactoferroxin-A;Lactoferroxin-B;Lactoferroxin-C	191
-0.546065	0.113978	-0.16971	0.591243	1.96136	0.705958	0.208015	1.10904	0.986996	1.25013	0	1	10	1077.55	7.8832e-06	134.98	49896000	1	QYNVGPSVSK	P02751	P02751	FN1	Fibronectin;Anastellin;Ugl-Y1;Ugl-Y2;Ugl-Y3	181
-1.11894	-2.02948	-2.96729	-1.76795	-2.96621	-2.28833	-2.32484	-1.94891	-0.724308	-2.73372	0	0	8	909.401	0.049584	79.116	180970000	1	QYVQGCGV	P61626	P61626	LYZ	Lysozyme C	599
-0.883289	-0.491586	-0.503129	-0.222319	-0.713242	-1.04619	-0.0762119	-0.0749235	0.017252	-1.0308	2	0	18	2063.98	7.4254e-48	201.06	93628000	1	RAEDGSVIDYELIDQDAR	P07355	P07355	ANXA2	Annexin A2	268
-0.015708	-2.06755	-2.1566	-3.29065	-3.2856	-1.67255	-4.0077	-3.12365	-3.57475	-3.67873	3	0	11	1437.77	0.0003061	110.38	5841300	1	RAIRHPQYNQR	P08311	P08311	CTSG	Cathepsin G	293
0.622203	-0.737841	0.153286	-0.0567827	-0.275249	0.84973	0.447104	1.23322	1.01032	-0.291039	2	0	9	1142.6	5.1785e-11	147.3	74192000	2	RALELEQER	P26038	P26038	MSN	Moesin	450
1.01049	0.57278	0.95669	0.464395	-0.5721	0.36773	-0.731322	-0.105276	0.0430202	0.783931	1	1	7	900.485	0.016043	90.308	757020000	2	RCEPVLK	Q9ULV1	Q9ULV1	FZD4	Frizzled-4	913
-0.580703	1.28706	1.85881	0.859327	-0.306458	-1.03682	-0.471354	-0.0367355	0.739651	0.435392	1	1	7	926.461	9.6493e-21	174.16	152740000	1	RDFTFNK	P10253	P10253	GAA	Lysosomal alpha-glucosidase;76 kDa lysosomal alpha-glucosidase;70 kDa lysosomal alpha-glucosidase	325
1.92348	2.59071	1.49961	2.33134	2.26645	2.97069	2.74531	1.89476	3.69208	1.95551	2	0	15	1786.95	4.9837e-24	174.35	6813900000	7	RDPPQYPVVPVHLDR	P10153	P10153	RNASE2	Non-secretory ribonuclease	324
-2.24191	-2.37306	-3.41292	-1.87456	-3.09649	-1.3669	-1.60823	-1.73288	-1.68402	-2.77759	2	0	17	2013.12	6.5826e-07	96.379	415700000	4	RDPPQYPVVPVHLDRII	P10153	P10153	RNASE2	Non-secretory ribonuclease	324
-2.09764	-2.60261	-1.99135	-3.34882	-0.526461	-1.18164	-4.22138	-4.39002	-3.97087	-3.58797	2	0	9	1184.55	1.2149e-23	179.42	29714000	3	REENQEQPR	Q14515	Q14515	SPARCL1	SPARC-like protein 1	695
-2.13663	-1.0131	-1.45788	-0.385588	-1.6842	-1.52277	-0.363017	-1.12626	-1.18618	-1.1045	1	2	16	2073.05	7.2951e-09	125.45	33413000	2	RFSTEYELQQLEQFKK	P15144	P15144	ANPEP	Aminopeptidase N	375
-0.0159178	-2.37187	-1.76132	-3.54613	-1.9779	-1.07635	-3.10881	-2.73999	-2.90395	-2.94744	2	0	19	1740.9	6.5524e-07	95.073	38084000	1	RGGAAVGGGEQPPPAPAPR	Q86Y38	Q86Y38	XYLT1	Xylosyltransferase 1	766
-0.0318975	-1.38445	-1.48071	-1.08594	-2.81228	-2.25926	-3.93393	-3.39657	-1.94206	-1.63906	2	0	8	971.505	0.0027456	109.36	116250000	3	RGHYGVQR	Q16270	Q16270	IGFBP7	Insulin-like growth factor-binding protein 7	716
0.204993	0.365648	-0.665375	0.47509	-0.274552	-0.422347	0.354072	-0.22629	-0.0663004	0.0806494	2	0	15	1600.82	3.0679e-12	154.48	664260000	2	RGSIQVDGEELVSGR	P98160	P98160	HSPG2	Basement membrane-specific heparan sulfate proteoglycan core protein;Endorepellin;LG3 peptide	634
-4.3385	-6.13464	-5.66364	-4.53922	-4.63063	NaN	-1.93151	-3.57062	-3.90569	-7.04569	2	0	12	1444.82	5.4799e-05	121.02	309410000	2	RHPDLSIPELLR	P43652	P43652	AFM	Afamin	535
-1.89322	-2.56443	-2.12484	-2.18886	-2.10752	-1.92636	-1.01697	-1.02576	-1.51637	-2.40585	1	2	12	1471.78	0.00013952	110.93	319970000	2	RKPDTIEVQQMK	P26038;P35241;P15311	P26038	MSN;RDX;EZR	Moesin;Radixin;Ezrin	450;379;501
0.834373	-1.18266	0.389318	-1.55585	-1.49203	-3.13757	-3.25348	-2.39853	-0.896171	-0.958994	2	1	8	839.509	0.057818	47.349	405380000	1	RKPGIGGR	Q8TCZ2	Q8TCZ2	CD99L2	CD99 antigen-like protein 2	790
0.897539	-1.59302	0	0.941964	-0.978291	-1.44209	-1.92822	-1.44569	0.275507	-0.88566	2	1	8	955.556	0.0049586	85.161	286340000	3	RKPVTEAR	P02788	P02788	LTF	Lactotransferrin;Lactoferricin-H;Kaliocin-1;Lactoferroxin-A;Lactoferroxin-B;Lactoferroxin-C	191
-3.92152	-0.949521	-2.51393	-1.59411	0.502524	-2.44825	-1.6833	-2.37563	-2.54954	-1.56749	1	1	19	2169.06	2.6574e-26	163.78	10165000	1	RLDFTGNLIEDIEDGTFSK	P20774	P20774	OGN	Mimecan	418
-0.795456	-1.08275	-1.97718	-0.371327	-0.663123	-0.647006	0.911053	1.88675	0.393677	-0.874801	2	1	12	1456.8	0.00022467	89.301	253250000	2	RLDRLEETVQAK	P31146	P31146	CORO1A	Coronin-1A	489
-2.16282	0.942027	-0.966464	0.032588	0.735318	-0.460803	0.229894	-0.554013	-0.995276	0.957989	1	0	20	2333.1	1.4536e-25	159.06	139070000	3	RLDYQEGPPGVEISCWSVEL	Q14624	Q14624	ITIH4	Inter-alpha-trypsin inhibitor heavy chain H4;70 kDa inter-alpha-trypsin inhibitor heavy chain H4;35 kDa inter-alpha-trypsin inhibitor heavy chain H4	696
-0.0284081	-1.84646	-1.88156	-1.84409	-1.93794	-1.74808	-2.45078	-2.45261	-1.96128	-1.86888	2	0	11	1230.65	0.0025151	77.192	160800000	2	RLEAQVGMATR	Q969Z4	Q969Z4	RELT	Tumor necrosis factor receptor superfamily member 19L	813
-0.391177	-2.05001	-1.35924	-1.80188	-2.37038	-0.830259	-2.58217	-2.14098	-3.01814	-2.41152	2	0	29	3090.42	3.3478e-90	212.9	119400000	1	RLGEPCDQLHVCDASQGLVCQPGAGPGGR	O76076	O76076	WISP2	WNT1-inducible-signaling pathway protein 2	90
-1.46806	-0.722143	-1.76988	-0.582458	-0.0183859	-1.61637	-0.401488	-0.824399	-0.495504	-0.518988	1	1	11	1402.7	0.031664	47.302	160840000	2	RLGMFNIQHCK	P01009	P01009	SERPINA1	Alpha-1-antitrypsin;Short peptide from AAT	118
-0.149436	-1.62819	-0.850638	-1.69805	2.67268	-1.03065	-1.03499	-1.72742	-1.69449	-1.98879	1	1	11	1299.67	1.6189e-53	220.29	1887900000	4	RLHYGENGVQK	P04279	P04279	SEMG1	Semenogelin-1;Alpha-inhibin-92;Alpha-inhibin-31;Seminal basic protein	217
0.0419884	-0.872163	0.330482	-0.718288	3.65926	1.40732	-0.117005	-0.143061	0.142356	-0.159284	1	1	7	806.44	0.0022185	111.04	5578700000	3	RLNYGGK	Q02383	Q02383	SEMG2	Semenogelin-2	644
-0.540633	1.88918	-0.289277	2.90048	0.697049	0.270709	0.785202	0.584766	1.71544	1.10129	1	1	10	1178.63	1.1907e-53	222.18	370860000	2	RLSEDYGVLK	P32119	P32119	PRDX2	Peroxiredoxin-2	495
2.34658	-0.453486	0.176903	-0.346426	-0.833091	0.370271	1.01338	2.45315	0.245362	-0.310943	1	1	13	1578.7	0.0025812	85.478	99287000	1	RPAEDMEEEQAFK	P61978	P61978	HNRNPK	Heterogeneous nuclear ribonucleoprotein K	603
3.47636	3.13306	3.27439	3.93844	1.88775	3.1112	3.48611	2.95537	3.3264	3.7836	1	1	28	3223.43	2.0427e-240	323.94	606670000	6	RPDIQYPDATDEDITSHMESEELNGAYK	P10451	P10451	SPP1	Osteopontin	327
-3.49363	0.187229	0.140459	-0.959746	-0.0601597	0.345243	-1.51496	-1.74022	-2.26842	0.22216	1	1	19	2185.07	3.0093e-27	169.85	120760000	3	RPEDQELESLSAIEAELEK	P10645	P10645	CHGA	Chromogranin-A;Vasostatin-1;Vasostatin-2;EA-92;ES-43;Pancreastatin;SS-18;WA-8;WE-14;LF-19;Catestatin;AL-11;GV-19;GR-44;ER-37;GE-25;Serpinin-RRG;Serpinin;p-Glu serpinin precursor	332
2.19672	0.903904	1.12799	0.326738	0.710639	2.18978	0.205726	0.380273	-0.223981	0.738426	2	0	21	2431.14	1.4722e-26	167.88	828420000	3	RQECSIPVCGQDQVTVAMTPR	P00734	P00734	F2	Prothrombin;Activation peptide fragment 1;Activation peptide fragment 2;Thrombin light chain;Thrombin heavy chain	106
-0.486539	-1.20174	-0.546227	-0.113601	-0.544832	-1.22313	-0.664802	0.258942	-0.275871	-0.756172	1	1	9	1085.66	0.0017321	90.15	70057000	1	RQTSILIQK	P00995	P00995	SPINK1	Pancreatic secretory trypsin inhibitor	116
-0.0155411	-2.25535	-1.81309	-0.339655	-2.21181	-1.79644	-0.878384	-1.03962	-0.857821	-1.73913	1	1	12	1392.7	3.8573e-10	146.5	146890000	1	RSDTSLTWNSVK	P02788	P02788	LTF	Lactotransferrin;Lactoferricin-H;Kaliocin-1;Lactoferroxin-A;Lactoferroxin-B;Lactoferroxin-C	191
-0.779515	-1.25549	-1.80241	-1.32339	-1.68831	-2.41652	-2.65811	-0.761193	-0.205708	-1.50556	1	1	9	1064.53	0.00053356	108.43	141100000	1	RTDEAAFQK	P26447	P26447	S100A4	Protein S100-A4	452
-5.61478	-1.75534	-3.35828	-2.63791	-1.07413	-6.21315	-2.6807	-4.32284	-1.8564	-2.19594	1	1	11	1325.75	0.00018015	117.93	540420000	4	RTHLPEVFLSK	P02774	P02774	GC	Vitamin D-binding protein	187
0.781506	-0.0417557	0.154224	-0.224143	-0.201572	0.492751	-1.59846	-1.00954	-0.388192	-0.145418	2	0	9	1013.49	0.00019083	122.33	672180000	6	RVDADADPR	P08571	P08571	CD14	Monocyte differentiation antigen CD14;Monocyte differentiation antigen CD14, urinary form;Monocyte differentiation antigen CD14, membrane-bound form	297
-0.520562	-2.71275	-2.11745	-2.56588	-2.09502	-2.52946	-1.7025	-1.19541	-0.949068	-2.56417	2	0	11	1313.67	0.00043069	99.752	309420000	2	RVDTVDPPYPR	P04004	P04004	VTN	Vitronectin;Vitronectin V65 subunit;Vitronectin V10 subunit;Somatomedin-B	199
-1.86066	-2.90479	-2.31743	-2.42908	-2.10897	-2.03616	-2.82047	-2.28061	-0.189258	-2.17794	2	0	9	1113.59	1.4461e-16	164.97	84591000	2	RVEDQVNVR	P11277	P11277	SPTB	Spectrin beta chain, erythrocytic	340
0.515998	-0.250875	0.152494	0.480932	2.42938	0.809093	1.45143	0.796966	0.936189	2.50384	1	1	11	1351.65	8.5296e-42	203.51	883870000	4	RVEPYGENFNK	P06727	P06727	APOA4	Apolipoprotein A-IV	255
-0.0608282	-2.74719	-1.89771	-2.57023	-2.55256	-2.04333	-3.71958	-2.28629	-2.55217	-2.55229	3	0	10	1194.69	0.011064	64.906	89674000	2	RVVRDPQGIR	P61626	P61626	LYZ	Lysozyme C	599
-0.490781	-2.77198	-1.77926	-2.59725	-2.49608	-2.02529	-0.60488	-2.43371	-1.6598	-2.85741	2	0	10	1272.6	1.7247e-06	134.3	1170100000	2	RYGTCIYQGR	P59666;P59665	P59666	DEFA3;DEFA1	Neutrophil defensin 3;HP 3-56;Neutrophil defensin 2;Neutrophil defensin 1;HP 1-56;Neutrophil defensin 2	585
-3.19473	-2.53377	-3.39124	-1.77551	-3.11641	-2.92407	-1.15873	-2.2801	-1.24677	-2.15842	1	0	10	1168.51	0.002867	104.22	332230000	2	SADFTNFDPR	P00918	P00918	CA2	Carbonic anhydrase 2	115
-0.405999	-0.537214	-0.34818	-0.141768	-1.34503	-1.63103	1.08203	0.831139	0.356228	-0.239377	0	1	10	1175.58	5.777e-15	164.65	290520000	2	SADTLWDIQK	P07195	P07195	LDHB	L-lactate dehydrogenase B chain	261
0.103858	-0.00769997	-0.406658	-0.361779	1.36037	0.00875187	1.24945	-0.192599	-0.187232	-0.699304	1	0	13	1322.61	6.6681e-54	215.93	308240000	3	SAGDVDTLAFDGR	O00468	O00468	AGRN	Agrin;Agrin N-terminal 110 kDa subunit;Agrin C-terminal 110 kDa subunit;Agrin C-terminal 90 kDa fragment;Agrin C-terminal 22 kDa fragment	30
-2.39512	0.398898	-1.23165	0.0913639	1.85848	-1.17035	0.024333	-1.17131	-1.00572	0.234289	1	0	19	2170.09	5.0181e-111	256.53	245370000	7	SAGWNIPIGLLYCDLPEPR	P02787	P02787	TF	Serotransferrin	190
0.319983	-0.817567	-0.369647	-1.23853	-0.722853	0.472677	-3.0779	-1.6848	-1.48759	-0.436376	1	0	11	1114.52	0.0035247	82.774	19937000	2	SANSNPAMAPR	P61278	P61278	SST	Somatostatin;Somatostatin-28;Somatostatin-14	596
0.941007	0.354192	1.34829	0.472042	-0.281537	0.445954	-1.88491	-0.823249	0.266459	0.630774	1	0	11	1205.46	5.9323e-15	165.3	28369000	2	SAPGEDEECGR	Q99523	Q99523	SORT1	Sortilin	834
-1.07745	0.722289	-0.518056	0.532479	1.22184	-0.721618	3.84458	1.70623	1.71104	0.278356	0	1	11	1248.6	7.5615e-83	245.13	9910900000	9	SASDLTWDNLK	P02787	P02787	TF	Serotransferrin	190
1.00689	0.175344	0.303376	-0.0613604	0.677629	1.26808	0.772414	1.28633	0.327182	-0.0558701	0	1	14	1514.72	3.2476e-06	101.43	73168000	2	SAVEAQNEVTENPK	Q32MZ4	Q32MZ4	LRRFIP1	Leucine-rich repeat flightless-interacting protein 1	729
-0.208961	-0.615482	0.147145	0.860494	-0.237407	0.913167	-0.185194	2.42901	1.39937	0.503694	0	1	9	946.461	0.00064546	114.4	197310000	1	SAVEDEGLK	P0DMV9;P0DMV8	P0DMV9	HSPA1B;HSPA1A	Heat shock 70 kDa protein 1B;Heat shock 70 kDa protein 1A	323
-0.043972	0.295508	0.063611	0.0797215	-0.232564	-0.257488	-1.96534	-0.175048	0.614608	0.794267	1	0	9	939.477	0.0044343	103.08	7898900000	5	SAVQGPPER	P01876;P01877	P01876	IGHA1;IGHA2	Ig alpha-1 chain C region;Ig alpha-2 chain C region	157;158
-0.36185	2.55783	0.0344362	1.39906	1.46337	0.0058403	0.116132	0.00430679	-0.568534	2.14603	0	1	9	931.513	1.0138e-10	153.05	177540000	3	SAVTALWGK	P68871	P68871	HBB	Hemoglobin subunit beta;LVV-hemorphin-7;Spinorphin	619
-1.19465	1.14138	-1.05574	0.513564	0.744189	-0.577783	0.0643206	0.453774	0.401645	1.74276	1	1	22	2227.16	6.1051e-33	159.66	24870000	1	SAVTALWGKVNVDEVGGEALGR	P68871	P68871	HBB	Hemoglobin subunit beta;LVV-hemorphin-7;Spinorphin	619
-2.53465	-0.328574	-1.69402	-0.782657	-1.01655	-0.953637	-1.0518	-1.53473	-2.06223	-0.367986	1	0	20	2178.05	8.8171e-22	154.55	43230000	1	SCAASGPQPFLLFANSQDIR	P01133	P01133	EGF	Pro-epidermal growth factor;Epidermal growth factor	128
-0.276429	1.72845	1.21703	1.11124	0.34221	0.571022	0.0734768	-0.158625	-0.200681	1.05938	1	0	13	1662.69	4.461e-22	171.11	25116000	1	SCALDQNCQWEPR	O75882	O75882	ATRN	Attractin	84
-1.10333	1.29937	-1.14303	0.435923	2.29937	-1.19667	0.345498	-0.668348	0.216262	-0.193937	0	1	12	1344.64	5.9641e-15	164.11	1049800000	2	SCAVAEYGVYVK	P00738;P00739	P00738	HP;HPR	Haptoglobin;Haptoglobin alpha chain;Haptoglobin beta chain;Haptoglobin-related protein	108
1.59285	-0.548705	0.844469	1.9078	-0.0574169	1.05615	-0.445206	3.36112	NaN	0.861941	0	1	12	1458.52	1.6849e-09	147.72	518340000	4	SCCSCCPLGCAK	P80294;P0DM35	P80294	MT1H;MT1HL1	Metallothionein-1H;Metallothionein 1H-like protein 1	626
2.81019	2.31564	2.25508	1.5213	2.41119	3.00224	0.462276	2.00308	1.61021	1.97433	1	0	10	1185.49	1.6538e-30	188.87	2851300000	12	SCDTPPPCPR	P01860	P01860	IGHG3	Ig gamma-3 chain C region	154
0.480907	0.471603	0.222199	0.158742	0.679172	0.475996	-0.264789	-0.71335	0.0930834	0.101231	0	1	20	2263.93	7.0451e-19	142.43	82504000	2	SCESNSPFPVHPGTAECCTK	P02774	P02774	GC	Vitamin D-binding protein	187
-3.34462	-2.20639	-2.21678	-2.52306	-0.618472	-0.362562	-4.23129	-3.93824	-2.43704	-1.73584	1	0	7	847.386	0.022405	94.874	102970000	1	SCEVPTR	P08174	P08174	CD55	Complement decay-accelerating factor	286
0.308743	0.259116	0.516231	0.335536	-0.970191	0.0180941	-1.27018	-0.660717	0.175079	0.847575	1	0	10	1134.49	0.0039582	91.694	60266000	2	SCGGYLHADR	O60494	O60494	CUBN	Cubilin	64
1.0039	-0.581582	0.150431	0.171906	-0.549883	0.858511	-1.50142	-0.835978	-0.521949	-0.882414	1	0	15	1648.79	1.1017e-07	126.77	163640000	2	SCHLAMAPNHAVVSR	P02788	P02788	LTF	Lactotransferrin;Lactoferricin-H;Kaliocin-1;Lactoferroxin-A;Lactoferroxin-B;Lactoferroxin-C	191
NaN	-3.55803	-4.65577	NaN	-0.65416	NaN	-4.80824	NaN	-5.8217	-6.10584	1	0	8	886.408	9.4842e-06	138.78	80555000	2	SCHTAVGR	P02787	P02787	TF	Serotransferrin	190
-1.97251	-1.28983	-2.09044	-1.5942	0.966869	-1.9675	-2.00589	-3.13386	-0.60709	-1.45868	1	0	8	886.408	1.8057e-05	135	687820000	2	SCHTGLGR	P02787	P02787	TF	Serotransferrin	190
-2.29722	-1.95997	-1.47729	-2.34151	-1.34689	-0.57977	-1.91287	-1.27351	-1.79397	-0.585795	1	0	9	1028.47	9.8288e-05	125.18	108200000	2	SCPNPGEIR	P08174	P08174	CD55	Complement decay-accelerating factor	286
-2.04551	-2.11572	-1.67416	-1.85347	0.0886478	-1.86521	-2.16543	-0.641638	-0.835896	-1.23962	1	1	10	1190.58	0.0054608	92.856	6041700	1	SDDKVTLEER	P01024	P01024	C3	Complement C3;Complement C3 beta chain;C3-beta-c;Complement C3 alpha chain;C3a anaphylatoxin;Acylation stimulating protein;Complement C3b alpha chain;Complement C3c alpha chain fragment 1;Complement C3dg fragment;Complement C3g fragment;Complement C3d fragment;Complement C3f fragment;Complement C3c alpha chain fragment 2	122
-2.49582	0.692181	0.407637	0.415078	-1.27248	0.148005	-0.646341	-1.01596	0.315533	0.472923	1	0	13	1469.75	7.5749e-10	147.73	200740000	4	SDDSVIQLLNPNR	Q9BY67	Q9BY67	CADM1	Cell adhesion molecule 1	845
1.61174	0.246004	1.33318	0.218854	0.599346	2.249	-0.317946	1.66073	0.848511	0.121522	0	2	21	1931.87	3.477e-79	226.99	106900000	2	SDGAPASDSKPGSSEAAPSSK	P80723	P80723	BASP1	Brain acid soluble protein 1	629
0.235214	1.95271	0.183188	0.864164	-0.302292	1.16178	0.385439	0.359334	-0.646114	-0.269055	0	1	23	2650.12	3.7459e-24	133.41	40200000	2	SDHYNCVSSGGQCLYSACPIFTK	P60022	P60022	DEFB1	Beta-defensin 1	586
0.577943	-0.661249	-0.478485	-0.587145	-0.506683	0.112409	1.07762	1.38434	-0.314459	-0.780581	0	3	14	1651.78	0.0029306	63.682	180970000	3	SDKPDMAEIEKFDK	P62328	P62328	TMSB4X	Thymosin beta-4;Hematopoietic system regulatory peptide	607
-0.194056	0.951878	1.04076	3.16803	-0.483256	1.12986	2.98786	3.1508	2.80501	0.77834	0	1	11	1236.6	4.6369e-101	265.36	444880000	3	SDTSLTWNSVK	P02788	P02788	LTF	Lactotransferrin;Lactoferricin-H;Kaliocin-1;Lactoferroxin-A;Lactoferroxin-B;Lactoferroxin-C	191
-1.37093	-2.12511	-0.663234	-1.5474	-1.74514	-0.821613	-4.13096	-1.6877	-1.51381	-1.10666	1	0	8	857.424	0.0090826	99.136	45506000	1	SDTVPSPR	P02751	P02751	FN1	Fibronectin;Anastellin;Ugl-Y1;Ugl-Y2;Ugl-Y3	181
-2.56117	-1.69822	-2.75246	-1.66526	-1.69738	-2.33458	-0.176305	-1.05464	-1.72859	-2.49305	0	1	17	1886.93	6.5402e-10	107.82	111380000	4	SDVGFLPPFPTLDPEEK	P43652	P43652	AFM	Afamin	535
-2.21753	-1.40211	-2.09892	-1.6137	-2.18436	-1.69458	-0.47331	-1.18328	-1.2626	-2.3804	1	0	12	1350.64	0.001079	80.69	42999000	1	SDVLVEYQGEGR	P15586	P15586	GNS	N-acetylglucosamine-6-sulfatase	381
0.984354	1.8756	1.25122	1.00593	1.17059	2.70551	2.22032	1.3283	0.580665	0.449334	0	1	9	1143.49	0.0024056	91.658	755270000	3	SDVMYTDWK	P19652	P19652	ORM2	Alpha-1-acid glycoprotein 2	407
1.83623	-1.30258	-0.727243	-1.39941	-0.695008	1.34247	0.169676	-0.903319	-1.78039	-2.44916	0	2	10	1271.59	0.0028714	80.245	720990000	2	SDVMYTDWKK	P19652	P19652	ORM2	Alpha-1-acid glycoprotein 2	407
0.529846	1.71759	1.32789	0.913301	1.83104	1.32889	2.16558	1.31556	1.00997	0.238653	0	1	9	1111.52	0.0008044	113.93	97510000	1	SDVVYTDWK	P02763	P02763	ORM1	Alpha-1-acid glycoprotein 1	184
4.85621	1.0885	1.83532	0.628883	3.04847	2.80361	3.08305	0.650204	0.573816	-0.493256	0	2	10	1239.61	5.944e-22	178.46	2045500000	3	SDVVYTDWKK	P02763	P02763	ORM1	Alpha-1-acid glycoprotein 1	184
-3.07959	2.04807	2.71029	2.31134	2.11687	1.52754	0.211596	-1.53665	1.39202	0.549715	0	1	13	1646.73	5.8718e-54	217.12	32268000	1	SDVYCEVCEFLVK	P07602	P07602	PSAP	Prosaposin;Saposin-A;Saposin-B-Val;Saposin-B;Saposin-C;Saposin-D	271
-3.09802	-1.75203	-1.33643	-1.50299	-1.17673	-1.90229	-0.183792	-0.918156	-1.48141	-0.136109	0	1	12	1508.65	0.033135	69.345	3344500	1	SDYLNTFEFMDK	O75874	O75874	IDH1	Isocitrate dehydrogenase [NADP] cytoplasmic	83
2.79243	1.88963	0.707443	0.892672	1.44178	3.89146	1.99466	1.86284	1.15045	2.13338	1	0	15	1524.83	1.0356e-55	216.98	501150000	4	SEAAAVQPVIGISQR	Q96FE7	Q96FE7	PIK3IP1	Phosphoinositide-3-kinase-interacting protein 1	817
4.45993	1.13016	2.82363	1.41471	0.804895	1.93924	2.69585	3.81308	2.3836	1.31699	1	0	16	1738.73	0	389.78	1001000000	6	SEDFGVNEDLADSDAR	P04083	P04083	ANXA1	Annexin A1	204
-0.158976	-0.811883	-0.580671	0.364902	-1.25531	-0.445105	-1.08826	-1.08114	-0.222707	-1.53851	1	0	8	889.414	0.024138	86.744	32339000	1	SEEEVAAR	P02788	P02788	LTF	Lactotransferrin;Lactoferricin-H;Kaliocin-1;Lactoferroxin-A;Lactoferroxin-B;Lactoferroxin-C	191
-1.24054	-2.17424	-1.11395	-2.16042	-1.13534	-0.665359	-2.50943	-2.06659	-1.82954	-2.16751	0	1	10	1153.47	0.00046447	99.013	52942000	1	SEEGLSCMNK	Q9NQ36	Q9NQ36	SCUBE2	Signal peptide, CUB and EGF-like domain-containing protein 2	875
0.822713	-0.214171	0.217438	0.34569	2.98721	0.437795	1.33851	-0.278566	1.84975	1.38427	0	2	17	1854.85	3.7637e-48	210.47	142450000	2	SEETKENEGFTVTAEGK	P01024	P01024	C3	Complement C3;Complement C3 beta chain;C3-beta-c;Complement C3 alpha chain;C3a anaphylatoxin;Acylation stimulating protein;Complement C3b alpha chain;Complement C3c alpha chain fragment 1;Complement C3dg fragment;Complement C3g fragment;Complement C3d fragment;Complement C3f fragment;Complement C3c alpha chain fragment 2	122
-2.04158	0.776221	-1.35489	0.115753	0.750121	-0.697594	-0.476494	-0.906473	-1.46655	-0.440483	1	0	20	2322.15	5.2754e-78	226.44	277020000	7	SEFVVPDLELPSWLTTGNYR	P17900	P17900	GM2A	Ganglioside GM2 activator;Ganglioside GM2 activator isoform short	394
1.73306	-2.37958	-0.422478	-2.53565	-2.93933	-1.87255	-2.90308	-1.52317	-1.67921	-2.03628	1	0	9	1033.45	0.00064546	114.4	42022000	1	SEGLPSECR	Q9BPY8	Q9BPY8	HOPX	Homeodomain-only protein	839
2.00287	1.38237	1.68884	1.23076	2.33583	2.18875	0.888764	1.06693	0.711978	0.973231	1	0	19	2069.97	2.5908e-41	191.44	50643000	2	SEGSSVNLSPPLEQCVPDR	P00734	P00734	F2	Prothrombin;Activation peptide fragment 1;Activation peptide fragment 2;Thrombin light chain;Thrombin heavy chain	106
0.776558	-2.15761	1.6146	-0.58947	-1.14586	-0.518785	0.696208	1.99934	0.617256	-1.15453	0	1	9	1063.49	0.010841	92.445	60060000	1	SEIDMNDIK	P04083	P04083	ANXA1	Annexin A1	204
-0.686502	-0.494841	-0.447012	0.0366402	2.71328	-0.659184	0.815658	-0.583581	-0.73254	2.18283	0	1	14	1633.83	3.023e-69	227.29	393600000	6	SELTQQLNALFQDK	P06727	P06727	APOA4	Apolipoprotein A-IV	255
-0.285941	1.81081	0.230491	1.89464	0.641369	0.254373	0.950205	1.29943	1.231	0.976949	1	0	15	1782.78	2.3402e-166	305.58	102400000	4	SESELIDELSEDFDR	P20810	P20810	CAST	Calpastatin	419
0.373678	0.461852	-0.186682	-0.0394669	1.41135	0.0573702	1.75998	2.31105	1.09243	-0.854499	0	1	16	1477.74	1.1889e-25	171.44	401050000	4	SETAPAAPAAPAPAEK	P10412	P10412	HIST1H1E	Histone H1.4	326
-0.495298	0.257964	0.346021	0.82758	0.282772	-0.31689	0.200444	-0.792623	0.82263	0.179306	1	0	9	1083.47	0.0044603	103.01	17616000	1	SEYMEGNVR	P15144	P15144	ANPEP	Aminopeptidase N	375
0.642375	0.722568	0.518804	-0.163842	0.962273	-0.793522	1.77143	0.501867	0.0735321	-0.129745	1	0	10	1327.55	8.1161e-22	175.15	70590000	1	SFCDLTDEWR	P48551	P48551	IFNAR2	Interferon alpha/beta receptor 2	539
-1.8466	-1.82314	-2.13928	-1.53202	-2.64487	-3.03844	-0.728269	-1.84143	-1.93691	-2.09872	0	1	11	1327.56	0.008975	60.691	68751000	1	SFPCFDEPAMK	P15144	P15144	ANPEP	Aminopeptidase N	375
-0.234899	1.42491	1.60124	0.815886	0.665851	-0.470723	0.73701	1.00616	0.902068	0.950936	0	1	9	1157.52	2.4627e-23	182.39	73315000	2	SFPTYCQQK	P05156	P05156	CFI	Complement factor I;Complement factor I heavy chain;Complement factor I light chain	236
0.0805092	0.966215	0.329473	0.2914	1.90864	0.296161	0.934478	0.513714	0.465172	1.50512	0	1	23	2504.12	2.9665e-59	198.49	65231000	3	SGAGTEDSACIPWAYYSTVDQVK	P00450	P00450	CP	Ceruloplasmin	103
0.45218	0.59089	0.514798	0.734686	0.224378	1.73241	-0.19001	0.587152	0.967159	0.253599	1	0	10	975.499	0.002924	103.87	259540000	2	SGAGTELSVR	O00241;P78324;Q5TFQ8	O00241	SIRPB1;SIRPA	Signal-regulatory protein beta-1;Tyrosine-protein phosphatase non-receptor type substrate 1;Signal-regulatory protein beta-1 isoform 3	26;622
-0.0624924	1.20846	0.241005	1.22144	1.37094	0.163527	0.721116	0.405827	0.986784	0.826976	0	1	16	1836.88	1.9496e-10	133.86	515240000	5	SGAQATWTELPWPHEK	P02790	P02790	HPX	Hemopexin	192
-1.53094	-1.28415	-0.250808	-1.58803	-1.42617	-1.60392	-4.27716	-2.50947	-1.43125	-0.759582	1	0	9	941.366	1.5289e-15	158.57	194190000	2	SGDFSCGGR	P01130	P01130	LDLR	Low-density lipoprotein receptor	127
1.16254	-0.495984	-1.53797	-0.451875	-1.16358	-2.69196	-1.00056	-3.50762	-0.665629	-0.773184	1	0	9	1147.54	1.0127e-15	162.64	1014400000	1	SGIECQLWR	P00734;CON__P00735	P00734	F2	Prothrombin;Activation peptide fragment 1;Activation peptide fragment 2;Thrombin light chain;Thrombin heavy chain	106
-2.77441	-1.96462	-1.72359	-1.83193	-1.64736	-0.942119	-2.25681	-1.68616	-1.87409	-2.28183	0	1	9	1015.51	0.020977	80.916	230980000	2	SGINCPIQK	P61916	P61916	NPC2	Epididymal secretory protein E1	601
-1.01984	-0.311046	-0.0683889	-0.426279	0.460321	-0.667987	2.69911	1.65434	0.427372	-0.156536	0	2	9	1071.52	0.049729	73.435	825920000	2	SGKYDLDFK	P06733	P06733	ENO1	Alpha-enolase	256
2.59782	2.81026	1.65558	2.36187	1.51009	1.21674	4.24283	2.26682	2.43176	1.96348	0	1	12	1263.65	5.713e-31	193.46	1451300000	4	SGLSTGWTQLSK	P04217	P04217	A1BG	Alpha-1B-glycoprotein	214
-3.70622	-0.52062	-0.126111	-3.63837	-2.24798	-2.15198	-5.76177	-3.37412	-3.34393	-1.46974	1	0	8	952.389	8.5123e-09	145.46	344430000	1	SGNEDEFR	P04745;P19961;P04746	P04745	AMY1A;AMY2B;AMY2A	Alpha-amylase 1;Alpha-amylase 2B;Pancreatic alpha-amylase	223;224
1.89826	2.12655	1.50387	1.78377	2.76322	1.19625	3.5153	1.82946	2.05691	2.26082	1	0	11	1284.57	2.1447e-22	182.23	677480000	3	SGNENGEFYLR	Q12805	Q12805	EFEMP1	EGF-containing fibulin-like extracellular matrix protein 1	669
0.576694	-1.85647	-1.00644	-1.86688	1.14399	-0.830417	-1.56528	-1.85107	-2.12807	-1.61839	0	2	17	1856.89	1.3242e-09	108.71	113620000	1	SGQSADSKQDLLSHEQK	Q02383	Q02383	SEMG2	Semenogelin-2	644
1.83408	2.20291	2.06002	1.29697	-0.0130615	2.21011	-0.699867	0.163288	1.79825	2.15283	1	0	9	947.467	1.3352e-07	141.88	8654900000	5	SGSVIDQSR	P07911	P07911	UMOD	Uromodulin;Uromodulin, secreted form	277
2.49765	0.450017	2.13219	0.979097	0.397672	1.69346	-1.73481	-0.714154	0.294119	0.501401	1	0	11	1124.48	3.0178e-41	205.97	103080000	5	SGTASEMGTER	Q9ULI3	Q9ULI3	HEG1	Protein HEG homolog 1	912
-0.0781898	1.85479	0.828655	1.06165	4.65073	0.886233	1.73341	0.843387	0.688549	1.80096	1	0	16	1796.89	7.0183e-277	363.76	5009400000	23	SGTASVVCLLNNFYPR	P01834	P01834	IGKC	Ig kappa chain C region	151
-3.05603	-1.25275	-2.48489	-0.277454	0.662372	-1.90583	-2.2963	-2.27354	-2.25466	-1.17929	1	0	13	1218.66	8.2214e-42	205.87	301980000	1	SGTSASLAISGLR	P04208;P01700	P04208		Ig lambda chain V-I region WAH;Ig lambda chain V-I region HA	212
-0.441694	0.670791	-0.115741	0.498897	0.625613	0.676652	1.21551	1.73731	0.870189	0.174398	0	1	11	1200.6	9.3521e-15	162.23	52311000	2	SGTVDPQELQK	P30626	P30626	SRI	Sorcin	486
0.241726	-1.38826	-1.33829	-1.76856	-0.391772	-0.359676	-1.84654	0.12804	-0.545227	-1.48473	1	0	9	1051.55	0.00052913	107.69	101720000	2	SHALQLNNR	P0C0L4;P0C0L5	P0C0L4	C4A;C4B	Complement C4-A;Complement C4 beta chain;Complement C4-A alpha chain;C4a anaphylatoxin;C4b-A;C4d-A;Complement C4 gamma chain;Complement C4-B;Complement C4 beta chain;Complement C4-B alpha chain;C4a anaphylatoxin;C4b-B;C4d-B;Complement C4 gamma chain	317
0.0344458	-1.20731	-0.411222	-0.0667715	-1.41977	-0.450184	-0.910883	0.904323	0.147167	-0.955998	0	1	8	911.471	0.0071443	93.649	57350000	2	SHEAEVLK	P16949	P16949	STMN1	Stathmin	391
0.141064	-0.594427	-0.372532	0.259803	-0.904927	0.632871	-1.96834	-1.10767	-0.56704	-0.964607	0	0	12	1270.59	0.0002318	102.53	141280000	3	SHELPSHPPPSS	Q9NZD4	Q9NZD4	AHSP	Alpha-hemoglobin-stabilizing protein	889
1.12591	1.89133	0.718306	2.60056	1.27545	1.89454	1.29504	2.29095	3.74179	1.8578	0	1	8	970.441	0.00092697	114.28	419640000	4	SHHWGYGK	P00918	P00918	CA2	Carbonic anhydrase 2	115
0.794816	-0.372586	0.380981	-0.933584	-0.223697	0.615149	-1.89605	-1.37618	-1.48117	-0.879598	0	1	9	1019.5	6.0945e-07	137.98	397620000	3	SHPEPQTPK	O43493	O43493	TGOLN2	Trans-Golgi network integral membrane protein 2	56
-3.4883	-2.30299	-3.62157	-1.61365	-2.63037	-3.12328	-2.23665	-2.88697	-3.42713	-2.54809	1	0	23	2397.3	7.9351e-17	116.23	6351400	1	SIDNGIFVQLVQANSPASLVGLR	O00560	O00560	SDCBP	Syntenin-1	32
0.777525	1.57823	2.47195	1.45605	0.371703	1.48234	1.36013	1.21208	1.5969	1.56287	1	0	14	1550.72	3.9366e-43	202.32	74204000	1	SIEYSPQLEDAGSR	P98160	P98160	HSPG2	Basement membrane-specific heparan sulfate proteoglycan core protein;Endorepellin;LG3 peptide	634
-2.65014	-0.575315	-0.682121	-1.28791	-1.84389	-2.21687	-1.74322	-1.75125	-2.07598	-0.721533	0	1	10	1204.59	0.0067246	70.942	207300000	1	SIHDFCLVSK	O43291	O43291	SPINT2	Kunitz-type protease inhibitor 2	52
-2.14412	0.123288	-1.29185	-0.623367	1.44532	-0.749026	0.475708	0.231075	-0.330667	0.754637	0	1	23	2259.14	4.2074e-40	170.68	60348000	3	SINPDEAVAYGAAVQAAILSGDK	P11142	P11142	HSPA8	Heat shock cognate 71 kDa protein	337
-0.23013	-0.457498	-0.907888	0.0927687	-0.666254	-0.303185	1.57794	1.69837	0.789976	-0.493332	1	2	17	2045.03	2.2791e-37	194.92	558490000	2	SIQEIQELDKDDESLRK	P52565	P52565	ARHGDIA	Rho GDP-dissociation inhibitor 1	559
2.27531	1.60978	1.41404	0.703542	1.4044	2.13498	-0.450374	-0.138221	1.09236	1.03238	1	0	7	829.441	0.012849	107.19	82856000	1	SIQNNVR	Q14624	Q14624	ITIH4	Inter-alpha-trypsin inhibitor heavy chain H4;70 kDa inter-alpha-trypsin inhibitor heavy chain H4;35 kDa inter-alpha-trypsin inhibitor heavy chain H4	696
-0.875138	0.397737	-0.287677	-0.434086	-0.188196	0.363601	-0.285044	-0.603837	-0.986431	-0.117714	1	0	14	1563.9	5.5177e-24	178.23	46718000	2	SIVVSPILIPENQR	P55290	P55290	CDH13	Cadherin-13	579
-2.55983	0.360766	-0.977462	0.419101	0.840488	-0.394183	2.80768	0.709885	1.6292	0.742071	0	2	15	1830.9	5.7092e-44	199.65	287410000	2	SIYGEKFEDENFILK	P62937	P62937	PPIA	Peptidyl-prolyl cis-trans isomerase A;Peptidyl-prolyl cis-trans isomerase A, N-terminally processed	611
-5.44442	-2.69083	-3.68135	-2.59696	-0.19214	-3.60472	-2.73223	-0.494391	-0.939373	-2.37632	0	2	10	1119.63	0.0002454	115.33	371960000	1	SIYKPGQTVK	P01023	P01023	A2M	Alpha-2-macroglobulin	121
0.350852	-0.483063	0.971689	0.183318	4.67497	0.612599	0.999207	0.35623	0.861356	0.00674915	0	1	8	954.466	6.5237e-21	174.92	9365400000	9	SIYSQTEK	P04279	P04279	SEMG1	Semenogelin-1;Alpha-inhibin-92;Alpha-inhibin-31;Seminal basic protein	217
4.07312	-0.476293	0.840017	-0.495012	-0.652476	0.606458	-1.03755	-0.225297	-0.336222	-0.569338	0	2	9	1130.43	0.049404	48.568	57110000	1	SKCGMCCKT	P81172	P81172	HAMP	Hepcidin;Hepcidin-25;Hepcidin-20	631
-4.76979	-2.79858	-4.42938	-2.35777	-1.3551	NaN	0.405801	-4.24247	-2.03473	-3.90253	0	2	13	1490.75	0.00014404	111.12	876600000	3	SKEFQLFSSPHGK	P02787	P02787	TF	Serotransferrin	190
1.24111	0.492001	0.993334	-0.12091	-0.445896	-0.510719	-0.639462	0.540405	-0.810735	0.166945	0	2	12	1245.66	0.00027541	104.95	40028000	1	SKESLGEAGIQK	Q9BXP8	Q9BXP8	PAPPA2	Pappalysin-2	844
-1.22647	-0.185274	-1.72062	-0.239337	-0.937592	-3.12429	-2.8173	-2.16469	0.185085	-1.27585	0	2	7	887.439	0.071724	56.916	646670000	1	SKEYFSK	Q06830	Q06830	PRDX1	Peroxiredoxin-1	658
-2.45608	-2.5297	-3.35013	-2.98047	-1.97982	-3.79331	-1.79405	-1.92257	-1.87492	-2.99002	1	1	11	1125.65	0.0063796	70.889	187880000	1	SKLPGIVAEGR	P01008	P01008	SERPINC1	Antithrombin-III	117
-0.601634	-0.725634	-2.15496	-0.782265	-0.0820312	-1.47285	-0.445206	-0.576324	-0.620864	0.0430565	1	0	17	1926.94	7.7481e-74	231.37	324980000	3	SLAELGGHLDQQVEEFR	P06727	P06727	APOA4	Apolipoprotein A-IV	255
1.38252	1.42788	1.53676	2.41657	4.08272	1.69492	1.72688	1.36496	1.97718	4.05467	0	1	12	1349.65	2.2036e-54	224.43	639030000	4	SLAPYAQDTQEK	P06727	P06727	APOA4	Apolipoprotein A-IV	255
-0.754811	-0.299069	-0.25659	-0.73182	-1.04129	-1.46166	-0.704023	0.389415	-0.128602	-0.620032	0	1	10	1140.56	0.0057132	72.096	178000000	1	SLECLHPGTK	P05156	P05156	CFI	Complement factor I;Complement factor I heavy chain;Complement factor I light chain	236
-2.40069	-0.244548	-1.177	-1.07784	0.402101	0.220499	-0.264683	-1.22654	-1.53458	-1.24702	0	1	15	1646.88	1.5723e-52	154.88	45425000	2	SLEVTFTPVIEDIGK	P19320	P19320	VCAM1	Vascular cell adhesion protein 1	404
-5.36898	-0.419293	-1.91721	-1.7329	1.58578	-3.86501	-1.16957	-2.58132	-2.47785	-0.566871	0	1	22	2474.22	7.9039e-73	225.5	70630000	2	SLFTDLEAENDVLHCVAFAVPK	P01023	P01023	A2M	Alpha-2-macroglobulin	121
1.73704	3.49279	2.44014	2.63093	4.07136	1.97974	1.46585	0.55022	2.7965	3.1597	0	1	18	2091.82	0	411.66	161200000	3	SLGECCDVEDSTTCFNAK	P02774	P02774	GC	Vitamin D-binding protein	187
1.50234	0.457397	-0.0582962	0.286871	-0.475798	0.16474	0.17741	-0.914726	0.0520935	0.142268	1	0	14	1469.77	9.1843e-12	152.95	33002000	1	SLGPGTCTLPLAQR	Q14767	Q14767	LTBP2	Latent-transforming growth factor beta-binding protein 2	700
1.86596	0.777115	0.201047	-1.13036	2.95711	1.09914	0.815308	0.580426	-0.509403	0.404751	0	1	30	3281.51	0	350.59	417480000	3	SLGPNSCSANGPGLYLIHGPNLYCYSDVEK	P02790	P02790	HPX	Hemopexin	192
3.47976	1.05903	1.43622	1.85168	1.17778	1.75736	1.81706	1.18806	1.69587	1.56095	1	0	13	1291.65	0.0038807	80.474	43341000	2	SLGSVQAPSYGAR	P05783	P05783	KRT18	Keratin, type I cytoskeletal 18	248
-0.70542	0.911821	0.128172	1.09792	0.445472	0.0227861	1.71302	1.9086	1.70285	0.737046	1	0	13	1430.69	2.0227e-07	142.38	49855000	1	SLIIDEGEDDLGR	O14618	O14618	CCS	Copper chaperone for superoxide dismutase	39
-2.40671	-0.894252	-1.77239	-1.32813	-1.02586	-2.19477	-0.0675983	-0.94446	0.1841	-0.847178	0	1	14	1498.8	2.6759e-06	109	8416500	1	SLLGEVEQNLQAAK	O60437	O60437	PPL	Periplakin	63
2.70316	2.37125	2.39089	2.22252	2.35546	2.62902	2.69259	1.8519	3.3039	2.5523	1	1	25	2758.38	7.0481e-94	236.59	889810000	5	SLLSNVEGDNAVPMQHNNRPTQPLK	P00915	P00915	CA1	Carbonic anhydrase 1	114
-1.51724	-1.3502	-1.40663	-1.16684	0.626307	-1.36089	-1.45892	-0.976019	-0.701118	-1.62088	0	2	9	1016.55	0.0018321	88.596	71887000	1	SLNEEAVKK	P01023	P01023	A2M	Alpha-2-macroglobulin	121
1.31438	0.990235	1.12658	0.414102	-0.322834	0.825983	0.864434	0.647327	0.0260754	0.382088	0	1	8	991.447	0.012878	95.502	607070000	2	SLPCDICK	P07602	P07602	PSAP	Prosaposin;Saposin-A;Saposin-B-Val;Saposin-B;Saposin-C;Saposin-D	271
-0.541025	-1.77643	-0.250759	-2.74284	0.390784	-1.16219	-2.85914	-2.76935	-2.60773	-2.38931	1	0	9	882.456	0.0051761	100.84	267610000	1	SLPEAGPGR	P35318	P35318	ADM	ADM;Adrenomedullin;Proadrenomedullin N-20 terminal peptide	502
-1.57962	0.812163	0.503425	-0.191957	1.75049	1.7127	0.254182	-0.335383	-0.478127	-0.0822716	1	0	14	1609.86	8.0472e-143	284.91	1586100000	3	SLPEVPETIELEVR	P98160	P98160	HSPG2	Basement membrane-specific heparan sulfate proteoglycan core protein;Endorepellin;LG3 peptide	634
-3.60338	-2.72941	-2.583	-3.57786	-2.88658	-2.81713	-0.930313	-1.1514	-2.21747	-3.86794	1	0	26	2907.36	4.3445e-05	60.797	7892200	2	SLPLCLQLYAPGLSPDTIMECAMGDR	P13284	P13284	IFI30	Gamma-interferon-inducible lysosomal thiol reductase	352
0.366147	0.719687	-1.46973	-1.30249	-0.755963	-1.48439	0.260006	-0.0535679	-1.15827	1.31602	1	0	15	1568.88	2.3154e-103	263.56	295630000	2	SLTLGIEPVSPTSLR	Q6EMK4	Q6EMK4	VASN	Vasorin	740
0.314815	2.07841	0.697887	1.54681	1.05363	0.710608	1.28957	0.90673	0.866585	1.43374	1	0	21	2440.1	6.0913e-34	174.22	70645000	1	SLWNGDTGECTDNAYIDIQLR	P01042	P01042	KNG1	Kininogen-1;Kininogen-1 heavy chain;T-kinin;Bradykinin;Lysyl-bradykinin;Kininogen-1 light chain;Low molecular weight growth-promoting factor	126
-0.954697	0.460072	3.76172	2.17887	1.15316	0.0689697	0.873167	0.649358	2.11195	0.971163	0	1	11	1420.69	3.1037e-100	253.76	271740000	2	SLYYYIQQDTK	P07355;A6NMY6	P07355	ANXA2;ANXA2P2	Annexin A2;Putative annexin A2-like protein	268
-0.644334	0.533009	-0.122832	-0.326288	1.31901	-0.777017	0.61483	-0.164752	-0.0817404	-0.774989	0	1	12	1395.6	0.0010397	108.97	13687000	1	SMCGYQTFFAGK	P15586	P15586	GNS	N-acetylglucosamine-6-sulfatase	381
-0.746519	1.64228	0.445592	1.46793	2.10385	0.293896	4.01263	1.56015	1.92919	1.23797	0	2	22	2529.23	1.126e-71	221.14	872700000	18	SMGGKEDLIWELLNQAQEHFGK	P02787	P02787	TF	Serotransferrin	190
-1.20263	2.44235	1.82785	0.757489	3.15227	3.71963	-0.486828	-1.04407	-2.09882	1.53671	0	2	15	1664.78	0.0099806	63.727	52051000	2	SMGTLENTFEGHKSK	Q6P0N0	Q6P0N0	MIS18BP1	Mis18-binding protein 1	743
0.775953	0.740644	0.00265789	1.21135	0.357513	0.640153	2.70818	1.70285	2.15715	0.425553	0	1	15	1690.8	9.9323e-09	133.28	40832000	2	SNEFDYPSVGQLAHK	P05107	P05107	ITGB2	Integrin beta-2	231
-2.83151	-0.350842	-1.80091	-0.826318	-0.064456	-2.42267	-1.31393	-2.0981	-2.06932	-1.21956	0	1	22	2553.22	3.4155e-11	107.47	403160000	5	SNFLNCYVSGFHPSDIEVDLLK	P61769	P61769	B2M	Beta-2-microglobulin;Beta-2-microglobulin form pI 5.3	600
0.162091	0.880554	1.7445	0.678845	0.910632	0.208756	1.14972	0.849068	1.01594	0.736235	1	0	12	1340.61	0.00013396	127.03	78654000	1	SNGAYNIFANDR	P14543	P14543	NID1	Nidogen-1	368
2.33698	0.51018	1.01172	0.669563	0.0885706	2.09555	0.530416	0.269653	0.22491	0.512921	0	1	13	1334.61	5.329e-05	127.3	28236000	1	SNGLICGGNGVCK	P05556	P05556	ITGB1	Integrin beta-1	247
2.07364	1.08482	1.30803	2.58946	0.824824	0.907584	1.67158	1.24737	0.994321	1.42727	0	1	16	1806.79	2.7169e-10	130.27	267640000	2	SNLCALCIGDEQGENK	P02788	P02788	LTF	Lactotransferrin;Lactoferricin-H;Kaliocin-1;Lactoferroxin-A;Lactoferroxin-B;Lactoferroxin-C	191
-1.4953	-1.57475	-1.94807	-1.63608	1.33645	-1.75935	-0.315641	-1.55162	-0.509145	-0.0263548	1	0	16	1815.88	1.6663e-146	294.85	46032000	2	SNLDEDIIAEENIVSR	P01024	P01024	C3	Complement C3;Complement C3 beta chain;C3-beta-c;Complement C3 alpha chain;C3a anaphylatoxin;Acylation stimulating protein;Complement C3b alpha chain;Complement C3c alpha chain fragment 1;Complement C3dg fragment;Complement C3g fragment;Complement C3d fragment;Complement C3f fragment;Complement C3c alpha chain fragment 2	122
3.51388	-0.718964	0.573458	-1.11628	0.0615406	0.460592	-2.05671	-1.55329	-1.20539	-1.28658	1	1	11	1445.6	2.7633e-07	142.19	64698000	1	SNNGRWHCQCK	P07911	P07911	UMOD	Uromodulin;Uromodulin, secreted form	277
1.62113	1.62088	1.45507	0.998616	1.69938	2.97952	-0.29972	0.371278	0.467603	0.498818	0	1	9	950.446	0.018273	82.489	27346000	1	SNSGQYPAK	O95274	O95274	LYPD3	Ly6/PLAUR domain-containing protein 3	96
1.10546	-0.999502	-1.18657	0.7383	NaN	-0.40049	-2.72528	-1.47703	0.549351	0.891273	1	0	11	1130.48	0.00037058	124.6	32959000	1	SPEDSSPDAAR	P35318	P35318	ADM	ADM;Adrenomedullin;Proadrenomedullin N-20 terminal peptide	502
0.0845957	-0.81269	-0.443362	1.17772	-1.66895	3.31131	NaN	0.520572	1.00615	0.0692158	0	1	9	971.492	0.04	72.582	768000000	1	SPELQAEAK	P02652	P02652	APOA2	Apolipoprotein A-II;Proapolipoprotein A-II;Truncated apolipoprotein A-II	169
0.995926	-1.21309	-1.09018	1.16659	-1.00842	-0.412518	0.951891	1.40593	0.854019	0.847726	0	1	9	985.472	0.0046191	102.53	267250000	2	SPENSLDPK	Q6UXB8	Q6UXB8	PI16	Peptidase inhibitor 16	751
[truncated: 473 more rows]
